# Supplementary material for: Transcriptomic analysis of the m6A reader YTHDF2 in the maintenance and differentiation of human embryonic stem cells
Source: Stem Cells. 2025 May 26;43(7):sxaf032. doi: 10.1093/stmcls/sxaf032 (PMC12202760; doi:10.1093/stmcls/sxaf032)
Supplement: sxaf032_suppl_Supplementary_Tables_S1-S29 [file sxaf032_suppl_supplementary_tables_s1-s29.zip]

Archive with 31 entries (30 files):
- Supplementary_tables_final2/
- Supplementary_tables_final2/Supplementary_Table10_GSEA_for_endoderm_DF2-KO.xlsx
- Supplementary_tables_final2/Supplementary_Table11_DEG_for_DF2-KO_mesoderm.xlsx
- Supplementary_tables_final2/Supplementary_Table12_KEGG_ID_for_DF2-KO_mesoderm.xlsx
- Supplementary_tables_final2/Supplementary_Table13_GO_term_for_DF2-KO_mesoderm.xlsx
- Supplementary_tables_final2/Supplementary_Table14_GSEA_for_mesoderm_DF2-KO.xlsx
- Supplementary_tables_final2/Supplementary_Table15_DEG_for_DF2-KO_ectoderm.xlsx
- Supplementary_tables_final2/Supplementary_Table16_GO_terms_for_DF2-KO_ectoderm.xlsx
- Supplementary_tables_final2/Supplementary_Table17_KEGG_ID_for_DF2-KO_ectoderm.xlsx
- Supplementary_tables_final2/Supplementary_Table18_GSEA_for_DF2-KO_ectoderm.csv
- Supplementary_tables_final2/Supplementary_Table19_hESC_and_ectoderm_DEG_overlap.xlsx
- Supplementary_tables_final2/Supplementary_Table1_counts_for_all_samples.xlsx
- Supplementary_tables_final2/Supplementary_Table20_DEG_for_DF2-KO_NPC.xlsx
- Supplementary_tables_final2/Supplementary_Table21_GO_terms_for_DF2-KO_NPC.xlsx
- Supplementary_tables_final2/Supplementary_Table22_KEGG_ID_for_DF2-KO_NPC.xlsx
- Supplementary_tables_final2/Supplementary_Table23_GSEA_for_NPC_DF2-KO.xlsx
- Supplementary_tables_final2/Supplementary_Table24_target_genes_of_YTHDF2.xlsx
- Supplementary_tables_final2/Supplementary_Table25_DF2-KO_DEG_and_m6A_modified_and_hESC_YTHDF2-ADAR_overlap_Gene_List.xlsx
- Supplementary_tables_final2/Supplementary_Table26_KEGGId_m6A_and_tribe_and_hESC_DF2-KO_down_DEG_2FC_overlap_genes.csv
- Supplementary_tables_final2/Supplementary_Table27_GOterm_for_DF2-KO_DEG_and_m6A_modified_and_hESC_YTHDF2-ADAR_overlap_Gene_List.xlsx
- Supplementary_tables_final2/Supplementary_Table28_dCas13b_ALKBH5_Control_vs_dCas13b_ALKBH5_ROBO1_DEGs.xlsx
- Supplementary_tables_final2/Supplementary_Table29_dCas13b_ALKBH5_ROBO1_vs_ectoderm_2FC_DEG_overlap_genes.xlsx
- Supplementary_tables_final2/Supplementary_Table2_DEG_for_DF2-KO_hESC.xlsx
- Supplementary_tables_final2/Supplementary_Table3_KEGG_ID_for_DF2-KO_hESC.xlsx
- Supplementary_tables_final2/Supplementary_Table4_GO_terms_for_DF2-KO_hESC.xlsx
- Supplementary_tables_final2/Supplementary_Table5_keggGSEA_for_DF2-KO_hESC.xlsx
- Supplementary_tables_final2/Supplementary_Table6_tpm_for_all_samples.csv
- Supplementary_tables_final2/Supplementary_Table7_DEG_for_DF2-KO_endoderm.xlsx
- Supplementary_tables_final2/Supplementary_Table8_KEGG_ID_for_DF2-KO_endoderm.xlsx
- Supplementary_tables_final2/Supplementary_Table9_GO_terms_for_DF2-KO_endoderm.xlsx
- Supplementary_tables_final2/~$Supplementary_Table1_counts_for_all_samples.xlsx
