# Supplementary material for: Transcriptomic analysis of the m6A reader YTHDF2 in the maintenance and differentiation of human embryonic stem cells
Source: Stem Cells. 2025 May 26;43(7):sxaf032. doi: 10.1093/stmcls/sxaf032 (PMC12202760; doi:10.1093/stmcls/sxaf032)
Supplement: sxaf032_suppl_Supplementary_Tables_S1-S29 [file sxaf032_suppl_supplementary_tables_s1-s29.zip › Supplementary_tables_final2/Supplementary_Table10_GSEA_for_endoderm_DF2-KO.xlsx]

## Sheet: endoderm_DF2-KO_keggGSEA
ID	Description	setSize	enrichmentScore	NES	pvalue	p.adjust	qvalue	rank	leading_edge	core_enrichment
hsa04062	Chemokine signaling pathway	13	0.665136	2.19054	0.00180832	0.119349	0.109451	232	tags=54%	list=12%	signal=48%	6372/2921/6374/10235/7409/6387/5579
hsa04657	IL-17 signaling pathway	12	0.567919	1.82145	0.00912409	0.172054	0.157785	713	tags=83%	list=36%	signal=54%	6372/2921/6374/5598/3727/3725/84818/8772/1051/23765
hsa04064	NF-kappa B signaling pathway	10	0.556638	1.64624	0.0300752	0.330827	0.30339	278	tags=50%	list=14%	signal=43%	2921/3932/6387/5579/5971
hsa04060	Cytokine-cytokine receptor interaction	18	0.530324	1.92979	0.0035524	0.136082	0.124797	163	tags=39%	list=8%	signal=36%	6372/2921/9573/6374/943/90865/6387
hsa04668	TNF signaling pathway	14	0.465671	1.57078	0.0399274	0.345264	0.31663	667	tags=64%	list=34%	signal=43%	6372/2921/6374/4217/182/3725/8772/1051/5606
hsa04540	Gap junction	15	0.44886	1.55302	0.0455373	0.353584	0.32426	453	tags=60%	list=23%	signal=47%	7277/5579/84617/7280/10382/5598/347733/5592/5155
hsa05207	Chemical carcinogenesis - receptor activation	26	0.420854	1.71736	0.0123894	0.181711	0.166641	310	tags=35%	list=16%	signal=30%	2249/1137/1143/4609/653689/2953/8822/5579/182
hsa04010	MAPK signaling pathway	47	0.415979	2.02899	0.00168919	0.119349	0.109451	457	tags=47%	list=23%	signal=37%	2249/2246/3791/10235/4609/59284/5979/8822/2321/5579/4902/5971/4217/5924/6237/5598/3727/4616/3725/8911/5155/1850
hsa04015	Rap1 signaling pathway	27	0.413313	1.71671	0.0105448	0.173989	0.15956	280	tags=33%	list=14%	signal=29%	2249/2246/3791/10235/7409/8822/2321/5579/2846
hsa04020	Calcium signaling pathway	36	0.404941	1.84047	0.00515464	0.136082	0.124797	320	tags=39%	list=16%	signal=33%	2249/2246/3791/9630/5979/6261/8822/624/4842/2321/5579/93129/5724/6262
hsa04080	Neuroactive ligand-receptor interaction	37	0.379542	1.72705	0.00695652	0.153043	0.140351	314	tags=41%	list=16%	signal=35%	7253/1137/1143/100506013/8001/53637/283869/51083/5745/7434/624/2846/5724/706/3352
hsa05224	Breast cancer	25	0.378737	1.53926	0.0417391	0.345264	0.31663	439	tags=40%	list=22%	signal=32%	2249/2246/4609/3280/8822/54361/182/8325/4616/3725
hsa03010	Ribosome	27	0.375707	1.56052	0.0351494	0.345264	0.31663	1023	tags=93%	list=52%	signal=45%	6182/6183/64928/6154/51116/6142/51073/51264/6134/11224/64981/6217/6158/6141/6187/6224/6205/6227/6209/29088/6206/6223/6137/7311/4736
hsa05168	Herpes simplex virus 1 infection	54	-0.385363	-2.04544	0.00484262	0.136082	0.124797	937	tags=91%	list=47%	signal=49%	84914/170960/7637/163049/51427/90338/388561/7562/284370/126017/148266/400713/7678/81931/342926/101060200/390980/7644/100289635/654254/9668/168374/199704/100129842/7733/255403/388558/55762/6772/65243/84436/162993/440515/81856/126231/30832/374899/147948/440519/126068/6041/56001/284371/26974/349075/148213/727/3106/730087
hsa04512	ECM-receptor interaction	28	-0.402926	-1.77766	0.0248869	0.298643	0.273875	404	tags=54%	list=20%	signal=43%	7143/961/80144/3696/1285/284217/3912/3673/7448/3914/341640/1298/2335/255743/9899
hsa04933	AGE-RAGE signaling pathway in diabetic complications	15	-0.429378	-1.54204	0.061674	0.452276	0.414767	751	tags=80%	list=38%	signal=50%	7422/1288/1282/1286/1278/2152/6772/1958/7412/1285/2335/5054
hsa04724	Glutamatergic synapse	12	-0.50186	-1.67549	0.0418502	0.345264	0.31663	283	tags=75%	list=14%	signal=65%	2899/5530/2787/5337/3760/3708/2904/2892/6512
hsa04610	Complement and coagulation cascades	12	-0.553373	-1.84747	0.0198238	0.261674	0.239972	289	tags=67%	list=15%	signal=57%	5627/7448/5345/727/7035/5054/730/2243

## Sheet: endoderm_DF2-KO_goGSEA
ONTOLOGY	ID	Description	setSize	enrichmentScore	NES	pvalue	p.adjust	qvalue	rank	leading_edge	core_enrichment
BP	GO:0009887	animal organ morphogenesis	143	-0.295036	-1.90923	0.0026738	0.108503	0.0984604	383	tags=35%	list=19%	signal=30%	1301/80144/4781/7273/2066/3400/256764/115701/55366/284217/3912/3084/407975/3549/3673/3037/6781/3169/140628/5915/55273/9096/140469/653/2201/5629/27063/4036/6862/51301/6926/1080/2625/255743/4212/5054/348980/26585/57211/6532/947/1295/80000/3488/3670/9480/120892/6474/5080/474
CC	GO:0005739	mitochondrion	158	0.301551	1.87178	0.00156986	0.108503	0.0984604	981	tags=77%	list=50%	signal=42%	1159/548596/5460/153328/5462/4128/85300/4842/84842/64064/2021/55013/10202/162417/5163/706/6182/8604/27113/64146/2647/114971/55851/65990/9638/7263/126328/513/29984/64975/29796/80726/84269/638/27247/192286/4350/25915/6183/2109/84277/23593/26517/400916/90480/79064/55753/64928/284106/55794/221120/100128525/84266/374291/5366/755/29108/10628/7755/126789/79746/91647/54998/284114/341392/10105/8870/84545/…
BP	GO:0045595	regulation of cell differentiation	192	-0.269387	-1.858	0.002849	0.108503	0.0984604	302	tags=26%	list=15%	signal=24%	284217/3912/3084/57540/407975/3549/8322/1030/3169/140628/5915/81792/463/100996631/283659/5345/63950/55273/3106/4286/4015/653/2201/5629/56999/4036/2335/6926/4897/2625/255743/4212/5054/26585/7704/644943/6532/947/3488/3670/51441/3486/120892/6474/338/2042/5080/56892/7224/474
BP	GO:0009888	tissue development	241	-0.245892	-1.7501	0.00290698	0.108503	0.0984604	394	tags=32%	list=20%	signal=29%	1301/22995/80144/4781/7273/9723/2066/3696/4094/3400/8633/7429/55283/256764/115701/55366/284217/3912/8506/3084/8549/2939/407975/9076/3549/3673/3037/1030/83478/6781/3169/9788/140628/5915/81792/7448/168667/3914/63950/341640/55273/9096/4015/653/2201/23086/5629/56999/27063/4036/5144/6862/51301/2335/6926/7026/1080/2034/2625/255743/5054/26585/10631/7704/947/1295/80000/3488/3670/9480/6474/5307/2042/5080/…
BP	GO:0050793	regulation of developmental process	287	-0.221451	-1.61272	0.00287356	0.108503	0.0984604	370	tags=27%	list=19%	signal=26%	9723/2066/1870/3696/4094/3400/8633/7429/115701/6281/1285/55366/284217/3912/8506/3084/56853/5228/57540/407975/3549/8322/1030/3169/140628/5915/81792/1690/4734/168667/463/5021/100996631/283659/5345/347730/63950/55273/5783/727/114788/5168/3106/4286/9096/4015/653/2201/5629/56999/4036/2335/9518/6926/1080/4897/2625/255743/4212/5054/154796/26585/7704/644943/6532/947/3488/3670/51441/3486/120892/6474/338/2…
BP	GO:0003008	system process	192	-0.23345	-1.61014	0.002849	0.108503	0.0984604	297	tags=26%	list=15%	signal=25%	2925/8506/56853/407975/3760/3673/3037/8322/6781/3708/2028/140628/2983/1690/53942/2904/5021/8989/361/5345/55273/335/6542/9096/140469/8671/4036/338811/1469/5144/6926/7026/4897/2034/2625/255743/4212/348980/4588/6532/947/54207/3488/3670/2243/6512/120892/6474/9153/5080
BP	GO:0009653	anatomical structure morphogenesis	357	-0.211748	-1.57668	0.00304878	0.108503	0.0984604	302	tags=23%	list=15%	signal=24%	284217/3912/8506/285220/3084/5228/8549/407975/3549/3673/3037/8322/9576/166863/83478/6781/3169/3708/9788/2028/140628/5915/81792/1690/4734/53942/7448/168667/3914/5345/341640/55273/335/4093/727/5168/9096/140469/4015/653/10129/2201/5629/56999/27063/4036/6862/51301/2335/9518/6926/7026/1080/4897/2034/885/2625/255743/4212/5054/154796/348980/26585/57211/7704/6532/947/1295/80000/3488/3670/51441/9480/12089…
BP	GO:0048731	system development	472	-0.193319	-1.47985	0.00340136	0.108503	0.0984604	302	tags=21%	list=15%	signal=23%	284217/3912/8506/285220/3084/56853/5228/8549/57540/407975/9076/3549/3673/3037/8322/1030/9576/83478/6781/57554/3169/9788/2028/140628/5915/81792/23544/4734/53942/7448/2904/168667/463/5021/283659/5345/347730/63950/341640/55273/5783/335/285382/93986/727/114788/3106/1298/4286/9096/4015/653/10129/2201/5629/56999/27063/4036/6862/2492/51301/2335/6926/27253/7026/127343/4897/2034/885/2625/255743/4212/5054/…
BP	GO:0048869	cellular developmental process	474	-0.192132	-1.47561	0.00333333	0.108503	0.0984604	381	tags=26%	list=19%	signal=27%	4781/6646/7273/63976/57082/7412/9723/2066/3696/4094/3400/8788/8633/54852/2005/7429/55283/115701/6281/144195/5274/55366/284217/3912/8506/285220/3084/56853/5228/8549/57540/2939/407975/9076/3549/3673/3037/8322/1030/9576/166863/83478/6781/57554/3169/9788/140628/5915/81792/3174/4734/53942/7448/463/3914/51314/100996631/283659/5345/63950/55273/4093/6482/114788/5168/3106/4286/9096/23089/4015/653/10129/22…
BP	GO:0030154	cell differentiation	471	-0.190849	-1.45803	0.00338983	0.108503	0.0984604	381	tags=25%	list=19%	signal=27%	4781/6646/7273/63976/57082/7412/9723/2066/3696/4094/3400/8788/8633/54852/2005/7429/55283/115701/6281/144195/5274/55366/284217/3912/8506/285220/3084/56853/5228/8549/57540/2939/407975/9076/3549/3673/3037/8322/1030/9576/166863/83478/6781/57554/3169/9788/140628/5915/81792/3174/4734/53942/7448/463/3914/51314/100996631/283659/5345/63950/55273/4093/6482/114788/3106/4286/9096/23089/4015/653/10129/2201/23…
CC	GO:0030312	external encapsulating structure	101	-0.319377	-1.92557	0.00485437	0.115266	0.104598	325	tags=38%	list=16%	signal=33%	6281/1285/2199/158038/284217/3912/133584/3549/81792/1690/7448/168667/3914/5345/347730/341640/335/1298/4015/2201/56999/1462/2335/9518/129804/255743/5054/2331/26585/10631/4588/1295/5549/2243/1842/283310/151887/127435
CC	GO:0031012	extracellular matrix	101	-0.319377	-1.92557	0.00485437	0.115266	0.104598	325	tags=38%	list=16%	signal=33%	6281/1285/2199/158038/284217/3912/133584/3549/81792/1690/7448/168667/3914/5345/347730/341640/335/1298/4015/2201/56999/1462/2335/9518/129804/255743/5054/2331/26585/10631/4588/1295/5549/2243/1842/283310/151887/127435
BP	GO:0051241	negative regulation of multicellular organismal process	123	-0.292656	-1.85105	0.00515464	0.115266	0.104598	329	tags=36%	list=17%	signal=32%	4781/9723/1870/3400/115701/1285/55366/5627/407975/3549/1030/6781/3169/140628/5915/81792/7448/5021/283659/361/5345/5783/335/7035/9096/653/5629/56999/5144/2335/9518/7026/2625/5054/154796/26585/79589/6532/947/3488/2243/5080/7224/474
BP	GO:0035295	tube development	156	-0.250258	-1.65115	0.00533333	0.115266	0.104598	284	tags=27%	list=14%	signal=25%	5228/8549/407975/3549/3037/8322/83478/3169/9788/2028/140628/5915/81792/168667/5021/5345/55273/727/9096/4015/653/5629/56999/4036/2335/6926/7026/4897/2034/2625/255743/5054/154796/26585/947/1295/80000/3488/3670/6474/338/5080
BP	GO:0072359	circulatory system development	157	-0.248458	-1.64034	0.00542005	0.115266	0.104598	379	tags=32%	list=19%	signal=28%	7273/7412/9723/2066/1870/3696/115701/1285/284217/3084/5228/407975/3549/3037/8322/83478/2028/140628/5915/168667/5021/5345/341640/55273/727/9096/4015/653/5629/56999/27063/4036/6862/2335/6926/7026/4897/2034/2625/5054/154796/26585/57211/947/1295/80000/3670/6474/338/5080
BP	GO:0048513	animal organ development	359	-0.193032	-1.44149	0.00606061	0.120833	0.109649	302	tags=21%	list=15%	signal=22%	284217/3912/8506/3084/56853/5228/8549/407975/9076/3549/3673/3037/8322/1030/6781/3169/9788/2028/140628/5915/81792/53942/7448/2904/168667/463/5021/63950/341640/55273/335/93986/4286/9096/140469/4015/653/2201/23086/5629/56999/27063/4036/6862/2492/51301/2335/6926/7026/127343/1080/4897/2034/2625/255743/4212/5054/348980/26585/57211/7704/6532/947/1295/80000/3488/3670/9480/120892/283375/6474/5307/2042/508…
BP	GO:0051094	positive regulation of developmental process	169	-0.235025	-1.58205	0.0084507	0.132861	0.120564	308	tags=25%	list=16%	signal=23%	55366/284217/3912/3084/5228/407975/3549/8322/1030/3169/140628/168667/5021/5345/347730/63950/55273/727/5168/653/2201/5629/56999/4036/2335/9518/1080/4897/2625/255743/5054/154796/26585/7704/644943/947/3670/3486/6474/338/5080/7224/474
BP	GO:0009790	embryo development	164	-0.234039	-1.56526	0.00840336	0.132861	0.120564	302	tags=24%	list=15%	signal=23%	284217/3912/4751/56853/3549/3673/166863/3169/5915/7448/3914/341640/55273/335/727/9096/140469/653/2201/5629/4036/6862/2335/6926/7026/2034/2625/4212/154796/26585/7704/1295/80319/3670/51441/6474/5307/338/5080/474
BP	GO:2000026	regulation of multicellular organismal development	179	-0.224642	-1.53169	0.00847458	0.132861	0.120564	370	tags=28%	list=19%	signal=25%	9723/2066/1870/3696/4094/3400/6281/1285/284217/5228/407975/3549/8322/1030/5915/81792/168667/5021/283659/347730/63950/55273/5783/727/3106/4286/9096/4015/2201/5629/56999/4036/2335/6926/1080/2625/4212/5054/154796/26585/7704/644943/947/3670/51441/6474/5080/56892/7224/474
BP	GO:0007155	cell adhesion	198	-0.212607	-1.47292	0.00857143	0.132861	0.120564	325	tags=25%	list=16%	signal=23%	6281/1285/2199/5274/284217/3912/8506/9076/133584/3549/3673/3037/8322/3169/9788/11122/140628/81792/53942/7448/463/283659/361/5345/341640/335/653/199920/56999/1462/2335/129804/27253/4897/2625/255743/5054/26585/10631/7704/947/1295/26167/51441/2243/9480/1842/151887/2042/3026
BP	GO:0051239	regulation of multicellular organismal process	330	-0.189507	-1.40322	0.00874636	0.132861	0.120564	381	tags=27%	list=19%	signal=26%	4781/63976/7412/84614/9723/2066/1870/3696/4094/3400/7429/115701/6281/1285/5565/55366/284217/2925/56853/5627/5228/407975/3549/3760/3673/3037/8322/1030/6781/3169/140628/5915/81792/7448/2904/168667/463/5021/100996631/283659/361/5345/347730/63950/55273/5783/335/727/5168/7035/3106/4286/9096/4015/653/2201/5629/56999/4036/5144/2335/9518/6926/7026/1080/2034/2625/255743/4212/5054/154796/348980/26585/7704/…
CC	GO:0005576	extracellular region	406	-0.173663	-1.31346	0.00940439	0.136364	0.123742	303	tags=21%	list=15%	signal=22%	158038/284217/3912/3084/5627/5228/2939/133584/3549/3037/9576/6781/57554/2028/113220/81792/1690/4734/53942/7448/168667/3914/283659/130574/361/5345/347730/341640/149998/5783/9332/11001/335/22866/727/6482/5168/7035/3106/1298/23089/4015/653/2201/56999/8671/4036/338811/1469/1462/50859/10863/245972/161436/2335/54810/51365/9518/129804/4897/885/255743/5054/130576/2331/26585/4588/947/1295/730/5549/3488/22…
BP	GO:0045597	positive regulation of cell differentiation	113	-0.265821	-1.64523	0.0101781	0.137027	0.124344	302	tags=27%	list=15%	signal=24%	284217/3912/3084/3549/8322/1030/3169/140628/5345/63950/55273/2201/5629/56999/4036/2335/4897/2625/255743/5054/7704/644943/947/3670/3486/6474/338/5080/7224/474
BP	GO:0022414	reproductive process	123	-0.255894	-1.61853	0.0103093	0.137027	0.124344	356	tags=31%	list=18%	signal=27%	3400/8633/54852/144195/55366/4751/56853/5228/8549/3549/3673/3037/8322/9576/6781/3169/51314/5021/100996631/361/63950/653/89876/4036/10863/2492/6926/7026/1080/2625/7704/6532/80000/3488/51441/120892/338/29974
BP	GO:0030855	epithelial cell differentiation	102	-0.271539	-1.6416	0.0122549	0.143435	0.130159	393	tags=33%	list=20%	signal=28%	22995/4781/2066/4094/7429/55283/284217/3084/2939/9076/3549/3673/1030/6781/3169/9788/140628/5915/55273/653/23086/5629/5144/6926/7026/2034/2625/5054/26585/947/9480/5080/222546/474
BP	GO:0048598	embryonic morphogenesis	100	-0.266184	-1.60113	0.0143885	0.143435	0.130159	275	tags=26%	list=14%	signal=24%	3549/3673/5915/7448/3914/341640/335/9096/140469/653/2201/5629/4036/6862/2335/6926/2625/154796/26585/7704/1295/51441/6474/5307/5080/474
BP	GO:0051093	negative regulation of developmental process	107	-0.261669	-1.59283	0.0125	0.143435	0.130159	280	tags=25%	list=14%	signal=23%	57540/407975/3549/1030/3169/5915/81792/283659/5783/653/5629/56999/9518/6926/2625/4212/5054/154796/26585/7704/6532/3488/3670/51441/5080/7224/474
BP	GO:0035239	tube morphogenesis	128	-0.244265	-1.55254	0.0129199	0.143435	0.130159	308	tags=29%	list=16%	signal=26%	55366/284217/5228/8549/3549/3037/8322/83478/3169/9788/2028/81792/168667/5345/55273/727/4015/653/5629/56999/4036/2335/6926/7026/4897/2034/2625/255743/5054/154796/26585/947/1295/80000/3670/6474/338
BP	GO:0048729	tissue morphogenesis	100	-0.254264	-1.52942	0.0143885	0.143435	0.130159	394	tags=35%	list=20%	signal=30%	1301/80144/7273/9723/2066/3400/55366/284217/3084/8549/3549/3673/83478/6781/3169/9788/140628/81792/341640/55273/9096/653/5629/27063/4036/6862/51301/6926/2625/255743/26585/80000/3488/3670/6474
BP	GO:0060429	epithelium development	165	-0.219328	-1.46407	0.0141643	0.143435	0.130159	393	tags=30%	list=20%	signal=26%	22995/80144/4781/9723/2066/4094/3400/7429/55283/55366/284217/3084/8549/2939/9076/3549/3673/1030/83478/6781/3169/9788/140628/5915/81792/168667/341640/55273/9096/653/23086/5629/4036/5144/6862/6926/7026/2034/2625/255743/5054/26585/947/80000/3488/9480/5080/222546/474
BP	GO:0010648	negative regulation of cell communication	167	-0.21823	-1.46048	0.0140056	0.143435	0.130159	262	tags=21%	list=13%	signal=20%	83478/85397/3708/11122/81792/4734/168667/8490/335/9096/401190/23089/653/2201/4036/50940/5144/153769/9518/27253/2625/5054/348980/26585/6532/92235/80319/3488/3670/51441/2243/9480/3486/120892/56892
BP	GO:0023057	negative regulation of signaling	168	-0.216824	-1.45669	0.0138889	0.143435	0.130159	262	tags=21%	list=13%	signal=20%	83478/85397/3708/11122/81792/4734/168667/8490/335/9096/401190/23089/653/2201/4036/50940/5144/153769/9518/27253/2625/5054/348980/26585/6532/92235/80319/3488/3670/51441/2243/9480/3486/120892/56892
BP	GO:0000003	reproduction	125	-0.248877	-1.58216	0.0154242	0.1491	0.1353	356	tags=30%	list=18%	signal=27%	3400/8633/54852/144195/55366/4751/56853/5228/8549/3549/3673/3037/8322/9576/6781/3169/51314/5021/100996631/361/63950/653/89876/4036/10863/2492/6926/7026/1080/2625/7704/6532/80000/3488/51441/120892/338/29974
BP	GO:0060284	regulation of cell development	103	-0.262626	-1.59101	0.0172414	0.161765	0.146792	278	tags=23%	list=14%	signal=21%	407975/3549/8322/1030/100996631/283659/63950/3106/4286/4015/5629/4036/2335/2625/4212/7704/644943/51441/120892/6474/5080/56892/7224/474
BP	GO:0009968	negative regulation of signal transduction	153	-0.219665	-1.44464	0.021164	0.192895	0.175041	262	tags=21%	list=13%	signal=20%	83478/85397/3708/11122/81792/4734/168667/8490/335/9096/401190/23089/653/2201/4036/50940/5144/153769/9518/2625/5054/26585/92235/80319/3488/3670/51441/2243/9480/3486/120892/56892
MF	GO:0005215	transporter activity	124	-0.229938	-1.45833	0.0257732	0.216483	0.196446	338	tags=27%	list=17%	signal=24%	81796/9194/55283/41/144195/440567/3760/286410/9056/204962/3708/2904/8989/361/11001/335/6542/8671/4036/2892/151473/245972/1080/348980/6532/9899/54207/56479/6512/283375/338/9153/7224/1179
BP	GO:0040011	locomotion	177	-0.20783	-1.41197	0.025788	0.216483	0.196446	302	tags=24%	list=15%	signal=22%	284217/3912/285220/3084/5228/5337/9076/3673/3037/8322/6781/11122/53942/7448/168667/335/727/5168/4286/4015/653/5629/378938/56999/50859/153769/2335/7026/4897/2625/5054/154796/26585/3488/3670/9480/3486/120892/2042/5080/127435/474
BP	GO:0008283	cell population proliferation	213	-0.193487	-1.36236	0.025	0.216483	0.196446	299	tags=23%	list=15%	signal=22%	3912/2925/3084/5228/8549/57540/407975/9076/3549/10110/3673/3037/1030/6781/9788/2028/5915/168667/5345/63950/335/160492/4286/653/5629/378938/4036/6775/2335/6926/7026/2625/4212/26585/7704/644943/6532/947/1295/3488/3670/51441/3486/120892/283375/6474/5080/7224/127435
CC	GO:0000785	chromatin	126	-0.226576	-1.44035	0.0286458	0.228451	0.207305	252	tags=21%	list=13%	signal=20%	3169/140628/5915/3174/4734/463/63950/93986/4093/4286/9096/5629/6862/6775/6926/127343/2034/2625/4212/3670/9480/399823/6474/5307/5080/222546/474
BP	GO:0048870	cell motility	206	-0.194357	-1.35328	0.02849	0.228451	0.207305	284	tags=22%	list=14%	signal=21%	284217/3912/5228/9076/3673/3037/8322/9576/83478/6781/2028/11122/81792/7448/168667/51314/335/727/5168/4286/4015/653/5629/378938/56999/50859/153769/2335/7026/4897/885/2625/5054/154796/26585/947/3488/3670/9480/3486/120892/338/2042/5080/127435/474
BP	GO:0048585	negative regulation of response to stimulus	191	-0.199995	-1.38154	0.0309859	0.241086	0.218771	419	tags=29%	list=21%	signal=25%	6653/9737/79037/961/9750/5563/55872/63976/10721/9723/8788/115701/2888/220441/55366/55086/5627/83478/85397/3708/11122/81792/4734/7448/168667/8490/5345/335/727/7035/3106/9096/401190/23089/653/2201/4036/50940/5144/153769/9518/2625/5054/26585/947/92235/80319/3488/3670/51441/2243/9480/3486/120892/56892
BP	GO:0009607	response to biotic stimulus	128	0.238891	1.42387	0.0373984	0.283772	0.257506	351	tags=27%	list=18%	signal=23%	978/6372/3248/2921/199/51225/6374/285195/6035/7409/9201/90865/912/3434/3932/6387/4842/57126/55509/1948/54/5654/2161/11040/5971/5724/706/4217/5272/54512/11117/7431/347252/146433
CC	GO:0005783	endoplasmic reticulum	188	-0.197435	-1.37244	0.0382514	0.283772	0.257506	700	tags=47%	list=35%	signal=33%	8974/11320/817/60526/5033/1288/1282/4925/3895/144245/55176/286144/9743/6584/23767/387914/51495/4121/3301/79956/84867/10390/178/1286/56605/79844/1278/57552/1382/258010/55733/79971/9926/55151/8842/79966/8613/3099/57544/84920/6653/1301/6646/7412/5281/23480/79683/1285/148534/3912/83850/5627/5337/57540/3549/286410/3037/3708/23544/7448/2904/347730/55273/11001/335/6228/7035/3106/1298/56999/4036/1462/233…
BP	GO:0007166	cell surface receptor signaling pathway	304	-0.179817	-1.31963	0.0467836	0.339181	0.307787	308	tags=21%	list=16%	signal=21%	55366/284217/3912/285220/3084/56853/5228/8549/57540/3549/3673/8322/1030/3169/9788/11122/140628/81792/4734/7448/2904/168667/5021/8989/130574/55273/335/4093/727/220164/4286/9096/23089/4015/653/2201/199920/4036/2892/5144/6775/2335/9518/2625/255743/5054/2331/26585/10631/57211/80319/3488/3670/51441/2243/9480/3486/6512/120892/283375/6474/2042/5080/56892/474
BP	GO:0001568	blood vessel development	109	-0.222095	-1.35779	0.0501253	0.355333	0.322444	284	tags=25%	list=14%	signal=22%	5228/3549/3037/8322/83478/2028/168667/5345/55273/727/4015/5629/56999/4036/2335/6926/7026/4897/2034/5054/154796/26585/947/1295/3670/338/5080
BP	GO:0001944	vasculature development	110	-0.220156	-1.34769	0.0554156	0.376119	0.341306	284	tags=25%	list=14%	signal=22%	5228/3549/3037/8322/83478/2028/168667/5345/55273/727/4015/5629/56999/4036/2335/6926/7026/4897/2034/5054/154796/26585/947/1295/3670/338/5080
BP	GO:0045944	positive regulation of transcription by RNA polymerase II	132	-0.210025	-1.34344	0.0551181	0.376119	0.341306	252	tags=20%	list=13%	signal=18%	3169/140628/5915/3174/463/5345/4093/4286/653/5629/6862/6775/6926/7026/2034/2625/255743/4212/26585/7704/3670/9480/5307/5080/222546/474
BP	GO:0032989	cellular component morphogenesis	104	-0.225778	-1.37464	0.0606796	0.402912	0.365619	381	tags=27%	list=19%	signal=23%	4781/7273/57082/9723/8633/7429/8506/285220/3549/8322/9576/4734/53942/5168/5629/27063/4036/2335/4897/885/2625/3670/120892/6474/2042/5080/7224/474
BP	GO:0043207	response to external biotic stimulus	124	0.229126	1.35208	0.0618893	0.402912	0.365619	317	tags=24%	list=16%	signal=22%	978/6372/3248/2921/199/6374/285195/6035/7409/9201/90865/912/3434/3932/6387/4842/57126/55509/1948/54/5654/2161/11040/5971/5724/706/4217/5272/54512/11117
BP	GO:0048468	cell development	287	-0.17375	-1.26534	0.0632184	0.403333	0.366001	381	tags=25%	list=19%	signal=23%	4781/7273/57082/7412/9723/2066/3696/4094/3400/8633/54852/115701/6281/5274/3912/8506/285220/3084/56853/8549/407975/9076/3549/8322/1030/9576/6781/57554/3169/5915/4734/53942/100996631/283659/63950/6482/114788/3106/4286/9096/4015/653/10129/23086/5629/27063/4036/5144/2335/6926/1080/4897/2034/885/2625/4212/348980/57211/7704/644943/947/3670/51441/9480/120892/6474/2042/5080/56892/7224/474
BP	GO:0000902	cell morphogenesis	128	-0.207027	-1.31585	0.0645995	0.404063	0.366664	296	tags=21%	list=15%	signal=19%	8506/285220/3549/8322/9576/6781/3708/1690/4734/53942/5168/10129/5629/4036/2335/4897/885/2625/26585/3670/51441/120892/6474/2042/5080/7224/474
MF	GO:0022857	transmembrane transporter activity	115	-0.213111	-1.33001	0.0681818	0.4091	0.371234	352	tags=27%	list=18%	signal=24%	23480/81796/9194/55283/41/144195/440567/3760/9056/204962/3708/2904/8989/361/11001/6542/8671/2892/151473/245972/1080/348980/6532/9899/54207/56479/6512/283375/9153/7224/1179
BP	GO:0070727	cellular macromolecule localization	220	-0.178043	-1.26225	0.0692521	0.4091	0.371234	156	tags=11%	list=8%	signal=11%	2201/23086/199920/56999/27063/4036/1080/4897/255743/154796/348980/7704/79589/3670/65055/2243/120892/257629/338/29974/2042/5080/94122/222546
BP	GO:0007399	nervous system development	300	-0.170968	-1.25342	0.0689655	0.4091	0.371234	299	tags=19%	list=15%	signal=19%	3912/8506/285220/3084/57540/9076/3549/8322/1030/9576/57554/3169/5915/23544/4734/53942/7448/2904/463/5021/283659/347730/63950/5783/285382/93986/114788/653/10129/5629/4036/2335/6926/27253/7026/127343/4897/885/2625/4212/348980/57211/7704/644943/6532/26167/3670/51441/9480/120892/6474/5307/338/2042/5080/7224/474
BP	GO:0007420	brain development	114	-0.210539	-1.30973	0.0788804	0.449337	0.407746	239	tags=18%	list=12%	signal=17%	5915/53942/2904/463/5021/63950/93986/653/5629/4036/6926/7026/127343/4897/4212/6532/3670/120892/5307/5080/474
CC	GO:0005615	extracellular space	326	-0.16511	-1.223	0.0780347	0.449337	0.407746	225	tags=16%	list=11%	signal=17%	4734/7448/168667/283659/5345/347730/341640/149998/5783/11001/335/22866/727/6482/5168/7035/3106/1298/4015/653/56999/8671/4036/338811/1469/1462/245972/161436/2335/54810/51365/9518/129804/885/255743/5054/2331/26585/4588/1295/730/5549/3488/2243/3486/120892/283375/2346/283310/338/3026/127435/1179
BP	GO:0016477	cell migration	189	-0.184148	-1.2754	0.0858726	0.480585	0.436103	302	tags=22%	list=15%	signal=20%	284217/3912/5228/9076/3673/3037/8322/83478/6781/2028/11122/81792/7448/168667/335/727/5168/4286/4015/653/5629/56999/153769/2335/7026/4897/885/2625/5054/154796/26585/947/3488/3670/9480/3486/120892/2042/5080/127435/474
BP	GO:0042592	homeostatic process	151	-0.195113	-1.2838	0.0875332	0.481432	0.436871	280	tags=21%	list=14%	signal=19%	57540/407975/9076/3549/3037/6781/3169/3708/5021/8989/361/335/4015/8671/5144/245972/51301/1080/2034/2625/4588/947/9899/3488/120892/283375/338/9153/5080/7224/222546
BP	GO:0042127	regulation of cell population proliferation	183	0.201998	1.28616	0.0911901	0.487884	0.442726	453	tags=31%	list=23%	signal=26%	7253/64102/2249/3248/6657/50514/85453/199/2246/6374/943/388112/3791/100506013/79923/4609/6423/90865/912/3280/7075/6387/51083/5745/7434/4881/8822/1948/2321/5654/11095/11040/115572/10202/5724/706/4217/29948/182/11117/64146/64321/4145/6320/146433/51162/2737/3727/30812/8519/6751/5592/54997/3725/4330/388610/5155
BP	GO:2000145	regulation of cell motility	131	-0.198602	-1.26609	0.0925926	0.487884	0.442726	302	tags=24%	list=15%	signal=21%	284217/3912/5228/9076/3673/3037/8322/6781/11122/7448/168667/727/5168/4286/653/5629/378938/56999/50859/153769/2335/7026/2625/5054/154796/26585/3488/9480/3486/5080/127435
BP	GO:0070887	cellular response to chemical stimulus	277	-0.16868	-1.21326	0.0932945	0.487884	0.442726	284	tags=19%	list=14%	signal=19%	5228/2939/9076/3673/3037/8322/1030/115361/6781/3169/85397/3708/11122/2983/5915/81792/4734/51314/5021/8989/361/5783/335/4093/727/7035/4015/378938/27063/2492/2330/6775/9518/1080/2034/2625/255743/5054/348980/26585/10631/6532/947/3488/3670/51441/120892/338/9153/2042/5080/222546/1179
BP	GO:0007267	cell-cell signaling	178	0.202424	1.2821	0.0986133	0.499327	0.45311	242	tags=20%	list=12%	signal=19%	7253/6372/2249/6657/6374/1137/5913/6860/1143/8001/79012/6529/25960/43/59284/6423/3280/148281/84502/283849/91978/6387/51083/7434/27065/84628/8822/4842/793/1009/2116/1948/5579/143282/54361
BP	GO:0040012	regulation of locomotion	136	-0.199476	-1.28207	0.0976864	0.499327	0.45311	302	tags=24%	list=15%	signal=21%	284217/3912/5228/9076/3673/3037/8322/6781/11122/7448/168667/727/5168/4286/653/5629/378938/56999/50859/153769/2335/7026/2625/5054/154796/26585/3488/9480/3486/120892/5080/127435
