# Supplementary material for: Transcriptomic analysis of the m6A reader YTHDF2 in the maintenance and differentiation of human embryonic stem cells
Source: Stem Cells. 2025 May 26;43(7):sxaf032. doi: 10.1093/stmcls/sxaf032 (PMC12202760; doi:10.1093/stmcls/sxaf032)
Supplement: sxaf032_suppl_Supplementary_Tables_S1-S29 [file sxaf032_suppl_supplementary_tables_s1-s29.zip › Supplementary_tables_final2/Supplementary_Table11_DEG_for_DF2-KO_mesoderm.xlsx]

## Sheet: Supplementary_Table11_DEG_for_D
	baseMean	log2FoldChange	lfcSE	stat	pvalue	padj
FOSB	272.356	-10.022	1.50807	-6.64556	3.02063e-11	1.01657e-09
LNCAROD	78.5136	-9.67377	1.52124	-6.35913	2.029e-10	5.97121e-09
ENSG00000289973	44.2149	-8.84491	1.55016	-5.7058	1.158e-08	2.34211e-07
IGFBP5	557.421	-8.46929	0.647995	-13.07	4.8868e-39	1.80026e-36
LMOD1	88.2027	-8.39512	1.50629	-5.57337	2.49864e-08	4.75086e-07
RAB17	88.1816	-8.38266	3.19674	-2.62225	0.00873503	0.0345482
CD3G	28.5904	-8.21604	1.59948	-5.13671	2.79586e-07	4.27249e-06
TMCO5B	28.3381	-8.20168	1.60169	-5.12063	3.04515e-07	4.63285e-06
ACTN3	370.521	-8.14328	0.710414	-11.4627	2.03008e-30	4.23037e-28
GZMB	24.9864	-8.02025	1.61803	-4.95681	7.16585e-07	9.96169e-06
ACTA2-AS1	23.434	-7.93063	1.68465	-4.70759	2.50657e-06	3.05035e-05
SERPINE1	279.183	-7.7317	0.722415	-10.7026	9.89847e-27	1.62068e-24
GOLGA8G	19.4301	-7.6602	1.69822	-4.51072	6.46092e-06	7.17378e-05
KLHL14	18.8627	-7.6146	1.66728	-4.56708	4.94555e-06	5.65871e-05
FOXB1	192.893	-7.51926	0.788046	-9.54165	1.40575e-21	1.51045e-19
ENSG00000288089	17.0954	-7.47201	1.69673	-4.40376	1.06389e-05	0.000112163
GOLGA8F	16.9918	-7.46649	1.71125	-4.36317	1.28194e-05	0.000132497
DEFA5	2546.27	-7.46088	0.286992	-25.9968	5.37815e-149	1.10951e-144
ENSG00000277695	16.0972	-7.38835	1.71946	-4.29691	1.73198e-05	0.000172362
MRGPRF	43.6924	-7.37477	1.54239	-4.7814	1.74076e-06	2.20183e-05
ENSG00000289069	15.5364	-7.33643	1.71232	-4.28449	1.8316e-05	0.000180658
KIF12	15.1772	-7.30198	1.71224	-4.26457	2.00285e-05	0.000195638
PPP1R16B	14.6351	-7.24699	1.75846	-4.1212	3.76898e-05	0.000339983
CST1	14.0302	-7.18564	1.80408	-3.98299	6.80545e-05	0.000568867
EMX2	37.9148	-7.17326	1.62773	-4.40691	1.04855e-05	0.000110874
ENSG00000254163	37.1466	-7.13953	1.55806	-4.58231	4.59873e-06	5.30306e-05
CPA6	37.1279	-7.1394	1.56401	-4.56481	4.99944e-06	5.71721e-05
ENSG00000255094	13.5013	-7.1335	1.74347	-4.09156	4.2849e-05	0.000380696
ENSG00000289426	13.2997	-7.11155	1.74613	-4.07276	4.64599e-05	0.000407165
IL32	35.9622	-7.09246	1.56164	-4.54167	5.58111e-06	6.3055e-05
ENSG00000286339	12.2288	-6.99156	1.78258	-3.92216	8.77572e-05	0.000710249
MIR10B	11.8729	-6.94982	1.82029	-3.81798	0.000134546	0.00102198
TRDJ1	11.8222	-6.94027	1.78439	-3.88944	0.000100476	0.000799086
INHBA	92.6051	-6.871	0.945748	-7.26515	3.7263e-13	1.68583e-11
LINC02457	11.0664	-6.84755	1.81416	-3.77451	0.000160323	0.0011876
CYTIP	58.3198	-6.791	1.13706	-5.97241	2.33778e-09	5.46187e-08
ENSG00000289578	10.0836	-6.71392	1.85921	-3.61116	0.000304833	0.00206593
RGS8	9.96349	-6.69147	1.93389	-3.46011	0.00053996	0.00337659
KIF25	27.1282	-6.68529	1.60266	-4.17138	3.02758e-05	0.000279552
ENSG00000276542	25.654	-6.60426	1.61585	-4.08717	4.36661e-05	0.000386292
BMP3	25.233	-6.57642	1.60566	-4.09578	4.20744e-05	0.000374297
RNASE1	2119.05	-6.56228	0.2906	-22.5818	6.53764e-113	3.37179e-109
ENSG00000288993	8.93993	-6.53761	1.87381	-3.48893	0.000484952	0.00308497
FLNB-AS1	23.6157	-6.48242	1.61562	-4.01235	6.01168e-05	0.000511347
GADL1	8.58405	-6.48048	1.89325	-3.42294	0.000619469	0.00379787
ENSG00000230805	8.53337	-6.46776	2.01824	-3.20465	0.00135228	0.00732797
GABRA1	8.4265	-6.45282	1.89538	-3.40449	0.000662873	0.00402682
ENSG00000262873	8.40777	-6.45238	1.95848	-3.29458	0.000985676	0.00560797
ENSG00000274238	46.0138	-6.44364	1.16199	-5.54536	2.9335e-08	5.47181e-07
ENSG00000290009	7.95713	-6.37015	1.91853	-3.32033	0.000899102	0.00519711
NXF2	20.9646	-6.30608	1.63704	-3.85212	0.000117102	0.0009082
ENSG00000288771	7.50981	-6.28638	1.94322	-3.23504	0.00121625	0.00672145
PTGER4	20.4844	-6.27416	1.6398	-3.82617	0.000130152	0.000994143
MUCL1	401.5	-6.25529	0.951238	-6.57595	4.83449e-11	1.59322e-09
IGFBP7	60.4427	-6.24883	0.998705	-6.25693	3.92625e-10	1.08432e-08
LINC01164	7.26411	-6.23856	1.95755	-3.18692	0.00143795	0.00771518
RNU6-853P	7.13189	-6.21395	1.98444	-3.13135	0.00174007	0.00905365
SAMD3	7.10986	-6.20978	1.99345	-3.11509	0.00183888	0.00950305
NR4A1AS	6.99307	-6.18099	2.02833	-3.04732	0.00230891	0.0115167
SIRPB2	6.97434	-6.18067	1.97882	-3.12341	0.00178766	0.00927083
CRYBA1	6.83882	-6.15084	1.98761	-3.0946	0.0019708	0.0100613
ENSG00000276538	6.65922	-6.11159	2.011	-3.03907	0.00237306	0.0117683
LINC01273	6.6405	-6.1114	2.02924	-3.01167	0.00259812	0.0127042
STMN2	54.8203	-6.1066	0.979451	-6.23472	4.52585e-10	1.23015e-08
PLB1	108.858	-6.09632	0.767147	-7.94674	1.91477e-15	1.16181e-13
C1QTNF2	6.52701	-6.08475	2.00816	-3.03001	0.00244544	0.0120692
RNASE6	18.0129	-6.08352	1.66241	-3.65946	0.000252746	0.00175207
AMER2	17.884	-6.07464	1.69826	-3.57698	0.000347584	0.00231985
DEFB105A	6.4609	-6.07112	2.02452	-2.99879	0.00271056	0.0131327
CEACAM1	6.43556	-6.06209	2.03158	-2.98393	0.00284574	0.0136593
PLEK	195.01	-6.05782	0.560314	-10.8115	3.03716e-27	5.30988e-25
LINC00939	6.28462	-6.03306	2.20137	-2.7406	0.00613277	0.0257676
KANK4	17.2242	-6.02205	1.67479	-3.59569	0.000323527	0.00217618
ZFP57	6.2152	-6.01542	2.04816	-2.937	0.00331409	0.0155456
ENSG00000261026	6.2152	-6.01542	2.04816	-2.937	0.00331409	0.0155456
LINC02955	6.18986	-6.00604	2.04837	-2.93211	0.00336665	0.0157656
ENSG00000226965	6.14579	-5.99645	2.04151	-2.93725	0.00331132	0.0155397
TCERG1L-AS1	6.14579	-5.99645	2.04151	-2.93725	0.00331132	0.0155397
CCNA1	6.12706	-5.99604	2.10532	-2.84804	0.00439893	0.0196131
ENSG00000259223	6.03561	-5.97227	2.05016	-2.91308	0.00357887	0.0165728
OR7E125P	6.01358	-5.96737	2.0564	-2.90185	0.00370964	0.0170521
OR7E154P	6.01358	-5.96737	2.0564	-2.90185	0.00370964	0.0170521
MMRN1	5.98823	-5.9577	2.07928	-2.86528	0.00416646	0.0187718
EGR2	65.8246	-5.94824	0.943827	-6.30226	2.93346e-10	8.3472e-09
GLIPR1L2	5.92213	-5.94274	2.06289	-2.88078	0.0039669	0.0180256
GARIN5B	5.90009	-5.93775	2.06091	-2.88113	0.00396258	0.0180181
HES2	16.1687	-5.92721	1.69649	-3.49381	0.000476175	0.00303663
ENSG00000239219	5.74584	-5.9023	2.0918	-2.82164	0.00477789	0.0209763
ASB2	47.4526	-5.89629	0.991266	-5.94825	2.71032e-09	6.24038e-08
XIRP1	15.4162	-5.86086	1.71878	-3.4099	0.000649872	0.00395833
ENSG00000273345	5.52218	-5.84491	2.11058	-2.76934	0.00561705	0.0239867
TPTE2	5.50014	-5.83953	2.12248	-2.75127	0.00593646	0.0250859
SLC5A4-AS1	5.45276	-5.82353	2.10799	-2.7626	0.00573431	0.0243915
LINC01275	5.412	-5.81742	2.21549	-2.62579	0.00864488	0.0342376
PAGE1	5.40869	-5.81267	2.1052	-2.7611	0.00576078	0.0244789
ANKRD1	297.253	-5.80471	0.490759	-11.828	2.79677e-32	6.41081e-30
ENSG00000289394	5.34258	-5.79624	2.11477	-2.74083	0.00612835	0.0257621
A4GALT	58.7261	-5.78722	0.873262	-6.62713	3.42282e-11	1.1426e-09
HSD3BP4	5.25444	-5.77389	2.15719	-2.67657	0.00743791	0.0302055
ENSG00000241449	5.25444	-5.77389	2.15719	-2.67657	0.00743791	0.0302055
SNX31	5.25444	-5.77389	2.15719	-2.67657	0.00743791	0.0302055
LCN9	5.2291	-5.76285	2.13526	-2.69889	0.00695706	0.0286076
VEPH1	71.707	-5.75084	0.801587	-7.17431	7.26724e-13	3.12992e-11
CRMA	100.081	-5.72834	1.8368	-3.11865	0.00181681	0.00940076
ENSG00000288583	5.09358	-5.72325	2.21945	-2.57868	0.00991796	0.0382511
OPA1-AS1	5.05281	-5.71694	2.16448	-2.64125	0.00825999	0.0330027
CAPN14	4.9834	-5.69357	2.16045	-2.63536	0.00840483	0.0334475
TNFRSF10A-DT	13.6565	-5.67789	1.73509	-3.27239	0.00106642	0.00599138
ABCD2	13.6565	-5.67789	1.73509	-3.27239	0.00106642	0.00599138
REG3A	4.91729	-5.67571	2.15898	-2.62889	0.00856646	0.0339989
KCNF1	4.82584	-5.6457	2.22357	-2.53902	0.0111163	0.0420017
MC5R	4.80711	-5.64535	2.20263	-2.563	0.0103772	0.0396962
LINC01793	4.76304	-5.63284	2.24577	-2.5082	0.0121349	0.045172
ENSG00000270090	4.76304	-5.63284	2.24577	-2.5082	0.0121349	0.045172
ANXA3	234.978	-5.6122	0.460726	-12.1812	3.91479e-34	1.03541e-31
GLIPR1L1	4.67159	-5.60202	2.19047	-2.55745	0.0105441	0.0402527
PKD1L2	25.9456	-5.59932	1.24477	-4.49828	6.85061e-06	7.56575e-05
ENSG00000279536	4.62752	-5.58935	2.20366	-2.5364	0.0112	0.0422184
CHRND	25.3365	-5.56934	1.24721	-4.46545	7.98995e-06	8.70289e-05
ENSG00000286358	4.53607	-5.55729	2.22833	-2.49392	0.012634	0.0466595
ENSG00000231589	12.5493	-5.55554	1.75025	-3.17415	0.00150277	0.00799317
CD70	12.5062	-5.54247	1.92215	-2.88347	0.00393319	0.0179042
ENSG00000279375	4.46997	-5.5376	2.21882	-2.49575	0.0125693	0.0464978
MUPP	4.46997	-5.5376	2.21882	-2.49575	0.0125693	0.0464978
LANCL3	12.3257	-5.52896	1.75625	-3.14817	0.00164298	0.00862335
SNCA-AS1	4.42589	-5.52437	2.22551	-2.4823	0.0130539	0.047937
ENSG00000228566	4.42589	-5.52437	2.22551	-2.4823	0.0130539	0.047937
LINC01132	4.40386	-5.5177	2.23277	-2.47123	0.0134649	0.0491038
PDYN	2174.08	-5.47546	0.236014	-23.1997	4.5811e-119	3.15027e-115
GAD1	3336.47	-5.47452	0.27599	-19.836	1.45691e-87	3.757e-84
GRM6	11.8376	-5.47183	1.76817	-3.09463	0.00197058	0.0100613
LINC01902	23.2176	-5.43486	1.26536	-4.29511	1.74608e-05	0.000173431
ENSG00000289162	11.1666	-5.38554	1.78212	-3.02199	0.00251119	0.0123376
S100A4	263.502	-5.3599	0.420465	-12.7475	3.21738e-37	1.07056e-34
THSD7B	10.9429	-5.35559	1.78725	-2.99655	0.00273056	0.0132171
TCP11X1	10.9725	-5.35401	1.7841	-3.00096	0.00269126	0.0130736
FILIP1	10.8844	-5.3429	1.79651	-2.97404	0.00293903	0.014045
RPE65	75.2448	-5.32841	0.703957	-7.56923	3.75454e-14	1.94126e-12
SGCD	74.0022	-5.30512	0.71645	-7.40473	1.31416e-13	6.3791e-12
RBM46	31.8719	-5.30417	1.08968	-4.86765	1.12934e-06	1.4926e-05
ENSG00000277702	21.2233	-5.29986	1.30399	-4.06435	4.81674e-05	0.000420546
TRGC2	31.5758	-5.29535	1.06215	-4.9855	6.18007e-07	8.7505e-06
LINC02990	31.2341	-5.27768	1.05653	-4.99531	5.87418e-07	8.36909e-06
HMSD	10.294	-5.26473	1.80254	-2.92072	0.00349224	0.016247
DDX60L	51.3846	-5.26223	0.868332	-6.06016	1.35985e-09	3.35571e-08
CCN3	134.1	-5.26139	0.590038	-8.91703	4.78951e-19	4.18676e-17
EGR3	122.58	-5.24794	0.615577	-8.52523	1.52511e-17	1.14411e-15
EOMES	19.9112	-5.20997	1.56583	-3.32729	0.000876951	0.0050876
ACTC1	3702.1	-5.20903	0.262019	-19.8804	6.0168e-88	1.77324e-84
PARM1	374.901	-5.20036	0.353302	-14.7193	4.84506e-49	2.63036e-46
GZMH	9.85418	-5.19412	1.81519	-2.86147	0.0042168	0.0189526
IL10	49.1643	-5.19267	0.831517	-6.24482	4.24297e-10	1.15848e-08
LRRC3B	9.64925	-5.15971	1.86652	-2.76435	0.00570362	0.024281
TAGLN	3618.42	-5.12608	0.220681	-23.2284	2.35128e-119	2.42534e-115
SLCO6A1	9.22301	-5.10382	1.85781	-2.74723	0.00601016	0.0253247
DEFA6	230.862	-5.10243	0.415424	-12.2824	1.12547e-34	3.09578e-32
GOLGA8M	101.351	-5.09162	0.616335	-8.26113	1.44296e-16	9.69648e-15
ENSG00000286151	9.18319	-5.08891	1.83871	-2.76765	0.00564619	0.0240812
PLAU	603.294	-5.08378	0.313368	-16.223	3.46609e-59	3.10893e-56
PACSIN1	9.11378	-5.07544	1.86649	-2.71924	0.00654318	0.0272399
GRM8	261.725	-5.06711	0.470839	-10.7619	5.20893e-27	8.95503e-25
ACTA1	62.5998	-5.05977	0.774982	-6.52889	6.62589e-11	2.12255e-09
IL31RA	17.7947	-5.04322	1.35715	-3.71603	0.000202379	0.00144965
ACTG1P2	17.4533	-5.02123	1.36073	-3.69012	0.000224152	0.00157879
ACTG1P11	17.4533	-5.02123	1.36073	-3.69012	0.000224152	0.00157879
CARMN	60.812	-5.008	0.739826	-6.76916	1.29532e-11	4.5836e-10
FZD5	432.964	-5.00496	1.93581	-2.58546	0.00972496	0.0376762
ENSG00000272512	25.7418	-4.99223	1.10822	-4.50473	6.64572e-06	7.37103e-05
MYL7	154.411	-4.99077	0.481629	-10.3623	3.68188e-25	5.3491e-23
MIR100HG	25.4367	-4.97666	1.09432	-4.54774	5.42263e-06	6.14665e-05
GSTM5	8.37998	-4.95388	1.87613	-2.64047	0.00827899	0.0330679
ENSG00000270059	8.39871	-4.95362	1.8957	-2.61309	0.0089728	0.0352253
EMX2OS	82.589	-4.94181	1.3143	-3.76004	0.000169886	0.00124535
ENSG00000269397	16.5728	-4.94049	1.33333	-3.70537	0.000211086	0.00150266
CDH5	8.20039	-4.92082	1.87917	-2.61861	0.0088288	0.0348057
LINC02506	15.9755	-4.87873	1.35589	-3.59818	0.000320453	0.00215883
ACTA2	722.776	-4.87802	0.278977	-17.4854	1.85103e-68	2.72763e-65
C12orf42	7.76755	-4.84612	1.8999	-2.55072	0.0107501	0.04085
DEFA8P	7.79714	-4.84446	1.89895	-2.55113	0.0107375	0.040832
DKK2	61.1615	-4.82159	0.70039	-6.88415	5.81327e-12	2.1805e-10
CAVIN1	275.267	-4.82075	0.370165	-13.0233	9.02376e-39	3.26597e-36
DENND2D	7.59551	-4.80469	1.91277	-2.5119	0.0120082	0.0447972
OPRK1	7.54388	-4.80236	1.91175	-2.51202	0.0120041	0.0447902
ENSG00000251002	30.2456	-4.80006	0.974851	-4.92388	8.48433e-07	1.15228e-05
ACTG2	22.2722	-4.77487	1.13469	-4.20807	2.57567e-05	0.000243855
WEE2-AS1	7.41922	-4.77226	1.9289	-2.47408	0.0133579	0.0487914
C2orf78	7.34226	-4.76138	1.92556	-2.47273	0.0134087	0.0489294
RYR2	123.504	-4.744	0.52636	-9.01284	2.0078e-19	1.82897e-17
PDGFD	208.383	-4.72844	0.427923	-11.0497	2.19873e-28	4.12362e-26
EPPK1	739.857	-4.69896	0.324369	-14.4865	1.47484e-47	7.24427e-45
THBS1	1391.63	-4.69262	0.247442	-18.9645	3.34993e-80	7.67878e-77
EGR1	4448.77	-4.68751	0.285031	-16.4456	9.01632e-61	9.78982e-58
TAFA4	48.5717	-4.68013	0.775502	-6.03496	1.59e-09	3.88186e-08
ASPDH	34.4125	-4.66057	0.88908	-5.24202	1.5883e-07	2.55391e-06
CDH17	13.6244	-4.64893	1.40794	-3.30193	0.000960214	0.0054858
GRIA1	979.678	-4.64572	0.255601	-18.1757	8.04324e-74	1.38277e-70
ABCB10P3	27.1659	-4.63419	1.02197	-4.53458	5.77196e-06	6.5033e-05
LINC01106	13.3314	-4.61489	1.39105	-3.31757	0.000908046	0.00524361
NPAS4	19.8891	-4.60766	1.14986	-4.00716	6.1452e-05	0.000521169
FAM224B	13.2179	-4.60093	1.39247	-3.30416	0.000952623	0.00545452
ARC	39.647	-4.59961	0.850944	-5.40531	6.46977e-08	1.12634e-06
ENSG00000281100	12.9797	-4.56636	1.41969	-3.21644	0.00129791	0.00710234
ZNF736P9Y	25.324	-4.53816	1.0201	-4.44875	8.6372e-06	9.34376e-05
FLG	62.9998	-4.52605	0.705729	-6.41329	1.42408e-10	4.32042e-09
FAM224A	12.5469	-4.52225	1.41017	-3.20688	0.00134182	0.00729811
PIP5K1B	136.686	-4.50816	0.475017	-9.49053	2.29873e-21	2.40725e-19
ADORA2A-AS1	18.6021	-4.5029	1.16161	-3.87643	0.000105999	0.0008356
ZNF726	30.9174	-4.49763	0.937048	-4.79978	1.58838e-06	2.02149e-05
ARFGEF3	12.0489	-4.45883	1.66151	-2.6836	0.00728352	0.0296779
TRGC1	17.8719	-4.45312	1.20052	-3.70934	0.000207804	0.00148288
FLG-AS1	35.7885	-4.4469	0.839069	-5.2998	1.15929e-07	1.91636e-06
NECTIN3-AS1	135.884	-4.43479	0.464902	-9.53919	1.43949e-21	1.53869e-19
HIVEP2-DT	112.161	-4.42959	0.539433	-8.21156	2.18324e-16	1.4436e-14
CD8B2	94.2365	-4.42439	0.547917	-8.07493	6.75163e-16	4.28573e-14
OTOG	29.2166	-4.41648	0.931059	-4.7435	2.10059e-06	2.60427e-05
CCN2	746.929	-4.37964	0.261279	-16.7623	4.6042e-63	5.58733e-60
CYP24A1	51.3254	-4.37767	0.705606	-6.20413	5.49987e-10	1.46383e-08
LINC00605	11.1829	-4.34796	1.45228	-2.99389	0.00275446	0.0133109
TPPP3	166.672	-4.34378	0.435965	-9.96361	2.19939e-23	2.78365e-21
ENSG00000280435	27.8006	-4.34003	0.937024	-4.63172	3.62644e-06	4.2873e-05
ENSG00000254510	66.0355	-4.32985	0.6348	-6.82081	9.05294e-12	3.28807e-10
TNNT3	184.632	-4.30294	0.406472	-10.5861	3.45845e-26	5.32447e-24
KLF4	10.6661	-4.27448	1.52929	-2.79508	0.00518874	0.0224316
ENSG00000271590	10.5517	-4.27009	1.4953	-2.85567	0.00429461	0.019247
LINC00685	52.6245	-4.25846	0.689899	-6.17258	6.71832e-10	1.75664e-08
DUSP13	10.4602	-4.25542	1.50642	-2.82486	0.0047301	0.0208153
GDA	104.782	-4.25352	0.507204	-8.38621	5.02049e-17	3.57147e-15
NCMAP	36.4091	-4.24575	0.833306	-5.09507	3.48615e-07	5.22289e-06
MX2	41.6499	-4.24397	0.763579	-5.558	2.72883e-08	5.13648e-07
LINC02301	36.0387	-4.22782	0.815263	-5.18584	2.15044e-07	3.39171e-06
PIFO	206.315	-4.22441	0.401336	-10.5259	6.56479e-26	1.0032e-23
SPP1	46.0812	-4.21833	0.726409	-5.8071	6.35631e-09	1.35186e-07
ENSG00000234537	15.0455	-4.17966	1.23715	-3.37846	0.000728928	0.00435889
DKK1	15838.4	-4.17686	0.224863	-18.5751	5.11082e-77	9.58511e-74
ENSG00000253288	29.9542	-4.17226	0.920939	-4.53044	5.886e-06	6.61374e-05
PDGFA-DT	9.98726	-4.17036	1.53027	-2.72524	0.00642555	0.0268284
FILIP1L	703.529	-4.1548	0.269031	-15.4436	8.33731e-54	6.14281e-51
PHOSPHO1	78.2759	-4.15199	0.582979	-7.12202	1.06358e-12	4.46023e-11
VIL1	14.6975	-4.14909	1.40685	-2.94921	0.00318588	0.0150366
MYH6	6387.58	-4.13814	0.221954	-18.6442	1.40817e-77	2.90505e-74
ALDH8A1	9.7636	-4.13567	1.53764	-2.68962	0.00715344	0.0292634
MYBPC2	38.7643	-4.13436	0.772506	-5.35189	8.70419e-08	1.47752e-06
FOS	2235.22	-4.13157	0.259735	-15.9069	5.67873e-57	4.68609e-54
LINC01068	19.2809	-4.12998	1.09761	-3.7627	0.000168086	0.00123446
NBAT1	9.67545	-4.12237	1.56976	-2.62612	0.00863641	0.0342172
MAMDC2	57.8342	-4.12132	0.646989	-6.37001	1.89017e-10	5.58657e-09
CNTN1	23.9721	-4.11884	0.979413	-4.20542	2.60601e-05	0.000246501
SLC46A3	100.701	-4.11422	0.538394	-7.64165	2.14449e-14	1.14318e-12
PPFIBP2	310.177	-4.11066	0.36206	-11.3535	7.12248e-30	1.42657e-27
PRDM1	376.488	-4.10905	0.325143	-12.6377	1.30855e-36	4.15313e-34
ENSG00000227992	28.5751	-4.10698	0.906709	-4.52954	5.91116e-06	6.63839e-05
HID1	14.338	-4.09974	1.28785	-3.1834	0.00145558	0.00779359
IL11	218.328	-4.09904	0.377914	-10.8465	2.07228e-27	3.68544e-25
LINC01277	23.3961	-4.08914	1.0249	-3.98979	6.61329e-05	0.000555054
CLIC6	195.925	-4.07549	0.414881	-9.82327	8.9398e-23	1.07226e-20
CSRNP3	1141.96	-4.06534	0.300876	-13.5117	1.33426e-41	5.85653e-39
SLIT1	297.657	-4.04592	0.376992	-10.7321	7.1929e-27	1.20642e-24
ENSG00000280302	13.5381	-4.01437	1.30071	-3.08628	0.00202679	0.0103038
PITPNA-AS1	8.94953	-4.01019	1.52287	-2.63331	0.00845576	0.0336048
SSUH2	8.94622	-4.00653	1.5744	-2.54481	0.0109338	0.041426
ZMAT4	129.61	-4.00602	0.481827	-8.31422	9.23598e-17	6.35127e-15
FAM166B	8.89098	-3.99147	1.56676	-2.54759	0.0108468	0.0411418
PLD1	56.9685	-3.98096	0.637491	-6.24473	4.24532e-10	1.15848e-08
ENSG00000287252	61.2389	-3.96765	0.670509	-5.91737	3.27128e-09	7.39983e-08
GDNF	188.098	-3.94049	0.389906	-10.1063	5.1826e-24	6.94266e-22
MYBPH	25.6609	-3.93972	0.916082	-4.30062	1.70317e-05	0.000169877
CNN1	1492.37	-3.93675	0.226683	-17.3667	1.47391e-67	2.02712e-64
D21S2088E	8.45058	-3.93224	1.58708	-2.47766	0.0132248	0.0483823
SPHKAP	12.7901	-3.93211	1.27331	-3.0881	0.00201438	0.0102533
MYLIP	1354.03	-3.91713	0.238236	-16.4422	9.53352e-61	9.83382e-58
PAK3	33.4987	-3.90893	0.802368	-4.87174	1.1062e-06	1.46484e-05
NIPAL4	12.5994	-3.90371	1.3292	-2.93688	0.00331534	0.0155479
NOX5	12.4971	-3.89459	1.31046	-2.97193	0.00295933	0.0141256
CREB5	909.687	-3.89368	0.69254	-5.62231	1.88416e-08	3.67394e-07
GOLGA8S	12.4014	-3.89014	1.29406	-3.00615	0.00264576	0.0128969
HOXC10	57.7873	-3.88236	0.677662	-5.72905	1.00997e-08	2.06294e-07
PTCHD4	687.254	-3.88056	0.289573	-13.401	5.96594e-41	2.36687e-38
GOLGA8T	61.7131	-3.87905	0.603415	-6.4285	1.28873e-10	3.92711e-09
ENSG00000224969	24.6041	-3.87422	0.95415	-4.06039	4.89905e-05	0.000426985
TH	24.461	-3.86841	0.936293	-4.13163	3.60205e-05	0.000326208
RPSAP47	69.3243	-3.86762	0.571034	-6.77301	1.26127e-11	4.47079e-10
PCSK9	509.995	-3.86748	0.286287	-13.5091	1.38171e-41	5.93847e-39
PLA2G3	77.1301	-3.8603	0.550722	-7.00953	2.39128e-12	9.5605e-11
CARS1-AS1	12.1478	-3.85601	1.36879	-2.8171	0.00484591	0.0212253
ENSG00000235296	60.449	-3.84338	0.627748	-6.12249	9.21225e-10	2.34918e-08
SIDT1	11.9869	-3.83313	1.29452	-2.96103	0.0030661	0.0145399
ABCB10P4	32.0109	-3.83228	0.826461	-4.63697	3.53551e-06	4.1846e-05
GOLGA8IP	47.4814	-3.82611	0.690266	-5.54295	2.9742e-08	5.53771e-07
RPS26P6	182.439	-3.82445	0.392749	-9.73764	2.08331e-22	2.44197e-20
SLC7A11-AS1	11.9284	-3.81884	1.34678	-2.83555	0.00457475	0.0202483
EYA1	11.7261	-3.8131	1.34877	-2.82709	0.00469731	0.0207019
ABCC9	59.1722	-3.81258	0.616346	-6.18578	6.17952e-10	1.62399e-08
LINC02575	38.9538	-3.80262	0.767339	-4.9556	7.21073e-07	1.00106e-05
MYH7B	81.8403	-3.79951	0.537019	-7.07519	1.49246e-12	6.09691e-11
SLC17A7	42.4241	-3.78361	0.711466	-5.31805	1.04883e-07	1.7506e-06
MIR196A1	34.9083	-3.782	0.84522	-4.47458	7.65616e-06	8.38822e-05
LRAT	84.5495	-3.77966	0.532142	-7.10272	1.22329e-12	5.06755e-11
CST2	15.3624	-3.76165	1.21938	-3.08488	0.00203633	0.0103472
MT-TR	121.92	-3.75997	0.484168	-7.76584	8.11076e-15	4.52229e-13
MYOM1	38.2134	-3.75831	0.815438	-4.60894	4.04725e-06	4.71839e-05
TBC1D29P	26.6883	-3.75675	0.940878	-3.99281	6.52948e-05	0.000549361
CCN1	1496.85	-3.75634	0.251257	-14.9502	1.55296e-50	1.00118e-47
HOXC-AS2	41.2858	-3.74225	0.784122	-4.77254	1.81919e-06	2.28562e-05
ZFP36	400.176	-3.73197	0.305764	-12.2054	2.90907e-34	7.8966e-32
PAQR5	118.096	-3.72815	1.16356	-3.20408	0.00135493	0.00734041
TRDJ3	18.6084	-3.72253	1.0428	-3.56975	0.000357316	0.00237257
SLC15A2	14.7415	-3.7171	1.16524	-3.18998	0.0014228	0.00764784
LINC01300	18.5344	-3.71506	1.08788	-3.41497	0.000637896	0.00389458
CYP1B1-AS1	18.4949	-3.71225	1.06521	-3.48498	0.00049218	0.00312325
COL5A3	14.6796	-3.70381	1.14977	-3.22136	0.00127583	0.00699824
JPH2	556.353	-3.67949	0.265707	-13.8479	1.30933e-43	5.87205e-41
ENSG00000231104	10.7729	-3.67495	1.33627	-2.75014	0.0059569	0.0251413
GADD45B	108.078	-3.67466	0.47699	-7.70386	1.32018e-14	7.22423e-13
GRAMD2B	21.4577	-3.66917	0.973813	-3.76783	0.000164671	0.0012137
MPIG6B	50.216	-3.66604	0.654475	-5.6015	2.12509e-08	4.09343e-07
TNFRSF10A	77.7793	-3.64353	0.534678	-6.81443	9.46378e-12	3.42522e-10
MIR23AHG	161.964	-3.63729	0.414917	-8.76632	1.84607e-18	1.50014e-16
ENSG00000261786	91.0447	-3.63303	0.506303	-7.1756	7.19894e-13	3.10699e-11
GOLGA8K	52.6189	-3.63226	0.633029	-5.73791	9.58509e-09	1.96953e-07
TBX18	27.9811	-3.63027	0.903567	-4.01771	5.87655e-05	0.000501378
TRDC	1575.94	-3.62521	0.246852	-14.6858	7.95194e-49	4.20637e-46
BIRC7	27.9047	-3.61947	0.94039	-3.8489	0.000118649	0.000918127
BTN3A3	103.384	-3.60947	0.479185	-7.53252	4.97712e-14	2.54154e-12
KCNMA1	235.237	-3.60845	0.36311	-9.93763	2.85549e-23	3.54873e-21
KLRD1	13.7146	-3.60586	1.20483	-2.99285	0.0027639	0.0133441
CAPN13	10.3552	-3.60568	1.34745	-2.67593	0.00745215	0.0302514
TSPAN2	137.048	-3.59872	0.415806	-8.65481	4.93731e-18	3.88766e-16
PIK3R5	37.6146	-3.59313	0.838645	-4.28444	1.83198e-05	0.000180658
MT-TP	305.977	-3.58697	0.338745	-10.589	3.35154e-26	5.19866e-24
CYP1B1	338.331	-3.57838	0.300147	-11.9221	9.07819e-33	2.25642e-30
ENSG00000289348	67.7664	-3.57583	0.567654	-6.29932	2.98957e-10	8.48348e-09
PAPPA2	10.069	-3.575	1.43462	-2.49194	0.0127046	0.0468783
FGF20	137.377	-3.56848	1.01117	-3.52907	0.000417027	0.00270628
LINC00561	43.7279	-3.56808	0.678131	-5.26164	1.42775e-07	2.31684e-06
CCNO-DT	10.0841	-3.56152	1.37918	-2.58235	0.00981286	0.0379526
KIF19	20.0726	-3.55844	0.986975	-3.6054	0.000311674	0.00210676
LVRN	19.947	-3.55223	1.00946	-3.51893	0.000433296	0.00279718
TNFRSF11B	3502.86	-3.54395	0.205673	-17.231	1.55533e-66	2.0054e-63
DPEP1	119.296	-3.54171	0.475145	-7.45397	9.05745e-14	4.45955e-12
ENSG00000289558	9.88581	-3.53307	1.36552	-2.58734	0.00967202	0.0374923
POSTN	13.0107	-3.52764	1.25604	-2.80854	0.00497667	0.021683
ENSG00000247903	12.9667	-3.52272	1.25665	-2.80327	0.00505867	0.0219799
TXNRD2	16.2649	-3.51404	1.07037	-3.28301	0.00102704	0.00581657
ENSG00000280179	9.77233	-3.51324	1.37538	-2.55439	0.0106375	0.0405302
MYH7	167.966	-3.50202	0.389734	-8.98566	2.5719e-19	2.2969e-17
ZCCHC12	50.9618	-3.49274	0.693456	-5.03672	4.73577e-07	6.90452e-06
RHPN1	83.1342	-3.49093	0.55207	-6.32335	2.55947e-10	7.38489e-09
GRPR	28.6802	-3.47613	1.02311	-3.3976	0.000679798	0.00411751
NTRK2	15.8616	-3.47403	1.07818	-3.22214	0.00127238	0.0069896
GPM6A	56.4968	-3.46913	0.649035	-5.34505	9.03908e-08	1.52724e-06
ERVMER34-1	1280.12	-3.46303	0.23333	-14.8418	7.86505e-50	4.50711e-47
F3	84.784	-3.46042	0.498901	-6.93608	4.03123e-12	1.55738e-10
GRM3	12.4608	-3.4544	1.21894	-2.83393	0.00459789	0.0203332
LYPLAL1-AS1	9.39442	-3.45324	1.38796	-2.488	0.0128464	0.0473335
TNFSF11	12.193	-3.42063	1.22989	-2.78126	0.00541484	0.0232822
BRPF3-AS1	15.1864	-3.41191	1.10409	-3.09023	0.00200002	0.0101989
INPP5D	240.135	-3.41037	0.392057	-8.69866	3.35818e-18	2.68524e-16
ENSG00000277744	18.2501	-3.40602	1.00607	-3.38548	0.000710538	0.00426736
TSPEAR-AS1	66.3742	-3.39942	0.554377	-6.13197	8.67994e-10	2.22444e-08
ENSG00000289483	15.0213	-3.39888	1.11964	-3.03569	0.00239989	0.0118785
NKAIN4	268.818	-3.3983	0.319647	-10.6314	2.12898e-26	3.35273e-24
SMIM38	39.0995	-3.39524	0.733425	-4.6293	3.66908e-06	4.33028e-05
FAM238C	30.0254	-3.38743	0.790196	-4.28682	1.81247e-05	0.000179077
ENSG00000270933	20.8467	-3.37364	1.00009	-3.37335	0.000742589	0.00442508
ENSG00000234147	26.5762	-3.36937	0.863239	-3.90317	9.49423e-05	0.000759759
ENSG00000268707	11.8598	-3.35875	1.32482	-2.53525	0.0112366	0.0423165
IFITM1	1305.54	-3.35669	0.219796	-15.2718	1.17868e-52	8.10541e-50
ENSG00000276122	14.5111	-3.34688	1.19929	-2.79071	0.00525921	0.022684
MBNL2	235.94	-3.34316	0.374225	-8.93356	4.12509e-19	3.6213e-17
ERICH2-DT	652.172	-3.33935	0.270119	-12.3625	4.17035e-35	1.22906e-32
ENSG00000260179	11.7023	-3.33705	1.31221	-2.54308	0.0109879	0.0415774
ENSG00000270605	14.4493	-3.33364	1.12818	-2.95489	0.00312778	0.0147928
ENPP4	40.3041	-3.33006	0.730063	-4.56133	5.08302e-06	5.80429e-05
ANGPTL4	54.6719	-3.3297	0.628976	-5.29384	1.19771e-07	1.97355e-06
ENSG00000278131	17.4103	-3.32804	1.04862	-3.17374	0.00150488	0.00800145
CD8A	25.8358	-3.32372	0.851317	-3.90421	9.45319e-05	0.000757356
SAMD4A	1132.44	-3.32	0.275775	-12.0388	2.22189e-33	5.80222e-31
EPHX4	17.1344	-3.31979	1.05391	-3.14996	0.0016329	0.00857387
MYL4	693.174	-3.3145	0.246865	-13.4264	4.23727e-41	1.71402e-38
ENSG00000260051	20.1547	-3.31399	0.984948	-3.36463	0.000766463	0.00454067
ADAMTSL5	28.3963	-3.30749	0.820008	-4.03349	5.49553e-05	0.000472978
NOD2	36.9341	-3.2984	0.722055	-4.56808	4.92219e-06	5.63512e-05
NPPB	11.4125	-3.29749	1.33728	-2.46582	0.0136699	0.0497373
KRT38	17.0071	-3.29031	1.05319	-3.12414	0.00178325	0.00925028
CPB2-AS1	58.3226	-3.27087	0.613625	-5.3304	9.79972e-08	1.64766e-06
DMD	175.22	-3.26749	0.367579	-8.88922	6.1537e-19	5.26767e-17
LINC01134	11.079	-3.25944	1.27691	-2.5526	0.0106921	0.0407123
HIVEP2	2502.15	-3.25469	0.218599	-14.8888	3.89448e-50	2.36304e-47
ABCA4	631.295	-3.25361	0.262145	-12.4115	2.26413e-35	6.9715e-33
SPATA18	440.999	-3.25361	0.2817	-11.5499	7.38734e-31	1.60422e-28
MYL9	2565.58	-3.24798	0.218709	-14.8507	6.88823e-50	4.06012e-47
GDNF-AS1	238.911	-3.24496	0.351931	-9.22044	2.95894e-20	2.83921e-18
ENSG00000267709	10.928	-3.24227	1.27945	-2.53411	0.0112732	0.0424313
SLC38A4	13.6757	-3.24174	1.17205	-2.76587	0.00567718	0.0241833
ENSG00000283427	19.2413	-3.24118	1.00877	-3.213	0.00131355	0.00717465
PRKG1-AS1	139.214	-3.24056	0.450287	-7.19666	6.17042e-13	2.69695e-11
CRIP3	49.1021	-3.24013	0.624204	-5.19081	2.0938e-07	3.30997e-06
CCNO	226.685	-3.23872	0.451657	-7.17075	7.45903e-13	3.19916e-11
EFCC1	13.6395	-3.23851	1.1413	-2.83757	0.00454586	0.020155
LINC02940	13.4921	-3.23367	1.21545	-2.66047	0.00780316	0.0315024
TRPC5	59.8985	-3.23366	0.567849	-5.69457	1.23685e-08	2.48696e-07
A2M	26.974	-3.22669	0.859053	-3.7561	0.000172583	0.0012621
STAB2	21.7333	-3.21824	1.00031	-3.21726	0.00129422	0.00708594
GOLGA8J	40.2938	-3.21789	0.687132	-4.68307	2.82615e-06	3.40757e-05
SLC4A8	80.6182	-3.21608	0.502045	-6.40596	1.49425e-10	4.50242e-09
EPHA5	24.128	-3.21218	0.917648	-3.50045	0.000464469	0.00297393
USH1C	10.7451	-3.21171	1.26531	-2.53828	0.0111399	0.0420756
ENSG00000282024	32.1443	-3.21115	0.887592	-3.61782	0.000297098	0.00202015
FAM9B	10.6274	-3.20194	1.278	-2.50543	0.0122303	0.045486
DENND3	122.044	-3.19317	0.416234	-7.67157	1.69904e-14	9.224e-13
HOXA11	66.3038	-3.19192	0.56104	-5.6893	1.27564e-08	2.55251e-07
ENSG00000287677	73.6139	-3.18653	0.558692	-5.70356	1.17332e-08	2.36845e-07
RGL3	97.2159	-3.17648	0.457527	-6.94272	3.8463e-12	1.49433e-10
TDO2	256.204	-3.17414	0.343345	-9.24476	2.35779e-20	2.31625e-18
CLDN18	18.2207	-3.17387	1.03239	-3.0743	0.00210997	0.0106766
LUCAT1	49.7516	-3.1728	0.641815	-4.94348	7.67398e-07	1.05543e-05
LINC01036	94.0668	-3.17175	0.475101	-6.67594	2.45647e-11	8.41809e-10
LINC00319	10.4774	-3.17173	1.27087	-2.49572	0.0125702	0.0464978
ADCY10P1	185.255	-3.17044	0.426643	-7.43112	1.07678e-13	5.25154e-12
ST6GAL2	435.806	-3.17008	0.302179	-10.4907	9.52723e-26	1.43465e-23
SLCO5A1	15.529	-3.15648	1.06618	-2.96056	0.00307082	0.0145568
DKK4	15.4441	-3.15051	1.07051	-2.94301	0.00325039	0.015299
TGFB2	208.697	-3.14661	0.367866	-8.5537	1.19202e-17	9.04097e-16
SLC45A2	51.5331	-3.14485	0.628069	-5.00717	5.52373e-07	7.93004e-06
ENSG00000240086	56.0684	-3.13533	0.623333	-5.02995	4.90618e-07	7.1243e-06
SPAG11B	146.038	-3.1341	0.413691	-7.57596	3.56488e-14	1.85248e-12
DPP6	326.204	-3.1341	0.347746	-9.01259	2.01249e-19	1.82897e-17
ENSG00000227712	35.868	-3.12742	0.788048	-3.96857	7.23056e-05	0.000600751
ZNF385B	58.4874	-3.12733	0.568944	-5.49673	3.86908e-08	7.0574e-07
PCDHA5	40.5371	-3.1231	0.674971	-4.62702	3.7097e-06	4.36572e-05
BRINP1	22.7453	-3.11822	0.898166	-3.47176	0.000517057	0.00325607
ENSG00000262766	12.653	-3.1106	1.19054	-2.61276	0.00898132	0.0352422
ISG15	350.543	-3.11002	0.291944	-10.6528	1.69187e-26	2.70568e-24
PDE7B	12.6201	-3.10968	1.15788	-2.68566	0.00723864	0.0295183
OR7E12P	45.1666	-3.10905	0.651836	-4.76967	1.84524e-06	2.31131e-05
C11orf87	647.526	-3.10731	0.261846	-11.8669	1.75786e-32	4.12804e-30
TNFRSF12A	601.779	-3.10304	0.269015	-11.5348	8.8071e-31	1.89261e-28
RFTN2	112.779	-3.10154	0.452957	-6.84731	7.52495e-12	2.75248e-10
ADGRG1	40.0025	-3.09876	0.675709	-4.58593	4.51963e-06	5.21768e-05
SHISA3	24.9683	-3.09634	0.835343	-3.70667	0.000210004	0.00149547
TNFSF9	40.0989	-3.09542	0.695064	-4.45344	8.45059e-06	9.15148e-05
SAT1	6285.4	-3.09384	0.231258	-13.3783	8.09753e-41	3.15193e-38
SGK2	44.8413	-3.09323	0.636082	-4.86295	1.15651e-06	1.52453e-05
IQSEC3	29.7081	-3.08472	0.770493	-4.00357	6.23936e-05	0.000527533
GAPLINC	12.2932	-3.07903	1.18841	-2.59088	0.00957306	0.0371575
PHF24	155.074	-3.0721	0.378376	-8.11917	4.69371e-16	3.03546e-14
HSD17B7P2	97.364	-3.05339	0.522564	-5.8431	5.12397e-09	1.11624e-07
SLC5A12	72.3999	-3.0441	0.51975	-5.85685	4.71731e-09	1.0364e-07
MIR4435-2HG	505.032	-3.04266	0.296051	-10.2775	8.90227e-25	1.2579e-22
ENSG00000279137	98.9061	-3.04221	0.452322	-6.72576	1.74683e-11	6.11835e-10
KCNMB1	28.7874	-3.04024	0.827423	-3.67435	0.000238457	0.00166082
HOXD10	40.8129	-3.03158	0.74279	-4.08133	4.47779e-05	0.000394773
JAG1	2519.9	-3.03076	0.233706	-12.9683	1.85134e-38	6.58504e-36
IFNLR1	122.216	-3.02621	0.422016	-7.17083	7.45418e-13	3.19916e-11
PGPEP1	112.406	-3.02259	0.440145	-6.86726	6.54478e-12	2.42403e-10
ENSG00000235934	104.717	-3.02181	0.461504	-6.54775	5.84089e-11	1.89164e-09
LYPD1	21.5066	-3.02073	0.938504	-3.21866	0.00128791	0.00705697
PAK5	14.3376	-3.01899	1.09032	-2.7689	0.00562459	0.0240131
STC1	37.7665	-3.01391	0.944087	-3.19241	0.00141092	0.00759385
CLIP4	52.1059	-3.01219	0.593214	-5.07774	3.81946e-07	5.67282e-06
ERMN	16.3873	-3.00317	1.06491	-2.82011	0.00480073	0.0210632
COX6B2	23.5602	-3.00254	0.851306	-3.52698	0.00042033	0.00272514
LINC02253	25.9013	-2.99917	0.812161	-3.69283	0.00022177	0.00156575
CADM2-AS1	49.4687	-2.99766	0.641193	-4.67513	2.93763e-06	3.5296e-05
FOLR1	14.136	-2.99563	1.10028	-2.72262	0.00647667	0.02702
RYR1	82.0056	-2.99551	0.491521	-6.09437	1.09868e-09	2.76412e-08
STX1A	309.25	-2.98699	0.340554	-8.77099	1.77105e-18	1.45565e-16
GOLGA6L17P	56.0605	-2.98688	0.641544	-4.65576	3.22787e-06	3.84481e-05
WFDC1	14.1182	-2.98674	1.19469	-2.50002	0.0124188	0.0460624
DES	414.425	-2.97237	0.296126	-10.0375	1.0426e-23	1.36131e-21
MCF2	13.9156	-2.97233	1.09653	-2.71068	0.00671461	0.0278157
SLC2A14	85.2717	-2.96701	0.481782	-6.15841	7.34801e-10	1.91401e-08
MAPKBP1	948.742	-2.96249	0.239324	-12.3786	3.41344e-35	1.02057e-32
FUT3	57.477	-2.95908	0.674481	-4.38719	1.14825e-05	0.000120063
HOXB-AS4	181.789	-2.95838	0.441697	-6.69775	2.11652e-11	7.30164e-10
RASSF4	93.6043	-2.95242	0.456596	-6.46616	1.00527e-10	3.14224e-09
LINC02615	29.504	-2.94259	0.761055	-3.86646	0.000110427	0.000865869
PLP2	79.193	-2.94017	0.499074	-5.89125	3.83293e-09	8.567e-08
DPPA2	15.8196	-2.93656	1.01935	-2.88081	0.00396653	0.0180256
NRXN3	366.484	-2.93436	0.285787	-10.2677	9.85747e-25	1.3834e-22
HOXB7	899.74	-2.93068	0.282268	-10.3826	2.97481e-25	4.41514e-23
FUT1	94.799	-2.93043	0.465593	-6.29398	3.09431e-10	8.76864e-09
ENSG00000268230	20.3438	-2.92662	0.934656	-3.13123	0.00174075	0.00905392
LINC02951	17.9028	-2.9212	1.11187	-2.62728	0.0086071	0.0341273
ENSG00000284664	13.5199	-2.91962	1.13418	-2.57421	0.010047	0.038641
RLN2	15.64	-2.91742	1.02175	-2.85531	0.00429955	0.0192616
SEMA6B	44.6979	-2.91706	0.696253	-4.18966	2.79375e-05	0.000261384
MIR22HG	95.7502	-2.91706	0.489246	-5.96235	2.48628e-09	5.76315e-08
ATP6V0E2	266.007	-2.90042	0.368806	-7.86436	3.70993e-15	2.18051e-13
CXCL14	19.8959	-2.8997	0.909656	-3.18769	0.00143416	0.00769969
BSG-AS1	20.0583	-2.89867	0.978344	-2.96284	0.00304817	0.014466
ENSG00000251095	958.492	-2.89305	0.275424	-10.504	8.28088e-26	1.25614e-23
SPAG11A	129.987	-2.88988	0.415023	-6.96317	3.32698e-12	1.30238e-10
ARMH1	55.0808	-2.88935	0.575008	-5.02488	5.03742e-07	7.29789e-06
FGF10	1653.52	-2.8891	0.283932	-10.1753	2.55534e-24	3.51445e-22
ENSG00000279520	24.0893	-2.88847	0.856392	-3.37284	0.000743979	0.0044308
CD72	32.9422	-2.88727	0.727498	-3.96877	7.2246e-05	0.000600497
RAB30	1252.93	-2.88595	0.243478	-11.853	2.07578e-32	4.8116e-30
TRAC	91.5336	-2.87567	0.457667	-6.28333	3.31386e-10	9.35226e-09
CYTL1	67.3266	-2.86934	0.531964	-5.39385	6.89636e-08	1.19485e-06
MT-TH	105.921	-2.86148	0.499113	-5.73314	9.85901e-09	2.01978e-07
PPP1R14C	77.4938	-2.86007	0.627313	-4.55924	5.13396e-06	5.84512e-05
GASAL1	17.2693	-2.85936	0.969085	-2.95058	0.00317183	0.0149739
ABCB1	53.6204	-2.85016	0.574411	-4.96188	6.98135e-07	9.74724e-06
KCNN3	55.5975	-2.84921	0.58738	-4.85071	1.23019e-06	1.6134e-05
CAPN6	19.1217	-2.84175	0.953014	-2.98186	0.00286505	0.0137392
COL9A3	226.272	-2.83207	0.408425	-6.93414	4.08693e-12	1.57301e-10
YTHDF2	1031.78	-2.82664	0.229971	-12.2913	1.00907e-34	2.81312e-32
LGALS9	31.7545	-2.8261	0.72621	-3.89157	9.95989e-05	0.000792718
CCDC81	21.0407	-2.82324	0.89542	-3.15297	0.00161617	0.00850335
HOXD-AS2	90.5816	-2.81551	0.503253	-5.59463	2.21092e-08	4.23504e-07
ENSG00000271369	24.9881	-2.80688	0.855698	-3.28022	0.00103726	0.00586588
HOXD4	1139.37	-2.80523	0.251595	-11.1498	7.17708e-29	1.39682e-26
CRIP2	66.8373	-2.80442	0.51937	-5.39966	6.67661e-08	1.15941e-06
LINC02802	31.2371	-2.80421	0.747032	-3.7538	0.000174173	0.00127282
SHOX2	22.9124	-2.80344	0.855779	-3.27589	0.0010533	0.00593706
GIPR	14.5986	-2.80132	1.05261	-2.66131	0.00778374	0.0314497
ENSG00000285407	16.5799	-2.79781	1.02651	-2.72555	0.00641937	0.026808
ALCAM	3514.3	-2.79777	0.22664	-12.3446	5.21014e-35	1.49662e-32
NEXN	1005.82	-2.79732	0.309364	-9.04214	1.53632e-19	1.42127e-17
RUNX3	395.092	-2.79718	0.359096	-7.78952	6.72639e-15	3.79141e-13
SLC44A5	329.593	-2.79294	0.28715	-9.72642	2.32633e-22	2.68113e-20
BCL6B	248.814	-2.7926	0.312405	-8.93904	3.92583e-19	3.46111e-17
MAFB	26.9752	-2.79006	0.866903	-3.21842	0.00128899	0.00706103
COL6A4P2	28.9483	-2.78602	0.757395	-3.67843	0.000234677	0.00163892
SMIM10L2A	51.5776	-2.786	0.591407	-4.71079	2.46755e-06	3.0096e-05
ENSG00000235609	70.4159	-2.7858	0.524684	-5.30948	1.09938e-07	1.82905e-06
COLEC10	135.801	-2.78367	0.406322	-6.85091	7.33839e-12	2.69859e-10
OPCML	26.6911	-2.7794	0.811228	-3.42616	0.000612184	0.00375986
ITPKB	263.244	-2.77781	0.324334	-8.56466	1.08395e-17	8.25163e-16
XDH	40.9816	-2.7772	0.657078	-4.2266	2.37252e-05	0.000226598
FOXL1	51.3111	-2.77649	0.604392	-4.59386	4.35123e-06	5.03455e-05
SLCO4C1	77.6536	-2.76847	0.493143	-5.61393	1.97783e-08	3.83123e-07
LRRC43	18.304	-2.76734	0.95926	-2.88487	0.00391576	0.0178366
ATP1B2	193.63	-2.76659	0.398619	-6.94043	3.90901e-12	1.513e-10
GOLGA8H	77.662	-2.76625	0.490159	-5.64357	1.6656e-08	3.27876e-07
CHI3L1	68.9839	-2.76024	0.520023	-5.30791	1.10888e-07	1.8404e-06
ENSG00000288869	42.5556	-2.75729	0.673076	-4.09656	4.19341e-05	0.00037321
DOCK3	75.4149	-2.75666	0.539996	-5.10497	3.30855e-07	4.98214e-06
ENSG00000233721	44.8473	-2.75576	0.666413	-4.13522	3.54611e-05	0.000322274
ENSG00000272729	36.4543	-2.75565	0.720188	-3.8263	0.000130086	0.000994143
DUSP5	426.537	-2.75449	0.289415	-9.51744	1.77496e-21	1.87782e-19
TMTC1	259.107	-2.75281	0.318186	-8.65157	5.07962e-18	3.98451e-16
NOXA1	20.3348	-2.74858	0.975054	-2.81889	0.00481893	0.0211251
NEURL1B	645.222	-2.74821	0.252968	-10.8638	1.71371e-27	3.07424e-25
STUM	22.1533	-2.74809	0.861869	-3.18852	0.00143003	0.00768268
CACNA1F	16.1181	-2.74709	1.01897	-2.69594	0.00701905	0.0288165
PCDHB16	66.5658	-2.747	0.556278	-4.93817	7.88581e-07	1.07925e-05
BAIAP3	52.231	-2.74387	0.593342	-4.62444	3.75615e-06	4.41284e-05
SERPINI1	84.3461	-2.74353	0.47802	-5.73935	9.504e-09	1.95481e-07
IGFBP6	20.1546	-2.74299	0.961613	-2.85248	0.0043379	0.0193871
MT-ATP8	1416.04	-2.74278	0.30394	-9.02409	1.81187e-19	1.66128e-17
BTN3A1	34.0109	-2.73783	0.72466	-3.77808	0.00015804	0.00117279
GUCY1B1	81.7226	-2.73491	0.522073	-5.23855	1.61841e-07	2.59485e-06
MMP23A	63.9794	-2.73455	0.544627	-5.02095	5.14155e-07	7.4331e-06
CPT1B	18.004	-2.73202	0.941187	-2.90274	0.00369914	0.0170207
MUC19	33.8875	-2.72868	0.728175	-3.74729	0.000178753	0.00130169
LIMA1	2595.17	-2.72495	0.235516	-11.5701	5.83885e-31	1.28144e-28
GAS6-AS1	25.9701	-2.72468	0.809815	-3.36458	0.000766609	0.00454067
CD52	25.804	-2.72086	0.815686	-3.33568	0.00085092	0.0049617
ANO9	127.091	-2.71693	0.431974	-6.28957	3.18341e-10	9.00875e-09
TRIM5	375.363	-2.70854	0.309094	-8.76283	1.90401e-18	1.54038e-16
MAFA-AS1	13.7405	-2.70437	1.0669	-2.53479	0.0112514	0.0423571
ACTR3-AS1	31.3998	-2.70316	0.723848	-3.73444	0.000188136	0.00135755
CACNA1I	3506.94	-2.69754	0.226091	-11.9312	8.13548e-33	2.04677e-30
ENSG00000276248	124.984	-2.69689	0.424702	-6.35008	2.15204e-10	6.29738e-09
TBX15	72.125	-2.69659	0.523559	-5.15051	2.59779e-07	4.01141e-06
MMP23B	81.9776	-2.69308	0.478078	-5.63314	1.76962e-08	3.46697e-07
KIAA0895	524.734	-2.68684	0.259065	-10.3713	3.34842e-25	4.93414e-23
ATP2A3	186.371	-2.68677	0.364052	-7.38017	1.5809e-13	7.56704e-12
OVCH2	176.261	-2.68485	0.377054	-7.1206	1.07456e-12	4.4966e-11
PROM2	36.9442	-2.68406	0.674606	-3.97871	6.92906e-05	0.000578165
NTN4	21.2886	-2.68328	1.02614	-2.61492	0.00892484	0.0351084
LIPE-AS1	32.7785	-2.68156	0.750685	-3.57215	0.00035406	0.00235545
TSPEAR-AS2	75.2146	-2.68094	0.536791	-4.99439	5.90211e-07	8.40307e-06
AKR1C2	154.753	-2.67524	0.371577	-7.1997	6.03467e-13	2.64883e-11
LIN37	13.5244	-2.67349	1.07268	-2.49234	0.0126906	0.0468432
LMO1	23.1491	-2.67286	0.932807	-2.86539	0.00416494	0.0187718
HES4	602.763	-2.6727	0.705169	-3.79016	0.00015055	0.00112628
SSPOP	50.0207	-2.66985	0.583673	-4.57422	4.77991e-06	5.4844e-05
AGBL1	51.8595	-2.66661	0.58271	-4.57622	4.73456e-06	5.43842e-05
HOXA10	204.397	-2.66567	0.400725	-6.65212	2.88898e-11	9.73849e-10
ENSG00000278206	21.2336	-2.66458	0.923611	-2.88496	0.00391467	0.0178356
BCL6	103.505	-2.66409	0.429092	-6.20867	5.34362e-10	1.42982e-08
CES1	646.06	-2.66363	0.249214	-10.6881	1.15683e-26	1.87916e-24
HOXC-AS1	61.1201	-2.64983	0.645399	-4.10572	4.0306e-05	0.000360587
MT-ND4L	16659.5	-2.64875	0.255518	-10.3662	3.53302e-25	5.16924e-23
SAMD12	20.7742	-2.64703	0.92395	-2.8649	0.00417139	0.0187813
CSRP1	734.47	-2.64537	0.246908	-10.714	8.74964e-27	1.45569e-24
SPRY2	1511.77	-2.64431	0.213481	-12.3867	3.08602e-35	9.36244e-33
ENSG00000273284	49.2208	-2.6438	0.601751	-4.39352	1.1153e-05	0.000117033
KCNJ8	121.225	-2.64205	0.40205	-6.57145	4.98267e-11	1.63943e-09
MAPK15	316.645	-2.64096	0.31109	-8.48936	2.07772e-17	1.52539e-15
LNCTAM34A	49.3259	-2.63965	0.624473	-4.227	2.36827e-05	0.000226297
ENSG00000279667	20.568	-2.63154	1.0072	-2.61273	0.00898223	0.0352422
DEFB104B	170.966	-2.63112	0.373151	-7.05107	1.77548e-12	7.16792e-11
ENSG00000255983	18.5907	-2.62554	1.00473	-2.61317	0.00897061	0.0352234
LINC01780	20.4074	-2.62029	0.983081	-2.66538	0.00769005	0.0311131
CAPS2	68.995	-2.61685	0.505098	-5.18087	2.20854e-07	3.46744e-06
LINC00622	28.1058	-2.61571	0.898956	-2.90972	0.0036175	0.0167255
ENSG00000272078	22.3024	-2.60254	0.906915	-2.86966	0.00410913	0.0185658
CRACR2B	53.9138	-2.60186	0.627396	-4.14708	3.36744e-05	0.000308483
WFDC2	94.1027	-2.59795	0.520023	-4.99583	5.85832e-07	8.35225e-06
DMRTC1B	27.5921	-2.59539	0.769921	-3.37099	0.000748996	0.00445425
ENSG00000258515	14.6913	-2.59476	1.02866	-2.52245	0.011654	0.0436494
PRSS46P	14.7505	-2.59315	1.02717	-2.52455	0.0115847	0.0434374
ENSG00000274253	16.5189	-2.59016	0.974589	-2.65769	0.00786785	0.0316833
GCSAM	313.28	-2.58908	0.319842	-8.09486	5.73285e-16	3.65782e-14
PPP1R32	75.3417	-2.58571	0.509527	-5.07473	3.88051e-07	5.75108e-06
SYN3	156.975	-2.58155	0.372253	-6.93493	4.06408e-12	1.56714e-10
S1PR1	166.066	-2.58067	0.354955	-7.2704	3.58415e-13	1.62866e-11
EPHA1	63.8598	-2.57918	0.528476	-4.88042	1.05862e-06	1.409e-05
ENSG00000250318	16.4054	-2.57756	0.998578	-2.58123	0.009845	0.0380478
ENSG00000213981	778.056	-2.57306	0.232406	-11.0714	1.72664e-28	3.2748e-26
M1AP	38.1198	-2.57132	0.654597	-3.92809	8.56241e-05	0.000694895
ENSG00000227885	14.4676	-2.56884	1.03373	-2.48503	0.012954	0.0476279
ENSG00000254851	308.853	-2.56339	0.305157	-8.40022	4.45624e-17	3.19209e-15
CRLF1	61.3027	-2.55904	0.530568	-4.82321	1.41265e-06	1.82144e-05
ENSG00000276668	23.2586	-2.55832	0.884404	-2.89271	0.00381938	0.0174786
MGLL	36.324	-2.55809	0.770858	-3.3185	0.000905019	0.00522906
ANK1	19.8216	-2.55639	0.888434	-2.87742	0.00400945	0.0181831
FLJ16779	25.1937	-2.55626	0.848334	-3.01328	0.00258444	0.0126404
HOMER2	852.533	-2.55537	0.247788	-10.3127	6.17378e-25	8.84479e-23
ENSG00000224675	32.3556	-2.55426	0.703726	-3.62962	0.000283837	0.00194189
GEM	94.9709	-2.55146	0.442512	-5.76585	8.12452e-09	1.6896e-07
IL19	60.6548	-2.54957	0.572309	-4.45487	8.39422e-06	9.10477e-05
CELF4	55.2574	-2.54761	0.598205	-4.25875	2.05572e-05	0.000199492
FHL2	767.885	-2.54756	0.235031	-10.8393	2.24264e-27	3.95432e-25
TPD52L1	137.498	-2.54554	0.384983	-6.61209	3.78925e-11	1.25679e-09
HSFY3P	30.2409	-2.54549	0.778604	-3.2693	0.00107813	0.00605057
HOXA9	822.495	-2.54244	0.302892	-8.39388	4.70363e-17	3.35764e-15
TBC1D3B	21.4101	-2.54059	0.873821	-2.90745	0.0036439	0.0168099
SPINT2	243.842	-2.54053	0.389819	-6.51722	7.1621e-11	2.28368e-09
ENSG00000280184	19.5092	-2.53894	0.913301	-2.77996	0.00543648	0.0233412
CCDC153	30.2754	-2.53655	0.735496	-3.44877	0.000563152	0.00349934
DMRTC1	26.6313	-2.53581	0.782373	-3.24118	0.00119036	0.00659252
DACH1	1244.94	-2.53474	0.261476	-9.69393	3.1996e-22	3.6268e-20
GLIPR1	59.8223	-2.52898	0.603509	-4.19046	2.78394e-05	0.000260583
CD226	59.9808	-2.52599	0.561436	-4.49916	6.82214e-06	7.54238e-05
IFI27	67.2818	-2.52389	0.523814	-4.8183	1.44788e-06	1.86453e-05
FER1L5	17.6161	-2.52205	0.954454	-2.6424	0.00823203	0.0329122
MITF	17.5019	-2.5199	0.979136	-2.57359	0.0100649	0.0386918
RDH16	38.741	-2.51879	0.65193	-3.86359	0.000111734	0.000873137
ACVR1C	171.987	-2.51756	0.411735	-6.11451	9.68548e-10	2.46073e-08
MAPK13	63.3953	-2.51701	0.526688	-4.77894	1.76222e-06	2.22488e-05
HIVEP3	66.4845	-2.51215	0.542478	-4.63088	3.64106e-06	4.29967e-05
FABP7	52.4926	-2.51178	0.573494	-4.37979	1.18793e-05	0.000123835
TRIM46	153.887	-2.51101	0.371965	-6.75065	1.47189e-11	5.19949e-10
UGT8	684.816	-2.50646	0.289293	-8.66406	4.55234e-18	3.59827e-16
LINC00954	36.5499	-2.5024	0.666205	-3.7562	0.000172512	0.00126203
ENSG00000286863	43.3237	-2.4988	0.675026	-3.70178	0.000214093	0.00151952
CD27-AS1	80.0134	-2.49857	0.477056	-5.23747	1.62797e-07	2.60753e-06
TBC1D3E	45.2214	-2.493	0.652842	-3.81869	0.00013416	0.0010196
TBC1D10C	38.047	-2.49136	0.659591	-3.77712	0.000158652	0.00117649
LINC02086	172.938	-2.48783	0.415422	-5.98868	2.11555e-09	4.99358e-08
LSP1P5	91.3811	-2.48565	0.446795	-5.5633	2.64724e-08	5.00114e-07
CLSTN2	35.9842	-2.48291	0.712521	-3.48468	0.000492731	0.00312578
BLACAT1	222.107	-2.48288	0.364801	-6.80613	1.00258e-11	3.59709e-10
IQCN	24.0008	-2.48131	0.826937	-3.0006	0.00269448	0.0130763
TPM1	3972.25	-2.48102	0.217793	-11.3916	4.60247e-30	9.30872e-28
ENSG00000196656	690.235	-2.47981	0.24196	-10.2488	1.19804e-24	1.66997e-22
HRNR	32.4329	-2.47106	0.728223	-3.39327	0.000690635	0.00417457
SEPTIN4	63.379	-2.47064	0.554635	-4.45454	8.40727e-06	9.11413e-05
CDC42EP5	87.6138	-2.46993	0.524886	-4.70565	2.53064e-06	3.07643e-05
CTHRC1	503.972	-2.46828	0.273074	-9.0389	1.58262e-19	1.45757e-17
CYTOR	260.547	-2.46393	0.31614	-7.7938	6.5023e-15	3.67513e-13
GABRA3	114.041	-2.46173	0.406496	-6.05597	1.39575e-09	3.43486e-08
IFI6	18.7549	-2.45866	0.923919	-2.66112	0.00778813	0.0314606
CLCNKB	22.0829	-2.45232	0.856115	-2.86447	0.00417708	0.0187946
MYO3B	57.2489	-2.44924	0.562815	-4.35177	1.35042e-05	0.000138948
CNBD1	35.2767	-2.44742	0.702492	-3.48391	0.000494155	0.00313096
MIRLET7A1HG	47.1486	-2.44164	0.598075	-4.0825	4.45529e-05	0.000392957
PLEKHB1	36.9399	-2.44142	0.661836	-3.68886	0.000225261	0.00158497
HRC	100.366	-2.43098	0.439552	-5.53058	3.19169e-08	5.91596e-07
SNAP25	201.347	-2.42478	0.371314	-6.53027	6.56512e-11	2.10635e-09
F10	131.687	-2.42432	0.394682	-6.14247	8.12499e-10	2.09261e-08
MIR17HG	89.7216	-2.42189	0.446226	-5.4275	5.71477e-08	1.00766e-06
ITGA7	267.465	-2.41852	0.304908	-7.93196	2.15713e-15	1.29343e-13
ENSG00000270108	31.3764	-2.41687	0.762586	-3.1693	0.00152805	0.00810583
ABHD12B	403.988	-2.41666	0.271251	-8.9093	5.13579e-19	4.47052e-17
DSTNP1	18.2964	-2.41507	0.937036	-2.57735	0.00995605	0.0383698
TBC1D3K	71.3169	-2.414	0.502438	-4.80457	1.55086e-06	1.97985e-05
MEI1	23.1837	-2.41344	0.823622	-2.93028	0.00338657	0.0158424
PPP2R5B	209.997	-2.41224	0.324158	-7.44155	9.95129e-14	4.87637e-12
ABCA7	168.171	-2.40677	0.386313	-6.23011	4.66097e-10	1.26355e-08
EFNA3	158.394	-2.40652	0.36675	-6.56172	5.31897e-11	1.73624e-09
LINC01356	47.7052	-2.40179	0.732858	-3.27729	0.00104809	0.00591254
MAFF	168.27	-2.40157	0.414576	-5.79284	6.92074e-09	1.46286e-07
PPL	224.371	-2.39983	0.33689	-7.12348	1.05236e-12	4.43063e-11
PRR5L	275.324	-2.39958	0.302951	-7.92068	2.36215e-15	1.40842e-13
DLGAP1-AS1	42.4372	-2.39331	0.621839	-3.84877	0.000118715	0.000918291
FNDC11	42.4194	-2.39052	0.615633	-3.88302	0.000103166	0.000816387
SLC17A5	309.77	-2.39036	0.292828	-8.163	3.26809e-16	2.14034e-14
EDAR	1837.41	-2.38459	0.216786	-10.9997	3.83193e-28	6.99582e-26
HYPK	55.2408	-2.38319	0.546682	-4.35937	1.30435e-05	0.000134476
ACSL6	211.12	-2.38222	0.338241	-7.04297	1.88186e-12	7.56779e-11
RBP5	40.6365	-2.3812	0.630861	-3.77452	0.000160319	0.0011876
TBC1D3	89.2679	-2.37968	0.469665	-5.06677	4.04633e-07	5.97536e-06
COL1A2	11492.3	-2.37588	0.221853	-10.7092	9.21302e-27	1.52052e-24
ZNF25	92.0532	-2.37225	0.452444	-5.24319	1.57821e-07	2.53967e-06
TSPOAP1	820.991	-2.37015	0.244945	-9.67628	3.80314e-22	4.26406e-20
ENSG00000230499	20.842	-2.36833	0.91011	-2.60224	0.00926157	0.0361184
HSP90AA2P	233.362	-2.36821	0.322706	-7.3386	2.15832e-13	1.01426e-11
RNU6-510P	17.6942	-2.36798	0.933905	-2.53556	0.0112266	0.0422868
ILK	62.6973	-2.36697	0.522641	-4.52885	5.9305e-06	6.64925e-05
PLS1	179.779	-2.36652	0.36477	-6.4877	8.7159e-11	2.76204e-09
SHC2	393.623	-2.36014	0.281885	-8.37271	5.63064e-17	3.96451e-15
HHIP	23.9214	-2.35761	0.831568	-2.83513	0.00458065	0.0202657
CCDC88B	296.559	-2.35657	0.302244	-7.79692	6.34381e-15	3.60531e-13
SPOCK3	23.9289	-2.35568	0.816537	-2.88496	0.00391458	0.0178356
COL6A3	2871.58	-2.35394	0.234222	-10.0501	9.18031e-24	1.2063e-21
DUSP8	497.244	-2.35218	0.306794	-7.66698	1.76091e-14	9.50986e-13
FADS3	270.505	-2.35131	0.340812	-6.89915	5.23152e-12	1.97667e-10
LIMS2	22.3739	-2.3498	0.840341	-2.79625	0.00516994	0.0223738
LINC01305	140.476	-2.34944	0.381825	-6.1532	7.59361e-10	1.973e-08
BMP6	44.585	-2.34811	0.604276	-3.88582	0.000101986	0.00080953
ST3GAL5	25.5039	-2.34777	0.790349	-2.97055	0.00297265	0.0141761
PURPL	1291.33	-2.34194	0.260701	-8.98324	2.629e-19	2.33777e-17
FER1L4	245.862	-2.33792	0.317204	-7.37038	1.70145e-13	8.08777e-12
PGGHG	2948.07	-2.33732	0.240645	-9.71272	2.66136e-22	3.05021e-20
CD8B	241.637	-2.33683	0.32416	-7.20889	5.64089e-13	2.48657e-11
MAFA	17.3054	-2.33204	0.938931	-2.48372	0.0130018	0.0477868
COL1A1	6375.13	-2.33117	0.230351	-10.1201	4.50091e-24	6.06888e-22
PALLD	11251	-2.32611	0.217799	-10.6801	1.26179e-26	2.03366e-24
STRCP1	23.5957	-2.32523	0.802816	-2.89634	0.00377543	0.0173044
KLF7	1859.81	-2.32336	0.206934	-11.2275	2.98753e-29	5.92622e-27
CEL	63.0834	-2.32321	0.601829	-3.86025	0.000113272	0.000883146
LINC00106	50.4736	-2.32312	0.609227	-3.81322	0.000137167	0.00104035
NQO1	484.519	-2.32257	0.270161	-8.59696	8.18537e-18	6.3009e-16
MPL	93.9345	-2.32119	0.454163	-5.11091	3.20617e-07	4.84566e-06
HEPHL1	53.3232	-2.31987	0.564232	-4.11155	3.93006e-05	0.000352935
CD44	1523.3	-2.3186	0.24334	-9.52823	1.59989e-21	1.70133e-19
MAFK	113.16	-2.31732	0.464026	-4.99395	5.91582e-07	8.41273e-06
TBILA	134.133	-2.31239	0.475244	-4.86568	1.14063e-06	1.50551e-05
VGF	71.8753	-2.3109	0.524571	-4.40531	1.05634e-05	0.00011149
CES1P1	221.06	-2.30735	0.318651	-7.24098	4.45456e-13	2.00213e-11
COL12A1	23.1988	-2.30731	0.861977	-2.67676	0.00743374	0.0302055
MALAT1	96.4998	-2.30663	0.467174	-4.93741	7.91666e-07	1.08231e-05
TMEM63A	428.148	-2.30594	0.289926	-7.95355	1.81242e-15	1.10296e-13
APLP1	444.411	-2.30548	0.276146	-8.34877	6.89779e-17	4.82378e-15
DOK7	34.0579	-2.30363	0.732252	-3.14595	0.0016555	0.00867705
GSTT2B	26.4182	-2.30311	0.76966	-2.99237	0.00276819	0.0133554
TBC1D3C	96.1406	-2.30009	0.461474	-4.98422	6.22108e-07	8.80252e-06
CCDC146	83.5788	-2.29943	0.481432	-4.77622	1.78619e-06	2.24689e-05
ENSG00000271755	57.3089	-2.29801	0.550938	-4.17108	3.03157e-05	0.000279577
PLEKHA2	44.8908	-2.29662	0.621029	-3.69809	0.000217227	0.00153841
FHIT	95.7929	-2.2947	0.431027	-5.3238	1.01622e-07	1.70444e-06
IZUMO4	34.0887	-2.29341	0.72187	-3.17703	0.0014879	0.00792957
COCH	42.9819	-2.29245	0.667056	-3.43667	0.000588921	0.00363756
TRIM6	511.452	-2.28753	0.278097	-8.22565	1.94134e-16	1.29193e-14
EZH1	433.82	-2.28533	0.270824	-8.43844	3.21606e-17	2.32797e-15
ARFGEF1-DT	18.4068	-2.28428	0.914046	-2.49909	0.0124513	0.0461581
DTNA	182.388	-2.28162	0.378241	-6.03218	1.61767e-09	3.93544e-08
SAMHD1	96.4542	-2.27976	0.434021	-5.25266	1.49921e-07	2.42198e-06
OPN3	226.912	-2.27969	0.348534	-6.54079	6.11948e-11	1.97876e-09
CHKA-DT	21.4605	-2.27904	0.839115	-2.71601	0.00660747	0.0274435
PTCH2	65.8056	-2.27858	0.534754	-4.26098	2.03531e-05	0.000197965
MT-TN	1147.38	-2.27822	0.236325	-9.6402	5.40843e-22	6.03113e-20
GSTT2	30.5246	-2.27741	0.771226	-2.95298	0.00314723	0.0148711
TRPC3	439.224	-2.27692	0.287069	-7.93162	2.16304e-15	1.29343e-13
INSIG2	206.133	-2.27542	0.326676	-6.96537	3.2755e-12	1.29204e-10
PSTPIP1	151.091	-2.27007	0.37788	-6.00739	1.88529e-09	4.52776e-08
FGGY-DT	22.6968	-2.26143	0.825135	-2.74068	0.00613124	0.0257664
MSS51	64.7331	-2.25448	0.520729	-4.32948	1.49464e-05	0.000151968
ENSG00000254461	27.2262	-2.25122	0.791053	-2.84585	0.00442935	0.0197388
TMEM144	40.5244	-2.24813	0.627347	-3.58355	0.00033895	0.00226516
PLEKHG6	31.5089	-2.24208	0.710858	-3.15404	0.00161026	0.00847667
TRIM73	85.51	-2.24011	0.461245	-4.85667	1.19377e-06	1.57063e-05
ENSG00000286058	20.8616	-2.23984	0.899496	-2.4901	0.0127706	0.0470966
TNFRSF25	104.377	-2.23981	0.448582	-4.99308	5.94229e-07	8.4428e-06
RPS23	3421.24	-2.23782	0.207626	-10.7781	4.36583e-27	7.56866e-25
TSSC2	439.601	-2.23587	0.312625	-7.15193	8.55655e-13	3.64714e-11
ZNF692	463.084	-2.2344	0.29352	-7.61241	2.69026e-14	1.41222e-12
ENPEP	57.9882	-2.23271	0.54941	-4.06383	4.82734e-05	0.000421269
TRIM74	43.3336	-2.23082	0.624839	-3.57023	0.000356668	0.00236975
TRDN	56.6555	-2.22931	0.588026	-3.79117	0.000149941	0.00112279
ARSA	701.872	-2.22558	0.277479	-8.02073	1.05119e-15	6.55165e-14
SGMS2	96.1058	-2.22383	0.447301	-4.97165	6.63845e-07	9.3291e-06
ENSG00000229727	41.4758	-2.22186	0.614768	-3.61414	0.000301351	0.00204368
ENO2	372.85	-2.21984	0.271822	-8.16652	3.17404e-16	2.08537e-14
PDGFC	387.05	-2.21968	0.280877	-7.90269	2.72951e-15	1.61346e-13
ENSG00000259668	53.2667	-2.21879	0.568186	-3.90505	9.42074e-05	0.000755637
NECTIN4	20.6017	-2.21726	0.8764	-2.52996	0.0114074	0.0428818
RAB37	23.5706	-2.21686	0.805109	-2.75349	0.00589627	0.024962
LINC01252	28.055	-2.21571	0.817762	-2.70948	0.0067389	0.027894
ENSG00000259683	49.8848	-2.21458	0.634771	-3.48878	0.000485222	0.00308574
EME2	274.485	-2.21434	0.313705	-7.05868	1.68097e-12	6.82645e-11
PVRIG	20.4949	-2.21076	0.895421	-2.46896	0.0135506	0.0493468
GATM	90.7304	-2.20892	0.505371	-4.37087	1.2375e-05	0.000128354
AGRN	4030.45	-2.20781	0.272404	-8.10491	5.27844e-16	3.38181e-14
SMIM3	133.812	-2.20756	0.392664	-5.622	1.8876e-08	3.67717e-07
MYO7A	76.4911	-2.20378	0.497782	-4.4272	9.54645e-06	0.000102149
THAP2	216.68	-2.20339	0.355362	-6.20041	5.63177e-10	1.49144e-08
ZNNT1	64.1574	-2.19847	0.565961	-3.88449	0.000102545	0.000813031
KIT	68.5873	-2.19669	0.660203	-3.32729	0.000876936	0.0050876
MTMR11	111.99	-2.19508	0.423601	-5.18194	2.19586e-07	3.45377e-06
SORBS1	1208.36	-2.19071	0.271566	-8.06696	7.20686e-16	4.54671e-14
BTN3A2	114.729	-2.18805	0.400735	-5.46009	4.75895e-08	8.50756e-07
FOXO6	20.3126	-2.18513	0.852972	-2.56178	0.0104137	0.0398064
TENT5B	143.049	-2.18433	0.422992	-5.16399	2.41739e-07	3.76667e-06
TSPAN15	46.4057	-2.18337	0.595553	-3.66612	0.000246255	0.00170879
PLLP	24.6584	-2.17971	0.809394	-2.69301	0.00708101	0.0290189
JAG2	95.7027	-2.17666	0.510072	-4.26736	1.97802e-05	0.000193671
PDLIM5	1856.73	-2.17622	0.229498	-9.48252	2.48205e-21	2.5861e-19
TRIB2	3654.97	-2.17589	0.197605	-11.0113	3.37196e-28	6.22205e-26
ZNF608	1484.94	-2.17441	0.210958	-10.3073	6.52838e-25	9.2883e-23
AGA-DT	23.1502	-2.17434	0.826472	-2.63087	0.00851655	0.0338268
ENSG00000203279	30.2321	-2.17289	0.709401	-3.06299	0.00219135	0.0110155
ADGRV1	2443.09	-2.17013	0.223483	-9.71052	2.71958e-22	3.09972e-20
ACBD7	61.7554	-2.16987	0.533882	-4.06433	4.81702e-05	0.000420546
SFXN3	25.8618	-2.16827	0.790311	-2.74356	0.00607767	0.0255778
FAM86GP	86.0215	-2.16736	0.47066	-4.60493	4.12599e-06	4.80086e-05
UNC79	44.2547	-2.16119	0.624527	-3.46053	0.000539123	0.00337241
DEFB104A	131.471	-2.16072	0.398848	-5.4174	6.04726e-08	1.06084e-06
TBC1D3D	148.848	-2.15928	0.365052	-5.915	3.31881e-09	7.49092e-08
ENSG00000280152	21.5097	-2.15846	0.845811	-2.55194	0.0107124	0.0407669
DRD2	31.6028	-2.15773	0.746569	-2.8902	0.00385	0.0175876
TMEM81	59.8883	-2.15744	0.524158	-4.11601	3.85493e-05	0.000347129
ASTN1	62.9728	-2.15654	0.524398	-4.11241	3.91546e-05	0.000351811
FRZB	37.3105	-2.15541	0.810326	-2.65993	0.00781564	0.0315285
RNASEL	65.3738	-2.15402	0.525252	-4.10093	4.11488e-05	0.000366761
SGSM3	34.3141	-2.15357	0.68997	-3.12125	0.00180084	0.0093275
TM7SF2	118.295	-2.15172	0.462934	-4.64799	3.35178e-06	3.98543e-05
SNHG18	126.241	-2.14545	0.383767	-5.59049	2.26429e-08	4.32923e-07
DDB2	1152.4	-2.14527	0.220367	-9.73496	2.13897e-22	2.47904e-20
OPTN	237.69	-2.14308	0.312457	-6.85879	6.94482e-12	2.55842e-10
AGT	28.2801	-2.14293	0.737614	-2.90522	0.00366993	0.0169072
RNF182	139.613	-2.1384	0.378587	-5.64837	1.61979e-08	3.19162e-07
ENSG00000225889	32.5043	-2.13667	0.732098	-2.91856	0.00351657	0.0163394
BGN	1393.19	-2.13661	0.221951	-9.62648	6.1813e-22	6.85593e-20
CDKN1C	1218.07	-2.13496	0.232223	-9.19361	3.79873e-20	3.57843e-18
ITGA3	78.7231	-2.13422	0.503519	-4.23861	2.24911e-05	0.00021591
PWWP3B	102.384	-2.1332	0.455852	-4.67958	2.87458e-06	3.45787e-05
ZNF467	50.7294	-2.13316	0.561816	-3.7969	0.000146517	0.00109973
SULT1C4	271.371	-2.13114	0.299604	-7.1132	1.13386e-12	4.72556e-11
AKR1C1	118.217	-2.12894	0.402632	-5.28756	1.23958e-07	2.02957e-06
EPSTI1	92.5441	-2.12772	0.439	-4.84675	1.25498e-06	1.63655e-05
FAM227A	218.904	-2.1247	0.337124	-6.30242	2.93042e-10	8.3472e-09
ASMTL-AS1	78.3008	-2.12415	0.474112	-4.48027	7.4549e-06	8.18927e-05
EPHX2	173.901	-2.12413	0.343586	-6.18224	6.3199e-10	1.65877e-08
CTCFL	65.5512	-2.12108	0.516911	-4.10337	4.07171e-05	0.000363477
CCDC148	47.5511	-2.12065	0.597682	-3.54812	0.000387988	0.00254336
ELAVL2	36.2552	-2.11866	0.664821	-3.18681	0.0014385	0.00771614
S100A6	85.3454	-2.11851	0.455812	-4.64776	3.35552e-06	3.98758e-05
FCGBP	30.7398	-2.11788	0.706169	-2.99912	0.00270765	0.0131216
MYEF2	800.349	-2.11746	0.240139	-8.81765	1.16891e-18	9.72364e-17
FLNB	4610.45	-2.1145	0.193582	-10.923	8.94668e-28	1.61904e-25
HLA-DMB	32.0681	-2.11341	0.696817	-3.03295	0.00242172	0.011978
ENSG00000261650	25.032	-2.11314	0.848736	-2.48975	0.0127834	0.0471267
NTM	43.1479	-2.11193	0.603057	-3.50204	0.000461708	0.00295717
DNALI1	269.81	-2.11112	0.305687	-6.90613	4.98046e-12	1.8957e-10
GPRC5D-AS1	23.6385	-2.10967	0.807612	-2.61224	0.00899524	0.0352664
CD5	33.4044	-2.10897	0.679886	-3.10195	0.0019225	0.00985618
PTPRM	1588.98	-2.10502	0.210598	-9.99545	1.59565e-23	2.04461e-21
ENSG00000279821	71.8828	-2.10214	0.493606	-4.25874	2.05584e-05	0.000199492
TBC1D3L	281.201	-2.10114	0.299885	-7.00649	2.44374e-12	9.75133e-11
SLC37A1	92.5761	-2.09806	0.437001	-4.80105	1.57838e-06	2.01124e-05
PRL	32.989	-2.0965	0.721695	-2.90497	0.00367289	0.0169171
N4BP2L2-IT2	45.5293	-2.09619	0.625378	-3.35188	0.000802642	0.00471081
RPH3AL-AS1	35.7638	-2.09449	0.666836	-3.14094	0.00168406	0.00880441
PLGLB2	22.0234	-2.09354	0.82945	-2.52401	0.0116025	0.0434882
PIM1	725.334	-2.09083	0.235185	-8.89015	6.10275e-19	5.24582e-17
ZMAT3	1507.92	-2.08892	0.221627	-9.42541	4.28423e-21	4.3972e-19
SYNDIG1L	35.6829	-2.08849	0.678146	-3.07971	0.00207203	0.0105053
C11orf21	30.2086	-2.08431	0.730028	-2.85511	0.0043022	0.0192672
SYTL2	46.4578	-2.08391	0.591003	-3.52606	0.000421784	0.002732
RAB3A	35.6289	-2.08298	0.664862	-3.13295	0.00173059	0.00900886
TMCC3	38.3366	-2.0827	0.653916	-3.18497	0.00144768	0.00775528
SPRED3	37.0901	-2.08198	0.664192	-3.13461	0.0017208	0.00896695
TRPM3	69.4569	-2.08064	0.519753	-4.00313	6.25088e-05	0.000528291
HOXA10-AS	119.135	-2.07467	0.452569	-4.58421	4.55707e-06	5.25796e-05
HOXC9	214.379	-2.07232	0.377666	-5.48718	4.08405e-08	7.3907e-07
CCDC69	53.0571	-2.07198	0.566278	-3.65894	0.000253258	0.00175502
GPR155	48.9283	-2.07146	0.574909	-3.6031	0.000314442	0.002122
CDX4	520.269	-2.07072	0.258473	-8.01134	1.13463e-15	7.00819e-14
DLGAP1-AS2	199.872	-2.06908	0.363037	-5.69936	1.20261e-08	2.42521e-07
RCSD1	184.383	-2.0651	0.332869	-6.20395	5.5062e-10	1.46383e-08
ENPP5	42.0072	-2.06337	0.619814	-3.32901	0.000871538	0.00506384
NRARP	341.101	-2.06085	0.281552	-7.3196	2.48705e-13	1.15558e-11
GDF15	366.842	-2.05781	0.372871	-5.51884	3.41247e-08	6.30817e-07
TDGF1	97.2252	-2.05757	0.485122	-4.24135	2.22178e-05	0.000213585
CD9	252.727	-2.05558	0.331408	-6.20255	5.55544e-10	1.47502e-08
CEMIP2	4524.14	-2.05362	0.207673	-9.88875	4.6581e-23	5.65274e-21
ALS2CL	59.402	-2.05208	0.575229	-3.56742	0.000360507	0.0023891
ENSG00000254951	80.3471	-2.05071	0.504212	-4.06715	4.75911e-05	0.000415843
BCAM	493.019	-2.04915	0.2698	-7.59508	3.07606e-14	1.60656e-12
PROX1	996.086	-2.047	0.249054	-8.21909	2.05047e-16	1.36016e-14
DNAH10OS	170.425	-2.04456	0.352942	-5.79291	6.91783e-09	1.46286e-07
ADAMTS4	104.42	-2.03826	0.426663	-4.77722	1.77735e-06	2.23714e-05
MGAT4A	26.6296	-2.03735	0.75501	-2.69843	0.00696664	0.0286412
HEYL	175.863	-2.03632	0.346749	-5.87261	4.28977e-09	9.52615e-08
SEPTIN6	739.3	-2.0338	0.270047	-7.53127	5.02505e-14	2.55967e-12
CSDC2	25.2315	-2.03165	0.769704	-2.63951	0.00830248	0.0331296
BNC2	411.473	-2.02957	0.282359	-7.18791	6.57906e-13	2.86342e-11
ENSG00000233967	50.3345	-2.0288	0.572092	-3.54627	0.000390718	0.00255808
SPTLC3	227.772	-2.02703	0.326314	-6.21189	5.23518e-10	1.40262e-08
RBM44	29.2475	-2.02558	0.734217	-2.75882	0.00580098	0.0246142
MICALL2	293.921	-2.01856	0.319064	-6.3265	2.50779e-10	7.25605e-09
VDAC1P8	85.5897	-2.01623	0.457687	-4.40527	1.05654e-05	0.00011149
ENSG00000279495	35.4565	-2.01398	0.67322	-2.99156	0.00277556	0.0133816
MICB	31.4783	-2.01131	0.713308	-2.81969	0.00480697	0.0210816
CASC15	281.561	-2.01111	0.295429	-6.80744	9.93496e-12	3.57693e-10
JUN	1380.13	-2.00991	0.251762	-7.98337	1.42392e-15	8.76883e-14
ENSG00000285813	31.4231	-2.00797	0.701994	-2.86039	0.00423125	0.0190134
STARD13	40.7839	-2.00537	0.638992	-3.13833	0.00169914	0.00887425
TRIM69	81.0588	-2.0003	0.457149	-4.37559	1.21106e-05	0.000125864
ENSG00000274422	71.7535	-1.99945	0.526372	-3.79855	0.000145547	0.00109366
ENSG00000289443	44.3609	-1.99915	0.596741	-3.35012	0.000807777	0.00473691
CRELD1	52.2119	-1.99672	0.548366	-3.64121	0.000271357	0.00186698
LPCAT2	248.387	-1.99624	0.344766	-5.79015	7.03256e-09	1.48345e-07
SH2D3C	49.7617	-1.99428	0.602696	-3.30893	0.000936532	0.00537431
H2BW3P	67.8177	-1.99414	0.492244	-4.05111	5.09746e-05	0.000442037
CDH3	651.524	-1.99195	0.247431	-8.05051	8.24481e-16	5.18568e-14
ANXA1	114.315	-1.99126	0.419663	-4.7449	2.0861e-06	2.58942e-05
MICA	85.986	-1.9911	0.450885	-4.41599	1.00548e-05	0.000106758
SRGAP3	70.0639	-1.98858	0.520187	-3.82281	0.000131939	0.00100513
SLC20A1-DT	42.5794	-1.98856	0.672827	-2.95552	0.00312141	0.0147694
STON2	286.284	-1.98614	0.323778	-6.13427	8.55488e-10	2.19785e-08
ST8SIA4	98.2011	-1.98468	0.443547	-4.47458	7.65634e-06	8.38822e-05
ENSG00000259570	40.0604	-1.98402	0.738829	-2.68536	0.00724513	0.0295389
PKIA	153.701	-1.98326	0.375376	-5.2834	1.26812e-07	2.07136e-06
PMEL	4622.89	-1.98287	0.200734	-9.87809	5.18111e-23	6.25067e-21
LRATD1	47.7441	-1.98164	0.60808	-3.25885	0.00111864	0.00625214
GBGT1	72.6722	-1.9812	0.524352	-3.77837	0.000157856	0.00117185
AIF1	76.2874	-1.98102	0.513017	-3.86152	0.000112683	0.000879887
KRBA2	244.182	-1.98035	0.331812	-5.96827	2.39777e-09	5.58937e-08
TENM1	946.398	-1.97802	0.270964	-7.29993	2.87914e-13	1.317e-11
VCL	10772.6	-1.97562	0.220093	-8.9763	2.80025e-19	2.47936e-17
GPRIN2	265.889	-1.97554	0.296643	-6.65968	2.74432e-11	9.34245e-10
TNFRSF1B	70.8456	-1.97469	0.481368	-4.10224	4.09168e-05	0.000365101
LRRC7	41.0606	-1.97418	0.663962	-2.97333	0.00294586	0.0140673
CAMK2A	353.415	-1.97368	0.30213	-6.53257	6.46513e-11	2.08074e-09
TBC1D8B	42.479	-1.97301	0.603644	-3.2685	0.0010812	0.00606449
ENSG00000287063	29.3895	-1.96875	0.785924	-2.50501	0.0122446	0.0455229
DNAJB5	695.251	-1.96797	0.236064	-8.33658	7.64682e-17	5.27605e-15
LINC02175	55.0406	-1.96789	0.563707	-3.49099	0.000481241	0.00306514
CDH10	107.713	-1.96758	0.421516	-4.66788	3.04322e-06	3.64373e-05
HERC4	1067.03	-1.96308	0.222498	-8.82292	1.11508e-18	9.35128e-17
CAPN12	28.0543	-1.96285	0.751023	-2.61356	0.00896031	0.0351897
TBC1D3G	44.7656	-1.96037	0.591838	-3.31235	0.000925166	0.00532241
STAC3	35.7773	-1.9589	0.649994	-3.01373	0.00258061	0.0126246
ARHGAP11B	34.3931	-1.9581	0.671087	-2.91781	0.00352502	0.0163676
C1R	47.4535	-1.95667	0.641702	-3.04918	0.00229464	0.0114593
TP53TG1	141.312	-1.95518	0.3976	-4.91746	8.76746e-07	1.18839e-05
ENSG00000288880	35.7372	-1.95369	0.686727	-2.84492	0.0044422	0.0197847
OSMR	59.9392	-1.95189	0.53687	-3.63568	0.000277244	0.00190398
TMEM88B	40.478	-1.94873	0.651054	-2.99319	0.0027608	0.0133354
ELK4	1549.64	-1.94828	0.254026	-7.66963	1.72494e-14	9.34005e-13
EPCAM	121.426	-1.94678	0.465864	-4.17886	2.92978e-05	0.000271525
GALT	63.259	-1.94613	0.52452	-3.71031	0.000207004	0.00147768
CCDC159	31.7518	-1.94578	0.689207	-2.82321	0.00475448	0.0209002
BCL2L2-PABPN1	24.0471	-1.94498	0.784646	-2.4788	0.0131825	0.0482387
SLC12A4	2744.02	-1.94421	0.239473	-8.11871	4.71179e-16	3.03764e-14
UBA7	34.4288	-1.94251	0.727022	-2.67187	0.00754301	0.0305722
LACC1	35.3481	-1.93988	0.664202	-2.92062	0.00349339	0.016247
TBC1D3I	69.7377	-1.93693	0.524274	-3.69449	0.00022033	0.00155718
RPS27L	883.222	-1.93369	0.233547	-8.27965	1.2354e-16	8.38366e-15
HOXD3	591.071	-1.93362	0.276403	-6.99567	2.64e-12	1.04939e-10
GDPD1	56.4324	-1.93276	0.564904	-3.4214	0.000623001	0.0038172
TRANK1	1017.56	-1.93229	0.2336	-8.27182	1.31931e-16	8.9237e-15
ZNF846	117.047	-1.93223	0.426753	-4.52775	5.96147e-06	6.68034e-05
CD47	590.876	-1.93044	0.261519	-7.38162	1.56369e-13	7.50209e-12
CHL1	78.112	-1.92999	0.465428	-4.1467	3.37295e-05	0.00030885
SCART1	43.9923	-1.92834	0.593707	-3.24796	0.00116235	0.00646688
ENO3	390.031	-1.92589	0.307754	-6.25789	3.90231e-10	1.07915e-08
TIMP3	523.855	-1.91938	0.301956	-6.35651	2.06391e-10	6.06531e-09
FAM131B-AS2	167.41	-1.91875	0.345356	-5.55585	2.76262e-08	5.18636e-07
ANAPC1P1	150.009	-1.91824	0.356235	-5.38475	7.25448e-08	1.25154e-06
DNM1P35	70.4065	-1.91823	0.552823	-3.46988	0.000520684	0.00327092
ENSG00000277954	38.744	-1.9179	0.629832	-3.0451	0.00232601	0.0115823
KLHL29	434.499	-1.91606	0.321171	-5.96587	2.43337e-09	5.64783e-08
EPS8L2	205.971	-1.91238	0.43202	-4.4266	9.57289e-06	0.000102379
SCUBE1	149.47	-1.9104	0.406461	-4.70009	2.60048e-06	3.15205e-05
CMKLR1	1166.05	-1.90957	0.228839	-8.34458	7.14647e-17	4.96403e-15
MOCS1	521.37	-1.90936	0.251634	-7.58787	3.25217e-14	1.69425e-12
ENSG00000262580	60.9418	-1.90844	0.540587	-3.53032	0.000415065	0.00269609
SLC2A3	6189.38	-1.90716	0.196756	-9.693	3.22905e-22	3.64018e-20
NTN5	42.4346	-1.90659	0.656376	-2.90473	0.00367575	0.0169227
C1QTNF12	62.2766	-1.90613	0.551154	-3.45843	0.000543332	0.00339151
TRIM22	39.7165	-1.90527	0.628434	-3.03178	0.00243118	0.0120132
PCDH7	354.738	-1.90352	0.278361	-6.83831	8.01329e-12	2.92591e-10
KCNJ5	341.432	-1.90214	0.293414	-6.4828	9.00379e-11	2.84018e-09
CFLAR	317.636	-1.90004	0.284492	-6.67873	2.41026e-11	8.27349e-10
SLC16A4	74.1036	-1.89757	0.48943	-3.87711	0.000105705	0.000833796
MUC1	27.1457	-1.89568	0.739211	-2.56447	0.0103333	0.0395431
COPG2IT1	734.759	-1.89218	0.310675	-6.09055	1.12523e-09	2.81716e-08
SRP54-AS1	38.227	-1.89205	0.630485	-3.00095	0.00269139	0.0130736
ATP6V0A1	1143.14	-1.89162	0.215914	-8.76099	1.93544e-18	1.5597e-16
KIRREL2	25.8503	-1.89137	0.749736	-2.52272	0.0116451	0.0436243
CPT1A	33.0613	-1.89	0.705824	-2.67772	0.00741259	0.0301481
SLC13A3	67.6667	-1.88998	0.487882	-3.87383	0.000107136	0.000842952
BTBD19	78.792	-1.88995	0.457549	-4.13059	3.61831e-05	0.00032725
LATS2	712.656	-1.88827	0.24177	-7.81021	5.70949e-15	3.28097e-13
NRROS	54.0645	-1.88722	0.537049	-3.51405	0.000441331	0.00284432
SYT11	544.449	-1.88676	0.246167	-7.66456	1.79452e-14	9.66603e-13
RETREG1	31.8293	-1.88376	0.700684	-2.68846	0.00717827	0.0293417
COL14A1	72.2433	-1.88323	0.476981	-3.94822	7.87335e-05	0.000645321
TMEM59L	51.4032	-1.88197	0.550675	-3.41756	0.000631848	0.00386337
ENSG00000286599	37.8442	-1.88029	0.666272	-2.82211	0.00477085	0.0209544
PPIEL	84.3484	-1.8802	0.448382	-4.1933	2.74925e-05	0.000257805
BTG3-AS1	110.37	-1.87855	0.425384	-4.41613	1.00483e-05	0.000106744
PPP1R9A	203.307	-1.87548	0.344477	-5.44441	5.19775e-08	9.20426e-07
ACBD4	53.7283	-1.87314	0.565607	-3.31174	0.000927189	0.00533108
PIK3AP1	27.9975	-1.87259	0.7241	-2.58609	0.00970716	0.0376143
IFITM3	1965.02	-1.86818	0.24539	-7.61312	2.6756e-14	1.4081e-12
FAM226B	64.3969	-1.86751	0.502607	-3.71564	0.000202688	0.00145088
RUSC1-AS1	87.4687	-1.86746	0.445835	-4.18868	2.80584e-05	0.000262083
TMEM35A	47.259	-1.86649	0.591778	-3.15404	0.00161028	0.00847667
FRA10AC1	546.074	-1.86433	0.253204	-7.36295	1.79893e-13	8.51192e-12
APOBEC3B	62.1163	-1.86406	0.53405	-3.49042	0.000482263	0.00307031
OSGIN1	44.7529	-1.86236	0.600506	-3.10131	0.00192664	0.00987247
TNFRSF19	1665.54	-1.85936	0.220165	-8.44529	3.03304e-17	2.20322e-15
PDP1	635.406	-1.85913	0.249204	-7.46026	8.63508e-14	4.26176e-12
EGFL8	35.2594	-1.8583	0.692086	-2.68507	0.00725153	0.0295592
EIF2AK3	601.868	-1.85771	0.240031	-7.73949	9.982e-15	5.50611e-13
ATP8A1	132.637	-1.85651	0.385572	-4.81495	1.4724e-06	1.8902e-05
EDNRA	35.097	-1.85631	0.660426	-2.81078	0.0049422	0.021592
MRPL23-AS1	46.209	-1.85565	0.658449	-2.81821	0.00482928	0.0211614
PRKAG2	184.193	-1.85451	0.350425	-5.29217	1.20874e-07	1.98696e-06
CPE	226.606	-1.8543	0.365228	-5.07711	3.83216e-07	5.68759e-06
TGFB1I1	242.465	-1.85391	0.304439	-6.08958	1.13205e-09	2.83082e-08
FAM20A	27.7561	-1.85352	0.734935	-2.52202	0.0116684	0.0436877
CYP39A1	131.213	-1.85271	0.380424	-4.87012	1.11529e-06	1.47584e-05
GSDMB	302.988	-1.85217	0.306661	-6.0398	1.54301e-09	3.77607e-08
TMCC2	172.614	-1.8511	0.373622	-4.95447	7.25263e-07	1.0062e-05
ABHD6	233.027	-1.85093	0.341224	-5.42438	5.81576e-08	1.02284e-06
KDELR3	188.609	-1.85056	0.355544	-5.20487	1.94136e-07	3.08315e-06
STAG3	91.577	-1.85008	0.467076	-3.96098	7.46418e-05	0.000617426
BDNF	749.844	-1.84851	0.245495	-7.52973	5.08453e-14	2.57724e-12
LCAT	244.229	-1.84669	0.30551	-6.04464	1.49747e-09	3.67772e-08
CCDC18-AS1	400.52	-1.84282	0.288389	-6.39003	1.65851e-10	4.94437e-09
SMIM14	262.955	-1.84234	0.347344	-5.30408	1.13243e-07	1.87798e-06
GOLGA6L10	209.086	-1.84173	0.34813	-5.29037	1.22072e-07	2.00186e-06
LBH	240.1	-1.83706	0.357087	-5.14457	2.68138e-07	4.12812e-06
LFNG	823.193	-1.83331	0.296224	-6.18893	6.05734e-10	1.59595e-08
LINC01341	29.8302	-1.83158	0.702788	-2.60617	0.00915619	0.0357683
ZNF354C	165.126	-1.83157	0.385215	-4.75468	1.9876e-06	2.47311e-05
EOGT	3020.3	-1.82549	0.247524	-7.37501	1.64331e-13	7.82944e-12
GOLGA6L9	576.219	-1.82212	0.256624	-7.10035	1.24444e-12	5.14485e-11
TSPAN7	87.6211	-1.8218	0.440926	-4.13177	3.59975e-05	0.000326143
ENSG00000279168	40.2981	-1.82152	0.616211	-2.956	0.00311659	0.0147534
TMC8	91.2966	-1.8187	0.463926	-3.92024	8.84614e-05	0.000714829
MEGF6	1074.59	-1.81792	0.241237	-7.53582	4.85262e-14	2.48411e-12
TCEAL2	220.198	-1.81779	0.312774	-5.81183	6.17923e-09	1.32101e-07
ENSG00000285103	93.6612	-1.81632	0.475442	-3.82027	0.000133303	0.00101403
FGF17	2952.67	-1.81257	0.243805	-7.43452	1.04946e-13	5.1304e-12
RALGPS1	218.966	-1.81148	0.320469	-5.65261	1.58029e-08	3.11677e-07
CASC18	29.5151	-1.81103	0.719399	-2.51742	0.0118218	0.0442058
GAS2L3	468.458	-1.80964	0.284746	-6.3553	2.08024e-10	6.1046e-09
NEAT1	794.531	-1.80957	0.322974	-5.60284	2.10864e-08	4.06934e-07
CDK5RAP3	313.966	-1.80912	0.298069	-6.06946	1.28344e-09	3.18238e-08
PCDHB9	44.7475	-1.80785	0.583346	-3.09911	0.00194103	0.00993717
STARD4	1321.58	-1.80773	0.22222	-8.13488	4.12332e-16	2.68341e-14
SLC9A7	40.0129	-1.80693	0.643267	-2.80899	0.00496978	0.0216666
ZSCAN16-AS1	56.4601	-1.80603	0.526856	-3.42793	0.000608192	0.00373868
SGSM2-AS1	34.1658	-1.80515	0.67324	-2.68129	0.00733393	0.0298597
ADGRG6	267.454	-1.80323	0.301179	-5.98724	2.13426e-09	5.03039e-08
AKR1E2	28.2269	-1.80166	0.731	-2.46465	0.0137146	0.0498557
EXPH5	120.564	-1.79972	0.421502	-4.26977	1.95671e-05	0.000191949
NAV3	57.5259	-1.79856	0.533331	-3.37231	0.000745397	0.00443668
TLCD2	30.4251	-1.79711	0.692207	-2.5962	0.00942615	0.0366839
MTSS1	445.885	-1.7968	0.312501	-5.74976	8.93682e-09	1.85042e-07
GOLGA6L4	220.489	-1.79639	0.337526	-5.32223	1.02505e-07	1.71785e-06
SULF1	96.7941	-1.79611	0.437481	-4.10557	4.03328e-05	0.00036067
CHST11	737.07	-1.79575	0.2317	-7.7503	9.16726e-15	5.08389e-13
SERHL	198.627	-1.79468	0.416614	-4.30777	1.64906e-05	0.000165226
ADAM33	440.704	-1.79235	0.319967	-5.60167	2.12294e-08	4.09311e-07
ELF3-AS1	63.0084	-1.79232	0.50663	-3.53774	0.000403569	0.00263219
RGS14	213.807	-1.79171	0.355889	-5.03445	4.79226e-07	6.98194e-06
AMOT	898.215	-1.79024	0.252042	-7.10293	1.22138e-12	5.06755e-11
ABCB6	85.0051	-1.79	0.472025	-3.79216	0.00014934	0.0011191
HTATIP2	323.958	-1.78824	0.279051	-6.4083	1.47151e-10	4.45121e-09
CENATAC	271.697	-1.78811	0.301257	-5.9355	2.92952e-09	6.6854e-08
TCEAL7	417.005	-1.7865	0.289834	-6.16388	7.09832e-10	1.85336e-08
GOLGA6L5P	174.732	-1.78559	0.345395	-5.1697	2.3447e-07	3.65894e-06
MORF4L2-AS1	36.0673	-1.7836	0.65076	-2.7408	0.00612897	0.0257621
MAL2	87.066	-1.78233	0.43653	-4.08296	4.44657e-05	0.000392356
C1QTNF4	316.438	-1.78163	0.325588	-5.47204	4.44892e-08	7.99488e-07
NFE2L3	74.0409	-1.78046	0.503397	-3.53689	0.000404862	0.00263914
SOCS2	790.669	-1.77998	0.241669	-7.36537	1.76661e-13	8.37818e-12
PCDHB5	116.944	-1.77895	0.391266	-4.54665	5.45076e-06	6.17174e-05
B4GALT5	3143.45	-1.77893	0.206551	-8.61254	7.14591e-18	5.57487e-16
LINC01140	28.9534	-1.77889	0.708473	-2.51089	0.0120429	0.0449023
NINJ2-AS1	83.4141	-1.77852	0.446238	-3.9856	6.73099e-05	0.000563099
THBS3	350.656	-1.77609	0.275383	-6.44951	1.12214e-10	3.46554e-09
COL11A1	529.067	-1.77347	0.246407	-7.19734	6.13971e-13	2.68922e-11
UNC5CL	73.8665	-1.77324	0.468937	-3.7814	0.00015595	0.00116006
ACADVL	2527.59	-1.77152	0.222708	-7.95447	1.79906e-15	1.09807e-13
SLC40A1	213.124	-1.77074	0.321318	-5.51084	3.5712e-08	6.57216e-07
EOLA2-DT	119.206	-1.76897	0.433829	-4.07759	4.55057e-05	0.000400334
ENSG00000269867	96.8336	-1.76854	0.444508	-3.97865	6.9307e-05	0.000578165
CKMT2	182.09	-1.76808	0.351309	-5.03283	4.83299e-07	7.03518e-06
TTLL3	424.131	-1.76711	0.275857	-6.40589	1.49499e-10	4.50242e-09
ME1	486.153	-1.76581	0.283122	-6.23694	4.4621e-10	1.21442e-08
F11R	493.758	-1.76377	0.255794	-6.89528	5.37594e-12	2.02382e-10
DMRT2	47.0275	-1.7634	0.586679	-3.00573	0.00264946	0.0129033
PIR	169.608	-1.76271	0.35746	-4.93122	8.17162e-07	1.11348e-05
YPEL2	70.0531	-1.76261	0.491777	-3.58417	0.000338158	0.00226133
FAM111A	52.6286	-1.76047	0.574768	-3.06292	0.00219192	0.0110157
TNFAIP8L1	315.95	-1.76006	0.302915	-5.81041	6.23208e-09	1.32955e-07
SSC4D	647.965	-1.75956	0.292421	-6.01723	1.77431e-09	4.29121e-08
PLGLB1	33.2002	-1.75871	0.692841	-2.5384	0.011136	0.0420683
PCDHA7	52.6884	-1.75768	0.55706	-3.15527	0.00160348	0.00844611
PAG1	54.9533	-1.75653	0.554837	-3.16585	0.00154628	0.00818154
TAGLN3	286.139	-1.75364	0.292353	-5.99836	1.99326e-09	4.74837e-08
GDPD5	72.9045	-1.75285	0.490309	-3.575	0.000350234	0.00233527
COL7A1	424.499	-1.75212	0.294809	-5.94323	2.79463e-09	6.42018e-08
ATP6V1FNB	36.3383	-1.74803	0.657005	-2.6606	0.00780022	0.0314971
PLCH1	119.467	-1.74765	0.390907	-4.47075	7.79444e-06	8.5124e-05
MAN2A1	4343.49	-1.74568	0.203486	-8.57883	9.58398e-18	7.32287e-16
RAC2	47.7956	-1.74471	0.563293	-3.09734	0.00195263	0.0099759
LSP1P4	302.542	-1.74358	0.285959	-6.09729	1.07882e-09	2.72411e-08
AIG1	786.523	-1.74237	0.241869	-7.20378	5.85649e-13	2.57611e-11
KCNH5	992.54	-1.74163	0.268922	-6.47635	9.39674e-11	2.9551e-09
SMG1P7	289.917	-1.74125	0.2948	-5.90657	3.49308e-09	7.84991e-08
AHSA2P	1735.21	-1.74087	0.221869	-7.84639	4.28201e-15	2.48839e-13
JUNB	345.222	-1.73831	0.377655	-4.6029	4.16641e-06	4.84243e-05
MSRB3	315.372	-1.73792	0.297218	-5.84729	4.99653e-09	1.09072e-07
SCOC-AS1	55.4667	-1.73769	0.532321	-3.26437	0.00109706	0.00614746
SERINC2	336.661	-1.73667	0.275616	-6.30104	2.9565e-10	8.40118e-09
ENSG00000283196	319.706	-1.73655	0.280123	-6.19923	5.67399e-10	1.5007e-08
RSAD1	454.063	-1.7337	0.327854	-5.28803	1.23641e-07	2.02598e-06
GRAMD1B	117.522	-1.72953	0.394146	-4.38804	1.14375e-05	0.000119653
SEMA3B	218.092	-1.72947	0.317369	-5.44939	5.05427e-08	8.98101e-07
LAMA5	4336.23	-1.72921	0.244418	-7.07481	1.4965e-12	6.10136e-11
CLEC2D	227.785	-1.72869	0.331288	-5.21808	1.8079e-07	2.88452e-06
SLC48A1	238.571	-1.72311	0.307353	-5.60628	2.06717e-08	3.99679e-07
ERBB3	50.5891	-1.72217	0.580711	-2.96563	0.00302068	0.014362
SHROOM2	319.351	-1.72093	0.296202	-5.80999	6.24752e-09	1.3301e-07
SLFN12	42.8199	-1.72068	0.614926	-2.79819	0.00513895	0.0222957
EGFLAM	4300.78	-1.71783	0.20362	-8.43644	3.27146e-17	2.3598e-15
ZNF219	1019.15	-1.71769	0.271158	-6.33464	2.37899e-10	6.90274e-09
CD74	1484.38	-1.71756	0.210465	-8.16078	3.32874e-16	2.17316e-14
FKBP14	649.73	-1.71618	0.276583	-6.20492	5.47235e-10	1.45859e-08
QPCT	36.8864	-1.71474	0.636068	-2.69585	0.00702099	0.0288187
GPC2	1128.69	-1.71383	0.251366	-6.81806	9.22759e-12	3.34561e-10
TNFSF4	30.1915	-1.71303	0.692518	-2.47363	0.013375	0.0488277
BBS2	476.597	-1.71289	0.257989	-6.63938	3.14998e-11	1.05665e-09
GOLGA8O	46.9967	-1.71154	0.571333	-2.9957	0.00273817	0.0132509
CSRNP1	290.997	-1.71023	0.301672	-5.66915	1.43504e-08	2.84675e-07
CADM4	59.4462	-1.70916	0.565759	-3.02101	0.00251931	0.0123717
ENSG00000278962	42.3372	-1.70883	0.614932	-2.77889	0.00545455	0.0233993
MAFG	2041.72	-1.70874	0.219483	-7.78531	6.95417e-15	3.90912e-13
PTPN22	64.5824	-1.70531	0.49694	-3.43162	0.000599995	0.00369489
LMBRD1	284.778	-1.70196	0.337403	-5.04429	4.5522e-07	6.66042e-06
NTN1	51.0687	-1.69796	0.676985	-2.50812	0.0121376	0.045174
ENSG00000205414	152.372	-1.69755	0.367329	-4.62132	3.813e-06	4.46945e-05
ZNF630	34.4652	-1.69688	0.665935	-2.54812	0.0108306	0.0410954
SEMA3A	332.24	-1.69582	0.279164	-6.07463	1.2427e-09	3.08879e-08
SLC13A4	87.4263	-1.694	0.450895	-3.75697	0.000171984	0.00125906
CASP7	392.356	-1.69391	0.280715	-6.03428	1.59671e-09	3.88903e-08
SNAPC3	1777.24	-1.69379	0.218516	-7.75132	9.09445e-15	5.05711e-13
SEMA4F	128.755	-1.69294	0.400897	-4.22288	2.41204e-05	0.000230159
NCALD	50.6992	-1.6909	0.56515	-2.99195	0.00277198	0.0133674
SNX32	72.9094	-1.68814	0.477628	-3.53442	0.000408665	0.00265954
IRAG1	178.521	-1.68784	0.342583	-4.92682	8.35773e-07	1.13733e-05
PCDHA4	99.42	-1.68774	0.421615	-4.00303	6.25362e-05	0.000528305
ENSG00000273066	57.2776	-1.68699	0.530975	-3.17716	0.00148726	0.0079282
LPIN3	212.052	-1.68661	0.337277	-5.00067	5.71321e-07	8.16795e-06
AP1S1	634.087	-1.6814	0.239712	-7.01424	2.31197e-12	9.26134e-11
ENSG00000228793	114.841	-1.68102	0.440797	-3.8136	0.000136959	0.00103915
SLC25A20	143.18	-1.68074	0.367673	-4.5713	4.84707e-06	5.55528e-05
ENSG00000271327	45.1026	-1.68018	0.617069	-2.72283	0.00647249	0.027008
IL11RA	84.8025	-1.68016	0.495306	-3.39217	0.000693417	0.0041877
SULT1C2	104.217	-1.68015	0.490149	-3.42785	0.000608388	0.00373877
WDR27	1441.49	-1.67987	0.209541	-8.01689	1.08456e-15	6.73927e-14
EDA	212.096	-1.67833	0.320065	-5.24373	1.57362e-07	2.53426e-06
CTSS	52.5126	-1.6779	0.565383	-2.96773	0.00300012	0.0142873
TDRP	497.785	-1.67554	0.260541	-6.43101	1.26755e-10	3.86827e-09
PINLYP	60.2223	-1.67512	0.510977	-3.27827	0.00104445	0.00589681
BTN2A2	270.744	-1.67504	0.320171	-5.2317	1.67958e-07	2.68811e-06
NRP2	4814.63	-1.67478	0.237564	-7.04978	1.79205e-12	7.2207e-11
MROH1	462.148	-1.67467	0.269136	-6.2224	4.8962e-10	1.31693e-08
CXCR4	4624.74	-1.67097	0.228363	-7.31719	2.5321e-13	1.17124e-11
ENSG00000273590	99.3595	-1.67097	0.422569	-3.95432	7.67541e-05	0.000632869
TRMT9B	1001.41	-1.66958	0.234346	-7.12442	1.04522e-12	4.41864e-11
NRBP2	263.41	-1.6695	0.294489	-5.66915	1.43511e-08	2.84675e-07
PPARD	1119.57	-1.66895	0.245744	-6.7914	1.1105e-11	3.96359e-10
EML2	238.699	-1.66827	0.324618	-5.13918	2.75933e-07	4.22292e-06
RHOF	38.3353	-1.6681	0.647053	-2.57799	0.00993767	0.0383132
NBEAL2	462.316	-1.66799	0.299987	-5.56021	2.69446e-08	5.08105e-07
ENSG00000287315	84.2416	-1.66748	0.485792	-3.4325	0.000598048	0.00368511
RAPGEF3	188.958	-1.66723	0.341203	-4.88632	1.0274e-06	1.36921e-05
PTPRN2	111.576	-1.66643	0.40758	-4.0886	4.33989e-05	0.000384752
REEP2	585.39	-1.66434	0.257515	-6.46307	1.02597e-10	3.20207e-09
NOTUM	7331.19	-1.66413	0.268649	-6.19445	5.84906e-10	1.54502e-08
ENSG00000267481	41.3028	-1.66358	0.635343	-2.61839	0.00883448	0.0348214
ENSG00000272374	47.7521	-1.66207	0.599853	-2.77079	0.00559212	0.023905
PCDHB10	69.6202	-1.66194	0.478594	-3.47255	0.000515532	0.00324845
ENSG00000272763	245.545	-1.66192	0.316106	-5.25747	1.46051e-07	2.36502e-06
RAB29	118.785	-1.66141	0.393784	-4.21909	2.45289e-05	0.00023341
CROT	225.173	-1.66076	0.324454	-5.11861	3.07789e-07	4.67232e-06
ENSG00000286431	55.3915	-1.66059	0.55631	-2.98501	0.00283569	0.0136237
ECHDC2	245.385	-1.66013	0.324908	-5.10953	3.2296e-07	4.87394e-06
SNCAIP	136.995	-1.65879	0.364385	-4.55229	5.3066e-06	6.03169e-05
ENSG00000261094	42.2832	-1.65806	0.624649	-2.65439	0.00794514	0.0319323
ZNF433-AS1	121.249	-1.65488	0.395707	-4.18209	2.88843e-05	0.000268295
PRSS16	43.323	-1.65332	0.588879	-2.80758	0.00499154	0.0217202
RRAS	331.428	-1.65067	0.278771	-5.92124	3.19528e-09	7.2438e-08
CXXC4	79.9607	-1.64871	0.500076	-3.29691	0.000977535	0.00556625
FBLIM1	2020.87	-1.64239	0.221215	-7.4244	1.13294e-13	5.51242e-12
ALDOA	124.055	-1.64164	0.395742	-4.14827	3.34998e-05	0.000307156
C2orf74-DT	66.6363	-1.64091	0.495709	-3.31023	0.000932189	0.00535264
TENM2	48.2778	-1.64079	0.583677	-2.81113	0.00493683	0.0215731
PPP1R15A	927.977	-1.6379	0.267466	-6.12379	9.13778e-10	2.33597e-08
KDM1B	322.658	-1.63655	0.281432	-5.8151	6.05987e-09	1.29684e-07
IER3	180.451	-1.63592	0.360444	-4.53864	5.66188e-06	6.38975e-05
COL5A2	2630.38	-1.63549	0.214445	-7.62663	2.40974e-14	1.27469e-12
EOGT-DT	50.5332	-1.63511	0.605105	-2.70219	0.00688836	0.0283987
STX16-NPEPL1	112.659	-1.63365	0.40122	-4.0717	4.66703e-05	0.000408489
SYT17	38.577	-1.63292	0.618839	-2.63868	0.00832287	0.0331917
VAV3	86.418	-1.6272	0.467511	-3.48057	0.000500356	0.00316734
CLDN11	2112.64	-1.62489	0.221477	-7.33663	2.19033e-13	1.02697e-11
DHPS	61.0817	-1.62456	0.530451	-3.06261	0.00219419	0.0110244
C6orf223	45.7687	-1.62064	0.59364	-2.73001	0.00633323	0.0265127
FGF8	841.611	-1.61882	0.296207	-5.46518	4.62436e-08	8.30292e-07
ZNF528-AS1	52.0489	-1.61779	0.552591	-2.92765	0.00341537	0.015941
IDUA	57.3766	-1.61665	0.562302	-2.87506	0.0040395	0.0183033
PLXNA3	1632.55	-1.61038	0.242765	-6.63349	3.27849e-11	1.09798e-09
ENSG00000273151	228.107	-1.60919	0.315786	-5.09582	3.47238e-07	5.20605e-06
SNX16	329.716	-1.60905	0.297215	-5.41376	6.17164e-08	1.07991e-06
VASN	1026.14	-1.60885	0.248293	-6.47962	9.19559e-11	2.89626e-09
ZNF717	55.8504	-1.60858	0.604591	-2.6606	0.00780008	0.0314971
C3orf52	1629.93	-1.60667	0.239158	-6.71803	1.842e-11	6.42987e-10
LINC00663	46.3518	-1.60468	0.583914	-2.74814	0.00599349	0.0252596
CPT1C	361.825	-1.60365	0.285482	-5.61737	1.9389e-08	3.75936e-07
MAGI1	3580.15	-1.60294	0.233351	-6.8692	6.45637e-12	2.39559e-10
SLAIN1	47.2141	-1.60158	0.644063	-2.48668	0.0128943	0.0474678
TSPOAP1-AS1	71.8601	-1.60006	0.484311	-3.30378	0.000953918	0.00546042
RAB6B	132.882	-1.5994	0.369791	-4.32514	1.52433e-05	0.00015453
KC6	255.853	-1.59759	0.311417	-5.13004	2.89674e-07	4.4201e-06
PLEKHH1	668.175	-1.59628	0.237147	-6.73117	1.68304e-11	5.90496e-10
BTG3	1064.17	-1.59592	0.221084	-7.21862	5.25162e-13	2.31993e-11
SYNGR2	104.006	-1.59566	0.439162	-3.63343	0.000279675	0.00191621
PROM1	64.2128	-1.59418	0.521242	-3.05843	0.00222501	0.0111548
MEGF11	41.9215	-1.59245	0.615945	-2.58537	0.00972741	0.0376786
SBNO1-AS1	37.8556	-1.59086	0.637646	-2.4949	0.0125993	0.0465647
C1S	86.0553	-1.59021	0.436795	-3.64064	0.000271965	0.00187021
PIK3CD	127.809	-1.58887	0.394837	-4.02411	5.71918e-05	0.000489775
PRKCZ	122.796	-1.58865	0.401711	-3.95472	7.6625e-05	0.000632056
RASL11B	427.469	-1.58848	0.273047	-5.81762	5.96923e-09	1.2801e-07
SLC9A5	78.6217	-1.58832	0.455233	-3.48903	0.000484783	0.00308484
LINC00632	94.2778	-1.58747	0.430107	-3.69087	0.000223492	0.00157575
RUBCN	104.726	-1.58713	0.407729	-3.8926	9.91776e-05	0.000789975
ZNF454	45.0024	-1.58626	0.580512	-2.73251	0.00628532	0.0263282
CDC42SE1	1612.08	-1.5838	0.212183	-7.46432	8.37285e-14	4.14225e-12
SEC31B	305.945	-1.58213	0.295374	-5.35637	8.49127e-08	1.44415e-06
MATN2	118.038	-1.58185	0.409748	-3.86055	0.000113134	0.000882399
GNG5	296.02	-1.57971	0.283746	-5.56735	2.58645e-08	4.89977e-07
LPCAT4	835.073	-1.57863	0.236229	-6.68264	2.34669e-11	8.06871e-10
TTC13	163.419	-1.57821	0.360773	-4.37452	1.21699e-05	0.000126354
ICAM1	311.441	-1.57434	0.319762	-4.92348	8.50169e-07	1.15388e-05
DNHD1	455.396	-1.57427	0.272083	-5.78598	7.20896e-09	1.51756e-07
NUDT13	68.7436	-1.57375	0.509807	-3.08695	0.00202223	0.0102831
RRM2B	1791.88	-1.56864	0.225227	-6.9647	3.291e-12	1.2932e-10
ZNF154	396.74	-1.56801	0.284694	-5.50769	3.63563e-08	6.67288e-07
HIF3A	945.843	-1.56572	0.221779	-7.05981	1.66725e-12	6.78411e-11
CST3	1084.35	-1.56504	0.229789	-6.81078	9.70703e-12	3.50711e-10
DNAJC15	1195.6	-1.56502	0.251283	-6.22812	4.72079e-10	1.27808e-08
ADCY6	586.29	-1.5647	0.248168	-6.30501	2.88168e-10	8.24537e-09
PCDHA3	87.8025	-1.56416	0.438171	-3.56975	0.000357323	0.00237257
PCDHB15	166.082	-1.56183	0.348023	-4.48772	7.19903e-06	7.92613e-05
SEC24D	869.85	-1.56162	0.229411	-6.80707	9.96082e-12	3.58e-10
NDFIP2	1161.61	-1.56087	0.2241	-6.96507	3.28233e-12	1.29226e-10
KIAA1217	986.417	-1.56052	0.223232	-6.99058	2.73744e-12	1.08394e-10
ARHGAP26	184.819	-1.55845	0.333106	-4.67855	2.88907e-06	3.47328e-05
TMEM91	83.483	-1.55658	0.443367	-3.51083	0.000446712	0.00287451
PAPLN	57.5278	-1.55555	0.53128	-2.92793	0.00341225	0.015932
EPHA2	3063.94	-1.55277	0.254931	-6.09096	1.12239e-09	2.81347e-08
RTCA-AS1	75.9857	-1.55192	0.489838	-3.16823	0.00153368	0.00812736
FAM114A1	430.155	-1.55174	0.263219	-5.89526	3.74103e-09	8.37064e-08
AJUBA	2196.48	-1.5499	0.204849	-7.56609	3.8463e-14	1.98373e-12
UBE2Q2P2	144.702	-1.54906	0.356109	-4.34997	1.36158e-05	0.000139887
WDR47	329.483	-1.54745	0.296669	-5.21608	1.82747e-07	2.91351e-06
CA8	351.356	-1.54681	0.278542	-5.55324	2.80418e-08	5.24007e-07
TMEM169	236.704	-1.54677	0.321109	-4.81696	1.45759e-06	1.87353e-05
POLR3GL	132.154	-1.54559	0.378127	-4.08749	4.36071e-05	0.000386099
TMC7	67.695	-1.54473	0.488124	-3.16462	0.00155287	0.00821007
ZNF333	270.242	-1.5436	0.290207	-5.31896	1.04363e-07	1.74474e-06
MGST2	618.732	-1.54278	0.259781	-5.93876	2.87191e-09	6.58305e-08
WASHC3	294.091	-1.54262	0.310564	-4.96716	6.79389e-07	9.5216e-06
NPEPL1	272.816	-1.54171	0.326036	-4.72866	2.26007e-06	2.78028e-05
STX12	416.025	-1.5412	0.27086	-5.69003	1.27015e-08	2.544e-07
LINC01004	91.1022	-1.54102	0.430001	-3.58376	0.000338682	0.0022641
LINC02972	349.311	-1.54081	0.302442	-5.09457	3.49529e-07	5.23279e-06
SNHG19	83.9521	-1.53866	0.454901	-3.38241	0.00071854	0.00431041
TUBB3	70.5673	-1.53849	0.538327	-2.85791	0.00426444	0.0191501
KRT74	102.117	-1.53823	0.538426	-2.85689	0.00427809	0.0191988
PPP1R3F	228.136	-1.53819	0.324915	-4.73412	2.20009e-06	2.71263e-05
GLCE	762.709	-1.53636	0.240405	-6.39072	1.65111e-10	4.92942e-09
SLC17A9	329.062	-1.53608	0.309556	-4.9622	6.96999e-07	9.74193e-06
TIMP2	626.232	-1.53503	0.239679	-6.40454	1.50828e-10	4.52923e-09
MVP	110.056	-1.5341	0.405293	-3.78516	0.000153608	0.00114485
CFAP92	49.0104	-1.53316	0.57677	-2.65818	0.00785638	0.0316495
SOCS2-AS1	71.375	-1.53075	0.484232	-3.16119	0.00157126	0.00830302
SPIN4	1866.72	-1.52888	0.250977	-6.09172	1.11706e-09	2.80352e-08
GPR162	84.4069	-1.52884	0.447451	-3.41678	0.000633656	0.00387213
ABCC6	48.6928	-1.528	0.572013	-2.67127	0.00755646	0.0306207
CLYBL	61.85	-1.52799	0.504093	-3.03117	0.00243611	0.0120261
GPR137C	174.854	-1.52793	0.388168	-3.93626	8.27597e-05	0.000674835
PRKAA2	163.117	-1.5268	0.356336	-4.28471	1.82975e-05	0.000180611
GSTM3	214.979	-1.52657	0.311908	-4.8943	9.8656e-07	1.32075e-05
SMIM11	159.148	-1.52599	0.357659	-4.2666	1.98474e-05	0.000194145
KATNAL1	526.334	-1.52424	0.259716	-5.86888	4.38744e-09	9.72211e-08
PIM2	180.513	-1.52116	0.350894	-4.33509	1.45702e-05	0.00014873
HOOK1	59.5666	-1.521	0.521384	-2.91723	0.00353151	0.0163904
MT-ND4	118239	-1.52086	0.187885	-8.09461	5.74471e-16	3.65782e-14
CDC42BPG	215.009	-1.52018	0.354521	-4.28798	1.80304e-05	0.000178316
RSRP1	1001.12	-1.51939	0.260711	-5.82788	5.61359e-09	1.2152e-07
PWRN1	76.9221	-1.51855	0.460265	-3.29929	0.000969303	0.00552396
DNAH10	60.5026	-1.5181	0.518497	-2.92789	0.00341268	0.015932
TNFRSF10C	167.948	-1.51618	0.383901	-3.9494	7.83484e-05	0.000642541
CSRP2	1411.33	-1.51519	0.219169	-6.91335	4.7335e-12	1.81173e-10
GOLGA8N	51.4993	-1.51462	0.546737	-2.77028	0.00560077	0.023937
C1GALT1C1	242.676	-1.51438	0.31837	-4.75668	1.968e-06	2.45316e-05
CACNB4	62.1792	-1.51257	0.539178	-2.80532	0.00502667	0.02185
MYL12A	3192.45	-1.51211	0.207052	-7.30303	2.81367e-13	1.29278e-11
LDB3	52.2949	-1.51014	0.555153	-2.72022	0.00652387	0.0271729
ETFDH	266.232	-1.50944	0.296077	-5.09815	3.42997e-07	5.14995e-06
TGIF1	1679.43	-1.50876	0.206146	-7.31889	2.50033e-13	1.15914e-11
CCND2	6873.14	-1.50845	0.251363	-6.00106	1.96031e-09	4.68611e-08
PYGL	1324.83	-1.50804	0.221621	-6.8046	1.01332e-11	3.62929e-10
CDKN1A	3149.12	-1.50762	0.259442	-5.81099	6.2103e-09	1.32628e-07
ENSG00000225507	70.1355	-1.507	0.491133	-3.06841	0.00215202	0.0108575
ENSG00000276855	93.3305	-1.50681	0.43304	-3.47961	0.000502148	0.00317576
PCDHA2	95.4461	-1.50675	0.423065	-3.56152	0.000368718	0.00243024
ENSG00000287126	40.1552	-1.5055	0.609743	-2.46907	0.0135463	0.0493468
PLEKHA4	366.472	-1.5046	0.270035	-5.57187	2.52026e-08	4.78317e-07
TMEM63B	481.012	-1.50437	0.267637	-5.62096	1.89901e-08	3.6959e-07
CELSR2	102.679	-1.50422	0.492832	-3.0522	0.00227168	0.0113584
GDI1	2889.22	-1.50387	0.218579	-6.88022	5.97587e-12	2.23337e-10
GUCA1B	66.3241	-1.50347	0.4972	-3.02387	0.00249567	0.012279
SDHAF4	329.369	-1.5022	0.285505	-5.26154	1.42851e-07	2.31684e-06
ELMOD3	253.531	-1.49753	0.316255	-4.73519	2.18849e-06	2.70028e-05
TM7SF3	568.958	-1.49583	0.255529	-5.85387	4.80278e-09	1.05294e-07
DGKH	971.623	-1.49548	0.249356	-5.99736	2.00552e-09	4.77208e-08
PHYKPL	589.089	-1.49509	0.255101	-5.86076	4.60754e-09	1.01553e-07
MT-ND3	9040.3	-1.49465	0.210708	-7.09346	1.30796e-12	5.38586e-11
NIPAL1	56.8109	-1.49402	0.520154	-2.87228	0.00407528	0.018425
UQCRHL	192.66	-1.48865	0.36195	-4.11286	3.90781e-05	0.000351284
SBK1	855.239	-1.48862	0.309867	-4.80406	1.55484e-06	1.9837e-05
GCLM	334.789	-1.4867	0.322572	-4.60889	4.04826e-06	4.71839e-05
KREMEN2	126.431	-1.48658	0.399217	-3.72373	0.000196298	0.00140906
CPNE7	145.323	-1.48589	0.372467	-3.98932	6.62623e-05	0.000555462
LINC01876	108.123	-1.48379	0.42653	-3.47874	0.000503772	0.00318505
TSC22D1	4506.85	-1.48042	0.193631	-7.64559	2.07993e-14	1.11452e-12
BHLHE40	999.819	-1.48039	0.22891	-6.46712	9.98897e-11	3.12705e-09
OTUD7A	103.559	-1.47878	0.486218	-3.0414	0.00235482	0.0116899
FYCO1	266.862	-1.4783	0.31585	-4.6804	2.86309e-06	3.44807e-05
TRPS1	628.126	-1.47749	0.266037	-5.5537	2.79686e-08	5.23909e-07
SDCBP2-AS1	59.0422	-1.4736	0.539045	-2.73372	0.00626235	0.0262426
ZNF506	483.263	-1.47251	0.27333	-5.38729	7.15276e-08	1.23586e-06
NSUN5P2	220.838	-1.47185	0.349475	-4.21159	2.53585e-05	0.000240306
CYSTM1	266.936	-1.47109	0.296521	-4.96116	7.00735e-07	9.77429e-06
LSAMP	631.904	-1.47015	0.239157	-6.14722	7.8855e-10	2.04113e-08
ARMH4	222.426	-1.46974	0.318143	-4.61973	3.84237e-06	4.49875e-05
PDLIM7	3435.26	-1.46932	0.233137	-6.30239	2.931e-10	8.3472e-09
GRIP1	152.617	-1.46924	0.369679	-3.97438	7.05632e-05	0.000587695
ENSG00000269958	130.664	-1.46868	0.388432	-3.78104	0.000156176	0.00116105
ENSG00000279407	70.744	-1.46595	0.473244	-3.09767	0.00195051	0.00996858
CAPS	90.7037	-1.46583	0.446932	-3.27976	0.00103894	0.00587055
ENSG00000230074	108.032	-1.46574	0.410217	-3.57308	0.000352804	0.00234785
ZBTB22	277.673	-1.46449	0.327697	-4.46905	7.8569e-06	8.57607e-05
MYPOP	112.366	-1.46313	0.438921	-3.33347	0.000857689	0.00499552
COX17	226.653	-1.46295	0.309781	-4.72254	2.32919e-06	2.85849e-05
TSPAN32	55.2215	-1.46211	0.569638	-2.56674	0.0102659	0.0393432
ENSG00000260912	62.6815	-1.46166	0.51337	-2.84719	0.00441067	0.0196612
TBC1D3H	51.9109	-1.46046	0.546088	-2.67439	0.00748646	0.0303728
LINC02381	1127.04	-1.45943	0.223454	-6.53125	6.52216e-11	2.09583e-09
PPP1R12B	413.273	-1.45931	0.264628	-5.51458	3.49606e-08	6.44537e-07
FAS	155.398	-1.45626	0.358697	-4.05986	4.91031e-05	0.000427427
DYSF	138.176	-1.45576	0.37811	-3.85009	0.000118073	0.000914701
FOXO4	53.6431	-1.45523	0.547703	-2.65697	0.00788461	0.0317446
RETSAT	520.489	-1.45458	0.249604	-5.82755	5.62458e-09	1.21582e-07
PDXDC2P-NPIPB14P	77.2374	-1.44987	0.464718	-3.1199	0.00180915	0.00936348
SLC9A3	88.1219	-1.44908	0.52113	-2.78065	0.00542497	0.0233063
NMRK1	57.5917	-1.44832	0.524174	-2.76306	0.0057263	0.0243675
MANF	919.32	-1.44807	0.246761	-5.8683	4.40288e-09	9.74586e-08
MIR34AHG	363.586	-1.44774	0.311767	-4.64367	3.42269e-06	4.05572e-05
ENSG00000272849	83.0251	-1.44591	0.485014	-2.98117	0.00287149	0.0137564
KLC1-AS1	134.328	-1.44519	0.367689	-3.93046	8.47833e-05	0.000688694
TMSB4X	5621.3	-1.44414	0.20113	-7.18016	6.96319e-13	3.01787e-11
PTGDR2	71.9423	-1.44387	0.469816	-3.07327	0.00211727	0.0107031
RHBDF1	1139.37	-1.44214	0.221958	-6.49733	8.17589e-11	2.60291e-09
TPTEP2	101.011	-1.44167	0.407705	-3.53606	0.00040615	0.00264401
HPCAL1	91.3127	-1.44083	0.425747	-3.38424	0.000713759	0.00428356
PHLDA2	55.2301	-1.44002	0.532035	-2.70662	0.0067972	0.0280958
HSPB8	292.774	-1.4396	0.398867	-3.60922	0.000307118	0.00207937
CD99P1	236.421	-1.43701	0.3416	-4.20671	2.59117e-05	0.000245211
HOXB-AS1	62.2043	-1.4358	0.52744	-2.72221	0.00648474	0.0270482
RAG1	81.4074	-1.43549	0.461761	-3.10873	0.00187892	0.00967166
HERC2P7	183.128	-1.43516	0.360709	-3.97873	6.92846e-05	0.000578165
TMEM50B	333.819	-1.43426	0.279154	-5.13789	2.77844e-07	4.24902e-06
MCF2L	103.627	-1.43374	0.405045	-3.53971	0.000400561	0.0026134
ADGRE5	210.055	-1.43245	0.320254	-4.47285	7.71853e-06	8.44291e-05
TAMALIN	219.958	-1.43207	0.356313	-4.01913	5.84145e-05	0.00049859
SPAG4	96.7511	-1.43011	0.429053	-3.33317	0.000858622	0.00499954
ENSG00000285804	223.205	-1.42899	0.348672	-4.09837	4.1607e-05	0.000370458
IL6R	90.6664	-1.42861	0.426123	-3.35257	0.000800638	0.00470684
HSPB6	81.2261	-1.42732	0.456626	-3.1258	0.00177319	0.00920513
NABP1	414.001	-1.42727	0.300923	-4.74298	2.106e-06	2.60942e-05
SLC25A29	1016.24	-1.42565	0.238119	-5.98711	2.13603e-09	5.03039e-08
MAN2A2	798.828	-1.42495	0.248575	-5.73249	9.89668e-09	2.02347e-07
ATP6V0C	100.883	-1.4244	0.446848	-3.18766	0.00143432	0.00769969
RPL23AP7	176.701	-1.42424	0.349014	-4.08076	4.4888e-05	0.000395574
RAB38	80.0432	-1.42375	0.456898	-3.11613	0.00183243	0.00947445
RENO1	85.7152	-1.42325	0.44212	-3.21914	0.00128576	0.00704709
LRCH2	268.051	-1.42263	0.302514	-4.70268	2.56769e-06	3.11964e-05
PDCL3P4	60.536	-1.42166	0.505891	-2.81021	0.00495098	0.0216166
ATP8B3	82.5196	-1.42073	0.461649	-3.07751	0.00208741	0.0105754
PLEKHG5	321.029	-1.41968	0.313993	-4.52138	6.14391e-06	6.85129e-05
CLDN19	128.729	-1.41899	0.386081	-3.67537	0.000237508	0.00165533
ENSG00000289396	59.3784	-1.41789	0.571897	-2.47927	0.0131653	0.0482191
CCDC162P	54.6959	-1.41619	0.524367	-2.70076	0.00691821	0.0284989
SRRM4	64.1375	-1.41548	0.496558	-2.85058	0.00436396	0.019474
TXNDC16	514.993	-1.41547	0.266038	-5.32055	1.03456e-07	1.73098e-06
ENPP2	2669.12	-1.41465	0.235678	-6.00244	1.94368e-09	4.65716e-08
ILDR2	55.5214	-1.41386	0.523633	-2.70009	0.00693212	0.0285456
GSTA4	770.456	-1.41317	0.259223	-5.45156	4.99297e-08	8.89507e-07
ENSG00000268205	549.48	-1.4129	0.294896	-4.79118	1.65806e-06	2.10368e-05
FKBP7	265.573	-1.41274	0.309736	-4.56112	5.0882e-06	5.80429e-05
SFN	203.802	-1.41259	0.360586	-3.91749	8.94741e-05	0.000722163
LINC01116	81.2199	-1.41148	0.47258	-2.98676	0.0028195	0.0135649
CREB3L1	298.615	-1.41097	0.280948	-5.02218	5.1089e-07	7.39107e-06
LINC02600	1402.26	-1.40977	0.218977	-6.43798	1.21078e-10	3.7115e-09
KLHL36	299.757	-1.40935	0.295349	-4.7718	1.82585e-06	2.29259e-05
STAP2	102.648	-1.4085	0.444996	-3.16519	0.00154981	0.00819601
RPL23AP82	322.454	-1.40813	0.287636	-4.89554	9.80368e-07	1.31331e-05
PROX1-AS1	98.9341	-1.40335	0.4404	-3.18654	0.00143988	0.00772153
IGSF8	248.263	-1.40077	0.339016	-4.13186	3.59842e-05	0.000326143
GPR3	212.95	-1.39998	0.313688	-4.46299	8.0823e-06	8.79883e-05
KCNH2	980.993	-1.39884	0.24933	-5.61038	2.01881e-08	3.90694e-07
CAMKK1	111.413	-1.39868	0.397021	-3.52292	0.000426819	0.00276027
CGN	129.811	-1.39838	0.420649	-3.32435	0.000886246	0.00513703
BMP7	974.167	-1.39588	0.246042	-5.67335	1.40029e-08	2.78572e-07
ENSG00000258559	64.5142	-1.39288	0.49055	-2.83942	0.00451952	0.020068
NREP	359.813	-1.38833	0.280249	-4.95389	7.27442e-07	1.00854e-05
DAZAP2	1229.69	-1.38792	0.221493	-6.26619	3.69986e-10	1.03146e-08
ATP1A1-AS1	122.912	-1.38728	0.381674	-3.63471	0.000278291	0.00190926
RGPD2	1795.39	-1.38502	0.20943	-6.61329	3.75863e-11	1.24864e-09
VASP	1171.31	-1.38481	0.221719	-6.24581	4.21596e-10	1.15352e-08
LINC01896	476.143	-1.38401	0.252739	-5.47603	4.34971e-08	7.82341e-07
DHFR2	83.2251	-1.38373	0.455478	-3.03797	0.00238177	0.0118057
CD46	3011.57	-1.38362	0.22009	-6.28659	3.24507e-10	9.17067e-09
NHSL1-AS1	178.47	-1.38333	0.3382	-4.09026	4.30888e-05	0.000382497
SNX14	222.086	-1.38276	0.358787	-3.85398	0.000116215	0.000903017
TEAD3	1142.98	-1.37967	0.215577	-6.39992	1.55455e-10	4.6614e-09
SOX5	160.788	-1.3789	0.353999	-3.89522	9.81084e-05	0.000783879
ACSS2	781.013	-1.37364	0.232746	-5.90189	3.59367e-09	8.05842e-08
HOXC5	59.0806	-1.37265	0.507362	-2.70546	0.00682096	0.0281715
FAM72C	360.965	-1.37124	0.26682	-5.13921	2.75891e-07	4.22292e-06
LMTK3	300.104	-1.37086	0.326055	-4.20437	2.61815e-05	0.000247268
SLC25A27	253.953	-1.37057	0.302388	-4.53249	5.82917e-06	6.56401e-05
NIPSNAP3B	64.5724	-1.37052	0.497711	-2.75364	0.00589369	0.0249562
LHFPL6	122.004	-1.37005	0.402087	-3.40736	0.000655943	0.00399059
GPR173	512.357	-1.36946	0.246497	-5.55568	2.76539e-08	5.18636e-07
SYNGR1	379.785	-1.36774	0.273591	-4.99924	5.75582e-07	8.22317e-06
L1CAM	1165.69	-1.36698	0.217861	-6.27459	3.50566e-10	9.82632e-09
IGSF1	123.548	-1.36696	0.389953	-3.50544	0.000455846	0.00292234
TFE3	958.832	-1.36615	0.223923	-6.10098	1.05418e-09	2.66516e-08
FTL	18505	-1.36553	0.187099	-7.29845	2.91093e-13	1.32859e-11
ZNF224	124.211	-1.36525	0.401055	-3.40415	0.000663707	0.0040287
GGCX	870.259	-1.36515	0.229452	-5.94961	2.68788e-09	6.19565e-08
ARHGEF10	92.6681	-1.36495	0.450827	-3.02765	0.00246467	0.0121525
CHMP2A	784.264	-1.36458	0.235638	-5.79099	6.99716e-09	1.4775e-07
EPHX1	976.516	-1.36427	0.23253	-5.86706	4.43592e-09	9.80847e-08
RGPD1	1770.27	-1.36308	0.208048	-6.55174	5.68721e-11	1.84767e-09
ELK3	1643.31	-1.3611	0.264199	-5.15181	2.57984e-07	3.99281e-06
FAM234B	369.695	-1.36071	0.273788	-4.96993	6.69755e-07	9.40575e-06
LINC02591	104.557	-1.35998	0.422137	-3.22165	0.00127457	0.00699626
VASH1	425.694	-1.3594	0.26259	-5.17688	2.25629e-07	3.53703e-06
ABRACL	778.654	-1.35873	0.241803	-5.61916	1.9189e-08	3.72947e-07
STARD4-AS1	303.54	-1.35863	0.292206	-4.64956	3.32643e-06	3.95757e-05
CDO1	204.914	-1.3586	0.336333	-4.03944	5.35788e-05	0.000461902
ENSG00000289007	231.407	-1.35839	0.3267	-4.15791	3.21174e-05	0.000295268
LRSAM1	513.807	-1.35753	0.250822	-5.41235	6.22046e-08	1.08749e-06
LMBR1L	548.573	-1.35718	0.24523	-5.53433	3.12424e-08	5.79614e-07
FBXL2	245.439	-1.35686	0.308728	-4.39501	1.10769e-05	0.000116353
ZNF204P	302.088	-1.35631	0.315517	-4.29871	1.71794e-05	0.000171048
ENSG00000260563	57.6979	-1.35282	0.54192	-2.49636	0.0125477	0.046457
NUDT16L2P	148.381	-1.35223	0.361042	-3.74536	0.000180136	0.00131037
GOLGA2	1437.77	-1.3508	0.216047	-6.25236	4.04299e-10	1.11108e-08
C17orf113	119.88	-1.34997	0.395501	-3.41331	0.000641799	0.00391494
CCDC186	801.161	-1.34828	0.29829	-4.52001	6.18354e-06	6.89176e-05
EIF4A1	234.078	-1.34407	0.303908	-4.42263	9.75049e-06	0.000104116
CYTH2	1879.84	-1.34273	0.225497	-5.95454	2.60811e-09	6.03876e-08
SPAG17	66.3353	-1.34122	0.498103	-2.69265	0.00708864	0.0290444
LEPR	388.41	-1.34109	0.31026	-4.32247	1.54294e-05	0.000156033
ZNF681	253.473	-1.34027	0.326481	-4.10521	4.03944e-05	0.000360908
KATNBL1	1118.32	-1.33679	0.223656	-5.977	2.2728e-09	5.32212e-08
FAM229A	89.6242	-1.33667	0.44625	-2.99534	0.00274137	0.0132632
RIN2	182.887	-1.33559	0.353302	-3.78033	0.000156624	0.00116396
SNCA	109.58	-1.3355	0.394236	-3.38758	0.000705133	0.00424975
KANTR	375.556	-1.33513	0.297941	-4.48118	7.42311e-06	8.15869e-05
ME3	99.6323	-1.3348	0.414338	-3.22152	0.00127512	0.00699626
SMIM29	119.053	-1.33392	0.431582	-3.09078	0.00199632	0.010184
ACACB	86.598	-1.33378	0.454833	-2.93247	0.00336279	0.0157562
ZNF248	756.428	-1.33207	0.251236	-5.30206	1.14506e-07	1.89739e-06
GPSM2	371.149	-1.3314	0.28749	-4.63113	3.63681e-06	4.2971e-05
ATP1A1	7081.31	-1.329	0.191479	-6.94072	3.90107e-12	1.51276e-10
SMTN	1373.08	-1.32699	0.224591	-5.90847	3.4531e-09	7.77701e-08
HOXD9	881.768	-1.32623	0.254537	-5.21036	1.88474e-07	2.99785e-06
GPC4	1170.9	-1.32573	0.25422	-5.21489	1.83926e-07	2.92778e-06
SPINT1	371.105	-1.32535	0.264904	-5.00315	5.64018e-07	8.08034e-06
CDK5R1	596.255	-1.32442	0.253611	-5.22227	1.76747e-07	2.82221e-06
ENTPD4	2005.87	-1.32386	0.215867	-6.13276	8.63652e-10	2.21606e-08
AARSD1	53.1015	-1.32339	0.536005	-2.46898	0.0135498	0.0493468
C2CD4C	54.9008	-1.32253	0.524049	-2.52368	0.0116134	0.0435212
IL1R1	85.8324	-1.32144	0.440922	-2.99698	0.00272668	0.0132014
DUSP3	1900.81	-1.32136	0.220516	-5.99212	2.07117e-09	4.89442e-08
ACTN4	10082.4	-1.32065	0.23032	-5.734	9.80876e-09	2.01148e-07
OCIAD2	261.835	-1.31815	0.306156	-4.3055	1.66609e-05	0.000166771
MLLT11	1953.94	-1.31802	0.234273	-5.626	1.84431e-08	3.60305e-07
PPFIBP1	3513.63	-1.31665	0.207859	-6.33436	2.38325e-10	6.90541e-09
LPAR6	306.587	-1.3164	0.281075	-4.68346	2.82078e-06	3.40309e-05
CPQ	157.63	-1.31631	0.350012	-3.76077	0.00016939	0.00124316
SLC22A17	360.304	-1.31621	0.300052	-4.38662	1.15127e-05	0.000120318
FGFBP3	87.7528	-1.31577	0.46483	-2.83065	0.00464536	0.0205124
ENSG00000230551	293.21	-1.31358	0.352738	-3.72396	0.000196121	0.00140828
GABPB1-AS1	2913.91	-1.31352	0.238557	-5.50609	3.669e-08	6.72813e-07
DNAH14	434.406	-1.31209	0.266869	-4.91662	8.80499e-07	1.19191e-05
EPHB1	153.606	-1.31187	0.356514	-3.67972	0.00023349	0.00163192
ASAH1	1360.13	-1.31121	0.217426	-6.03062	1.63334e-09	3.96888e-08
NAB2	1169.74	-1.30996	0.290115	-4.51532	6.32221e-06	7.02733e-05
ZNF585A	211.504	-1.30731	0.327748	-3.98876	6.64195e-05	0.000556553
UBE2H	2752.54	-1.30589	0.221378	-5.89891	3.65914e-09	8.19631e-08
ABCB4	179.688	-1.30553	0.330338	-3.95209	7.74714e-05	0.000636494
GABARAP	57.9703	-1.3045	0.527295	-2.47396	0.0133626	0.0487998
IL27RA	161.689	-1.30376	0.351556	-3.70854	0.00020846	0.00148705
DNASE1	412.677	-1.30226	0.259733	-5.01383	5.33584e-07	7.69242e-06
ENSG00000234338	90.6225	-1.30147	0.446071	-2.91764	0.00352691	0.0163727
SLCO3A1	203.707	-1.30132	0.315784	-4.12092	3.77368e-05	0.000340258
ZNF862	230.26	-1.3012	0.304329	-4.27564	1.90591e-05	0.000187322
PDGFRB	3039.08	-1.30084	0.22353	-5.81951	5.90187e-09	1.26829e-07
AMN1	176.391	-1.29871	0.335755	-3.86804	0.000109714	0.000861266
MYCBPAP	75.1253	-1.29841	0.461576	-2.81299	0.00490827	0.021462
PRMT5-DT	55.2328	-1.29829	0.524118	-2.4771	0.0132455	0.0484324
NUAK2	262.151	-1.29786	0.316058	-4.10639	4.01891e-05	0.000359697
SLITRK5	659.511	-1.29639	0.244525	-5.30168	1.14742e-07	1.89978e-06
NIPA1	619.458	-1.29594	0.238556	-5.43242	5.55938e-08	9.81935e-07
CA11	233.728	-1.29372	0.301296	-4.29384	1.75609e-05	0.000174184
MINK1	1402.55	-1.2927	0.25973	-4.97708	6.45515e-07	9.11497e-06
CASZ1	183.752	-1.29169	0.398827	-3.23874	0.0012006	0.00664041
LMO2	1194.11	-1.28887	0.242343	-5.31836	1.04709e-07	1.74911e-06
CTC1	270.746	-1.2887	0.301621	-4.2726	1.93207e-05	0.000189803
SIL1	254.441	-1.28801	0.338956	-3.79992	0.00014474	0.00108898
ETV1	602.207	-1.2874	0.267697	-4.80917	1.51559e-06	1.94203e-05
IQGAP2	667.806	-1.28595	0.256812	-5.00735	5.51849e-07	7.92803e-06
ENSG00000231918	137.811	-1.28423	0.398181	-3.22524	0.00125866	0.00692617
ANO8	350.33	-1.28331	0.361299	-3.55194	0.000382398	0.00250998
MCOLN3	3683.04	-1.28327	0.232409	-5.52158	3.35956e-08	6.21595e-07
BTBD8	86.8359	-1.28291	0.455631	-2.81567	0.00486752	0.0213064
HSPG2	5099.86	-1.28213	0.243893	-5.25694	1.46471e-07	2.36996e-06
DLG4	1177.94	-1.28142	0.219379	-5.84112	5.18516e-09	1.12837e-07
OTX2	198.256	-1.28105	0.455961	-2.80957	0.00496083	0.0216467
LITAF	1412.3	-1.28062	0.219454	-5.83549	5.36325e-09	1.16345e-07
SLC9A3-AS1	517.403	-1.27971	0.298034	-4.29383	1.75619e-05	0.000174184
HAGLR	1251.9	-1.27916	0.258825	-4.9422	7.72478e-07	1.061e-05
UCP2	320.51	-1.2749	0.316746	-4.02499	5.69767e-05	0.00048824
CNN2	5567.8	-1.2741	0.212508	-5.99553	2.02824e-09	4.82058e-08
PDE4D	423.363	-1.27237	0.27135	-4.68902	2.7452e-06	3.31578e-05
CLSTN3	869.312	-1.27143	0.223332	-5.693	1.24826e-08	2.50502e-07
SLC46A1	236.318	-1.26861	0.300682	-4.21911	2.45266e-05	0.00023341
MYH14	125.904	-1.26835	0.381107	-3.32808	0.000874469	0.00507891
ZNF737	425.876	-1.26777	0.301918	-4.19907	2.68014e-05	0.000252126
RASIP1	74.8035	-1.26777	0.489893	-2.58786	0.00965755	0.0374502
ITGB8	566.793	-1.2664	0.302617	-4.18484	2.85371e-05	0.000265788
OLFML3	808.971	-1.26609	0.227163	-5.57348	2.49696e-08	4.75086e-07
DNM1	2343.99	-1.2652	0.213141	-5.93597	2.92115e-09	6.67368e-08
MANBA	810.424	-1.26459	0.23201	-5.45061	5.0198e-08	8.93516e-07
HEY2	669.854	-1.26364	0.237995	-5.30952	1.09913e-07	1.82905e-06
CABYR	120.076	-1.26361	0.380178	-3.32373	0.00088823	0.0051458
DIO2	102.028	-1.26251	0.41015	-3.07817	0.00208275	0.0105545
L3MBTL1	344.842	-1.26115	0.32604	-3.86807	0.000109699	0.000861266
PCDHA10	236.189	-1.2611	0.306623	-4.11286	3.90789e-05	0.000351284
BCL2L11	670.285	-1.25939	0.242194	-5.19994	1.99358e-07	3.1588e-06
GPR143	571.067	-1.25917	0.24767	-5.08407	3.69437e-07	5.51084e-06
TNNT1	311.428	-1.25849	0.276496	-4.55157	5.32459e-06	6.04881e-05
TNFAIP2	237.964	-1.25782	0.311207	-4.04174	5.30567e-05	0.000457783
CNTNAP1	643.572	-1.25745	0.246919	-5.09254	3.53291e-07	5.27904e-06
MAP3K9-DT	116.855	-1.2568	0.39327	-3.19576	0.00139464	0.00752586
NFYA	1665.19	-1.25483	0.215331	-5.82745	5.62823e-09	1.21582e-07
RCAN2	90.08	-1.25459	0.437552	-2.8673	0.00413989	0.0186843
TTC3	5456.25	-1.25458	0.205402	-6.10792	1.00938e-09	2.55817e-08
CPNE1	2614.58	-1.25436	0.225866	-5.55359	2.79858e-08	5.23909e-07
TMED4	1415.09	-1.25273	0.209601	-5.97673	2.2766e-09	5.32496e-08
OVGP1	174.463	-1.2526	0.357136	-3.50733	0.000452623	0.00290563
OPHN1	120.885	-1.25248	0.397261	-3.15279	0.00161717	0.00850426
STX4	198.683	-1.2521	0.350362	-3.57373	0.00035193	0.00234353
SEPTIN7P14	258.431	-1.25116	0.299382	-4.17914	2.9262e-05	0.000271314
SCPEP1	655.863	-1.24977	0.236185	-5.29148	1.21333e-07	1.99291e-06
PDIA3P1	180.842	-1.24933	0.330651	-3.7784	0.000157836	0.00117185
DANCR	1295.85	-1.24879	0.212923	-5.86497	4.49206e-09	9.92198e-08
UTRN	2326.82	-1.24841	0.224369	-5.56407	2.63548e-08	4.9835e-07
UBC	35332	-1.24826	0.196733	-6.34495	2.22494e-10	6.49228e-09
ZBTB46	594.257	-1.24782	0.242101	-5.15412	2.54824e-07	3.95264e-06
ENSG00000176593	219.069	-1.24751	0.318913	-3.91176	9.16269e-05	0.00073676
PRDM10	449.848	-1.2472	0.254867	-4.89353	9.90454e-07	1.3251e-05
CHRNB1	129.582	-1.24718	0.368988	-3.38	0.00072487	0.00433828
CTSO	181.07	-1.24483	0.392426	-3.17214	0.0015132	0.00803532
SRF	2764.58	-1.24448	0.228544	-5.44525	5.17329e-08	9.1767e-07
FAM72D	388.971	-1.24418	0.264029	-4.7123	2.44936e-06	2.98996e-05
KRTCAP2	82.6718	-1.24379	0.450525	-2.76075	0.00576685	0.0244895
ENSG00000257178	88.7102	-1.2436	0.493047	-2.52227	0.0116601	0.0436647
KLHL3	173.791	-1.24338	0.347198	-3.58119	0.000342037	0.00228505
ACTR1B	1322.02	-1.24331	0.244146	-5.09249	3.53386e-07	5.27904e-06
TES	1412.57	-1.24204	0.227981	-5.44799	5.09409e-08	9.04398e-07
MYO18A	1189.53	-1.24148	0.229576	-5.40769	6.38442e-08	1.11336e-06
MCAM	1205.7	-1.24074	0.236399	-5.24849	1.53348e-07	2.47154e-06
MMP11	392.07	-1.2359	0.306795	-4.02843	5.61515e-05	0.000482345
HELZ2	786.909	-1.23531	0.26533	-4.65576	3.22792e-06	3.84481e-05
SLC35B3	494.323	-1.23531	0.270833	-4.56114	5.08762e-06	5.80429e-05
FBLN7	151.514	-1.23454	0.350519	-3.52204	0.000428237	0.00276771
RAB30-DT	243.99	-1.23427	0.34901	-3.53648	0.000405502	0.00264063
PREX2	2254.25	-1.23406	0.224248	-5.50312	3.73137e-08	6.82431e-07
WNT11	95.9659	-1.23404	0.464548	-2.65643	0.0078973	0.0317846
MT-ND6	22106.8	-1.23399	0.188115	-6.55974	5.39008e-11	1.75667e-09
TRAPPC9	519.67	-1.23291	0.257283	-4.79203	1.65104e-06	2.09735e-05
LIX1L	833.316	-1.23288	0.231016	-5.33678	9.46123e-08	1.59465e-06
ZNF483	234.149	-1.23283	0.354994	-3.4728	0.000515053	0.00324642
LMO7	158.126	-1.23137	0.357429	-3.44509	0.00057087	0.00354197
ACOT1	76.1457	-1.23103	0.470342	-2.6173	0.00886283	0.0349065
CDON	179.182	-1.23014	0.337842	-3.64117	0.000271404	0.00186698
FERMT2	3540.58	-1.22909	0.211883	-5.80083	6.59886e-09	1.40056e-07
DMRTA1	82.9187	-1.22844	0.443106	-2.77235	0.00556537	0.0238054
TCTA	96.0384	-1.22777	0.41426	-2.96377	0.00303898	0.014429
FAM214A	86.4004	-1.22638	0.431173	-2.84429	0.00445098	0.019811
ZNF791	463.667	-1.22616	0.285374	-4.29667	1.73385e-05	0.000172465
AASS	1729.27	-1.22579	0.214554	-5.7132	1.10869e-08	2.25343e-07
CAB39L	174.679	-1.22572	0.331255	-3.70023	0.000215408	0.00152658
CLN8	438.414	-1.2254	0.254872	-4.80792	1.5251e-06	1.953e-05
HMBOX1	414.39	-1.22494	0.297998	-4.11057	3.94686e-05	0.000353555
RPSAP54	98.3915	-1.22478	0.426468	-2.87192	0.00407991	0.0184378
OSGEPL1	325.945	-1.22431	0.281922	-4.34272	1.40727e-05	0.000144079
DPM3	140.155	-1.22387	0.436824	-2.80176	0.0050825	0.0220741
DRAM1	345.511	-1.2233	0.282871	-4.3246	1.52811e-05	0.000154838
PRMT2	1249.46	-1.22329	0.22218	-5.50587	3.67352e-08	6.73043e-07
CDC25B	1107.81	-1.22298	0.218665	-5.59295	2.2325e-08	4.27239e-07
CCDC93	761.177	-1.22269	0.227072	-5.38457	7.26174e-08	1.25154e-06
TNFRSF10D	983.074	-1.2225	0.222686	-5.48977	4.02446e-08	7.29567e-07
CAMTA2	311.246	-1.22194	0.284452	-4.29576	1.74098e-05	0.000173008
MSI2	4892.32	-1.22153	0.210425	-5.80507	6.43408e-09	1.36699e-07
ANKRD36B	818.887	-1.22081	0.244068	-5.00192	5.67619e-07	8.12066e-06
DKK3	135.459	-1.21805	0.382281	-3.18627	0.00144118	0.00772651
ZNF514	509.102	-1.2177	0.286959	-4.24346	2.20101e-05	0.000211984
RBM24	136.136	-1.21765	0.386243	-3.15256	0.00161846	0.00850672
CLCC1	574.817	-1.21764	0.241697	-5.03789	4.7069e-07	6.86728e-06
SLC39A13	526.734	-1.21253	0.271449	-4.46688	7.93675e-06	8.6495e-05
CEP78	4498.3	-1.21233	0.194304	-6.23936	4.39367e-10	1.19738e-08
NSUN5P1	1121.18	-1.21154	0.235224	-5.15059	2.59669e-07	4.01141e-06
NEIL1	147.291	-1.21133	0.354251	-3.41942	0.000627545	0.00384048
RASA4	303.123	-1.20986	0.285941	-4.23117	2.32483e-05	0.000222661
BRSK2	103.421	-1.20952	0.444113	-2.72346	0.00646021	0.0269622
ZKSCAN1	1912.8	-1.20895	0.205714	-5.87687	4.18092e-09	9.29444e-08
BMT2	245.538	-1.20895	0.335663	-3.60168	0.000316169	0.00213295
ZBTB5	684.612	-1.20886	0.239397	-5.0496	4.42744e-07	6.49169e-06
NPHP3	158.043	-1.20796	0.389115	-3.10438	0.00190677	0.00979012
EXD3	247.71	-1.20701	0.325854	-3.70415	0.000212104	0.00150855
ENSG00000288670	129.948	-1.20608	0.379432	-3.17864	0.0014797	0.00789936
DGKA	201.234	-1.20512	0.316659	-3.80572	0.000141392	0.00106808
ZBTB8B	98.3519	-1.20501	0.435567	-2.76654	0.00566555	0.0241438
KPNA5	274.606	-1.20495	0.305236	-3.9476	7.89395e-05	0.000646496
TMEM263	682.627	-1.20468	0.263434	-4.57299	4.80805e-06	5.51362e-05
DICER1-AS1	138.515	-1.20442	0.370755	-3.24854	0.00115997	0.00645542
CASTOR3	178.078	-1.20424	0.33289	-3.61752	0.000297437	0.00202112
SLC16A4-AS1	171.815	-1.2034	0.387045	-3.1092	0.00187596	0.00966344
NELL2	1148.35	-1.20323	0.23836	-5.04795	4.46574e-07	6.54319e-06
MT-CO2	77127.9	-1.2027	0.186512	-6.44836	1.13064e-10	3.48655e-09
ZBTB7B	220.521	-1.20269	0.326762	-3.68064	0.000232653	0.001627
IFI27L1	184.227	-1.20234	0.337283	-3.56479	0.000364148	0.0024055
OLMALINC	590.445	-1.20164	0.250003	-4.8065	1.53596e-06	1.96446e-05
ATXN1	120.099	-1.20116	0.463578	-2.59107	0.00956772	0.0371543
CTSK	135.162	-1.19939	0.398918	-3.00661	0.00264182	0.0128813
HCK	397.279	-1.19838	0.279736	-4.28396	1.83595e-05	0.000180877
HHAT	164.1	-1.19786	0.361455	-3.31401	0.000919689	0.00530229
SP8	165.379	-1.19628	0.345693	-3.46052	0.000539128	0.00337241
CTNND1	302.302	-1.19555	0.302473	-3.95257	7.73162e-05	0.000635978
SLC25A42	169.849	-1.19523	0.352777	-3.38806	0.000703896	0.00424478
FAM72A	433.512	-1.19513	0.254193	-4.70166	2.58059e-06	3.12978e-05
ARPC5	2232.01	-1.19504	0.204034	-5.85705	4.71175e-09	1.03628e-07
ENSG00000279278	76.4658	-1.19437	0.464267	-2.57258	0.0100943	0.0387792
GMPR	72.0778	-1.19334	0.468504	-2.54713	0.0108614	0.0411893
ERAP1	244.388	-1.19309	0.31126	-3.83311	0.000126535	0.000972226
PIK3CB	463.767	-1.19151	0.282587	-4.21643	2.48201e-05	0.000235919
CEPT1	480.923	-1.19132	0.268948	-4.42955	9.44285e-06	0.000101198
TMEM92	142.425	-1.19039	0.368383	-3.23138	0.00123195	0.00679915
CRY1	736.413	-1.19027	0.261819	-4.54618	5.46283e-06	6.18202e-05
MT-RNR2	98395.6	-1.18978	0.21265	-5.595	2.20621e-08	4.22993e-07
ZNF121	2070.6	-1.18969	0.25854	-4.60155	4.19359e-06	4.87127e-05
ZNF226	341.603	-1.18907	0.297511	-3.99671	6.42299e-05	0.000541284
PSPHP1	155.013	-1.18898	0.357314	-3.32755	0.000876126	0.00508567
LIG4	381.82	-1.18839	0.302003	-3.93501	8.31925e-05	0.000677531
TMBIM1	651.204	-1.1882	0.246282	-4.82456	1.40313e-06	1.81029e-05
SLITRK4	73.7868	-1.18781	0.481737	-2.46567	0.0136756	0.0497405
RASA2	677.814	-1.18487	0.244425	-4.84757	1.24983e-06	1.63086e-05
SH3BGRL3	593.978	-1.18341	0.277586	-4.26321	2.01507e-05	0.00019646
SWT1	224.166	-1.18295	0.343276	-3.44607	0.000568794	0.00353121
MSH5	95.8673	-1.18233	0.427104	-2.76825	0.0056359	0.0240473
LTA4H	3075.43	-1.18198	0.222128	-5.32119	1.03093e-07	1.7263e-06
SLC35A1	91.982	-1.18068	0.448815	-2.63066	0.00852188	0.033835
RAD51-AS1	152.298	-1.18029	0.369872	-3.19106	0.00141749	0.00762527
CLIP3	338.887	-1.17937	0.271235	-4.34814	1.37299e-05	0.000140919
TNFAIP1	1146.41	-1.17893	0.213737	-5.51582	3.47158e-08	6.41171e-07
CTIF	800.548	-1.17727	0.228515	-5.1518	2.57994e-07	3.99281e-06
GLT8D2	264.669	-1.17687	0.326135	-3.60855	0.000307918	0.00208342
COL4A5	1740.37	-1.17346	0.22177	-5.29133	1.21432e-07	1.99295e-06
SLC2A11	77.4888	-1.17345	0.449322	-2.6116	0.00901204	0.0353188
MAPK10	84.1601	-1.17129	0.438367	-2.67193	0.00754156	0.0305722
CCDC150	477.058	-1.17027	0.256134	-4.56897	4.90129e-06	5.61431e-05
ZNF382	327.967	-1.17023	0.28718	-4.07491	4.60328e-05	0.000403938
HERC2P2	2211.35	-1.16826	0.212724	-5.49189	3.97651e-08	7.23416e-07
CCDC92	394.277	-1.16815	0.263192	-4.43839	9.06357e-06	9.75894e-05
IGSF9B	116.383	-1.16727	0.388373	-3.00554	0.00265109	0.0129082
ARMCX1	611.356	-1.16575	0.247177	-4.71625	2.40227e-06	2.93595e-05
SATB1	238.535	-1.16564	0.302059	-3.85898	0.000113863	0.000887082
RCN3	189.481	-1.16561	0.388037	-3.00386	0.00266581	0.0129707
ZNF546	128.777	-1.16528	0.40451	-2.88072	0.00396773	0.0180256
RASSF8-AS1	247.198	-1.16502	0.31929	-3.64877	0.000263495	0.00181742
ERICH3	193.698	-1.16499	0.42562	-2.73715	0.00619741	0.0260021
MT-ATP6	77787.9	-1.16476	0.193012	-6.03463	1.59323e-09	3.88514e-08
CD200	335.373	-1.16382	0.278652	-4.17662	2.95872e-05	0.000273838
DNASE2	318.196	-1.16322	0.313301	-3.71279	0.00020499	0.00146533
NDRG3	656.161	-1.1628	0.234004	-4.96916	6.72444e-07	9.43708e-06
DNAAF9	463.177	-1.16273	0.27331	-4.25426	2.09746e-05	0.000203244
MARF1	902.181	-1.16266	0.243049	-4.78363	1.72154e-06	2.1802e-05
RAB33B	465.311	-1.16105	0.267073	-4.34732	1.37814e-05	0.000141378
SHB	296.084	-1.15927	0.298398	-3.88497	0.000102343	0.000811737
SLC29A1	963.333	-1.15901	0.223693	-5.18124	2.20412e-07	3.46314e-06
NBEAL1	428.408	-1.15901	0.320297	-3.61853	0.000296277	0.00201523
ATF3	761.395	-1.15895	0.252631	-4.58753	4.48522e-06	5.18375e-05
HSPA2	115.844	-1.15846	0.388548	-2.9815	0.00286839	0.0137456
ZDHHC21	295.989	-1.15832	0.323048	-3.58559	0.000336322	0.00225051
CREBRF	143.254	-1.15798	0.384695	-3.01014	0.00261128	0.012752
SEMA5A	838.596	-1.15704	0.279565	-4.13872	3.49251e-05	0.000317683
TCIRG1	399.327	-1.15662	0.273579	-4.22774	2.36049e-05	0.000225657
RFK	500.449	-1.15609	0.267007	-4.32982	1.49232e-05	0.000151882
ARMCX3	1418.83	-1.15555	0.270928	-4.26516	1.99755e-05	0.000195305
LRRC27	161.363	-1.1547	0.346749	-3.33009	0.000868192	0.00504814
TCAIM	394.813	-1.15413	0.284578	-4.05559	5.00078e-05	0.000434567
TLE4	1977.95	-1.15317	0.202376	-5.69816	1.2111e-08	2.43755e-07
GPX3	240.137	-1.15182	0.300599	-3.83173	0.000127243	0.000976835
C11orf54	213.839	-1.15176	0.312896	-3.68096	0.000232354	0.001626
AP1G2	646.33	-1.15022	0.241804	-4.75682	1.96669e-06	2.45301e-05
GOLGA8B	2870.06	-1.15009	0.214637	-5.35829	8.40117e-08	1.43118e-06
SLC36A1	365.353	-1.14937	0.271134	-4.23914	2.24378e-05	0.000215499
POMT1	602.657	-1.14927	0.238496	-4.81882	1.44409e-06	1.86081e-05
ZNF852	170.042	-1.14903	0.369303	-3.11134	0.00186238	0.00960524
HCG11	410.42	-1.1486	0.257074	-4.46798	7.89626e-06	8.60993e-05
AMOTL2	1420.54	-1.14853	0.236879	-4.84859	1.24344e-06	1.62458e-05
ARL15	567.878	-1.14781	0.264935	-4.3324	1.47491e-05	0.000150333
ANKRD13D	623.218	-1.14719	0.266067	-4.31165	1.62042e-05	0.00016291
ENSG00000261499	217.793	-1.14694	0.309079	-3.71083	0.000206577	0.00147514
GAS2	106.274	-1.14664	0.437355	-2.62177	0.00874752	0.0345844
PGM2L1	601.065	-1.14632	0.276546	-4.14511	3.39646e-05	0.000310607
HECA	171.171	-1.14526	0.340574	-3.36274	0.000771731	0.00456707
RTN3	1311.06	-1.14462	0.220669	-5.18704	2.13663e-07	3.37251e-06
PIP4P2	460.507	-1.14421	0.264688	-4.32284	1.54032e-05	0.000155921
SCN4A	118.293	-1.14383	0.381063	-3.00169	0.00268489	0.0130481
KCNMB4	78.0894	-1.14241	0.4525	-2.52467	0.0115808	0.0434308
TMEM45A	186.593	-1.14215	0.337495	-3.3842	0.000713857	0.00428356
ASGR1	323.822	-1.14112	0.280062	-4.07451	4.61123e-05	0.000404463
CPEB2	118.172	-1.1407	0.39703	-2.87309	0.00406482	0.0183938
SYNGAP1	1644.91	-1.14012	0.222176	-5.13161	2.87272e-07	4.38669e-06
KLF8	507.027	-1.13986	0.251971	-4.52376	6.0751e-06	6.78556e-05
STMN1	9864.69	-1.13924	0.215696	-5.2817	1.27994e-07	2.08736e-06
CEBPZOS	613.084	-1.13906	0.250781	-4.54204	5.57126e-06	6.29781e-05
DENND4A	224.083	-1.13647	0.32381	-3.50969	0.000448637	0.00288509
ZNF32	185.479	-1.13615	0.32665	-3.47818	0.00050483	0.00319058
FREM2	10229.8	-1.13603	0.203855	-5.57275	2.50753e-08	4.76339e-07
CLU	292.69	-1.1357	0.292391	-3.88419	0.000102673	0.000813731
AJAP1	365.891	-1.13394	0.328248	-3.45451	0.000551287	0.003437
CCDC33	326.68	-1.1339	0.290378	-3.90491	9.42598e-05	0.000755763
LRRC8A	1692.62	-1.1339	0.21526	-5.26758	1.38238e-07	2.24873e-06
FAM241B	107.508	-1.13222	0.398757	-2.83936	0.00452036	0.020068
PCED1A	588.074	-1.13209	0.312337	-3.62459	0.000289418	0.00197444
RPH3AL	117.712	-1.13005	0.385692	-2.92994	0.00339026	0.0158525
KRBOX5	403.064	-1.12937	0.309579	-3.64809	0.000264198	0.00182166
KIAA0232	1517.66	-1.12815	0.227458	-4.95984	7.05511e-07	9.83425e-06
EDA2R	532.136	-1.1281	0.257335	-4.38378	1.16637e-05	0.000121834
MAP3K12	501.706	-1.1278	0.27147	-4.15444	3.26089e-05	0.000299253
MASP2	147.792	-1.12668	0.369866	-3.0462	0.00231755	0.011543
HOXB-AS2	243.962	-1.12658	0.316099	-3.56399	0.000365255	0.00241037
LINC01515	167.045	-1.12641	0.347368	-3.2427	0.00118402	0.00656623
HHLA3	103.163	-1.12438	0.4004	-2.80815	0.00498273	0.0216956
GLRX	141.222	-1.12354	0.35604	-3.15567	0.00160132	0.0084381
HSPA4L	111.221	-1.12323	0.393444	-2.85487	0.00430546	0.0192755
PTH1R	322.259	-1.12289	0.314831	-3.56665	0.00036157	0.0023946
TMEM80	130.572	-1.12264	0.374875	-2.9947	0.00274718	0.013282
OSBPL7	218.546	-1.11879	0.321109	-3.48414	0.00049372	0.00313013
USO1	2363.12	-1.11866	0.223332	-5.00895	5.47279e-07	7.87334e-06
KIF21A	368.292	-1.11853	0.289151	-3.86832	0.000109589	0.000861266
TTC39B	839.079	-1.11773	0.301755	-3.70411	0.000212133	0.00150855
SEC23A	2521.01	-1.11726	0.22748	-4.91148	9.03924e-07	1.22042e-05
CCNG2	530.862	-1.11624	0.254364	-4.38837	1.14206e-05	0.000119537
LACTB	134.937	-1.11517	0.36179	-3.08237	0.00205362	0.0104273
LLGL2	295.32	-1.11421	0.321106	-3.46991	0.000520637	0.00327092
FAM72B	395.833	-1.11385	0.263036	-4.23459	2.28972e-05	0.000219502
FAM200B	241.799	-1.11288	0.358153	-3.10727	0.00188822	0.00970939
MKNK1	243.691	-1.11254	0.301083	-3.69511	0.000219789	0.00155442
PLCB4	514.714	-1.11206	0.290418	-3.82917	0.000128577	0.000984244
SPRY4	1784.09	-1.11204	0.20617	-5.39381	6.89805e-08	1.19485e-06
MYL6	4457.11	-1.11125	0.230314	-4.82493	1.40051e-06	1.80918e-05
LNCDAT	660.27	-1.11054	0.245408	-4.52526	6.03217e-06	6.74491e-05
STAT2	590.109	-1.11045	0.240125	-4.62447	3.75553e-06	4.41284e-05
ACTN1	6230.51	-1.11023	0.209119	-5.30908	1.10179e-07	1.8301e-06
P4HTM	391.518	-1.11009	0.287733	-3.85807	0.000114287	0.00088971
LINC01145	203.891	-1.10985	0.316367	-3.50811	0.000451307	0.00289955
UCHL1	1652.06	-1.10922	0.207263	-5.35179	8.709e-08	1.47752e-06
IFI27L2	131.785	-1.10903	0.416937	-2.65994	0.00781554	0.0315285
TMEM68	644.791	-1.10882	0.235542	-4.7075	2.5077e-06	3.05035e-05
PIF1	675.171	-1.10732	0.291372	-3.80038	0.000144476	0.00108739
MBD5	497.684	-1.10725	0.269348	-4.11086	3.9418e-05	0.000353284
HEPH	1849.94	-1.10719	0.216344	-5.11773	3.09231e-07	4.69076e-06
WDFY3-AS2	83.1123	-1.10687	0.4472	-2.47511	0.0133195	0.0486597
WDR44	276.773	-1.10676	0.289556	-3.82228	0.000132225	0.00100694
PABPN1	608.312	-1.10555	0.272508	-4.05695	4.97169e-05	0.000432221
GREM1	238.915	-1.10392	0.395713	-2.7897	0.00527575	0.0227458
AKTIP	125.423	-1.10332	0.43164	-2.55612	0.0105847	0.0403554
KIF1A	615.661	-1.10314	0.289415	-3.81163	0.000138055	0.00104555
PCDHGB6	364.791	-1.10247	0.274431	-4.0173	5.88692e-05	0.000501848
CPEB4	310.466	-1.10206	0.29243	-3.76863	0.000164148	0.00121028
UHMK1	1675.37	-1.10129	0.246805	-4.4622	8.11225e-06	8.82213e-05
PRPF40B	171.114	-1.09984	0.339487	-3.2397	0.00119657	0.00662159
TVP23B	661.705	-1.09904	0.248646	-4.4201	9.86561e-06	0.000105237
ZEB1	868.985	-1.09741	0.270756	-4.05312	5.05388e-05	0.000438626
CARD8	467.806	-1.09736	0.249529	-4.39772	1.09394e-05	0.000115143
LSM2	1006.09	-1.09632	0.231477	-4.73619	2.17778e-06	2.68866e-05
KIAA0895L	779.322	-1.09591	0.273681	-4.00433	6.21939e-05	0.000526492
ATAT1	810.849	-1.09553	0.226274	-4.84159	1.28804e-06	1.67649e-05
SH3RF3	1267.62	-1.0949	0.221984	-4.93233	8.12545e-07	1.10792e-05
TCEAL1	86.7793	-1.09208	0.428116	-2.5509	0.0107444	0.0408359
KLHL24	272.77	-1.09146	0.306253	-3.56392	0.000365353	0.00241037
TOR4A	187.497	-1.09033	0.35412	-3.079	0.00207697	0.0105277
EFNA4	356.808	-1.08996	0.309056	-3.52675	0.000420692	0.00272663
EIF1B	1264.22	-1.08979	0.231756	-4.70232	2.57228e-06	3.12153e-05
SLC38A2	4511.74	-1.08743	0.194154	-5.60087	2.13284e-08	4.10236e-07
CNEP1R1	321.088	-1.08676	0.293358	-3.70456	0.000211756	0.00150691
LOXL4	131.739	-1.08669	0.411865	-2.63846	0.0083283	0.033207
NPTN-IT1	91.974	-1.08349	0.437359	-2.47734	0.0132365	0.0484167
NSUN7	127.77	-1.08231	0.382397	-2.83034	0.0046499	0.020528
CAMSAP3	187.268	-1.08217	0.3777	-2.86517	0.00416789	0.0187737
FAXDC2	113.092	-1.08212	0.398913	-2.71267	0.00667435	0.0276816
ARL10	839.349	-1.08173	0.241894	-4.47192	7.75202e-06	8.47505e-05
YOD1	831.414	-1.08121	0.270365	-3.99908	6.35903e-05	0.000536113
STX7	1311.46	-1.08121	0.234869	-4.60346	4.15533e-06	4.83227e-05
XYLT2	628.206	-1.0806	0.281061	-3.84471	0.000120696	0.000932922
FUCA2	1356.99	-1.07935	0.21228	-5.08455	3.68501e-07	5.50086e-06
ZYX	3376.03	-1.07896	0.235113	-4.5891	4.45155e-06	5.14772e-05
SLC29A2	669.067	-1.07836	0.28904	-3.73085	0.000190835	0.00137415
SEC61G	679.614	-1.07833	0.28765	-3.74874	0.000177724	0.00129602
SLC6A16	196.362	-1.07783	0.381942	-2.82198	0.00477283	0.0209586
REEP3	1112.13	-1.0739	0.247099	-4.34604	1.3862e-05	0.000142134
COL4A6	737.808	-1.07376	0.254345	-4.22168	2.42487e-05	0.000231176
RASA4B	816.279	-1.07107	0.231202	-4.6326	3.61104e-06	4.27154e-05
ADAM22	287.528	-1.07102	0.285525	-3.75106	0.000176088	0.001285
ITGAV	2077.3	-1.07024	0.251582	-4.25403	2.09958e-05	0.000203354
CAMK4	748.689	-1.07019	0.237271	-4.51041	6.47021e-06	7.18022e-05
KLHL28	402.399	-1.06995	0.269896	-3.9643	7.36127e-05	0.000610873
GAB2	453.975	-1.0698	0.259738	-4.11877	3.80897e-05	0.00034329
ENSG00000236255	119.392	-1.06962	0.395253	-2.70616	0.00680659	0.0281234
DGKD	1461.68	-1.06667	0.230911	-4.61938	3.8488e-06	4.50372e-05
CAMK2G	455.287	-1.06656	0.272809	-3.90953	9.2474e-05	0.0007426
LAMP2	2067.16	-1.06601	0.228036	-4.67474	2.94319e-06	3.53217e-05
PURG	117.334	-1.06582	0.400807	-2.6592	0.00783276	0.0315852
JMJD7-PLA2G4B	127.155	-1.06562	0.376674	-2.82901	0.00466918	0.0205911
TRIM4	266.268	-1.06549	0.290129	-3.67248	0.000240208	0.00167133
ENSG00000259366	110.649	-1.06546	0.392289	-2.71601	0.00660731	0.0274435
ARNT	1071.76	-1.0639	0.219558	-4.84564	1.26206e-06	1.64474e-05
CNPY4	272.27	-1.06362	0.293129	-3.6285	0.000285072	0.0019493
LINC01278	607.35	-1.06335	0.246541	-4.31309	1.60985e-05	0.000161927
HSP90B1	16531.4	-1.06304	0.196277	-5.41603	6.09355e-08	1.06805e-06
DMTF1	1649.98	-1.06282	0.214933	-4.94488	7.61896e-07	1.04926e-05
TPM4	16818.5	-1.06148	0.194566	-5.45564	4.87955e-08	8.70806e-07
FHIP1A	326.043	-1.06078	0.294306	-3.60436	0.000312925	0.00211383
KIF3A	628.87	-1.06022	0.268233	-3.95261	7.73033e-05	0.000635978
IER5	733.17	-1.05995	0.279437	-3.79317	0.000148735	0.00111497
HEXB	1008.65	-1.05982	0.228111	-4.64606	3.38336e-06	4.01741e-05
THBS4	268.248	-1.05945	0.292467	-3.62247	0.000291798	0.00199001
TRIB1	383.378	-1.05933	0.272035	-3.8941	9.85622e-05	0.000786522
DEAF1	421.034	-1.0585	0.289076	-3.66168	0.000250566	0.00173754
ENSG00000260920	187.472	-1.05831	0.383336	-2.76079	0.00576623	0.0244895
ABCD4	1252.1	-1.05736	0.222325	-4.75594	1.97521e-06	2.46066e-05
HLA-A	1307.53	-1.05734	0.228714	-4.62297	3.78285e-06	4.43915e-05
CAST	473.596	-1.05664	0.252247	-4.18892	2.80283e-05	0.000262075
TSPAN13	282.254	-1.05636	0.304599	-3.46805	0.000524256	0.00329236
PLXNB1	2090.48	-1.05591	0.229059	-4.60975	4.03154e-06	4.70422e-05
NUDT9	303.3	-1.05401	0.277991	-3.79153	0.000149723	0.00112156
RNF32-DT	104.466	-1.0537	0.400123	-2.63344	0.00845253	0.0335984
ZUP1	409.459	-1.05272	0.286645	-3.67256	0.000240132	0.00167133
ADAMTS7	1916.93	-1.05271	0.293448	-3.58738	0.000334017	0.00223726
ITPRID2	2124.03	-1.05225	0.217757	-4.83223	1.35011e-06	1.75064e-05
WSB1	4301.49	-1.0522	0.210535	-4.99774	5.80074e-07	8.28161e-06
MCF2L2	176.178	-1.05214	0.373847	-2.81436	0.00488746	0.0213755
RABEP2	228.608	-1.05201	0.336648	-3.12497	0.00177826	0.00922673
ZNRF3	1887.82	-1.05171	0.221144	-4.75577	1.97693e-06	2.46132e-05
SENP7	813.891	-1.05159	0.259682	-4.04951	5.1324e-05	0.000444455
ANK3	363.57	-1.05156	0.277771	-3.78571	0.00015327	0.00114274
SUGP2	3810.71	-1.04804	0.203017	-5.16233	2.4389e-07	3.79732e-06
PRRT2	106.815	-1.04799	0.406591	-2.5775	0.00995188	0.0383608
BBS9	1191.72	-1.0465	0.238375	-4.39015	1.13271e-05	0.000118678
DUSP1	557.309	-1.04647	0.288056	-3.63288	0.000280272	0.00191966
ERMP1	525.446	-1.04604	0.243637	-4.29342	1.75943e-05	0.000174421
KAZN	1696.2	-1.04589	0.206305	-5.06963	3.98581e-07	5.89443e-06
GABBR1	1242.17	-1.04539	0.212373	-4.92242	8.54789e-07	1.15939e-05
GARS1-DT	379.285	-1.04307	0.283743	-3.6761	0.000236822	0.00165111
ZFP14	185.387	-1.04288	0.328422	-3.17544	0.00149612	0.00796484
GAL3ST4	277.048	-1.04241	0.29278	-3.56041	0.000370278	0.00243897
IFITM2	1158.05	-1.0424	0.242255	-4.30292	1.68564e-05	0.000168564
FAM3C2P	214.289	-1.04171	0.311068	-3.34883	0.000811536	0.00475625
GBAP1	230.831	-1.04135	0.304861	-3.4158	0.000635942	0.00388495
MORN4	403.62	-1.04012	0.275233	-3.77905	0.000157425	0.00116949
CPXM1	6094.16	-1.03964	0.222954	-4.66303	3.11592e-06	3.7243e-05
SOX8	217.918	-1.0389	0.31082	-3.34245	0.000830422	0.00485452
BAZ2B	1038.63	-1.03823	0.280763	-3.6979	0.000217391	0.00153905
NXPE3	827.319	-1.0377	0.259944	-3.99201	6.55154e-05	0.000550991
SEPTIN7P13	149.173	-1.03731	0.36737	-2.82362	0.00474848	0.0208872
LINC02977	274.318	-1.03691	0.314019	-3.30205	0.000959824	0.0054858
PRSS8	105.417	-1.03681	0.414375	-2.50212	0.0123454	0.0458396
MRPL33	206.471	-1.03567	0.316173	-3.27564	0.00105422	0.00593773
ZNF438	96.3698	-1.03559	0.413469	-2.50464	0.0122578	0.0455472
RSPO4	435.665	-1.03553	0.278927	-3.71255	0.000205183	0.0014662
C3orf18	171.447	-1.03551	0.332377	-3.11547	0.00183654	0.00949334
CMIP	2127.41	-1.0354	0.202843	-5.10444	3.31769e-07	4.99226e-06
NDRG4	154.877	-1.0348	0.372495	-2.77803	0.00546899	0.0234418
CFAP20DC	199.401	-1.0345	0.317103	-3.26234	0.00110498	0.00618439
ARL6IP5	800.622	-1.03388	0.256108	-4.03687	5.41692e-05	0.000466602
MCPH1-AS1	151.345	-1.03303	0.346728	-2.97936	0.00288849	0.0138259
AKAP5	146.998	-1.03172	0.382399	-2.69802	0.00697536	0.0286714
NUDT12	492.071	-1.02888	0.275672	-3.73227	0.000189761	0.00136701
PLEKHA1	592.899	-1.02812	0.251479	-4.0883	4.34549e-05	0.000384918
LINC01089	233.024	-1.0266	0.307612	-3.33734	0.000845853	0.00493494
COL9A2	986.84	-1.0241	0.26179	-3.9119	9.1572e-05	0.00073676
CRACD	1896.72	-1.02377	0.204396	-5.00874	5.47864e-07	7.87626e-06
TM9SF4	5581.44	-1.02369	0.199053	-5.1428	2.70671e-07	4.16401e-06
UBE2V1	112.318	-1.02288	0.408835	-2.50193	0.0123517	0.0458418
ZNF184	234.21	-1.0228	0.313485	-3.26268	0.00110364	0.00618045
MAP3K9	421.041	-1.02155	0.268527	-3.80427	0.000142222	0.00107278
NOVA1	161.413	-1.02134	0.353254	-2.89124	0.00383723	0.0175331
DPAGT1	532.671	-1.02078	0.24557	-4.15678	3.22767e-05	0.000296504
CAPN7	972.453	-1.02053	0.251872	-4.05178	5.08291e-05	0.000440961
TRIM16L	157.335	-1.01941	0.351356	-2.90136	0.00371546	0.0170751
LRATD2	384.384	-1.01921	0.272616	-3.73864	0.000185021	0.00133929
GPR137B	191.726	-1.01881	0.323743	-3.14697	0.00164972	0.00865335
PTPN21	1644.96	-1.01877	0.207274	-4.91508	8.8746e-07	1.20054e-05
CACNB3	254.022	-1.01835	0.315719	-3.22549	0.00125755	0.00692191
CASTOR2	634.591	-1.01773	0.236454	-4.30414	1.67639e-05	0.00016772
TMEM198B	231.129	-1.01699	0.315883	-3.21951	0.00128411	0.00703989
MAST4	214.961	-1.01697	0.30755	-3.3067	0.000944025	0.00541129
TNFRSF10B	3248.55	-1.01614	0.210597	-4.82508	1.39951e-06	1.80901e-05
ARHGAP27	122.512	-1.01588	0.37567	-2.70417	0.00684742	0.0282581
GSTM2	677.861	-1.01476	0.237044	-4.28087	1.86161e-05	0.000183143
PIGF	318.258	-1.01398	0.292701	-3.46422	0.000531766	0.00333546
WNK2	395.339	-1.01348	0.323338	-3.13442	0.00172192	0.00897052
TMEM150C	152.826	-1.01082	0.345909	-2.92223	0.00347539	0.0161918
RNF43	366.794	-1.01025	0.266582	-3.78965	0.000150859	0.00112802
KIAA0513	118.253	-1.00965	0.386033	-2.61546	0.00891082	0.0350687
PTPDC1	323.851	-1.00944	0.272744	-3.70107	0.000214692	0.00152203
C2orf92	122.864	-1.00895	0.386148	-2.61286	0.00897888	0.0352422
UQCRB	1514.33	-1.00893	0.228393	-4.41752	9.98393e-06	0.000106169
LYSMD3	557.837	-1.00831	0.288526	-3.4947	0.000474599	0.00302751
CAMKMT	104.698	-1.00817	0.401458	-2.51128	0.0120293	0.0448598
TGFBR2	284.023	-1.00762	0.290961	-3.46308	0.000534025	0.00334556
C15orf40	406.899	-1.00685	0.257351	-3.91235	9.14024e-05	0.000736
SMOC2	414.836	-1.00609	0.306556	-3.28191	0.00103105	0.00583714
PDIA5	288.765	-1.00555	0.286702	-3.5073	0.000452676	0.00290563
ARID5B	234.43	-1.00523	0.332831	-3.02024	0.00252575	0.0123918
TMSB15B	657.551	-1.00423	0.232802	-4.31368	1.60559e-05	0.000161735
IP6K3	144.947	-1.00342	0.371636	-2.70001	0.00693369	0.0285456
WDR86	349.374	-1.00192	0.318611	-3.14465	0.00166287	0.00871129
RNPC3	280.105	-1.00082	0.326857	-3.06196	0.00219896	0.011043
MGST3	784.18	-1.0008	0.227153	-4.40585	1.05368e-05	0.00011136
DNASE1L1	144.991	-0.998935	0.352018	-2.83774	0.00454338	0.0201483
ELF1	876.469	-0.998135	0.238555	-4.18409	2.86309e-05	0.000266541
MIR30DHG	151.682	-0.997646	0.391067	-2.55108	0.0107388	0.040832
NPEPPSP1	1035.11	-0.99591	0.218297	-4.56219	5.06232e-06	5.78591e-05
ENSG00000284946	157.442	-0.995678	0.341787	-2.91315	0.00357799	0.0165725
TNS1	758.943	-0.995216	0.331836	-2.99912	0.00270759	0.0131216
PPP1R18	1315.83	-0.994559	0.216384	-4.59627	4.30122e-06	4.98227e-05
ELP4	254.735	-0.993552	0.293902	-3.38055	0.000723409	0.00433331
ZC3H12B	181.008	-0.991452	0.342867	-2.89165	0.00383225	0.0175181
TRIM66	186.541	-0.989901	0.326467	-3.03217	0.00242806	0.0120007
PSME1	342.328	-0.989499	0.275376	-3.59326	0.000326569	0.00219379
PLOD2	1351.1	-0.989358	0.255986	-3.8649	0.000111137	0.000869784
ZNF624	123.834	-0.987954	0.397871	-2.4831	0.0130245	0.0478615
TWF1	1357.49	-0.98717	0.252812	-3.90476	9.43208e-05	0.000755959
OSBPL3	265.737	-0.986622	0.295066	-3.34373	0.000826589	0.00483619
RAB3IP	145.59	-0.986236	0.363637	-2.71214	0.00668494	0.027704
PICALM	3601.71	-0.986095	0.254397	-3.8762	0.000106099	0.00083607
SLC16A7	283.407	-0.982057	0.302447	-3.24704	0.00116612	0.00648438
ITFG1	684.09	-0.981854	0.24222	-4.05357	5.04429e-05	0.000437978
KRT18	4060.81	-0.980225	0.19871	-4.93294	8.10018e-07	1.1052e-05
LINC02210	354.508	-0.97972	0.269198	-3.6394	0.000273274	0.00187859
TEP1	637.669	-0.97935	0.237132	-4.12998	3.62801e-05	0.000327984
RAD52	391.577	-0.978821	0.278485	-3.51481	0.00044007	0.00283797
ZNF354A	334.727	-0.978104	0.309896	-3.15623	0.00159822	0.00842609
PRDM16	128.464	-0.97758	0.389525	-2.50967	0.0120844	0.0450326
AGAP4	345.16	-0.977492	0.278589	-3.50872	0.00045027	0.00289379
GRIPAP1	681.133	-0.97516	0.23312	-4.18309	2.87575e-05	0.000267357
CMBL	674.058	-0.973837	0.235229	-4.13996	3.47367e-05	0.000316109
[truncated: 3,680 more rows]

## Sheet: Mesoderm_DF2-KO_vs_H1_2FC_downD
	baseMean	log2FoldChange	lfcSE	stat	pvalue	padj
FOSB	272.356	-10.022	1.50807	-6.64556	3.02063e-11	1.01657e-09
LNCAROD	78.5136	-9.67377	1.52124	-6.35913	2.029e-10	5.97121e-09
ENSG00000289973	44.2149	-8.84491	1.55016	-5.7058	1.158e-08	2.34211e-07
IGFBP5	557.421	-8.46929	0.647995	-13.07	4.8868e-39	1.80026e-36
LMOD1	88.2027	-8.39512	1.50629	-5.57337	2.49864e-08	4.75086e-07
RAB17	88.1816	-8.38266	3.19674	-2.62225	0.00873503	0.0345482
CD3G	28.5904	-8.21604	1.59948	-5.13671	2.79586e-07	4.27249e-06
TMCO5B	28.3381	-8.20168	1.60169	-5.12063	3.04515e-07	4.63285e-06
ACTN3	370.521	-8.14328	0.710414	-11.4627	2.03008e-30	4.23037e-28
GZMB	24.9864	-8.02025	1.61803	-4.95681	7.16585e-07	9.96169e-06
ACTA2-AS1	23.434	-7.93063	1.68465	-4.70759	2.50657e-06	3.05035e-05
SERPINE1	279.183	-7.7317	0.722415	-10.7026	9.89847e-27	1.62068e-24
GOLGA8G	19.4301	-7.6602	1.69822	-4.51072	6.46092e-06	7.17378e-05
KLHL14	18.8627	-7.6146	1.66728	-4.56708	4.94555e-06	5.65871e-05
FOXB1	192.893	-7.51926	0.788046	-9.54165	1.40575e-21	1.51045e-19
ENSG00000288089	17.0954	-7.47201	1.69673	-4.40376	1.06389e-05	0.000112163
GOLGA8F	16.9918	-7.46649	1.71125	-4.36317	1.28194e-05	0.000132497
DEFA5	2546.27	-7.46088	0.286992	-25.9968	5.37815e-149	1.10951e-144
ENSG00000277695	16.0972	-7.38835	1.71946	-4.29691	1.73198e-05	0.000172362
MRGPRF	43.6924	-7.37477	1.54239	-4.7814	1.74076e-06	2.20183e-05
ENSG00000289069	15.5364	-7.33643	1.71232	-4.28449	1.8316e-05	0.000180658
KIF12	15.1772	-7.30198	1.71224	-4.26457	2.00285e-05	0.000195638
PPP1R16B	14.6351	-7.24699	1.75846	-4.1212	3.76898e-05	0.000339983
CST1	14.0302	-7.18564	1.80408	-3.98299	6.80545e-05	0.000568867
EMX2	37.9148	-7.17326	1.62773	-4.40691	1.04855e-05	0.000110874
ENSG00000254163	37.1466	-7.13953	1.55806	-4.58231	4.59873e-06	5.30306e-05
CPA6	37.1279	-7.1394	1.56401	-4.56481	4.99944e-06	5.71721e-05
ENSG00000255094	13.5013	-7.1335	1.74347	-4.09156	4.2849e-05	0.000380696
ENSG00000289426	13.2997	-7.11155	1.74613	-4.07276	4.64599e-05	0.000407165
IL32	35.9622	-7.09246	1.56164	-4.54167	5.58111e-06	6.3055e-05
ENSG00000286339	12.2288	-6.99156	1.78258	-3.92216	8.77572e-05	0.000710249
MIR10B	11.8729	-6.94982	1.82029	-3.81798	0.000134546	0.00102198
TRDJ1	11.8222	-6.94027	1.78439	-3.88944	0.000100476	0.000799086
INHBA	92.6051	-6.871	0.945748	-7.26515	3.7263e-13	1.68583e-11
LINC02457	11.0664	-6.84755	1.81416	-3.77451	0.000160323	0.0011876
CYTIP	58.3198	-6.791	1.13706	-5.97241	2.33778e-09	5.46187e-08
ENSG00000289578	10.0836	-6.71392	1.85921	-3.61116	0.000304833	0.00206593
RGS8	9.96349	-6.69147	1.93389	-3.46011	0.00053996	0.00337659
KIF25	27.1282	-6.68529	1.60266	-4.17138	3.02758e-05	0.000279552
ENSG00000276542	25.654	-6.60426	1.61585	-4.08717	4.36661e-05	0.000386292
BMP3	25.233	-6.57642	1.60566	-4.09578	4.20744e-05	0.000374297
RNASE1	2119.05	-6.56228	0.2906	-22.5818	6.53764e-113	3.37179e-109
ENSG00000288993	8.93993	-6.53761	1.87381	-3.48893	0.000484952	0.00308497
FLNB-AS1	23.6157	-6.48242	1.61562	-4.01235	6.01168e-05	0.000511347
GADL1	8.58405	-6.48048	1.89325	-3.42294	0.000619469	0.00379787
ENSG00000230805	8.53337	-6.46776	2.01824	-3.20465	0.00135228	0.00732797
GABRA1	8.4265	-6.45282	1.89538	-3.40449	0.000662873	0.00402682
ENSG00000262873	8.40777	-6.45238	1.95848	-3.29458	0.000985676	0.00560797
ENSG00000274238	46.0138	-6.44364	1.16199	-5.54536	2.9335e-08	5.47181e-07
ENSG00000290009	7.95713	-6.37015	1.91853	-3.32033	0.000899102	0.00519711
NXF2	20.9646	-6.30608	1.63704	-3.85212	0.000117102	0.0009082
ENSG00000288771	7.50981	-6.28638	1.94322	-3.23504	0.00121625	0.00672145
PTGER4	20.4844	-6.27416	1.6398	-3.82617	0.000130152	0.000994143
MUCL1	401.5	-6.25529	0.951238	-6.57595	4.83449e-11	1.59322e-09
IGFBP7	60.4427	-6.24883	0.998705	-6.25693	3.92625e-10	1.08432e-08
LINC01164	7.26411	-6.23856	1.95755	-3.18692	0.00143795	0.00771518
RNU6-853P	7.13189	-6.21395	1.98444	-3.13135	0.00174007	0.00905365
SAMD3	7.10986	-6.20978	1.99345	-3.11509	0.00183888	0.00950305
NR4A1AS	6.99307	-6.18099	2.02833	-3.04732	0.00230891	0.0115167
SIRPB2	6.97434	-6.18067	1.97882	-3.12341	0.00178766	0.00927083
CRYBA1	6.83882	-6.15084	1.98761	-3.0946	0.0019708	0.0100613
ENSG00000276538	6.65922	-6.11159	2.011	-3.03907	0.00237306	0.0117683
LINC01273	6.6405	-6.1114	2.02924	-3.01167	0.00259812	0.0127042
STMN2	54.8203	-6.1066	0.979451	-6.23472	4.52585e-10	1.23015e-08
PLB1	108.858	-6.09632	0.767147	-7.94674	1.91477e-15	1.16181e-13
C1QTNF2	6.52701	-6.08475	2.00816	-3.03001	0.00244544	0.0120692
RNASE6	18.0129	-6.08352	1.66241	-3.65946	0.000252746	0.00175207
AMER2	17.884	-6.07464	1.69826	-3.57698	0.000347584	0.00231985
DEFB105A	6.4609	-6.07112	2.02452	-2.99879	0.00271056	0.0131327
CEACAM1	6.43556	-6.06209	2.03158	-2.98393	0.00284574	0.0136593
PLEK	195.01	-6.05782	0.560314	-10.8115	3.03716e-27	5.30988e-25
LINC00939	6.28462	-6.03306	2.20137	-2.7406	0.00613277	0.0257676
KANK4	17.2242	-6.02205	1.67479	-3.59569	0.000323527	0.00217618
ZFP57	6.2152	-6.01542	2.04816	-2.937	0.00331409	0.0155456
ENSG00000261026	6.2152	-6.01542	2.04816	-2.937	0.00331409	0.0155456
LINC02955	6.18986	-6.00604	2.04837	-2.93211	0.00336665	0.0157656
ENSG00000226965	6.14579	-5.99645	2.04151	-2.93725	0.00331132	0.0155397
TCERG1L-AS1	6.14579	-5.99645	2.04151	-2.93725	0.00331132	0.0155397
CCNA1	6.12706	-5.99604	2.10532	-2.84804	0.00439893	0.0196131
ENSG00000259223	6.03561	-5.97227	2.05016	-2.91308	0.00357887	0.0165728
OR7E125P	6.01358	-5.96737	2.0564	-2.90185	0.00370964	0.0170521
OR7E154P	6.01358	-5.96737	2.0564	-2.90185	0.00370964	0.0170521
MMRN1	5.98823	-5.9577	2.07928	-2.86528	0.00416646	0.0187718
EGR2	65.8246	-5.94824	0.943827	-6.30226	2.93346e-10	8.3472e-09
GLIPR1L2	5.92213	-5.94274	2.06289	-2.88078	0.0039669	0.0180256
GARIN5B	5.90009	-5.93775	2.06091	-2.88113	0.00396258	0.0180181
HES2	16.1687	-5.92721	1.69649	-3.49381	0.000476175	0.00303663
ENSG00000239219	5.74584	-5.9023	2.0918	-2.82164	0.00477789	0.0209763
ASB2	47.4526	-5.89629	0.991266	-5.94825	2.71032e-09	6.24038e-08
XIRP1	15.4162	-5.86086	1.71878	-3.4099	0.000649872	0.00395833
ENSG00000273345	5.52218	-5.84491	2.11058	-2.76934	0.00561705	0.0239867
TPTE2	5.50014	-5.83953	2.12248	-2.75127	0.00593646	0.0250859
SLC5A4-AS1	5.45276	-5.82353	2.10799	-2.7626	0.00573431	0.0243915
LINC01275	5.412	-5.81742	2.21549	-2.62579	0.00864488	0.0342376
PAGE1	5.40869	-5.81267	2.1052	-2.7611	0.00576078	0.0244789
ANKRD1	297.253	-5.80471	0.490759	-11.828	2.79677e-32	6.41081e-30
ENSG00000289394	5.34258	-5.79624	2.11477	-2.74083	0.00612835	0.0257621
A4GALT	58.7261	-5.78722	0.873262	-6.62713	3.42282e-11	1.1426e-09
HSD3BP4	5.25444	-5.77389	2.15719	-2.67657	0.00743791	0.0302055
ENSG00000241449	5.25444	-5.77389	2.15719	-2.67657	0.00743791	0.0302055
SNX31	5.25444	-5.77389	2.15719	-2.67657	0.00743791	0.0302055
LCN9	5.2291	-5.76285	2.13526	-2.69889	0.00695706	0.0286076
VEPH1	71.707	-5.75084	0.801587	-7.17431	7.26724e-13	3.12992e-11
CRMA	100.081	-5.72834	1.8368	-3.11865	0.00181681	0.00940076
ENSG00000288583	5.09358	-5.72325	2.21945	-2.57868	0.00991796	0.0382511
OPA1-AS1	5.05281	-5.71694	2.16448	-2.64125	0.00825999	0.0330027
CAPN14	4.9834	-5.69357	2.16045	-2.63536	0.00840483	0.0334475
TNFRSF10A-DT	13.6565	-5.67789	1.73509	-3.27239	0.00106642	0.00599138
ABCD2	13.6565	-5.67789	1.73509	-3.27239	0.00106642	0.00599138
REG3A	4.91729	-5.67571	2.15898	-2.62889	0.00856646	0.0339989
KCNF1	4.82584	-5.6457	2.22357	-2.53902	0.0111163	0.0420017
MC5R	4.80711	-5.64535	2.20263	-2.563	0.0103772	0.0396962
LINC01793	4.76304	-5.63284	2.24577	-2.5082	0.0121349	0.045172
ENSG00000270090	4.76304	-5.63284	2.24577	-2.5082	0.0121349	0.045172
ANXA3	234.978	-5.6122	0.460726	-12.1812	3.91479e-34	1.03541e-31
GLIPR1L1	4.67159	-5.60202	2.19047	-2.55745	0.0105441	0.0402527
PKD1L2	25.9456	-5.59932	1.24477	-4.49828	6.85061e-06	7.56575e-05
ENSG00000279536	4.62752	-5.58935	2.20366	-2.5364	0.0112	0.0422184
CHRND	25.3365	-5.56934	1.24721	-4.46545	7.98995e-06	8.70289e-05
ENSG00000286358	4.53607	-5.55729	2.22833	-2.49392	0.012634	0.0466595
ENSG00000231589	12.5493	-5.55554	1.75025	-3.17415	0.00150277	0.00799317
CD70	12.5062	-5.54247	1.92215	-2.88347	0.00393319	0.0179042
ENSG00000279375	4.46997	-5.5376	2.21882	-2.49575	0.0125693	0.0464978
MUPP	4.46997	-5.5376	2.21882	-2.49575	0.0125693	0.0464978
LANCL3	12.3257	-5.52896	1.75625	-3.14817	0.00164298	0.00862335
SNCA-AS1	4.42589	-5.52437	2.22551	-2.4823	0.0130539	0.047937
ENSG00000228566	4.42589	-5.52437	2.22551	-2.4823	0.0130539	0.047937
LINC01132	4.40386	-5.5177	2.23277	-2.47123	0.0134649	0.0491038
PDYN	2174.08	-5.47546	0.236014	-23.1997	4.5811e-119	3.15027e-115
GAD1	3336.47	-5.47452	0.27599	-19.836	1.45691e-87	3.757e-84
GRM6	11.8376	-5.47183	1.76817	-3.09463	0.00197058	0.0100613
LINC01902	23.2176	-5.43486	1.26536	-4.29511	1.74608e-05	0.000173431
ENSG00000289162	11.1666	-5.38554	1.78212	-3.02199	0.00251119	0.0123376
S100A4	263.502	-5.3599	0.420465	-12.7475	3.21738e-37	1.07056e-34
THSD7B	10.9429	-5.35559	1.78725	-2.99655	0.00273056	0.0132171
TCP11X1	10.9725	-5.35401	1.7841	-3.00096	0.00269126	0.0130736
FILIP1	10.8844	-5.3429	1.79651	-2.97404	0.00293903	0.014045
RPE65	75.2448	-5.32841	0.703957	-7.56923	3.75454e-14	1.94126e-12
SGCD	74.0022	-5.30512	0.71645	-7.40473	1.31416e-13	6.3791e-12
RBM46	31.8719	-5.30417	1.08968	-4.86765	1.12934e-06	1.4926e-05
ENSG00000277702	21.2233	-5.29986	1.30399	-4.06435	4.81674e-05	0.000420546
TRGC2	31.5758	-5.29535	1.06215	-4.9855	6.18007e-07	8.7505e-06
LINC02990	31.2341	-5.27768	1.05653	-4.99531	5.87418e-07	8.36909e-06
HMSD	10.294	-5.26473	1.80254	-2.92072	0.00349224	0.016247
DDX60L	51.3846	-5.26223	0.868332	-6.06016	1.35985e-09	3.35571e-08
CCN3	134.1	-5.26139	0.590038	-8.91703	4.78951e-19	4.18676e-17
EGR3	122.58	-5.24794	0.615577	-8.52523	1.52511e-17	1.14411e-15
EOMES	19.9112	-5.20997	1.56583	-3.32729	0.000876951	0.0050876
ACTC1	3702.1	-5.20903	0.262019	-19.8804	6.0168e-88	1.77324e-84
PARM1	374.901	-5.20036	0.353302	-14.7193	4.84506e-49	2.63036e-46
GZMH	9.85418	-5.19412	1.81519	-2.86147	0.0042168	0.0189526
IL10	49.1643	-5.19267	0.831517	-6.24482	4.24297e-10	1.15848e-08
LRRC3B	9.64925	-5.15971	1.86652	-2.76435	0.00570362	0.024281
TAGLN	3618.42	-5.12608	0.220681	-23.2284	2.35128e-119	2.42534e-115
SLCO6A1	9.22301	-5.10382	1.85781	-2.74723	0.00601016	0.0253247
DEFA6	230.862	-5.10243	0.415424	-12.2824	1.12547e-34	3.09578e-32
GOLGA8M	101.351	-5.09162	0.616335	-8.26113	1.44296e-16	9.69648e-15
ENSG00000286151	9.18319	-5.08891	1.83871	-2.76765	0.00564619	0.0240812
PLAU	603.294	-5.08378	0.313368	-16.223	3.46609e-59	3.10893e-56
PACSIN1	9.11378	-5.07544	1.86649	-2.71924	0.00654318	0.0272399
GRM8	261.725	-5.06711	0.470839	-10.7619	5.20893e-27	8.95503e-25
ACTA1	62.5998	-5.05977	0.774982	-6.52889	6.62589e-11	2.12255e-09
IL31RA	17.7947	-5.04322	1.35715	-3.71603	0.000202379	0.00144965
ACTG1P2	17.4533	-5.02123	1.36073	-3.69012	0.000224152	0.00157879
ACTG1P11	17.4533	-5.02123	1.36073	-3.69012	0.000224152	0.00157879
CARMN	60.812	-5.008	0.739826	-6.76916	1.29532e-11	4.5836e-10
FZD5	432.964	-5.00496	1.93581	-2.58546	0.00972496	0.0376762
ENSG00000272512	25.7418	-4.99223	1.10822	-4.50473	6.64572e-06	7.37103e-05
MYL7	154.411	-4.99077	0.481629	-10.3623	3.68188e-25	5.3491e-23
MIR100HG	25.4367	-4.97666	1.09432	-4.54774	5.42263e-06	6.14665e-05
GSTM5	8.37998	-4.95388	1.87613	-2.64047	0.00827899	0.0330679
ENSG00000270059	8.39871	-4.95362	1.8957	-2.61309	0.0089728	0.0352253
EMX2OS	82.589	-4.94181	1.3143	-3.76004	0.000169886	0.00124535
ENSG00000269397	16.5728	-4.94049	1.33333	-3.70537	0.000211086	0.00150266
CDH5	8.20039	-4.92082	1.87917	-2.61861	0.0088288	0.0348057
LINC02506	15.9755	-4.87873	1.35589	-3.59818	0.000320453	0.00215883
ACTA2	722.776	-4.87802	0.278977	-17.4854	1.85103e-68	2.72763e-65
C12orf42	7.76755	-4.84612	1.8999	-2.55072	0.0107501	0.04085
DEFA8P	7.79714	-4.84446	1.89895	-2.55113	0.0107375	0.040832
DKK2	61.1615	-4.82159	0.70039	-6.88415	5.81327e-12	2.1805e-10
CAVIN1	275.267	-4.82075	0.370165	-13.0233	9.02376e-39	3.26597e-36
DENND2D	7.59551	-4.80469	1.91277	-2.5119	0.0120082	0.0447972
OPRK1	7.54388	-4.80236	1.91175	-2.51202	0.0120041	0.0447902
ENSG00000251002	30.2456	-4.80006	0.974851	-4.92388	8.48433e-07	1.15228e-05
ACTG2	22.2722	-4.77487	1.13469	-4.20807	2.57567e-05	0.000243855
WEE2-AS1	7.41922	-4.77226	1.9289	-2.47408	0.0133579	0.0487914
C2orf78	7.34226	-4.76138	1.92556	-2.47273	0.0134087	0.0489294
RYR2	123.504	-4.744	0.52636	-9.01284	2.0078e-19	1.82897e-17
PDGFD	208.383	-4.72844	0.427923	-11.0497	2.19873e-28	4.12362e-26
EPPK1	739.857	-4.69896	0.324369	-14.4865	1.47484e-47	7.24427e-45
THBS1	1391.63	-4.69262	0.247442	-18.9645	3.34993e-80	7.67878e-77
EGR1	4448.77	-4.68751	0.285031	-16.4456	9.01632e-61	9.78982e-58
TAFA4	48.5717	-4.68013	0.775502	-6.03496	1.59e-09	3.88186e-08
ASPDH	34.4125	-4.66057	0.88908	-5.24202	1.5883e-07	2.55391e-06
CDH17	13.6244	-4.64893	1.40794	-3.30193	0.000960214	0.0054858
GRIA1	979.678	-4.64572	0.255601	-18.1757	8.04324e-74	1.38277e-70
ABCB10P3	27.1659	-4.63419	1.02197	-4.53458	5.77196e-06	6.5033e-05
LINC01106	13.3314	-4.61489	1.39105	-3.31757	0.000908046	0.00524361
NPAS4	19.8891	-4.60766	1.14986	-4.00716	6.1452e-05	0.000521169
FAM224B	13.2179	-4.60093	1.39247	-3.30416	0.000952623	0.00545452
ARC	39.647	-4.59961	0.850944	-5.40531	6.46977e-08	1.12634e-06
ENSG00000281100	12.9797	-4.56636	1.41969	-3.21644	0.00129791	0.00710234
ZNF736P9Y	25.324	-4.53816	1.0201	-4.44875	8.6372e-06	9.34376e-05
FLG	62.9998	-4.52605	0.705729	-6.41329	1.42408e-10	4.32042e-09
FAM224A	12.5469	-4.52225	1.41017	-3.20688	0.00134182	0.00729811
PIP5K1B	136.686	-4.50816	0.475017	-9.49053	2.29873e-21	2.40725e-19
ADORA2A-AS1	18.6021	-4.5029	1.16161	-3.87643	0.000105999	0.0008356
ZNF726	30.9174	-4.49763	0.937048	-4.79978	1.58838e-06	2.02149e-05
ARFGEF3	12.0489	-4.45883	1.66151	-2.6836	0.00728352	0.0296779
TRGC1	17.8719	-4.45312	1.20052	-3.70934	0.000207804	0.00148288
FLG-AS1	35.7885	-4.4469	0.839069	-5.2998	1.15929e-07	1.91636e-06
NECTIN3-AS1	135.884	-4.43479	0.464902	-9.53919	1.43949e-21	1.53869e-19
HIVEP2-DT	112.161	-4.42959	0.539433	-8.21156	2.18324e-16	1.4436e-14
CD8B2	94.2365	-4.42439	0.547917	-8.07493	6.75163e-16	4.28573e-14
OTOG	29.2166	-4.41648	0.931059	-4.7435	2.10059e-06	2.60427e-05
CCN2	746.929	-4.37964	0.261279	-16.7623	4.6042e-63	5.58733e-60
CYP24A1	51.3254	-4.37767	0.705606	-6.20413	5.49987e-10	1.46383e-08
LINC00605	11.1829	-4.34796	1.45228	-2.99389	0.00275446	0.0133109
TPPP3	166.672	-4.34378	0.435965	-9.96361	2.19939e-23	2.78365e-21
ENSG00000280435	27.8006	-4.34003	0.937024	-4.63172	3.62644e-06	4.2873e-05
ENSG00000254510	66.0355	-4.32985	0.6348	-6.82081	9.05294e-12	3.28807e-10
TNNT3	184.632	-4.30294	0.406472	-10.5861	3.45845e-26	5.32447e-24
KLF4	10.6661	-4.27448	1.52929	-2.79508	0.00518874	0.0224316
ENSG00000271590	10.5517	-4.27009	1.4953	-2.85567	0.00429461	0.019247
LINC00685	52.6245	-4.25846	0.689899	-6.17258	6.71832e-10	1.75664e-08
DUSP13	10.4602	-4.25542	1.50642	-2.82486	0.0047301	0.0208153
GDA	104.782	-4.25352	0.507204	-8.38621	5.02049e-17	3.57147e-15
NCMAP	36.4091	-4.24575	0.833306	-5.09507	3.48615e-07	5.22289e-06
MX2	41.6499	-4.24397	0.763579	-5.558	2.72883e-08	5.13648e-07
LINC02301	36.0387	-4.22782	0.815263	-5.18584	2.15044e-07	3.39171e-06
PIFO	206.315	-4.22441	0.401336	-10.5259	6.56479e-26	1.0032e-23
SPP1	46.0812	-4.21833	0.726409	-5.8071	6.35631e-09	1.35186e-07
ENSG00000234537	15.0455	-4.17966	1.23715	-3.37846	0.000728928	0.00435889
DKK1	15838.4	-4.17686	0.224863	-18.5751	5.11082e-77	9.58511e-74
ENSG00000253288	29.9542	-4.17226	0.920939	-4.53044	5.886e-06	6.61374e-05
PDGFA-DT	9.98726	-4.17036	1.53027	-2.72524	0.00642555	0.0268284
FILIP1L	703.529	-4.1548	0.269031	-15.4436	8.33731e-54	6.14281e-51
PHOSPHO1	78.2759	-4.15199	0.582979	-7.12202	1.06358e-12	4.46023e-11
VIL1	14.6975	-4.14909	1.40685	-2.94921	0.00318588	0.0150366
MYH6	6387.58	-4.13814	0.221954	-18.6442	1.40817e-77	2.90505e-74
ALDH8A1	9.7636	-4.13567	1.53764	-2.68962	0.00715344	0.0292634
MYBPC2	38.7643	-4.13436	0.772506	-5.35189	8.70419e-08	1.47752e-06
FOS	2235.22	-4.13157	0.259735	-15.9069	5.67873e-57	4.68609e-54
LINC01068	19.2809	-4.12998	1.09761	-3.7627	0.000168086	0.00123446
NBAT1	9.67545	-4.12237	1.56976	-2.62612	0.00863641	0.0342172
MAMDC2	57.8342	-4.12132	0.646989	-6.37001	1.89017e-10	5.58657e-09
CNTN1	23.9721	-4.11884	0.979413	-4.20542	2.60601e-05	0.000246501
SLC46A3	100.701	-4.11422	0.538394	-7.64165	2.14449e-14	1.14318e-12
PPFIBP2	310.177	-4.11066	0.36206	-11.3535	7.12248e-30	1.42657e-27
PRDM1	376.488	-4.10905	0.325143	-12.6377	1.30855e-36	4.15313e-34
ENSG00000227992	28.5751	-4.10698	0.906709	-4.52954	5.91116e-06	6.63839e-05
HID1	14.338	-4.09974	1.28785	-3.1834	0.00145558	0.00779359
IL11	218.328	-4.09904	0.377914	-10.8465	2.07228e-27	3.68544e-25
LINC01277	23.3961	-4.08914	1.0249	-3.98979	6.61329e-05	0.000555054
CLIC6	195.925	-4.07549	0.414881	-9.82327	8.9398e-23	1.07226e-20
CSRNP3	1141.96	-4.06534	0.300876	-13.5117	1.33426e-41	5.85653e-39
SLIT1	297.657	-4.04592	0.376992	-10.7321	7.1929e-27	1.20642e-24
ENSG00000280302	13.5381	-4.01437	1.30071	-3.08628	0.00202679	0.0103038
PITPNA-AS1	8.94953	-4.01019	1.52287	-2.63331	0.00845576	0.0336048
SSUH2	8.94622	-4.00653	1.5744	-2.54481	0.0109338	0.041426
ZMAT4	129.61	-4.00602	0.481827	-8.31422	9.23598e-17	6.35127e-15
FAM166B	8.89098	-3.99147	1.56676	-2.54759	0.0108468	0.0411418
PLD1	56.9685	-3.98096	0.637491	-6.24473	4.24532e-10	1.15848e-08
ENSG00000287252	61.2389	-3.96765	0.670509	-5.91737	3.27128e-09	7.39983e-08
GDNF	188.098	-3.94049	0.389906	-10.1063	5.1826e-24	6.94266e-22
MYBPH	25.6609	-3.93972	0.916082	-4.30062	1.70317e-05	0.000169877
CNN1	1492.37	-3.93675	0.226683	-17.3667	1.47391e-67	2.02712e-64
D21S2088E	8.45058	-3.93224	1.58708	-2.47766	0.0132248	0.0483823
SPHKAP	12.7901	-3.93211	1.27331	-3.0881	0.00201438	0.0102533
MYLIP	1354.03	-3.91713	0.238236	-16.4422	9.53352e-61	9.83382e-58
PAK3	33.4987	-3.90893	0.802368	-4.87174	1.1062e-06	1.46484e-05
NIPAL4	12.5994	-3.90371	1.3292	-2.93688	0.00331534	0.0155479
NOX5	12.4971	-3.89459	1.31046	-2.97193	0.00295933	0.0141256
CREB5	909.687	-3.89368	0.69254	-5.62231	1.88416e-08	3.67394e-07
GOLGA8S	12.4014	-3.89014	1.29406	-3.00615	0.00264576	0.0128969
HOXC10	57.7873	-3.88236	0.677662	-5.72905	1.00997e-08	2.06294e-07
PTCHD4	687.254	-3.88056	0.289573	-13.401	5.96594e-41	2.36687e-38
GOLGA8T	61.7131	-3.87905	0.603415	-6.4285	1.28873e-10	3.92711e-09
ENSG00000224969	24.6041	-3.87422	0.95415	-4.06039	4.89905e-05	0.000426985
TH	24.461	-3.86841	0.936293	-4.13163	3.60205e-05	0.000326208
RPSAP47	69.3243	-3.86762	0.571034	-6.77301	1.26127e-11	4.47079e-10
PCSK9	509.995	-3.86748	0.286287	-13.5091	1.38171e-41	5.93847e-39
PLA2G3	77.1301	-3.8603	0.550722	-7.00953	2.39128e-12	9.5605e-11
CARS1-AS1	12.1478	-3.85601	1.36879	-2.8171	0.00484591	0.0212253
ENSG00000235296	60.449	-3.84338	0.627748	-6.12249	9.21225e-10	2.34918e-08
SIDT1	11.9869	-3.83313	1.29452	-2.96103	0.0030661	0.0145399
ABCB10P4	32.0109	-3.83228	0.826461	-4.63697	3.53551e-06	4.1846e-05
GOLGA8IP	47.4814	-3.82611	0.690266	-5.54295	2.9742e-08	5.53771e-07
RPS26P6	182.439	-3.82445	0.392749	-9.73764	2.08331e-22	2.44197e-20
SLC7A11-AS1	11.9284	-3.81884	1.34678	-2.83555	0.00457475	0.0202483
EYA1	11.7261	-3.8131	1.34877	-2.82709	0.00469731	0.0207019
ABCC9	59.1722	-3.81258	0.616346	-6.18578	6.17952e-10	1.62399e-08
LINC02575	38.9538	-3.80262	0.767339	-4.9556	7.21073e-07	1.00106e-05
MYH7B	81.8403	-3.79951	0.537019	-7.07519	1.49246e-12	6.09691e-11
SLC17A7	42.4241	-3.78361	0.711466	-5.31805	1.04883e-07	1.7506e-06
MIR196A1	34.9083	-3.782	0.84522	-4.47458	7.65616e-06	8.38822e-05
LRAT	84.5495	-3.77966	0.532142	-7.10272	1.22329e-12	5.06755e-11
CST2	15.3624	-3.76165	1.21938	-3.08488	0.00203633	0.0103472
MT-TR	121.92	-3.75997	0.484168	-7.76584	8.11076e-15	4.52229e-13
MYOM1	38.2134	-3.75831	0.815438	-4.60894	4.04725e-06	4.71839e-05
TBC1D29P	26.6883	-3.75675	0.940878	-3.99281	6.52948e-05	0.000549361
CCN1	1496.85	-3.75634	0.251257	-14.9502	1.55296e-50	1.00118e-47
HOXC-AS2	41.2858	-3.74225	0.784122	-4.77254	1.81919e-06	2.28562e-05
ZFP36	400.176	-3.73197	0.305764	-12.2054	2.90907e-34	7.8966e-32
PAQR5	118.096	-3.72815	1.16356	-3.20408	0.00135493	0.00734041
TRDJ3	18.6084	-3.72253	1.0428	-3.56975	0.000357316	0.00237257
SLC15A2	14.7415	-3.7171	1.16524	-3.18998	0.0014228	0.00764784
LINC01300	18.5344	-3.71506	1.08788	-3.41497	0.000637896	0.00389458
CYP1B1-AS1	18.4949	-3.71225	1.06521	-3.48498	0.00049218	0.00312325
COL5A3	14.6796	-3.70381	1.14977	-3.22136	0.00127583	0.00699824
JPH2	556.353	-3.67949	0.265707	-13.8479	1.30933e-43	5.87205e-41
ENSG00000231104	10.7729	-3.67495	1.33627	-2.75014	0.0059569	0.0251413
GADD45B	108.078	-3.67466	0.47699	-7.70386	1.32018e-14	7.22423e-13
GRAMD2B	21.4577	-3.66917	0.973813	-3.76783	0.000164671	0.0012137
MPIG6B	50.216	-3.66604	0.654475	-5.6015	2.12509e-08	4.09343e-07
TNFRSF10A	77.7793	-3.64353	0.534678	-6.81443	9.46378e-12	3.42522e-10
MIR23AHG	161.964	-3.63729	0.414917	-8.76632	1.84607e-18	1.50014e-16
ENSG00000261786	91.0447	-3.63303	0.506303	-7.1756	7.19894e-13	3.10699e-11
GOLGA8K	52.6189	-3.63226	0.633029	-5.73791	9.58509e-09	1.96953e-07
TBX18	27.9811	-3.63027	0.903567	-4.01771	5.87655e-05	0.000501378
TRDC	1575.94	-3.62521	0.246852	-14.6858	7.95194e-49	4.20637e-46
BIRC7	27.9047	-3.61947	0.94039	-3.8489	0.000118649	0.000918127
BTN3A3	103.384	-3.60947	0.479185	-7.53252	4.97712e-14	2.54154e-12
KCNMA1	235.237	-3.60845	0.36311	-9.93763	2.85549e-23	3.54873e-21
KLRD1	13.7146	-3.60586	1.20483	-2.99285	0.0027639	0.0133441
CAPN13	10.3552	-3.60568	1.34745	-2.67593	0.00745215	0.0302514
TSPAN2	137.048	-3.59872	0.415806	-8.65481	4.93731e-18	3.88766e-16
PIK3R5	37.6146	-3.59313	0.838645	-4.28444	1.83198e-05	0.000180658
MT-TP	305.977	-3.58697	0.338745	-10.589	3.35154e-26	5.19866e-24
CYP1B1	338.331	-3.57838	0.300147	-11.9221	9.07819e-33	2.25642e-30
ENSG00000289348	67.7664	-3.57583	0.567654	-6.29932	2.98957e-10	8.48348e-09
PAPPA2	10.069	-3.575	1.43462	-2.49194	0.0127046	0.0468783
FGF20	137.377	-3.56848	1.01117	-3.52907	0.000417027	0.00270628
LINC00561	43.7279	-3.56808	0.678131	-5.26164	1.42775e-07	2.31684e-06
CCNO-DT	10.0841	-3.56152	1.37918	-2.58235	0.00981286	0.0379526
KIF19	20.0726	-3.55844	0.986975	-3.6054	0.000311674	0.00210676
LVRN	19.947	-3.55223	1.00946	-3.51893	0.000433296	0.00279718
TNFRSF11B	3502.86	-3.54395	0.205673	-17.231	1.55533e-66	2.0054e-63
DPEP1	119.296	-3.54171	0.475145	-7.45397	9.05745e-14	4.45955e-12
ENSG00000289558	9.88581	-3.53307	1.36552	-2.58734	0.00967202	0.0374923
POSTN	13.0107	-3.52764	1.25604	-2.80854	0.00497667	0.021683
ENSG00000247903	12.9667	-3.52272	1.25665	-2.80327	0.00505867	0.0219799
TXNRD2	16.2649	-3.51404	1.07037	-3.28301	0.00102704	0.00581657
ENSG00000280179	9.77233	-3.51324	1.37538	-2.55439	0.0106375	0.0405302
MYH7	167.966	-3.50202	0.389734	-8.98566	2.5719e-19	2.2969e-17
ZCCHC12	50.9618	-3.49274	0.693456	-5.03672	4.73577e-07	6.90452e-06
RHPN1	83.1342	-3.49093	0.55207	-6.32335	2.55947e-10	7.38489e-09
GRPR	28.6802	-3.47613	1.02311	-3.3976	0.000679798	0.00411751
NTRK2	15.8616	-3.47403	1.07818	-3.22214	0.00127238	0.0069896
GPM6A	56.4968	-3.46913	0.649035	-5.34505	9.03908e-08	1.52724e-06
ERVMER34-1	1280.12	-3.46303	0.23333	-14.8418	7.86505e-50	4.50711e-47
F3	84.784	-3.46042	0.498901	-6.93608	4.03123e-12	1.55738e-10
GRM3	12.4608	-3.4544	1.21894	-2.83393	0.00459789	0.0203332
LYPLAL1-AS1	9.39442	-3.45324	1.38796	-2.488	0.0128464	0.0473335
TNFSF11	12.193	-3.42063	1.22989	-2.78126	0.00541484	0.0232822
BRPF3-AS1	15.1864	-3.41191	1.10409	-3.09023	0.00200002	0.0101989
INPP5D	240.135	-3.41037	0.392057	-8.69866	3.35818e-18	2.68524e-16
ENSG00000277744	18.2501	-3.40602	1.00607	-3.38548	0.000710538	0.00426736
TSPEAR-AS1	66.3742	-3.39942	0.554377	-6.13197	8.67994e-10	2.22444e-08
ENSG00000289483	15.0213	-3.39888	1.11964	-3.03569	0.00239989	0.0118785
NKAIN4	268.818	-3.3983	0.319647	-10.6314	2.12898e-26	3.35273e-24
SMIM38	39.0995	-3.39524	0.733425	-4.6293	3.66908e-06	4.33028e-05
FAM238C	30.0254	-3.38743	0.790196	-4.28682	1.81247e-05	0.000179077
ENSG00000270933	20.8467	-3.37364	1.00009	-3.37335	0.000742589	0.00442508
ENSG00000234147	26.5762	-3.36937	0.863239	-3.90317	9.49423e-05	0.000759759
ENSG00000268707	11.8598	-3.35875	1.32482	-2.53525	0.0112366	0.0423165
IFITM1	1305.54	-3.35669	0.219796	-15.2718	1.17868e-52	8.10541e-50
ENSG00000276122	14.5111	-3.34688	1.19929	-2.79071	0.00525921	0.022684
MBNL2	235.94	-3.34316	0.374225	-8.93356	4.12509e-19	3.6213e-17
ERICH2-DT	652.172	-3.33935	0.270119	-12.3625	4.17035e-35	1.22906e-32
ENSG00000260179	11.7023	-3.33705	1.31221	-2.54308	0.0109879	0.0415774
ENSG00000270605	14.4493	-3.33364	1.12818	-2.95489	0.00312778	0.0147928
ENPP4	40.3041	-3.33006	0.730063	-4.56133	5.08302e-06	5.80429e-05
ANGPTL4	54.6719	-3.3297	0.628976	-5.29384	1.19771e-07	1.97355e-06
ENSG00000278131	17.4103	-3.32804	1.04862	-3.17374	0.00150488	0.00800145
CD8A	25.8358	-3.32372	0.851317	-3.90421	9.45319e-05	0.000757356
SAMD4A	1132.44	-3.32	0.275775	-12.0388	2.22189e-33	5.80222e-31
EPHX4	17.1344	-3.31979	1.05391	-3.14996	0.0016329	0.00857387
MYL4	693.174	-3.3145	0.246865	-13.4264	4.23727e-41	1.71402e-38
ENSG00000260051	20.1547	-3.31399	0.984948	-3.36463	0.000766463	0.00454067
ADAMTSL5	28.3963	-3.30749	0.820008	-4.03349	5.49553e-05	0.000472978
NOD2	36.9341	-3.2984	0.722055	-4.56808	4.92219e-06	5.63512e-05
NPPB	11.4125	-3.29749	1.33728	-2.46582	0.0136699	0.0497373
KRT38	17.0071	-3.29031	1.05319	-3.12414	0.00178325	0.00925028
CPB2-AS1	58.3226	-3.27087	0.613625	-5.3304	9.79972e-08	1.64766e-06
DMD	175.22	-3.26749	0.367579	-8.88922	6.1537e-19	5.26767e-17
LINC01134	11.079	-3.25944	1.27691	-2.5526	0.0106921	0.0407123
HIVEP2	2502.15	-3.25469	0.218599	-14.8888	3.89448e-50	2.36304e-47
ABCA4	631.295	-3.25361	0.262145	-12.4115	2.26413e-35	6.9715e-33
SPATA18	440.999	-3.25361	0.2817	-11.5499	7.38734e-31	1.60422e-28
MYL9	2565.58	-3.24798	0.218709	-14.8507	6.88823e-50	4.06012e-47
GDNF-AS1	238.911	-3.24496	0.351931	-9.22044	2.95894e-20	2.83921e-18
ENSG00000267709	10.928	-3.24227	1.27945	-2.53411	0.0112732	0.0424313
SLC38A4	13.6757	-3.24174	1.17205	-2.76587	0.00567718	0.0241833
ENSG00000283427	19.2413	-3.24118	1.00877	-3.213	0.00131355	0.00717465
PRKG1-AS1	139.214	-3.24056	0.450287	-7.19666	6.17042e-13	2.69695e-11
CRIP3	49.1021	-3.24013	0.624204	-5.19081	2.0938e-07	3.30997e-06
CCNO	226.685	-3.23872	0.451657	-7.17075	7.45903e-13	3.19916e-11
EFCC1	13.6395	-3.23851	1.1413	-2.83757	0.00454586	0.020155
LINC02940	13.4921	-3.23367	1.21545	-2.66047	0.00780316	0.0315024
TRPC5	59.8985	-3.23366	0.567849	-5.69457	1.23685e-08	2.48696e-07
A2M	26.974	-3.22669	0.859053	-3.7561	0.000172583	0.0012621
STAB2	21.7333	-3.21824	1.00031	-3.21726	0.00129422	0.00708594
GOLGA8J	40.2938	-3.21789	0.687132	-4.68307	2.82615e-06	3.40757e-05
SLC4A8	80.6182	-3.21608	0.502045	-6.40596	1.49425e-10	4.50242e-09
EPHA5	24.128	-3.21218	0.917648	-3.50045	0.000464469	0.00297393
USH1C	10.7451	-3.21171	1.26531	-2.53828	0.0111399	0.0420756
ENSG00000282024	32.1443	-3.21115	0.887592	-3.61782	0.000297098	0.00202015
FAM9B	10.6274	-3.20194	1.278	-2.50543	0.0122303	0.045486
DENND3	122.044	-3.19317	0.416234	-7.67157	1.69904e-14	9.224e-13
HOXA11	66.3038	-3.19192	0.56104	-5.6893	1.27564e-08	2.55251e-07
ENSG00000287677	73.6139	-3.18653	0.558692	-5.70356	1.17332e-08	2.36845e-07
RGL3	97.2159	-3.17648	0.457527	-6.94272	3.8463e-12	1.49433e-10
TDO2	256.204	-3.17414	0.343345	-9.24476	2.35779e-20	2.31625e-18
CLDN18	18.2207	-3.17387	1.03239	-3.0743	0.00210997	0.0106766
LUCAT1	49.7516	-3.1728	0.641815	-4.94348	7.67398e-07	1.05543e-05
LINC01036	94.0668	-3.17175	0.475101	-6.67594	2.45647e-11	8.41809e-10
LINC00319	10.4774	-3.17173	1.27087	-2.49572	0.0125702	0.0464978
ADCY10P1	185.255	-3.17044	0.426643	-7.43112	1.07678e-13	5.25154e-12
ST6GAL2	435.806	-3.17008	0.302179	-10.4907	9.52723e-26	1.43465e-23
SLCO5A1	15.529	-3.15648	1.06618	-2.96056	0.00307082	0.0145568
DKK4	15.4441	-3.15051	1.07051	-2.94301	0.00325039	0.015299
TGFB2	208.697	-3.14661	0.367866	-8.5537	1.19202e-17	9.04097e-16
SLC45A2	51.5331	-3.14485	0.628069	-5.00717	5.52373e-07	7.93004e-06
ENSG00000240086	56.0684	-3.13533	0.623333	-5.02995	4.90618e-07	7.1243e-06
SPAG11B	146.038	-3.1341	0.413691	-7.57596	3.56488e-14	1.85248e-12
DPP6	326.204	-3.1341	0.347746	-9.01259	2.01249e-19	1.82897e-17
ENSG00000227712	35.868	-3.12742	0.788048	-3.96857	7.23056e-05	0.000600751
ZNF385B	58.4874	-3.12733	0.568944	-5.49673	3.86908e-08	7.0574e-07
PCDHA5	40.5371	-3.1231	0.674971	-4.62702	3.7097e-06	4.36572e-05
BRINP1	22.7453	-3.11822	0.898166	-3.47176	0.000517057	0.00325607
ENSG00000262766	12.653	-3.1106	1.19054	-2.61276	0.00898132	0.0352422
ISG15	350.543	-3.11002	0.291944	-10.6528	1.69187e-26	2.70568e-24
PDE7B	12.6201	-3.10968	1.15788	-2.68566	0.00723864	0.0295183
OR7E12P	45.1666	-3.10905	0.651836	-4.76967	1.84524e-06	2.31131e-05
C11orf87	647.526	-3.10731	0.261846	-11.8669	1.75786e-32	4.12804e-30
TNFRSF12A	601.779	-3.10304	0.269015	-11.5348	8.8071e-31	1.89261e-28
RFTN2	112.779	-3.10154	0.452957	-6.84731	7.52495e-12	2.75248e-10
ADGRG1	40.0025	-3.09876	0.675709	-4.58593	4.51963e-06	5.21768e-05
SHISA3	24.9683	-3.09634	0.835343	-3.70667	0.000210004	0.00149547
TNFSF9	40.0989	-3.09542	0.695064	-4.45344	8.45059e-06	9.15148e-05
SAT1	6285.4	-3.09384	0.231258	-13.3783	8.09753e-41	3.15193e-38
SGK2	44.8413	-3.09323	0.636082	-4.86295	1.15651e-06	1.52453e-05
IQSEC3	29.7081	-3.08472	0.770493	-4.00357	6.23936e-05	0.000527533
GAPLINC	12.2932	-3.07903	1.18841	-2.59088	0.00957306	0.0371575
PHF24	155.074	-3.0721	0.378376	-8.11917	4.69371e-16	3.03546e-14
HSD17B7P2	97.364	-3.05339	0.522564	-5.8431	5.12397e-09	1.11624e-07
SLC5A12	72.3999	-3.0441	0.51975	-5.85685	4.71731e-09	1.0364e-07
MIR4435-2HG	505.032	-3.04266	0.296051	-10.2775	8.90227e-25	1.2579e-22
ENSG00000279137	98.9061	-3.04221	0.452322	-6.72576	1.74683e-11	6.11835e-10
KCNMB1	28.7874	-3.04024	0.827423	-3.67435	0.000238457	0.00166082
HOXD10	40.8129	-3.03158	0.74279	-4.08133	4.47779e-05	0.000394773
JAG1	2519.9	-3.03076	0.233706	-12.9683	1.85134e-38	6.58504e-36
IFNLR1	122.216	-3.02621	0.422016	-7.17083	7.45418e-13	3.19916e-11
PGPEP1	112.406	-3.02259	0.440145	-6.86726	6.54478e-12	2.42403e-10
ENSG00000235934	104.717	-3.02181	0.461504	-6.54775	5.84089e-11	1.89164e-09
LYPD1	21.5066	-3.02073	0.938504	-3.21866	0.00128791	0.00705697
PAK5	14.3376	-3.01899	1.09032	-2.7689	0.00562459	0.0240131
STC1	37.7665	-3.01391	0.944087	-3.19241	0.00141092	0.00759385
CLIP4	52.1059	-3.01219	0.593214	-5.07774	3.81946e-07	5.67282e-06
ERMN	16.3873	-3.00317	1.06491	-2.82011	0.00480073	0.0210632
COX6B2	23.5602	-3.00254	0.851306	-3.52698	0.00042033	0.00272514
LINC02253	25.9013	-2.99917	0.812161	-3.69283	0.00022177	0.00156575
CADM2-AS1	49.4687	-2.99766	0.641193	-4.67513	2.93763e-06	3.5296e-05
FOLR1	14.136	-2.99563	1.10028	-2.72262	0.00647667	0.02702
RYR1	82.0056	-2.99551	0.491521	-6.09437	1.09868e-09	2.76412e-08
STX1A	309.25	-2.98699	0.340554	-8.77099	1.77105e-18	1.45565e-16
GOLGA6L17P	56.0605	-2.98688	0.641544	-4.65576	3.22787e-06	3.84481e-05
WFDC1	14.1182	-2.98674	1.19469	-2.50002	0.0124188	0.0460624
DES	414.425	-2.97237	0.296126	-10.0375	1.0426e-23	1.36131e-21
MCF2	13.9156	-2.97233	1.09653	-2.71068	0.00671461	0.0278157
SLC2A14	85.2717	-2.96701	0.481782	-6.15841	7.34801e-10	1.91401e-08
MAPKBP1	948.742	-2.96249	0.239324	-12.3786	3.41344e-35	1.02057e-32
FUT3	57.477	-2.95908	0.674481	-4.38719	1.14825e-05	0.000120063
HOXB-AS4	181.789	-2.95838	0.441697	-6.69775	2.11652e-11	7.30164e-10
RASSF4	93.6043	-2.95242	0.456596	-6.46616	1.00527e-10	3.14224e-09
LINC02615	29.504	-2.94259	0.761055	-3.86646	0.000110427	0.000865869
PLP2	79.193	-2.94017	0.499074	-5.89125	3.83293e-09	8.567e-08
DPPA2	15.8196	-2.93656	1.01935	-2.88081	0.00396653	0.0180256
NRXN3	366.484	-2.93436	0.285787	-10.2677	9.85747e-25	1.3834e-22
HOXB7	899.74	-2.93068	0.282268	-10.3826	2.97481e-25	4.41514e-23
FUT1	94.799	-2.93043	0.465593	-6.29398	3.09431e-10	8.76864e-09
ENSG00000268230	20.3438	-2.92662	0.934656	-3.13123	0.00174075	0.00905392
LINC02951	17.9028	-2.9212	1.11187	-2.62728	0.0086071	0.0341273
ENSG00000284664	13.5199	-2.91962	1.13418	-2.57421	0.010047	0.038641
RLN2	15.64	-2.91742	1.02175	-2.85531	0.00429955	0.0192616
SEMA6B	44.6979	-2.91706	0.696253	-4.18966	2.79375e-05	0.000261384
MIR22HG	95.7502	-2.91706	0.489246	-5.96235	2.48628e-09	5.76315e-08
ATP6V0E2	266.007	-2.90042	0.368806	-7.86436	3.70993e-15	2.18051e-13
CXCL14	19.8959	-2.8997	0.909656	-3.18769	0.00143416	0.00769969
BSG-AS1	20.0583	-2.89867	0.978344	-2.96284	0.00304817	0.014466
ENSG00000251095	958.492	-2.89305	0.275424	-10.504	8.28088e-26	1.25614e-23
SPAG11A	129.987	-2.88988	0.415023	-6.96317	3.32698e-12	1.30238e-10
ARMH1	55.0808	-2.88935	0.575008	-5.02488	5.03742e-07	7.29789e-06
FGF10	1653.52	-2.8891	0.283932	-10.1753	2.55534e-24	3.51445e-22
ENSG00000279520	24.0893	-2.88847	0.856392	-3.37284	0.000743979	0.0044308
CD72	32.9422	-2.88727	0.727498	-3.96877	7.2246e-05	0.000600497
RAB30	1252.93	-2.88595	0.243478	-11.853	2.07578e-32	4.8116e-30
TRAC	91.5336	-2.87567	0.457667	-6.28333	3.31386e-10	9.35226e-09
CYTL1	67.3266	-2.86934	0.531964	-5.39385	6.89636e-08	1.19485e-06
MT-TH	105.921	-2.86148	0.499113	-5.73314	9.85901e-09	2.01978e-07
PPP1R14C	77.4938	-2.86007	0.627313	-4.55924	5.13396e-06	5.84512e-05
GASAL1	17.2693	-2.85936	0.969085	-2.95058	0.00317183	0.0149739
ABCB1	53.6204	-2.85016	0.574411	-4.96188	6.98135e-07	9.74724e-06
KCNN3	55.5975	-2.84921	0.58738	-4.85071	1.23019e-06	1.6134e-05
CAPN6	19.1217	-2.84175	0.953014	-2.98186	0.00286505	0.0137392
COL9A3	226.272	-2.83207	0.408425	-6.93414	4.08693e-12	1.57301e-10
YTHDF2	1031.78	-2.82664	0.229971	-12.2913	1.00907e-34	2.81312e-32
LGALS9	31.7545	-2.8261	0.72621	-3.89157	9.95989e-05	0.000792718
CCDC81	21.0407	-2.82324	0.89542	-3.15297	0.00161617	0.00850335
HOXD-AS2	90.5816	-2.81551	0.503253	-5.59463	2.21092e-08	4.23504e-07
ENSG00000271369	24.9881	-2.80688	0.855698	-3.28022	0.00103726	0.00586588
HOXD4	1139.37	-2.80523	0.251595	-11.1498	7.17708e-29	1.39682e-26
CRIP2	66.8373	-2.80442	0.51937	-5.39966	6.67661e-08	1.15941e-06
LINC02802	31.2371	-2.80421	0.747032	-3.7538	0.000174173	0.00127282
SHOX2	22.9124	-2.80344	0.855779	-3.27589	0.0010533	0.00593706
GIPR	14.5986	-2.80132	1.05261	-2.66131	0.00778374	0.0314497
ENSG00000285407	16.5799	-2.79781	1.02651	-2.72555	0.00641937	0.026808
ALCAM	3514.3	-2.79777	0.22664	-12.3446	5.21014e-35	1.49662e-32
NEXN	1005.82	-2.79732	0.309364	-9.04214	1.53632e-19	1.42127e-17
RUNX3	395.092	-2.79718	0.359096	-7.78952	6.72639e-15	3.79141e-13
SLC44A5	329.593	-2.79294	0.28715	-9.72642	2.32633e-22	2.68113e-20
BCL6B	248.814	-2.7926	0.312405	-8.93904	3.92583e-19	3.46111e-17
MAFB	26.9752	-2.79006	0.866903	-3.21842	0.00128899	0.00706103
COL6A4P2	28.9483	-2.78602	0.757395	-3.67843	0.000234677	0.00163892
SMIM10L2A	51.5776	-2.786	0.591407	-4.71079	2.46755e-06	3.0096e-05
ENSG00000235609	70.4159	-2.7858	0.524684	-5.30948	1.09938e-07	1.82905e-06
COLEC10	135.801	-2.78367	0.406322	-6.85091	7.33839e-12	2.69859e-10
OPCML	26.6911	-2.7794	0.811228	-3.42616	0.000612184	0.00375986
ITPKB	263.244	-2.77781	0.324334	-8.56466	1.08395e-17	8.25163e-16
XDH	40.9816	-2.7772	0.657078	-4.2266	2.37252e-05	0.000226598
FOXL1	51.3111	-2.77649	0.604392	-4.59386	4.35123e-06	5.03455e-05
SLCO4C1	77.6536	-2.76847	0.493143	-5.61393	1.97783e-08	3.83123e-07
LRRC43	18.304	-2.76734	0.95926	-2.88487	0.00391576	0.0178366
ATP1B2	193.63	-2.76659	0.398619	-6.94043	3.90901e-12	1.513e-10
GOLGA8H	77.662	-2.76625	0.490159	-5.64357	1.6656e-08	3.27876e-07
CHI3L1	68.9839	-2.76024	0.520023	-5.30791	1.10888e-07	1.8404e-06
ENSG00000288869	42.5556	-2.75729	0.673076	-4.09656	4.19341e-05	0.00037321
DOCK3	75.4149	-2.75666	0.539996	-5.10497	3.30855e-07	4.98214e-06
ENSG00000233721	44.8473	-2.75576	0.666413	-4.13522	3.54611e-05	0.000322274
ENSG00000272729	36.4543	-2.75565	0.720188	-3.8263	0.000130086	0.000994143
DUSP5	426.537	-2.75449	0.289415	-9.51744	1.77496e-21	1.87782e-19
TMTC1	259.107	-2.75281	0.318186	-8.65157	5.07962e-18	3.98451e-16
NOXA1	20.3348	-2.74858	0.975054	-2.81889	0.00481893	0.0211251
NEURL1B	645.222	-2.74821	0.252968	-10.8638	1.71371e-27	3.07424e-25
STUM	22.1533	-2.74809	0.861869	-3.18852	0.00143003	0.00768268
CACNA1F	16.1181	-2.74709	1.01897	-2.69594	0.00701905	0.0288165
PCDHB16	66.5658	-2.747	0.556278	-4.93817	7.88581e-07	1.07925e-05
BAIAP3	52.231	-2.74387	0.593342	-4.62444	3.75615e-06	4.41284e-05
SERPINI1	84.3461	-2.74353	0.47802	-5.73935	9.504e-09	1.95481e-07
IGFBP6	20.1546	-2.74299	0.961613	-2.85248	0.0043379	0.0193871
MT-ATP8	1416.04	-2.74278	0.30394	-9.02409	1.81187e-19	1.66128e-17
BTN3A1	34.0109	-2.73783	0.72466	-3.77808	0.00015804	0.00117279
GUCY1B1	81.7226	-2.73491	0.522073	-5.23855	1.61841e-07	2.59485e-06
MMP23A	63.9794	-2.73455	0.544627	-5.02095	5.14155e-07	7.4331e-06
CPT1B	18.004	-2.73202	0.941187	-2.90274	0.00369914	0.0170207
MUC19	33.8875	-2.72868	0.728175	-3.74729	0.000178753	0.00130169
LIMA1	2595.17	-2.72495	0.235516	-11.5701	5.83885e-31	1.28144e-28
GAS6-AS1	25.9701	-2.72468	0.809815	-3.36458	0.000766609	0.00454067
CD52	25.804	-2.72086	0.815686	-3.33568	0.00085092	0.0049617
ANO9	127.091	-2.71693	0.431974	-6.28957	3.18341e-10	9.00875e-09
TRIM5	375.363	-2.70854	0.309094	-8.76283	1.90401e-18	1.54038e-16
MAFA-AS1	13.7405	-2.70437	1.0669	-2.53479	0.0112514	0.0423571
ACTR3-AS1	31.3998	-2.70316	0.723848	-3.73444	0.000188136	0.00135755
CACNA1I	3506.94	-2.69754	0.226091	-11.9312	8.13548e-33	2.04677e-30
ENSG00000276248	124.984	-2.69689	0.424702	-6.35008	2.15204e-10	6.29738e-09
TBX15	72.125	-2.69659	0.523559	-5.15051	2.59779e-07	4.01141e-06
MMP23B	81.9776	-2.69308	0.478078	-5.63314	1.76962e-08	3.46697e-07
KIAA0895	524.734	-2.68684	0.259065	-10.3713	3.34842e-25	4.93414e-23
ATP2A3	186.371	-2.68677	0.364052	-7.38017	1.5809e-13	7.56704e-12
OVCH2	176.261	-2.68485	0.377054	-7.1206	1.07456e-12	4.4966e-11
PROM2	36.9442	-2.68406	0.674606	-3.97871	6.92906e-05	0.000578165
NTN4	21.2886	-2.68328	1.02614	-2.61492	0.00892484	0.0351084
LIPE-AS1	32.7785	-2.68156	0.750685	-3.57215	0.00035406	0.00235545
TSPEAR-AS2	75.2146	-2.68094	0.536791	-4.99439	5.90211e-07	8.40307e-06
AKR1C2	154.753	-2.67524	0.371577	-7.1997	6.03467e-13	2.64883e-11
LIN37	13.5244	-2.67349	1.07268	-2.49234	0.0126906	0.0468432
LMO1	23.1491	-2.67286	0.932807	-2.86539	0.00416494	0.0187718
HES4	602.763	-2.6727	0.705169	-3.79016	0.00015055	0.00112628
SSPOP	50.0207	-2.66985	0.583673	-4.57422	4.77991e-06	5.4844e-05
AGBL1	51.8595	-2.66661	0.58271	-4.57622	4.73456e-06	5.43842e-05
HOXA10	204.397	-2.66567	0.400725	-6.65212	2.88898e-11	9.73849e-10
ENSG00000278206	21.2336	-2.66458	0.923611	-2.88496	0.00391467	0.0178356
BCL6	103.505	-2.66409	0.429092	-6.20867	5.34362e-10	1.42982e-08
CES1	646.06	-2.66363	0.249214	-10.6881	1.15683e-26	1.87916e-24
HOXC-AS1	61.1201	-2.64983	0.645399	-4.10572	4.0306e-05	0.000360587
MT-ND4L	16659.5	-2.64875	0.255518	-10.3662	3.53302e-25	5.16924e-23
SAMD12	20.7742	-2.64703	0.92395	-2.8649	0.00417139	0.0187813
CSRP1	734.47	-2.64537	0.246908	-10.714	8.74964e-27	1.45569e-24
SPRY2	1511.77	-2.64431	0.213481	-12.3867	3.08602e-35	9.36244e-33
ENSG00000273284	49.2208	-2.6438	0.601751	-4.39352	1.1153e-05	0.000117033
KCNJ8	121.225	-2.64205	0.40205	-6.57145	4.98267e-11	1.63943e-09
MAPK15	316.645	-2.64096	0.31109	-8.48936	2.07772e-17	1.52539e-15
LNCTAM34A	49.3259	-2.63965	0.624473	-4.227	2.36827e-05	0.000226297
ENSG00000279667	20.568	-2.63154	1.0072	-2.61273	0.00898223	0.0352422
DEFB104B	170.966	-2.63112	0.373151	-7.05107	1.77548e-12	7.16792e-11
ENSG00000255983	18.5907	-2.62554	1.00473	-2.61317	0.00897061	0.0352234
LINC01780	20.4074	-2.62029	0.983081	-2.66538	0.00769005	0.0311131
CAPS2	68.995	-2.61685	0.505098	-5.18087	2.20854e-07	3.46744e-06
LINC00622	28.1058	-2.61571	0.898956	-2.90972	0.0036175	0.0167255
ENSG00000272078	22.3024	-2.60254	0.906915	-2.86966	0.00410913	0.0185658
CRACR2B	53.9138	-2.60186	0.627396	-4.14708	3.36744e-05	0.000308483
WFDC2	94.1027	-2.59795	0.520023	-4.99583	5.85832e-07	8.35225e-06
DMRTC1B	27.5921	-2.59539	0.769921	-3.37099	0.000748996	0.00445425
ENSG00000258515	14.6913	-2.59476	1.02866	-2.52245	0.011654	0.0436494
PRSS46P	14.7505	-2.59315	1.02717	-2.52455	0.0115847	0.0434374
ENSG00000274253	16.5189	-2.59016	0.974589	-2.65769	0.00786785	0.0316833
GCSAM	313.28	-2.58908	0.319842	-8.09486	5.73285e-16	3.65782e-14
PPP1R32	75.3417	-2.58571	0.509527	-5.07473	3.88051e-07	5.75108e-06
SYN3	156.975	-2.58155	0.372253	-6.93493	4.06408e-12	1.56714e-10
S1PR1	166.066	-2.58067	0.354955	-7.2704	3.58415e-13	1.62866e-11
EPHA1	63.8598	-2.57918	0.528476	-4.88042	1.05862e-06	1.409e-05
ENSG00000250318	16.4054	-2.57756	0.998578	-2.58123	0.009845	0.0380478
ENSG00000213981	778.056	-2.57306	0.232406	-11.0714	1.72664e-28	3.2748e-26
M1AP	38.1198	-2.57132	0.654597	-3.92809	8.56241e-05	0.000694895
ENSG00000227885	14.4676	-2.56884	1.03373	-2.48503	0.012954	0.0476279
ENSG00000254851	308.853	-2.56339	0.305157	-8.40022	4.45624e-17	3.19209e-15
CRLF1	61.3027	-2.55904	0.530568	-4.82321	1.41265e-06	1.82144e-05
ENSG00000276668	23.2586	-2.55832	0.884404	-2.89271	0.00381938	0.0174786
MGLL	36.324	-2.55809	0.770858	-3.3185	0.000905019	0.00522906
ANK1	19.8216	-2.55639	0.888434	-2.87742	0.00400945	0.0181831
FLJ16779	25.1937	-2.55626	0.848334	-3.01328	0.00258444	0.0126404
HOMER2	852.533	-2.55537	0.247788	-10.3127	6.17378e-25	8.84479e-23
ENSG00000224675	32.3556	-2.55426	0.703726	-3.62962	0.000283837	0.00194189
GEM	94.9709	-2.55146	0.442512	-5.76585	8.12452e-09	1.6896e-07
IL19	60.6548	-2.54957	0.572309	-4.45487	8.39422e-06	9.10477e-05
CELF4	55.2574	-2.54761	0.598205	-4.25875	2.05572e-05	0.000199492
FHL2	767.885	-2.54756	0.235031	-10.8393	2.24264e-27	3.95432e-25
TPD52L1	137.498	-2.54554	0.384983	-6.61209	3.78925e-11	1.25679e-09
HSFY3P	30.2409	-2.54549	0.778604	-3.2693	0.00107813	0.00605057
HOXA9	822.495	-2.54244	0.302892	-8.39388	4.70363e-17	3.35764e-15
TBC1D3B	21.4101	-2.54059	0.873821	-2.90745	0.0036439	0.0168099
SPINT2	243.842	-2.54053	0.389819	-6.51722	7.1621e-11	2.28368e-09
ENSG00000280184	19.5092	-2.53894	0.913301	-2.77996	0.00543648	0.0233412
CCDC153	30.2754	-2.53655	0.735496	-3.44877	0.000563152	0.00349934
DMRTC1	26.6313	-2.53581	0.782373	-3.24118	0.00119036	0.00659252
DACH1	1244.94	-2.53474	0.261476	-9.69393	3.1996e-22	3.6268e-20
GLIPR1	59.8223	-2.52898	0.603509	-4.19046	2.78394e-05	0.000260583
CD226	59.9808	-2.52599	0.561436	-4.49916	6.82214e-06	7.54238e-05
IFI27	67.2818	-2.52389	0.523814	-4.8183	1.44788e-06	1.86453e-05
FER1L5	17.6161	-2.52205	0.954454	-2.6424	0.00823203	0.0329122
MITF	17.5019	-2.5199	0.979136	-2.57359	0.0100649	0.0386918
RDH16	38.741	-2.51879	0.65193	-3.86359	0.000111734	0.000873137
ACVR1C	171.987	-2.51756	0.411735	-6.11451	9.68548e-10	2.46073e-08
MAPK13	63.3953	-2.51701	0.526688	-4.77894	1.76222e-06	2.22488e-05
HIVEP3	66.4845	-2.51215	0.542478	-4.63088	3.64106e-06	4.29967e-05
FABP7	52.4926	-2.51178	0.573494	-4.37979	1.18793e-05	0.000123835
TRIM46	153.887	-2.51101	0.371965	-6.75065	1.47189e-11	5.19949e-10
UGT8	684.816	-2.50646	0.289293	-8.66406	4.55234e-18	3.59827e-16
LINC00954	36.5499	-2.5024	0.666205	-3.7562	0.000172512	0.00126203
ENSG00000286863	43.3237	-2.4988	0.675026	-3.70178	0.000214093	0.00151952
CD27-AS1	80.0134	-2.49857	0.477056	-5.23747	1.62797e-07	2.60753e-06
TBC1D3E	45.2214	-2.493	0.652842	-3.81869	0.00013416	0.0010196
TBC1D10C	38.047	-2.49136	0.659591	-3.77712	0.000158652	0.00117649
LINC02086	172.938	-2.48783	0.415422	-5.98868	2.11555e-09	4.99358e-08
LSP1P5	91.3811	-2.48565	0.446795	-5.5633	2.64724e-08	5.00114e-07
CLSTN2	35.9842	-2.48291	0.712521	-3.48468	0.000492731	0.00312578
BLACAT1	222.107	-2.48288	0.364801	-6.80613	1.00258e-11	3.59709e-10
IQCN	24.0008	-2.48131	0.826937	-3.0006	0.00269448	0.0130763
TPM1	3972.25	-2.48102	0.217793	-11.3916	4.60247e-30	9.30872e-28
ENSG00000196656	690.235	-2.47981	0.24196	-10.2488	1.19804e-24	1.66997e-22
HRNR	32.4329	-2.47106	0.728223	-3.39327	0.000690635	0.00417457
SEPTIN4	63.379	-2.47064	0.554635	-4.45454	8.40727e-06	9.11413e-05
CDC42EP5	87.6138	-2.46993	0.524886	-4.70565	2.53064e-06	3.07643e-05
CTHRC1	503.972	-2.46828	0.273074	-9.0389	1.58262e-19	1.45757e-17
CYTOR	260.547	-2.46393	0.31614	-7.7938	6.5023e-15	3.67513e-13
GABRA3	114.041	-2.46173	0.406496	-6.05597	1.39575e-09	3.43486e-08
IFI6	18.7549	-2.45866	0.923919	-2.66112	0.00778813	0.0314606
CLCNKB	22.0829	-2.45232	0.856115	-2.86447	0.00417708	0.0187946
MYO3B	57.2489	-2.44924	0.562815	-4.35177	1.35042e-05	0.000138948
CNBD1	35.2767	-2.44742	0.702492	-3.48391	0.000494155	0.00313096
MIRLET7A1HG	47.1486	-2.44164	0.598075	-4.0825	4.45529e-05	0.000392957
PLEKHB1	36.9399	-2.44142	0.661836	-3.68886	0.000225261	0.00158497
HRC	100.366	-2.43098	0.439552	-5.53058	3.19169e-08	5.91596e-07
SNAP25	201.347	-2.42478	0.371314	-6.53027	6.56512e-11	2.10635e-09
F10	131.687	-2.42432	0.394682	-6.14247	8.12499e-10	2.09261e-08
MIR17HG	89.7216	-2.42189	0.446226	-5.4275	5.71477e-08	1.00766e-06
ITGA7	267.465	-2.41852	0.304908	-7.93196	2.15713e-15	1.29343e-13
ENSG00000270108	31.3764	-2.41687	0.762586	-3.1693	0.00152805	0.00810583
ABHD12B	403.988	-2.41666	0.271251	-8.9093	5.13579e-19	4.47052e-17
DSTNP1	18.2964	-2.41507	0.937036	-2.57735	0.00995605	0.0383698
TBC1D3K	71.3169	-2.414	0.502438	-4.80457	1.55086e-06	1.97985e-05
MEI1	23.1837	-2.41344	0.823622	-2.93028	0.00338657	0.0158424
PPP2R5B	209.997	-2.41224	0.324158	-7.44155	9.95129e-14	4.87637e-12
ABCA7	168.171	-2.40677	0.386313	-6.23011	4.66097e-10	1.26355e-08
EFNA3	158.394	-2.40652	0.36675	-6.56172	5.31897e-11	1.73624e-09
LINC01356	47.7052	-2.40179	0.732858	-3.27729	0.00104809	0.00591254
MAFF	168.27	-2.40157	0.414576	-5.79284	6.92074e-09	1.46286e-07
PPL	224.371	-2.39983	0.33689	-7.12348	1.05236e-12	4.43063e-11
PRR5L	275.324	-2.39958	0.302951	-7.92068	2.36215e-15	1.40842e-13
DLGAP1-AS1	42.4372	-2.39331	0.621839	-3.84877	0.000118715	0.000918291
FNDC11	42.4194	-2.39052	0.615633	-3.88302	0.000103166	0.000816387
SLC17A5	309.77	-2.39036	0.292828	-8.163	3.26809e-16	2.14034e-14
EDAR	1837.41	-2.38459	0.216786	-10.9997	3.83193e-28	6.99582e-26
HYPK	55.2408	-2.38319	0.546682	-4.35937	1.30435e-05	0.000134476
ACSL6	211.12	-2.38222	0.338241	-7.04297	1.88186e-12	7.56779e-11
RBP5	40.6365	-2.3812	0.630861	-3.77452	0.000160319	0.0011876
TBC1D3	89.2679	-2.37968	0.469665	-5.06677	4.04633e-07	5.97536e-06
COL1A2	11492.3	-2.37588	0.221853	-10.7092	9.21302e-27	1.52052e-24
ZNF25	92.0532	-2.37225	0.452444	-5.24319	1.57821e-07	2.53967e-06
TSPOAP1	820.991	-2.37015	0.244945	-9.67628	3.80314e-22	4.26406e-20
ENSG00000230499	20.842	-2.36833	0.91011	-2.60224	0.00926157	0.0361184
HSP90AA2P	233.362	-2.36821	0.322706	-7.3386	2.15832e-13	1.01426e-11
RNU6-510P	17.6942	-2.36798	0.933905	-2.53556	0.0112266	0.0422868
ILK	62.6973	-2.36697	0.522641	-4.52885	5.9305e-06	6.64925e-05
PLS1	179.779	-2.36652	0.36477	-6.4877	8.7159e-11	2.76204e-09
SHC2	393.623	-2.36014	0.281885	-8.37271	5.63064e-17	3.96451e-15
HHIP	23.9214	-2.35761	0.831568	-2.83513	0.00458065	0.0202657
CCDC88B	296.559	-2.35657	0.302244	-7.79692	6.34381e-15	3.60531e-13
SPOCK3	23.9289	-2.35568	0.816537	-2.88496	0.00391458	0.0178356
COL6A3	2871.58	-2.35394	0.234222	-10.0501	9.18031e-24	1.2063e-21
DUSP8	497.244	-2.35218	0.306794	-7.66698	1.76091e-14	9.50986e-13
FADS3	270.505	-2.35131	0.340812	-6.89915	5.23152e-12	1.97667e-10
LIMS2	22.3739	-2.3498	0.840341	-2.79625	0.00516994	0.0223738
LINC01305	140.476	-2.34944	0.381825	-6.1532	7.59361e-10	1.973e-08
BMP6	44.585	-2.34811	0.604276	-3.88582	0.000101986	0.00080953
ST3GAL5	25.5039	-2.34777	0.790349	-2.97055	0.00297265	0.0141761
PURPL	1291.33	-2.34194	0.260701	-8.98324	2.629e-19	2.33777e-17
FER1L4	245.862	-2.33792	0.317204	-7.37038	1.70145e-13	8.08777e-12
PGGHG	2948.07	-2.33732	0.240645	-9.71272	2.66136e-22	3.05021e-20
CD8B	241.637	-2.33683	0.32416	-7.20889	5.64089e-13	2.48657e-11
MAFA	17.3054	-2.33204	0.938931	-2.48372	0.0130018	0.0477868
COL1A1	6375.13	-2.33117	0.230351	-10.1201	4.50091e-24	6.06888e-22
PALLD	11251	-2.32611	0.217799	-10.6801	1.26179e-26	2.03366e-24
STRCP1	23.5957	-2.32523	0.802816	-2.89634	0.00377543	0.0173044
KLF7	1859.81	-2.32336	0.206934	-11.2275	2.98753e-29	5.92622e-27
CEL	63.0834	-2.32321	0.601829	-3.86025	0.000113272	0.000883146
LINC00106	50.4736	-2.32312	0.609227	-3.81322	0.000137167	0.00104035
NQO1	484.519	-2.32257	0.270161	-8.59696	8.18537e-18	6.3009e-16
MPL	93.9345	-2.32119	0.454163	-5.11091	3.20617e-07	4.84566e-06
HEPHL1	53.3232	-2.31987	0.564232	-4.11155	3.93006e-05	0.000352935
CD44	1523.3	-2.3186	0.24334	-9.52823	1.59989e-21	1.70133e-19
MAFK	113.16	-2.31732	0.464026	-4.99395	5.91582e-07	8.41273e-06
TBILA	134.133	-2.31239	0.475244	-4.86568	1.14063e-06	1.50551e-05
VGF	71.8753	-2.3109	0.524571	-4.40531	1.05634e-05	0.00011149
CES1P1	221.06	-2.30735	0.318651	-7.24098	4.45456e-13	2.00213e-11
COL12A1	23.1988	-2.30731	0.861977	-2.67676	0.00743374	0.0302055
MALAT1	96.4998	-2.30663	0.467174	-4.93741	7.91666e-07	1.08231e-05
TMEM63A	428.148	-2.30594	0.289926	-7.95355	1.81242e-15	1.10296e-13
APLP1	444.411	-2.30548	0.276146	-8.34877	6.89779e-17	4.82378e-15
DOK7	34.0579	-2.30363	0.732252	-3.14595	0.0016555	0.00867705
GSTT2B	26.4182	-2.30311	0.76966	-2.99237	0.00276819	0.0133554
TBC1D3C	96.1406	-2.30009	0.461474	-4.98422	6.22108e-07	8.80252e-06
CCDC146	83.5788	-2.29943	0.481432	-4.77622	1.78619e-06	2.24689e-05
ENSG00000271755	57.3089	-2.29801	0.550938	-4.17108	3.03157e-05	0.000279577
PLEKHA2	44.8908	-2.29662	0.621029	-3.69809	0.000217227	0.00153841
FHIT	95.7929	-2.2947	0.431027	-5.3238	1.01622e-07	1.70444e-06
IZUMO4	34.0887	-2.29341	0.72187	-3.17703	0.0014879	0.00792957
COCH	42.9819	-2.29245	0.667056	-3.43667	0.000588921	0.00363756
TRIM6	511.452	-2.28753	0.278097	-8.22565	1.94134e-16	1.29193e-14
EZH1	433.82	-2.28533	0.270824	-8.43844	3.21606e-17	2.32797e-15
ARFGEF1-DT	18.4068	-2.28428	0.914046	-2.49909	0.0124513	0.0461581
DTNA	182.388	-2.28162	0.378241	-6.03218	1.61767e-09	3.93544e-08
SAMHD1	96.4542	-2.27976	0.434021	-5.25266	1.49921e-07	2.42198e-06
OPN3	226.912	-2.27969	0.348534	-6.54079	6.11948e-11	1.97876e-09
CHKA-DT	21.4605	-2.27904	0.839115	-2.71601	0.00660747	0.0274435
PTCH2	65.8056	-2.27858	0.534754	-4.26098	2.03531e-05	0.000197965
MT-TN	1147.38	-2.27822	0.236325	-9.6402	5.40843e-22	6.03113e-20
GSTT2	30.5246	-2.27741	0.771226	-2.95298	0.00314723	0.0148711
TRPC3	439.224	-2.27692	0.287069	-7.93162	2.16304e-15	1.29343e-13
INSIG2	206.133	-2.27542	0.326676	-6.96537	3.2755e-12	1.29204e-10
PSTPIP1	151.091	-2.27007	0.37788	-6.00739	1.88529e-09	4.52776e-08
FGGY-DT	22.6968	-2.26143	0.825135	-2.74068	0.00613124	0.0257664
MSS51	64.7331	-2.25448	0.520729	-4.32948	1.49464e-05	0.000151968
ENSG00000254461	27.2262	-2.25122	0.791053	-2.84585	0.00442935	0.0197388
TMEM144	40.5244	-2.24813	0.627347	-3.58355	0.00033895	0.00226516
PLEKHG6	31.5089	-2.24208	0.710858	-3.15404	0.00161026	0.00847667
TRIM73	85.51	-2.24011	0.461245	-4.85667	1.19377e-06	1.57063e-05
ENSG00000286058	20.8616	-2.23984	0.899496	-2.4901	0.0127706	0.0470966
TNFRSF25	104.377	-2.23981	0.448582	-4.99308	5.94229e-07	8.4428e-06
RPS23	3421.24	-2.23782	0.207626	-10.7781	4.36583e-27	7.56866e-25
TSSC2	439.601	-2.23587	0.312625	-7.15193	8.55655e-13	3.64714e-11
ZNF692	463.084	-2.2344	0.29352	-7.61241	2.69026e-14	1.41222e-12
ENPEP	57.9882	-2.23271	0.54941	-4.06383	4.82734e-05	0.000421269
TRIM74	43.3336	-2.23082	0.624839	-3.57023	0.000356668	0.00236975
TRDN	56.6555	-2.22931	0.588026	-3.79117	0.000149941	0.00112279
ARSA	701.872	-2.22558	0.277479	-8.02073	1.05119e-15	6.55165e-14
SGMS2	96.1058	-2.22383	0.447301	-4.97165	6.63845e-07	9.3291e-06
ENSG00000229727	41.4758	-2.22186	0.614768	-3.61414	0.000301351	0.00204368
ENO2	372.85	-2.21984	0.271822	-8.16652	3.17404e-16	2.08537e-14
PDGFC	387.05	-2.21968	0.280877	-7.90269	2.72951e-15	1.61346e-13
ENSG00000259668	53.2667	-2.21879	0.568186	-3.90505	9.42074e-05	0.000755637
NECTIN4	20.6017	-2.21726	0.8764	-2.52996	0.0114074	0.0428818
RAB37	23.5706	-2.21686	0.805109	-2.75349	0.00589627	0.024962
LINC01252	28.055	-2.21571	0.817762	-2.70948	0.0067389	0.027894
ENSG00000259683	49.8848	-2.21458	0.634771	-3.48878	0.000485222	0.00308574
EME2	274.485	-2.21434	0.313705	-7.05868	1.68097e-12	6.82645e-11
PVRIG	20.4949	-2.21076	0.895421	-2.46896	0.0135506	0.0493468
GATM	90.7304	-2.20892	0.505371	-4.37087	1.2375e-05	0.000128354
AGRN	4030.45	-2.20781	0.272404	-8.10491	5.27844e-16	3.38181e-14
SMIM3	133.812	-2.20756	0.392664	-5.622	1.8876e-08	3.67717e-07
MYO7A	76.4911	-2.20378	0.497782	-4.4272	9.54645e-06	0.000102149
THAP2	216.68	-2.20339	0.355362	-6.20041	5.63177e-10	1.49144e-08
ZNNT1	64.1574	-2.19847	0.565961	-3.88449	0.000102545	0.000813031
KIT	68.5873	-2.19669	0.660203	-3.32729	0.000876936	0.0050876
MTMR11	111.99	-2.19508	0.423601	-5.18194	2.19586e-07	3.45377e-06
SORBS1	1208.36	-2.19071	0.271566	-8.06696	7.20686e-16	4.54671e-14
BTN3A2	114.729	-2.18805	0.400735	-5.46009	4.75895e-08	8.50756e-07
FOXO6	20.3126	-2.18513	0.852972	-2.56178	0.0104137	0.0398064
TENT5B	143.049	-2.18433	0.422992	-5.16399	2.41739e-07	3.76667e-06
TSPAN15	46.4057	-2.18337	0.595553	-3.66612	0.000246255	0.00170879
PLLP	24.6584	-2.17971	0.809394	-2.69301	0.00708101	0.0290189
JAG2	95.7027	-2.17666	0.510072	-4.26736	1.97802e-05	0.000193671
PDLIM5	1856.73	-2.17622	0.229498	-9.48252	2.48205e-21	2.5861e-19
TRIB2	3654.97	-2.17589	0.197605	-11.0113	3.37196e-28	6.22205e-26
ZNF608	1484.94	-2.17441	0.210958	-10.3073	6.52838e-25	9.2883e-23
AGA-DT	23.1502	-2.17434	0.826472	-2.63087	0.00851655	0.0338268
ENSG00000203279	30.2321	-2.17289	0.709401	-3.06299	0.00219135	0.0110155
ADGRV1	2443.09	-2.17013	0.223483	-9.71052	2.71958e-22	3.09972e-20
ACBD7	61.7554	-2.16987	0.533882	-4.06433	4.81702e-05	0.000420546
SFXN3	25.8618	-2.16827	0.790311	-2.74356	0.00607767	0.0255778
FAM86GP	86.0215	-2.16736	0.47066	-4.60493	4.12599e-06	4.80086e-05
UNC79	44.2547	-2.16119	0.624527	-3.46053	0.000539123	0.00337241
DEFB104A	131.471	-2.16072	0.398848	-5.4174	6.04726e-08	1.06084e-06
TBC1D3D	148.848	-2.15928	0.365052	-5.915	3.31881e-09	7.49092e-08
ENSG00000280152	21.5097	-2.15846	0.845811	-2.55194	0.0107124	0.0407669
DRD2	31.6028	-2.15773	0.746569	-2.8902	0.00385	0.0175876
TMEM81	59.8883	-2.15744	0.524158	-4.11601	3.85493e-05	0.000347129
ASTN1	62.9728	-2.15654	0.524398	-4.11241	3.91546e-05	0.000351811
FRZB	37.3105	-2.15541	0.810326	-2.65993	0.00781564	0.0315285
RNASEL	65.3738	-2.15402	0.525252	-4.10093	4.11488e-05	0.000366761
SGSM3	34.3141	-2.15357	0.68997	-3.12125	0.00180084	0.0093275
TM7SF2	118.295	-2.15172	0.462934	-4.64799	3.35178e-06	3.98543e-05
SNHG18	126.241	-2.14545	0.383767	-5.59049	2.26429e-08	4.32923e-07
DDB2	1152.4	-2.14527	0.220367	-9.73496	2.13897e-22	2.47904e-20
OPTN	237.69	-2.14308	0.312457	-6.85879	6.94482e-12	2.55842e-10
AGT	28.2801	-2.14293	0.737614	-2.90522	0.00366993	0.0169072
RNF182	139.613	-2.1384	0.378587	-5.64837	1.61979e-08	3.19162e-07
ENSG00000225889	32.5043	-2.13667	0.732098	-2.91856	0.00351657	0.0163394
BGN	1393.19	-2.13661	0.221951	-9.62648	6.1813e-22	6.85593e-20
CDKN1C	1218.07	-2.13496	0.232223	-9.19361	3.79873e-20	3.57843e-18
ITGA3	78.7231	-2.13422	0.503519	-4.23861	2.24911e-05	0.00021591
PWWP3B	102.384	-2.1332	0.455852	-4.67958	2.87458e-06	3.45787e-05
ZNF467	50.7294	-2.13316	0.561816	-3.7969	0.000146517	0.00109973
SULT1C4	271.371	-2.13114	0.299604	-7.1132	1.13386e-12	4.72556e-11
AKR1C1	118.217	-2.12894	0.402632	-5.28756	1.23958e-07	2.02957e-06
EPSTI1	92.5441	-2.12772	0.439	-4.84675	1.25498e-06	1.63655e-05
FAM227A	218.904	-2.1247	0.337124	-6.30242	2.93042e-10	8.3472e-09
ASMTL-AS1	78.3008	-2.12415	0.474112	-4.48027	7.4549e-06	8.18927e-05
EPHX2	173.901	-2.12413	0.343586	-6.18224	6.3199e-10	1.65877e-08
CTCFL	65.5512	-2.12108	0.516911	-4.10337	4.07171e-05	0.000363477
CCDC148	47.5511	-2.12065	0.597682	-3.54812	0.000387988	0.00254336
ELAVL2	36.2552	-2.11866	0.664821	-3.18681	0.0014385	0.00771614
S100A6	85.3454	-2.11851	0.455812	-4.64776	3.35552e-06	3.98758e-05
FCGBP	30.7398	-2.11788	0.706169	-2.99912	0.00270765	0.0131216
MYEF2	800.349	-2.11746	0.240139	-8.81765	1.16891e-18	9.72364e-17
FLNB	4610.45	-2.1145	0.193582	-10.923	8.94668e-28	1.61904e-25
HLA-DMB	32.0681	-2.11341	0.696817	-3.03295	0.00242172	0.011978
ENSG00000261650	25.032	-2.11314	0.848736	-2.48975	0.0127834	0.0471267
NTM	43.1479	-2.11193	0.603057	-3.50204	0.000461708	0.00295717
DNALI1	269.81	-2.11112	0.305687	-6.90613	4.98046e-12	1.8957e-10
GPRC5D-AS1	23.6385	-2.10967	0.807612	-2.61224	0.00899524	0.0352664
CD5	33.4044	-2.10897	0.679886	-3.10195	0.0019225	0.00985618
PTPRM	1588.98	-2.10502	0.210598	-9.99545	1.59565e-23	2.04461e-21
ENSG00000279821	71.8828	-2.10214	0.493606	-4.25874	2.05584e-05	0.000199492
TBC1D3L	281.201	-2.10114	0.299885	-7.00649	2.44374e-12	9.75133e-11
SLC37A1	92.5761	-2.09806	0.437001	-4.80105	1.57838e-06	2.01124e-05
PRL	32.989	-2.0965	0.721695	-2.90497	0.00367289	0.0169171
N4BP2L2-IT2	45.5293	-2.09619	0.625378	-3.35188	0.000802642	0.00471081
RPH3AL-AS1	35.7638	-2.09449	0.666836	-3.14094	0.00168406	0.00880441
PLGLB2	22.0234	-2.09354	0.82945	-2.52401	0.0116025	0.0434882
PIM1	725.334	-2.09083	0.235185	-8.89015	6.10275e-19	5.24582e-17
ZMAT3	1507.92	-2.08892	0.221627	-9.42541	4.28423e-21	4.3972e-19
SYNDIG1L	35.6829	-2.08849	0.678146	-3.07971	0.00207203	0.0105053
C11orf21	30.2086	-2.08431	0.730028	-2.85511	0.0043022	0.0192672
SYTL2	46.4578	-2.08391	0.591003	-3.52606	0.000421784	0.002732
RAB3A	35.6289	-2.08298	0.664862	-3.13295	0.00173059	0.00900886
TMCC3	38.3366	-2.0827	0.653916	-3.18497	0.00144768	0.00775528
SPRED3	37.0901	-2.08198	0.664192	-3.13461	0.0017208	0.00896695
TRPM3	69.4569	-2.08064	0.519753	-4.00313	6.25088e-05	0.000528291
HOXA10-AS	119.135	-2.07467	0.452569	-4.58421	4.55707e-06	5.25796e-05
HOXC9	214.379	-2.07232	0.377666	-5.48718	4.08405e-08	7.3907e-07
CCDC69	53.0571	-2.07198	0.566278	-3.65894	0.000253258	0.00175502
GPR155	48.9283	-2.07146	0.574909	-3.6031	0.000314442	0.002122
CDX4	520.269	-2.07072	0.258473	-8.01134	1.13463e-15	7.00819e-14
DLGAP1-AS2	199.872	-2.06908	0.363037	-5.69936	1.20261e-08	2.42521e-07
RCSD1	184.383	-2.0651	0.332869	-6.20395	5.5062e-10	1.46383e-08
ENPP5	42.0072	-2.06337	0.619814	-3.32901	0.000871538	0.00506384
NRARP	341.101	-2.06085	0.281552	-7.3196	2.48705e-13	1.15558e-11
GDF15	366.842	-2.05781	0.372871	-5.51884	3.41247e-08	6.30817e-07
TDGF1	97.2252	-2.05757	0.485122	-4.24135	2.22178e-05	0.000213585
CD9	252.727	-2.05558	0.331408	-6.20255	5.55544e-10	1.47502e-08
CEMIP2	4524.14	-2.05362	0.207673	-9.88875	4.6581e-23	5.65274e-21
ALS2CL	59.402	-2.05208	0.575229	-3.56742	0.000360507	0.0023891
ENSG00000254951	80.3471	-2.05071	0.504212	-4.06715	4.75911e-05	0.000415843
BCAM	493.019	-2.04915	0.2698	-7.59508	3.07606e-14	1.60656e-12
PROX1	996.086	-2.047	0.249054	-8.21909	2.05047e-16	1.36016e-14
DNAH10OS	170.425	-2.04456	0.352942	-5.79291	6.91783e-09	1.46286e-07
ADAMTS4	104.42	-2.03826	0.426663	-4.77722	1.77735e-06	2.23714e-05
MGAT4A	26.6296	-2.03735	0.75501	-2.69843	0.00696664	0.0286412
HEYL	175.863	-2.03632	0.346749	-5.87261	4.28977e-09	9.52615e-08
SEPTIN6	739.3	-2.0338	0.270047	-7.53127	5.02505e-14	2.55967e-12
CSDC2	25.2315	-2.03165	0.769704	-2.63951	0.00830248	0.0331296
BNC2	411.473	-2.02957	0.282359	-7.18791	6.57906e-13	2.86342e-11
ENSG00000233967	50.3345	-2.0288	0.572092	-3.54627	0.000390718	0.00255808
SPTLC3	227.772	-2.02703	0.326314	-6.21189	5.23518e-10	1.40262e-08
RBM44	29.2475	-2.02558	0.734217	-2.75882	0.00580098	0.0246142
MICALL2	293.921	-2.01856	0.319064	-6.3265	2.50779e-10	7.25605e-09
VDAC1P8	85.5897	-2.01623	0.457687	-4.40527	1.05654e-05	0.00011149
ENSG00000279495	35.4565	-2.01398	0.67322	-2.99156	0.00277556	0.0133816
MICB	31.4783	-2.01131	0.713308	-2.81969	0.00480697	0.0210816
CASC15	281.561	-2.01111	0.295429	-6.80744	9.93496e-12	3.57693e-10
JUN	1380.13	-2.00991	0.251762	-7.98337	1.42392e-15	8.76883e-14
ENSG00000285813	31.4231	-2.00797	0.701994	-2.86039	0.00423125	0.0190134
STARD13	40.7839	-2.00537	0.638992	-3.13833	0.00169914	0.00887425
TRIM69	81.0588	-2.0003	0.457149	-4.37559	1.21106e-05	0.000125864
ENSG00000274422	71.7535	-1.99945	0.526372	-3.79855	0.000145547	0.00109366
ENSG00000289443	44.3609	-1.99915	0.596741	-3.35012	0.000807777	0.00473691
CRELD1	52.2119	-1.99672	0.548366	-3.64121	0.000271357	0.00186698
LPCAT2	248.387	-1.99624	0.344766	-5.79015	7.03256e-09	1.48345e-07
SH2D3C	49.7617	-1.99428	0.602696	-3.30893	0.000936532	0.00537431
H2BW3P	67.8177	-1.99414	0.492244	-4.05111	5.09746e-05	0.000442037
CDH3	651.524	-1.99195	0.247431	-8.05051	8.24481e-16	5.18568e-14
ANXA1	114.315	-1.99126	0.419663	-4.7449	2.0861e-06	2.58942e-05
MICA	85.986	-1.9911	0.450885	-4.41599	1.00548e-05	0.000106758
SRGAP3	70.0639	-1.98858	0.520187	-3.82281	0.000131939	0.00100513
SLC20A1-DT	42.5794	-1.98856	0.672827	-2.95552	0.00312141	0.0147694
STON2	286.284	-1.98614	0.323778	-6.13427	8.55488e-10	2.19785e-08
ST8SIA4	98.2011	-1.98468	0.443547	-4.47458	7.65634e-06	8.38822e-05
ENSG00000259570	40.0604	-1.98402	0.738829	-2.68536	0.00724513	0.0295389
PKIA	153.701	-1.98326	0.375376	-5.2834	1.26812e-07	2.07136e-06
PMEL	4622.89	-1.98287	0.200734	-9.87809	5.18111e-23	6.25067e-21
LRATD1	47.7441	-1.98164	0.60808	-3.25885	0.00111864	0.00625214
GBGT1	72.6722	-1.9812	0.524352	-3.77837	0.000157856	0.00117185
AIF1	76.2874	-1.98102	0.513017	-3.86152	0.000112683	0.000879887
KRBA2	244.182	-1.98035	0.331812	-5.96827	2.39777e-09	5.58937e-08
TENM1	946.398	-1.97802	0.270964	-7.29993	2.87914e-13	1.317e-11
VCL	10772.6	-1.97562	0.220093	-8.9763	2.80025e-19	2.47936e-17
GPRIN2	265.889	-1.97554	0.296643	-6.65968	2.74432e-11	9.34245e-10
TNFRSF1B	70.8456	-1.97469	0.481368	-4.10224	4.09168e-05	0.000365101
LRRC7	41.0606	-1.97418	0.663962	-2.97333	0.00294586	0.0140673
CAMK2A	353.415	-1.97368	0.30213	-6.53257	6.46513e-11	2.08074e-09
TBC1D8B	42.479	-1.97301	0.603644	-3.2685	0.0010812	0.00606449
ENSG00000287063	29.3895	-1.96875	0.785924	-2.50501	0.0122446	0.0455229
DNAJB5	695.251	-1.96797	0.236064	-8.33658	7.64682e-17	5.27605e-15
LINC02175	55.0406	-1.96789	0.563707	-3.49099	0.000481241	0.00306514
CDH10	107.713	-1.96758	0.421516	-4.66788	3.04322e-06	3.64373e-05
HERC4	1067.03	-1.96308	0.222498	-8.82292	1.11508e-18	9.35128e-17
CAPN12	28.0543	-1.96285	0.751023	-2.61356	0.00896031	0.0351897
TBC1D3G	44.7656	-1.96037	0.591838	-3.31235	0.000925166	0.00532241
STAC3	35.7773	-1.9589	0.649994	-3.01373	0.00258061	0.0126246
ARHGAP11B	34.3931	-1.9581	0.671087	-2.91781	0.00352502	0.0163676
C1R	47.4535	-1.95667	0.641702	-3.04918	0.00229464	0.0114593
TP53TG1	141.312	-1.95518	0.3976	-4.91746	8.76746e-07	1.18839e-05
ENSG00000288880	35.7372	-1.95369	0.686727	-2.84492	0.0044422	0.0197847
OSMR	59.9392	-1.95189	0.53687	-3.63568	0.000277244	0.00190398
TMEM88B	40.478	-1.94873	0.651054	-2.99319	0.0027608	0.0133354
ELK4	1549.64	-1.94828	0.254026	-7.66963	1.72494e-14	9.34005e-13
EPCAM	121.426	-1.94678	0.465864	-4.17886	2.92978e-05	0.000271525
GALT	63.259	-1.94613	0.52452	-3.71031	0.000207004	0.00147768
CCDC159	31.7518	-1.94578	0.689207	-2.82321	0.00475448	0.0209002
BCL2L2-PABPN1	24.0471	-1.94498	0.784646	-2.4788	0.0131825	0.0482387
SLC12A4	2744.02	-1.94421	0.239473	-8.11871	4.71179e-16	3.03764e-14
UBA7	34.4288	-1.94251	0.727022	-2.67187	0.00754301	0.0305722
LACC1	35.3481	-1.93988	0.664202	-2.92062	0.00349339	0.016247
TBC1D3I	69.7377	-1.93693	0.524274	-3.69449	0.00022033	0.00155718
RPS27L	883.222	-1.93369	0.233547	-8.27965	1.2354e-16	8.38366e-15
HOXD3	591.071	-1.93362	0.276403	-6.99567	2.64e-12	1.04939e-10
GDPD1	56.4324	-1.93276	0.564904	-3.4214	0.000623001	0.0038172
TRANK1	1017.56	-1.93229	0.2336	-8.27182	1.31931e-16	8.9237e-15
ZNF846	117.047	-1.93223	0.426753	-4.52775	5.96147e-06	6.68034e-05
CD47	590.876	-1.93044	0.261519	-7.38162	1.56369e-13	7.50209e-12
CHL1	78.112	-1.92999	0.465428	-4.1467	3.37295e-05	0.00030885
SCART1	43.9923	-1.92834	0.593707	-3.24796	0.00116235	0.00646688
ENO3	390.031	-1.92589	0.307754	-6.25789	3.90231e-10	1.07915e-08
TIMP3	523.855	-1.91938	0.301956	-6.35651	2.06391e-10	6.06531e-09
FAM131B-AS2	167.41	-1.91875	0.345356	-5.55585	2.76262e-08	5.18636e-07
ANAPC1P1	150.009	-1.91824	0.356235	-5.38475	7.25448e-08	1.25154e-06
DNM1P35	70.4065	-1.91823	0.552823	-3.46988	0.000520684	0.00327092
ENSG00000277954	38.744	-1.9179	0.629832	-3.0451	0.00232601	0.0115823
KLHL29	434.499	-1.91606	0.321171	-5.96587	2.43337e-09	5.64783e-08
EPS8L2	205.971	-1.91238	0.43202	-4.4266	9.57289e-06	0.000102379
SCUBE1	149.47	-1.9104	0.406461	-4.70009	2.60048e-06	3.15205e-05
CMKLR1	1166.05	-1.90957	0.228839	-8.34458	7.14647e-17	4.96403e-15
MOCS1	521.37	-1.90936	0.251634	-7.58787	3.25217e-14	1.69425e-12
ENSG00000262580	60.9418	-1.90844	0.540587	-3.53032	0.000415065	0.00269609
SLC2A3	6189.38	-1.90716	0.196756	-9.693	3.22905e-22	3.64018e-20
NTN5	42.4346	-1.90659	0.656376	-2.90473	0.00367575	0.0169227
C1QTNF12	62.2766	-1.90613	0.551154	-3.45843	0.000543332	0.00339151
TRIM22	39.7165	-1.90527	0.628434	-3.03178	0.00243118	0.0120132
PCDH7	354.738	-1.90352	0.278361	-6.83831	8.01329e-12	2.92591e-10
KCNJ5	341.432	-1.90214	0.293414	-6.4828	9.00379e-11	2.84018e-09
CFLAR	317.636	-1.90004	0.284492	-6.67873	2.41026e-11	8.27349e-10
SLC16A4	74.1036	-1.89757	0.48943	-3.87711	0.000105705	0.000833796
MUC1	27.1457	-1.89568	0.739211	-2.56447	0.0103333	0.0395431
COPG2IT1	734.759	-1.89218	0.310675	-6.09055	1.12523e-09	2.81716e-08
SRP54-AS1	38.227	-1.89205	0.630485	-3.00095	0.00269139	0.0130736
ATP6V0A1	1143.14	-1.89162	0.215914	-8.76099	1.93544e-18	1.5597e-16
KIRREL2	25.8503	-1.89137	0.749736	-2.52272	0.0116451	0.0436243
CPT1A	33.0613	-1.89	0.705824	-2.67772	0.00741259	0.0301481
SLC13A3	67.6667	-1.88998	0.487882	-3.87383	0.000107136	0.000842952
BTBD19	78.792	-1.88995	0.457549	-4.13059	3.61831e-05	0.00032725
LATS2	712.656	-1.88827	0.24177	-7.81021	5.70949e-15	3.28097e-13
NRROS	54.0645	-1.88722	0.537049	-3.51405	0.000441331	0.00284432
SYT11	544.449	-1.88676	0.246167	-7.66456	1.79452e-14	9.66603e-13
RETREG1	31.8293	-1.88376	0.700684	-2.68846	0.00717827	0.0293417
COL14A1	72.2433	-1.88323	0.476981	-3.94822	7.87335e-05	0.000645321
TMEM59L	51.4032	-1.88197	0.550675	-3.41756	0.000631848	0.00386337
ENSG00000286599	37.8442	-1.88029	0.666272	-2.82211	0.00477085	0.0209544
PPIEL	84.3484	-1.8802	0.448382	-4.1933	2.74925e-05	0.000257805
BTG3-AS1	110.37	-1.87855	0.425384	-4.41613	1.00483e-05	0.000106744
PPP1R9A	203.307	-1.87548	0.344477	-5.44441	5.19775e-08	9.20426e-07
ACBD4	53.7283	-1.87314	0.565607	-3.31174	0.000927189	0.00533108
PIK3AP1	27.9975	-1.87259	0.7241	-2.58609	0.00970716	0.0376143
IFITM3	1965.02	-1.86818	0.24539	-7.61312	2.6756e-14	1.4081e-12
FAM226B	64.3969	-1.86751	0.502607	-3.71564	0.000202688	0.00145088
RUSC1-AS1	87.4687	-1.86746	0.445835	-4.18868	2.80584e-05	0.000262083
TMEM35A	47.259	-1.86649	0.591778	-3.15404	0.00161028	0.00847667
FRA10AC1	546.074	-1.86433	0.253204	-7.36295	1.79893e-13	8.51192e-12
APOBEC3B	62.1163	-1.86406	0.53405	-3.49042	0.000482263	0.00307031
OSGIN1	44.7529	-1.86236	0.600506	-3.10131	0.00192664	0.00987247
TNFRSF19	1665.54	-1.85936	0.220165	-8.44529	3.03304e-17	2.20322e-15
PDP1	635.406	-1.85913	0.249204	-7.46026	8.63508e-14	4.26176e-12
EGFL8	35.2594	-1.8583	0.692086	-2.68507	0.00725153	0.0295592
EIF2AK3	601.868	-1.85771	0.240031	-7.73949	9.982e-15	5.50611e-13
ATP8A1	132.637	-1.85651	0.385572	-4.81495	1.4724e-06	1.8902e-05
EDNRA	35.097	-1.85631	0.660426	-2.81078	0.0049422	0.021592
MRPL23-AS1	46.209	-1.85565	0.658449	-2.81821	0.00482928	0.0211614
PRKAG2	184.193	-1.85451	0.350425	-5.29217	1.20874e-07	1.98696e-06
CPE	226.606	-1.8543	0.365228	-5.07711	3.83216e-07	5.68759e-06
TGFB1I1	242.465	-1.85391	0.304439	-6.08958	1.13205e-09	2.83082e-08
FAM20A	27.7561	-1.85352	0.734935	-2.52202	0.0116684	0.0436877
CYP39A1	131.213	-1.85271	0.380424	-4.87012	1.11529e-06	1.47584e-05
GSDMB	302.988	-1.85217	0.306661	-6.0398	1.54301e-09	3.77607e-08
TMCC2	172.614	-1.8511	0.373622	-4.95447	7.25263e-07	1.0062e-05
ABHD6	233.027	-1.85093	0.341224	-5.42438	5.81576e-08	1.02284e-06
KDELR3	188.609	-1.85056	0.355544	-5.20487	1.94136e-07	3.08315e-06
STAG3	91.577	-1.85008	0.467076	-3.96098	7.46418e-05	0.000617426
BDNF	749.844	-1.84851	0.245495	-7.52973	5.08453e-14	2.57724e-12
LCAT	244.229	-1.84669	0.30551	-6.04464	1.49747e-09	3.67772e-08
CCDC18-AS1	400.52	-1.84282	0.288389	-6.39003	1.65851e-10	4.94437e-09
SMIM14	262.955	-1.84234	0.347344	-5.30408	1.13243e-07	1.87798e-06
GOLGA6L10	209.086	-1.84173	0.34813	-5.29037	1.22072e-07	2.00186e-06
LBH	240.1	-1.83706	0.357087	-5.14457	2.68138e-07	4.12812e-06
LFNG	823.193	-1.83331	0.296224	-6.18893	6.05734e-10	1.59595e-08
LINC01341	29.8302	-1.83158	0.702788	-2.60617	0.00915619	0.0357683
ZNF354C	165.126	-1.83157	0.385215	-4.75468	1.9876e-06	2.47311e-05
EOGT	3020.3	-1.82549	0.247524	-7.37501	1.64331e-13	7.82944e-12
GOLGA6L9	576.219	-1.82212	0.256624	-7.10035	1.24444e-12	5.14485e-11
TSPAN7	87.6211	-1.8218	0.440926	-4.13177	3.59975e-05	0.000326143
ENSG00000279168	40.2981	-1.82152	0.616211	-2.956	0.00311659	0.0147534
TMC8	91.2966	-1.8187	0.463926	-3.92024	8.84614e-05	0.000714829
MEGF6	1074.59	-1.81792	0.241237	-7.53582	4.85262e-14	2.48411e-12
TCEAL2	220.198	-1.81779	0.312774	-5.81183	6.17923e-09	1.32101e-07
ENSG00000285103	93.6612	-1.81632	0.475442	-3.82027	0.000133303	0.00101403
FGF17	2952.67	-1.81257	0.243805	-7.43452	1.04946e-13	5.1304e-12
RALGPS1	218.966	-1.81148	0.320469	-5.65261	1.58029e-08	3.11677e-07
CASC18	29.5151	-1.81103	0.719399	-2.51742	0.0118218	0.0442058
GAS2L3	468.458	-1.80964	0.284746	-6.3553	2.08024e-10	6.1046e-09
NEAT1	794.531	-1.80957	0.322974	-5.60284	2.10864e-08	4.06934e-07
CDK5RAP3	313.966	-1.80912	0.298069	-6.06946	1.28344e-09	3.18238e-08
PCDHB9	44.7475	-1.80785	0.583346	-3.09911	0.00194103	0.00993717
STARD4	1321.58	-1.80773	0.22222	-8.13488	4.12332e-16	2.68341e-14
SLC9A7	40.0129	-1.80693	0.643267	-2.80899	0.00496978	0.0216666
ZSCAN16-AS1	56.4601	-1.80603	0.526856	-3.42793	0.000608192	0.00373868
SGSM2-AS1	34.1658	-1.80515	0.67324	-2.68129	0.00733393	0.0298597
ADGRG6	267.454	-1.80323	0.301179	-5.98724	2.13426e-09	5.03039e-08
AKR1E2	28.2269	-1.80166	0.731	-2.46465	0.0137146	0.0498557
EXPH5	120.564	-1.79972	0.421502	-4.26977	1.95671e-05	0.000191949
NAV3	57.5259	-1.79856	0.533331	-3.37231	0.000745397	0.00443668
TLCD2	30.4251	-1.79711	0.692207	-2.5962	0.00942615	0.0366839
MTSS1	445.885	-1.7968	0.312501	-5.74976	8.93682e-09	1.85042e-07
GOLGA6L4	220.489	-1.79639	0.337526	-5.32223	1.02505e-07	1.71785e-06
SULF1	96.7941	-1.79611	0.437481	-4.10557	4.03328e-05	0.00036067
CHST11	737.07	-1.79575	0.2317	-7.7503	9.16726e-15	5.08389e-13
SERHL	198.627	-1.79468	0.416614	-4.30777	1.64906e-05	0.000165226
ADAM33	440.704	-1.79235	0.319967	-5.60167	2.12294e-08	4.09311e-07
ELF3-AS1	63.0084	-1.79232	0.50663	-3.53774	0.000403569	0.00263219
RGS14	213.807	-1.79171	0.355889	-5.03445	4.79226e-07	6.98194e-06
AMOT	898.215	-1.79024	0.252042	-7.10293	1.22138e-12	5.06755e-11
ABCB6	85.0051	-1.79	0.472025	-3.79216	0.00014934	0.0011191
HTATIP2	323.958	-1.78824	0.279051	-6.4083	1.47151e-10	4.45121e-09
CENATAC	271.697	-1.78811	0.301257	-5.9355	2.92952e-09	6.6854e-08
TCEAL7	417.005	-1.7865	0.289834	-6.16388	7.09832e-10	1.85336e-08
GOLGA6L5P	174.732	-1.78559	0.345395	-5.1697	2.3447e-07	3.65894e-06
MORF4L2-AS1	36.0673	-1.7836	0.65076	-2.7408	0.00612897	0.0257621
MAL2	87.066	-1.78233	0.43653	-4.08296	4.44657e-05	0.000392356
C1QTNF4	316.438	-1.78163	0.325588	-5.47204	4.44892e-08	7.99488e-07
NFE2L3	74.0409	-1.78046	0.503397	-3.53689	0.000404862	0.00263914
SOCS2	790.669	-1.77998	0.241669	-7.36537	1.76661e-13	8.37818e-12
PCDHB5	116.944	-1.77895	0.391266	-4.54665	5.45076e-06	6.17174e-05
B4GALT5	3143.45	-1.77893	0.206551	-8.61254	7.14591e-18	5.57487e-16
LINC01140	28.9534	-1.77889	0.708473	-2.51089	0.0120429	0.0449023
NINJ2-AS1	83.4141	-1.77852	0.446238	-3.9856	6.73099e-05	0.000563099
THBS3	350.656	-1.77609	0.275383	-6.44951	1.12214e-10	3.46554e-09
COL11A1	529.067	-1.77347	0.246407	-7.19734	6.13971e-13	2.68922e-11
UNC5CL	73.8665	-1.77324	0.468937	-3.7814	0.00015595	0.00116006
ACADVL	2527.59	-1.77152	0.222708	-7.95447	1.79906e-15	1.09807e-13
SLC40A1	213.124	-1.77074	0.321318	-5.51084	3.5712e-08	6.57216e-07
EOLA2-DT	119.206	-1.76897	0.433829	-4.07759	4.55057e-05	0.000400334
ENSG00000269867	96.8336	-1.76854	0.444508	-3.97865	6.9307e-05	0.000578165
CKMT2	182.09	-1.76808	0.351309	-5.03283	4.83299e-07	7.03518e-06
TTLL3	424.131	-1.76711	0.275857	-6.40589	1.49499e-10	4.50242e-09
ME1	486.153	-1.76581	0.283122	-6.23694	4.4621e-10	1.21442e-08
F11R	493.758	-1.76377	0.255794	-6.89528	5.37594e-12	2.02382e-10
DMRT2	47.0275	-1.7634	0.586679	-3.00573	0.00264946	0.0129033
PIR	169.608	-1.76271	0.35746	-4.93122	8.17162e-07	1.11348e-05
YPEL2	70.0531	-1.76261	0.491777	-3.58417	0.000338158	0.00226133
FAM111A	52.6286	-1.76047	0.574768	-3.06292	0.00219192	0.0110157
TNFAIP8L1	315.95	-1.76006	0.302915	-5.81041	6.23208e-09	1.32955e-07
SSC4D	647.965	-1.75956	0.292421	-6.01723	1.77431e-09	4.29121e-08
PLGLB1	33.2002	-1.75871	0.692841	-2.5384	0.011136	0.0420683
PCDHA7	52.6884	-1.75768	0.55706	-3.15527	0.00160348	0.00844611
PAG1	54.9533	-1.75653	0.554837	-3.16585	0.00154628	0.00818154
TAGLN3	286.139	-1.75364	0.292353	-5.99836	1.99326e-09	4.74837e-08
GDPD5	72.9045	-1.75285	0.490309	-3.575	0.000350234	0.00233527
COL7A1	424.499	-1.75212	0.294809	-5.94323	2.79463e-09	6.42018e-08
ATP6V1FNB	36.3383	-1.74803	0.657005	-2.6606	0.00780022	0.0314971
PLCH1	119.467	-1.74765	0.390907	-4.47075	7.79444e-06	8.5124e-05
MAN2A1	4343.49	-1.74568	0.203486	-8.57883	9.58398e-18	7.32287e-16
RAC2	47.7956	-1.74471	0.563293	-3.09734	0.00195263	0.0099759
LSP1P4	302.542	-1.74358	0.285959	-6.09729	1.07882e-09	2.72411e-08
AIG1	786.523	-1.74237	0.241869	-7.20378	5.85649e-13	2.57611e-11
KCNH5	992.54	-1.74163	0.268922	-6.47635	9.39674e-11	2.9551e-09
SMG1P7	289.917	-1.74125	0.2948	-5.90657	3.49308e-09	7.84991e-08
AHSA2P	1735.21	-1.74087	0.221869	-7.84639	4.28201e-15	2.48839e-13
JUNB	345.222	-1.73831	0.377655	-4.6029	4.16641e-06	4.84243e-05
MSRB3	315.372	-1.73792	0.297218	-5.84729	4.99653e-09	1.09072e-07
SCOC-AS1	55.4667	-1.73769	0.532321	-3.26437	0.00109706	0.00614746
SERINC2	336.661	-1.73667	0.275616	-6.30104	2.9565e-10	8.40118e-09
ENSG00000283196	319.706	-1.73655	0.280123	-6.19923	5.67399e-10	1.5007e-08
RSAD1	454.063	-1.7337	0.327854	-5.28803	1.23641e-07	2.02598e-06
GRAMD1B	117.522	-1.72953	0.394146	-4.38804	1.14375e-05	0.000119653
SEMA3B	218.092	-1.72947	0.317369	-5.44939	5.05427e-08	8.98101e-07
LAMA5	4336.23	-1.72921	0.244418	-7.07481	1.4965e-12	6.10136e-11
CLEC2D	227.785	-1.72869	0.331288	-5.21808	1.8079e-07	2.88452e-06
SLC48A1	238.571	-1.72311	0.307353	-5.60628	2.06717e-08	3.99679e-07
ERBB3	50.5891	-1.72217	0.580711	-2.96563	0.00302068	0.014362
SHROOM2	319.351	-1.72093	0.296202	-5.80999	6.24752e-09	1.3301e-07
SLFN12	42.8199	-1.72068	0.614926	-2.79819	0.00513895	0.0222957
EGFLAM	4300.78	-1.71783	0.20362	-8.43644	3.27146e-17	2.3598e-15
ZNF219	1019.15	-1.71769	0.271158	-6.33464	2.37899e-10	6.90274e-09
CD74	1484.38	-1.71756	0.210465	-8.16078	3.32874e-16	2.17316e-14
FKBP14	649.73	-1.71618	0.276583	-6.20492	5.47235e-10	1.45859e-08
QPCT	36.8864	-1.71474	0.636068	-2.69585	0.00702099	0.0288187
GPC2	1128.69	-1.71383	0.251366	-6.81806	9.22759e-12	3.34561e-10
TNFSF4	30.1915	-1.71303	0.692518	-2.47363	0.013375	0.0488277
BBS2	476.597	-1.71289	0.257989	-6.63938	3.14998e-11	1.05665e-09
GOLGA8O	46.9967	-1.71154	0.571333	-2.9957	0.00273817	0.0132509
CSRNP1	290.997	-1.71023	0.301672	-5.66915	1.43504e-08	2.84675e-07
CADM4	59.4462	-1.70916	0.565759	-3.02101	0.00251931	0.0123717
ENSG00000278962	42.3372	-1.70883	0.614932	-2.77889	0.00545455	0.0233993
MAFG	2041.72	-1.70874	0.219483	-7.78531	6.95417e-15	3.90912e-13
PTPN22	64.5824	-1.70531	0.49694	-3.43162	0.000599995	0.00369489
LMBRD1	284.778	-1.70196	0.337403	-5.04429	4.5522e-07	6.66042e-06
NTN1	51.0687	-1.69796	0.676985	-2.50812	0.0121376	0.045174
ENSG00000205414	152.372	-1.69755	0.367329	-4.62132	3.813e-06	4.46945e-05
ZNF630	34.4652	-1.69688	0.665935	-2.54812	0.0108306	0.0410954
SEMA3A	332.24	-1.69582	0.279164	-6.07463	1.2427e-09	3.08879e-08
SLC13A4	87.4263	-1.694	0.450895	-3.75697	0.000171984	0.00125906
CASP7	392.356	-1.69391	0.280715	-6.03428	1.59671e-09	3.88903e-08
SNAPC3	1777.24	-1.69379	0.218516	-7.75132	9.09445e-15	5.05711e-13
SEMA4F	128.755	-1.69294	0.400897	-4.22288	2.41204e-05	0.000230159
NCALD	50.6992	-1.6909	0.56515	-2.99195	0.00277198	0.0133674
SNX32	72.9094	-1.68814	0.477628	-3.53442	0.000408665	0.00265954
IRAG1	178.521	-1.68784	0.342583	-4.92682	8.35773e-07	1.13733e-05
PCDHA4	99.42	-1.68774	0.421615	-4.00303	6.25362e-05	0.000528305
ENSG00000273066	57.2776	-1.68699	0.530975	-3.17716	0.00148726	0.0079282
LPIN3	212.052	-1.68661	0.337277	-5.00067	5.71321e-07	8.16795e-06
AP1S1	634.087	-1.6814	0.239712	-7.01424	2.31197e-12	9.26134e-11
ENSG00000228793	114.841	-1.68102	0.440797	-3.8136	0.000136959	0.00103915
SLC25A20	143.18	-1.68074	0.367673	-4.5713	4.84707e-06	5.55528e-05
ENSG00000271327	45.1026	-1.68018	0.617069	-2.72283	0.00647249	0.027008
IL11RA	84.8025	-1.68016	0.495306	-3.39217	0.000693417	0.0041877
SULT1C2	104.217	-1.68015	0.490149	-3.42785	0.000608388	0.00373877
WDR27	1441.49	-1.67987	0.209541	-8.01689	1.08456e-15	6.73927e-14
EDA	212.096	-1.67833	0.320065	-5.24373	1.57362e-07	2.53426e-06
CTSS	52.5126	-1.6779	0.565383	-2.96773	0.00300012	0.0142873
TDRP	497.785	-1.67554	0.260541	-6.43101	1.26755e-10	3.86827e-09
PINLYP	60.2223	-1.67512	0.510977	-3.27827	0.00104445	0.00589681
BTN2A2	270.744	-1.67504	0.320171	-5.2317	1.67958e-07	2.68811e-06
NRP2	4814.63	-1.67478	0.237564	-7.04978	1.79205e-12	7.2207e-11
MROH1	462.148	-1.67467	0.269136	-6.2224	4.8962e-10	1.31693e-08
CXCR4	4624.74	-1.67097	0.228363	-7.31719	2.5321e-13	1.17124e-11
ENSG00000273590	99.3595	-1.67097	0.422569	-3.95432	7.67541e-05	0.000632869
TRMT9B	1001.41	-1.66958	0.234346	-7.12442	1.04522e-12	4.41864e-11
NRBP2	263.41	-1.6695	0.294489	-5.66915	1.43511e-08	2.84675e-07
PPARD	1119.57	-1.66895	0.245744	-6.7914	1.1105e-11	3.96359e-10
EML2	238.699	-1.66827	0.324618	-5.13918	2.75933e-07	4.22292e-06
RHOF	38.3353	-1.6681	0.647053	-2.57799	0.00993767	0.0383132
NBEAL2	462.316	-1.66799	0.299987	-5.56021	2.69446e-08	5.08105e-07
ENSG00000287315	84.2416	-1.66748	0.485792	-3.4325	0.000598048	0.00368511
RAPGEF3	188.958	-1.66723	0.341203	-4.88632	1.0274e-06	1.36921e-05
PTPRN2	111.576	-1.66643	0.40758	-4.0886	4.33989e-05	0.000384752
REEP2	585.39	-1.66434	0.257515	-6.46307	1.02597e-10	3.20207e-09
NOTUM	7331.19	-1.66413	0.268649	-6.19445	5.84906e-10	1.54502e-08
ENSG00000267481	41.3028	-1.66358	0.635343	-2.61839	0.00883448	0.0348214
ENSG00000272374	47.7521	-1.66207	0.599853	-2.77079	0.00559212	0.023905
PCDHB10	69.6202	-1.66194	0.478594	-3.47255	0.000515532	0.00324845
ENSG00000272763	245.545	-1.66192	0.316106	-5.25747	1.46051e-07	2.36502e-06
RAB29	118.785	-1.66141	0.393784	-4.21909	2.45289e-05	0.00023341
CROT	225.173	-1.66076	0.324454	-5.11861	3.07789e-07	4.67232e-06
ENSG00000286431	55.3915	-1.66059	0.55631	-2.98501	0.00283569	0.0136237
ECHDC2	245.385	-1.66013	0.324908	-5.10953	3.2296e-07	4.87394e-06
SNCAIP	136.995	-1.65879	0.364385	-4.55229	5.3066e-06	6.03169e-05
ENSG00000261094	42.2832	-1.65806	0.624649	-2.65439	0.00794514	0.0319323
ZNF433-AS1	121.249	-1.65488	0.395707	-4.18209	2.88843e-05	0.000268295
PRSS16	43.323	-1.65332	0.588879	-2.80758	0.00499154	0.0217202
RRAS	331.428	-1.65067	0.278771	-5.92124	3.19528e-09	7.2438e-08
CXXC4	79.9607	-1.64871	0.500076	-3.29691	0.000977535	0.00556625
FBLIM1	2020.87	-1.64239	0.221215	-7.4244	1.13294e-13	5.51242e-12
ALDOA	124.055	-1.64164	0.395742	-4.14827	3.34998e-05	0.000307156
C2orf74-DT	66.6363	-1.64091	0.495709	-3.31023	0.000932189	0.00535264
TENM2	48.2778	-1.64079	0.583677	-2.81113	0.00493683	0.0215731
PPP1R15A	927.977	-1.6379	0.267466	-6.12379	9.13778e-10	2.33597e-08
KDM1B	322.658	-1.63655	0.281432	-5.8151	6.05987e-09	1.29684e-07
IER3	180.451	-1.63592	0.360444	-4.53864	5.66188e-06	6.38975e-05
COL5A2	2630.38	-1.63549	0.214445	-7.62663	2.40974e-14	1.27469e-12
EOGT-DT	50.5332	-1.63511	0.605105	-2.70219	0.00688836	0.0283987
STX16-NPEPL1	112.659	-1.63365	0.40122	-4.0717	4.66703e-05	0.000408489
SYT17	38.577	-1.63292	0.618839	-2.63868	0.00832287	0.0331917
VAV3	86.418	-1.6272	0.467511	-3.48057	0.000500356	0.00316734
CLDN11	2112.64	-1.62489	0.221477	-7.33663	2.19033e-13	1.02697e-11
DHPS	61.0817	-1.62456	0.530451	-3.06261	0.00219419	0.0110244
C6orf223	45.7687	-1.62064	0.59364	-2.73001	0.00633323	0.0265127
FGF8	841.611	-1.61882	0.296207	-5.46518	4.62436e-08	8.30292e-07
ZNF528-AS1	52.0489	-1.61779	0.552591	-2.92765	0.00341537	0.015941
IDUA	57.3766	-1.61665	0.562302	-2.87506	0.0040395	0.0183033
PLXNA3	1632.55	-1.61038	0.242765	-6.63349	3.27849e-11	1.09798e-09
ENSG00000273151	228.107	-1.60919	0.315786	-5.09582	3.47238e-07	5.20605e-06
SNX16	329.716	-1.60905	0.297215	-5.41376	6.17164e-08	1.07991e-06
VASN	1026.14	-1.60885	0.248293	-6.47962	9.19559e-11	2.89626e-09
ZNF717	55.8504	-1.60858	0.604591	-2.6606	0.00780008	0.0314971
C3orf52	1629.93	-1.60667	0.239158	-6.71803	1.842e-11	6.42987e-10
LINC00663	46.3518	-1.60468	0.583914	-2.74814	0.00599349	0.0252596
CPT1C	361.825	-1.60365	0.285482	-5.61737	1.9389e-08	3.75936e-07
MAGI1	3580.15	-1.60294	0.233351	-6.8692	6.45637e-12	2.39559e-10
SLAIN1	47.2141	-1.60158	0.644063	-2.48668	0.0128943	0.0474678
TSPOAP1-AS1	71.8601	-1.60006	0.484311	-3.30378	0.000953918	0.00546042
RAB6B	132.882	-1.5994	0.369791	-4.32514	1.52433e-05	0.00015453
KC6	255.853	-1.59759	0.311417	-5.13004	2.89674e-07	4.4201e-06
PLEKHH1	668.175	-1.59628	0.237147	-6.73117	1.68304e-11	5.90496e-10
BTG3	1064.17	-1.59592	0.221084	-7.21862	5.25162e-13	2.31993e-11
SYNGR2	104.006	-1.59566	0.439162	-3.63343	0.000279675	0.00191621
PROM1	64.2128	-1.59418	0.521242	-3.05843	0.00222501	0.0111548
MEGF11	41.9215	-1.59245	0.615945	-2.58537	0.00972741	0.0376786
SBNO1-AS1	37.8556	-1.59086	0.637646	-2.4949	0.0125993	0.0465647
C1S	86.0553	-1.59021	0.436795	-3.64064	0.000271965	0.00187021
PIK3CD	127.809	-1.58887	0.394837	-4.02411	5.71918e-05	0.000489775
PRKCZ	122.796	-1.58865	0.401711	-3.95472	7.6625e-05	0.000632056
RASL11B	427.469	-1.58848	0.273047	-5.81762	5.96923e-09	1.2801e-07
SLC9A5	78.6217	-1.58832	0.455233	-3.48903	0.000484783	0.00308484
LINC00632	94.2778	-1.58747	0.430107	-3.69087	0.000223492	0.00157575
RUBCN	104.726	-1.58713	0.407729	-3.8926	9.91776e-05	0.000789975
ZNF454	45.0024	-1.58626	0.580512	-2.73251	0.00628532	0.0263282
CDC42SE1	1612.08	-1.5838	0.212183	-7.46432	8.37285e-14	4.14225e-12
SEC31B	305.945	-1.58213	0.295374	-5.35637	8.49127e-08	1.44415e-06
MATN2	118.038	-1.58185	0.409748	-3.86055	0.000113134	0.000882399
GNG5	296.02	-1.57971	0.283746	-5.56735	2.58645e-08	4.89977e-07
LPCAT4	835.073	-1.57863	0.236229	-6.68264	2.34669e-11	8.06871e-10
TTC13	163.419	-1.57821	0.360773	-4.37452	1.21699e-05	0.000126354
ICAM1	311.441	-1.57434	0.319762	-4.92348	8.50169e-07	1.15388e-05
DNHD1	455.396	-1.57427	0.272083	-5.78598	7.20896e-09	1.51756e-07
NUDT13	68.7436	-1.57375	0.509807	-3.08695	0.00202223	0.0102831
RRM2B	1791.88	-1.56864	0.225227	-6.9647	3.291e-12	1.2932e-10
ZNF154	396.74	-1.56801	0.284694	-5.50769	3.63563e-08	6.67288e-07
HIF3A	945.843	-1.56572	0.221779	-7.05981	1.66725e-12	6.78411e-11
CST3	1084.35	-1.56504	0.229789	-6.81078	9.70703e-12	3.50711e-10
DNAJC15	1195.6	-1.56502	0.251283	-6.22812	4.72079e-10	1.27808e-08
ADCY6	586.29	-1.5647	0.248168	-6.30501	2.88168e-10	8.24537e-09
PCDHA3	87.8025	-1.56416	0.438171	-3.56975	0.000357323	0.00237257
PCDHB15	166.082	-1.56183	0.348023	-4.48772	7.19903e-06	7.92613e-05
SEC24D	869.85	-1.56162	0.229411	-6.80707	9.96082e-12	3.58e-10
NDFIP2	1161.61	-1.56087	0.2241	-6.96507	3.28233e-12	1.29226e-10
KIAA1217	986.417	-1.56052	0.223232	-6.99058	2.73744e-12	1.08394e-10
ARHGAP26	184.819	-1.55845	0.333106	-4.67855	2.88907e-06	3.47328e-05
TMEM91	83.483	-1.55658	0.443367	-3.51083	0.000446712	0.00287451
PAPLN	57.5278	-1.55555	0.53128	-2.92793	0.00341225	0.015932
EPHA2	3063.94	-1.55277	0.254931	-6.09096	1.12239e-09	2.81347e-08
RTCA-AS1	75.9857	-1.55192	0.489838	-3.16823	0.00153368	0.00812736
FAM114A1	430.155	-1.55174	0.263219	-5.89526	3.74103e-09	8.37064e-08
AJUBA	2196.48	-1.5499	0.204849	-7.56609	3.8463e-14	1.98373e-12
UBE2Q2P2	144.702	-1.54906	0.356109	-4.34997	1.36158e-05	0.000139887
WDR47	329.483	-1.54745	0.296669	-5.21608	1.82747e-07	2.91351e-06
CA8	351.356	-1.54681	0.278542	-5.55324	2.80418e-08	5.24007e-07
TMEM169	236.704	-1.54677	0.321109	-4.81696	1.45759e-06	1.87353e-05
POLR3GL	132.154	-1.54559	0.378127	-4.08749	4.36071e-05	0.000386099
TMC7	67.695	-1.54473	0.488124	-3.16462	0.00155287	0.00821007
ZNF333	270.242	-1.5436	0.290207	-5.31896	1.04363e-07	1.74474e-06
MGST2	618.732	-1.54278	0.259781	-5.93876	2.87191e-09	6.58305e-08
WASHC3	294.091	-1.54262	0.310564	-4.96716	6.79389e-07	9.5216e-06
NPEPL1	272.816	-1.54171	0.326036	-4.72866	2.26007e-06	2.78028e-05
STX12	416.025	-1.5412	0.27086	-5.69003	1.27015e-08	2.544e-07
LINC01004	91.1022	-1.54102	0.430001	-3.58376	0.000338682	0.0022641
LINC02972	349.311	-1.54081	0.302442	-5.09457	3.49529e-07	5.23279e-06
SNHG19	83.9521	-1.53866	0.454901	-3.38241	0.00071854	0.00431041
TUBB3	70.5673	-1.53849	0.538327	-2.85791	0.00426444	0.0191501
KRT74	102.117	-1.53823	0.538426	-2.85689	0.00427809	0.0191988
PPP1R3F	228.136	-1.53819	0.324915	-4.73412	2.20009e-06	2.71263e-05
GLCE	762.709	-1.53636	0.240405	-6.39072	1.65111e-10	4.92942e-09
SLC17A9	329.062	-1.53608	0.309556	-4.9622	6.96999e-07	9.74193e-06
TIMP2	626.232	-1.53503	0.239679	-6.40454	1.50828e-10	4.52923e-09
MVP	110.056	-1.5341	0.405293	-3.78516	0.000153608	0.00114485
CFAP92	49.0104	-1.53316	0.57677	-2.65818	0.00785638	0.0316495
SOCS2-AS1	71.375	-1.53075	0.484232	-3.16119	0.00157126	0.00830302
SPIN4	1866.72	-1.52888	0.250977	-6.09172	1.11706e-09	2.80352e-08
GPR162	84.4069	-1.52884	0.447451	-3.41678	0.000633656	0.00387213
ABCC6	48.6928	-1.528	0.572013	-2.67127	0.00755646	0.0306207
CLYBL	61.85	-1.52799	0.504093	-3.03117	0.00243611	0.0120261
GPR137C	174.854	-1.52793	0.388168	-3.93626	8.27597e-05	0.000674835
PRKAA2	163.117	-1.5268	0.356336	-4.28471	1.82975e-05	0.000180611
GSTM3	214.979	-1.52657	0.311908	-4.8943	9.8656e-07	1.32075e-05
SMIM11	159.148	-1.52599	0.357659	-4.2666	1.98474e-05	0.000194145
KATNAL1	526.334	-1.52424	0.259716	-5.86888	4.38744e-09	9.72211e-08
PIM2	180.513	-1.52116	0.350894	-4.33509	1.45702e-05	0.00014873
HOOK1	59.5666	-1.521	0.521384	-2.91723	0.00353151	0.0163904
MT-ND4	118239	-1.52086	0.187885	-8.09461	5.74471e-16	3.65782e-14
CDC42BPG	215.009	-1.52018	0.354521	-4.28798	1.80304e-05	0.000178316
RSRP1	1001.12	-1.51939	0.260711	-5.82788	5.61359e-09	1.2152e-07
PWRN1	76.9221	-1.51855	0.460265	-3.29929	0.000969303	0.00552396
DNAH10	60.5026	-1.5181	0.518497	-2.92789	0.00341268	0.015932
TNFRSF10C	167.948	-1.51618	0.383901	-3.9494	7.83484e-05	0.000642541
CSRP2	1411.33	-1.51519	0.219169	-6.91335	4.7335e-12	1.81173e-10
GOLGA8N	51.4993	-1.51462	0.546737	-2.77028	0.00560077	0.023937
C1GALT1C1	242.676	-1.51438	0.31837	-4.75668	1.968e-06	2.45316e-05
CACNB4	62.1792	-1.51257	0.539178	-2.80532	0.00502667	0.02185
MYL12A	3192.45	-1.51211	0.207052	-7.30303	2.81367e-13	1.29278e-11
LDB3	52.2949	-1.51014	0.555153	-2.72022	0.00652387	0.0271729
ETFDH	266.232	-1.50944	0.296077	-5.09815	3.42997e-07	5.14995e-06
TGIF1	1679.43	-1.50876	0.206146	-7.31889	2.50033e-13	1.15914e-11
CCND2	6873.14	-1.50845	0.251363	-6.00106	1.96031e-09	4.68611e-08
PYGL	1324.83	-1.50804	0.221621	-6.8046	1.01332e-11	3.62929e-10
CDKN1A	3149.12	-1.50762	0.259442	-5.81099	6.2103e-09	1.32628e-07
ENSG00000225507	70.1355	-1.507	0.491133	-3.06841	0.00215202	0.0108575
ENSG00000276855	93.3305	-1.50681	0.43304	-3.47961	0.000502148	0.00317576
PCDHA2	95.4461	-1.50675	0.423065	-3.56152	0.000368718	0.00243024
ENSG00000287126	40.1552	-1.5055	0.609743	-2.46907	0.0135463	0.0493468
PLEKHA4	366.472	-1.5046	0.270035	-5.57187	2.52026e-08	4.78317e-07
TMEM63B	481.012	-1.50437	0.267637	-5.62096	1.89901e-08	3.6959e-07
CELSR2	102.679	-1.50422	0.492832	-3.0522	0.00227168	0.0113584
GDI1	2889.22	-1.50387	0.218579	-6.88022	5.97587e-12	2.23337e-10
GUCA1B	66.3241	-1.50347	0.4972	-3.02387	0.00249567	0.012279
SDHAF4	329.369	-1.5022	0.285505	-5.26154	1.42851e-07	2.31684e-06
ELMOD3	253.531	-1.49753	0.316255	-4.73519	2.18849e-06	2.70028e-05
TM7SF3	568.958	-1.49583	0.255529	-5.85387	4.80278e-09	1.05294e-07
DGKH	971.623	-1.49548	0.249356	-5.99736	2.00552e-09	4.77208e-08
PHYKPL	589.089	-1.49509	0.255101	-5.86076	4.60754e-09	1.01553e-07
MT-ND3	9040.3	-1.49465	0.210708	-7.09346	1.30796e-12	5.38586e-11
NIPAL1	56.8109	-1.49402	0.520154	-2.87228	0.00407528	0.018425
UQCRHL	192.66	-1.48865	0.36195	-4.11286	3.90781e-05	0.000351284
SBK1	855.239	-1.48862	0.309867	-4.80406	1.55484e-06	1.9837e-05
GCLM	334.789	-1.4867	0.322572	-4.60889	4.04826e-06	4.71839e-05
KREMEN2	126.431	-1.48658	0.399217	-3.72373	0.000196298	0.00140906
CPNE7	145.323	-1.48589	0.372467	-3.98932	6.62623e-05	0.000555462
LINC01876	108.123	-1.48379	0.42653	-3.47874	0.000503772	0.00318505
TSC22D1	4506.85	-1.48042	0.193631	-7.64559	2.07993e-14	1.11452e-12
BHLHE40	999.819	-1.48039	0.22891	-6.46712	9.98897e-11	3.12705e-09
OTUD7A	103.559	-1.47878	0.486218	-3.0414	0.00235482	0.0116899
FYCO1	266.862	-1.4783	0.31585	-4.6804	2.86309e-06	3.44807e-05
TRPS1	628.126	-1.47749	0.266037	-5.5537	2.79686e-08	5.23909e-07
SDCBP2-AS1	59.0422	-1.4736	0.539045	-2.73372	0.00626235	0.0262426
ZNF506	483.263	-1.47251	0.27333	-5.38729	7.15276e-08	1.23586e-06
NSUN5P2	220.838	-1.47185	0.349475	-4.21159	2.53585e-05	0.000240306
CYSTM1	266.936	-1.47109	0.296521	-4.96116	7.00735e-07	9.77429e-06
LSAMP	631.904	-1.47015	0.239157	-6.14722	7.8855e-10	2.04113e-08
ARMH4	222.426	-1.46974	0.318143	-4.61973	3.84237e-06	4.49875e-05
PDLIM7	3435.26	-1.46932	0.233137	-6.30239	2.931e-10	8.3472e-09
GRIP1	152.617	-1.46924	0.369679	-3.97438	7.05632e-05	0.000587695
ENSG00000269958	130.664	-1.46868	0.388432	-3.78104	0.000156176	0.00116105
ENSG00000279407	70.744	-1.46595	0.473244	-3.09767	0.00195051	0.00996858
CAPS	90.7037	-1.46583	0.446932	-3.27976	0.00103894	0.00587055
ENSG00000230074	108.032	-1.46574	0.410217	-3.57308	0.000352804	0.00234785
ZBTB22	277.673	-1.46449	0.327697	-4.46905	7.8569e-06	8.57607e-05
MYPOP	112.366	-1.46313	0.438921	-3.33347	0.000857689	0.00499552
COX17	226.653	-1.46295	0.309781	-4.72254	2.32919e-06	2.85849e-05
TSPAN32	55.2215	-1.46211	0.569638	-2.56674	0.0102659	0.0393432
ENSG00000260912	62.6815	-1.46166	0.51337	-2.84719	0.00441067	0.0196612
TBC1D3H	51.9109	-1.46046	0.546088	-2.67439	0.00748646	0.0303728
LINC02381	1127.04	-1.45943	0.223454	-6.53125	6.52216e-11	2.09583e-09
PPP1R12B	413.273	-1.45931	0.264628	-5.51458	3.49606e-08	6.44537e-07
FAS	155.398	-1.45626	0.358697	-4.05986	4.91031e-05	0.000427427
DYSF	138.176	-1.45576	0.37811	-3.85009	0.000118073	0.000914701
FOXO4	53.6431	-1.45523	0.547703	-2.65697	0.00788461	0.0317446
RETSAT	520.489	-1.45458	0.249604	-5.82755	5.62458e-09	1.21582e-07
PDXDC2P-NPIPB14P	77.2374	-1.44987	0.464718	-3.1199	0.00180915	0.00936348
SLC9A3	88.1219	-1.44908	0.52113	-2.78065	0.00542497	0.0233063
NMRK1	57.5917	-1.44832	0.524174	-2.76306	0.0057263	0.0243675
MANF	919.32	-1.44807	0.246761	-5.8683	4.40288e-09	9.74586e-08
MIR34AHG	363.586	-1.44774	0.311767	-4.64367	3.42269e-06	4.05572e-05
ENSG00000272849	83.0251	-1.44591	0.485014	-2.98117	0.00287149	0.0137564
KLC1-AS1	134.328	-1.44519	0.367689	-3.93046	8.47833e-05	0.000688694
TMSB4X	5621.3	-1.44414	0.20113	-7.18016	6.96319e-13	3.01787e-11
PTGDR2	71.9423	-1.44387	0.469816	-3.07327	0.00211727	0.0107031
RHBDF1	1139.37	-1.44214	0.221958	-6.49733	8.17589e-11	2.60291e-09
TPTEP2	101.011	-1.44167	0.407705	-3.53606	0.00040615	0.00264401
HPCAL1	91.3127	-1.44083	0.425747	-3.38424	0.000713759	0.00428356
PHLDA2	55.2301	-1.44002	0.532035	-2.70662	0.0067972	0.0280958
HSPB8	292.774	-1.4396	0.398867	-3.60922	0.000307118	0.00207937
CD99P1	236.421	-1.43701	0.3416	-4.20671	2.59117e-05	0.000245211
HOXB-AS1	62.2043	-1.4358	0.52744	-2.72221	0.00648474	0.0270482
RAG1	81.4074	-1.43549	0.461761	-3.10873	0.00187892	0.00967166
HERC2P7	183.128	-1.43516	0.360709	-3.97873	6.92846e-05	0.000578165
TMEM50B	333.819	-1.43426	0.279154	-5.13789	2.77844e-07	4.24902e-06
MCF2L	103.627	-1.43374	0.405045	-3.53971	0.000400561	0.0026134
ADGRE5	210.055	-1.43245	0.320254	-4.47285	7.71853e-06	8.44291e-05
TAMALIN	219.958	-1.43207	0.356313	-4.01913	5.84145e-05	0.00049859
SPAG4	96.7511	-1.43011	0.429053	-3.33317	0.000858622	0.00499954
ENSG00000285804	223.205	-1.42899	0.348672	-4.09837	4.1607e-05	0.000370458
IL6R	90.6664	-1.42861	0.426123	-3.35257	0.000800638	0.00470684
HSPB6	81.2261	-1.42732	0.456626	-3.1258	0.00177319	0.00920513
NABP1	414.001	-1.42727	0.300923	-4.74298	2.106e-06	2.60942e-05
SLC25A29	1016.24	-1.42565	0.238119	-5.98711	2.13603e-09	5.03039e-08
MAN2A2	798.828	-1.42495	0.248575	-5.73249	9.89668e-09	2.02347e-07
ATP6V0C	100.883	-1.4244	0.446848	-3.18766	0.00143432	0.00769969
RPL23AP7	176.701	-1.42424	0.349014	-4.08076	4.4888e-05	0.000395574
RAB38	80.0432	-1.42375	0.456898	-3.11613	0.00183243	0.00947445
RENO1	85.7152	-1.42325	0.44212	-3.21914	0.00128576	0.00704709
LRCH2	268.051	-1.42263	0.302514	-4.70268	2.56769e-06	3.11964e-05
PDCL3P4	60.536	-1.42166	0.505891	-2.81021	0.00495098	0.0216166
ATP8B3	82.5196	-1.42073	0.461649	-3.07751	0.00208741	0.0105754
PLEKHG5	321.029	-1.41968	0.313993	-4.52138	6.14391e-06	6.85129e-05
CLDN19	128.729	-1.41899	0.386081	-3.67537	0.000237508	0.00165533
ENSG00000289396	59.3784	-1.41789	0.571897	-2.47927	0.0131653	0.0482191
CCDC162P	54.6959	-1.41619	0.524367	-2.70076	0.00691821	0.0284989
SRRM4	64.1375	-1.41548	0.496558	-2.85058	0.00436396	0.019474
TXNDC16	514.993	-1.41547	0.266038	-5.32055	1.03456e-07	1.73098e-06
ENPP2	2669.12	-1.41465	0.235678	-6.00244	1.94368e-09	4.65716e-08
ILDR2	55.5214	-1.41386	0.523633	-2.70009	0.00693212	0.0285456
GSTA4	770.456	-1.41317	0.259223	-5.45156	4.99297e-08	8.89507e-07
ENSG00000268205	549.48	-1.4129	0.294896	-4.79118	1.65806e-06	2.10368e-05
FKBP7	265.573	-1.41274	0.309736	-4.56112	5.0882e-06	5.80429e-05
SFN	203.802	-1.41259	0.360586	-3.91749	8.94741e-05	0.000722163
LINC01116	81.2199	-1.41148	0.47258	-2.98676	0.0028195	0.0135649
CREB3L1	298.615	-1.41097	0.280948	-5.02218	5.1089e-07	7.39107e-06
LINC02600	1402.26	-1.40977	0.218977	-6.43798	1.21078e-10	3.7115e-09
KLHL36	299.757	-1.40935	0.295349	-4.7718	1.82585e-06	2.29259e-05
STAP2	102.648	-1.4085	0.444996	-3.16519	0.00154981	0.00819601
RPL23AP82	322.454	-1.40813	0.287636	-4.89554	9.80368e-07	1.31331e-05
PROX1-AS1	98.9341	-1.40335	0.4404	-3.18654	0.00143988	0.00772153
IGSF8	248.263	-1.40077	0.339016	-4.13186	3.59842e-05	0.000326143
GPR3	212.95	-1.39998	0.313688	-4.46299	8.0823e-06	8.79883e-05
KCNH2	980.993	-1.39884	0.24933	-5.61038	2.01881e-08	3.90694e-07
CAMKK1	111.413	-1.39868	0.397021	-3.52292	0.000426819	0.00276027
CGN	129.811	-1.39838	0.420649	-3.32435	0.000886246	0.00513703
BMP7	974.167	-1.39588	0.246042	-5.67335	1.40029e-08	2.78572e-07
ENSG00000258559	64.5142	-1.39288	0.49055	-2.83942	0.00451952	0.020068
NREP	359.813	-1.38833	0.280249	-4.95389	7.27442e-07	1.00854e-05
DAZAP2	1229.69	-1.38792	0.221493	-6.26619	3.69986e-10	1.03146e-08
ATP1A1-AS1	122.912	-1.38728	0.381674	-3.63471	0.000278291	0.00190926
RGPD2	1795.39	-1.38502	0.20943	-6.61329	3.75863e-11	1.24864e-09
VASP	1171.31	-1.38481	0.221719	-6.24581	4.21596e-10	1.15352e-08
LINC01896	476.143	-1.38401	0.252739	-5.47603	4.34971e-08	7.82341e-07
DHFR2	83.2251	-1.38373	0.455478	-3.03797	0.00238177	0.0118057
CD46	3011.57	-1.38362	0.22009	-6.28659	3.24507e-10	9.17067e-09
NHSL1-AS1	178.47	-1.38333	0.3382	-4.09026	4.30888e-05	0.000382497
SNX14	222.086	-1.38276	0.358787	-3.85398	0.000116215	0.000903017
TEAD3	1142.98	-1.37967	0.215577	-6.39992	1.55455e-10	4.6614e-09
SOX5	160.788	-1.3789	0.353999	-3.89522	9.81084e-05	0.000783879
ACSS2	781.013	-1.37364	0.232746	-5.90189	3.59367e-09	8.05842e-08
HOXC5	59.0806	-1.37265	0.507362	-2.70546	0.00682096	0.0281715
FAM72C	360.965	-1.37124	0.26682	-5.13921	2.75891e-07	4.22292e-06
LMTK3	300.104	-1.37086	0.326055	-4.20437	2.61815e-05	0.000247268
SLC25A27	253.953	-1.37057	0.302388	-4.53249	5.82917e-06	6.56401e-05
NIPSNAP3B	64.5724	-1.37052	0.497711	-2.75364	0.00589369	0.0249562
LHFPL6	122.004	-1.37005	0.402087	-3.40736	0.000655943	0.00399059
GPR173	512.357	-1.36946	0.246497	-5.55568	2.76539e-08	5.18636e-07
SYNGR1	379.785	-1.36774	0.273591	-4.99924	5.75582e-07	8.22317e-06
L1CAM	1165.69	-1.36698	0.217861	-6.27459	3.50566e-10	9.82632e-09
IGSF1	123.548	-1.36696	0.389953	-3.50544	0.000455846	0.00292234
TFE3	958.832	-1.36615	0.223923	-6.10098	1.05418e-09	2.66516e-08
FTL	18505	-1.36553	0.187099	-7.29845	2.91093e-13	1.32859e-11
ZNF224	124.211	-1.36525	0.401055	-3.40415	0.000663707	0.0040287
GGCX	870.259	-1.36515	0.229452	-5.94961	2.68788e-09	6.19565e-08
ARHGEF10	92.6681	-1.36495	0.450827	-3.02765	0.00246467	0.0121525
CHMP2A	784.264	-1.36458	0.235638	-5.79099	6.99716e-09	1.4775e-07
EPHX1	976.516	-1.36427	0.23253	-5.86706	4.43592e-09	9.80847e-08
RGPD1	1770.27	-1.36308	0.208048	-6.55174	5.68721e-11	1.84767e-09
ELK3	1643.31	-1.3611	0.264199	-5.15181	2.57984e-07	3.99281e-06
FAM234B	369.695	-1.36071	0.273788	-4.96993	6.69755e-07	9.40575e-06
LINC02591	104.557	-1.35998	0.422137	-3.22165	0.00127457	0.00699626
VASH1	425.694	-1.3594	0.26259	-5.17688	2.25629e-07	3.53703e-06
ABRACL	778.654	-1.35873	0.241803	-5.61916	1.9189e-08	3.72947e-07
STARD4-AS1	303.54	-1.35863	0.292206	-4.64956	3.32643e-06	3.95757e-05
CDO1	204.914	-1.3586	0.336333	-4.03944	5.35788e-05	0.000461902
ENSG00000289007	231.407	-1.35839	0.3267	-4.15791	3.21174e-05	0.000295268
LRSAM1	513.807	-1.35753	0.250822	-5.41235	6.22046e-08	1.08749e-06
LMBR1L	548.573	-1.35718	0.24523	-5.53433	3.12424e-08	5.79614e-07
FBXL2	245.439	-1.35686	0.308728	-4.39501	1.10769e-05	0.000116353
ZNF204P	302.088	-1.35631	0.315517	-4.29871	1.71794e-05	0.000171048
ENSG00000260563	57.6979	-1.35282	0.54192	-2.49636	0.0125477	0.046457
NUDT16L2P	148.381	-1.35223	0.361042	-3.74536	0.000180136	0.00131037
GOLGA2	1437.77	-1.3508	0.216047	-6.25236	4.04299e-10	1.11108e-08
C17orf113	119.88	-1.34997	0.395501	-3.41331	0.000641799	0.00391494
CCDC186	801.161	-1.34828	0.29829	-4.52001	6.18354e-06	6.89176e-05
EIF4A1	234.078	-1.34407	0.303908	-4.42263	9.75049e-06	0.000104116
CYTH2	1879.84	-1.34273	0.225497	-5.95454	2.60811e-09	6.03876e-08
SPAG17	66.3353	-1.34122	0.498103	-2.69265	0.00708864	0.0290444
LEPR	388.41	-1.34109	0.31026	-4.32247	1.54294e-05	0.000156033
ZNF681	253.473	-1.34027	0.326481	-4.10521	4.03944e-05	0.000360908
KATNBL1	1118.32	-1.33679	0.223656	-5.977	2.2728e-09	5.32212e-08
FAM229A	89.6242	-1.33667	0.44625	-2.99534	0.00274137	0.0132632
RIN2	182.887	-1.33559	0.353302	-3.78033	0.000156624	0.00116396
SNCA	109.58	-1.3355	0.394236	-3.38758	0.000705133	0.00424975
KANTR	375.556	-1.33513	0.297941	-4.48118	7.42311e-06	8.15869e-05
ME3	99.6323	-1.3348	0.414338	-3.22152	0.00127512	0.00699626
SMIM29	119.053	-1.33392	0.431582	-3.09078	0.00199632	0.010184
ACACB	86.598	-1.33378	0.454833	-2.93247	0.00336279	0.0157562
ZNF248	756.428	-1.33207	0.251236	-5.30206	1.14506e-07	1.89739e-06
GPSM2	371.149	-1.3314	0.28749	-4.63113	3.63681e-06	4.2971e-05
ATP1A1	7081.31	-1.329	0.191479	-6.94072	3.90107e-12	1.51276e-10
SMTN	1373.08	-1.32699	0.224591	-5.90847	3.4531e-09	7.77701e-08
HOXD9	881.768	-1.32623	0.254537	-5.21036	1.88474e-07	2.99785e-06
GPC4	1170.9	-1.32573	0.25422	-5.21489	1.83926e-07	2.92778e-06
SPINT1	371.105	-1.32535	0.264904	-5.00315	5.64018e-07	8.08034e-06
CDK5R1	596.255	-1.32442	0.253611	-5.22227	1.76747e-07	2.82221e-06
ENTPD4	2005.87	-1.32386	0.215867	-6.13276	8.63652e-10	2.21606e-08
AARSD1	53.1015	-1.32339	0.536005	-2.46898	0.0135498	0.0493468
C2CD4C	54.9008	-1.32253	0.524049	-2.52368	0.0116134	0.0435212
IL1R1	85.8324	-1.32144	0.440922	-2.99698	0.00272668	0.0132014
DUSP3	1900.81	-1.32136	0.220516	-5.99212	2.07117e-09	4.89442e-08
ACTN4	10082.4	-1.32065	0.23032	-5.734	9.80876e-09	2.01148e-07
OCIAD2	261.835	-1.31815	0.306156	-4.3055	1.66609e-05	0.000166771
MLLT11	1953.94	-1.31802	0.234273	-5.626	1.84431e-08	3.60305e-07
PPFIBP1	3513.63	-1.31665	0.207859	-6.33436	2.38325e-10	6.90541e-09
LPAR6	306.587	-1.3164	0.281075	-4.68346	2.82078e-06	3.40309e-05
CPQ	157.63	-1.31631	0.350012	-3.76077	0.00016939	0.00124316
SLC22A17	360.304	-1.31621	0.300052	-4.38662	1.15127e-05	0.000120318
FGFBP3	87.7528	-1.31577	0.46483	-2.83065	0.00464536	0.0205124
ENSG00000230551	293.21	-1.31358	0.352738	-3.72396	0.000196121	0.00140828
GABPB1-AS1	2913.91	-1.31352	0.238557	-5.50609	3.669e-08	6.72813e-07
DNAH14	434.406	-1.31209	0.266869	-4.91662	8.80499e-07	1.19191e-05
EPHB1	153.606	-1.31187	0.356514	-3.67972	0.00023349	0.00163192
ASAH1	1360.13	-1.31121	0.217426	-6.03062	1.63334e-09	3.96888e-08
NAB2	1169.74	-1.30996	0.290115	-4.51532	6.32221e-06	7.02733e-05
ZNF585A	211.504	-1.30731	0.327748	-3.98876	6.64195e-05	0.000556553
UBE2H	2752.54	-1.30589	0.221378	-5.89891	3.65914e-09	8.19631e-08
ABCB4	179.688	-1.30553	0.330338	-3.95209	7.74714e-05	0.000636494
GABARAP	57.9703	-1.3045	0.527295	-2.47396	0.0133626	0.0487998
IL27RA	161.689	-1.30376	0.351556	-3.70854	0.00020846	0.00148705
DNASE1	412.677	-1.30226	0.259733	-5.01383	5.33584e-07	7.69242e-06
ENSG00000234338	90.6225	-1.30147	0.446071	-2.91764	0.00352691	0.0163727
SLCO3A1	203.707	-1.30132	0.315784	-4.12092	3.77368e-05	0.000340258
ZNF862	230.26	-1.3012	0.304329	-4.27564	1.90591e-05	0.000187322
PDGFRB	3039.08	-1.30084	0.22353	-5.81951	5.90187e-09	1.26829e-07
AMN1	176.391	-1.29871	0.335755	-3.86804	0.000109714	0.000861266
MYCBPAP	75.1253	-1.29841	0.461576	-2.81299	0.00490827	0.021462
PRMT5-DT	55.2328	-1.29829	0.524118	-2.4771	0.0132455	0.0484324
NUAK2	262.151	-1.29786	0.316058	-4.10639	4.01891e-05	0.000359697
SLITRK5	659.511	-1.29639	0.244525	-5.30168	1.14742e-07	1.89978e-06
NIPA1	619.458	-1.29594	0.238556	-5.43242	5.55938e-08	9.81935e-07
CA11	233.728	-1.29372	0.301296	-4.29384	1.75609e-05	0.000174184
MINK1	1402.55	-1.2927	0.25973	-4.97708	6.45515e-07	9.11497e-06
CASZ1	183.752	-1.29169	0.398827	-3.23874	0.0012006	0.00664041
LMO2	1194.11	-1.28887	0.242343	-5.31836	1.04709e-07	1.74911e-06
CTC1	270.746	-1.2887	0.301621	-4.2726	1.93207e-05	0.000189803
SIL1	254.441	-1.28801	0.338956	-3.79992	0.00014474	0.00108898
ETV1	602.207	-1.2874	0.267697	-4.80917	1.51559e-06	1.94203e-05
IQGAP2	667.806	-1.28595	0.256812	-5.00735	5.51849e-07	7.92803e-06
ENSG00000231918	137.811	-1.28423	0.398181	-3.22524	0.00125866	0.00692617
ANO8	350.33	-1.28331	0.361299	-3.55194	0.000382398	0.00250998
MCOLN3	3683.04	-1.28327	0.232409	-5.52158	3.35956e-08	6.21595e-07
BTBD8	86.8359	-1.28291	0.455631	-2.81567	0.00486752	0.0213064
HSPG2	5099.86	-1.28213	0.243893	-5.25694	1.46471e-07	2.36996e-06
DLG4	1177.94	-1.28142	0.219379	-5.84112	5.18516e-09	1.12837e-07
OTX2	198.256	-1.28105	0.455961	-2.80957	0.00496083	0.0216467
LITAF	1412.3	-1.28062	0.219454	-5.83549	5.36325e-09	1.16345e-07
SLC9A3-AS1	517.403	-1.27971	0.298034	-4.29383	1.75619e-05	0.000174184
HAGLR	1251.9	-1.27916	0.258825	-4.9422	7.72478e-07	1.061e-05
UCP2	320.51	-1.2749	0.316746	-4.02499	5.69767e-05	0.00048824
CNN2	5567.8	-1.2741	0.212508	-5.99553	2.02824e-09	4.82058e-08
PDE4D	423.363	-1.27237	0.27135	-4.68902	2.7452e-06	3.31578e-05
CLSTN3	869.312	-1.27143	0.223332	-5.693	1.24826e-08	2.50502e-07
SLC46A1	236.318	-1.26861	0.300682	-4.21911	2.45266e-05	0.00023341
MYH14	125.904	-1.26835	0.381107	-3.32808	0.000874469	0.00507891
ZNF737	425.876	-1.26777	0.301918	-4.19907	2.68014e-05	0.000252126
RASIP1	74.8035	-1.26777	0.489893	-2.58786	0.00965755	0.0374502
ITGB8	566.793	-1.2664	0.302617	-4.18484	2.85371e-05	0.000265788
OLFML3	808.971	-1.26609	0.227163	-5.57348	2.49696e-08	4.75086e-07
DNM1	2343.99	-1.2652	0.213141	-5.93597	2.92115e-09	6.67368e-08
MANBA	810.424	-1.26459	0.23201	-5.45061	5.0198e-08	8.93516e-07
HEY2	669.854	-1.26364	0.237995	-5.30952	1.09913e-07	1.82905e-06
CABYR	120.076	-1.26361	0.380178	-3.32373	0.00088823	0.0051458
DIO2	102.028	-1.26251	0.41015	-3.07817	0.00208275	0.0105545
L3MBTL1	344.842	-1.26115	0.32604	-3.86807	0.000109699	0.000861266
PCDHA10	236.189	-1.2611	0.306623	-4.11286	3.90789e-05	0.000351284
BCL2L11	670.285	-1.25939	0.242194	-5.19994	1.99358e-07	3.1588e-06
GPR143	571.067	-1.25917	0.24767	-5.08407	3.69437e-07	5.51084e-06
TNNT1	311.428	-1.25849	0.276496	-4.55157	5.32459e-06	6.04881e-05
TNFAIP2	237.964	-1.25782	0.311207	-4.04174	5.30567e-05	0.000457783
CNTNAP1	643.572	-1.25745	0.246919	-5.09254	3.53291e-07	5.27904e-06
MAP3K9-DT	116.855	-1.2568	0.39327	-3.19576	0.00139464	0.00752586
NFYA	1665.19	-1.25483	0.215331	-5.82745	5.62823e-09	1.21582e-07
RCAN2	90.08	-1.25459	0.437552	-2.8673	0.00413989	0.0186843
TTC3	5456.25	-1.25458	0.205402	-6.10792	1.00938e-09	2.55817e-08
CPNE1	2614.58	-1.25436	0.225866	-5.55359	2.79858e-08	5.23909e-07
TMED4	1415.09	-1.25273	0.209601	-5.97673	2.2766e-09	5.32496e-08
OVGP1	174.463	-1.2526	0.357136	-3.50733	0.000452623	0.00290563
OPHN1	120.885	-1.25248	0.397261	-3.15279	0.00161717	0.00850426
STX4	198.683	-1.2521	0.350362	-3.57373	0.00035193	0.00234353
SEPTIN7P14	258.431	-1.25116	0.299382	-4.17914	2.9262e-05	0.000271314
SCPEP1	655.863	-1.24977	0.236185	-5.29148	1.21333e-07	1.99291e-06
PDIA3P1	180.842	-1.24933	0.330651	-3.7784	0.000157836	0.00117185
DANCR	1295.85	-1.24879	0.212923	-5.86497	4.49206e-09	9.92198e-08
UTRN	2326.82	-1.24841	0.224369	-5.56407	2.63548e-08	4.9835e-07
UBC	35332	-1.24826	0.196733	-6.34495	2.22494e-10	6.49228e-09
ZBTB46	594.257	-1.24782	0.242101	-5.15412	2.54824e-07	3.95264e-06
ENSG00000176593	219.069	-1.24751	0.318913	-3.91176	9.16269e-05	0.00073676
PRDM10	449.848	-1.2472	0.254867	-4.89353	9.90454e-07	1.3251e-05
CHRNB1	129.582	-1.24718	0.368988	-3.38	0.00072487	0.00433828
CTSO	181.07	-1.24483	0.392426	-3.17214	0.0015132	0.00803532
SRF	2764.58	-1.24448	0.228544	-5.44525	5.17329e-08	9.1767e-07
FAM72D	388.971	-1.24418	0.264029	-4.7123	2.44936e-06	2.98996e-05
KRTCAP2	82.6718	-1.24379	0.450525	-2.76075	0.00576685	0.0244895
ENSG00000257178	88.7102	-1.2436	0.493047	-2.52227	0.0116601	0.0436647
KLHL3	173.791	-1.24338	0.347198	-3.58119	0.000342037	0.00228505
ACTR1B	1322.02	-1.24331	0.244146	-5.09249	3.53386e-07	5.27904e-06
TES	1412.57	-1.24204	0.227981	-5.44799	5.09409e-08	9.04398e-07
MYO18A	1189.53	-1.24148	0.229576	-5.40769	6.38442e-08	1.11336e-06
MCAM	1205.7	-1.24074	0.236399	-5.24849	1.53348e-07	2.47154e-06
MMP11	392.07	-1.2359	0.306795	-4.02843	5.61515e-05	0.000482345
HELZ2	786.909	-1.23531	0.26533	-4.65576	3.22792e-06	3.84481e-05
SLC35B3	494.323	-1.23531	0.270833	-4.56114	5.08762e-06	5.80429e-05
FBLN7	151.514	-1.23454	0.350519	-3.52204	0.000428237	0.00276771
RAB30-DT	243.99	-1.23427	0.34901	-3.53648	0.000405502	0.00264063
PREX2	2254.25	-1.23406	0.224248	-5.50312	3.73137e-08	6.82431e-07
WNT11	95.9659	-1.23404	0.464548	-2.65643	0.0078973	0.0317846
MT-ND6	22106.8	-1.23399	0.188115	-6.55974	5.39008e-11	1.75667e-09
TRAPPC9	519.67	-1.23291	0.257283	-4.79203	1.65104e-06	2.09735e-05
LIX1L	833.316	-1.23288	0.231016	-5.33678	9.46123e-08	1.59465e-06
ZNF483	234.149	-1.23283	0.354994	-3.4728	0.000515053	0.00324642
LMO7	158.126	-1.23137	0.357429	-3.44509	0.00057087	0.00354197
ACOT1	76.1457	-1.23103	0.470342	-2.6173	0.00886283	0.0349065
CDON	179.182	-1.23014	0.337842	-3.64117	0.000271404	0.00186698
FERMT2	3540.58	-1.22909	0.211883	-5.80083	6.59886e-09	1.40056e-07
DMRTA1	82.9187	-1.22844	0.443106	-2.77235	0.00556537	0.0238054
TCTA	96.0384	-1.22777	0.41426	-2.96377	0.00303898	0.014429
FAM214A	86.4004	-1.22638	0.431173	-2.84429	0.00445098	0.019811
ZNF791	463.667	-1.22616	0.285374	-4.29667	1.73385e-05	0.000172465
AASS	1729.27	-1.22579	0.214554	-5.7132	1.10869e-08	2.25343e-07
CAB39L	174.679	-1.22572	0.331255	-3.70023	0.000215408	0.00152658
CLN8	438.414	-1.2254	0.254872	-4.80792	1.5251e-06	1.953e-05
HMBOX1	414.39	-1.22494	0.297998	-4.11057	3.94686e-05	0.000353555
RPSAP54	98.3915	-1.22478	0.426468	-2.87192	0.00407991	0.0184378
OSGEPL1	325.945	-1.22431	0.281922	-4.34272	1.40727e-05	0.000144079
DPM3	140.155	-1.22387	0.436824	-2.80176	0.0050825	0.0220741
DRAM1	345.511	-1.2233	0.282871	-4.3246	1.52811e-05	0.000154838
PRMT2	1249.46	-1.22329	0.22218	-5.50587	3.67352e-08	6.73043e-07
CDC25B	1107.81	-1.22298	0.218665	-5.59295	2.2325e-08	4.27239e-07
CCDC93	761.177	-1.22269	0.227072	-5.38457	7.26174e-08	1.25154e-06
TNFRSF10D	983.074	-1.2225	0.222686	-5.48977	4.02446e-08	7.29567e-07
CAMTA2	311.246	-1.22194	0.284452	-4.29576	1.74098e-05	0.000173008
MSI2	4892.32	-1.22153	0.210425	-5.80507	6.43408e-09	1.36699e-07
ANKRD36B	818.887	-1.22081	0.244068	-5.00192	5.67619e-07	8.12066e-06
DKK3	135.459	-1.21805	0.382281	-3.18627	0.00144118	0.00772651
ZNF514	509.102	-1.2177	0.286959	-4.24346	2.20101e-05	0.000211984
RBM24	136.136	-1.21765	0.386243	-3.15256	0.00161846	0.00850672
CLCC1	574.817	-1.21764	0.241697	-5.03789	4.7069e-07	6.86728e-06
SLC39A13	526.734	-1.21253	0.271449	-4.46688	7.93675e-06	8.6495e-05
CEP78	4498.3	-1.21233	0.194304	-6.23936	4.39367e-10	1.19738e-08
NSUN5P1	1121.18	-1.21154	0.235224	-5.15059	2.59669e-07	4.01141e-06
NEIL1	147.291	-1.21133	0.354251	-3.41942	0.000627545	0.00384048
RASA4	303.123	-1.20986	0.285941	-4.23117	2.32483e-05	0.000222661
BRSK2	103.421	-1.20952	0.444113	-2.72346	0.00646021	0.0269622
ZKSCAN1	1912.8	-1.20895	0.205714	-5.87687	4.18092e-09	9.29444e-08
BMT2	245.538	-1.20895	0.335663	-3.60168	0.000316169	0.00213295
ZBTB5	684.612	-1.20886	0.239397	-5.0496	4.42744e-07	6.49169e-06
NPHP3	158.043	-1.20796	0.389115	-3.10438	0.00190677	0.00979012
EXD3	247.71	-1.20701	0.325854	-3.70415	0.000212104	0.00150855
ENSG00000288670	129.948	-1.20608	0.379432	-3.17864	0.0014797	0.00789936
DGKA	201.234	-1.20512	0.316659	-3.80572	0.000141392	0.00106808
ZBTB8B	98.3519	-1.20501	0.435567	-2.76654	0.00566555	0.0241438
KPNA5	274.606	-1.20495	0.305236	-3.9476	7.89395e-05	0.000646496
TMEM263	682.627	-1.20468	0.263434	-4.57299	4.80805e-06	5.51362e-05
DICER1-AS1	138.515	-1.20442	0.370755	-3.24854	0.00115997	0.00645542
CASTOR3	178.078	-1.20424	0.33289	-3.61752	0.000297437	0.00202112
SLC16A4-AS1	171.815	-1.2034	0.387045	-3.1092	0.00187596	0.00966344
NELL2	1148.35	-1.20323	0.23836	-5.04795	4.46574e-07	6.54319e-06
MT-CO2	77127.9	-1.2027	0.186512	-6.44836	1.13064e-10	3.48655e-09
ZBTB7B	220.521	-1.20269	0.326762	-3.68064	0.000232653	0.001627
IFI27L1	184.227	-1.20234	0.337283	-3.56479	0.000364148	0.0024055
OLMALINC	590.445	-1.20164	0.250003	-4.8065	1.53596e-06	1.96446e-05
ATXN1	120.099	-1.20116	0.463578	-2.59107	0.00956772	0.0371543
CTSK	135.162	-1.19939	0.398918	-3.00661	0.00264182	0.0128813
HCK	397.279	-1.19838	0.279736	-4.28396	1.83595e-05	0.000180877
HHAT	164.1	-1.19786	0.361455	-3.31401	0.000919689	0.00530229
SP8	165.379	-1.19628	0.345693	-3.46052	0.000539128	0.00337241
CTNND1	302.302	-1.19555	0.302473	-3.95257	7.73162e-05	0.000635978
SLC25A42	169.849	-1.19523	0.352777	-3.38806	0.000703896	0.00424478
FAM72A	433.512	-1.19513	0.254193	-4.70166	2.58059e-06	3.12978e-05
ARPC5	2232.01	-1.19504	0.204034	-5.85705	4.71175e-09	1.03628e-07
ENSG00000279278	76.4658	-1.19437	0.464267	-2.57258	0.0100943	0.0387792
GMPR	72.0778	-1.19334	0.468504	-2.54713	0.0108614	0.0411893
ERAP1	244.388	-1.19309	0.31126	-3.83311	0.000126535	0.000972226
PIK3CB	463.767	-1.19151	0.282587	-4.21643	2.48201e-05	0.000235919
CEPT1	480.923	-1.19132	0.268948	-4.42955	9.44285e-06	0.000101198
TMEM92	142.425	-1.19039	0.368383	-3.23138	0.00123195	0.00679915
CRY1	736.413	-1.19027	0.261819	-4.54618	5.46283e-06	6.18202e-05
MT-RNR2	98395.6	-1.18978	0.21265	-5.595	2.20621e-08	4.22993e-07
ZNF121	2070.6	-1.18969	0.25854	-4.60155	4.19359e-06	4.87127e-05
ZNF226	341.603	-1.18907	0.297511	-3.99671	6.42299e-05	0.000541284
PSPHP1	155.013	-1.18898	0.357314	-3.32755	0.000876126	0.00508567
LIG4	381.82	-1.18839	0.302003	-3.93501	8.31925e-05	0.000677531
TMBIM1	651.204	-1.1882	0.246282	-4.82456	1.40313e-06	1.81029e-05
SLITRK4	73.7868	-1.18781	0.481737	-2.46567	0.0136756	0.0497405
RASA2	677.814	-1.18487	0.244425	-4.84757	1.24983e-06	1.63086e-05
SH3BGRL3	593.978	-1.18341	0.277586	-4.26321	2.01507e-05	0.00019646
SWT1	224.166	-1.18295	0.343276	-3.44607	0.000568794	0.00353121
MSH5	95.8673	-1.18233	0.427104	-2.76825	0.0056359	0.0240473
LTA4H	3075.43	-1.18198	0.222128	-5.32119	1.03093e-07	1.7263e-06
SLC35A1	91.982	-1.18068	0.448815	-2.63066	0.00852188	0.033835
RAD51-AS1	152.298	-1.18029	0.369872	-3.19106	0.00141749	0.00762527
CLIP3	338.887	-1.17937	0.271235	-4.34814	1.37299e-05	0.000140919
TNFAIP1	1146.41	-1.17893	0.213737	-5.51582	3.47158e-08	6.41171e-07
CTIF	800.548	-1.17727	0.228515	-5.1518	2.57994e-07	3.99281e-06
GLT8D2	264.669	-1.17687	0.326135	-3.60855	0.000307918	0.00208342
COL4A5	1740.37	-1.17346	0.22177	-5.29133	1.21432e-07	1.99295e-06
SLC2A11	77.4888	-1.17345	0.449322	-2.6116	0.00901204	0.0353188
MAPK10	84.1601	-1.17129	0.438367	-2.67193	0.00754156	0.0305722
CCDC150	477.058	-1.17027	0.256134	-4.56897	4.90129e-06	5.61431e-05
ZNF382	327.967	-1.17023	0.28718	-4.07491	4.60328e-05	0.000403938
HERC2P2	2211.35	-1.16826	0.212724	-5.49189	3.97651e-08	7.23416e-07
CCDC92	394.277	-1.16815	0.263192	-4.43839	9.06357e-06	9.75894e-05
IGSF9B	116.383	-1.16727	0.388373	-3.00554	0.00265109	0.0129082
ARMCX1	611.356	-1.16575	0.247177	-4.71625	2.40227e-06	2.93595e-05
SATB1	238.535	-1.16564	0.302059	-3.85898	0.000113863	0.000887082
RCN3	189.481	-1.16561	0.388037	-3.00386	0.00266581	0.0129707
ZNF546	128.777	-1.16528	0.40451	-2.88072	0.00396773	0.0180256
RASSF8-AS1	247.198	-1.16502	0.31929	-3.64877	0.000263495	0.00181742
ERICH3	193.698	-1.16499	0.42562	-2.73715	0.00619741	0.0260021
MT-ATP6	77787.9	-1.16476	0.193012	-6.03463	1.59323e-09	3.88514e-08
CD200	335.373	-1.16382	0.278652	-4.17662	2.95872e-05	0.000273838
DNASE2	318.196	-1.16322	0.313301	-3.71279	0.00020499	0.00146533
NDRG3	656.161	-1.1628	0.234004	-4.96916	6.72444e-07	9.43708e-06
DNAAF9	463.177	-1.16273	0.27331	-4.25426	2.09746e-05	0.000203244
MARF1	902.181	-1.16266	0.243049	-4.78363	1.72154e-06	2.1802e-05
RAB33B	465.311	-1.16105	0.267073	-4.34732	1.37814e-05	0.000141378
SHB	296.084	-1.15927	0.298398	-3.88497	0.000102343	0.000811737
SLC29A1	963.333	-1.15901	0.223693	-5.18124	2.20412e-07	3.46314e-06
NBEAL1	428.408	-1.15901	0.320297	-3.61853	0.000296277	0.00201523
ATF3	761.395	-1.15895	0.252631	-4.58753	4.48522e-06	5.18375e-05
HSPA2	115.844	-1.15846	0.388548	-2.9815	0.00286839	0.0137456
ZDHHC21	295.989	-1.15832	0.323048	-3.58559	0.000336322	0.00225051
CREBRF	143.254	-1.15798	0.384695	-3.01014	0.00261128	0.012752
SEMA5A	838.596	-1.15704	0.279565	-4.13872	3.49251e-05	0.000317683
TCIRG1	399.327	-1.15662	0.273579	-4.22774	2.36049e-05	0.000225657
RFK	500.449	-1.15609	0.267007	-4.32982	1.49232e-05	0.000151882
ARMCX3	1418.83	-1.15555	0.270928	-4.26516	1.99755e-05	0.000195305
LRRC27	161.363	-1.1547	0.346749	-3.33009	0.000868192	0.00504814
TCAIM	394.813	-1.15413	0.284578	-4.05559	5.00078e-05	0.000434567
TLE4	1977.95	-1.15317	0.202376	-5.69816	1.2111e-08	2.43755e-07
GPX3	240.137	-1.15182	0.300599	-3.83173	0.000127243	0.000976835
C11orf54	213.839	-1.15176	0.312896	-3.68096	0.000232354	0.001626
AP1G2	646.33	-1.15022	0.241804	-4.75682	1.96669e-06	2.45301e-05
GOLGA8B	2870.06	-1.15009	0.214637	-5.35829	8.40117e-08	1.43118e-06
SLC36A1	365.353	-1.14937	0.271134	-4.23914	2.24378e-05	0.000215499
POMT1	602.657	-1.14927	0.238496	-4.81882	1.44409e-06	1.86081e-05
ZNF852	170.042	-1.14903	0.369303	-3.11134	0.00186238	0.00960524
HCG11	410.42	-1.1486	0.257074	-4.46798	7.89626e-06	8.60993e-05
AMOTL2	1420.54	-1.14853	0.236879	-4.84859	1.24344e-06	1.62458e-05
ARL15	567.878	-1.14781	0.264935	-4.3324	1.47491e-05	0.000150333
ANKRD13D	623.218	-1.14719	0.266067	-4.31165	1.62042e-05	0.00016291
ENSG00000261499	217.793	-1.14694	0.309079	-3.71083	0.000206577	0.00147514
GAS2	106.274	-1.14664	0.437355	-2.62177	0.00874752	0.0345844
PGM2L1	601.065	-1.14632	0.276546	-4.14511	3.39646e-05	0.000310607
HECA	171.171	-1.14526	0.340574	-3.36274	0.000771731	0.00456707
RTN3	1311.06	-1.14462	0.220669	-5.18704	2.13663e-07	3.37251e-06
PIP4P2	460.507	-1.14421	0.264688	-4.32284	1.54032e-05	0.000155921
SCN4A	118.293	-1.14383	0.381063	-3.00169	0.00268489	0.0130481
KCNMB4	78.0894	-1.14241	0.4525	-2.52467	0.0115808	0.0434308
TMEM45A	186.593	-1.14215	0.337495	-3.3842	0.000713857	0.00428356
ASGR1	323.822	-1.14112	0.280062	-4.07451	4.61123e-05	0.000404463
CPEB2	118.172	-1.1407	0.39703	-2.87309	0.00406482	0.0183938
SYNGAP1	1644.91	-1.14012	0.222176	-5.13161	2.87272e-07	4.38669e-06
KLF8	507.027	-1.13986	0.251971	-4.52376	6.0751e-06	6.78556e-05
STMN1	9864.69	-1.13924	0.215696	-5.2817	1.27994e-07	2.08736e-06
CEBPZOS	613.084	-1.13906	0.250781	-4.54204	5.57126e-06	6.29781e-05
DENND4A	224.083	-1.13647	0.32381	-3.50969	0.000448637	0.00288509
ZNF32	185.479	-1.13615	0.32665	-3.47818	0.00050483	0.00319058
FREM2	10229.8	-1.13603	0.203855	-5.57275	2.50753e-08	4.76339e-07
CLU	292.69	-1.1357	0.292391	-3.88419	0.000102673	0.000813731
AJAP1	365.891	-1.13394	0.328248	-3.45451	0.000551287	0.003437
CCDC33	326.68	-1.1339	0.290378	-3.90491	9.42598e-05	0.000755763
LRRC8A	1692.62	-1.1339	0.21526	-5.26758	1.38238e-07	2.24873e-06
FAM241B	107.508	-1.13222	0.398757	-2.83936	0.00452036	0.020068
PCED1A	588.074	-1.13209	0.312337	-3.62459	0.000289418	0.00197444
RPH3AL	117.712	-1.13005	0.385692	-2.92994	0.00339026	0.0158525
KRBOX5	403.064	-1.12937	0.309579	-3.64809	0.000264198	0.00182166
KIAA0232	1517.66	-1.12815	0.227458	-4.95984	7.05511e-07	9.83425e-06
EDA2R	532.136	-1.1281	0.257335	-4.38378	1.16637e-05	0.000121834
MAP3K12	501.706	-1.1278	0.27147	-4.15444	3.26089e-05	0.000299253
MASP2	147.792	-1.12668	0.369866	-3.0462	0.00231755	0.011543
HOXB-AS2	243.962	-1.12658	0.316099	-3.56399	0.000365255	0.00241037
LINC01515	167.045	-1.12641	0.347368	-3.2427	0.00118402	0.00656623
HHLA3	103.163	-1.12438	0.4004	-2.80815	0.00498273	0.0216956
GLRX	141.222	-1.12354	0.35604	-3.15567	0.00160132	0.0084381
HSPA4L	111.221	-1.12323	0.393444	-2.85487	0.00430546	0.0192755
PTH1R	322.259	-1.12289	0.314831	-3.56665	0.00036157	0.0023946
TMEM80	130.572	-1.12264	0.374875	-2.9947	0.00274718	0.013282
OSBPL7	218.546	-1.11879	0.321109	-3.48414	0.00049372	0.00313013
USO1	2363.12	-1.11866	0.223332	-5.00895	5.47279e-07	7.87334e-06
KIF21A	368.292	-1.11853	0.289151	-3.86832	0.000109589	0.000861266
TTC39B	839.079	-1.11773	0.301755	-3.70411	0.000212133	0.00150855
SEC23A	2521.01	-1.11726	0.22748	-4.91148	9.03924e-07	1.22042e-05
CCNG2	530.862	-1.11624	0.254364	-4.38837	1.14206e-05	0.000119537
LACTB	134.937	-1.11517	0.36179	-3.08237	0.00205362	0.0104273
LLGL2	295.32	-1.11421	0.321106	-3.46991	0.000520637	0.00327092
FAM72B	395.833	-1.11385	0.263036	-4.23459	2.28972e-05	0.000219502
FAM200B	241.799	-1.11288	0.358153	-3.10727	0.00188822	0.00970939
MKNK1	243.691	-1.11254	0.301083	-3.69511	0.000219789	0.00155442
PLCB4	514.714	-1.11206	0.290418	-3.82917	0.000128577	0.000984244
SPRY4	1784.09	-1.11204	0.20617	-5.39381	6.89805e-08	1.19485e-06
MYL6	4457.11	-1.11125	0.230314	-4.82493	1.40051e-06	1.80918e-05
LNCDAT	660.27	-1.11054	0.245408	-4.52526	6.03217e-06	6.74491e-05
STAT2	590.109	-1.11045	0.240125	-4.62447	3.75553e-06	4.41284e-05
ACTN1	6230.51	-1.11023	0.209119	-5.30908	1.10179e-07	1.8301e-06
P4HTM	391.518	-1.11009	0.287733	-3.85807	0.000114287	0.00088971
LINC01145	203.891	-1.10985	0.316367	-3.50811	0.000451307	0.00289955
UCHL1	1652.06	-1.10922	0.207263	-5.35179	8.709e-08	1.47752e-06
IFI27L2	131.785	-1.10903	0.416937	-2.65994	0.00781554	0.0315285
TMEM68	644.791	-1.10882	0.235542	-4.7075	2.5077e-06	3.05035e-05
PIF1	675.171	-1.10732	0.291372	-3.80038	0.000144476	0.00108739
MBD5	497.684	-1.10725	0.269348	-4.11086	3.9418e-05	0.000353284
HEPH	1849.94	-1.10719	0.216344	-5.11773	3.09231e-07	4.69076e-06
WDFY3-AS2	83.1123	-1.10687	0.4472	-2.47511	0.0133195	0.0486597
WDR44	276.773	-1.10676	0.289556	-3.82228	0.000132225	0.00100694
PABPN1	608.312	-1.10555	0.272508	-4.05695	4.97169e-05	0.000432221
GREM1	238.915	-1.10392	0.395713	-2.7897	0.00527575	0.0227458
AKTIP	125.423	-1.10332	0.43164	-2.55612	0.0105847	0.0403554
KIF1A	615.661	-1.10314	0.289415	-3.81163	0.000138055	0.00104555
PCDHGB6	364.791	-1.10247	0.274431	-4.0173	5.88692e-05	0.000501848
CPEB4	310.466	-1.10206	0.29243	-3.76863	0.000164148	0.00121028
UHMK1	1675.37	-1.10129	0.246805	-4.4622	8.11225e-06	8.82213e-05
PRPF40B	171.114	-1.09984	0.339487	-3.2397	0.00119657	0.00662159
TVP23B	661.705	-1.09904	0.248646	-4.4201	9.86561e-06	0.000105237
ZEB1	868.985	-1.09741	0.270756	-4.05312	5.05388e-05	0.000438626
CARD8	467.806	-1.09736	0.249529	-4.39772	1.09394e-05	0.000115143
LSM2	1006.09	-1.09632	0.231477	-4.73619	2.17778e-06	2.68866e-05
KIAA0895L	779.322	-1.09591	0.273681	-4.00433	6.21939e-05	0.000526492
ATAT1	810.849	-1.09553	0.226274	-4.84159	1.28804e-06	1.67649e-05
SH3RF3	1267.62	-1.0949	0.221984	-4.93233	8.12545e-07	1.10792e-05
TCEAL1	86.7793	-1.09208	0.428116	-2.5509	0.0107444	0.0408359
KLHL24	272.77	-1.09146	0.306253	-3.56392	0.000365353	0.00241037
TOR4A	187.497	-1.09033	0.35412	-3.079	0.00207697	0.0105277
EFNA4	356.808	-1.08996	0.309056	-3.52675	0.000420692	0.00272663
EIF1B	1264.22	-1.08979	0.231756	-4.70232	2.57228e-06	3.12153e-05
SLC38A2	4511.74	-1.08743	0.194154	-5.60087	2.13284e-08	4.10236e-07
CNEP1R1	321.088	-1.08676	0.293358	-3.70456	0.000211756	0.00150691
LOXL4	131.739	-1.08669	0.411865	-2.63846	0.0083283	0.033207
NPTN-IT1	91.974	-1.08349	0.437359	-2.47734	0.0132365	0.0484167
NSUN7	127.77	-1.08231	0.382397	-2.83034	0.0046499	0.020528
CAMSAP3	187.268	-1.08217	0.3777	-2.86517	0.00416789	0.0187737
FAXDC2	113.092	-1.08212	0.398913	-2.71267	0.00667435	0.0276816
ARL10	839.349	-1.08173	0.241894	-4.47192	7.75202e-06	8.47505e-05
YOD1	831.414	-1.08121	0.270365	-3.99908	6.35903e-05	0.000536113
STX7	1311.46	-1.08121	0.234869	-4.60346	4.15533e-06	4.83227e-05
XYLT2	628.206	-1.0806	0.281061	-3.84471	0.000120696	0.000932922
FUCA2	1356.99	-1.07935	0.21228	-5.08455	3.68501e-07	5.50086e-06
ZYX	3376.03	-1.07896	0.235113	-4.5891	4.45155e-06	5.14772e-05
SLC29A2	669.067	-1.07836	0.28904	-3.73085	0.000190835	0.00137415
SEC61G	679.614	-1.07833	0.28765	-3.74874	0.000177724	0.00129602
SLC6A16	196.362	-1.07783	0.381942	-2.82198	0.00477283	0.0209586
REEP3	1112.13	-1.0739	0.247099	-4.34604	1.3862e-05	0.000142134
COL4A6	737.808	-1.07376	0.254345	-4.22168	2.42487e-05	0.000231176
RASA4B	816.279	-1.07107	0.231202	-4.6326	3.61104e-06	4.27154e-05
ADAM22	287.528	-1.07102	0.285525	-3.75106	0.000176088	0.001285
ITGAV	2077.3	-1.07024	0.251582	-4.25403	2.09958e-05	0.000203354
CAMK4	748.689	-1.07019	0.237271	-4.51041	6.47021e-06	7.18022e-05
KLHL28	402.399	-1.06995	0.269896	-3.9643	7.36127e-05	0.000610873
GAB2	453.975	-1.0698	0.259738	-4.11877	3.80897e-05	0.00034329
ENSG00000236255	119.392	-1.06962	0.395253	-2.70616	0.00680659	0.0281234
DGKD	1461.68	-1.06667	0.230911	-4.61938	3.8488e-06	4.50372e-05
CAMK2G	455.287	-1.06656	0.272809	-3.90953	9.2474e-05	0.0007426
LAMP2	2067.16	-1.06601	0.228036	-4.67474	2.94319e-06	3.53217e-05
PURG	117.334	-1.06582	0.400807	-2.6592	0.00783276	0.0315852
JMJD7-PLA2G4B	127.155	-1.06562	0.376674	-2.82901	0.00466918	0.0205911
TRIM4	266.268	-1.06549	0.290129	-3.67248	0.000240208	0.00167133
ENSG00000259366	110.649	-1.06546	0.392289	-2.71601	0.00660731	0.0274435
ARNT	1071.76	-1.0639	0.219558	-4.84564	1.26206e-06	1.64474e-05
CNPY4	272.27	-1.06362	0.293129	-3.6285	0.000285072	0.0019493
LINC01278	607.35	-1.06335	0.246541	-4.31309	1.60985e-05	0.000161927
HSP90B1	16531.4	-1.06304	0.196277	-5.41603	6.09355e-08	1.06805e-06
DMTF1	1649.98	-1.06282	0.214933	-4.94488	7.61896e-07	1.04926e-05
TPM4	16818.5	-1.06148	0.194566	-5.45564	4.87955e-08	8.70806e-07
FHIP1A	326.043	-1.06078	0.294306	-3.60436	0.000312925	0.00211383
KIF3A	628.87	-1.06022	0.268233	-3.95261	7.73033e-05	0.000635978
IER5	733.17	-1.05995	0.279437	-3.79317	0.000148735	0.00111497
HEXB	1008.65	-1.05982	0.228111	-4.64606	3.38336e-06	4.01741e-05
THBS4	268.248	-1.05945	0.292467	-3.62247	0.000291798	0.00199001
TRIB1	383.378	-1.05933	0.272035	-3.8941	9.85622e-05	0.000786522
DEAF1	421.034	-1.0585	0.289076	-3.66168	0.000250566	0.00173754
ENSG00000260920	187.472	-1.05831	0.383336	-2.76079	0.00576623	0.0244895
ABCD4	1252.1	-1.05736	0.222325	-4.75594	1.97521e-06	2.46066e-05
HLA-A	1307.53	-1.05734	0.228714	-4.62297	3.78285e-06	4.43915e-05
CAST	473.596	-1.05664	0.252247	-4.18892	2.80283e-05	0.000262075
TSPAN13	282.254	-1.05636	0.304599	-3.46805	0.000524256	0.00329236
PLXNB1	2090.48	-1.05591	0.229059	-4.60975	4.03154e-06	4.70422e-05
NUDT9	303.3	-1.05401	0.277991	-3.79153	0.000149723	0.00112156
RNF32-DT	104.466	-1.0537	0.400123	-2.63344	0.00845253	0.0335984
ZUP1	409.459	-1.05272	0.286645	-3.67256	0.000240132	0.00167133
ADAMTS7	1916.93	-1.05271	0.293448	-3.58738	0.000334017	0.00223726
ITPRID2	2124.03	-1.05225	0.217757	-4.83223	1.35011e-06	1.75064e-05
WSB1	4301.49	-1.0522	0.210535	-4.99774	5.80074e-07	8.28161e-06
MCF2L2	176.178	-1.05214	0.373847	-2.81436	0.00488746	0.0213755
RABEP2	228.608	-1.05201	0.336648	-3.12497	0.00177826	0.00922673
ZNRF3	1887.82	-1.05171	0.221144	-4.75577	1.97693e-06	2.46132e-05
SENP7	813.891	-1.05159	0.259682	-4.04951	5.1324e-05	0.000444455
ANK3	363.57	-1.05156	0.277771	-3.78571	0.00015327	0.00114274
SUGP2	3810.71	-1.04804	0.203017	-5.16233	2.4389e-07	3.79732e-06
PRRT2	106.815	-1.04799	0.406591	-2.5775	0.00995188	0.0383608
BBS9	1191.72	-1.0465	0.238375	-4.39015	1.13271e-05	0.000118678
DUSP1	557.309	-1.04647	0.288056	-3.63288	0.000280272	0.00191966
ERMP1	525.446	-1.04604	0.243637	-4.29342	1.75943e-05	0.000174421
KAZN	1696.2	-1.04589	0.206305	-5.06963	3.98581e-07	5.89443e-06
GABBR1	1242.17	-1.04539	0.212373	-4.92242	8.54789e-07	1.15939e-05
GARS1-DT	379.285	-1.04307	0.283743	-3.6761	0.000236822	0.00165111
ZFP14	185.387	-1.04288	0.328422	-3.17544	0.00149612	0.00796484
GAL3ST4	277.048	-1.04241	0.29278	-3.56041	0.000370278	0.00243897
IFITM2	1158.05	-1.0424	0.242255	-4.30292	1.68564e-05	0.000168564
FAM3C2P	214.289	-1.04171	0.311068	-3.34883	0.000811536	0.00475625
GBAP1	230.831	-1.04135	0.304861	-3.4158	0.000635942	0.00388495
MORN4	403.62	-1.04012	0.275233	-3.77905	0.000157425	0.00116949
CPXM1	6094.16	-1.03964	0.222954	-4.66303	3.11592e-06	3.7243e-05
SOX8	217.918	-1.0389	0.31082	-3.34245	0.000830422	0.00485452
BAZ2B	1038.63	-1.03823	0.280763	-3.6979	0.000217391	0.00153905
NXPE3	827.319	-1.0377	0.259944	-3.99201	6.55154e-05	0.000550991
SEPTIN7P13	149.173	-1.03731	0.36737	-2.82362	0.00474848	0.0208872
LINC02977	274.318	-1.03691	0.314019	-3.30205	0.000959824	0.0054858
PRSS8	105.417	-1.03681	0.414375	-2.50212	0.0123454	0.0458396
MRPL33	206.471	-1.03567	0.316173	-3.27564	0.00105422	0.00593773
ZNF438	96.3698	-1.03559	0.413469	-2.50464	0.0122578	0.0455472
RSPO4	435.665	-1.03553	0.278927	-3.71255	0.000205183	0.0014662
C3orf18	171.447	-1.03551	0.332377	-3.11547	0.00183654	0.00949334
CMIP	2127.41	-1.0354	0.202843	-5.10444	3.31769e-07	4.99226e-06
NDRG4	154.877	-1.0348	0.372495	-2.77803	0.00546899	0.0234418
CFAP20DC	199.401	-1.0345	0.317103	-3.26234	0.00110498	0.00618439
ARL6IP5	800.622	-1.03388	0.256108	-4.03687	5.41692e-05	0.000466602
MCPH1-AS1	151.345	-1.03303	0.346728	-2.97936	0.00288849	0.0138259
AKAP5	146.998	-1.03172	0.382399	-2.69802	0.00697536	0.0286714
NUDT12	492.071	-1.02888	0.275672	-3.73227	0.000189761	0.00136701
PLEKHA1	592.899	-1.02812	0.251479	-4.0883	4.34549e-05	0.000384918
LINC01089	233.024	-1.0266	0.307612	-3.33734	0.000845853	0.00493494
COL9A2	986.84	-1.0241	0.26179	-3.9119	9.1572e-05	0.00073676
CRACD	1896.72	-1.02377	0.204396	-5.00874	5.47864e-07	7.87626e-06
TM9SF4	5581.44	-1.02369	0.199053	-5.1428	2.70671e-07	4.16401e-06
UBE2V1	112.318	-1.02288	0.408835	-2.50193	0.0123517	0.0458418
ZNF184	234.21	-1.0228	0.313485	-3.26268	0.00110364	0.00618045
MAP3K9	421.041	-1.02155	0.268527	-3.80427	0.000142222	0.00107278
NOVA1	161.413	-1.02134	0.353254	-2.89124	0.00383723	0.0175331
DPAGT1	532.671	-1.02078	0.24557	-4.15678	3.22767e-05	0.000296504
CAPN7	972.453	-1.02053	0.251872	-4.05178	5.08291e-05	0.000440961
TRIM16L	157.335	-1.01941	0.351356	-2.90136	0.00371546	0.0170751
LRATD2	384.384	-1.01921	0.272616	-3.73864	0.000185021	0.00133929
GPR137B	191.726	-1.01881	0.323743	-3.14697	0.00164972	0.00865335
PTPN21	1644.96	-1.01877	0.207274	-4.91508	8.8746e-07	1.20054e-05
CACNB3	254.022	-1.01835	0.315719	-3.22549	0.00125755	0.00692191
CASTOR2	634.591	-1.01773	0.236454	-4.30414	1.67639e-05	0.00016772
TMEM198B	231.129	-1.01699	0.315883	-3.21951	0.00128411	0.00703989
MAST4	214.961	-1.01697	0.30755	-3.3067	0.000944025	0.00541129
TNFRSF10B	3248.55	-1.01614	0.210597	-4.82508	1.39951e-06	1.80901e-05
ARHGAP27	122.512	-1.01588	0.37567	-2.70417	0.00684742	0.0282581
GSTM2	677.861	-1.01476	0.237044	-4.28087	1.86161e-05	0.000183143
PIGF	318.258	-1.01398	0.292701	-3.46422	0.000531766	0.00333546
WNK2	395.339	-1.01348	0.323338	-3.13442	0.00172192	0.00897052
TMEM150C	152.826	-1.01082	0.345909	-2.92223	0.00347539	0.0161918
RNF43	366.794	-1.01025	0.266582	-3.78965	0.000150859	0.00112802
KIAA0513	118.253	-1.00965	0.386033	-2.61546	0.00891082	0.0350687
PTPDC1	323.851	-1.00944	0.272744	-3.70107	0.000214692	0.00152203
C2orf92	122.864	-1.00895	0.386148	-2.61286	0.00897888	0.0352422
UQCRB	1514.33	-1.00893	0.228393	-4.41752	9.98393e-06	0.000106169
LYSMD3	557.837	-1.00831	0.288526	-3.4947	0.000474599	0.00302751
CAMKMT	104.698	-1.00817	0.401458	-2.51128	0.0120293	0.0448598
TGFBR2	284.023	-1.00762	0.290961	-3.46308	0.000534025	0.00334556
C15orf40	406.899	-1.00685	0.257351	-3.91235	9.14024e-05	0.000736
SMOC2	414.836	-1.00609	0.306556	-3.28191	0.00103105	0.00583714
PDIA5	288.765	-1.00555	0.286702	-3.5073	0.000452676	0.00290563
ARID5B	234.43	-1.00523	0.332831	-3.02024	0.00252575	0.0123918
TMSB15B	657.551	-1.00423	0.232802	-4.31368	1.60559e-05	0.000161735
IP6K3	144.947	-1.00342	0.371636	-2.70001	0.00693369	0.0285456
WDR86	349.374	-1.00192	0.318611	-3.14465	0.00166287	0.00871129
RNPC3	280.105	-1.00082	0.326857	-3.06196	0.00219896	0.011043
MGST3	784.18	-1.0008	0.227153	-4.40585	1.05368e-05	0.00011136

## Sheet: Mesoderm_DF2-KO_vs_H1_2FC_upDEG
	baseMean	log2FoldChange	lfcSE	stat	pvalue	padj
RGS2	370.423	1.00033	0.285895	3.49892	0.000467144	0.00298764
TERF2	980.393	1.00056	0.221066	4.52608	6.00889e-06	6.72982e-05
ICMT	1940.8	1.00135	0.211172	4.74186	2.11766e-06	2.62072e-05
MUL1	601.645	1.00135	0.268967	3.72295	0.000196911	0.00141247
FASTKD3	214.14	1.00156	0.345669	2.89745	0.00376204	0.0172584
UBALD1	273.081	1.00162	0.368153	2.72066	0.00651524	0.0271534
POLE2	295.293	1.00332	0.281641	3.56242	0.000367456	0.00242269
SLC66A3	127.941	1.00342	0.373049	2.68979	0.00714965	0.0292595
SPPL2A	1354.05	1.00352	0.22614	4.4376	9.09662e-06	9.78943e-05
RSBN1L	685.656	1.00432	0.266482	3.76882	0.000164023	0.00120979
KCTD12	330.657	1.00489	0.276344	3.63637	0.000276504	0.00189953
F8A1	332.661	1.00523	0.299689	3.35424	0.000795832	0.00468016
SFMBT1	364.423	1.00594	0.288528	3.48646	0.000489466	0.00311081
PEX5	1579.62	1.00641	0.230034	4.37504	1.21411e-05	0.000126119
POLR2M	831.189	1.0078	0.251711	4.00378	6.23384e-05	0.000527499
ALKBH1	379.977	1.00787	0.27351	3.68494	0.000228759	0.00160575
CCDC137	654.698	1.00793	0.317448	3.1751	0.00149786	0.00797031
ZC3H3	885.25	1.0081	0.283731	3.553	0.000380868	0.00250153
SUGP1	683.464	1.00832	0.233763	4.31343	1.60741e-05	0.000161839
TRIM33	2251.87	1.00854	0.211549	4.76741	1.86607e-06	2.33457e-05
HMOX2	214.6	1.00871	0.312182	3.23117	0.00123286	0.00680233
HEATR6	741.626	1.00887	0.237324	4.25103	2.12788e-05	0.000205516
SRSF1	2924.95	1.00894	0.221691	4.55112	5.33614e-06	6.05859e-05
SKI	3193.92	1.00934	0.227392	4.43876	9.04796e-06	9.75232e-05
BRF2	205.631	1.00939	0.31952	3.15908	0.00158268	0.00835485
CYP2U1	166.583	1.0096	0.352384	2.86505	0.00416948	0.0187768
ZNF90	817.009	1.01032	0.252197	4.00608	6.17343e-05	0.000523245
S1PR2	459.942	1.01055	0.262268	3.8531	0.000116632	0.00090592
SNX8	615.172	1.01088	0.286712	3.52575	0.000422283	0.00273437
ZNRF2	272.981	1.01116	0.294957	3.42816	0.00060769	0.00373671
ALG3	482.808	1.01152	0.274929	3.67921	0.000233961	0.00163448
FSBP	382.575	1.01156	0.319351	3.16754	0.00153736	0.0081408
CEP68	1039.29	1.0116	0.217735	4.64599	3.38452e-06	4.01741e-05
MFGE8	3452.22	1.01179	0.218603	4.62841	3.68476e-06	4.34263e-05
FGFR1	6382.39	1.01199	0.199388	5.07548	3.86529e-07	5.73263e-06
SKAP2	1078.77	1.01272	0.251532	4.02621	5.66842e-05	0.000486224
ACKR3	777.572	1.01609	0.284967	3.56563	0.000362984	0.00240089
ZNF649	541.425	1.0166	0.261066	3.89403	9.85916e-05	0.000786522
ATP2B1	1452	1.01747	0.243972	4.17043	3.04021e-05	0.000280248
TWNK	476.425	1.01777	0.259795	3.9176	8.94362e-05	0.00072214
SLC8A3	1329.06	1.0179	0.218093	4.66729	3.05205e-06	3.6522e-05
IQCE	286.473	1.0181	0.310812	3.27562	0.00105429	0.00593773
NOB1	1568.56	1.0182	0.215851	4.71714	2.39184e-06	2.92667e-05
HSPA9	8723.33	1.01828	0.189774	5.36577	8.06066e-08	1.37887e-06
NUBP2	909.832	1.01904	0.309772	3.28964	0.00100314	0.00569428
MIA3	1988.95	1.01923	0.217759	4.68053	2.86134e-06	3.44799e-05
PIK3C3	840.467	1.01942	0.257944	3.9521	7.7469e-05	0.000636494
DNAJC2	1180.32	1.01946	0.264218	3.85842	0.000114124	0.000888782
COQ2	438.799	1.01954	0.253057	4.02888	5.60427e-05	0.000481734
GGA2	2757.03	1.02037	0.197903	5.15594	2.52366e-07	3.92041e-06
NUP50	3595.49	1.02077	0.194749	5.24148	1.59295e-07	2.55939e-06
BLOC1S4	340.461	1.02082	0.296846	3.43887	0.000584147	0.00361348
KLHL21	948.312	1.02092	0.252864	4.03743	5.40388e-05	0.000465673
FLAD1	1081.75	1.02168	0.243375	4.19799	2.693e-05	0.000252866
DDX18	3726.39	1.0219	0.20968	4.87361	1.09578e-06	1.45376e-05
CSTF2T	1279.18	1.02241	0.213242	4.79461	1.62993e-06	2.07181e-05
ADGRL1	1099.34	1.02243	0.260776	3.92071	8.82878e-05	0.000713706
MARS1	5001.42	1.02254	0.202225	5.05645	4.27136e-07	6.28069e-06
CNKSR3	279.328	1.0229	0.298103	3.43138	0.000600509	0.00369585
MAP2K3	366.2	1.02338	0.322801	3.1703	0.0015228	0.00808011
SNRNP25	435.41	1.02349	0.300217	3.40917	0.000651605	0.00396654
EPDR1	251.099	1.02379	0.298117	3.4342	0.000594306	0.00366643
SENP1	1080.08	1.02516	0.251244	4.08032	4.49743e-05	0.000396165
FOXK1	1477.3	1.02531	0.207699	4.9365	7.95369e-07	1.08665e-05
PCDHGA11	103.571	1.02631	0.40749	2.51861	0.011782	0.0440811
RPL4P4	296.798	1.02641	0.281397	3.64753	0.000264769	0.00182438
UNC119B	2424.85	1.02709	0.199069	5.15947	2.47644e-07	3.84996e-06
BRAP	680.331	1.02731	0.239486	4.28963	1.78975e-05	0.000177086
FAM32A	1298.68	1.02732	0.211051	4.86764	1.1294e-06	1.4926e-05
RIMS3	873.96	1.02903	0.249237	4.12871	3.64801e-05	0.000329647
PHAX	1310.75	1.02989	0.214148	4.80922	1.51522e-06	1.94203e-05
LINC02604	179.387	1.03065	0.333281	3.09245	0.00198515	0.0101295
SNTA1	292.912	1.03088	0.311154	3.31308	0.000922757	0.00531448
B4GALT2	2235.54	1.03096	0.273683	3.76697	0.000165242	0.00121705
MVB12B	754.077	1.03101	0.262865	3.92219	8.77482e-05	0.000710249
ZNF101	211.675	1.0311	0.314544	3.27807	0.00104519	0.00589941
EXOC3L2	301.735	1.03225	0.285515	3.61539	0.000299899	0.00203651
GPANK1	235.229	1.03228	0.321935	3.20647	0.00134373	0.00729894
PRMT5	1826.56	1.03257	0.210247	4.91121	9.05159e-07	1.22128e-05
DUSP12	446.792	1.03313	0.253883	4.06929	4.71561e-05	0.000412216
LARP6	392.363	1.0332	0.260082	3.97259	7.10947e-05	0.00059166
TMEM222	504.701	1.03335	0.271743	3.80266	0.000143148	0.00107897
YDJC	404.794	1.03379	0.330555	3.12744	0.00176333	0.0091608
ILF3-DT	236.48	1.03428	0.32572	3.17537	0.00149645	0.00796484
GFPT2	1446.91	1.03486	0.213207	4.8538	1.21119e-06	1.59152e-05
MAPK1IP1L	3949.98	1.03533	0.206	5.02587	5.01155e-07	7.26551e-06
TST	346.049	1.03619	0.337595	3.06932	0.0021455	0.0108352
OXNAD1	497.191	1.03672	0.248095	4.17872	2.93149e-05	0.000271561
TRMT6	615.626	1.0372	0.239856	4.32427	1.53038e-05	0.000154991
MAPK12	1205.59	1.03839	0.240669	4.3146	1.59893e-05	0.000161143
ATAD2	1345.75	1.0387	0.220574	4.70909	2.48829e-06	3.03031e-05
NDC1	2415.1	1.03885	0.204464	5.08086	3.75731e-07	5.59259e-06
CLN8-AS1	112.848	1.03926	0.389079	2.67107	0.00756089	0.0306326
DNTTIP2	2294.42	1.03931	0.234243	4.43688	9.12711e-06	9.80689e-05
PLEKHF2	295.239	1.04095	0.305795	3.40408	0.000663868	0.0040287
PNPT1	1203.44	1.04183	0.216906	4.80313	1.56203e-06	1.99164e-05
ENSG00000260404	499.518	1.04204	0.247268	4.21419	2.50674e-05	0.000237985
CTBP1-DT	156.859	1.04212	0.340833	3.05758	0.00223132	0.0111786
CASP8AP2	773.297	1.04346	0.250158	4.1712	3.02995e-05	0.000279552
WDR72	144.063	1.04511	0.366053	2.85507	0.00430267	0.0192672
EXOSC6	1438.85	1.04512	0.211506	4.94134	7.75857e-07	1.06422e-05
TCOF1	4918.13	1.04521	0.231519	4.51459	6.34389e-06	7.04762e-05
ENSG00000269825	102.786	1.04589	0.400107	2.61403	0.00894801	0.0351681
CTSV	489.098	1.04593	0.282566	3.70154	0.000214297	0.00151975
EMSLR	158.08	1.04593	0.341414	3.06353	0.0021874	0.011001
ENSG00000274276	4191.47	1.046	0.279733	3.73929	0.000184537	0.00133626
NBPF1	2067.12	1.04617	0.214652	4.87382	1.0946e-06	1.45312e-05
HCG18	820.067	1.04652	0.226608	4.61821	3.87072e-06	4.52425e-05
CTDSP1	852.295	1.04684	0.260155	4.02389	5.72443e-05	0.000490021
IFIT5	240.723	1.04755	0.320907	3.26434	0.00109719	0.00614746
PATZ1	1536.9	1.04759	0.239166	4.38019	1.18576e-05	0.000123671
CCDC97	1444.77	1.04759	0.238634	4.38995	1.13375e-05	0.000118727
PRPF4	1529.77	1.04864	0.218241	4.80496	1.54782e-06	1.97718e-05
WDR3	2009.23	1.04889	0.209237	5.01291	5.36134e-07	7.72377e-06
CHAC1	465.262	1.05095	0.340717	3.08451	0.00203885	0.0103549
RUNX1	230.172	1.05136	0.313034	3.35862	0.000783323	0.00461986
BAG4	985.284	1.05156	0.223614	4.70255	2.56931e-06	3.11976e-05
AURKAIP1	1266.62	1.05194	0.267877	3.92696	8.60253e-05	0.000697603
NRP1	5198.27	1.05215	0.192652	5.46141	4.72367e-08	8.45914e-07
SF1	7414.68	1.05419	0.213137	4.94608	7.57215e-07	1.04351e-05
ZNF703	7662.53	1.05449	0.211156	4.99391	5.91705e-07	8.41273e-06
ALYREF	2084.92	1.05523	0.258359	4.08437	4.41967e-05	0.000390483
UQCR11	275.906	1.05537	0.286415	3.68474	0.000228937	0.00160627
EGFL7	416.957	1.0574	0.347582	3.04217	0.00234875	0.011673
PARS2	220.919	1.05847	0.311332	3.39981	0.000674325	0.00408796
POLE	3353.24	1.05865	0.235604	4.49333	7.01172e-06	7.73125e-05
EIF1AXP1	211.507	1.05931	0.324675	3.26267	0.00110367	0.00618045
NCL	25876.6	1.06009	0.186525	5.68336	1.32076e-08	2.63769e-07
ANKRD11	4106.89	1.06051	0.221833	4.78068	1.747e-06	2.20702e-05
RAP2B	1493.72	1.06059	0.215174	4.92896	8.26675e-07	1.1257e-05
FAHD1	783.179	1.06078	0.225007	4.71442	2.42398e-06	2.96073e-05
THAP12	1995.65	1.06099	0.237921	4.45942	8.21804e-06	8.92776e-05
LETM1	1490.13	1.06123	0.247536	4.28717	1.80965e-05	0.000178884
ALKBH2	224.933	1.06128	0.348285	3.04715	0.00231025	0.0115177
AVEN	385.243	1.06176	0.269194	3.94423	8.00562e-05	0.000654601
BRIX1	1277.17	1.06184	0.213366	4.9766	6.47096e-07	9.13105e-06
HOTAIRM1	619.915	1.06188	0.275621	3.85269	0.000116826	0.000906742
FKBP5	776.458	1.06193	0.252582	4.2043	2.6189e-05	0.000247268
ERF	1343.76	1.06214	0.284199	3.7373	0.00018601	0.00134457
GNL2	2968.48	1.06219	0.19812	5.36136	8.25982e-08	1.40943e-06
MFHAS1	1966.84	1.06236	0.213603	4.97354	6.57401e-07	9.25746e-06
BORCS8	148.655	1.06279	0.387271	2.74429	0.00606413	0.025526
STOX2	618.004	1.06294	0.247548	4.29388	1.75576e-05	0.000174184
AMDHD2	393.798	1.063	0.363248	2.92637	0.00342944	0.016003
ETS1	219.031	1.06306	0.317168	3.35172	0.000803124	0.0047123
TUT1	257.202	1.06357	0.328016	3.24242	0.00118518	0.00656915
NCLN	2621.8	1.06399	0.282561	3.76553	0.000166199	0.00122322
PKIG	468.675	1.06611	0.281045	3.79339	0.000148606	0.00111441
CYB561	182.354	1.06652	0.385611	2.7658	0.00567833	0.0241833
DSEL	265.719	1.06664	0.338002	3.15573	0.00160099	0.0084381
MAD2L2	1891.41	1.06672	0.255243	4.17924	2.92482e-05	0.000271309
UBR4	11030.2	1.06718	0.19322	5.52313	3.33022e-08	6.16718e-07
TMEM223	348.333	1.06747	0.298606	3.57483	0.00035046	0.00233602
TAF6L	428.866	1.06837	0.333189	3.20651	0.00134355	0.00729894
NLGN3	102.412	1.06851	0.410525	2.60279	0.00924692	0.0360723
FANCI	4130.85	1.06928	0.19776	5.40697	6.41012e-08	1.1169e-06
TRPV4	586.826	1.06951	0.255341	4.18855	2.80743e-05	0.000262083
ENSG00000288851	388.115	1.06959	0.363882	2.93939	0.00328857	0.0154505
RPL26	1060.86	1.0703	0.25839	4.14219	3.44012e-05	0.000313609
CSTF1	1075.12	1.07034	0.236491	4.52591	6.01363e-06	6.73148e-05
SLC38A10	1181.53	1.07151	0.283771	3.77598	0.000159382	0.00118148
CDCA5	1862.31	1.07172	0.25203	4.25235	2.11541e-05	0.000204599
RPA2	939.724	1.07228	0.224736	4.77129	1.83054e-06	2.2958e-05
DDX51	1065.19	1.07275	0.24725	4.33874	1.43304e-05	0.000146499
NUP88	1836.92	1.07321	0.206998	5.18464	2.16432e-07	3.40839e-06
SBDSP1	333.909	1.07325	0.270689	3.96488	7.34326e-05	0.000609869
COMMD5	269.503	1.0737	0.319381	3.36183	0.000774267	0.00457945
IFRD2	1061.29	1.07557	0.272803	3.94267	8.058e-05	0.000658362
MID1	1285.11	1.07569	0.220754	4.87279	1.10034e-06	1.45888e-05
TAF5L	595.239	1.07697	0.245137	4.39332	1.11631e-05	0.000117079
RBPMS2	1160.34	1.07721	0.235382	4.57645	4.72927e-06	5.43536e-05
SLC5A6	1706.07	1.07735	0.216945	4.96599	6.83515e-07	9.57292e-06
APOBEC3G	90.7174	1.07833	0.429096	2.51303	0.0119698	0.0447007
HES7	617.699	1.07854	0.249517	4.3225	1.54268e-05	0.000156033
MID2	169.319	1.07878	0.348184	3.0983	0.00194632	0.00995603
CCDC57	1100.69	1.07944	0.224854	4.8006	1.58192e-06	2.01451e-05
DDIT3	215.642	1.08119	0.323489	3.34229	0.000830913	0.00485602
EMC8	1134.26	1.08135	0.216794	4.98792	6.10339e-07	8.64786e-06
RAD18	840.808	1.08143	0.224773	4.81123	1.50005e-06	1.9245e-05
DGCR6L	527.423	1.08244	0.311742	3.47223	0.000516163	0.00325143
EIF4E3	159.686	1.08274	0.364774	2.96825	0.00299502	0.0142663
VPS37B	561.183	1.08301	0.293383	3.69147	0.000222965	0.00157257
PAICS	14312.5	1.08351	0.197325	5.49098	3.99716e-08	7.25893e-07
FAR2	274.291	1.0836	0.291607	3.71595	0.000202445	0.00144965
RAB27A	268.116	1.0838	0.296671	3.65319	0.000259003	0.00179003
TTF1	532.03	1.08435	0.251048	4.31928	1.56536e-05	0.000157991
HOXA3	742.527	1.08449	0.229841	4.71844	2.37665e-06	2.91154e-05
SLX1B	451.925	1.08533	0.291518	3.72302	0.000196852	0.00141247
MRPS26	849.177	1.08624	0.320063	3.39383	0.000689218	0.00416722
MAT2A	6102.05	1.08633	0.191663	5.6679	1.44557e-08	2.86476e-07
SF3B4	2176.1	1.0864	0.259697	4.18332	2.87284e-05	0.000267208
PGM1	1417.41	1.08664	0.219243	4.95634	7.18333e-07	9.97926e-06
EXOSC2	1542	1.08687	0.207477	5.23851	1.6188e-07	2.59485e-06
RNF175	158.476	1.08744	0.35439	3.06849	0.0021514	0.0108575
IGF2BP1	18625	1.08778	0.190884	5.69865	1.20761e-08	2.4329e-07
IL4R	447.278	1.08818	0.260719	4.17374	2.99639e-05	0.0002772
TSSC4	649.522	1.08819	0.3213	3.38683	0.000707062	0.00425268
ZNF319	279.498	1.08881	0.333358	3.2662	0.00109002	0.00611061
SAP30BP	1425.58	1.089	0.219017	4.97223	6.61867e-07	9.30764e-06
TIMM29	433.29	1.08902	0.310367	3.5088	0.00045013	0.00289379
PELP1	4024.87	1.08922	0.22151	4.91725	8.77686e-07	1.18888e-05
HMGN2P5	97.4571	1.0899	0.429188	2.53944	0.0111029	0.041974
GATAD2A	4099.95	1.08995	0.222153	4.90632	9.27995e-07	1.24964e-05
NUFIP1	851.845	1.09053	0.230149	4.73838	2.15435e-06	2.66293e-05
ECE1	1248.08	1.09054	0.233461	4.67119	2.99458e-06	3.58759e-05
EFHD1	3754.66	1.09127	0.227787	4.79074	1.66164e-06	2.10692e-05
EEF2K	726.328	1.0916	0.244782	4.45949	8.21532e-06	8.92776e-05
MAD2L1BP	531.171	1.09185	0.264239	4.13207	3.59504e-05	0.000326003
PRPF19	4238.39	1.09186	0.222808	4.90046	9.56121e-07	1.28584e-05
NSL1	831.288	1.09312	0.228609	4.78164	1.73875e-06	2.20064e-05
LONP1	3118.96	1.09436	0.25663	4.26436	2.00477e-05	0.000195733
DNAAF5	2082.14	1.0944	0.221164	4.94836	7.48429e-07	1.03209e-05
WDR43	3048.74	1.09519	0.212698	5.14901	2.61866e-07	4.04061e-06
ACSF3	457.982	1.09601	0.26907	4.07333	4.63461e-05	0.000406341
PDPR2P	136.591	1.09609	0.365276	3.00073	0.00269335	0.0130739
TP53RK	596.574	1.0961	0.237148	4.62202	3.80016e-06	4.45693e-05
UPF2	1077	1.09716	0.220524	4.97522	6.51735e-07	9.18394e-06
CNTFR	1873.56	1.09722	0.205732	5.33325	9.6469e-08	1.62329e-06
ABL1	3931.13	1.09841	0.215283	5.10216	3.35803e-07	5.0456e-06
NUP155	3647.29	1.09891	0.204191	5.38175	7.3764e-08	1.26813e-06
TFPI	80.5503	1.09907	0.445182	2.46882	0.013556	0.0493576
ZW10	1122.02	1.09964	0.229565	4.7901	1.66702e-06	2.11245e-05
TICRR	845.134	1.10017	0.235794	4.6658	3.07418e-06	3.67654e-05
CHASERR	957.01	1.10213	0.229277	4.80697	1.53231e-06	1.96102e-05
NOP56	4696.55	1.10249	0.201009	5.4848	4.13943e-08	7.47125e-07
POP7	570.713	1.10278	0.361143	3.0536	0.00226116	0.011314
SLC9A1	852.203	1.10313	0.22744	4.85019	1.23343e-06	1.61663e-05
LINC00174	278.8	1.10325	0.285805	3.86013	0.000113328	0.000883251
ENKD1	182.82	1.10466	0.37116	2.97624	0.0029181	0.0139579
SYNJ1	252.646	1.10546	0.293058	3.77215	0.000161847	0.00119674
FAM53B	1123.54	1.1067	0.275828	4.01229	6.01322e-05	0.000511347
COMMD4	1261.68	1.10742	0.259818	4.2623	2.02337e-05	0.00019699
F8	91.8412	1.10762	0.418983	2.64358	0.00820338	0.0328103
KCNC4	177.057	1.10907	0.330215	3.35862	0.000783338	0.00461986
COQ4	804.487	1.10975	0.246697	4.49844	6.84552e-06	7.56417e-05
VRK2	634.656	1.11015	0.237599	4.67236	2.97755e-06	3.56925e-05
DDX42	4454.41	1.11033	0.195618	5.676	1.37883e-08	2.74833e-07
RPS6KA4	405.34	1.11077	0.300717	3.69375	0.000220975	0.00156121
ZNF526	462.744	1.11153	0.255869	4.34412	1.39836e-05	0.000143238
GALNT14	260.862	1.11158	0.319937	3.47438	0.000512039	0.00322841
SMARCC1	10286.9	1.11298	0.189319	5.87887	4.1308e-09	9.20286e-08
ENSG00000275464	1231.4	1.11331	0.246228	4.52146	6.14154e-06	6.85129e-05
SEMA6A	1644.15	1.11346	0.206785	5.38461	7.26e-08	1.25154e-06
DUSP7	879.459	1.11373	0.227331	4.89917	9.62438e-07	1.29265e-05
KIAA2013	2196.98	1.11374	0.233699	4.76569	1.88211e-06	2.35179e-05
LYN	641.629	1.11442	0.236226	4.71759	2.38659e-06	2.92198e-05
RADIL	354.931	1.11497	0.347722	3.20649	0.00134365	0.00729894
ZNF853	441.725	1.11569	0.27498	4.05735	4.96324e-05	0.000431668
AK4	800.499	1.11596	0.240379	4.64248	3.44245e-06	4.0768e-05
ZWINT	2651.4	1.11757	0.220746	5.06268	4.13393e-07	6.096e-06
ZNF771	298.105	1.11933	0.316212	3.53981	0.000400408	0.00261323
GARS1	5464.05	1.11938	0.201329	5.55995	2.69853e-08	5.08409e-07
PURA	439.163	1.11959	0.262706	4.26177	2.02811e-05	0.000197358
PUF60	3343.52	1.11982	0.252882	4.42821	9.50167e-06	0.000101723
MCUB	349.902	1.12271	0.274493	4.09011	4.3116e-05	0.000382574
CENPM	326.3	1.12347	0.292526	3.84059	0.000122738	0.000945868
AMBRA1	832.107	1.12372	0.255646	4.3956	1.10469e-05	0.000116096
ZCCHC3	2521.12	1.12388	0.225608	4.98156	6.3073e-07	8.91841e-06
SFT2D2	988.072	1.12446	0.227542	4.94177	7.74167e-07	1.06261e-05
RANBP17	417.555	1.12449	0.255876	4.39465	1.10949e-05	0.000116483
ALDH4A1	240.108	1.12472	0.331163	3.39627	0.000683108	0.00413513
PPP1R8	1596.74	1.12494	0.209283	5.3752	7.64987e-08	1.31186e-06
PXDC1	180.098	1.12544	0.327138	3.44025	0.000581169	0.00359721
KIF24	253.237	1.12607	0.313819	3.58829	0.000332849	0.00223016
HNRNPM	9836.15	1.12609	0.210567	5.34789	8.89838e-08	1.5047e-06
PRMT9	470.988	1.12651	0.284512	3.95943	7.51276e-05	0.000620947
ARMC6	1407.35	1.12654	0.287778	3.91462	9.05465e-05	0.000729785
ABCB10	1092.12	1.12703	0.214593	5.25195	1.50497e-07	2.42939e-06
GPRASP1	119.349	1.1271	0.376872	2.99066	0.00278375	0.0134111
LANCL2	532.938	1.12797	0.248608	4.53714	5.70217e-06	6.42819e-05
FST	814.426	1.12824	0.244944	4.60611	4.1027e-06	4.77645e-05
INTS7	919.785	1.12919	0.22867	4.93809	7.88905e-07	1.07925e-05
LRRC8C	143.37	1.12994	0.360399	3.13525	0.00171705	0.00895108
PTGIS	379.473	1.13036	0.266048	4.2487	2.15011e-05	0.000207274
PPARGC1B	171.29	1.1305	0.333683	3.38796	0.000704145	0.00424503
TIMM50	2986.91	1.13117	0.227122	4.98046	6.34318e-07	8.96301e-06
TFB2M	326.006	1.1313	0.275198	4.11085	3.94213e-05	0.000353284
LINC01521	115.042	1.1321	0.391164	2.89418	0.0038015	0.0174162
PLP1	167.256	1.13372	0.356456	3.18053	0.00147005	0.00786
DKC1	3051.11	1.13376	0.19749	5.74083	9.42132e-09	1.93974e-07
H2AX	3082.56	1.1344	0.291768	3.88801	0.00010107	0.000802878
POLA1	963.856	1.13513	0.222253	5.10737	3.2668e-07	4.92286e-06
TMEM14B	626.588	1.13521	0.250466	4.53238	5.83221e-06	6.56401e-05
MCM9	271.486	1.13753	0.300131	3.79013	0.000150571	0.00112628
SLC35F2	1162.35	1.13782	0.213223	5.33628	9.48723e-08	1.59773e-06
ALMS1	2724.24	1.13811	0.2179	5.22311	1.75946e-07	2.81159e-06
NEK8	238.126	1.13834	0.306373	3.71554	0.00020277	0.00145097
NOCT	258.031	1.1386	0.296235	3.84356	0.000121263	0.000936246
MTRR	765.204	1.13868	0.240037	4.74377	2.09772e-06	2.60229e-05
KANK2	1336.3	1.13975	0.226467	5.03272	4.83562e-07	7.03518e-06
DHRS3	698.147	1.1398	0.329086	3.46354	0.000533114	0.00334189
SMPD4	3125.63	1.14142	0.231047	4.94018	7.80492e-07	1.06987e-05
TRG-AS1	264.773	1.14297	0.293775	3.89063	9.99823e-05	0.000795463
NRG1	241.434	1.14342	0.318832	3.58627	0.000335443	0.00224555
AHCTF1P1	142.63	1.14379	0.356865	3.2051	0.00135016	0.00731837
WIPI2	1284.55	1.14466	0.211496	5.4122	6.22553e-08	1.08749e-06
PSMC1P1	426.984	1.145	0.276069	4.1475	3.36124e-05	0.000308051
TMEM79	115.681	1.14578	0.416368	2.75184	0.00592614	0.0250525
COG8	582.102	1.14644	0.242511	4.72736	2.2746e-06	2.79648e-05
FBXL18	475.526	1.14707	0.27041	4.24198	2.21552e-05	0.000213083
ZNF425	84.6172	1.14804	0.439031	2.61494	0.00892426	0.0351084
GINS4	732.216	1.14828	0.227688	5.04319	4.57832e-07	6.69389e-06
FAM83H	2370.47	1.14887	0.260993	4.40194	1.0729e-05	0.000112985
PPCDC	114.317	1.14966	0.390544	2.94375	0.00324265	0.0152696
POP1	394.627	1.15062	0.285633	4.02834	5.61729e-05	0.000482345
TRUB2	791.846	1.15234	0.23276	4.95075	7.39268e-07	1.02082e-05
PA2G4	4977.51	1.15246	0.192238	5.99497	2.03526e-09	4.8317e-08
ZNF44	167.99	1.15267	0.370369	3.11222	0.00185687	0.00958162
MRPS18A	465.092	1.1527	0.290953	3.96183	7.43783e-05	0.00061574
HTRA3	256.606	1.15369	0.329928	3.4968	0.000470875	0.00300655
RNF19B	791.513	1.15398	0.246126	4.68859	2.75099e-06	3.32082e-05
MSX2	6104.35	1.15499	0.212356	5.43893	5.36013e-08	9.47554e-07
LIPE	97.9015	1.1558	0.440365	2.62465	0.00867391	0.0343262
LAP3	1466.13	1.15611	0.210521	5.49169	3.98097e-08	7.23589e-07
CENPB	953.814	1.1569	0.279841	4.13415	3.5627e-05	0.00032364
COL6A1	10836	1.15868	0.240542	4.81697	1.45755e-06	1.87353e-05
AAR2	1056.78	1.15995	0.233957	4.95794	7.12457e-07	9.91098e-06
SETMAR	528.739	1.16086	0.245075	4.73677	2.17155e-06	2.68258e-05
GADD45GIP1	1119.42	1.16099	0.253155	4.58607	4.51664e-06	5.21715e-05
PRADC1	118.513	1.16159	0.430953	2.69541	0.00703031	0.0288431
ATP6V0E1	854.221	1.16208	0.224258	5.18189	2.19649e-07	3.45377e-06
RMI1	600.776	1.16382	0.246252	4.72613	2.28834e-06	2.8117e-05
AKNA	727.691	1.16383	0.290927	4.00041	6.32338e-05	0.000533543
MAEA	1368	1.16431	0.27771	4.19254	2.75847e-05	0.000258434
TXNL4B	278.843	1.16504	0.289215	4.02829	5.6184e-05	0.000482345
PRMT7	880.539	1.16525	0.255814	4.55506	5.23707e-06	5.95594e-05
TUBB2BP1	452.407	1.16803	0.312067	3.7429	0.000181911	0.00132002
P2RY11	84.5646	1.16836	0.462045	2.52867	0.0114494	0.0430162
RPL9P7	1193.51	1.16868	0.255192	4.57962	4.65818e-06	5.36262e-05
USP37	488.853	1.16924	0.258856	4.51694	6.27385e-06	6.9811e-05
GEMIN4	1201.85	1.16925	0.221191	5.28616	1.24908e-07	2.0435e-06
RAI1	2178.77	1.16959	0.250319	4.67239	2.97711e-06	3.56925e-05
DHX33	2129.47	1.1699	0.201005	5.82025	5.87596e-09	1.26404e-07
GRPEL1	649.109	1.17012	0.236952	4.93821	7.88427e-07	1.07925e-05
TRAIP	665.171	1.17064	0.263824	4.43722	9.11293e-06	9.80186e-05
YARS1	5548.04	1.17314	0.194275	6.03856	1.55499e-09	3.80089e-08
ARNT2	1044.98	1.1742	0.21904	5.36067	8.29136e-08	1.41364e-06
SDHAF2	184.193	1.17458	0.334414	3.51236	0.000444149	0.00286158
NOP14	1437.08	1.17487	0.208313	5.63993	1.70119e-08	3.33609e-07
TMEM200B	156.481	1.17539	0.374891	3.13528	0.00171691	0.00895108
ZFP36L2	2373.27	1.17588	0.223564	5.25971	1.44286e-07	2.33827e-06
ZADH2	1318.46	1.17684	0.21585	5.45214	4.97676e-08	8.87386e-07
FPGS	1226.27	1.17796	0.268216	4.39182	1.12405e-05	0.000117831
CDX1	3721.67	1.17908	0.213826	5.51419	3.50396e-08	6.45417e-07
PGP	1030.92	1.17952	0.303976	3.88031	0.000104323	0.000823964
THAP4	1620.5	1.17958	0.264753	4.45539	8.37399e-06	9.08761e-05
PES1	2735.54	1.17985	0.220614	5.34802	8.89199e-08	1.5047e-06
YJU2	332.398	1.1808	0.309016	3.82115	0.00013283	0.00101117
ZSCAN25	394.49	1.18143	0.270943	4.36044	1.29801e-05	0.000133957
TEDC2	597.118	1.1824	0.360892	3.27633	0.00105167	0.00592947
OPLAH	378.241	1.18266	0.332523	3.55662	0.000375658	0.00247203
SP6	1449.85	1.18286	0.267689	4.41878	9.92607e-06	0.000105717
ABCF2	505.802	1.18288	0.248554	4.75902	1.94536e-06	2.42787e-05
NCDN	627.908	1.18329	0.26681	4.43496	9.20911e-06	9.88985e-05
PCNA	2870.76	1.18384	0.197038	6.00818	1.87615e-09	4.51107e-08
EXOG	303.416	1.184	0.279992	4.2287	2.35041e-05	0.000224931
ACOT7	1079.69	1.18419	0.266202	4.44845	8.64908e-06	9.3517e-05
ZNF574	835.035	1.18428	0.255984	4.6264	3.72072e-06	4.37619e-05
HVCN1	281.148	1.18459	0.283497	4.17851	2.93428e-05	0.000271698
IBA57	328.398	1.18471	0.307499	3.85274	0.000116805	0.000906742
ZBTB12	427.021	1.18586	0.26937	4.40235	1.07084e-05	0.000112826
NR1D1	175.139	1.18632	0.358057	3.31321	0.000922326	0.00531348
DYNC2I2	1122.25	1.18816	0.29184	4.07128	4.67556e-05	0.000409062
TNS3	930.844	1.18912	0.228656	5.20047	1.98783e-07	3.15212e-06
SLC16A14	197.03	1.18929	0.317493	3.74587	0.000179772	0.00130818
CSE1L	8535.03	1.18929	0.221009	5.38118	7.40003e-08	1.27113e-06
SCO1	1270.35	1.19006	0.215981	5.51001	3.58819e-08	6.59753e-07
MRPL1	584.483	1.19086	0.250935	4.7457	2.07784e-06	2.58072e-05
ZNF689	585.435	1.19119	0.265646	4.48414	7.32079e-06	8.05482e-05
PMM2	677.445	1.19243	0.240154	4.9653	6.8595e-07	9.60051e-06
LSG1	1111.55	1.19287	0.217283	5.48994	4.02076e-08	7.29537e-07
IGF2BP3	2859.08	1.19419	0.196726	6.07031	1.2766e-09	3.16922e-08
ENPP1	670.41	1.19575	0.246555	4.84981	1.2358e-06	1.6187e-05
PDZRN3	3060.94	1.1961	0.221946	5.38917	7.07841e-08	1.22404e-06
ST6GALNAC5	89.6181	1.19617	0.456352	2.62117	0.00876295	0.0346388
E2F7	1308.21	1.19653	0.221946	5.39109	7.00306e-08	1.21202e-06
MEPCE	127.71	1.19673	0.482644	2.47952	0.0131559	0.0481987
YPEL4	81.4012	1.20072	0.446177	2.69113	0.00712102	0.0291642
ENSG00000226084	910.199	1.20083	0.232941	5.1551	2.53497e-07	3.93503e-06
MARK1	540.376	1.20098	0.24152	4.9726	6.60605e-07	9.29623e-06
UNC93B1	111.486	1.20099	0.407671	2.94598	0.00321932	0.0151736
YBX1P1	304.622	1.20185	0.326525	3.68073	0.000232571	0.00162697
MAP3K21	129.205	1.2029	0.3723	3.23099	0.00123364	0.00680483
TARS1	4840.59	1.2034	0.206106	5.83877	5.25884e-09	1.1432e-07
NOL8	1111.35	1.20439	0.244507	4.92579	8.40223e-07	1.14264e-05
HOXB6	776.704	1.20483	0.228822	5.26535	1.39926e-07	2.27297e-06
KEAP1	1427.87	1.20496	0.234362	5.14145	2.7262e-07	4.18775e-06
ATP5F1D	1011.05	1.20556	0.280349	4.3002	1.70647e-05	0.00017007
FN3KRP	672.585	1.20572	0.245708	4.90713	9.24165e-07	1.2453e-05
UBTF	2796.79	1.20594	0.212936	5.66339	1.48412e-08	2.9355e-07
ATAD3B	1158.28	1.20597	0.272904	4.41905	9.91349e-06	0.000105693
FOXO3B	1056.45	1.20627	0.217856	5.537	3.07702e-08	5.71882e-07
STX18	658.482	1.2063	0.238791	5.0517	4.37894e-07	6.4343e-06
YAE1	291.411	1.20705	0.291255	4.14431	3.4084e-05	0.000311406
SIX5	243.054	1.20729	0.38295	3.1526	0.00161821	0.00850672
MAFG-DT	115.333	1.20978	0.414141	2.92118	0.00348705	0.0162278
VENTX	1004.93	1.21008	0.295013	4.10178	4.09982e-05	0.000365669
NRTN	363.04	1.21022	0.349529	3.46242	0.000535349	0.00335284
TMEM38B	857.466	1.21071	0.241044	5.02277	5.09321e-07	7.37354e-06
URB2	874.881	1.21087	0.223319	5.42218	5.8878e-08	1.03452e-06
RPTOR	1310.35	1.21183	0.258363	4.6904	2.72667e-06	3.29533e-05
TMOD2	436.432	1.21209	0.25422	4.76789	1.86167e-06	2.33047e-05
MCMBP	2421.22	1.21263	0.199809	6.06892	1.28771e-09	3.18912e-08
ERC2	554.17	1.21273	0.259409	4.67497	2.93991e-06	3.53028e-05
FAM86C2P	137.138	1.21638	0.375215	3.24183	0.00118766	0.00658111
RPS23P8	111.815	1.21706	0.388688	3.13119	0.001741	0.00905392
EFCAB11	204.327	1.2181	0.343612	3.54499	0.000392628	0.00256977
SDC4	789.811	1.2182	0.230132	5.29351	1.19993e-07	1.97563e-06
RNF138	1486.52	1.22189	0.237206	5.15119	2.58836e-07	4.00284e-06
ENSG00000267886	93.5489	1.22231	0.441276	2.76994	0.00560667	0.023952
SRSF2	4649.38	1.22279	0.205455	5.95162	2.65499e-09	6.12666e-08
MID1IP1	1770.74	1.22304	0.270026	4.52935	5.91641e-06	6.64067e-05
ECI1	1094.98	1.2237	0.282194	4.33639	1.4484e-05	0.000147996
NT5M	233.556	1.22376	0.382129	3.20247	0.00136253	0.00737769
CLP1	445.407	1.22458	0.256901	4.76676	1.87214e-06	2.34074e-05
UMPS	1529.01	1.22524	0.213588	5.73646	9.66751e-09	1.98449e-07
KNOP1	898.848	1.22563	0.242947	5.04487	4.5383e-07	6.64479e-06
POLR3H	338.717	1.22704	0.27293	4.49581	6.93041e-06	7.64978e-05
PRMT6	694.666	1.22801	0.241771	5.07921	3.79008e-07	5.6373e-06
CIDECP1	103.771	1.22858	0.430166	2.85605	0.00428946	0.0192331
B3GALT9	129.638	1.22886	0.371467	3.30813	0.000939219	0.00538674
COLGALT2	162.093	1.22965	0.339901	3.61767	0.000297271	0.00202066
SNHG17	432.546	1.22966	0.26755	4.59601	4.30663e-06	4.98573e-05
B3GNT9	108.219	1.2301	0.445775	2.75945	0.00578983	0.024574
EMG1	212.874	1.23045	0.32472	3.78927	0.000151091	0.00112935
YTHDF1	2134.76	1.23088	0.223891	5.4977	3.84778e-08	7.02475e-07
PARL	156.105	1.2309	0.344438	3.57365	0.000352041	0.00234353
LZTFL1	335.116	1.23097	0.277076	4.44272	8.88267e-06	9.59422e-05
NCBP2AS2	449.913	1.23238	0.310836	3.96471	7.34848e-05	0.000610057
ENSG00000266709	94.2317	1.23239	0.415791	2.96396	0.00303711	0.0144256
ULK4	98.1718	1.23279	0.44422	2.77518	0.00551705	0.0236183
SETD6	380.616	1.23281	0.261394	4.71629	2.40184e-06	2.93595e-05
XPO4	2655.88	1.23304	0.208876	5.90322	3.56464e-09	8.00201e-08
DDX19B	883.551	1.23384	0.233569	5.28256	1.2739e-07	2.07916e-06
SF3B5	1510.67	1.23438	0.242908	5.08169	3.74094e-07	5.57506e-06
LRRC4B	129.327	1.23631	0.370075	3.34071	0.000835632	0.00487668
WDR74	690.529	1.23705	0.268287	4.61092	4.00883e-06	4.68037e-05
THOC5	1172.71	1.23759	0.214363	5.77332	7.77252e-09	1.62624e-07
TLN2	1689.56	1.23795	0.282839	4.37688	1.20391e-05	0.000125248
PWP2	938.431	1.23946	0.263934	4.69609	2.6519e-06	3.20873e-05
RIF1	3715.95	1.23997	0.227014	5.46209	4.70567e-08	8.44157e-07
PPDPF	1913.93	1.24002	0.291043	4.26061	2.03866e-05	0.000198198
DPH1	445.95	1.24054	0.262751	4.72137	2.34264e-06	2.87328e-05
ADCY3	1264.79	1.24396	0.217363	5.72295	1.04689e-08	2.13412e-07
CDH4	520.047	1.24424	0.253926	4.9	9.58372e-07	1.28803e-05
EIF5	3910.64	1.24424	0.202828	6.13445	8.54551e-10	2.19785e-08
ZSWIM5	222.751	1.24498	0.324226	3.83983	0.000123117	0.000948433
CYP4F26P	143.645	1.24575	0.356399	3.49537	0.000473404	0.00302083
WDR46	1235.37	1.24597	0.231472	5.38282	7.33277e-08	1.26273e-06
DHRS7B	268.051	1.24602	0.296595	4.20107	2.65656e-05	0.000250479
BOLA3	138.658	1.24679	0.419675	2.97084	0.00296988	0.0141661
RRP1B	3901.22	1.24714	0.193729	6.43757	1.21404e-10	3.71597e-09
RAVER1	1024.71	1.24745	0.325664	3.83048	0.000127895	0.000980361
PRELID1	1428.89	1.24843	0.282939	4.41237	1.02247e-05	0.000108338
MELTF	152.662	1.25087	0.410517	3.04705	0.002311	0.0115187
GPR176	99.5202	1.2518	0.412339	3.03584	0.00239863	0.0118752
ALDH1B1	1213.36	1.25195	0.249373	5.02039	5.15666e-07	7.44971e-06
ABLIM1	12444.3	1.25232	0.204269	6.13076	8.74623e-10	2.23865e-08
CLMP	665.131	1.25256	0.23419	5.34849	8.86902e-08	1.5022e-06
NOTCH2NLA	218.465	1.25339	0.326838	3.8349	0.000125616	0.000966238
ZNF395	321.169	1.25402	0.275678	4.54885	5.39402e-06	6.11758e-05
SHQ1	741.983	1.25428	0.229714	5.46019	4.75612e-08	8.50756e-07
ENSG00000260176	126.539	1.25487	0.371606	3.37689	0.000733107	0.00437743
TIGD5	489.344	1.25529	0.291871	4.30086	1.70137e-05	0.000169807
TPGS1	284.189	1.25537	0.327751	3.83025	0.000128015	0.00098067
CNR1	98.6407	1.25613	0.408486	3.07509	0.0021044	0.0106537
PMS2	838.195	1.25663	0.226182	5.55583	2.76295e-08	5.18636e-07
PPM1D	616.285	1.25672	0.235936	5.32651	1.00119e-07	1.6806e-06
CHCHD10	701.424	1.257	0.313692	4.00712	6.14641e-05	0.000521169
FSCN1	22358.9	1.25741	0.244382	5.14525	2.67168e-07	4.11627e-06
PRPS2	282.305	1.25775	0.284312	4.42385	9.69593e-06	0.000103587
RIOX2	412.04	1.25808	0.267745	4.6988	2.61695e-06	3.16829e-05
HAUS2	1004.16	1.25811	0.226941	5.5438	2.95978e-08	5.51584e-07
FAM174C	328.904	1.25816	0.345479	3.64177	0.000270769	0.00186447
TSR1	1854.76	1.25867	0.216379	5.81699	5.99167e-09	1.28357e-07
ABT1	988.13	1.25892	0.234125	5.37713	7.56825e-08	1.29894e-06
WNT5A-AS1	762.124	1.25938	0.236395	5.32746	9.95952e-08	1.67317e-06
MRPL41	564.202	1.2595	0.358094	3.51724	0.000436065	0.00281389
CKS1BP3	196.602	1.25995	0.330822	3.80852	0.000139799	0.00105643
EIF3B	6789.48	1.26172	0.211954	5.95278	2.63621e-09	6.09015e-08
SIPA1	624.202	1.26177	0.326655	3.86271	0.000112135	0.000875935
MT-TY	616.781	1.26181	0.285797	4.41504	1.00991e-05	0.000107173
HFM1	121.628	1.26275	0.396722	3.18297	0.00145773	0.00779901
AKAP7	286.544	1.26377	0.282491	4.47367	7.6887e-06	8.41474e-05
RRP7A	1109.38	1.26384	0.272101	4.64475	3.40491e-06	4.03697e-05
ARFRP1	460.404	1.26387	0.325532	3.8825	0.00010339	0.000817844
ANKRD11P2	257.686	1.26433	0.34787	3.63448	0.00027854	0.0019097
LINC00863	282.471	1.26453	0.292626	4.32134	1.55088e-05	0.000156683
CYREN	310.305	1.26491	0.276092	4.5815	4.61662e-06	5.32072e-05
RCL1	247.373	1.26493	0.332019	3.8098	0.000139079	0.00105176
CDC45	501.271	1.2655	0.273913	4.62008	3.83591e-06	4.49375e-05
PRRT4	236.655	1.26575	0.320138	3.95376	7.69332e-05	0.000633585
TRIP10	2326.67	1.26576	0.217852	5.81017	6.24085e-09	1.33005e-07
GLI3	3603.55	1.26624	0.200714	6.30868	2.81423e-10	8.06356e-09
BRCA1	1256.98	1.2664	0.213264	5.93817	2.88221e-09	6.59201e-08
LRRC14	730.255	1.26679	0.277894	4.55852	5.15165e-06	5.86202e-05
DCTPP1	931.696	1.26688	0.250813	5.0511	4.39263e-07	6.44577e-06
ZDHHC11B	134.233	1.26704	0.481125	2.63349	0.00845124	0.0335984
STOML1	104.316	1.26742	0.450086	2.81594	0.00486347	0.0212932
SFPQ	13018.2	1.26861	0.222823	5.69335	1.24573e-08	2.50237e-07
SFR1	94.9131	1.26932	0.419497	3.02582	0.00247958	0.0122115
NCAPH2	1523.9	1.27083	0.241877	5.25403	1.48806e-07	2.40586e-06
DOCK11	1756.03	1.27154	0.231816	5.48514	4.13151e-08	7.47002e-07
RPL7AP6	308.005	1.2716	0.298324	4.26248	2.02171e-05	0.000196921
ENSG00000261167	88.8616	1.27336	0.448456	2.83942	0.00451953	0.020068
EHD2	113.62	1.27349	0.39872	3.19394	0.00140346	0.00756355
IGF2-AS	118.308	1.27492	0.415896	3.06547	0.0021733	0.0109461
FKBPL	119.758	1.27621	0.400963	3.18287	0.00145824	0.00779973
POLR1A	2697.76	1.27692	0.204232	6.25229	4.04469e-10	1.11108e-08
TERF2IP	1529.41	1.27711	0.221418	5.76788	8.02769e-09	1.67115e-07
FZD1	171.46	1.27738	0.389879	3.27634	0.00105161	0.00592947
ZNF696	362.111	1.27794	0.276966	4.61406	3.94876e-06	4.61285e-05
TBCC	506.027	1.27813	0.262668	4.86595	1.1391e-06	1.50446e-05
ZBED3	393.544	1.27914	0.263582	4.8529	1.21668e-06	1.59771e-05
TBC1D15	584.047	1.27964	0.263519	4.85598	1.19792e-06	1.57509e-05
MSH2	2751.11	1.27991	0.22246	5.75344	8.74472e-09	1.8131e-07
NRIP1	1140.45	1.28119	0.250359	5.1174	3.09778e-07	4.69561e-06
PRAG1	1197.79	1.28121	0.325185	3.93993	8.15058e-05	0.000665399
ZDHHC15	151.8	1.28231	0.35366	3.62583	0.000288033	0.00196694
TEX264	214.252	1.28344	0.35716	3.59344	0.000326336	0.00219294
NLE1	921.204	1.28445	0.237254	5.4138	6.17024e-08	1.07991e-06
HAT1	2005.4	1.28458	0.230166	5.58112	2.38976e-08	4.55644e-07
PDPR	1632.07	1.28487	0.206422	6.22445	4.83243e-10	1.30148e-08
DDX21	10370.6	1.28501	0.21712	5.91842	3.25057e-09	7.36106e-08
RASL10B	1354.72	1.28546	0.253718	5.06647	4.05253e-07	5.98023e-06
APEX2	849.2	1.2859	0.245948	5.22831	1.71062e-07	2.73567e-06
ESS2	456.948	1.28601	0.310162	4.14626	3.37953e-05	0.000309316
GPT2	977.465	1.28619	0.264501	4.86271	1.15792e-06	1.5254e-05
RAD51AP1	1085.45	1.287	0.233777	5.50528	3.68592e-08	6.74716e-07
AFF2	821.251	1.28745	0.248798	5.17465	2.28335e-07	3.57672e-06
BTF3L4P2	61.6161	1.28749	0.501855	2.56547	0.0103037	0.0394517
SLC23A2	582.072	1.28836	0.2382	5.40873	6.34725e-08	1.10782e-06
DHRS11	320.328	1.28942	0.285532	4.51585	6.3063e-06	7.01342e-05
ZFR2	77.4673	1.28951	0.474157	2.71958	0.00653645	0.0272198
HMGN2P3	140.743	1.28953	0.387247	3.32999	0.000868503	0.00504853
ABCC4	720.791	1.2902	0.235417	5.48049	4.24149e-08	7.64209e-07
NVL	916.962	1.29166	0.221679	5.8267	5.6535e-09	1.22e-07
TIGD2	230.719	1.29166	0.308388	4.18844	2.80885e-05	0.000262083
NDUFA6	1761.25	1.29401	0.222409	5.81815	5.95032e-09	1.27737e-07
MCM3	5365.34	1.29423	0.195354	6.62505	3.47121e-11	1.15688e-09
POLR3C	1132.8	1.29431	0.218283	5.92948	3.0389e-09	6.9197e-08
AKAP1	726.045	1.29442	0.237531	5.44945	5.05255e-08	8.98101e-07
CENPV	2694.47	1.29443	0.224977	5.75362	8.73508e-09	1.81292e-07
SRM	1726.33	1.29554	0.297617	4.35304	1.34263e-05	0.000138216
TOP3A	1762.52	1.2958	0.230337	5.62569	1.84764e-08	3.60613e-07
SPRY3	110.041	1.29686	0.390358	3.32223	0.000893006	0.00516766
METRN	409.545	1.29706	0.385163	3.36756	0.000758362	0.00449957
BCR	1524.16	1.29847	0.233857	5.55241	2.81751e-08	5.2602e-07
SRCAP	241.178	1.29902	0.310514	4.18345	2.87121e-05	0.000267177
ZMYND19	639.552	1.30028	0.282267	4.60658	4.09346e-06	4.76838e-05
SIVA1	962.227	1.30051	0.302692	4.29648	1.7353e-05	0.000172526
DNAH9	100.621	1.30183	0.465893	2.79427	0.00520177	0.0224832
INTS5	684.759	1.30219	0.239364	5.44021	5.32164e-08	9.41556e-07
ARHGAP10	864.245	1.30566	0.225949	5.77855	7.53468e-09	1.58266e-07
ZNF480	440.933	1.30632	0.285294	4.57886	4.67523e-06	5.37626e-05
NOC4L	546.916	1.3067	0.354882	3.68207	0.000231352	0.00162009
ALG1	520.682	1.30708	0.244607	5.34358	9.11303e-08	1.53807e-06
NOTCH2NLB	181.31	1.30738	0.345418	3.78492	0.000153758	0.00114555
RAP1BL	139.345	1.30802	0.360513	3.62822	0.000285384	0.00195079
BOC	189.116	1.31239	0.362632	3.61906	0.000295675	0.00201246
NENF	151.018	1.31249	0.364051	3.60524	0.000311859	0.00210732
ENSG00000272667	85.1711	1.31266	0.470297	2.79113	0.00525244	0.0226595
ADAMTSL4	77.8252	1.31385	0.489062	2.68646	0.00722126	0.0294649
TBC1D4	1371.59	1.31476	0.209707	6.26948	3.62244e-10	1.01262e-08
KIF17	166.483	1.31479	0.340295	3.86368	0.000111694	0.000873137
SH2B2	139.382	1.31481	0.429226	3.06321	0.00218974	0.0110101
CHCHD5	392.73	1.31488	0.295986	4.44239	8.89644e-06	9.60406e-05
COLEC12	6047.47	1.31647	0.204308	6.44354	1.16718e-10	3.58317e-09
GAREM2	1263.68	1.31663	0.228155	5.77074	7.89219e-09	1.64627e-07
TYRO3	1245.81	1.31787	0.218082	6.043	1.51278e-09	3.71089e-08
INF2	1551.13	1.31879	0.24592	5.36269	8.19901e-08	1.40124e-06
NDUFA9	199.12	1.31904	0.327114	4.03236	5.52191e-05	0.00047505
ZNF324	281.618	1.31925	0.328029	4.02175	5.77668e-05	0.000493674
NAT10	3112.17	1.31961	0.201067	6.56303	5.27245e-11	1.72652e-09
BLOC1S3	281.135	1.32131	0.330378	3.99937	6.35101e-05	0.000535656
ENSG00000279392	159.749	1.32145	0.348037	3.79686	0.000146541	0.00109973
PPP1R3B	255.617	1.32177	0.295036	4.48002	7.46346e-06	8.19432e-05
SERBP1P5	55.1658	1.32179	0.532771	2.48096	0.0131028	0.0480468
ZBTB24	516.314	1.3231	0.25036	5.28478	1.25857e-07	2.0574e-06
CRBN	367.624	1.32345	0.27584	4.79789	1.60345e-06	2.0394e-05
SLC16A1-AS1	308.361	1.32381	0.276875	4.78126	1.74196e-06	2.202e-05
DOHH	495.366	1.32399	0.31118	4.25473	2.09304e-05	0.000202911
FOXRED2	880.981	1.32574	0.240406	5.51459	3.49593e-08	6.44537e-07
NCOA5	826.22	1.32594	0.270758	4.89716	9.7231e-07	1.30345e-05
OGDHL	101.309	1.32697	0.429663	3.08839	0.00201241	0.0102483
CDC42EP4	1305.13	1.32845	0.224862	5.90785	3.4661e-09	7.79779e-08
MTHFD2	3102.85	1.32984	0.197009	6.75017	1.47671e-11	5.20761e-10
NDOR1	859.943	1.32996	0.31874	4.17255	3.01204e-05	0.000278397
RCOR2	3971.78	1.33072	0.237681	5.59875	2.15903e-08	4.14719e-07
RRP36	1206.16	1.33158	0.219089	6.07781	1.21832e-09	3.03183e-08
SLC43A3	74.5815	1.33314	0.463266	2.8777	0.00400584	0.0181707
TPPP	94.3923	1.33356	0.455109	2.93019	0.00338757	0.0158435
ZNF516-AS1	66.1605	1.33357	0.527333	2.5289	0.011442	0.0429962
SMOC1	213.95	1.33419	0.337417	3.95414	7.68115e-05	0.000633089
SLC35F6	999.65	1.33505	0.21825	6.11709	9.5299e-10	2.42419e-08
PPAN	121.17	1.33774	0.423356	3.15986	0.00157848	0.0083388
MRPL15	1456.21	1.33863	0.214308	6.24631	4.20273e-10	1.15142e-08
GPCPD1	655.22	1.33878	0.24674	5.42589	5.76668e-08	1.01594e-06
TADA2A	534.789	1.3388	0.25881	5.17289	2.30497e-07	3.60239e-06
FKBP4	4780.16	1.33886	0.221086	6.05583	1.39692e-09	3.43486e-08
FAM27E3	52.8092	1.33957	0.533065	2.51296	0.0119723	0.0447007
PCYT1B	153.787	1.34118	0.375496	3.57174	0.000354613	0.00235837
FAM83B	109.241	1.34124	0.414804	3.23343	0.00122315	0.00675417
ELL	335.508	1.342	0.326425	4.11121	3.93587e-05	0.000353184
AP4S1	108.492	1.34246	0.397579	3.37659	0.000733899	0.00438088
NR6A1	2725.45	1.34281	0.201644	6.6593	2.75127e-11	9.35068e-10
FOXC1	621.926	1.34366	0.246784	5.44467	5.19013e-08	9.19865e-07
CCDC85C	1413.71	1.34409	0.253165	5.30912	1.10154e-07	1.8301e-06
INPP5K	159.552	1.34511	0.421422	3.19183	0.00141375	0.00760712
POLR3B	479.985	1.34559	0.258739	5.20058	1.98668e-07	3.15212e-06
ZC3H4	1429.78	1.3459	0.261825	5.14046	2.74064e-07	4.20055e-06
LRR1	455.283	1.34664	0.268465	5.01607	5.27382e-07	7.60832e-06
VRTN	235.531	1.34708	0.332572	4.05049	5.11095e-05	0.000442835
ZNF746	871.023	1.34848	0.27229	4.95238	7.33119e-07	1.01369e-05
AP5Z1	827.263	1.34874	0.246941	5.46178	4.71383e-08	8.44885e-07
PALS2	1102.99	1.34887	0.231122	5.83618	5.34116e-09	1.15987e-07
ZNF787	1315.1	1.34951	0.313075	4.31049	1.62893e-05	0.000163607
PLCB2	161.401	1.3507	0.341754	3.95226	7.74169e-05	0.000636494
EEF1A1P6	7511.86	1.35202	0.208466	6.48558	8.8393e-11	2.79257e-09
PPP1R3C	350.297	1.35224	0.275674	4.90522	9.33217e-07	1.25586e-05
TBL1Y	139.521	1.35458	0.381331	3.55225	0.000381957	0.00250788
TSPAN18	902.637	1.35582	0.223576	6.06425	1.32569e-09	3.27926e-08
DDX20	1324.09	1.35602	0.214848	6.31154	2.76267e-10	7.9359e-09
NIFK	938.252	1.35613	0.234689	5.7784	7.54124e-09	1.58266e-07
NAF1	786.686	1.35653	0.226744	5.98266	2.19524e-09	5.15806e-08
KCNJ12	122.61	1.35935	0.379842	3.57871	0.000345291	0.00230529
PAX2	389.444	1.36082	0.265764	5.12039	3.049e-07	4.63529e-06
DHX37	1225.15	1.36111	0.27794	4.89715	9.72378e-07	1.30345e-05
ENSG00000288632	74.5909	1.36148	0.497137	2.73865	0.00616922	0.0258944
RASGRP3	1371.11	1.36214	0.226338	6.01817	1.76401e-09	4.28136e-08
ANKRD13A	871.076	1.36294	0.223924	6.08663	1.15315e-09	2.87659e-08
PPRC1	2635.42	1.36346	0.213829	6.37638	1.8132e-10	5.38222e-09
NFKBIB	567.103	1.36368	0.28541	4.77797	1.77069e-06	2.23012e-05
FAM86HP	160.431	1.36447	0.343505	3.97219	7.12155e-05	0.00059241
PEG3	3030.96	1.36475	0.198455	6.87688	6.11777e-12	2.28227e-10
PCDHGC4	64.8269	1.36524	0.503363	2.71224	0.00668303	0.0277016
METTL1	306.456	1.36661	0.278296	4.91064	9.07784e-07	1.22403e-05
PSAT1	6822.02	1.367	0.191941	7.122	1.06371e-12	4.46023e-11
NUP210	501.556	1.36751	0.322493	4.24044	2.23084e-05	0.000214356
TUBB2A	10773.9	1.36851	0.264495	5.17404	2.29081e-07	3.584e-06
RADX	221.209	1.36943	0.354036	3.86805	0.000109709	0.000861266
SPIRE1	730.165	1.36946	0.233866	5.85573	4.74913e-09	1.04228e-07
ASB13	643.505	1.36962	0.265803	5.15277	2.5667e-07	3.97829e-06
PASK	1026.32	1.37407	0.266957	5.14715	2.64476e-07	4.07783e-06
BICC1	90.2056	1.37417	0.423784	3.24262	0.00118436	0.00656636
ZNRD2	417.039	1.37481	0.287709	4.77848	1.76629e-06	2.22866e-05
MTHFD1L	3740.91	1.37538	0.200428	6.86223	6.7795e-12	2.50647e-10
NT5C3A	691.903	1.37615	0.250155	5.50119	3.77244e-08	6.8933e-07
ALDH3B1	52.9195	1.37631	0.531501	2.58948	0.00961198	0.0372946
CLUH	2189.26	1.37682	0.285302	4.82585	1.39411e-06	1.80316e-05
CAPN5	967.12	1.37759	0.227174	6.06404	1.32741e-09	3.27958e-08
TMEM54	223.49	1.37787	0.321499	4.28578	1.82101e-05	0.000179835
PLCD3	659.42	1.37879	0.252702	5.4562	4.86437e-08	8.68849e-07
MAP1S	1547.08	1.37968	0.269891	5.11199	3.18786e-07	4.82152e-06
TANC1	702.386	1.38085	0.23086	5.98136	2.21283e-09	5.19348e-08
PUS7	1217.8	1.38085	0.234778	5.88152	4.06513e-09	9.06634e-08
ATAD3A	1613.71	1.38207	0.285007	4.84923	1.23942e-06	1.62241e-05
USP36	1647.75	1.38269	0.227111	6.08816	1.14215e-09	2.85261e-08
DGCR6	68.85	1.38416	0.484012	2.85977	0.00423953	0.0190425
DCLRE1B	622.999	1.38445	0.24705	5.60391	2.09566e-08	4.04808e-07
AMPH	155.796	1.38463	0.38022	3.64165	0.000270898	0.00186474
BYSL	1093.44	1.38551	0.27181	5.09732	3.44489e-07	5.16858e-06
LIMD1	354.893	1.38588	0.291155	4.75994	1.93654e-06	2.41833e-05
C7orf50	1086.66	1.38712	0.307017	4.51805	6.24115e-06	6.95222e-05
B4GALNT3	143.237	1.38805	0.446782	3.10677	0.00189142	0.009721
NHSL2	78.8377	1.38857	0.473592	2.932	0.00336787	0.0157656
RPL7P9	762.355	1.39016	0.235129	5.91231	3.37344e-09	7.60592e-08
ADGRD1	61.9397	1.39119	0.553952	2.5114	0.0120255	0.0448537
TFAP4	440.054	1.39244	0.275229	5.05922	4.20976e-07	6.20337e-06
AP4E1	602.271	1.39336	0.247986	5.6187	1.92398e-08	3.73394e-07
POLD3	1126.81	1.39407	0.21538	6.47261	9.63261e-11	3.02467e-09
RFWD3	3551.01	1.39426	0.194601	7.16471	7.79526e-13	3.33644e-11
HSPA12B	547.884	1.39488	0.243833	5.72065	1.06119e-08	2.159e-07
GTF3C4	2942.89	1.39781	0.196955	7.09712	1.2738e-12	5.25568e-11
SCAMP5	63.8413	1.39931	0.519368	2.69426	0.00705454	0.0289257
SELENOV	88.9853	1.39992	0.432243	3.23873	0.00120062	0.00664041
EEF2KMT	304.549	1.40015	0.344811	4.06064	4.8938e-05	0.000426708
TBX4	60.7738	1.40135	0.522992	2.67949	0.00737355	0.0299973
CAVIN3	73.5797	1.4019	0.50289	2.78768	0.00530864	0.0228733
TGS1	1194.22	1.40232	0.221287	6.33711	2.34111e-10	6.82162e-09
GDAP1	194.645	1.40335	0.342214	4.10079	4.1174e-05	0.000366761
IPO5P1	351.293	1.40415	0.284612	4.93356	8.07441e-07	1.10242e-05
KIF7	1046.36	1.40487	0.271228	5.17967	2.22274e-07	3.48708e-06
CTDP1	1083.71	1.40814	0.256247	5.49525	3.90155e-08	7.11033e-07
ZMIZ1	5700.33	1.40935	0.198409	7.10326	1.21849e-12	5.06755e-11
SMG6	1194.47	1.41041	0.215759	6.53697	6.2779e-11	2.02681e-09
NOC2L	3142.81	1.41156	0.256282	5.50782	3.63313e-08	6.67288e-07
DOK1	150.285	1.41181	0.366472	3.85245	0.00011694	0.000907287
FREM1	714.761	1.4123	0.229479	6.15437	7.53774e-10	1.96095e-08
ST3GAL1	484.742	1.4123	0.253959	5.56114	2.68023e-08	5.05883e-07
NUP214	2757.03	1.41365	0.199708	7.07858	1.45644e-12	5.97343e-11
GPR83	153.286	1.41411	0.449632	3.14504	0.00166062	0.00870172
DOCK6	1190.78	1.41431	0.218945	6.45963	1.04958e-10	3.26098e-09
SH2D4A	82.4474	1.41479	0.464778	3.04401	0.00233446	0.0116104
TTLL12	1760.07	1.41656	0.314736	4.5008	6.76972e-06	7.49245e-05
FAT4	184.121	1.41698	0.330893	4.28229	1.8498e-05	0.000182067
CYP27A1	994.706	1.41707	0.235752	6.01088	1.84523e-09	4.44191e-08
ADAMTS3	316.928	1.41799	0.279531	5.07273	3.92152e-07	5.80769e-06
MIEF1	2511.83	1.41837	0.21017	6.74867	1.49203e-11	5.25266e-10
SOCS3	293.125	1.42059	0.329526	4.31102	1.62504e-05	0.000163296
GAL	155.996	1.42176	0.379165	3.74973	0.000177028	0.0012914
DUS3L	940.951	1.4225	0.293592	4.84515	1.26513e-06	1.6477e-05
CDC42EP1	1383.92	1.42262	0.228699	6.22051	4.95532e-10	1.3311e-08
ARHGAP39	525.458	1.42525	0.290041	4.91395	8.92585e-07	1.20669e-05
SP7	100.237	1.42651	0.411048	3.47042	0.000519644	0.0032681
METTL25	93.8638	1.42678	0.421209	3.38735	0.000705717	0.00425033
MRPS12	603.336	1.42684	0.291942	4.8874	1.02175e-06	1.36256e-05
RASGRP1	107.786	1.42684	0.415233	3.43624	0.000589846	0.00364218
SLC7A1	3414.43	1.42788	0.205506	6.94814	3.70138e-12	1.44347e-10
TYSND1	519.977	1.42792	0.288498	4.94948	7.44108e-07	1.02682e-05
NOL6	1909.33	1.42839	0.23131	6.17521	6.60755e-10	1.73207e-08
DRG1	1727.7	1.42989	0.210556	6.79103	1.11336e-11	3.96694e-10
CA12	81.5641	1.43184	0.455544	3.14315	0.0016714	0.00874706
BFSP1	88.8667	1.43408	0.431394	3.32428	0.000886468	0.00513703
NAT8L	62.5028	1.43463	0.541282	2.65043	0.00803894	0.0322401
CDCA4	1659.58	1.43545	0.267191	5.37238	7.77038e-08	1.33142e-06
IMP4	1199.04	1.43567	0.233699	6.14327	8.08414e-10	2.0847e-08
MRTO4	1547.65	1.43751	0.251078	5.72535	1.03222e-08	2.1063e-07
SHMT2	5920.92	1.43761	0.215972	6.65645	2.80526e-11	9.5185e-10
DPH2	546.864	1.43931	0.288471	4.98944	6.05555e-07	8.59189e-06
CEBPB	576.739	1.43992	0.304475	4.72919	2.25417e-06	2.77468e-05
RBM12	3380.83	1.44072	0.209139	6.88881	5.62594e-12	2.11408e-10
PRKD1	288.528	1.44188	0.284365	5.07052	3.96731e-07	5.87127e-06
MRM3	500.696	1.44217	0.271267	5.31642	1.0583e-07	1.76377e-06
ADAT1	723.162	1.44302	0.236686	6.09677	1.0823e-09	2.72957e-08
PHGDH	6623.61	1.44319	0.199681	7.22746	4.92107e-13	2.18797e-11
PPP3CA	850.388	1.44505	0.226009	6.39378	1.61834e-10	4.8386e-09
CACHD1	3034.02	1.4474	0.204552	7.07597	1.48407e-12	6.07469e-11
NSUN5	1265.9	1.44871	0.233591	6.20191	5.57812e-10	1.47913e-08
SLX9	546.354	1.44948	0.330998	4.37912	1.19161e-05	0.000124082
TBL3	2100.04	1.4501	0.260504	5.56652	2.59882e-08	4.91869e-07
LRRC47	2035.88	1.45041	0.221486	6.54857	5.80918e-11	1.88433e-09
PBX3	98.1438	1.45131	0.495457	2.92924	0.00339793	0.0158775
MRPS2	1710.83	1.45323	0.229815	6.32345	2.55792e-10	7.38489e-09
LRRC55	138.278	1.45399	0.363303	4.00215	6.27691e-05	0.000530056
INAFM1	136.922	1.45526	0.383115	3.7985	0.000145574	0.00109366
PARD6G-AS1	100.565	1.45595	0.432281	3.36805	0.000757007	0.0044938
RRP12	2033.15	1.45641	0.249729	5.83197	5.47765e-09	1.18701e-07
HOXB2	1473.02	1.45787	0.233055	6.25548	3.96306e-10	1.09156e-08
H4C12	48.1169	1.46106	0.556316	2.62632	0.00863144	0.0342041
SMAGP	84.4604	1.46119	0.435141	3.35796	0.000785186	0.00462765
ENSG00000279348	53.0192	1.46327	0.537861	2.72054	0.00651761	0.0271578
MRPL17	725.255	1.46409	0.251374	5.82435	5.73344e-09	1.23595e-07
PITX2	1030.9	1.46564	0.240481	6.09463	1.09689e-09	2.76298e-08
PRSS12	196.088	1.46596	0.388956	3.76897	0.000163921	0.00120948
ZNF512B	72.8654	1.46636	0.554514	2.64441	0.00818333	0.0327428
SHC3	84.3976	1.46712	0.481166	3.04908	0.0022954	0.0114603
EIF4EBP1	1052.97	1.4672	0.29331	5.0022	5.66795e-07	8.11449e-06
ARRDC3	2346	1.46759	0.235536	6.23085	4.63908e-10	1.25927e-08
CDX2	5810.62	1.46846	0.226168	6.49279	8.42601e-11	2.67429e-09
MGAT5B	82.3034	1.47008	0.443604	3.31395	0.000919869	0.00530229
ANKRD16	158.155	1.47357	0.406421	3.62573	0.000288147	0.00196706
DHRS13	249.585	1.47412	0.35684	4.13103	3.61149e-05	0.000326776
TMEM51	214.84	1.47445	0.334515	4.40773	1.04459e-05	0.000110512
ETNK2	194.4	1.47455	0.339759	4.33997	1.425e-05	0.000145823
ADD2	1300.98	1.47506	0.214695	6.87049	6.39805e-12	2.37823e-10
TELO2	2130.2	1.47551	0.284393	5.18829	2.12235e-07	3.35254e-06
AHNAK	9343.49	1.47707	0.200091	7.38202	1.55904e-13	7.49722e-12
LIX1	1597.34	1.47734	0.232748	6.34737	2.19026e-10	6.40014e-09
ZDHHC8P1	65.7879	1.47789	0.485104	3.04654	0.00231492	0.0115355
NCKAP5	84.0655	1.4785	0.442106	3.34422	0.000825149	0.00483054
MOCS3	232.925	1.47953	0.302501	4.89098	1.00333e-06	1.33885e-05
RPP25L	219.445	1.48099	0.384138	3.85536	0.000115561	0.000898273
NOL9	737.26	1.48388	0.235112	6.31137	2.76583e-10	7.9359e-09
MCM7	7160.66	1.48426	0.220453	6.73276	1.66477e-11	5.85079e-10
CCDC15	181.416	1.48426	0.374424	3.96412	7.36677e-05	0.000611084
SURF6	988.33	1.48542	0.247594	5.9994	1.98051e-09	4.72347e-08
ENSG00000253308	136.826	1.48677	0.372686	3.98935	6.62556e-05	0.000555462
FGD5	140.057	1.48777	0.454574	3.27289	0.00106455	0.00598574
NAV2	2885.84	1.48804	0.202701	7.34104	2.1194e-13	9.98586e-12
RPLP0P9	259.007	1.48964	0.300789	4.95244	7.32891e-07	1.01369e-05
P2RY1	138.541	1.49078	0.379517	3.92811	8.56168e-05	0.000694895
KCNJ4	71.4003	1.49125	0.501456	2.97384	0.00294102	0.014048
ZBED3-AS1	55.5958	1.49215	0.525154	2.84135	0.00449223	0.0199816
SLC45A4	351.974	1.4936	0.291658	5.12106	3.03828e-07	4.6258e-06
IMP3	536.412	1.49495	0.244637	6.11091	9.90657e-10	2.51381e-08
TRPM4	388.029	1.49498	0.307578	4.86049	1.17094e-06	1.54158e-05
ANKRD18B	340.63	1.49532	0.27934	5.35305	8.64834e-08	1.46965e-06
UBIAD1	513.939	1.49637	0.301482	4.96337	6.92787e-07	9.68963e-06
RPS3AP26	481.71	1.49998	0.256498	5.84794	4.97683e-09	1.08763e-07
RPP30	1234.8	1.50135	0.223901	6.70544	2.00795e-11	6.96201e-10
POM121B	818.154	1.50201	0.276891	5.42456	5.80974e-08	1.02265e-06
TRMT61A	373.29	1.50218	0.318268	4.71987	2.35997e-06	2.89283e-05
TRNP1	85.9752	1.50422	0.444176	3.38654	0.0007078	0.00425437
SLC22A31	59.9189	1.50434	0.529634	2.84034	0.00450654	0.020041
NEBL	658.114	1.50593	0.248518	6.05962	1.36442e-09	3.36297e-08
KBTBD8	211.033	1.50625	0.320505	4.6996	2.60666e-06	3.15769e-05
TPRN	378.356	1.50961	0.33108	4.55965	5.12393e-06	5.83692e-05
LPAR3	265.935	1.51147	0.292894	5.16047	2.46333e-07	3.83246e-06
SLC2A4RG	1554.69	1.51281	0.296019	5.11052	3.21276e-07	4.85206e-06
FAM86EP	100.85	1.51303	0.42389	3.56939	0.000357818	0.00237366
RPS7P11	57.1157	1.51489	0.519624	2.91536	0.00355275	0.0164667
FGFR3	1529.25	1.51535	0.261354	5.79806	6.7085e-09	1.42237e-07
VPS9D1-AS1	256.513	1.51571	0.29606	5.1196	3.06183e-07	4.65136e-06
SGMS1-AS1	47.1183	1.51776	0.579319	2.61991	0.00879534	0.0347402
ITGA1	558.98	1.51782	0.241854	6.27575	3.47942e-10	9.7927e-09
B3GNT8	108.356	1.52019	0.4371	3.47789	0.000505379	0.0031913
ENSG00000230882	92.2846	1.52094	0.470235	3.23443	0.00121887	0.00673232
ENSG00000273270	83.2015	1.52204	0.454059	3.35208	0.000802078	0.00471081
RPL24P4	39.1943	1.52332	0.613872	2.48149	0.0130836	0.0479998
MRPL12	392.727	1.52426	0.341119	4.46842	7.88003e-06	8.59678e-05
HHIPL2	558.864	1.52497	0.260058	5.86394	4.51998e-09	9.97295e-08
ARHGEF26	201.925	1.52592	0.336702	4.53196	5.84385e-06	6.57353e-05
EXOSC5	409.543	1.52682	0.298937	5.1075	3.26449e-07	4.92286e-06
RPS7P1	253.321	1.52751	0.299271	5.10411	3.32354e-07	4.99742e-06
PARP10	102.178	1.52802	0.460589	3.31753	0.000908165	0.00524361
SLC15A3	55.2632	1.52813	0.523944	2.91659	0.00353882	0.0164169
DDX49	867.133	1.52977	0.264928	5.77428	7.72847e-09	1.61866e-07
CTU1	206.28	1.52998	0.382844	3.99636	6.43237e-05	0.000541853
WARS1	2262.38	1.53195	0.205176	7.46652	8.23464e-14	4.09351e-12
TOMM40	3086.16	1.53434	0.247248	6.20567	5.44644e-10	1.45367e-08
SLC38A5	96.4534	1.53953	0.455733	3.37813	0.000729803	0.00436148
CHDH	125.997	1.54027	0.410973	3.74785	0.000178354	0.0012997
SPATA5L1	524.333	1.54031	0.246072	6.25961	3.85944e-10	1.07017e-08
SLC43A1	246.354	1.54176	0.310899	4.95904	7.08415e-07	9.8614e-06
SLC7A2	779.55	1.54259	0.235266	6.5568	5.49744e-11	1.78884e-09
TTLL11	114.738	1.54385	0.399825	3.86132	0.000112776	0.000880274
BLM	1441.29	1.5439	0.231974	6.65548	2.82372e-11	9.5654e-10
TMEM11	646.85	1.54391	0.239247	6.45318	1.09524e-10	3.39261e-09
USP46-DT	53.1965	1.54393	0.550727	2.80345	0.00505598	0.0219728
GUSBP3	148.397	1.54574	0.411076	3.76022	0.000169765	0.00124535
ZNF66	131.444	1.54575	0.378047	4.08877	4.33669e-05	0.000384634
AP3B2	56.1315	1.54609	0.51981	2.97433	0.00293628	0.0140351
DOLK	449.014	1.54635	0.270303	5.7208	1.06024e-08	2.159e-07
SORD2P	207.774	1.54736	0.341042	4.53715	5.70203e-06	6.42819e-05
RFC3	1314.15	1.54839	0.247841	6.24748	4.17115e-10	1.14429e-08
RBM14	2081.77	1.54877	0.261219	5.92902	3.04742e-09	6.93145e-08
ITFG2	483.183	1.54888	0.302832	5.11466	3.14305e-07	4.75724e-06
CENPU	1237.8	1.55044	0.232497	6.66865	2.58173e-11	8.81807e-10
THAP7	358.43	1.5514	0.310441	4.99742	5.81037e-07	8.28962e-06
RIMS2	134.581	1.5516	0.365163	4.24906	2.14667e-05	0.000207039
URB1	1730.16	1.5519	0.238008	6.52035	7.01454e-11	2.24009e-09
VPS18	1117.07	1.55191	0.268238	5.78557	7.22689e-09	1.51978e-07
TMEM201	838.624	1.5564	0.248217	6.2703	3.60357e-10	1.00871e-08
PSPC1	1333.41	1.55756	0.233807	6.66175	2.70592e-11	9.22695e-10
NUP62	2864.34	1.55772	0.225256	6.91534	4.66756e-12	1.78981e-10
GLTP	1608.11	1.55869	0.214657	7.26132	3.83327e-13	1.73042e-11
SEZ6L2	843.153	1.5589	0.271137	5.74948	8.95168e-09	1.85043e-07
MSH6	4520.56	1.55938	0.199607	7.81225	5.61752e-15	3.23714e-13
WDR4	628.629	1.55985	0.249345	6.25578	3.9554e-10	1.09091e-08
RESF1	4106.24	1.56109	0.200114	7.80099	6.1422e-15	3.51007e-13
MRPS30	2086.05	1.5615	0.203151	7.68639	1.51344e-14	8.23806e-13
WDR76	465.015	1.56163	0.251383	6.21216	5.22612e-10	1.40201e-08
LIPT2	62.9048	1.56423	0.496087	3.15315	0.00161521	0.00850045
GRWD1	1640.89	1.56492	0.255715	6.11978	9.37061e-10	2.38661e-08
SPATA13	217.635	1.56528	0.314553	4.97621	6.48424e-07	9.14353e-06
ARRDC2	51.5289	1.5693	0.558637	2.80916	0.0049671	0.0216629
LINC00641	1260.93	1.56982	0.238423	6.58418	4.57392e-11	1.50976e-09
E2F1	597.011	1.57	0.273871	5.73262	9.88915e-09	2.02347e-07
NR3C1	123.176	1.57428	0.379985	4.14301	3.42776e-05	0.000312758
RNA5-8SN1	140.392	1.57433	0.492238	3.1983	0.00138239	0.00746368
LINC00540	372.783	1.57922	0.301417	5.23931	1.61174e-07	2.58757e-06
KCNK5	101.394	1.57996	0.418631	3.77411	0.000160578	0.00118906
TRMO	127.457	1.58152	0.38188	4.14141	3.4517e-05	0.000314387
SCARF2	697.094	1.58268	0.267055	5.92644	3.09578e-09	7.0337e-08
RIMS1	56.8353	1.58309	0.544801	2.90581	0.00366307	0.0168832
GPR27	334.381	1.58342	0.288276	5.49271	3.95809e-08	7.20702e-07
BOP1	2767.89	1.58403	0.294979	5.36999	7.87409e-08	1.34807e-06
ORC5	558.608	1.58461	0.246767	6.42148	1.34957e-10	4.10038e-09
CNMD	153.795	1.58545	0.373685	4.24274	2.20805e-05	0.000212463
ZIC5	67.944	1.58679	0.488971	3.24515	0.00117387	0.0065187
LRFN5	561.757	1.58731	0.249034	6.37386	1.84334e-10	5.45598e-09
LCMT2	389.644	1.58842	0.265054	5.99284	2.06208e-09	4.87852e-08
MYBBP1A	3081.62	1.59068	0.268836	5.91694	3.27988e-09	7.41116e-08
KLF11	668.904	1.59107	0.242466	6.56201	5.30865e-11	1.73562e-09
RIOX1	379.667	1.59146	0.274983	5.78749	7.14466e-09	1.50556e-07
RPUSD2	431.753	1.5942	0.282636	5.64046	1.69601e-08	3.32908e-07
SEMA4B	514.248	1.59421	0.31108	5.12477	2.97897e-07	4.53886e-06
POLR1F	1374.33	1.5944	0.227094	7.02088	2.20468e-12	8.84875e-11
TCF19	158.244	1.59484	0.427611	3.72965	0.000191745	0.00138022
KCNIP3	50.5724	1.59564	0.575306	2.77355	0.00554481	0.0237323
FAM86B1	301.745	1.59633	0.285281	5.59564	2.19812e-08	4.21834e-07
LINC00680	67.9153	1.59706	0.519789	3.07251	0.00212264	0.010725
TMPO-AS1	106.414	1.59781	0.398584	4.00871	6.10517e-05	0.000518098
PDSS1	385.281	1.60107	0.266327	6.01165	1.83644e-09	4.43108e-08
THEM4	494.298	1.60347	0.255812	6.26818	3.65286e-10	1.01974e-08
ANKRD33B	1037.94	1.60503	0.238901	6.71839	1.83748e-11	6.42494e-10
TARS1-DT	46.821	1.60513	0.583155	2.75249	0.00591435	0.0250232
ICAM5	115.873	1.60516	0.419555	3.82585	0.000130322	0.00099465
CRPPA	81.805	1.60567	0.459128	3.49721	0.000470152	0.00300286
NMRAL1	377.615	1.60606	0.281189	5.71167	1.11872e-08	2.27157e-07
TATDN2P2	134.475	1.60676	0.381302	4.21389	2.5101e-05	0.000238194
PIGW	286.067	1.60707	0.300422	5.34937	8.8259e-08	1.49612e-06
FGF2	1001.87	1.60793	0.234756	6.84937	7.4177e-12	2.71807e-10
SLC19A1	1069.15	1.60891	0.285637	5.6327	1.77405e-08	3.47237e-07
CAMK1D	98.9876	1.61069	0.412144	3.90808	9.30315e-05	0.000746495
F8A3	219.788	1.61107	0.402405	4.0036	6.23848e-05	0.000527533
WDR35	1496.94	1.61191	0.244179	6.60136	4.07402e-11	1.34691e-09
FN1	12247.2	1.61382	0.234528	6.88114	5.93748e-12	2.22305e-10
F8A2	220.032	1.61396	0.399165	4.04334	5.26962e-05	0.000454979
ENSG00000289436	85.2546	1.61807	0.493097	3.28143	0.00103281	0.0058455
TMEM200A	47.5925	1.61849	0.617886	2.6194	0.00880854	0.0347657
PLCD4	46.3988	1.61907	0.572857	2.82631	0.0047088	0.0207392
PPIAP29	108.407	1.62007	0.511196	3.16918	0.0015287	0.0081072
TSHZ1	1649.47	1.62025	0.263605	6.14651	7.92071e-10	2.04767e-08
CCDC71	510.033	1.6206	0.27709	5.84865	4.95573e-09	1.08417e-07
ATL1	160.098	1.62189	0.359005	4.51774	6.25035e-06	6.95871e-05
ROR2	559.075	1.62468	0.261003	6.22476	4.82287e-10	1.3006e-08
L3HYPDH	307.878	1.62569	0.296391	5.48493	4.1363e-08	7.47125e-07
SLC25A21	117.145	1.62572	0.425497	3.82076	0.000133044	0.00101243
IL17RA	317.976	1.62605	0.313566	5.18568	2.15233e-07	3.39211e-06
SPATA5	387.806	1.62742	0.296529	5.48821	4.06021e-08	7.35401e-07
RPUSD1	623.79	1.62792	0.287872	5.65502	1.55832e-08	3.07933e-07
CD6	36.3444	1.62915	0.631071	2.58157	0.00983516	0.0380317
PCK2	2357.94	1.6302	0.232823	7.00188	2.52549e-12	1.00581e-10
BEND3	561.255	1.63099	0.246233	6.62375	3.50209e-11	1.16529e-09
CHMP6	164.031	1.63121	0.412619	3.95331	7.70765e-05	0.000634512
MCAT	285.388	1.63183	0.32692	4.99153	5.99026e-07	8.50509e-06
PLEKHG4	199.312	1.6367	0.379825	4.30909	1.63924e-05	0.000164403
CLCN2	369.732	1.63673	0.279345	5.85916	4.65227e-09	1.02429e-07
RFC2	1268.51	1.63914	0.211646	7.74473	9.57859e-15	5.29776e-13
CEBPZ	2024.31	1.63981	0.228971	7.16163	7.97237e-13	3.40517e-11
ALKBH8	486.132	1.64217	0.257426	6.3792	1.78016e-10	5.29939e-09
PRIM1	388.449	1.64355	0.270106	6.08485	1.166e-09	2.90514e-08
SMAD7	518.25	1.6448	0.332046	4.95354	7.28768e-07	1.00905e-05
PNO1	1112.44	1.64565	0.215279	7.64426	2.1015e-14	1.12316e-12
RRP1	1368.24	1.6476	0.247632	6.65342	2.86352e-11	9.66849e-10
MTURN	262.665	1.64836	0.294309	5.6008	2.13371e-08	4.10236e-07
ANKRD18A	66.9872	1.65107	0.530177	3.11419	0.00184452	0.00952504
GCNA	53.6655	1.65215	0.559106	2.95498	0.00312691	0.0147921
RPS6KL1	130.721	1.65231	0.377099	4.38165	1.17786e-05	0.00012291
UNG	1555.69	1.65292	0.209077	7.9058	2.66216e-15	1.57817e-13
EEF1A1P13	440.667	1.65334	0.275811	5.99446	2.04169e-09	4.83582e-08
B3GALT1	58.2892	1.65364	0.513098	3.22285	0.00126924	0.00697691
TEK	172.684	1.65464	0.3482	4.75197	2.0144e-06	2.50494e-05
NOLC1	5941.75	1.65548	0.200179	8.27002	1.33937e-16	9.02979e-15
MAP3K4-AS1	92.3924	1.66252	0.445984	3.72777	0.000193185	0.00138961
RPL7P32	45.027	1.66276	0.577232	2.88057	0.00396952	0.0180297
ENSG00000241634	60.8784	1.66462	0.508158	3.27578	0.00105369	0.00593762
PUSL1	364.706	1.6671	0.346161	4.81598	1.4648e-06	1.88162e-05
ENSG00000273906	112.784	1.66732	0.392152	4.25171	2.12147e-05	0.000205089
ODC1	16769	1.66821	0.202514	8.2375	1.75839e-16	1.17397e-14
ENSG00000256663	246.944	1.66827	0.30099	5.54263	2.97963e-08	5.54281e-07
POLR1B	1186.91	1.67084	0.215089	7.76811	7.96662e-15	4.45396e-13
BEX1	429.472	1.67106	0.280106	5.96584	2.4338e-09	5.64783e-08
ALDH16A1	533.766	1.67149	0.346004	4.83085	1.35954e-06	1.75956e-05
ZFAND2A	241.614	1.67371	0.30139	5.5533	2.80329e-08	5.24007e-07
ENSG00000215154	321.238	1.67599	0.282454	5.93366	2.96248e-09	6.75315e-08
CENPP	224.245	1.67865	0.316809	5.29863	1.16675e-07	1.92714e-06
RIMS4	452.148	1.68214	0.292742	5.74613	9.13069e-09	1.88178e-07
FAM86C1P	241.883	1.68277	0.302777	5.55777	2.73247e-08	5.13863e-07
LINGO1	3154.77	1.68491	0.260875	6.45867	1.05627e-10	3.2768e-09
UHRF1	2180.85	1.68499	0.205722	8.19059	2.59945e-16	1.71331e-14
ABHD17C	499.526	1.68667	0.251606	6.70363	2.03299e-11	7.037e-10
NDNF	301.278	1.68772	0.289949	5.82075	5.85842e-09	1.26158e-07
KRTCAP3	124.949	1.68879	0.454718	3.71392	0.000204075	0.0014598
5_8S_rRNA	133.286	1.68981	0.526369	3.21031	0.00132592	0.00723069
CTTNBP2	110.862	1.69102	0.414969	4.07505	4.60053e-05	0.000403867
TGM2	60.6385	1.69282	0.542086	3.12279	0.00179146	0.0092859
ZNF324B	138.634	1.69388	0.361918	4.68029	2.86476e-06	3.44807e-05
MSX1	5412.76	1.69996	0.225177	7.54944	4.37134e-14	2.2433e-12
OGFRP1	77.324	1.70162	0.469424	3.62491	0.000289065	0.00197268
ACE	30.7565	1.70273	0.684151	2.48883	0.0128165	0.047232
ZBTB2	608.85	1.70367	0.239143	7.12407	1.04785e-12	4.42069e-11
VSTM4	53.9426	1.70426	0.606947	2.80793	0.0049861	0.0217057
FAM86B2	219.764	1.70652	0.31708	5.382	7.36618e-08	1.26742e-06
ACOXL	66.988	1.7071	0.531996	3.20886	0.00133262	0.00725958
TNFRSF13C	232.306	1.70756	0.314429	5.43067	5.61425e-08	9.90778e-07
CAMKV	122.819	1.70868	0.399543	4.27659	1.89777e-05	0.000186611
PAX3	76.5635	1.71033	0.467979	3.65471	0.000257472	0.00178183
RAD51	520.083	1.71214	0.262069	6.53315	6.43999e-11	2.07589e-09
RBFOX3	127.174	1.71495	0.392539	4.36885	1.24902e-05	0.000129419
ZNF578	92.744	1.71656	0.426847	4.0215	5.78292e-05	0.000494003
C12orf4	467.37	1.7174	0.28547	6.01603	1.78744e-09	4.31789e-08
UNC5B	1328.68	1.71802	0.234361	7.33068	2.28993e-13	1.06881e-11
FAM163B	234.097	1.71863	0.377758	4.54956	5.37578e-06	6.10024e-05
RPL10P9	124.791	1.72054	0.412476	4.17125	3.02929e-05	0.000279552
PDPK2P	588.311	1.72107	0.246154	6.99183	2.71318e-12	1.0764e-10
HPDL	123.007	1.72233	0.413953	4.1607	3.17276e-05	0.000291815
BRIP1	1420.84	1.72495	0.22123	7.79708	6.3356e-15	3.60531e-13
SALL4	6365.49	1.72763	0.192062	8.99516	2.35896e-19	2.12512e-17
FBXO41	325.779	1.72968	0.3544	4.88059	1.05768e-06	1.40865e-05
GEMIN5	1746.67	1.73259	0.207595	8.34602	7.06029e-17	4.92073e-15
ENSG00000285543	44.0783	1.73289	0.607647	2.8518	0.00434718	0.019416
C19orf47	361.259	1.73525	0.310856	5.58215	2.37569e-08	4.53381e-07
ELFN1	1041.26	1.73768	0.218825	7.94093	2.00664e-15	1.21044e-13
TIPIN	307.53	1.73811	0.279134	6.22681	4.76016e-10	1.28537e-08
NEFH	89.9917	1.73835	0.441859	3.93417	8.34863e-05	0.000679149
PPIF	1658.06	1.73936	0.217886	7.98289	1.42942e-15	8.77648e-14
TNS2	122.379	1.74007	0.387744	4.48769	7.19999e-06	7.92613e-05
WDR25	126.426	1.74366	0.396561	4.39695	1.09783e-05	0.000115493
B3GALT5	89.8861	1.74375	0.444007	3.92731	8.59024e-05	0.00069688
SRRM2-AS1	42.9893	1.74692	0.601828	2.9027	0.00369965	0.0170207
SHE	60.0311	1.74722	0.508226	3.43788	0.000586278	0.00362557
CBX3P2	36.6483	1.74751	0.631135	2.76884	0.00562557	0.0240131
ZNF282	1054.95	1.74853	0.29511	5.925	3.12294e-09	7.0876e-08
SORCS1	226.06	1.74889	0.407604	4.29065	1.7815e-05	0.000176355
ACADS	120.268	1.74988	0.494226	3.54065	0.00039914	0.0026066
BCOR	1497.7	1.75129	0.211311	8.28773	1.15428e-16	7.85898e-15
CLN6	947.593	1.75282	0.237319	7.38593	1.51387e-13	7.31407e-12
GATA4	962.173	1.75398	0.285491	6.14372	8.06117e-10	2.08138e-08
HK2	389.05	1.75672	0.277309	6.33488	2.37527e-10	6.90166e-09
CHAF1A	1862.84	1.75896	0.254554	6.90996	4.84794e-12	1.84867e-10
RNA5-8SN3	139.158	1.75911	0.505975	3.47667	0.000507676	0.00320384
PRR13P5	139.096	1.76027	0.371209	4.74199	2.11624e-06	2.62054e-05
MBOAT1	202.188	1.76031	0.328531	5.35812	8.4091e-08	1.43135e-06
PUS1	794.778	1.76052	0.246721	7.13567	9.63164e-13	4.0801e-11
NUP62CL	108.377	1.76502	0.413169	4.27191	1.93804e-05	0.000190298
CKMT1B	46.3214	1.76529	0.568744	3.10384	0.00191025	0.00980554
MYCL	124.471	1.76616	0.38862	4.54471	5.50102e-06	6.22183e-05
MCM2	2959.25	1.76778	0.235136	7.51812	5.55701e-14	2.80983e-12
AUNIP	277.904	1.76833	0.290241	6.09263	1.11067e-09	2.79089e-08
C19orf48	2041.49	1.76837	0.309908	5.70611	1.15585e-08	2.34005e-07
TACO1	195.788	1.76871	0.415904	4.25269	2.11214e-05	0.000204378
RPP40	237.543	1.76886	0.322881	5.47838	4.29233e-08	7.72693e-07
NLRX1	437.301	1.77058	0.36308	4.87655	1.07955e-06	1.43499e-05
EEF1A1P19	107.521	1.77307	0.418343	4.23831	2.25205e-05	0.000216092
PCGF6	625.942	1.77316	0.237505	7.4658	8.27964e-14	4.10599e-12
ENSG00000227704	90.5848	1.77348	0.43389	4.08739	4.36256e-05	0.000386099
RNF25	585.976	1.77485	0.260004	6.82626	8.71564e-12	3.17674e-10
NOP58	3166.77	1.77537	0.208473	8.51607	1.65057e-17	1.22487e-15
PXMP2	42.0004	1.77599	0.626271	2.83582	0.00457075	0.0202428
SLC66A2	739.607	1.7762	0.317946	5.58647	2.31735e-08	4.42656e-07
RPL26P19	106.979	1.77956	0.426943	4.16815	3.07085e-05	0.000282946
ZNF114	118.328	1.78116	0.402799	4.42195	9.78149e-06	0.000104393
APLNR	10749.2	1.78489	0.20784	8.58782	8.8635e-18	6.79755e-16
PRRT3	79.2474	1.78888	0.484848	3.68957	0.000224636	0.00158111
DNAJC30	117.138	1.79527	0.409969	4.37903	1.1921e-05	0.000124082
SLC29A3	76.5069	1.79532	0.502013	3.57624	0.000348567	0.00232495
H4C11	47.162	1.79555	0.564097	3.18305	0.00145733	0.00779889
RAB39A	155.91	1.79557	0.362069	4.9592	7.07842e-07	9.86008e-06
FAM90A25P	35.8202	1.79907	0.661034	2.7216	0.00649666	0.0270869
DOK6	559.247	1.79973	0.241829	7.44214	9.90645e-14	4.86595e-12
TTC30B	109.258	1.80081	0.417103	4.31743	1.57853e-05	0.000159165
PDE2A	45.4027	1.80311	0.5774	3.12281	0.00179133	0.0092859
FEM1A	98.5998	1.80454	0.484032	3.72813	0.000192903	0.00138807
PARTICL	31.6683	1.8071	0.681545	2.65148	0.00801393	0.0321461
TK1	814.687	1.80736	0.270786	6.67448	2.48112e-11	8.48847e-10
DCAF4	401.533	1.80745	0.283951	6.36535	1.94849e-10	5.75069e-09
BMP4	2549	1.80856	0.265594	6.80947	9.79603e-12	3.53308e-10
ENSG00000284606	91.8796	1.80879	0.42945	4.21188	2.53251e-05	0.0002401
RPSAP12	186.821	1.80887	0.343261	5.26967	1.36666e-07	2.22527e-06
SLC7A5	7395.34	1.81212	0.232189	7.80451	5.97351e-15	3.42315e-13
EXOSC4	469.769	1.81266	0.325356	5.57132	2.52822e-08	4.79386e-07
ARHGAP28	1033.46	1.81728	0.243114	7.47501	7.71998e-14	3.86561e-12
RAD51D	353.973	1.81759	0.283756	6.40548	1.49901e-10	4.50795e-09
CHRNA5	150.423	1.82006	0.361019	5.04145	4.62013e-07	6.74546e-06
NUTM2B	119.644	1.82011	0.399055	4.56106	5.08966e-06	5.80429e-05
ENSG00000281383	7237.44	1.82294	0.268445	6.79076	1.11548e-11	3.96764e-10
UBE2SP2	32.2279	1.83046	0.681073	2.68762	0.00719637	0.0293924
MYLK2	26.8441	1.83064	0.736516	2.48554	0.0129354	0.0475765
EEF1B2P6	31.9198	1.83076	0.691027	2.64933	0.00806508	0.0323387
TTC30A	139.473	1.83266	0.393988	4.65156	3.29434e-06	3.92165e-05
PKP2	664.932	1.83429	0.307402	5.96708	2.41543e-09	5.61786e-08
SMAD6	813.085	1.83577	0.283734	6.47003	9.79837e-11	3.07204e-09
ITPRIPL1	259.831	1.84103	0.294044	6.26106	3.8238e-10	1.06171e-08
KLHL4	64.7051	1.8412	0.525634	3.50282	0.000460367	0.00294949
ENSG00000287156	44.564	1.84354	0.621962	2.96407	0.00303597	0.0144247
TAFA5	490.568	1.8449	0.315524	5.84712	5.00156e-09	1.09072e-07
MNS1	34.3378	1.84663	0.660014	2.79786	0.0051442	0.0222998
CLSPN	1261.05	1.85012	0.214959	8.60685	7.5095e-18	5.82409e-16
KLHL26	214.862	1.85175	0.37597	4.92527	8.42456e-07	1.14492e-05
ZFHX3	652.989	1.85185	0.235957	7.84826	4.21833e-15	2.45906e-13
TAF4B	335.747	1.85236	0.289084	6.40769	1.47741e-10	4.46252e-09
JPH1	283.03	1.85325	0.286766	6.46257	1.02938e-10	3.20786e-09
NPTXR	265.744	1.85391	0.299596	6.18804	6.09156e-10	1.60292e-08
SUPT16HP1	31.4522	1.85473	0.68763	2.69728	0.00699081	0.0287292
DRAXIN	681.014	1.85528	0.287094	6.46226	1.03148e-10	3.20956e-09
ENSG00000281181	13312.4	1.85774	0.256652	7.23839	4.54058e-13	2.03193e-11
ENSG00000280614	13303.6	1.85848	0.256806	7.23691	4.59031e-13	2.04974e-11
GABRB3	442.804	1.85893	0.277199	6.7061	1.99888e-11	6.94224e-10
ENSG00000280800	13305.2	1.8593	0.256832	7.23938	4.50751e-13	2.02152e-11
SPOCK1	625.933	1.85964	0.277117	6.71067	1.93732e-11	6.73979e-10
ORC1	1107.55	1.86123	0.216414	8.60034	7.94832e-18	6.14134e-16
TP53	2287.92	1.86214	0.222122	8.38338	5.14279e-17	3.6459e-15
DLG2	268.668	1.86234	0.326213	5.70897	1.1366e-08	2.30561e-07
FNDC1	29.7074	1.86616	0.716199	2.60564	0.00917025	0.0358096
CRLS1	427.369	1.86692	0.323507	5.77087	7.88643e-09	1.64627e-07
LRRC8D	553.488	1.86744	0.254842	7.32787	2.33845e-13	1.08899e-11
RBFADN	50.5782	1.86834	0.574088	3.25444	0.00113615	0.00633822
ENSG00000279369	58.3959	1.86914	0.540477	3.45831	0.000543574	0.00339199
PCDH17	181.858	1.87111	0.360148	5.19539	2.0429e-07	3.23198e-06
TCHP	1967.32	1.87238	0.207967	9.0033	2.1904e-19	1.98193e-17
ST3GAL6	419.743	1.8747	0.27266	6.87561	6.17251e-12	2.29853e-10
ANKRD44	115.205	1.87649	0.393089	4.77369	1.80877e-06	2.27391e-05
MYBL2	2904.85	1.87694	0.255851	7.33605	2.19988e-13	1.02911e-11
MOB3B	454.62	1.87927	0.286189	6.56655	5.14933e-11	1.68888e-09
DIS3L	1142.95	1.88052	0.218353	8.6123	7.16113e-18	5.57487e-16
ENSG00000261140	63.0403	1.88078	0.517473	3.63454	0.000278479	0.0019097
EEFSEC	557.811	1.88162	0.300412	6.26345	3.7654e-10	1.04832e-08
HGH1	807.995	1.88166	0.330886	5.68674	1.29491e-08	2.58856e-07
CCNE1	423.639	1.8832	0.257883	7.30253	2.82412e-13	1.2947e-11
RNA5-8SN2	141.203	1.88391	0.521305	3.61383	0.000301704	0.0020454
QRICH2	74.8819	1.88571	0.516942	3.64781	0.000264483	0.00182302
LRP3	1588.55	1.8863	0.626406	3.01131	0.00260127	0.0127136
WDR81	526.097	1.88975	0.267949	7.05267	1.75517e-12	7.09983e-11
WWC1	126.248	1.89061	0.382529	4.94239	7.71687e-07	1.06062e-05
MCM4	6628.51	1.89103	0.190476	9.92791	3.14795e-23	3.8656e-21
AVPI1	165.29	1.89214	0.341763	5.53641	3.08733e-08	5.73283e-07
ONECUT2	63.0117	1.89445	0.563696	3.36077	0.000777265	0.00459323
CLDN23	153.884	1.89479	0.417325	4.54033	5.61671e-06	6.34224e-05
MOXD1	167.231	1.89629	0.349737	5.42204	5.89219e-08	1.03452e-06
SMOX	629.315	1.89893	0.259757	7.31042	2.66304e-13	1.22905e-11
PAQR4	220.898	1.90013	0.311132	6.10716	1.01421e-09	2.56726e-08
CDC25A	1797.15	1.90014	0.205822	9.23197	2.65708e-20	2.58564e-18
ENSG00000269896	49.9965	1.90037	0.556621	3.41412	0.000639893	0.00390562
PFAS	3507.21	1.90121	0.262721	7.23661	4.60055e-13	2.04988e-11
NETO2	373.332	1.90287	0.273269	6.96335	3.3227e-12	1.30238e-10
SPSB4	416.035	1.90412	0.266791	7.13711	9.5312e-13	4.04586e-11
BAMBI	5245.37	1.90653	0.250822	7.60114	2.93543e-14	1.53701e-12
FAM111B	119.127	1.90897	0.41289	4.62344	3.77427e-06	4.43159e-05
FAT3	110.689	1.90978	0.411105	4.64547	3.39296e-06	4.02512e-05
LENG9	51.0889	1.91146	0.603702	3.16623	0.00154427	0.00817296
GRB14	146.503	1.91582	0.370573	5.1699	2.34223e-07	3.65785e-06
MORC4	114.91	1.92208	0.398384	4.82469	1.40219e-06	1.81022e-05
SURF2	369.546	1.92415	0.320379	6.00585	1.90335e-09	4.56583e-08
INA	316.098	1.9245	0.289175	6.65512	2.83068e-11	9.57326e-10
ANK2	529.457	1.9264	0.262417	7.34099	2.12012e-13	9.98586e-12
NUTM2D	186.622	1.92646	0.32771	5.87856	4.13852e-09	9.21011e-08
LINC00638	33.7082	1.92657	0.66051	2.91679	0.00353652	0.0164099
ELF4	72.0074	1.931	0.542778	3.55762	0.000374227	0.0024634
ENSG00000287281	44.0646	1.93787	0.595916	3.25192	0.00114629	0.0063896
EXO1	990.202	1.93984	0.219902	8.82138	1.13061e-18	9.4431e-17
IRF1	34.3792	1.93995	0.680222	2.85194	0.00434527	0.0194116
TRABD2B	114.887	1.94395	0.494027	3.93491	8.3229e-05	0.000677531
RRP9	1209.09	1.94424	0.274112	7.09285	1.31374e-12	5.39891e-11
ZNF433	75.055	1.94619	0.464789	4.18726	2.82343e-05	0.000263325
MAP7	31.2834	1.95586	0.711169	2.7502	0.00595596	0.0251413
SH3GL3	66.0618	1.95629	0.492761	3.97006	7.18537e-05	0.000597477
EPB41L4B	64.278	1.95888	0.510895	3.8342	0.000125972	0.000968616
ITGB2	50.6285	1.95946	0.554905	3.53117	0.000413733	0.00268913
ATP9A	634.23	1.95954	0.244213	8.02391	1.02434e-15	6.4037e-14
CFAP221	40.1003	1.95961	0.610595	3.20935	0.00133037	0.00725111
AGMO	40.4613	1.96065	0.621395	3.15524	0.00160366	0.00844611
GINS2	937.372	1.9607	0.233383	8.4012	4.41946e-17	3.17677e-15
MCM6	3209.26	1.96198	0.212749	9.22204	2.91493e-20	2.81005e-18
ZNF296	122.398	1.96369	0.395759	4.96183	6.98324e-07	9.74724e-06
OR2A7	36.7399	1.96579	0.637182	3.08513	0.00203462	0.010341
NDUFA4L2	78.8766	1.96591	0.474306	4.14482	3.40086e-05	0.000310854
UTP4	1817.51	1.9671	0.234763	8.37913	5.33225e-17	3.76727e-15
HPS6	644.267	1.96932	0.287498	6.84983	7.39388e-12	2.71416e-10
TMEM121B	112.213	1.97159	0.398805	4.94376	7.66303e-07	1.05463e-05
PRR22	35.5877	1.97368	0.76585	2.57711	0.00996299	0.0383822
CDC6	995.96	1.97733	0.222291	8.89522	5.8306e-19	5.03286e-17
POLR1G	153.837	1.97735	0.380416	5.19786	2.01591e-07	3.19172e-06
ENDOG	293.082	1.9785	0.37215	5.31639	1.05844e-07	1.76377e-06
UBE2QL1	38.3341	1.9808	0.625168	3.16843	0.00153265	0.008124
JMJD4	90.0995	1.98473	0.531025	3.73756	0.000185818	0.00134365
AIMP2	957.924	1.98523	0.246073	8.06763	7.16754e-16	4.53578e-14
PFKP	1311.79	1.98594	0.286801	6.92447	4.37615e-12	1.68119e-10
TMEM154	250.71	1.98666	0.332709	5.97117	2.35565e-09	5.4974e-08
KCNQ2	670.532	1.98853	0.306527	6.48728	8.74008e-11	2.76546e-09
LSR	637.177	1.99204	0.331015	6.01796	1.76625e-09	4.28176e-08
PRR23D1	29.1505	1.99704	0.713724	2.79806	0.00514109	0.0222957
PRR23D2	29.1505	1.99704	0.713724	2.79806	0.00514109	0.0222957
THAP12P7	27.0573	1.9975	0.75296	2.65286	0.00798123	0.0320648
PTBP2	1724.43	1.99817	0.234463	8.52234	1.56358e-17	1.16872e-15
OR2A4	23.4775	2.00201	0.788349	2.53949	0.0111013	0.041974
CFAP157	29.8656	2.00334	0.759784	2.63673	0.00837101	0.0333321
HACL1	491.372	2.00337	0.271372	7.38235	1.55524e-13	7.49638e-12
ARHGEF19	122.051	2.00407	0.409613	4.8926	9.95108e-07	1.33047e-05
SLC16A3	2446.69	2.00471	0.246761	8.12409	4.50745e-16	2.92417e-14
NUTM2A	186.002	2.00475	0.353315	5.67412	1.39406e-08	2.77601e-07
ZNF442	46.8663	2.0085	0.586267	3.42592	0.000612725	0.00376206
ENSG00000283674	370.326	2.01021	0.291218	6.90276	5.10007e-12	1.93054e-10
IL1RAP	58.8546	2.01228	0.538025	3.74012	0.000183932	0.00133235
GPR156	93.7138	2.01438	0.432328	4.65937	3.17174e-06	3.78445e-05
EEF1A1P12	26.4522	2.01499	0.784849	2.56736	0.0102476	0.039295
SLC44A2	5286.63	2.01655	0.203017	9.93292	2.99348e-23	3.69793e-21
IRX3	96.1345	2.01695	0.485237	4.15662	3.22988e-05	0.000296539
LYNX1	114.816	2.02446	0.464231	4.36089	1.29534e-05	0.000133748
NOG	57.2744	2.02474	0.56413	3.58914	0.000331768	0.00222364
LTB4R2	48.775	2.02557	0.645862	3.13622	0.0017114	0.00893377
ENSG00000284428	81.3646	2.02624	0.464121	4.36577	1.26678e-05	0.000131128
ALKBH3	167.494	2.02811	0.344707	5.88357	4.01504e-09	8.96432e-08
IRS4	49.2175	2.02862	0.741751	2.7349	0.00623986	0.0261642
AATF	2222.11	2.03159	0.203534	9.98161	1.83472e-23	2.33644e-21
UBQLN4P1	53.0665	2.03221	0.565408	3.59423	0.000325348	0.00218701
TMEM268	185.245	2.03793	0.343185	5.93829	2.8801e-09	6.59201e-08
PODXL2	230.813	2.03865	0.371898	5.48176	4.21126e-08	7.59426e-07
C1orf21	243.537	2.03876	0.304279	6.7003	2.07998e-11	7.18761e-10
PHLDA1	608.122	2.04059	0.295521	6.90507	5.01792e-12	1.90294e-10
ARSG	121.776	2.04229	0.395225	5.16741	2.3736e-07	3.70124e-06
TRIB3	437.234	2.04315	0.287134	7.11569	1.11357e-12	4.65041e-11
SMAD9	316.225	2.04683	0.281731	7.26517	3.72568e-13	1.68583e-11
BRCA2	975.832	2.04732	0.233546	8.76626	1.847e-18	1.50014e-16
ENSG00000230202	654.248	2.04887	0.280463	7.30531	2.76637e-13	1.27389e-11
NUTM2E	114.071	2.05096	0.409266	5.0113	5.40628e-07	7.78308e-06
GREB1L	6699.23	2.05252	0.197044	10.4165	2.08451e-25	3.11618e-23
PLPPR5	557.52	2.05283	0.265821	7.72262	1.13964e-14	6.25284e-13
DDX28	347.52	2.05824	0.286805	7.17646	7.15396e-13	3.09405e-11
TLCD1	102.394	2.05972	0.424802	4.84865	1.24305e-06	1.62458e-05
ALPK2	445.389	2.06423	0.259791	7.94573	1.93043e-15	1.16788e-13
CPNE4	52.1615	2.07501	0.586041	3.54073	0.000399026	0.0026066
JMY	138.428	2.07626	0.368637	5.63228	1.77847e-08	3.47771e-07
AMIGO2	869.026	2.08034	0.22511	9.24144	2.43191e-20	2.37774e-18
PAK6	21.9929	2.08043	0.810706	2.5662	0.0102821	0.0393833
LTB4R	271.078	2.08886	0.324011	6.44688	1.14174e-10	3.51554e-09
CHST3	774.84	2.09259	0.231287	9.04757	1.46191e-19	1.35852e-17
XYLB	67.366	2.09287	0.528672	3.95874	7.53477e-05	0.000622267
CCNE2	122.86	2.09379	0.395604	5.29264	1.20564e-07	1.98345e-06
EXOC3L1	41.9316	2.09396	0.602596	3.47489	0.000511055	0.00322319
ZNF777	840.205	2.09581	0.251192	8.34346	7.21507e-17	4.99486e-15
SYNM	116.807	2.09649	0.398007	5.26746	1.38325e-07	2.24873e-06
SGCG	43.4572	2.097	0.606251	3.45896	0.000542261	0.0033875
PCED1B	199.701	2.09871	0.351694	5.96744	2.4101e-09	5.61178e-08
GINS3	217.717	2.09949	0.321683	6.52659	6.72831e-11	2.15201e-09
HK2-DT	42.819	2.10386	0.62961	3.34153	0.000833165	0.00486528
ESPNL	56.7976	2.10622	0.571545	3.68514	0.000228579	0.00160503
ATOH8	196.215	2.10956	0.355163	5.9397	2.85549e-09	6.55269e-08
DUSP15	424.849	2.11031	0.276476	7.6329	2.29539e-14	1.21732e-12
ENSG00000260364	61.0458	2.11068	0.584825	3.60908	0.000307286	0.00207983
DOK4	4376.1	2.11564	0.242962	8.70769	3.10117e-18	2.48938e-16
FGFR2	514.968	2.11805	0.293284	7.22184	5.1287e-13	2.2705e-11
SNX18P7	34.682	2.12081	0.676824	3.13347	0.00172752	0.00899515
MCM10	1144.7	2.13382	0.221716	9.62412	6.32474e-22	6.97751e-20
EEF1AKMT4	43.767	2.13514	0.652636	3.27156	0.00106954	0.00600727
RBFA	785.355	2.13982	0.233354	9.16984	4.73731e-20	4.44231e-18
ID2	2651.59	2.14085	0.230192	9.30031	1.40035e-20	1.40239e-18
HAPLN3	223.998	2.14272	0.371166	5.77293	7.79036e-09	1.62832e-07
PYCR3	353.837	2.14532	0.324928	6.60245	4.04424e-11	1.33921e-09
RRS1	770.525	2.14613	0.270479	7.93453	2.11295e-15	1.27085e-13
RPL6P10	420.513	2.14803	0.835935	2.56962	0.010181	0.0390762
HS3ST1	47.3748	2.14835	0.583082	3.68447	0.000229178	0.00160654
OPRD1	28.3483	2.14991	0.768975	2.79581	0.00517696	0.0223995
SLC2A12	88.3512	2.15211	0.443884	4.84835	1.24493e-06	1.6255e-05
LPAR1	104.531	2.15217	0.418567	5.14177	2.72163e-07	4.18385e-06
FAM89A	1411.26	2.15222	0.252054	8.53872	1.35717e-17	1.02558e-15
TMEM158	67.0266	2.15343	0.512886	4.19864	2.68522e-05	0.000252489
CITED2	2474.51	2.15641	0.225131	9.57847	9.84888e-22	1.07504e-19
CRB2	2995.31	2.15676	0.237696	9.0736	1.15151e-19	1.07492e-17
CISD3	156.092	2.16034	0.4295	5.0299	4.90724e-07	7.1243e-06
ENSG00000219682	21.6717	2.16046	0.8365	2.58273	0.00980209	0.0379181
ERFE	48.1074	2.16444	0.601575	3.59795	0.000320735	0.00215905
IFI16	282.35	2.16565	0.345848	6.26184	3.80461e-10	1.05781e-08
NAA38	649.232	2.16671	0.313758	6.90567	4.9966e-12	1.89834e-10
ENSG00000269937	352.199	2.16768	0.284288	7.62494	2.44156e-14	1.28822e-12
B3GNT7	33.4968	2.16792	0.67635	3.20532	0.00134912	0.00731661
FAM78B	124.297	2.16905	0.401718	5.39945	6.6847e-08	1.15984e-06
IL12RB2	39.9581	2.17433	0.620117	3.50632	0.000454349	0.00291456
RIN3	104.237	2.17745	0.425544	5.11686	3.10662e-07	4.70555e-06
ENSG00000259362	23.6949	2.17762	0.827743	2.63079	0.00851865	0.0338286
MTFR2	181.569	2.18044	0.366802	5.94447	2.77359e-09	6.37894e-08
LINC01605	37.5637	2.1838	0.642561	3.39859	0.000677342	0.00410505
SETBP1-DT	23.5985	2.19163	0.791895	2.76758	0.00564746	0.0240817
IRX2	180.261	2.19178	0.337565	6.4929	8.41989e-11	2.67429e-09
GDF10	39.6171	2.19412	0.646722	3.39268	0.000692133	0.00418117
HTRA1	106.357	2.19546	0.414216	5.30027	1.15629e-07	1.91293e-06
PARP12	28.9415	2.19908	0.72345	3.03971	0.00236807	0.0117464
SUSD5	283.592	2.19934	0.292685	7.51435	5.71924e-14	2.88022e-12
PDGFRA	1396.24	2.20036	0.29448	7.47203	7.89692e-14	3.93511e-12
HCN2	51.3018	2.2025	0.556548	3.95743	7.57616e-05	0.000625435
ENSG00000248927	38.1088	2.20486	0.638354	3.45398	0.000552388	0.00344283
RNF150	590.298	2.20769	0.254689	8.66817	4.39119e-18	3.49769e-16
KIF26B	3053.26	2.21059	0.216874	10.193	2.13187e-24	2.95171e-22
ENSG00000260834	2050.56	2.21147	0.28189	7.84517	4.32372e-15	2.50557e-13
GLI2	382.117	2.21148	0.281781	7.84823	4.21962e-15	2.45906e-13
LRFN1	179.135	2.21274	0.384236	5.7588	8.47139e-09	1.75997e-07
JCAD	898.176	2.21388	0.226196	9.78742	1.27513e-22	1.52057e-20
ENSG00000258422	37.5251	2.21472	0.668531	3.31281	0.000923621	0.00531649
GNG2	1048.39	2.22185	0.224427	9.90013	4.15737e-23	5.07495e-21
DDIT4	1916.07	2.2234	0.284468	7.816	5.45287e-15	3.15106e-13
CHAF1B	909.52	2.22523	0.241899	9.19902	3.61237e-20	3.41849e-18
ENSG00000272908	18.7559	2.22761	0.886354	2.51322	0.0119633	0.0446865
DACT3	231.433	2.22848	0.32664	6.82243	8.95116e-12	3.25683e-10
ADGRG5	22.9267	2.22962	0.828438	2.69135	0.00711628	0.0291519
NATD1	196.727	2.23308	0.350333	6.37417	1.83962e-10	5.45277e-09
NXPH2	53.256	2.23459	0.547946	4.07813	4.53993e-05	0.000399739
RIMBP3	41.2876	2.2346	0.743357	3.00609	0.00264627	0.0128969
BNC1	66.7149	2.23636	0.50863	4.39682	1.09848e-05	0.000115502
ODAD2	46.7644	2.23727	0.592307	3.77721	0.000158593	0.00117647
LRIG1	381.104	2.24113	0.359892	6.22724	4.74731e-10	1.28358e-08
CCDC102A	474.502	2.24225	0.293535	7.63879	2.19281e-14	1.16592e-12
PDZD4	303.499	2.24286	0.348755	6.43106	1.26714e-10	3.86827e-09
SLC4A4	61.0451	2.24291	0.54135	4.14319	3.42511e-05	0.000312655
ADCYAP1R1	30.9996	2.24444	0.700095	3.20591	0.00134636	0.00730789
ADNP2	3138.48	2.24451	0.216799	10.353	4.05737e-25	5.85339e-23
HOXA2	238.424	2.24469	0.331414	6.77308	1.26073e-11	4.47079e-10
RMI2	405.67	2.24613	0.291816	7.69708	1.39214e-14	7.59785e-13
TRIM47	59.4216	2.24691	0.546921	4.10829	3.98607e-05	0.000356912
ENSG00000289122	35.5395	2.24741	0.691812	3.24859	0.0011598	0.00645542
DTL	2278	2.24805	0.211663	10.6209	2.38182e-26	3.72249e-24
PELI2	768.965	2.25207	0.253413	8.88694	6.28137e-19	5.35474e-17
ENSG00000244716	1052.55	2.2573	0.254635	8.86483	7.66193e-19	6.45166e-17
SGCA	36.0758	2.25828	0.735717	3.06949	0.00214427	0.0108316
CFAP210	20.262	2.26236	0.859791	2.63129	0.00850626	0.0337924
FZD8	665.216	2.26261	0.356188	6.35231	2.12108e-10	6.21562e-09
PIEZO1	304.531	2.26509	0.344925	6.56688	5.13789e-11	1.68781e-09
UFSP1	20.6161	2.26838	0.869409	2.60911	0.00907784	0.0355227
STOX1	177.45	2.27015	0.354748	6.39933	1.56057e-10	4.67264e-09
ENSG00000259985	65.54	2.27221	0.50448	4.50406	6.66659e-06	7.3902e-05
HS3ST3B1	557.348	2.27581	0.253042	8.99379	2.38847e-19	2.14235e-17
ZDHHC22	32.5244	2.27634	0.837792	2.71707	0.00658628	0.0273997
FOXA3	150.23	2.2773	0.426184	5.34348	9.11809e-08	1.53807e-06
RGS5	306.074	2.28214	0.284165	8.03102	9.6663e-16	6.06127e-14
C3orf70	32.6368	2.28845	0.717976	3.18736	0.00143576	0.00770545
FGF18	31.4728	2.29691	0.716465	3.20589	0.00134645	0.00730789
ITGA9	1514.63	2.29845	0.234922	9.78389	1.32042e-22	1.56554e-20
FRAT2	114.101	2.30046	0.409402	5.61907	1.91987e-08	3.72947e-07
EDN3	27.0555	2.307	0.80953	2.8498	0.00437465	0.0195091
TUBAP2	25.5066	2.30717	0.803317	2.87206	0.00407807	0.0184335
PKMYT1	786.147	2.31094	0.330695	6.98814	2.78561e-12	1.1009e-10
FBXL16	19.7636	2.31094	0.882941	2.61732	0.00886223	0.0349065
BSN	148.78	2.31249	0.368529	6.27492	3.49809e-10	9.81845e-09
LYPD6B	298.222	2.31367	0.305636	7.57002	3.73176e-14	1.93433e-12
GFRA2	87.1138	2.315	0.451389	5.12861	2.91887e-07	4.45058e-06
FEN1	2691.03	2.31985	0.237184	9.78082	1.36102e-22	1.60445e-20
CUX2	36.2507	2.32031	0.678303	3.42076	0.000624462	0.00382501
TMEM51-AS1	44.9942	2.32379	0.60665	3.83053	0.00012787	0.000980361
LGR5	273.819	2.32495	0.350727	6.62896	3.38059e-11	1.13033e-09
LPAL2	26.8924	2.32924	0.759102	3.06841	0.00215198	0.0108575
MBNL3	157.649	2.33261	0.365683	6.37878	1.7851e-10	5.30643e-09
PLCL2	147.624	2.33806	0.367564	6.36094	2.0052e-10	5.90961e-09
GRAMD2A	18.5178	2.33827	0.896353	2.60864	0.0090902	0.0355643
ENSG00000227077	92.9808	2.33911	0.462448	5.05811	4.23438e-07	6.23075e-06
DGCR5	47.2993	2.34098	0.591826	3.95551	7.63705e-05	0.00063021
RPL7P21	20.3383	2.34305	0.910434	2.57356	0.0100659	0.0386918
OLFM1	79.9112	2.3476	0.528929	4.4384	9.06309e-06	9.75894e-05
TOE1	343.413	2.34988	0.317903	7.39182	1.44833e-13	7.01387e-12
RASD1	70.3968	2.36099	0.562131	4.20006	2.66839e-05	0.00025125
DGKG	137.042	2.36341	0.415202	5.69218	1.25425e-08	2.51459e-07
LINC00458	55.4496	2.36872	0.571881	4.14198	3.44319e-05	0.00031375
ANOS1	1028.39	2.38054	0.251381	9.46985	2.80245e-21	2.90526e-19
AK8	30.8396	2.3818	0.718542	3.31478	0.000917168	0.00529264
ARL9	80.0243	2.3903	0.500273	4.77799	1.77053e-06	2.23012e-05
TRIM14	305.141	2.39349	0.30028	7.97085	1.57586e-15	9.64685e-14
UNC5C	3060.36	2.40512	0.240491	10.0009	1.51038e-23	1.94744e-21
INAFM2	186.172	2.41437	0.374643	6.44446	1.16016e-10	3.56692e-09
CDH7	23.9024	2.41785	0.798208	3.02909	0.00245288	0.0121031
IL6ST	3757.36	2.42324	0.220072	11.0111	3.37794e-28	6.22205e-26
ANKRD55	50.3346	2.42452	0.647764	3.7429	0.000181906	0.00132002
KCNQ5	40.2999	2.42552	0.624806	3.88204	0.000103583	0.000819055
RAB36	108.566	2.43112	0.422986	5.74751	9.05665e-09	1.86839e-07
GRAP2	675.664	2.44412	0.264988	9.22352	2.87503e-20	2.7846e-18
ENSG00000276672	72.3249	2.44449	0.487137	5.01807	5.2192e-07	7.53479e-06
MIF4GD-DT	42.5449	2.44508	0.631141	3.87407	0.000107033	0.000842694
ALPK1	24.4021	2.44635	0.807766	3.02854	0.00245738	0.0121224
HCN4	51.6701	2.44735	0.565223	4.32989	1.49181e-05	0.000151882
DPYSL4	343.148	2.45182	0.347504	7.05553	1.7195e-12	6.9692e-11
INSYN1	126.678	2.45444	0.399143	6.14927	7.78402e-10	2.01993e-08
ENSG00000223486	103.087	2.4549	0.423605	5.79526	6.82167e-09	1.44488e-07
CDT1	2161.8	2.45594	0.266406	9.21876	3.00564e-20	2.87067e-18
GAS1	93.7613	2.45627	0.463871	5.29517	1.18908e-07	1.96088e-06
FNDC5	240.37	2.45697	0.326261	7.5307	5.04674e-14	2.56439e-12
TMEM215	24.5397	2.46316	0.859415	2.86609	0.00415579	0.0187465
FAM110D	50.9439	2.46362	0.626013	3.93541	8.30544e-05	0.00067697
MYO3A	93.7005	2.47527	0.436493	5.67082	1.42119e-08	2.82457e-07
PCDH9	19.9591	2.47651	0.88975	2.78338	0.00537955	0.0231401
SYNE3	114.315	2.47842	0.411871	6.01746	1.77175e-09	4.29005e-08
GATA5	98.8225	2.48705	0.471787	5.27154	1.35282e-07	2.20448e-06
PLAT	81.9314	2.48861	0.460528	5.40382	6.52376e-08	1.13478e-06
THBD	40.582	2.48978	0.675313	3.68685	0.00022705	0.00159541
H2BC9	17.5688	2.50254	0.982702	2.54659	0.0108782	0.0412382
MCM5	2677.54	2.50347	0.217802	11.4943	1.40955e-30	2.96725e-28
FAM43B	43.1524	2.5111	0.665662	3.77233	0.000161732	0.00119631
ADAMTS17	341.423	2.51293	0.317565	7.91311	2.51034e-15	1.49246e-13
AOX1	69.4371	2.54232	0.524321	4.84878	1.24223e-06	1.62458e-05
ISL1-DT	24.3144	2.54437	0.833158	3.05389	0.00225898	0.0113059
DIRAS2	19.3704	2.54691	0.903603	2.81861	0.00482318	0.0211392
MECOM	24.1495	2.54875	0.802651	3.17541	0.00149624	0.00796484
COL9A1	14.698	2.55826	1.02333	2.49994	0.0124214	0.0460637
PRICKLE1	377.609	2.55841	0.27594	9.27162	1.83335e-20	1.81837e-18
RIMBP3C	34.8989	2.56311	0.775263	3.30612	0.000945988	0.00541967
TFR2	27.5679	2.56718	0.757912	3.38717	0.000706167	0.00425062
RET	21.1336	2.57225	0.85954	2.99259	0.00276617	0.0133519
ENSG00000228998	29.9329	2.57522	0.779645	3.30307	0.000956314	0.00546806
SRCIN1	28.1262	2.57525	0.774242	3.32616	0.000880504	0.00510534
SOX13	2721.62	2.57878	0.240074	10.7416	6.49124e-27	1.09766e-24
OSR1	1175.91	2.57912	0.230756	11.1768	5.29458e-29	1.04026e-26
FMOD	878.803	2.59631	0.243797	10.6495	1.75368e-26	2.78296e-24
RPL7AP66	68.2335	2.59833	0.511322	5.08159	3.74283e-07	5.57506e-06
CNTNAP2	2422.7	2.61401	0.274869	9.51004	1.90592e-21	2.00608e-19
SARM1	725.508	2.62148	0.259723	10.0933	5.9117e-24	7.81785e-22
TBX3	4212.18	2.62373	0.236182	11.1089	1.13502e-28	2.18836e-26
SHISAL2B	83.9837	2.62599	0.536758	4.89232	9.96519e-07	1.33149e-05
ENSG00000276997	35.533	2.63321	0.671728	3.92006	8.85262e-05	0.000715072
RASAL2-AS1	15.5165	2.64921	1.01125	2.61975	0.00879947	0.0347432
RIMBP3B	37.0131	2.65573	0.794191	3.34394	0.000825967	0.00483396
EPOP	109.41	2.65629	0.413629	6.42193	1.34558e-10	4.09431e-09
FGF19	2368.07	2.67293	0.268844	9.9423	2.72472e-23	3.40672e-21
GHR	15.7296	2.68411	0.987971	2.71679	0.0065918	0.0274099
CYCSP55	33.3797	2.68936	0.725459	3.70711	0.000209637	0.00149338
ENSG00000234337	14.2392	2.69386	1.06914	2.51964	0.0117474	0.0439676
RPS28P7	324.693	2.69773	0.306658	8.79721	1.40254e-18	1.16202e-16
PLEKHA6	35.2571	2.70437	0.677672	3.99068	6.5885e-05	0.000553198
MEGF10	97.0284	2.70605	0.448033	6.03984	1.54264e-09	3.77607e-08
CORIN	18.126	2.70684	1.0142	2.66895	0.00760897	0.0308153
LHFPL2	5079.53	2.70799	0.193642	13.9845	1.93768e-44	9.08509e-42
GTF2IP13	141.861	2.71107	0.379697	7.14008	9.32767e-13	3.96763e-11
HPSE	19.9112	2.71425	0.940374	2.88636	0.00389731	0.0177879
AMH	256.55	2.72147	0.378572	7.18879	6.53689e-13	2.85108e-11
ZDHHC23	19.8822	2.73173	0.896747	3.04627	0.002317	0.011543
NODAL	101.846	2.73921	0.436023	6.28225	3.33713e-10	9.40505e-09
CCDC85A	87.1839	2.73988	0.476642	5.7483	9.01456e-09	1.86157e-07
INSR	328.901	2.74435	0.286143	9.59082	8.73908e-22	9.58974e-20
CA4	42.6247	2.76624	0.654162	4.22868	2.35071e-05	0.000224931
JARID2-DT	25.5264	2.76732	0.793881	3.48581	0.000490641	0.00311732
ZNF736	59.2454	2.78879	0.539003	5.17399	2.29147e-07	3.584e-06
CHST7	73.7101	2.79166	0.552684	5.05109	4.393e-07	6.44577e-06
VAX2	24.241	2.79352	0.811742	3.44139	0.000578737	0.00358431
TSHZ3	401.563	2.79387	0.303259	9.21283	3.17643e-20	3.01981e-18
CGNL1	926.715	2.7953	0.327623	8.53207	1.4375e-17	1.08232e-15
ESRG	22.9838	2.79593	0.953171	2.93329	0.00335386	0.0157215
NANOS1	103.015	2.82151	0.447589	6.3038	2.90431e-10	8.2986e-09
GNG4	210.742	2.82312	0.332003	8.50331	1.84264e-17	1.3625e-15
CHMP1B2P	20.944	2.82687	0.879812	3.21304	0.00131339	0.00717465
TENM4	5235.65	2.82835	0.224589	12.5934	2.29529e-36	7.17452e-34
ENSG00000280401	19.3775	2.83013	0.953103	2.96938	0.00298397	0.0142235
SYT9	22.8812	2.83461	0.848242	3.34174	0.000832543	0.00486416
RASSF5	143.087	2.84901	0.390492	7.29597	2.96519e-13	1.35037e-11
UTY	148.273	2.85362	0.372361	7.66359	1.8081e-14	9.71385e-13
FOXD2-AS1	25.0375	2.85422	0.804804	3.54648	0.000390412	0.00255689
HAND2-AS1	20.8634	2.85813	0.926596	3.08455	0.00203859	0.0103549
TRABD2A	262.652	2.87914	0.308917	9.32009	1.16237e-20	1.17548e-18
LYSMD2	35.3712	2.88347	0.686362	4.20109	2.65637e-05	0.000250479
PRTG	56660.8	2.88587	0.19348	14.9156	2.61007e-50	1.63169e-47
PLEKHF1	28.2518	2.89758	0.812752	3.56514	0.00036366	0.00240381
NTRK3	20.4979	2.8982	1.04216	2.78094	0.0054201	0.0232919
CCBE1	944.81	2.89849	0.227218	12.7564	2.8707e-37	9.70862e-35
KLF14	13.9488	2.89963	1.06433	2.72437	0.00644249	0.0268937
SYNDIG1	20.106	2.90171	0.927339	3.12907	0.00175363	0.00911497
UTP14A	818.48	2.9087	0.238567	12.1924	3.41385e-34	9.14645e-32
ARHGAP45	824.213	2.919	0.243911	11.9675	5.25956e-33	1.35631e-30
ENSG00000274330	34.2308	2.92097	0.713409	4.09439	4.23278e-05	0.000376389
NR0B1	153.623	2.92209	0.386349	7.56334	3.92843e-14	2.02103e-12
PDF	183.531	2.93218	0.436544	6.71679	1.85773e-11	6.47381e-10
ANGPT2	63.347	2.93589	0.543545	5.40137	6.6134e-08	1.14941e-06
LYL1	85.1149	2.94114	0.468696	6.27516	3.4928e-10	9.81696e-09
FNDC10	93.8159	2.94174	0.572179	5.14128	2.7287e-07	4.18847e-06
PDK1	3028.66	2.94343	0.231817	12.6972	6.12699e-37	2.00635e-34
HOXA1	1251.52	2.94369	0.228013	12.9102	3.94333e-38	1.37883e-35
ACAN	28.5513	2.95164	0.771987	3.82343	0.000131607	0.00100335
NARF-AS2	18.6107	2.97187	0.936671	3.1728	0.00150975	0.00802117
REPS2	27.0761	2.97517	0.78587	3.78583	0.000153194	0.00114258
BARX1	33.2805	2.98242	0.710457	4.1979	2.69405e-05	0.000252866
IPO4	23.4893	2.9875	0.90803	3.29009	0.00100155	0.00568767
ENSG00000226180	46.2249	2.9928	0.611808	4.89174	9.99501e-07	1.33461e-05
ENSG00000286456	18.801	2.99932	0.937288	3.2	0.00137427	0.00743347
KCNN2	91.4951	2.99997	0.474691	6.31985	2.6182e-10	7.53324e-09
SHROOM3-AS1	14.7384	3.01608	1.07402	2.80823	0.00498154	0.0216956
TEX15	237.041	3.01844	0.325471	9.27408	1.79161e-20	1.78555e-18
RFLNB	174.389	3.02618	0.362089	8.35757	6.40238e-17	4.49255e-15
SLIT3	126.587	3.03537	0.440014	6.89834	5.26127e-12	1.98428e-10
ENSG00000289560	10.8643	3.03822	1.21499	2.50062	0.0123975	0.0459919
C7	17.8098	3.06339	1.00096	3.06046	0.00221001	0.0110904
PROKR1	48.3623	3.0659	0.606029	5.059	4.21468e-07	6.20619e-06
GATA2-AS1	27.1681	3.07118	0.897102	3.42344	0.000618332	0.0037931
PLXNA2	7145.36	3.08897	0.192395	16.0553	5.24535e-58	4.50882e-55
PCLO	430.687	3.09371	0.26882	11.5085	1.19552e-30	2.54264e-28
FOXF1	3173.49	3.09855	0.232557	13.3238	1.68241e-40	6.42742e-38
TUSC1	75.2744	3.10149	0.556302	5.57518	2.47269e-08	4.71021e-07
MAP6D1	15.8588	3.10729	1.05601	2.94248	0.00325598	0.0153218
RPL35P5	14.0799	3.12184	1.2095	2.5811	0.00984873	0.0380478
UGT2B11	66.2604	3.12646	0.532606	5.87012	4.35485e-09	9.66027e-08
MAN1B1-DT	11.3729	3.12983	1.19738	2.61389	0.00895173	0.0351746
TSPYL5	161.319	3.13143	0.385908	8.11445	4.87985e-16	3.13618e-14
PNMA2	15.9963	3.13516	1.01717	3.08223	0.00205459	0.0104297
NDST3	34.2328	3.13622	0.729261	4.30055	1.70371e-05	0.000169877
ENSG00000213058	77.003	3.13864	0.543276	5.77725	7.59303e-09	1.59191e-07
LRRC32	62.9162	3.14746	0.555465	5.66635	1.45872e-08	2.88804e-07
GSE1	1645.87	3.14823	0.266338	11.8204	3.0613e-32	6.94006e-30
ATP2B1-AS1	14.0207	3.14924	1.10314	2.85479	0.00430655	0.0192762
SLC43A2	260.435	3.15099	0.363666	8.66452	4.53407e-18	3.59761e-16
GATA3-AS1	67.1406	3.15406	0.552691	5.70674	1.15161e-08	2.33376e-07
ENSG00000233251	30.4953	3.17409	0.75186	4.22165	2.42521e-05	0.000231176
H19	648.289	3.17684	0.326312	9.73561	2.12547e-22	2.47731e-20
MAPK8IP2	264.705	3.18408	0.315094	10.1052	5.24135e-24	6.97606e-22
GPRIN1	277.49	3.20925	0.317041	10.1225	4.38913e-24	5.95709e-22
MYCNOS	58.4698	3.21026	0.611511	5.24972	1.52328e-07	2.45702e-06
DLGAP3	75.4064	3.21463	0.52282	6.14864	7.81483e-10	2.02538e-08
KCNA3	19.35	3.22008	0.942354	3.41706	0.000633024	0.00386942
NXNL2	28.6742	3.2228	0.802523	4.01583	5.92363e-05	0.000504769
EVX1	1060.33	3.22297	0.291113	11.0712	1.73026e-28	3.2748e-26
GPR160	12.4926	3.22521	1.25632	2.56718	0.010253	0.0393086
RP1L1	14.7486	3.23135	1.0777	2.99838	0.0027142	0.0131472
ERVK9-11	12.4479	3.23986	1.18737	2.72861	0.00636013	0.0266091
ENSG00000275367	12.4183	3.25371	1.16393	2.79546	0.00518267	0.0224101
ABCG2	66.5601	3.26211	0.54418	5.99453	2.0407e-09	4.83582e-08
ENSG00000289296	10.095	3.26666	1.30416	2.50479	0.0122522	0.0455348
FAM163A	87.0839	3.27133	0.476805	6.86094	6.84086e-12	2.52463e-10
LZTS1	209.249	3.27439	0.436972	7.49336	6.71317e-14	3.36965e-12
MEIS2	880.907	3.28236	0.24307	13.5038	1.48605e-41	6.25658e-39
GRM2	22.7723	3.29619	0.873431	3.77385	0.00016075	0.00118991
CPLX1	21.0374	3.30545	1.02905	3.21212	0.00131759	0.00719286
LGI2	78.5749	3.30707	0.616696	5.36256	8.20502e-08	1.40124e-06
SHD	30.7645	3.31259	0.760335	4.35675	1.32008e-05	0.00013603
GUCY1A2	47.8844	3.35645	0.643618	5.21497	1.8385e-07	2.92778e-06
COL21A1	18.3915	3.35708	0.974695	3.44424	0.000572668	0.00355099
ARHGAP22	74.9699	3.35713	0.559518	6.00003	1.9728e-09	4.71052e-08
ENSG00000261762	29.2213	3.3575	0.797302	4.21107	2.5416e-05	0.00024074
MMP17	13.4638	3.3656	1.1636	2.89241	0.00382298	0.0174874
CCDC96	10.928	3.37004	1.33431	2.52567	0.0115477	0.0433301
FAR2P2	519.334	3.37068	0.283515	11.8889	1.35186e-32	3.3201e-30
CCDC3	430.419	3.37165	0.286013	11.7885	4.47587e-32	1.00366e-29
C15orf39	830.49	3.38062	0.251258	13.4548	2.88593e-41	1.19074e-38
GDF7	26.6351	3.38972	0.830095	4.08353	4.43559e-05	0.000391554
CCN4	62.3281	3.39475	0.56475	6.01107	1.84303e-09	4.4418e-08
STC2	325.076	3.39886	0.363526	9.34972	8.78804e-21	8.9309e-19
PRDM6	30.319	3.39927	0.822828	4.1312	3.60873e-05	0.00032667
CHGB	18.9523	3.40431	0.977152	3.48391	0.000494155	0.00313096
G0S2	108.736	3.4138	0.532321	6.41304	1.42644e-10	4.32122e-09
IRX5	25.1876	3.41704	0.908189	3.76248	0.000168236	0.00123513
E2F2	46.7609	3.42164	0.646022	5.29647	1.18061e-07	1.94848e-06
CDH22	16.983	3.42322	1.14414	2.99196	0.00277192	0.0133674
FOXH1	771.643	3.43018	0.299862	11.4392	2.66355e-30	5.49491e-28
DIRAS1	182.973	3.43202	0.441764	7.7689	7.91706e-15	4.43828e-13
SYT14	236.493	3.45907	0.347497	9.95424	2.41671e-23	3.04005e-21
NIBAN1	63.0262	3.4629	0.607077	5.70422	1.1688e-08	2.36164e-07
GPR19	137.568	3.4904	0.409797	8.51738	1.63202e-17	1.21547e-15
ZSCAN10	273.528	3.49926	0.413344	8.46574	2.54538e-17	1.85654e-15
DNAH2	176.125	3.50197	0.393591	8.89748	5.71296e-19	4.95203e-17
ENSG00000241345	22.9671	3.51179	0.910446	3.85722	0.000114682	0.000892114
NETO1	90.3049	3.51282	0.484049	7.25715	3.95334e-13	1.78073e-11
NALF1	204.901	3.51878	0.350719	10.033	1.09097e-23	1.41552e-21
ABHD17AP1	17.8635	3.52162	1.05329	3.34345	0.000827422	0.00483835
SRARP	15.1078	3.52957	1.17641	3.0003	0.00269715	0.0130844
HOXB1	1293.9	3.53628	0.295575	11.964	5.48255e-33	1.39636e-30
HS3ST3A1	1012.3	3.54537	0.287504	12.3315	6.1262e-35	1.73128e-32
PGAM4	30.7845	3.56519	0.868445	4.10526	4.03865e-05	0.000360908
FGF4	152.742	3.57077	0.402259	8.8768	6.88143e-19	5.81819e-17
ENSG00000239246	9.06156	3.5834	1.40286	2.55436	0.0106384	0.0405302
CACNG7	102.565	3.60068	0.481802	7.47337	7.81671e-14	3.90457e-12
EEPD1	1190.02	3.60772	0.292256	12.3444	5.22329e-35	1.49662e-32
ADGRA2	423.902	3.61175	0.760844	4.74704	2.06416e-06	2.56528e-05
MYCN	1707.43	3.61876	0.244628	14.7929	1.62691e-49	9.0711e-47
FAR2P3	330.148	3.62995	0.305447	11.8841	1.43236e-32	3.47643e-30
NTS	2532.04	3.63135	0.286786	12.6622	9.57393e-37	3.0861e-34
TCHH	31.4469	3.63355	0.786713	4.61865	3.86246e-06	4.51715e-05
USP2-AS1	12.7554	3.63676	1.21617	2.99033	0.00278674	0.0134198
OSR2	67.6382	3.64337	0.611908	5.95411	2.6149e-09	6.0477e-08
OXCT2	35.0357	3.65026	0.742914	4.91344	8.94922e-07	1.20905e-05
GADD45G	214.559	3.65554	1.27502	2.86704	0.00414324	0.0186953
HRK	35.8146	3.66237	0.780085	4.69483	2.6683e-06	3.22668e-05
ENSG00000261819	48.3142	3.6633	0.647847	5.65457	1.56234e-08	3.08432e-07
SLC7A14	139.017	3.66437	0.474258	7.72653	1.10515e-14	6.07979e-13
SLC16A9	1360.94	3.6798	0.252204	14.5906	3.22368e-48	1.63245e-45
RN7SL1	64.1699	3.68151	0.601292	6.12266	9.20235e-10	2.34918e-08
POU5F1	265.388	3.70011	0.365071	10.1353	3.85147e-24	5.26197e-22
SVEP1	320.166	3.70329	0.312072	11.8668	1.76087e-32	4.12804e-30
ST8SIA3	102.477	3.70493	0.469131	7.89744	2.84691e-15	1.67805e-13
HOPX	158.645	3.70921	0.392889	9.44085	3.69763e-21	3.81411e-19
PRELP	49.3319	3.71104	0.645438	5.74965	8.94267e-09	1.85042e-07
MN1	43.8333	3.7136	0.737998	5.03198	4.8543e-07	7.05738e-06
RUNX1T1	23.9073	3.72138	0.990691	3.75635	0.000172409	0.00126172
HCN1	10.1523	3.73601	1.36133	2.74439	0.00606236	0.0255238
ENSG00000229407	13.7933	3.73935	1.23488	3.02812	0.00246084	0.0121365
MINAR1	542.831	3.75965	0.269505	13.9502	3.13543e-44	1.43742e-41
GATA6	1041.61	3.76579	1.34197	2.80618	0.00501335	0.0217967
TSGA10IP	10.0705	3.77263	1.41575	2.66476	0.00770437	0.0311649
ATP8B4	487.55	3.77373	0.284307	13.2734	3.30204e-40	1.23856e-37
FOXD1	61.9845	3.77442	0.608223	6.20566	5.44686e-10	1.45367e-08
ENSG00000288947	28.2264	3.81293	0.841908	4.52891	5.9288e-06	6.64925e-05
NKX3-1	17.9209	3.81581	1.06273	3.59059	0.000329929	0.00221275
KCNC1	45.8996	3.82773	0.678282	5.64328	1.66844e-08	3.28121e-07
RGS4	60.6411	3.84053	0.623089	6.16371	7.10621e-10	1.85336e-08
ATF5	1288.17	3.84485	0.246889	15.5732	1.10773e-54	8.78945e-52
FANCD2P2	10.9633	3.85486	1.34646	2.86295	0.0041971	0.0188723
PGBD5	135.538	3.858	0.439912	8.76995	1.78746e-18	1.4633e-16
MMP15	2735.47	3.86217	0.258127	14.9623	1.29502e-50	8.61818e-48
APBB1IP	26.3025	3.87083	0.95735	4.04328	5.27097e-05	0.000454979
CYB5D1	33.0734	3.87893	0.801532	4.83939	1.30236e-06	1.69406e-05
TMEM179	25.9786	3.88578	0.879736	4.41698	1.00088e-05	0.000106379
TNFRSF8	36.748	3.89744	0.772892	5.04267	4.59077e-07	6.70733e-06
GDAP1L1	30.2106	3.89951	0.842527	4.62835	3.68586e-06	4.34263e-05
FAM83E	11.4631	3.90079	1.35719	2.87416	0.00405108	0.0183517
ISL1	23.0016	3.90169	1.02783	3.79604	0.000147026	0.00110296
PGR	15.0984	3.91639	1.14882	3.40905	0.000651907	0.00396721
ELOVL2	140.113	3.94977	0.449428	8.78844	1.51652e-18	1.25143e-16
NRK	152.254	4.00827	0.433087	9.25512	2.13986e-20	2.11222e-18
ADAMTS18	81.471	4.02258	0.545099	7.37955	1.58824e-13	7.5846e-12
ENSG00000259280	16.3638	4.02448	1.1303	3.56054	0.000370091	0.00243851
KRT8P36	8.34445	4.03839	1.5916	2.53732	0.0111704	0.0421544
KIF26A	1665.35	4.04567	0.277288	14.5902	3.24433e-48	1.63245e-45
GLI1	79.2156	4.05538	0.564226	7.18751	6.59832e-13	2.86575e-11
ENSG00000289089	17.4395	4.10467	1.14997	3.56938	0.000357832	0.00237366
S1PR5	17.1225	4.10985	1.10665	3.71378	0.000204189	0.00146011
ENSG00000289894	13.2295	4.12289	1.31899	3.12578	0.00177332	0.00920513
KCNQ3	26.61	4.12878	0.967389	4.26796	1.97268e-05	0.000193332
CHST8	64.9543	4.12931	0.593151	6.96164	3.36325e-12	1.31409e-10
WNT8A	308.506	4.1349	0.320794	12.8896	5.15221e-38	1.7715e-35
RPS14P8	34.8298	4.15127	0.807515	5.1408	2.73575e-07	4.19617e-06
SLC30A2	12.9887	4.15849	1.31518	3.16192	0.0015673	0.00828425
LRRC4	320.315	4.17568	0.351717	11.8723	1.64958e-32	3.95706e-30
ENSG00000254719	9.08808	4.20085	1.52029	2.7632	0.00572374	0.0243616
NRG3	13.8136	4.21083	1.25115	3.36558	0.00076384	0.00452696
HAND1	5219.34	4.26234	0.296313	14.3846	6.46792e-47	3.1031e-44
MXRA5Y	14.6013	4.27504	1.26557	3.37795	0.000730292	0.00436314
OXCT2P1	33.7127	4.31103	0.848864	5.07859	3.80255e-07	5.65177e-06
ZNF596	24.7958	4.31535	0.977763	4.41349	1.01719e-05	0.000107835
RPP25	149.779	4.32851	0.453493	9.54482	1.36345e-21	1.47266e-19
PRRX2	201.082	4.3552	0.405378	10.7435	6.35607e-27	1.08368e-24
FOXL2	50.9656	4.36896	0.689494	6.33648	2.35079e-10	6.84018e-09
MAPK11	130.037	4.38634	0.493704	8.88454	6.41841e-19	5.44904e-17
GATA2	93.0858	4.38982	0.532189	8.24862	1.60229e-16	1.07322e-14
HAPLN1	2545.65	4.39046	0.217222	20.2118	7.70851e-91	2.65044e-87
TMEM229A	84.8924	4.43164	0.552845	8.01606	1.09195e-15	6.76487e-14
CDH20	20.9893	4.433	1.06762	4.15222	3.29262e-05	0.000302031
APOB	15.9063	4.44306	1.21532	3.65589	0.00025629	0.00177544
MANEAL	65.3502	4.45376	0.655687	6.7925	1.10206e-11	3.9403e-10
PCSK1	32.9415	4.47809	0.879272	5.09295	3.52537e-07	5.27399e-06
GATA3	226.306	4.4855	1.10484	4.05985	4.91034e-05	0.000427427
LINC02772	44.0005	4.48974	0.748079	6.00169	1.95277e-09	4.6735e-08
SCG3	113.896	4.49408	0.540861	8.30913	9.64073e-17	6.60758e-15
TP73	55.4611	4.50228	0.673685	6.68306	2.34005e-11	8.05929e-10
SDSL	61.8898	4.50398	0.678223	6.64086	3.11855e-11	1.04781e-09
SLC8A1	11.4751	4.52763	1.46136	3.09822	0.00194688	0.00995638
LINC01698	11.6422	4.54819	1.51101	3.01002	0.00261229	0.012752
SAMD11	63.9372	4.55958	0.656634	6.94387	3.8149e-12	1.48493e-10
ALX4	40.9719	4.57939	0.793682	5.7698	7.93664e-09	1.65387e-07
ENSG00000276707	11.9981	4.59541	1.4455	3.17912	0.00147724	0.00788904
SCN5A	91.0207	4.63174	0.558113	8.29892	1.05061e-16	7.17684e-15
SNAI2	1925.34	4.65647	0.220748	21.094	9.03155e-99	3.72642e-95
LRRN4	831.307	4.71597	0.266633	17.6872	5.26676e-70	8.35794e-67
SHISA8	92.2576	4.73856	0.607923	7.79466	6.45822e-15	3.66025e-13
NPY	99.1831	4.75277	0.561416	8.46567	2.54678e-17	1.85654e-15
KCTD8	13.8476	4.81228	1.39985	3.43771	0.00058665	0.00362679
PAPPA	118.167	4.84876	0.520387	9.31761	1.18992e-20	1.19746e-18
ENSG00000272572	7.05269	4.84894	1.93209	2.50969	0.0120839	0.0450326
FENDRR	439.403	4.85063	0.313491	15.4729	5.2833e-54	4.03683e-51
STAMBPL1	7.09045	4.85569	1.95672	2.48154	0.0130815	0.0479998
ABHD17AP3	14.28	4.85861	1.40801	3.45069	0.00055915	0.00347762
TMPRSS11E	64.5596	4.86733	0.70427	6.91118	4.80654e-12	1.83627e-10
TBX20	30.2651	4.94457	0.995446	4.96719	6.79297e-07	9.5216e-06
ANO1	249.003	4.94863	0.433837	11.4067	3.87263e-30	7.91014e-28
TDH	15.0696	4.98274	1.37998	3.61074	0.000305321	0.00206856
ANPEP	15.3569	4.98973	1.35208	3.69042	0.000223886	0.00157799
TBX2	56.4109	5.00131	1.85848	2.69108	0.00712213	0.0291642
PRIMA1	679.466	5.02028	0.308038	16.2976	1.02645e-59	1.00836e-56
ENSG00000265174	23.4639	5.02365	1.11001	4.52579	6.01715e-06	6.73177e-05
NRXN2	63.4207	5.03682	0.69719	7.22446	5.03083e-13	2.23196e-11
LHFPL4	17.4333	5.15874	1.33941	3.85151	0.000117392	0.000910105
ENSG00000289479	8.84931	5.18922	1.84861	2.80709	0.00499915	0.0217487
KDR	568.345	5.20019	0.315961	16.4584	7.30627e-61	8.3738e-58
INSYN2A	18.0395	5.2096	1.32503	3.93167	8.43562e-05	0.000685839
NELL1	9.06236	5.24508	1.85772	2.82339	0.00475189	0.0208933
RTN4RL2	38.0735	5.29917	0.933318	5.67778	1.36458e-08	2.72256e-07
HOXA13	18.7535	5.3041	1.31919	4.02074	5.80153e-05	0.000495388
ADAM12	405.671	5.43713	0.963943	5.64051	1.69543e-08	3.32908e-07
LHX1	501.997	5.54441	1.85244	2.99303	0.00276219	0.0133389
TMEM88	607.195	5.59009	0.362347	15.4274	1.0702e-53	7.61316e-51
ENSG00000286279	4.18427	5.60042	2.26437	2.47328	0.0133878	0.0488661
HTR7	11.7524	5.61042	1.75409	3.19847	0.00138157	0.00746316
CHRNB2	11.9951	5.64083	1.74953	3.2242	0.00126327	0.00694783
EEF1A1P35	12.2377	5.67053	1.74817	3.24369	0.0011799	0.00654689
XKRX	4.4118	5.67768	2.26291	2.50902	0.0121066	0.0450992
KRT17P6	4.43445	5.68451	2.22927	2.54994	0.010774	0.0409259
C5AR1	4.43445	5.68451	2.22927	2.54994	0.010774	0.0409259
CCDC184	49.708	5.68492	0.908357	6.25847	3.88776e-10	1.07657e-08
NPAS2	4.44201	5.68676	2.22544	2.55534	0.0106084	0.0404382
RPL29P19	53.3692	5.79025	0.897655	6.45041	1.11545e-10	3.45003e-09
RPL12P8	4.95749	5.84533	2.15985	2.70636	0.00680254	0.0281123
CBLN1	127.443	5.87889	0.624183	9.41853	4.57426e-21	4.67164e-19
RN7SL5P	44.5514	5.96751	1.01946	5.85358	4.81097e-09	1.05361e-07
RIPOR2	77.5074	5.97484	1.60087	3.73225	0.000189778	0.00136701
H3-7	5.49563	5.99365	2.0989	2.85561	0.00429536	0.019247
ENSG00000286572	5.49563	5.99365	2.0989	2.85561	0.00429536	0.019247
LHX1-DT	47.1653	6.03281	1.00822	5.98365	2.18196e-09	5.13271e-08
SLC6A1	5.72316	6.05287	2.09161	2.89388	0.00380517	0.0174291
ENSG00000288761	5.77603	6.06507	2.08145	2.91388	0.00356971	0.0165379
DAZ1	5.98845	6.11815	2.06302	2.96563	0.00302063	0.014362
DAZ2	5.98845	6.11815	2.06302	2.96563	0.00302063	0.014362
DAZ3	5.98845	6.11815	2.06302	2.96563	0.00302063	0.014362
DAZ4	5.98845	6.11815	2.06302	2.96563	0.00302063	0.014362
C2CD4A	6.00355	6.12149	2.05296	2.98178	0.00286577	0.0137394
ENSG00000250820	6.02621	6.12648	2.05199	2.98563	0.00282991	0.0136032
RN7SL4P	17.3311	6.18184	1.67855	3.68285	0.000230639	0.00161579
STEAP1B-AS1	6.49638	6.23581	2.0353	3.06383	0.00218522	0.0109927
ENSG00000232949	6.51148	6.23891	2.01953	3.08928	0.0020064	0.0102228
GBP4	6.53414	6.24352	2.00917	3.1075	0.00188674	0.00970901
KLHDC7B	6.57191	6.25118	2.02376	3.0889	0.00200901	0.0102336
PAX5	18.5066	6.27934	1.6506	3.80427	0.000142222	0.00107278
ZPLD1	6.98164	6.34014	2.07267	3.05892	0.00222137	0.011142
C2CD4B	7.02696	6.34891	1.98786	3.19385	0.00140391	0.00756404
PRDM6-AS1	7.07228	6.35744	1.97385	3.22083	0.00127819	0.00700929
KLF1	20.1134	6.4012	1.63183	3.92271	8.75602e-05	0.000709214
ABCC8	7.31491	6.40642	1.95722	3.27322	0.0010633	0.00598197
GDF3	7.33757	6.41052	1.95843	3.27329	0.00106304	0.00598197
MAGEB3	7.57265	6.45643	1.94266	3.3235	0.000888942	0.00514848
KLF2	7.80774	6.50091	1.94181	3.34786	0.000814392	0.00477163
ENSG00000254277	7.81529	6.5022	1.93643	3.35783	0.000785577	0.00462765
ENSG00000228876	7.88327	6.5137	1.94001	3.35757	0.000786318	0.00462817
RPS6P12	8.09569	6.55277	1.91447	3.42276	0.000619881	0.00379921
MXRA5	493.331	6.55855	0.403881	16.2388	2.67942e-59	2.51256e-56
HS3ST2	24.0248	6.66119	1.6025	4.15675	3.22805e-05	0.000296504
ATP1A3	9.16441	6.73135	1.86659	3.60622	0.000310687	0.00210078
HPAT5	9.66479	6.80833	1.84666	3.68684	0.000227054	0.00159541
SLC16A6	53.5082	6.82311	1.14081	5.98095	2.21843e-09	5.20071e-08
MAB21L1	10.218	6.88829	1.82939	3.76535	0.000166313	0.00122362
WNT3A	31.1047	7.03791	1.5669	4.4916	7.06889e-06	7.79012e-05
ENSG00000289075	11.4614	7.05462	1.79875	3.92196	8.78301e-05	0.000710284
NKX1-2	11.7494	7.09016	1.78342	3.97559	7.02044e-05	0.000585178
WDR93	11.9618	7.11645	1.79638	3.96155	7.44659e-05	0.000616218
DHRS2	12.0298	7.12399	1.7752	4.01306	5.9936e-05	0.00051031
TCF21	12.3555	7.16197	1.78645	4.00905	6.09638e-05	0.000517565
TMOD1	377.508	7.28186	1.1519	6.32162	2.58836e-10	7.45779e-09
VDR	14.7129	7.41396	1.73602	4.27068	1.94881e-05	0.000191265
MARCHF4	14.9102	7.43366	1.71749	4.32822	1.50317e-05	0.000152686
MESP1	274.623	7.60798	0.657147	11.5773	5.37159e-31	1.19157e-28
FOXF2	147.68	7.71041	0.907383	8.49742	1.93857e-17	1.42831e-15
PPP1R17	19.5647	7.82592	1.66175	4.70945	2.48391e-06	3.02676e-05
KCNA2	20.4059	7.88633	1.65047	4.77824	1.76835e-06	2.2299e-05
KCNG2	22.2327	8.01005	1.63507	4.8989	9.63744e-07	1.29356e-05
ENSG00000253688	24.0973	8.12608	1.62385	5.00422	5.60884e-07	8.04608e-06
PCAT14	2212.17	8.25787	0.864786	9.54903	1.30913e-21	1.42144e-19
AMER3	59.4663	9.42929	1.52746	6.17319	6.69256e-10	1.75213e-08
HAND2	62.4978	9.50083	1.53455	6.19129	5.96723e-10	1.57422e-08
CFC1B	191.119	11.1137	1.47902	7.51424	5.72413e-14	2.88022e-12
CFC1	260.712	11.5617	1.47295	7.84936	4.18173e-15	2.45083e-13

## Sheet: Mesoderm_DF2-KO_vs_H1_4FC_downD
	baseMean	log2FoldChange	lfcSE	stat	pvalue	padj
FOSB	272.356	-10.022	1.50807	-6.64556	3.02063e-11	1.01657e-09
LNCAROD	78.5136	-9.67377	1.52124	-6.35913	2.029e-10	5.97121e-09
ENSG00000289973	44.2149	-8.84491	1.55016	-5.7058	1.158e-08	2.34211e-07
IGFBP5	557.421	-8.46929	0.647995	-13.07	4.8868e-39	1.80026e-36
LMOD1	88.2027	-8.39512	1.50629	-5.57337	2.49864e-08	4.75086e-07
RAB17	88.1816	-8.38266	3.19674	-2.62225	0.00873503	0.0345482
CD3G	28.5904	-8.21604	1.59948	-5.13671	2.79586e-07	4.27249e-06
TMCO5B	28.3381	-8.20168	1.60169	-5.12063	3.04515e-07	4.63285e-06
ACTN3	370.521	-8.14328	0.710414	-11.4627	2.03008e-30	4.23037e-28
GZMB	24.9864	-8.02025	1.61803	-4.95681	7.16585e-07	9.96169e-06
ACTA2-AS1	23.434	-7.93063	1.68465	-4.70759	2.50657e-06	3.05035e-05
SERPINE1	279.183	-7.7317	0.722415	-10.7026	9.89847e-27	1.62068e-24
GOLGA8G	19.4301	-7.6602	1.69822	-4.51072	6.46092e-06	7.17378e-05
KLHL14	18.8627	-7.6146	1.66728	-4.56708	4.94555e-06	5.65871e-05
FOXB1	192.893	-7.51926	0.788046	-9.54165	1.40575e-21	1.51045e-19
ENSG00000288089	17.0954	-7.47201	1.69673	-4.40376	1.06389e-05	0.000112163
GOLGA8F	16.9918	-7.46649	1.71125	-4.36317	1.28194e-05	0.000132497
DEFA5	2546.27	-7.46088	0.286992	-25.9968	5.37815e-149	1.10951e-144
ENSG00000277695	16.0972	-7.38835	1.71946	-4.29691	1.73198e-05	0.000172362
MRGPRF	43.6924	-7.37477	1.54239	-4.7814	1.74076e-06	2.20183e-05
ENSG00000289069	15.5364	-7.33643	1.71232	-4.28449	1.8316e-05	0.000180658
KIF12	15.1772	-7.30198	1.71224	-4.26457	2.00285e-05	0.000195638
PPP1R16B	14.6351	-7.24699	1.75846	-4.1212	3.76898e-05	0.000339983
CST1	14.0302	-7.18564	1.80408	-3.98299	6.80545e-05	0.000568867
EMX2	37.9148	-7.17326	1.62773	-4.40691	1.04855e-05	0.000110874
ENSG00000254163	37.1466	-7.13953	1.55806	-4.58231	4.59873e-06	5.30306e-05
CPA6	37.1279	-7.1394	1.56401	-4.56481	4.99944e-06	5.71721e-05
ENSG00000255094	13.5013	-7.1335	1.74347	-4.09156	4.2849e-05	0.000380696
ENSG00000289426	13.2997	-7.11155	1.74613	-4.07276	4.64599e-05	0.000407165
IL32	35.9622	-7.09246	1.56164	-4.54167	5.58111e-06	6.3055e-05
ENSG00000286339	12.2288	-6.99156	1.78258	-3.92216	8.77572e-05	0.000710249
MIR10B	11.8729	-6.94982	1.82029	-3.81798	0.000134546	0.00102198
TRDJ1	11.8222	-6.94027	1.78439	-3.88944	0.000100476	0.000799086
INHBA	92.6051	-6.871	0.945748	-7.26515	3.7263e-13	1.68583e-11
LINC02457	11.0664	-6.84755	1.81416	-3.77451	0.000160323	0.0011876
CYTIP	58.3198	-6.791	1.13706	-5.97241	2.33778e-09	5.46187e-08
ENSG00000289578	10.0836	-6.71392	1.85921	-3.61116	0.000304833	0.00206593
RGS8	9.96349	-6.69147	1.93389	-3.46011	0.00053996	0.00337659
KIF25	27.1282	-6.68529	1.60266	-4.17138	3.02758e-05	0.000279552
ENSG00000276542	25.654	-6.60426	1.61585	-4.08717	4.36661e-05	0.000386292
BMP3	25.233	-6.57642	1.60566	-4.09578	4.20744e-05	0.000374297
RNASE1	2119.05	-6.56228	0.2906	-22.5818	6.53764e-113	3.37179e-109
ENSG00000288993	8.93993	-6.53761	1.87381	-3.48893	0.000484952	0.00308497
FLNB-AS1	23.6157	-6.48242	1.61562	-4.01235	6.01168e-05	0.000511347
GADL1	8.58405	-6.48048	1.89325	-3.42294	0.000619469	0.00379787
ENSG00000230805	8.53337	-6.46776	2.01824	-3.20465	0.00135228	0.00732797
GABRA1	8.4265	-6.45282	1.89538	-3.40449	0.000662873	0.00402682
ENSG00000262873	8.40777	-6.45238	1.95848	-3.29458	0.000985676	0.00560797
ENSG00000274238	46.0138	-6.44364	1.16199	-5.54536	2.9335e-08	5.47181e-07
ENSG00000290009	7.95713	-6.37015	1.91853	-3.32033	0.000899102	0.00519711
NXF2	20.9646	-6.30608	1.63704	-3.85212	0.000117102	0.0009082
ENSG00000288771	7.50981	-6.28638	1.94322	-3.23504	0.00121625	0.00672145
PTGER4	20.4844	-6.27416	1.6398	-3.82617	0.000130152	0.000994143
MUCL1	401.5	-6.25529	0.951238	-6.57595	4.83449e-11	1.59322e-09
IGFBP7	60.4427	-6.24883	0.998705	-6.25693	3.92625e-10	1.08432e-08
LINC01164	7.26411	-6.23856	1.95755	-3.18692	0.00143795	0.00771518
RNU6-853P	7.13189	-6.21395	1.98444	-3.13135	0.00174007	0.00905365
SAMD3	7.10986	-6.20978	1.99345	-3.11509	0.00183888	0.00950305
NR4A1AS	6.99307	-6.18099	2.02833	-3.04732	0.00230891	0.0115167
SIRPB2	6.97434	-6.18067	1.97882	-3.12341	0.00178766	0.00927083
CRYBA1	6.83882	-6.15084	1.98761	-3.0946	0.0019708	0.0100613
ENSG00000276538	6.65922	-6.11159	2.011	-3.03907	0.00237306	0.0117683
LINC01273	6.6405	-6.1114	2.02924	-3.01167	0.00259812	0.0127042
STMN2	54.8203	-6.1066	0.979451	-6.23472	4.52585e-10	1.23015e-08
PLB1	108.858	-6.09632	0.767147	-7.94674	1.91477e-15	1.16181e-13
C1QTNF2	6.52701	-6.08475	2.00816	-3.03001	0.00244544	0.0120692
RNASE6	18.0129	-6.08352	1.66241	-3.65946	0.000252746	0.00175207
AMER2	17.884	-6.07464	1.69826	-3.57698	0.000347584	0.00231985
DEFB105A	6.4609	-6.07112	2.02452	-2.99879	0.00271056	0.0131327
CEACAM1	6.43556	-6.06209	2.03158	-2.98393	0.00284574	0.0136593
PLEK	195.01	-6.05782	0.560314	-10.8115	3.03716e-27	5.30988e-25
LINC00939	6.28462	-6.03306	2.20137	-2.7406	0.00613277	0.0257676
KANK4	17.2242	-6.02205	1.67479	-3.59569	0.000323527	0.00217618
ZFP57	6.2152	-6.01542	2.04816	-2.937	0.00331409	0.0155456
ENSG00000261026	6.2152	-6.01542	2.04816	-2.937	0.00331409	0.0155456
LINC02955	6.18986	-6.00604	2.04837	-2.93211	0.00336665	0.0157656
ENSG00000226965	6.14579	-5.99645	2.04151	-2.93725	0.00331132	0.0155397
TCERG1L-AS1	6.14579	-5.99645	2.04151	-2.93725	0.00331132	0.0155397
CCNA1	6.12706	-5.99604	2.10532	-2.84804	0.00439893	0.0196131
ENSG00000259223	6.03561	-5.97227	2.05016	-2.91308	0.00357887	0.0165728
OR7E125P	6.01358	-5.96737	2.0564	-2.90185	0.00370964	0.0170521
OR7E154P	6.01358	-5.96737	2.0564	-2.90185	0.00370964	0.0170521
MMRN1	5.98823	-5.9577	2.07928	-2.86528	0.00416646	0.0187718
EGR2	65.8246	-5.94824	0.943827	-6.30226	2.93346e-10	8.3472e-09
GLIPR1L2	5.92213	-5.94274	2.06289	-2.88078	0.0039669	0.0180256
GARIN5B	5.90009	-5.93775	2.06091	-2.88113	0.00396258	0.0180181
HES2	16.1687	-5.92721	1.69649	-3.49381	0.000476175	0.00303663
ENSG00000239219	5.74584	-5.9023	2.0918	-2.82164	0.00477789	0.0209763
ASB2	47.4526	-5.89629	0.991266	-5.94825	2.71032e-09	6.24038e-08
XIRP1	15.4162	-5.86086	1.71878	-3.4099	0.000649872	0.00395833
ENSG00000273345	5.52218	-5.84491	2.11058	-2.76934	0.00561705	0.0239867
TPTE2	5.50014	-5.83953	2.12248	-2.75127	0.00593646	0.0250859
SLC5A4-AS1	5.45276	-5.82353	2.10799	-2.7626	0.00573431	0.0243915
LINC01275	5.412	-5.81742	2.21549	-2.62579	0.00864488	0.0342376
PAGE1	5.40869	-5.81267	2.1052	-2.7611	0.00576078	0.0244789
ANKRD1	297.253	-5.80471	0.490759	-11.828	2.79677e-32	6.41081e-30
ENSG00000289394	5.34258	-5.79624	2.11477	-2.74083	0.00612835	0.0257621
A4GALT	58.7261	-5.78722	0.873262	-6.62713	3.42282e-11	1.1426e-09
HSD3BP4	5.25444	-5.77389	2.15719	-2.67657	0.00743791	0.0302055
ENSG00000241449	5.25444	-5.77389	2.15719	-2.67657	0.00743791	0.0302055
SNX31	5.25444	-5.77389	2.15719	-2.67657	0.00743791	0.0302055
LCN9	5.2291	-5.76285	2.13526	-2.69889	0.00695706	0.0286076
VEPH1	71.707	-5.75084	0.801587	-7.17431	7.26724e-13	3.12992e-11
CRMA	100.081	-5.72834	1.8368	-3.11865	0.00181681	0.00940076
ENSG00000288583	5.09358	-5.72325	2.21945	-2.57868	0.00991796	0.0382511
OPA1-AS1	5.05281	-5.71694	2.16448	-2.64125	0.00825999	0.0330027
CAPN14	4.9834	-5.69357	2.16045	-2.63536	0.00840483	0.0334475
TNFRSF10A-DT	13.6565	-5.67789	1.73509	-3.27239	0.00106642	0.00599138
ABCD2	13.6565	-5.67789	1.73509	-3.27239	0.00106642	0.00599138
REG3A	4.91729	-5.67571	2.15898	-2.62889	0.00856646	0.0339989
KCNF1	4.82584	-5.6457	2.22357	-2.53902	0.0111163	0.0420017
MC5R	4.80711	-5.64535	2.20263	-2.563	0.0103772	0.0396962
LINC01793	4.76304	-5.63284	2.24577	-2.5082	0.0121349	0.045172
ENSG00000270090	4.76304	-5.63284	2.24577	-2.5082	0.0121349	0.045172
ANXA3	234.978	-5.6122	0.460726	-12.1812	3.91479e-34	1.03541e-31
GLIPR1L1	4.67159	-5.60202	2.19047	-2.55745	0.0105441	0.0402527
PKD1L2	25.9456	-5.59932	1.24477	-4.49828	6.85061e-06	7.56575e-05
ENSG00000279536	4.62752	-5.58935	2.20366	-2.5364	0.0112	0.0422184
CHRND	25.3365	-5.56934	1.24721	-4.46545	7.98995e-06	8.70289e-05
ENSG00000286358	4.53607	-5.55729	2.22833	-2.49392	0.012634	0.0466595
ENSG00000231589	12.5493	-5.55554	1.75025	-3.17415	0.00150277	0.00799317
CD70	12.5062	-5.54247	1.92215	-2.88347	0.00393319	0.0179042
ENSG00000279375	4.46997	-5.5376	2.21882	-2.49575	0.0125693	0.0464978
MUPP	4.46997	-5.5376	2.21882	-2.49575	0.0125693	0.0464978
LANCL3	12.3257	-5.52896	1.75625	-3.14817	0.00164298	0.00862335
SNCA-AS1	4.42589	-5.52437	2.22551	-2.4823	0.0130539	0.047937
ENSG00000228566	4.42589	-5.52437	2.22551	-2.4823	0.0130539	0.047937
LINC01132	4.40386	-5.5177	2.23277	-2.47123	0.0134649	0.0491038
PDYN	2174.08	-5.47546	0.236014	-23.1997	4.5811e-119	3.15027e-115
GAD1	3336.47	-5.47452	0.27599	-19.836	1.45691e-87	3.757e-84
GRM6	11.8376	-5.47183	1.76817	-3.09463	0.00197058	0.0100613
LINC01902	23.2176	-5.43486	1.26536	-4.29511	1.74608e-05	0.000173431
ENSG00000289162	11.1666	-5.38554	1.78212	-3.02199	0.00251119	0.0123376
S100A4	263.502	-5.3599	0.420465	-12.7475	3.21738e-37	1.07056e-34
THSD7B	10.9429	-5.35559	1.78725	-2.99655	0.00273056	0.0132171
TCP11X1	10.9725	-5.35401	1.7841	-3.00096	0.00269126	0.0130736
FILIP1	10.8844	-5.3429	1.79651	-2.97404	0.00293903	0.014045
RPE65	75.2448	-5.32841	0.703957	-7.56923	3.75454e-14	1.94126e-12
SGCD	74.0022	-5.30512	0.71645	-7.40473	1.31416e-13	6.3791e-12
RBM46	31.8719	-5.30417	1.08968	-4.86765	1.12934e-06	1.4926e-05
ENSG00000277702	21.2233	-5.29986	1.30399	-4.06435	4.81674e-05	0.000420546
TRGC2	31.5758	-5.29535	1.06215	-4.9855	6.18007e-07	8.7505e-06
LINC02990	31.2341	-5.27768	1.05653	-4.99531	5.87418e-07	8.36909e-06
HMSD	10.294	-5.26473	1.80254	-2.92072	0.00349224	0.016247
DDX60L	51.3846	-5.26223	0.868332	-6.06016	1.35985e-09	3.35571e-08
CCN3	134.1	-5.26139	0.590038	-8.91703	4.78951e-19	4.18676e-17
EGR3	122.58	-5.24794	0.615577	-8.52523	1.52511e-17	1.14411e-15
EOMES	19.9112	-5.20997	1.56583	-3.32729	0.000876951	0.0050876
ACTC1	3702.1	-5.20903	0.262019	-19.8804	6.0168e-88	1.77324e-84
PARM1	374.901	-5.20036	0.353302	-14.7193	4.84506e-49	2.63036e-46
GZMH	9.85418	-5.19412	1.81519	-2.86147	0.0042168	0.0189526
IL10	49.1643	-5.19267	0.831517	-6.24482	4.24297e-10	1.15848e-08
LRRC3B	9.64925	-5.15971	1.86652	-2.76435	0.00570362	0.024281
TAGLN	3618.42	-5.12608	0.220681	-23.2284	2.35128e-119	2.42534e-115
SLCO6A1	9.22301	-5.10382	1.85781	-2.74723	0.00601016	0.0253247
DEFA6	230.862	-5.10243	0.415424	-12.2824	1.12547e-34	3.09578e-32
GOLGA8M	101.351	-5.09162	0.616335	-8.26113	1.44296e-16	9.69648e-15
ENSG00000286151	9.18319	-5.08891	1.83871	-2.76765	0.00564619	0.0240812
PLAU	603.294	-5.08378	0.313368	-16.223	3.46609e-59	3.10893e-56
PACSIN1	9.11378	-5.07544	1.86649	-2.71924	0.00654318	0.0272399
GRM8	261.725	-5.06711	0.470839	-10.7619	5.20893e-27	8.95503e-25
ACTA1	62.5998	-5.05977	0.774982	-6.52889	6.62589e-11	2.12255e-09
IL31RA	17.7947	-5.04322	1.35715	-3.71603	0.000202379	0.00144965
ACTG1P2	17.4533	-5.02123	1.36073	-3.69012	0.000224152	0.00157879
ACTG1P11	17.4533	-5.02123	1.36073	-3.69012	0.000224152	0.00157879
CARMN	60.812	-5.008	0.739826	-6.76916	1.29532e-11	4.5836e-10
FZD5	432.964	-5.00496	1.93581	-2.58546	0.00972496	0.0376762
ENSG00000272512	25.7418	-4.99223	1.10822	-4.50473	6.64572e-06	7.37103e-05
MYL7	154.411	-4.99077	0.481629	-10.3623	3.68188e-25	5.3491e-23
MIR100HG	25.4367	-4.97666	1.09432	-4.54774	5.42263e-06	6.14665e-05
GSTM5	8.37998	-4.95388	1.87613	-2.64047	0.00827899	0.0330679
ENSG00000270059	8.39871	-4.95362	1.8957	-2.61309	0.0089728	0.0352253
EMX2OS	82.589	-4.94181	1.3143	-3.76004	0.000169886	0.00124535
ENSG00000269397	16.5728	-4.94049	1.33333	-3.70537	0.000211086	0.00150266
CDH5	8.20039	-4.92082	1.87917	-2.61861	0.0088288	0.0348057
LINC02506	15.9755	-4.87873	1.35589	-3.59818	0.000320453	0.00215883
ACTA2	722.776	-4.87802	0.278977	-17.4854	1.85103e-68	2.72763e-65
C12orf42	7.76755	-4.84612	1.8999	-2.55072	0.0107501	0.04085
DEFA8P	7.79714	-4.84446	1.89895	-2.55113	0.0107375	0.040832
DKK2	61.1615	-4.82159	0.70039	-6.88415	5.81327e-12	2.1805e-10
CAVIN1	275.267	-4.82075	0.370165	-13.0233	9.02376e-39	3.26597e-36
DENND2D	7.59551	-4.80469	1.91277	-2.5119	0.0120082	0.0447972
OPRK1	7.54388	-4.80236	1.91175	-2.51202	0.0120041	0.0447902
ENSG00000251002	30.2456	-4.80006	0.974851	-4.92388	8.48433e-07	1.15228e-05
ACTG2	22.2722	-4.77487	1.13469	-4.20807	2.57567e-05	0.000243855
WEE2-AS1	7.41922	-4.77226	1.9289	-2.47408	0.0133579	0.0487914
C2orf78	7.34226	-4.76138	1.92556	-2.47273	0.0134087	0.0489294
RYR2	123.504	-4.744	0.52636	-9.01284	2.0078e-19	1.82897e-17
PDGFD	208.383	-4.72844	0.427923	-11.0497	2.19873e-28	4.12362e-26
EPPK1	739.857	-4.69896	0.324369	-14.4865	1.47484e-47	7.24427e-45
THBS1	1391.63	-4.69262	0.247442	-18.9645	3.34993e-80	7.67878e-77
EGR1	4448.77	-4.68751	0.285031	-16.4456	9.01632e-61	9.78982e-58
TAFA4	48.5717	-4.68013	0.775502	-6.03496	1.59e-09	3.88186e-08
ASPDH	34.4125	-4.66057	0.88908	-5.24202	1.5883e-07	2.55391e-06
CDH17	13.6244	-4.64893	1.40794	-3.30193	0.000960214	0.0054858
GRIA1	979.678	-4.64572	0.255601	-18.1757	8.04324e-74	1.38277e-70
ABCB10P3	27.1659	-4.63419	1.02197	-4.53458	5.77196e-06	6.5033e-05
LINC01106	13.3314	-4.61489	1.39105	-3.31757	0.000908046	0.00524361
NPAS4	19.8891	-4.60766	1.14986	-4.00716	6.1452e-05	0.000521169
FAM224B	13.2179	-4.60093	1.39247	-3.30416	0.000952623	0.00545452
ARC	39.647	-4.59961	0.850944	-5.40531	6.46977e-08	1.12634e-06
ENSG00000281100	12.9797	-4.56636	1.41969	-3.21644	0.00129791	0.00710234
ZNF736P9Y	25.324	-4.53816	1.0201	-4.44875	8.6372e-06	9.34376e-05
FLG	62.9998	-4.52605	0.705729	-6.41329	1.42408e-10	4.32042e-09
FAM224A	12.5469	-4.52225	1.41017	-3.20688	0.00134182	0.00729811
PIP5K1B	136.686	-4.50816	0.475017	-9.49053	2.29873e-21	2.40725e-19
ADORA2A-AS1	18.6021	-4.5029	1.16161	-3.87643	0.000105999	0.0008356
ZNF726	30.9174	-4.49763	0.937048	-4.79978	1.58838e-06	2.02149e-05
ARFGEF3	12.0489	-4.45883	1.66151	-2.6836	0.00728352	0.0296779
TRGC1	17.8719	-4.45312	1.20052	-3.70934	0.000207804	0.00148288
FLG-AS1	35.7885	-4.4469	0.839069	-5.2998	1.15929e-07	1.91636e-06
NECTIN3-AS1	135.884	-4.43479	0.464902	-9.53919	1.43949e-21	1.53869e-19
HIVEP2-DT	112.161	-4.42959	0.539433	-8.21156	2.18324e-16	1.4436e-14
CD8B2	94.2365	-4.42439	0.547917	-8.07493	6.75163e-16	4.28573e-14
OTOG	29.2166	-4.41648	0.931059	-4.7435	2.10059e-06	2.60427e-05
CCN2	746.929	-4.37964	0.261279	-16.7623	4.6042e-63	5.58733e-60
CYP24A1	51.3254	-4.37767	0.705606	-6.20413	5.49987e-10	1.46383e-08
LINC00605	11.1829	-4.34796	1.45228	-2.99389	0.00275446	0.0133109
TPPP3	166.672	-4.34378	0.435965	-9.96361	2.19939e-23	2.78365e-21
ENSG00000280435	27.8006	-4.34003	0.937024	-4.63172	3.62644e-06	4.2873e-05
ENSG00000254510	66.0355	-4.32985	0.6348	-6.82081	9.05294e-12	3.28807e-10
TNNT3	184.632	-4.30294	0.406472	-10.5861	3.45845e-26	5.32447e-24
KLF4	10.6661	-4.27448	1.52929	-2.79508	0.00518874	0.0224316
ENSG00000271590	10.5517	-4.27009	1.4953	-2.85567	0.00429461	0.019247
LINC00685	52.6245	-4.25846	0.689899	-6.17258	6.71832e-10	1.75664e-08
DUSP13	10.4602	-4.25542	1.50642	-2.82486	0.0047301	0.0208153
GDA	104.782	-4.25352	0.507204	-8.38621	5.02049e-17	3.57147e-15
NCMAP	36.4091	-4.24575	0.833306	-5.09507	3.48615e-07	5.22289e-06
MX2	41.6499	-4.24397	0.763579	-5.558	2.72883e-08	5.13648e-07
LINC02301	36.0387	-4.22782	0.815263	-5.18584	2.15044e-07	3.39171e-06
PIFO	206.315	-4.22441	0.401336	-10.5259	6.56479e-26	1.0032e-23
SPP1	46.0812	-4.21833	0.726409	-5.8071	6.35631e-09	1.35186e-07
ENSG00000234537	15.0455	-4.17966	1.23715	-3.37846	0.000728928	0.00435889
DKK1	15838.4	-4.17686	0.224863	-18.5751	5.11082e-77	9.58511e-74
ENSG00000253288	29.9542	-4.17226	0.920939	-4.53044	5.886e-06	6.61374e-05
PDGFA-DT	9.98726	-4.17036	1.53027	-2.72524	0.00642555	0.0268284
FILIP1L	703.529	-4.1548	0.269031	-15.4436	8.33731e-54	6.14281e-51
PHOSPHO1	78.2759	-4.15199	0.582979	-7.12202	1.06358e-12	4.46023e-11
VIL1	14.6975	-4.14909	1.40685	-2.94921	0.00318588	0.0150366
MYH6	6387.58	-4.13814	0.221954	-18.6442	1.40817e-77	2.90505e-74
ALDH8A1	9.7636	-4.13567	1.53764	-2.68962	0.00715344	0.0292634
MYBPC2	38.7643	-4.13436	0.772506	-5.35189	8.70419e-08	1.47752e-06
FOS	2235.22	-4.13157	0.259735	-15.9069	5.67873e-57	4.68609e-54
LINC01068	19.2809	-4.12998	1.09761	-3.7627	0.000168086	0.00123446
NBAT1	9.67545	-4.12237	1.56976	-2.62612	0.00863641	0.0342172
MAMDC2	57.8342	-4.12132	0.646989	-6.37001	1.89017e-10	5.58657e-09
CNTN1	23.9721	-4.11884	0.979413	-4.20542	2.60601e-05	0.000246501
SLC46A3	100.701	-4.11422	0.538394	-7.64165	2.14449e-14	1.14318e-12
PPFIBP2	310.177	-4.11066	0.36206	-11.3535	7.12248e-30	1.42657e-27
PRDM1	376.488	-4.10905	0.325143	-12.6377	1.30855e-36	4.15313e-34
ENSG00000227992	28.5751	-4.10698	0.906709	-4.52954	5.91116e-06	6.63839e-05
HID1	14.338	-4.09974	1.28785	-3.1834	0.00145558	0.00779359
IL11	218.328	-4.09904	0.377914	-10.8465	2.07228e-27	3.68544e-25
LINC01277	23.3961	-4.08914	1.0249	-3.98979	6.61329e-05	0.000555054
CLIC6	195.925	-4.07549	0.414881	-9.82327	8.9398e-23	1.07226e-20
CSRNP3	1141.96	-4.06534	0.300876	-13.5117	1.33426e-41	5.85653e-39
SLIT1	297.657	-4.04592	0.376992	-10.7321	7.1929e-27	1.20642e-24
ENSG00000280302	13.5381	-4.01437	1.30071	-3.08628	0.00202679	0.0103038
PITPNA-AS1	8.94953	-4.01019	1.52287	-2.63331	0.00845576	0.0336048
SSUH2	8.94622	-4.00653	1.5744	-2.54481	0.0109338	0.041426
ZMAT4	129.61	-4.00602	0.481827	-8.31422	9.23598e-17	6.35127e-15
FAM166B	8.89098	-3.99147	1.56676	-2.54759	0.0108468	0.0411418
PLD1	56.9685	-3.98096	0.637491	-6.24473	4.24532e-10	1.15848e-08
ENSG00000287252	61.2389	-3.96765	0.670509	-5.91737	3.27128e-09	7.39983e-08
GDNF	188.098	-3.94049	0.389906	-10.1063	5.1826e-24	6.94266e-22
MYBPH	25.6609	-3.93972	0.916082	-4.30062	1.70317e-05	0.000169877
CNN1	1492.37	-3.93675	0.226683	-17.3667	1.47391e-67	2.02712e-64
D21S2088E	8.45058	-3.93224	1.58708	-2.47766	0.0132248	0.0483823
SPHKAP	12.7901	-3.93211	1.27331	-3.0881	0.00201438	0.0102533
MYLIP	1354.03	-3.91713	0.238236	-16.4422	9.53352e-61	9.83382e-58
PAK3	33.4987	-3.90893	0.802368	-4.87174	1.1062e-06	1.46484e-05
NIPAL4	12.5994	-3.90371	1.3292	-2.93688	0.00331534	0.0155479
NOX5	12.4971	-3.89459	1.31046	-2.97193	0.00295933	0.0141256
CREB5	909.687	-3.89368	0.69254	-5.62231	1.88416e-08	3.67394e-07
GOLGA8S	12.4014	-3.89014	1.29406	-3.00615	0.00264576	0.0128969
HOXC10	57.7873	-3.88236	0.677662	-5.72905	1.00997e-08	2.06294e-07
PTCHD4	687.254	-3.88056	0.289573	-13.401	5.96594e-41	2.36687e-38
GOLGA8T	61.7131	-3.87905	0.603415	-6.4285	1.28873e-10	3.92711e-09
ENSG00000224969	24.6041	-3.87422	0.95415	-4.06039	4.89905e-05	0.000426985
TH	24.461	-3.86841	0.936293	-4.13163	3.60205e-05	0.000326208
RPSAP47	69.3243	-3.86762	0.571034	-6.77301	1.26127e-11	4.47079e-10
PCSK9	509.995	-3.86748	0.286287	-13.5091	1.38171e-41	5.93847e-39
PLA2G3	77.1301	-3.8603	0.550722	-7.00953	2.39128e-12	9.5605e-11
CARS1-AS1	12.1478	-3.85601	1.36879	-2.8171	0.00484591	0.0212253
ENSG00000235296	60.449	-3.84338	0.627748	-6.12249	9.21225e-10	2.34918e-08
SIDT1	11.9869	-3.83313	1.29452	-2.96103	0.0030661	0.0145399
ABCB10P4	32.0109	-3.83228	0.826461	-4.63697	3.53551e-06	4.1846e-05
GOLGA8IP	47.4814	-3.82611	0.690266	-5.54295	2.9742e-08	5.53771e-07
RPS26P6	182.439	-3.82445	0.392749	-9.73764	2.08331e-22	2.44197e-20
SLC7A11-AS1	11.9284	-3.81884	1.34678	-2.83555	0.00457475	0.0202483
EYA1	11.7261	-3.8131	1.34877	-2.82709	0.00469731	0.0207019
ABCC9	59.1722	-3.81258	0.616346	-6.18578	6.17952e-10	1.62399e-08
LINC02575	38.9538	-3.80262	0.767339	-4.9556	7.21073e-07	1.00106e-05
MYH7B	81.8403	-3.79951	0.537019	-7.07519	1.49246e-12	6.09691e-11
SLC17A7	42.4241	-3.78361	0.711466	-5.31805	1.04883e-07	1.7506e-06
MIR196A1	34.9083	-3.782	0.84522	-4.47458	7.65616e-06	8.38822e-05
LRAT	84.5495	-3.77966	0.532142	-7.10272	1.22329e-12	5.06755e-11
CST2	15.3624	-3.76165	1.21938	-3.08488	0.00203633	0.0103472
MT-TR	121.92	-3.75997	0.484168	-7.76584	8.11076e-15	4.52229e-13
MYOM1	38.2134	-3.75831	0.815438	-4.60894	4.04725e-06	4.71839e-05
TBC1D29P	26.6883	-3.75675	0.940878	-3.99281	6.52948e-05	0.000549361
CCN1	1496.85	-3.75634	0.251257	-14.9502	1.55296e-50	1.00118e-47
HOXC-AS2	41.2858	-3.74225	0.784122	-4.77254	1.81919e-06	2.28562e-05
ZFP36	400.176	-3.73197	0.305764	-12.2054	2.90907e-34	7.8966e-32
PAQR5	118.096	-3.72815	1.16356	-3.20408	0.00135493	0.00734041
TRDJ3	18.6084	-3.72253	1.0428	-3.56975	0.000357316	0.00237257
SLC15A2	14.7415	-3.7171	1.16524	-3.18998	0.0014228	0.00764784
LINC01300	18.5344	-3.71506	1.08788	-3.41497	0.000637896	0.00389458
CYP1B1-AS1	18.4949	-3.71225	1.06521	-3.48498	0.00049218	0.00312325
COL5A3	14.6796	-3.70381	1.14977	-3.22136	0.00127583	0.00699824
JPH2	556.353	-3.67949	0.265707	-13.8479	1.30933e-43	5.87205e-41
ENSG00000231104	10.7729	-3.67495	1.33627	-2.75014	0.0059569	0.0251413
GADD45B	108.078	-3.67466	0.47699	-7.70386	1.32018e-14	7.22423e-13
GRAMD2B	21.4577	-3.66917	0.973813	-3.76783	0.000164671	0.0012137
MPIG6B	50.216	-3.66604	0.654475	-5.6015	2.12509e-08	4.09343e-07
TNFRSF10A	77.7793	-3.64353	0.534678	-6.81443	9.46378e-12	3.42522e-10
MIR23AHG	161.964	-3.63729	0.414917	-8.76632	1.84607e-18	1.50014e-16
ENSG00000261786	91.0447	-3.63303	0.506303	-7.1756	7.19894e-13	3.10699e-11
GOLGA8K	52.6189	-3.63226	0.633029	-5.73791	9.58509e-09	1.96953e-07
TBX18	27.9811	-3.63027	0.903567	-4.01771	5.87655e-05	0.000501378
TRDC	1575.94	-3.62521	0.246852	-14.6858	7.95194e-49	4.20637e-46
BIRC7	27.9047	-3.61947	0.94039	-3.8489	0.000118649	0.000918127
BTN3A3	103.384	-3.60947	0.479185	-7.53252	4.97712e-14	2.54154e-12
KCNMA1	235.237	-3.60845	0.36311	-9.93763	2.85549e-23	3.54873e-21
KLRD1	13.7146	-3.60586	1.20483	-2.99285	0.0027639	0.0133441
CAPN13	10.3552	-3.60568	1.34745	-2.67593	0.00745215	0.0302514
TSPAN2	137.048	-3.59872	0.415806	-8.65481	4.93731e-18	3.88766e-16
PIK3R5	37.6146	-3.59313	0.838645	-4.28444	1.83198e-05	0.000180658
MT-TP	305.977	-3.58697	0.338745	-10.589	3.35154e-26	5.19866e-24
CYP1B1	338.331	-3.57838	0.300147	-11.9221	9.07819e-33	2.25642e-30
ENSG00000289348	67.7664	-3.57583	0.567654	-6.29932	2.98957e-10	8.48348e-09
PAPPA2	10.069	-3.575	1.43462	-2.49194	0.0127046	0.0468783
FGF20	137.377	-3.56848	1.01117	-3.52907	0.000417027	0.00270628
LINC00561	43.7279	-3.56808	0.678131	-5.26164	1.42775e-07	2.31684e-06
CCNO-DT	10.0841	-3.56152	1.37918	-2.58235	0.00981286	0.0379526
KIF19	20.0726	-3.55844	0.986975	-3.6054	0.000311674	0.00210676
LVRN	19.947	-3.55223	1.00946	-3.51893	0.000433296	0.00279718
TNFRSF11B	3502.86	-3.54395	0.205673	-17.231	1.55533e-66	2.0054e-63
DPEP1	119.296	-3.54171	0.475145	-7.45397	9.05745e-14	4.45955e-12
ENSG00000289558	9.88581	-3.53307	1.36552	-2.58734	0.00967202	0.0374923
POSTN	13.0107	-3.52764	1.25604	-2.80854	0.00497667	0.021683
ENSG00000247903	12.9667	-3.52272	1.25665	-2.80327	0.00505867	0.0219799
TXNRD2	16.2649	-3.51404	1.07037	-3.28301	0.00102704	0.00581657
ENSG00000280179	9.77233	-3.51324	1.37538	-2.55439	0.0106375	0.0405302
MYH7	167.966	-3.50202	0.389734	-8.98566	2.5719e-19	2.2969e-17
ZCCHC12	50.9618	-3.49274	0.693456	-5.03672	4.73577e-07	6.90452e-06
RHPN1	83.1342	-3.49093	0.55207	-6.32335	2.55947e-10	7.38489e-09
GRPR	28.6802	-3.47613	1.02311	-3.3976	0.000679798	0.00411751
NTRK2	15.8616	-3.47403	1.07818	-3.22214	0.00127238	0.0069896
GPM6A	56.4968	-3.46913	0.649035	-5.34505	9.03908e-08	1.52724e-06
ERVMER34-1	1280.12	-3.46303	0.23333	-14.8418	7.86505e-50	4.50711e-47
F3	84.784	-3.46042	0.498901	-6.93608	4.03123e-12	1.55738e-10
GRM3	12.4608	-3.4544	1.21894	-2.83393	0.00459789	0.0203332
LYPLAL1-AS1	9.39442	-3.45324	1.38796	-2.488	0.0128464	0.0473335
TNFSF11	12.193	-3.42063	1.22989	-2.78126	0.00541484	0.0232822
BRPF3-AS1	15.1864	-3.41191	1.10409	-3.09023	0.00200002	0.0101989
INPP5D	240.135	-3.41037	0.392057	-8.69866	3.35818e-18	2.68524e-16
ENSG00000277744	18.2501	-3.40602	1.00607	-3.38548	0.000710538	0.00426736
TSPEAR-AS1	66.3742	-3.39942	0.554377	-6.13197	8.67994e-10	2.22444e-08
ENSG00000289483	15.0213	-3.39888	1.11964	-3.03569	0.00239989	0.0118785
NKAIN4	268.818	-3.3983	0.319647	-10.6314	2.12898e-26	3.35273e-24
SMIM38	39.0995	-3.39524	0.733425	-4.6293	3.66908e-06	4.33028e-05
FAM238C	30.0254	-3.38743	0.790196	-4.28682	1.81247e-05	0.000179077
ENSG00000270933	20.8467	-3.37364	1.00009	-3.37335	0.000742589	0.00442508
ENSG00000234147	26.5762	-3.36937	0.863239	-3.90317	9.49423e-05	0.000759759
ENSG00000268707	11.8598	-3.35875	1.32482	-2.53525	0.0112366	0.0423165
IFITM1	1305.54	-3.35669	0.219796	-15.2718	1.17868e-52	8.10541e-50
ENSG00000276122	14.5111	-3.34688	1.19929	-2.79071	0.00525921	0.022684
MBNL2	235.94	-3.34316	0.374225	-8.93356	4.12509e-19	3.6213e-17
ERICH2-DT	652.172	-3.33935	0.270119	-12.3625	4.17035e-35	1.22906e-32
ENSG00000260179	11.7023	-3.33705	1.31221	-2.54308	0.0109879	0.0415774
ENSG00000270605	14.4493	-3.33364	1.12818	-2.95489	0.00312778	0.0147928
ENPP4	40.3041	-3.33006	0.730063	-4.56133	5.08302e-06	5.80429e-05
ANGPTL4	54.6719	-3.3297	0.628976	-5.29384	1.19771e-07	1.97355e-06
ENSG00000278131	17.4103	-3.32804	1.04862	-3.17374	0.00150488	0.00800145
CD8A	25.8358	-3.32372	0.851317	-3.90421	9.45319e-05	0.000757356
SAMD4A	1132.44	-3.32	0.275775	-12.0388	2.22189e-33	5.80222e-31
EPHX4	17.1344	-3.31979	1.05391	-3.14996	0.0016329	0.00857387
MYL4	693.174	-3.3145	0.246865	-13.4264	4.23727e-41	1.71402e-38
ENSG00000260051	20.1547	-3.31399	0.984948	-3.36463	0.000766463	0.00454067
ADAMTSL5	28.3963	-3.30749	0.820008	-4.03349	5.49553e-05	0.000472978
NOD2	36.9341	-3.2984	0.722055	-4.56808	4.92219e-06	5.63512e-05
NPPB	11.4125	-3.29749	1.33728	-2.46582	0.0136699	0.0497373
KRT38	17.0071	-3.29031	1.05319	-3.12414	0.00178325	0.00925028
CPB2-AS1	58.3226	-3.27087	0.613625	-5.3304	9.79972e-08	1.64766e-06
DMD	175.22	-3.26749	0.367579	-8.88922	6.1537e-19	5.26767e-17
LINC01134	11.079	-3.25944	1.27691	-2.5526	0.0106921	0.0407123
HIVEP2	2502.15	-3.25469	0.218599	-14.8888	3.89448e-50	2.36304e-47
ABCA4	631.295	-3.25361	0.262145	-12.4115	2.26413e-35	6.9715e-33
SPATA18	440.999	-3.25361	0.2817	-11.5499	7.38734e-31	1.60422e-28
MYL9	2565.58	-3.24798	0.218709	-14.8507	6.88823e-50	4.06012e-47
GDNF-AS1	238.911	-3.24496	0.351931	-9.22044	2.95894e-20	2.83921e-18
ENSG00000267709	10.928	-3.24227	1.27945	-2.53411	0.0112732	0.0424313
SLC38A4	13.6757	-3.24174	1.17205	-2.76587	0.00567718	0.0241833
ENSG00000283427	19.2413	-3.24118	1.00877	-3.213	0.00131355	0.00717465
PRKG1-AS1	139.214	-3.24056	0.450287	-7.19666	6.17042e-13	2.69695e-11
CRIP3	49.1021	-3.24013	0.624204	-5.19081	2.0938e-07	3.30997e-06
CCNO	226.685	-3.23872	0.451657	-7.17075	7.45903e-13	3.19916e-11
EFCC1	13.6395	-3.23851	1.1413	-2.83757	0.00454586	0.020155
LINC02940	13.4921	-3.23367	1.21545	-2.66047	0.00780316	0.0315024
TRPC5	59.8985	-3.23366	0.567849	-5.69457	1.23685e-08	2.48696e-07
A2M	26.974	-3.22669	0.859053	-3.7561	0.000172583	0.0012621
STAB2	21.7333	-3.21824	1.00031	-3.21726	0.00129422	0.00708594
GOLGA8J	40.2938	-3.21789	0.687132	-4.68307	2.82615e-06	3.40757e-05
SLC4A8	80.6182	-3.21608	0.502045	-6.40596	1.49425e-10	4.50242e-09
EPHA5	24.128	-3.21218	0.917648	-3.50045	0.000464469	0.00297393
USH1C	10.7451	-3.21171	1.26531	-2.53828	0.0111399	0.0420756
ENSG00000282024	32.1443	-3.21115	0.887592	-3.61782	0.000297098	0.00202015
FAM9B	10.6274	-3.20194	1.278	-2.50543	0.0122303	0.045486
DENND3	122.044	-3.19317	0.416234	-7.67157	1.69904e-14	9.224e-13
HOXA11	66.3038	-3.19192	0.56104	-5.6893	1.27564e-08	2.55251e-07
ENSG00000287677	73.6139	-3.18653	0.558692	-5.70356	1.17332e-08	2.36845e-07
RGL3	97.2159	-3.17648	0.457527	-6.94272	3.8463e-12	1.49433e-10
TDO2	256.204	-3.17414	0.343345	-9.24476	2.35779e-20	2.31625e-18
CLDN18	18.2207	-3.17387	1.03239	-3.0743	0.00210997	0.0106766
LUCAT1	49.7516	-3.1728	0.641815	-4.94348	7.67398e-07	1.05543e-05
LINC01036	94.0668	-3.17175	0.475101	-6.67594	2.45647e-11	8.41809e-10
LINC00319	10.4774	-3.17173	1.27087	-2.49572	0.0125702	0.0464978
ADCY10P1	185.255	-3.17044	0.426643	-7.43112	1.07678e-13	5.25154e-12
ST6GAL2	435.806	-3.17008	0.302179	-10.4907	9.52723e-26	1.43465e-23
SLCO5A1	15.529	-3.15648	1.06618	-2.96056	0.00307082	0.0145568
DKK4	15.4441	-3.15051	1.07051	-2.94301	0.00325039	0.015299
TGFB2	208.697	-3.14661	0.367866	-8.5537	1.19202e-17	9.04097e-16
SLC45A2	51.5331	-3.14485	0.628069	-5.00717	5.52373e-07	7.93004e-06
ENSG00000240086	56.0684	-3.13533	0.623333	-5.02995	4.90618e-07	7.1243e-06
SPAG11B	146.038	-3.1341	0.413691	-7.57596	3.56488e-14	1.85248e-12
DPP6	326.204	-3.1341	0.347746	-9.01259	2.01249e-19	1.82897e-17
ENSG00000227712	35.868	-3.12742	0.788048	-3.96857	7.23056e-05	0.000600751
ZNF385B	58.4874	-3.12733	0.568944	-5.49673	3.86908e-08	7.0574e-07
PCDHA5	40.5371	-3.1231	0.674971	-4.62702	3.7097e-06	4.36572e-05
BRINP1	22.7453	-3.11822	0.898166	-3.47176	0.000517057	0.00325607
ENSG00000262766	12.653	-3.1106	1.19054	-2.61276	0.00898132	0.0352422
ISG15	350.543	-3.11002	0.291944	-10.6528	1.69187e-26	2.70568e-24
PDE7B	12.6201	-3.10968	1.15788	-2.68566	0.00723864	0.0295183
OR7E12P	45.1666	-3.10905	0.651836	-4.76967	1.84524e-06	2.31131e-05
C11orf87	647.526	-3.10731	0.261846	-11.8669	1.75786e-32	4.12804e-30
TNFRSF12A	601.779	-3.10304	0.269015	-11.5348	8.8071e-31	1.89261e-28
RFTN2	112.779	-3.10154	0.452957	-6.84731	7.52495e-12	2.75248e-10
ADGRG1	40.0025	-3.09876	0.675709	-4.58593	4.51963e-06	5.21768e-05
SHISA3	24.9683	-3.09634	0.835343	-3.70667	0.000210004	0.00149547
TNFSF9	40.0989	-3.09542	0.695064	-4.45344	8.45059e-06	9.15148e-05
SAT1	6285.4	-3.09384	0.231258	-13.3783	8.09753e-41	3.15193e-38
SGK2	44.8413	-3.09323	0.636082	-4.86295	1.15651e-06	1.52453e-05
IQSEC3	29.7081	-3.08472	0.770493	-4.00357	6.23936e-05	0.000527533
GAPLINC	12.2932	-3.07903	1.18841	-2.59088	0.00957306	0.0371575
PHF24	155.074	-3.0721	0.378376	-8.11917	4.69371e-16	3.03546e-14
HSD17B7P2	97.364	-3.05339	0.522564	-5.8431	5.12397e-09	1.11624e-07
SLC5A12	72.3999	-3.0441	0.51975	-5.85685	4.71731e-09	1.0364e-07
MIR4435-2HG	505.032	-3.04266	0.296051	-10.2775	8.90227e-25	1.2579e-22
ENSG00000279137	98.9061	-3.04221	0.452322	-6.72576	1.74683e-11	6.11835e-10
KCNMB1	28.7874	-3.04024	0.827423	-3.67435	0.000238457	0.00166082
HOXD10	40.8129	-3.03158	0.74279	-4.08133	4.47779e-05	0.000394773
JAG1	2519.9	-3.03076	0.233706	-12.9683	1.85134e-38	6.58504e-36
IFNLR1	122.216	-3.02621	0.422016	-7.17083	7.45418e-13	3.19916e-11
PGPEP1	112.406	-3.02259	0.440145	-6.86726	6.54478e-12	2.42403e-10
ENSG00000235934	104.717	-3.02181	0.461504	-6.54775	5.84089e-11	1.89164e-09
LYPD1	21.5066	-3.02073	0.938504	-3.21866	0.00128791	0.00705697
PAK5	14.3376	-3.01899	1.09032	-2.7689	0.00562459	0.0240131
STC1	37.7665	-3.01391	0.944087	-3.19241	0.00141092	0.00759385
CLIP4	52.1059	-3.01219	0.593214	-5.07774	3.81946e-07	5.67282e-06
ERMN	16.3873	-3.00317	1.06491	-2.82011	0.00480073	0.0210632
COX6B2	23.5602	-3.00254	0.851306	-3.52698	0.00042033	0.00272514
LINC02253	25.9013	-2.99917	0.812161	-3.69283	0.00022177	0.00156575
CADM2-AS1	49.4687	-2.99766	0.641193	-4.67513	2.93763e-06	3.5296e-05
FOLR1	14.136	-2.99563	1.10028	-2.72262	0.00647667	0.02702
RYR1	82.0056	-2.99551	0.491521	-6.09437	1.09868e-09	2.76412e-08
STX1A	309.25	-2.98699	0.340554	-8.77099	1.77105e-18	1.45565e-16
GOLGA6L17P	56.0605	-2.98688	0.641544	-4.65576	3.22787e-06	3.84481e-05
WFDC1	14.1182	-2.98674	1.19469	-2.50002	0.0124188	0.0460624
DES	414.425	-2.97237	0.296126	-10.0375	1.0426e-23	1.36131e-21
MCF2	13.9156	-2.97233	1.09653	-2.71068	0.00671461	0.0278157
SLC2A14	85.2717	-2.96701	0.481782	-6.15841	7.34801e-10	1.91401e-08
MAPKBP1	948.742	-2.96249	0.239324	-12.3786	3.41344e-35	1.02057e-32
FUT3	57.477	-2.95908	0.674481	-4.38719	1.14825e-05	0.000120063
HOXB-AS4	181.789	-2.95838	0.441697	-6.69775	2.11652e-11	7.30164e-10
RASSF4	93.6043	-2.95242	0.456596	-6.46616	1.00527e-10	3.14224e-09
LINC02615	29.504	-2.94259	0.761055	-3.86646	0.000110427	0.000865869
PLP2	79.193	-2.94017	0.499074	-5.89125	3.83293e-09	8.567e-08
DPPA2	15.8196	-2.93656	1.01935	-2.88081	0.00396653	0.0180256
NRXN3	366.484	-2.93436	0.285787	-10.2677	9.85747e-25	1.3834e-22
HOXB7	899.74	-2.93068	0.282268	-10.3826	2.97481e-25	4.41514e-23
FUT1	94.799	-2.93043	0.465593	-6.29398	3.09431e-10	8.76864e-09
ENSG00000268230	20.3438	-2.92662	0.934656	-3.13123	0.00174075	0.00905392
LINC02951	17.9028	-2.9212	1.11187	-2.62728	0.0086071	0.0341273
ENSG00000284664	13.5199	-2.91962	1.13418	-2.57421	0.010047	0.038641
RLN2	15.64	-2.91742	1.02175	-2.85531	0.00429955	0.0192616
SEMA6B	44.6979	-2.91706	0.696253	-4.18966	2.79375e-05	0.000261384
[truncated: 419 more rows]

## Sheet: Mesoderm_DF2-KO_vs_H1_4FC_upDEG
	baseMean	log2FoldChange	lfcSE	stat	pvalue	padj
[truncated: 551 more rows]
