# Supplementary material for: Transcriptomic analysis of the m6A reader YTHDF2 in the maintenance and differentiation of human embryonic stem cells
Source: Stem Cells. 2025 May 26;43(7):sxaf032. doi: 10.1093/stmcls/sxaf032 (PMC12202760; doi:10.1093/stmcls/sxaf032)
Supplement: sxaf032_suppl_Supplementary_Tables_S1-S29 [file sxaf032_suppl_supplementary_tables_s1-s29.zip › Supplementary_tables_final2/Supplementary_Table12_KEGG_ID_for_DF2-KO_mesoderm.xlsx]

## Sheet: mesoderm_DF2-KO_2FC_down
ID Description GeneRatio BgRatio pvalue p.adjust qvalue geneID Count
hsa04510 Focal adhesion 41/679 203/8586 1.49930522865578e-08 4.76779062712537e-06 3.94554007540994e-06 58498/80310/7057/8395/6696/5063/10398/57144/1299/3679/1278/3611/25759/1293/1277/56034/3675/2317/3725/7414/7059/5880/3911/10451/5293/10627/894/4660/7408/81/5159/3696/5291/1287/5602/87/7791/1288/3685/7060/1298 41
hsa04360 Axon guidance 34/679 182/8586 1.73432117289498e-06 0.000275757066490301 0.000228200154328286 6585/5063/10398/7224/2044/57144/10501/59277/2041/1944/3611/7222/9901/815/5880/7869/9423/10371/10505/7852/6237/55558/5293/5590/1969/10627/655/3897/2047/5291/9037/1945/818/5364 34
hsa04512 ECM-receptor interaction 21/679 89/8586 4.04273991684564e-06 0.000388678886024372 0.000321647538914574 7057/6696/1299/3679/1278/1293/1277/960/375790/3675/961/7059/3911/3339/3696/1287/341640/1288/3685/7060/1298 21
hsa05410 Hypertrophic cardiomyopathy 21/679 90/8586 4.88904259150153e-06 0.000388678886024372 0.000321647538914574 6444/70/6262/4624/4625/1756/7042/1674/778/489/7168/3679/183/3675/51422/5563/785/3696/3685/7171/784 21
hsa04260 Cardiac muscle contraction 19/679 87/8586 3.72589000704856e-05 0.00200458678906121 0.00165887685291394 70/6262/4624/4625/4635/125965/482/778/489/7168/3270/10345/84679/785/440567/476/7171/784/7381 19
hsa04010 MAPK signaling pathway 44/679 301/8586 4.4974470110973e-05 0.00200458678906121 0.00165887685291394 80310/2353/2668/4616/26281/4915/7042/2255/1847/778/8911/5603/1944/1850/56034/3815/2317/3725/2005/627/8822/5880/2065/6237/2253/1969/785/355/3554/1845/5159/6722/994/5922/5602/3925/7786/8569/1945/8681/1843/4293/784/7048 44
hsa05414 Dilated cardiomyopathy 20/679 96/8586 4.81047907835775e-05 0.00200458678906121 0.00165887685291394 6444/70/6262/4624/4625/1756/7042/1674/778/489/7168/3679/183/3675/112/785/3696/3685/7171/784 20
hsa04151 PI3K-Akt signaling pathway 50/679 359/8586 5.04298563285839e-05 0.00200458678906121 0.00165887685291394 80310/7057/6696/2668/9586/23533/26281/4915/10110/2255/1299/3679/5526/1944/1278/1293/1277/56034/3815/3675/5617/9180/118788/627/8822/7059/3911/2065/2253/9223/5293/2787/1969/5563/894/1026/3570/90993/10161/5159/3696/10018/5291/1287/1945/1288/3685/7184/7060/1298 50
hsa04072 Phospholipase D signaling pathway 26/679 148/8586 8.47669221937589e-05 0.00299509791751281 0.0024785649764257 2916/2918/80310/8395/5337/23533/2913/25759/56034/3815/183/10411/6237/5293/112/160851/9266/10161/5159/1759/1606/5291/5332/9846/8527/8681 26
hsa05165 Human papillomavirus infection 46/679 331/8586 0.000106311482888111 0.00308093058796312 0.00254959499169407 5734/8900/54626/7855/7057/4600/6696/9586/9636/182/155066/1299/57801/3679/5526/1278/1293/1277/3675/26508/535/3955/7059/3911/9223/5293/5590/894/1026/355/527/90993/5159/3696/23493/7481/5291/1287/10312/3993/6773/1288/3685/7060/3105/1298 46
hsa04814 Motor proteins 31/679 193/8586 0.000106573070652812 0.00308093058796312 0.00254959499169407 113220/3834/70/58/58498/59/72/7140/4624/57644/124602/4625/4635/10398/7168/140469/4647/7802/10381/196385/10627/127602/79784/7138/10120/399687/55605/4637/547/7171/11127 31
hsa05418 Fluid shear stress and atherosclerosis 24/679 139/8586 0.000206892078941014 0.00548264009193688 0.00453710699432049 2949/1003/2353/5603/1728/653689/2953/3725/5880/5293/5590/3383/4258/5563/2947/2941/3554/5291/5602/3685/7184/1843/2946/4259 24
hsa04670 Leukocyte transendothelial migration 21/679 115/8586 0.000229710820876014 0.00561908007989019 0.00465001661692337 58498/1003/10398/51208/5603/7414/50848/5880/7852/10411/10451/5010/5293/3383/10627/149461/7408/81/1500/5291/87 21
hsa04933 AGE-RAGE signaling pathway in diabetic complications 19/679 100/8586 0.00026587292357035 0.00573788325091687 0.00474833105835557 5054/1958/2152/7042/5603/1278/1277/183/5292/3725/5293/5590/3383/5291/1287/5602/5332/1288/7048 19
hsa05207 Chemical carcinogenesis - receptor activation 32/679 212/8586 0.000270654870326267 0.00573788325091687 0.00474833105835557 2949/9314/2353/9586/54852/1545/26281/8600/253152/182/2255/778/604/653689/2953/2053/3725/8822/2253/5293/112/4258/2947/2941/90993/2052/3841/5291/405/7184/2946/4259 32
hsa04060 Cytokine-cytokine receptor interaction 41/679 297/8586 0.000289262157946999 0.0057490853891966 0.004757601282023 9235/3624/651/970/3586/133396/3589/8797/4982/8600/7042/51330/8744/163702/9547/29949/130399/10913/654/4352/8718/5617/9518/7133/9180/55504/7292/3590/1896/7852/8794/355/3570/655/3953/3554/9466/8793/60401/8795/7048 41
hsa04911 Insulin secretion 17/679 86/8586 0.000339621821828249 0.00635292584361077 0.00525730374347134 6262/9586/3778/3779/6804/3782/482/778/6616/5864/815/112/90993/476/27345/5332/818 17
hsa04068 FoxO signaling pathway 22/679 131/8586 0.000558410303346079 0.0098652486924474 0.00816389332377309 3586/4616/7042/10110/604/1901/9455/5603/100132074/51422/5293/5563/894/1026/4303/5896/11337/10018/5291/5602/901/7048 22
hsa04261 Adrenergic signaling in cardiomyocytes 24/679 154/8586 0.000969404387326946 0.0162247681668405 0.0134266535640851 70/6262/4624/9586/23533/4625/4635/482/778/489/5603/7168/5526/183/815/10411/112/785/90993/476/5332/818/7171/784 24
hsa04974 Protein digestion and absorption 18/679 103/8586 0.00107816096661899 0.0171427593692419 0.0141863285081446 50509/1299/482/1278/1293/1277/1303/7373/1301/1294/1290/6550/476/1287/206358/54407/1288/1298 18
hsa05030 Cocaine addiction 11/679 49/8586 0.00125873454294621 0.019060837364614 0.0157736158263936 2354/5173/9586/7054/2913/1813/3725/627/90993/8851/1742 11
hsa04810 Regulation of actin cytoskeleton 31/679 229/8586 0.00211692129455298 0.0305991350758113 0.0253220250544615 58498/80310/8395/5063/26281/10398/57144/2255/3679/56034/3675/7414/8822/5880/7852/6237/10451/2253/5293/10627/4660/7114/81/5159/10788/79784/3696/10092/5291/87/3685 31
hsa05031 Amphetamine addiction 13/679 69/8586 0.00259594477986862 0.0351275158706869 0.0290694437857389 2354/5173/2890/23237/2353/9586/7054/6804/3725/815/90993/814/818 13
hsa04926 Relaxin signaling pathway 20/679 129/8586 0.00265113327325939 0.0351275158706869 0.0290694437857389 59/2353/9586/6019/5603/1278/25759/1277/3725/5293/5590/2787/112/90993/5291/1287/5602/5332/1288/7048 20
hsa04514 Cell adhesion molecules 23/679 158/8586 0.00305248142804782 0.0382100525235389 0.0316203678612536 1003/927/1272/925/51208/9369/214/10666/926/3109/5797/1001/50848/5010/3383/149461/3897/26050/3696/8506/139065/3685/3105 23
hsa04024 cAMP signaling pathway 30/679 225/8586 0.00312409234469186 0.0382100525235389 0.0316203678612536 6262/2890/2353/5337/9586/10398/2696/482/778/489/64399/1813/3725/815/1909/627/5880/10411/6237/10451/5293/112/90993/476/5144/5291/5602/814/818/2550 30
hsa04014 Ras signaling pathway 31/679 236/8586 0.00338533722881601 0.039871749583833 0.0329954895596102 80310/5337/5063/50487/26281/4915/57144/2255/1944/25759/56034/3815/627/8822/5880/6237/2253/5293/2787/1969/4303/5159/10156/5291/5922/5602/8831/1945/100271927/9846/8681 31
hsa05218 Melanoma 13/679 72/8586 0.00382581414130903 0.043450317747724 0.035956899824333 80310/4616/26281/2255/4286/56034/1643/8822/2253/5293/1026/5159/5291 13
hsa05231 Choline metabolism in cancer 16/679 98/8586 0.00406876658862745 0.0446161301787424 0.0369216568840967 80310/8395/2353/5337/204962/56034/3725/5880/5293/160851/5159/1606/5291/5602/8527/8681 16
hsa00480 Glutathione metabolism 11/679 57/8586 0.00447093264323408 0.0464108141238499 0.0384068306221863 2949/653689/2953/50484/4258/2947/2730/2941/2878/2946/4259 11
hsa04380 Osteoclast differentiation 20/679 135/8586 0.00452432464729354 0.0464108141238499 0.0384068306221863 2354/2353/4982/8600/7042/489/2274/4286/5603/3725/3726/5293/3554/1513/5291/5602/6773/814/9846/7048 20
hsa04921 Oxytocin signaling pathway 22/679 154/8586 0.00468322338284839 0.0465395323670559 0.0385133501878979 6262/2353/23533/10398/6261/778/2983/3725/815/3762/51422/112/5563/785/1026/4660/5332/4637/814/818/8681/784 22
hsa04115 p53 signaling pathway 13/679 74/8586 0.00488084161988835 0.0470335647007423 0.0389221819767811 5054/7057/4616/8797/1643/64393/50484/894/1026/355/2810/901/8795 13
hsa00565 Ether lipid metabolism 10/679 50/8586 0.00506169110487749 0.0473416991573836 0.0391771757343459 151056/5337/50487/7368/54947/284161/254531/5168/10390/8681 10

## Sheet: mesoderm_DF2-KO_2FC_up
ID Description GeneRatio BgRatio pvalue p.adjust qvalue geneID Count
hsa03030 DNA replication 16/625 36/8586 9.52433586075645e-10 3.04778747544207e-07 2.98763377526887e-07 5427/5426/6118/5422/5111/4172/10714/4176/5983/5982/5557/4171/4173/4175/2237/4174 16
hsa03008 Ribosome biogenesis in eukaryotes 31/625 164/8586 6.61019476022783e-07 0.000105763116163645 0.000103675686239363 28987/6949/10885/29889/23160/10528/10248/1736/10940/55341/10436/5822/27341/10171/4931/55226/65083/92856/10607/138716/55272/10556/106632260/166378/109910381/10799/51602/109864281/84916/10813/54913 31
hsa03430 Mismatch repair 9/625 23/8586 1.75080067656538e-05 0.00186752072166973 0.00183066176005783 6118/5111/5395/4436/10714/5983/2956/5982/9156 9
hsa04550 Signaling pathways regulating pluripotency of stem cells 24/625 143/8586 9.10703632187968e-05 0.00621851852872287 0.00609578461039281 2260/6300/55183/8321/2261/2247/84108/652/463/4093/2263/3398/8325/3572/6926/4838/3198/3211/5460/3670/7478/9421/5600/89780 24
hsa03460 Fanconi anemia pathway 13/625 54/8586 9.71643520112948e-05 0.00621851852872287 0.00609578461039281 55215/6118/79008/80010/5395/672/7156/9894/641/5888/83990/675/116028 13
hsa04110 Cell cycle 25/625 157/8586 0.000156386544399174 0.00834061570128928 0.00817599828613225 10459/113130/9587/25/90381/5111/8318/4172/4176/1869/5001/4171/4998/7157/898/4173/993/4175/990/9134/9088/81620/4174/1870/10912 25

## Sheet: mesoderm_DF2-KO_4FC_down
ID Description GeneRatio BgRatio pvalue p.adjust qvalue geneID Count
hsa05410 Hypertrophic cardiomyopathy 14/291 90/8586 1.71820880168631e-06 0.000484534882075539 0.000426839239155756 6444/70/6262/4624/4625/1756/7042/1674/778/489/7168/3679/183/3675 14
hsa05414 Dilated cardiomyopathy 14/291 96/8586 3.78833703274029e-06 0.000534155521616381 0.000470551336698268 6444/70/6262/4624/4625/1756/7042/1674/778/489/7168/3679/183/3675 14
hsa04260 Cardiac muscle contraction 12/291 87/8586 3.34103261708981e-05 0.00314057066006442 0.00276660946537963 70/6262/4624/4625/4635/125965/482/778/489/7168/3270/10345 12
hsa04510 Focal adhesion 19/291 203/8586 5.60755748546781e-05 0.00395332802725481 0.00348258833308001 58498/80310/7057/8395/6696/5063/10398/57144/1299/3679/1278/3611/25759/1293/1277/56034/3675/2317/3725 19
hsa04814 Motor proteins 18/291 193/8586 9.21548094041432e-05 0.00519753125039368 0.00457863895144796 113220/3834/70/58/58498/59/72/7140/4624/57644/124602/4625/4635/10398/7168/140469/4647/7802 18
hsa04060 Cytokine-cytokine receptor interaction 23/291 297/8586 0.00017945454267155 0.00843436350556283 0.00743004773166416 9235/3624/651/970/3586/133396/3589/8797/4982/8600/7042/51330/8744/163702/9547/29949/130399/10913/654/4352/8718/5617/9518 23
hsa05031 Amphetamine addiction 9/291 69/8586 0.000495051804611213 0.017550220456908 0.0154604405667424 2354/5173/2890/23237/2353/9586/7054/6804/3725 9
hsa04640 Hematopoietic cell lineage 11/291 99/8586 0.000497878594522213 0.017550220456908 0.0154604405667424 917/927/3589/925/926/960/3815/3675/3109/921/928 11
hsa04911 Insulin secretion 10/291 86/8586 0.000621353933019994 0.0194690899012931 0.0171508220108443 6262/9586/3778/3779/6804/3782/482/778/6616/5864 10
hsa04261 Adrenergic signaling in cardiomyocytes 14/291 154/8586 0.000714908106217428 0.0199287413492769 0.0175557407929427 70/6262/4624/9586/23533/4625/4635/482/778/489/5603/7168/5526/183 14
hsa04512 ECM-receptor interaction 10/291 89/8586 0.000816100093931174 0.0199287413492769 0.0175557407929427 7057/6696/1299/3679/1278/1293/1277/960/375790/3675 10
hsa05207 Chemical carcinogenesis - receptor activation 17/291 212/8586 0.000848031546777743 0.0199287413492769 0.0175557407929427 2949/9314/2353/9586/54852/1545/26281/8600/253152/182/2255/778/604/653689/2953/2053/3725 17
hsa05412 Arrhythmogenic right ventricular cardiomyopathy 9/291 77/8586 0.00111261211607118 0.0241351243640056 0.0212612517726963 89/6444/6262/1756/1674/778/489/3679/3675 9
hsa05030 Cocaine addiction 7/291 49/8586 0.00120945380509893 0.0243618552169928 0.0214609848122818 2354/5173/9586/7054/2913/1813/3725 7
hsa05224 Breast cancer 13/291 147/8586 0.00141784733205286 0.0266555298425937 0.0234815417799631 7855/2353/4616/26281/8600/182/2255/25759/3815/3714/1643/26508/3725 13
hsa04933 AGE-RAGE signaling pathway in diabetic complications 10/291 100/8586 0.00200382473047576 0.0353174108746353 0.0311120155521237 5054/1958/2152/7042/5603/1278/1277/183/5292/3725 10
hsa04660 T cell receptor signaling pathway 11/291 121/8586 0.00261298571517501 0.0433448218634913 0.0381835683455914 917/3586/927/2353/5063/925/57144/5603/5526/926/3725 11

## Sheet: mesoderm_DF2-KO_4FC_up
ID Description GeneRatio BgRatio pvalue p.adjust qvalue geneID Count
hsa04550 Signaling pathways regulating pluripotency of stem cells 15/178 143/8586 2.35803129748874e-07 5.63569480099808e-05 5.36141852902702e-05 4093/2263/3398/8325/3572/6926/4838/3198/3211/5460/3670/7478/9421/5600/89780 15
hsa00534 Glycosaminoglycan biosynthesis - heparan sulfate / heparin 5/178 24/8586 0.000111730397911404 0.0133517825504128 0.0127019820783491 9957/9953/9348/9955/9956 5
hsa05224 Breast cancer 11/178 147/8586 0.000229288667573051 0.0154179098836585 0.0146675557580719 675/8325/8817/23401/9965/1870/2249/10912/5241/7478/89780 11
hsa05226 Gastric cancer 11/178 149/8586 0.000258040332780895 0.0154179098836585 0.0146675557580719 9134/2263/8325/8817/23401/9965/1870/2249/10912/7478/89780 11
hsa04350 TGF-beta signaling pathway 9/178 108/8586 0.000388091389959079 0.018550768440044 0.0176479453118234 9241/4093/3398/7036/2331/268/4838/2615/151449 9
hsa05230 Central carbon metabolism in cancer 7/178 70/8586 0.000583360457872133 0.0232371915719067 0.0221062910351545 9123/2263/5156/5979/4916/5163/441531 7
hsa04014 Ras signaling pathway 13/178 236/8586 0.00122225141770137 0.0310068093946006 0.0294977794725115 56924/2263/5156/54331/8817/9965/3643/2786/83593/285/2249/3791/3363 13
hsa04151 PI3K-Akt signaling pathway 17/178 359/8586 0.00122635884083245 0.0310068093946006 0.0294977794725115 9134/2263/1902/5156/54331/54541/8817/3680/1297/5979/9965/2690/3643/2786/285/2249/3791 17
hsa04015 Rap1 signaling pathway 12/178 210/8586 0.00137488267825067 0.0310068093946006 0.0294977794725115 2263/1902/5156/8817/9965/3643/83593/285/2249/54518/5600/3791 12
hsa04010 MAPK signaling pathway 15/178 301/8586 0.00144041926429307 0.0310068093946006 0.0294977794725115 3556/2263/5156/8817/2122/5979/9965/3643/285/23542/2249/59284/10912/5600/3791 15
hsa04390 Hippo signaling pathway 10/178 157/8586 0.00154024761881757 0.0310068093946006 0.0294977794725115 3398/286204/2736/8325/268/151449/7478/7161/6591/89780 10
hsa04080 Neuroactive ligand-receptor interaction 17/178 367/8586 0.00155682724993811 0.0310068093946006 0.0294977794725115 165829/66004/56413/1241/4985/1902/117/1908/130576/2690/2912/4922/53637/4852/3363/1141/728 17
hsa05217 Basal cell carcinoma 6/178 63/8586 0.00186276005741117 0.0342461272093283 0.0325794471579605 2736/8325/10912/2735/7478/89780 6
