# Supplementary material for: Transcriptomic analysis of the m6A reader YTHDF2 in the maintenance and differentiation of human embryonic stem cells
Source: Stem Cells. 2025 May 26;43(7):sxaf032. doi: 10.1093/stmcls/sxaf032 (PMC12202760; doi:10.1093/stmcls/sxaf032)
Supplement: sxaf032_suppl_Supplementary_Tables_S1-S29 [file sxaf032_suppl_supplementary_tables_s1-s29.zip › Supplementary_tables_final2/Supplementary_Table13_GO_term_for_DF2-KO_mesoderm.xlsx]

## Sheet: Mesoderm_DF2-KO_downDEG_2FC
	ID	Description	GeneRatio	BgRatio	pvalue	p.adjust	qvalue	geneID	Count
GO:0003779	GO:0003779	actin binding	74/1434	441/18368	2.51621011228106e-10	2.52627495273018e-07	2.33345379886275e-07	25802/89/634/165904/6275/6876/7140/7429/4624/4606/1264/57644/8736/3778/4625/4635/64127/1756/7224/10083/57471/91624/51474/257144/9455/7168/140469/5357/23022/9051/4647/10580/10611/2317/92241/79778/199/7414/64787/55607/283431/9788/357/83988/7852/226/84962/51361/11155/9260/7114/57530/7408/22846/6622/6525/8851/81/1773/10788/1265/79784/4983/7402/26249/399687/10979/10092/2620/87/57662/7171/6744/286527	74
GO:0051015	GO:0051015	actin filament binding	39/1434	217/18368	7.53825002497541e-07	0.00037842	0.000349537	89/165904/6876/7429/4624/57644/8736/4625/4635/1756/10083/57471/91624/51474/7168/5357/9051/4647/2317/92241/79778/199/55607/283431/357/84962/8851/81/10788/79784/7402/399687/10979/10092/2620/87/57662/7171/6744	39
GO:0030020	GO:0030020	extracellular matrix structural constituent conferring tensile strength	13/1434	41/18368	8.39744760098937e-06	0.00226851	0.00209536	50509/1299/1278/1293/1277/1303/7373/1301/1294/1290/1287/1288/1298	13
GO:0019838	GO:0019838	growth factor binding	27/1434	141/18368	1.11240062770793e-05	0.00226851	0.00209536	3488/3490/4856/7057/1490/3491/4915/2/3489/130399/1278/1277/9180/375387/2065/3590/8828/114990/1969/64285/3570/3554/143282/5159/3685/1843/7048	27
GO:0008307	GO:0008307	structural constituent of muscle	13/1434	42/18368	1.12973518070405e-05	0.00226851	0.00209536	89/4606/4608/8736/1756/10398/91624/1465/7168/1466/6525/4637/7171	13
GO:0050840	GO:0050840	extracellular matrix binding	15/1434	56/18368	1.72632619814633e-05	0.00281651	0.00260154	7057/6696/3491/9289/59277/59339/375790/633/3675/4059/57211/1301/1520/3685/64094	15
GO:0005035	GO:0005035	death receptor activity	7/1434	13/18368	1.96370391371531e-05	0.00281651	0.00260154	8797/8718/7133/55504/355/60401/8795	7
GO:0001968	GO:0001968	fibronectin binding	10/1434	28/18368	2.89594761043534e-05	0.00363441	0.00335701	3488/7057/1490/3489/2041/59339/3675/1520/1513/3685	10
GO:0008083	GO:0008083	growth factor activity	28/1434	162/18368	5.44689655450681e-05	0.00607632	0.00561253	3624/651/4856/3586/80310/1490/22943/3589/2668/26281/7042/182/2255/654/7425/56034/3714/183/9518/6997/29948/627/8822/2253/7873/655/7060/79874	28
GO:0005539	GO:0005539	glycosaminoglycan binding	35/1434	230/18368	0.000105899	0.0106322	0.00982071	5068/4856/7057/1490/6585/3491/50509/80739/10631/339366/64127/55576/9289/2255/50859/1056/960/333/375790/633/10178/23213/7059/1301/133584/8828/655/143282/129804/4753/9037/7060/343637/7048/64094	35
GO:0030695	GO:0030695	GTPase regulator activity	61/1434	488/18368	0.000170656	0.0142782	0.0131884	85397/79961/57221/22898/57139/440073/4168/1795/414059/102723859/374403/101060351/729873/414060/55200/101060389/27352/101060376/259173/3725/90627/10044/9901/54885/101060321/89839/102724862/64787/9649/10636/54509/10411/10451/56882/23092/2664/729877/23263/57449/729857/9639/400966/9266/54453/29899/10788/4983/80243/7481/10156/5922/132864/8831/10260/10484/3993/100271927/5364/23101/79874/201176	61
GO:0060589	GO:0060589	nucleoside-triphosphatase regulator activity	61/1434	488/18368	0.000170656	0.0142782	0.0131884	85397/79961/57221/22898/57139/440073/4168/1795/414059/102723859/374403/101060351/729873/414060/55200/101060389/27352/101060376/259173/3725/90627/10044/9901/54885/101060321/89839/102724862/64787/9649/10636/54509/10411/10451/56882/23092/2664/729877/23263/57449/729857/9639/400966/9266/54453/29899/10788/4983/80243/7481/10156/5922/132864/8831/10260/10484/3993/100271927/5364/23101/79874/201176	61
GO:0005096	GO:0005096	GTPase activator activity	58/1434	462/18368	0.00021788	0.0168271	0.0155427	85397/79961/57221/22898/57139/440073/4168/1795/414059/102723859/374403/101060351/729873/414060/55200/101060389/27352/101060376/259173/3725/90627/10044/9901/54885/101060321/89839/102724862/64787/9649/10636/54509/10411/10451/23092/2664/729877/23263/57449/729857/9639/400966/9266/54453/10788/4983/80243/7481/10156/5922/8831/10260/10484/3993/100271927/5364/23101/79874/201176	58
GO:0042805	GO:0042805	actinin binding	10/1434	36/18368	0.00031519	0.021248	0.0196262	7224/1465/23022/10611/79778/9223/8842/1466/11155/9260	10
GO:0005178	GO:0005178	integrin binding	24/1434	144/18368	0.00031745	0.021248	0.0196262	89/4856/7057/1015/1490/6696/3491/9636/10666/3611/3675/928/50848/3911/3383/7077/81/3696/7402/10979/87/53616/3685/7060	24
GO:0005201	GO:0005201	extracellular matrix structural constituent	27/1434	172/18368	0.000376874	0.0235676	0.0217688	3490/22915/7057/3491/50509/10631/1299/1116/115908/1278/1293/1277/1303/375790/633/78987/7373/7059/1301/1294/3911/1290/4147/3339/1287/1288/1298	27
GO:1901681	GO:1901681	sulfur compound binding	37/1434	265/18368	0.000399054	0.0235676	0.0217688	4856/6262/7057/1490/6585/3491/50509/80739/26281/10631/339366/9289/2255/1056/333/375790/414149/10178/79777/7059/1301/37/8828/4258/2947/655/32/143282/129804/154743/4753/9037/7060/79690/343637/2946/64094	37
GO:0019955	GO:0019955	cytokine binding	23/1434	139/18368	0.000465764	0.0259793	0.0239964	133396/7057/7538/2/5355/9244/3815/7133/9180/375387/147138/972/3590/8828/7852/114990/3570/3953/3554/9466/26585/3685/7048	23
GO:0005031	GO:0005031	tumor necrosis factor-activated receptor activity	5/1434	10/18368	0.000520044	0.0274802	0.0253828	8718/7133/55504/355/60401	5
GO:0043236	GO:0043236	laminin binding	8/1434	28/18368	0.00102092	0.0512504	0.0473386	7057/59277/59339/375790/3675/4059/57211/1520	8
GO:0008235	GO:0008235	metalloexopeptidase activity	14/1434	72/18368	0.0011943	0.0570991	0.0527409	57094/206338/1800/123624/2028/1363/25797/79716/22846/10404/51752/4048/79956/56265	14
GO:0005005	GO:0005005	transmembrane-ephrin receptor activity	6/1434	17/18368	0.00130711	0.0573783	0.0529988	2044/2041/1944/1969/2047/1945	6
GO:0033612	GO:0033612	receptor serine/threonine kinase binding	8/1434	29/18368	0.00131444	0.0573783	0.0529988	3624/651/1003/4986/654/9518/6997/655	8
GO:0048018	GO:0048018	receptor ligand activity	57/1434	487/18368	0.00137627	0.057574	0.0531796	9235/3624/651/970/5173/4856/3586/80310/151647/1490/6696/22943/3589/2668/26281/4982/8600/4879/7042/8744/182/6781/6019/10501/9547/2255/10584/503618/9244/29949/654/7425/56034/3714/140596/183/5617/9518/6997/388581/29948/627/8822/114900/7869/7292/10371/10505/1896/2253/7873/655/7481/9037/26585/7060/79874	57
GO:0070696	GO:0070696	transmembrane receptor protein serine/threonine kinase binding	7/1434	24/18368	0.00184456	0.0740777	0.0684236	3624/651/1003/654/9518/6997/655	7
GO:0030546	GO:0030546	signaling receptor activator activity	57/1434	495/18368	0.00199743	0.0771315	0.0712443	9235/3624/651/970/5173/4856/3586/80310/151647/1490/6696/22943/3589/2668/26281/4982/8600/4879/7042/8744/182/6781/6019/10501/9547/2255/10584/503618/9244/29949/654/7425/56034/3714/140596/183/5617/9518/6997/388581/29948/627/8822/114900/7869/7292/10371/10505/1896/2253/7873/655/7481/9037/26585/7060/79874	57
GO:0072341	GO:0072341	modified amino acid binding	16/1434	93/18368	0.00214147	0.0780774	0.072118	6121/7057/57158/1800/2348/54843/23208/55876/57476/51760/4258/2947/113235/4935/8904/2946	16
GO:0070700	GO:0070700	BMP receptor binding	5/1434	13/18368	0.00217746	0.0780774	0.072118	651/1003/654/9518/655	5
GO:0005227	GO:0005227	calcium activated cation channel activity	7/1434	25/18368	0.00239133	0.0810533	0.0748668	3778/3779/3782/9725/80036/55362/27345	7
GO:0008201	GO:0008201	heparin binding	24/1434	166/18368	0.00244831	0.0810533	0.0748668	4856/7057/1490/6585/3491/50509/80739/10631/339366/9289/2255/1056/333/10178/7059/1301/8828/655/143282/129804/4753/7060/343637/64094	24
GO:0005003	GO:0005003	ephrin receptor activity	6/1434	19/18368	0.00250264	0.0810533	0.0748668	2044/2041/1944/1969/2047/1945	6
GO:0004364	GO:0004364	glutathione transferase activity	7/1434	26/18368	0.00305479	0.0958442	0.0885287	2949/653689/2953/4258/2947/2941/2946	7
GO:0004551	GO:0004551	nucleotide diphosphatase activity	6/1434	20/18368	0.00334173	0.10167	0.0939095	22875/2272/59084/25961/5168/83594	6
GO:0042626	GO:0042626	ATPase-coupled transmembrane transporter activity	17/1434	109/18368	0.00457054	0.134497	0.124232	225/10060/24/9498/155066/5243/489/3764/10347/10396/10058/55788/368/527/476/5244/5826	17
GO:0140359	GO:0140359	ABC-type transporter activity	10/1434	50/18368	0.00468865	0.134497	0.124232	225/10060/24/5243/10347/10058/55788/368/5244/5826	10
GO:0043394	GO:0043394	proteoglycan binding	8/1434	36/18368	0.00568818	0.157985	0.145927	7057/50509/26281/375790/1520/129804/1513/9037	8
GO:0005520	GO:0005520	insulin-like growth factor binding	7/1434	29/18368	0.00590019	0.157985	0.145927	3488/3490/4856/1490/3491/3489/3685	7
GO:0008238	GO:0008238	exopeptidase activity	16/1434	103/18368	0.0060649	0.157985	0.145927	57094/206338/1800/123624/2028/1363/25797/10279/79716/22846/10404/59342/51752/4048/79956/56265	16
GO:0022839	GO:0022839	ion gated channel activity	9/1434	44/18368	0.00613688	0.157985	0.145927	3778/3779/3782/338440/9725/80036/55362/57719/27345	9
GO:0030215	GO:0030215	semaphorin receptor binding	6/1434	23/18368	0.00711237	0.176626	0.163145	10501/7869/10371/10505/9037/5364	6
GO:0003774	GO:0003774	cytoskeletal motor activity	17/1434	114/18368	0.00721282	0.176626	0.163145	113220/3834/70/4624/57644/124602/4625/140469/4647/144132/196385/127602/79784/55605/4637/547/11127	17
GO:0008381	GO:0008381	mechanosensitive ion channel activity	5/1434	17/18368	0.00805007	0.188146	0.173786	9725/147138/79905/55362/441027	5
GO:0004896	GO:0004896	cytokine receptor activity	15/1434	97/18368	0.00805805	0.188146	0.173786	133396/2152/163702/9244/4352/960/9180/1240/972/3590/7852/3570/3953/3554/9466	15
GO:0002020	GO:0002020	protease binding	19/1434	135/18368	0.00871681	0.198902	0.18372	5054/970/8797/4915/2152/2/1278/1277/3815/3675/9507/7078/8837/1471/7077/8851/3554/7316/3685	19
GO:0000295	GO:0000295	adenine nucleotide transmembrane transporter activity	5/1434	18/18368	0.0104416	0.22305	0.206025	63910/51000/284439/2030/56262	5
GO:0005346	GO:0005346	purine ribonucleotide transmembrane transporter activity	5/1434	18/18368	0.0104416	0.22305	0.206025	63910/51000/284439/2030/56262	5
GO:0033549	GO:0033549	MAP kinase phosphatase activity	5/1434	18/18368	0.0104416	0.22305	0.206025	51207/1847/1850/1845/1843	5
GO:0030414	GO:0030414	peptidase inhibitor activity	24/1434	187/18368	0.010937	0.22553	0.208316	5054/1469/284293/7429/1470/79444/1800/2/58189/5274/23145/10406/10653/50859/1293/183/7078/1294/1471/89932/7077/6622/6692/831	24
GO:0015269	GO:0015269	calcium-activated potassium channel activity	4/1434	12/18368	0.011007	0.22553	0.208316	3778/3779/3782/27345	4
GO:0008509	GO:0008509	anion transmembrane transporter activity	36/1434	314/18368	0.0130325	0.25938	0.239582	2554/133482/54102/10060/57030/9498/81796/159963/144195/353189/338440/2556/1188/81855/54020/6560/6515/64849/84679/26266/6553/63910/368/6550/123096/28232/57719/113235/51000/23155/284439/10559/2030/206358/56262/54407	36
GO:0004866	GO:0004866	endopeptidase inhibitor activity	23/1434	180/18368	0.0131757	0.25938	0.239582	5054/1469/284293/7429/1470/79444/1800/2/58189/5274/10406/10653/50859/1293/183/7078/1294/1471/89932/7077/6622/6692/831	23
GO:0039706	GO:0039706	co-receptor binding	4/1434	13/18368	0.0149312	0.282847	0.261259	27123/22943/27121/27122	4
GO:0140333	GO:0140333	glycerophospholipid flippase activity	4/1434	13/18368	0.0149312	0.282847	0.261259	24/5243/10396/5244	4
GO:0030507	GO:0030507	spectrin binding	6/1434	27/18368	0.0159631	0.291399	0.269158	10083/286/4647/57662/11127/288	6
GO:0140326	GO:0140326	ATPase-coupled intramembrane lipid transporter activity	6/1434	27/18368	0.0159631	0.291399	0.269158	24/5243/10347/10396/148229/5244	6
GO:0031690	GO:0031690	adrenergic receptor binding	5/1434	20/18368	0.0165886	0.293244	0.270862	333/1742/5144/7345/9495	5
GO:0061135	GO:0061135	endopeptidase regulator activity	24/1434	194/18368	0.0166483	0.293244	0.270862	5054/1469/284293/7429/1470/79444/1800/2/58189/5274/10406/10653/50859/1293/183/7078/1294/1471/89932/7077/6622/6692/22900/831	24
GO:0001227	GO:0001227	DNA-binding transcription repressor activity, RNA polymerase II-specific	35/1434	310/18368	0.0175894	0.304479	0.281239	346171/54626/639/9096/255877/6913/604/1602/4286/219749/7975/55657/5629/26508/3725/162993/9603/51222/5467/7050/8553/7227/339344/90993/7767/2004/57209/3235/23493/9925/6304/467/11279/6935/10522	35
GO:0016830	GO:0016830	carbon-carbon lyase activity	9/1434	52/18368	0.0182178	0.310011	0.286349	339896/2571/4337/4199/226/171425/283970/2677/10873	9
GO:0001217	GO:0001217	DNA-binding transcription repressor activity	35/1434	313/18368	0.0200574	0.331516	0.306212	346171/54626/639/9096/255877/6913/604/1602/4286/219749/7975/55657/5629/26508/3725/162993/9603/51222/5467/7050/8553/7227/339344/90993/7767/2004/57209/3235/23493/9925/6304/467/11279/6935/10522	35
GO:0015216	GO:0015216	purine nucleotide transmembrane transporter activity	5/1434	21/18368	0.0204059	0.331516	0.306212	63910/51000/284439/2030/56262	5
GO:1901505	GO:1901505	carbohydrate derivative transmembrane transporter activity	9/1434	53/18368	0.0204721	0.331516	0.306212	26503/54020/63910/51000/284439/10559/2030/56262/3177	9
GO:0061134	GO:0061134	peptidase regulator activity	27/1434	230/18368	0.0218155	0.347663	0.321127	5054/1469/284293/7429/1470/79444/1800/2/58189/5274/489/23145/10406/10653/50859/1293/183/51065/7078/1294/1471/89932/7077/6622/6692/22900/831	27
GO:0016409	GO:0016409	palmitoyltransferase activity	7/1434	37/18368	0.0225912	0.354035	0.327013	9227/1375/55304/1374/126129/55733/340481	7
GO:0008374	GO:0008374	O-acyltransferase activity	9/1434	54/18368	0.0229206	0.354035	0.327013	9227/1375/54947/1374/3931/54677/126129/254531/55733	9
GO:0001228	GO:0001228	DNA-binding transcription activator activity, RNA polymerase II-specific	47/1434	450/18368	0.0250505	0.366034	0.338096	2354/1959/1960/1958/266743/9314/2353/80034/3226/3236/3217/3233/9935/3206/3205/4286/23764/389692/8609/140690/1046/26508/3725/2005/3232/10655/3726/64651/4097/100131827/4303/90993/7030/7767/2004/199704/54897/2115/5015/9516/6722/51043/7769/467/153222/9988/220929	47
GO:0022836	GO:0022836	gated channel activity	37/1434	340/18368	0.0250815	0.366034	0.338096	2554/3754/1144/6262/2890/54102/10060/3778/3779/6261/3782/778/338440/8911/3764/2556/1188/6616/9256/9725/80036/3762/147138/27133/357/79905/785/55362/3757/57719/55283/1140/6329/27345/3685/784/441027	37
GO:0005161	GO:0005161	platelet-derived growth factor receptor binding	4/1434	15/18368	0.0251557	0.366034	0.338096	80310/56034/3554/5159	4
GO:0051371	GO:0051371	muscle alpha-actinin binding	4/1434	15/18368	0.0251557	0.366034	0.338096	23022/10611/11155/9260	4
GO:0140303	GO:0140303	intramembrane lipid transporter activity	7/1434	38/18368	0.0258854	0.371271	0.342933	24/5243/338440/10347/10396/148229/5244	7
GO:0070851	GO:0070851	growth factor receptor binding	18/1434	141/18368	0.0263167	0.37214	0.343736	3586/1003/80310/3589/2668/26281/2255/56034/8822/199731/10451/2253/3570/3554/9466/5159/51752/26585	18
GO:0035254	GO:0035254	glutamate receptor binding	8/1434	47/18368	0.0277048	0.376723	0.347969	9455/1813/815/10627/8851/1742/4983/9495	8
GO:0017022	GO:0017022	myosin binding	11/1434	74/18368	0.0279557	0.376723	0.347969	70/58/4635/1756/10398/6804/257144/5864/7852/51560/3993	11
GO:0004869	GO:0004869	cysteine-type endopeptidase inhibitor activity	9/1434	56/18368	0.0284318	0.376723	0.347969	1469/7429/1470/79444/1800/10406/1471/6622/831	9
GO:0005216	GO:0005216	ion channel activity	45/1434	432/18368	0.0289757	0.376723	0.347969	2554/3754/114780/1144/6262/2890/54102/79400/10060/3778/2823/7224/3779/6261/3782/778/338440/8911/3764/2556/1188/6616/9256/9725/7222/80036/3762/147138/27133/357/79905/785/55362/527/3757/57719/55283/1140/23155/6329/27345/56262/3685/784/441027	45
GO:0030165	GO:0030165	PDZ domain binding	12/1434	84/18368	0.0295241	0.376723	0.347969	2890/59339/1837/643965/50848/80319/2787/6550/160622/1742/3993/59338	12
GO:0050750	GO:0050750	low-density lipoprotein particle receptor binding	5/1434	23/18368	0.0296545	0.376723	0.347969	22943/255738/3339/1191/7184	5
GO:0000146	GO:0000146	microfilament motor activity	6/1434	31/18368	0.0304562	0.376723	0.347969	70/4624/4625/4647/79784/4637	6
GO:0090482	GO:0090482	vitamin transmembrane transporter activity	6/1434	31/18368	0.0304562	0.376723	0.347969	24/144195/6515/55788/113235/5826	6
GO:0001216	GO:0001216	DNA-binding transcription activator activity	47/1434	456/18368	0.0306581	0.376723	0.347969	2354/1959/1960/1958/266743/9314/2353/80034/3226/3236/3217/3233/9935/3206/3205/4286/23764/389692/8609/140690/1046/26508/3725/2005/3232/10655/3726/64651/4097/100131827/4303/90993/7030/7767/2004/199704/54897/2115/5015/9516/6722/51043/7769/467/153222/9988/220929	47
GO:0004198	GO:0004198	calcium-dependent cysteine-type endopeptidase activity	4/1434	16/18368	0.0315187	0.376723	0.347969	440854/92291/147968/23473	4
GO:0005523	GO:0005523	tropomyosin binding	4/1434	16/18368	0.0315187	0.376723	0.347969	25802/7140/6277/7138	4
GO:0015347	GO:0015347	sodium-independent organic anion transmembrane transporter activity	4/1434	16/18368	0.0315187	0.376723	0.347969	133482/81796/353189/28232	4
GO:0140327	GO:0140327	flippase activity	4/1434	16/18368	0.0315187	0.376723	0.347969	24/5243/10396/5244	4
GO:0043028	GO:0043028	cysteine-type endopeptidase regulator activity involved in apoptotic process	7/1434	40/18368	0.0334241	0.391833	0.361926	7429/79444/1800/489/51065/6622/22900	7
GO:0032813	GO:0032813	tumor necrosis factor receptor superfamily binding	8/1434	49/18368	0.034664	0.391833	0.361926	970/8600/8744/8837/627/7292/1896/64114	8
GO:0015605	GO:0015605	organophosphate ester transmembrane transporter activity	6/1434	32/18368	0.0350921	0.391833	0.361926	54020/63910/51000/284439/2030/56262	6
GO:0050699	GO:0050699	WW domain binding	6/1434	32/18368	0.0350921	0.391833	0.361926	140597/56849/54602/9802/9516/9338	6
GO:0004622	GO:0004622	lysophospholipase activity	5/1434	24/18368	0.0351245	0.391833	0.361926	151056/11343/145447/284161/5168	5
GO:0050431	GO:0050431	transforming growth factor beta binding	5/1434	24/18368	0.0351245	0.391833	0.361926	7057/375387/114990/3685/7048	5
GO:0008330	GO:0008330	protein tyrosine/threonine phosphatase activity	3/1434	10/18368	0.0375933	0.392876	0.36289	1847/1850/1843	3
GO:0008331	GO:0008331	high voltage-gated calcium channel activity	3/1434	10/18368	0.0375933	0.392876	0.36289	778/785/784	3
GO:0015232	GO:0015232	heme transmembrane transporter activity	3/1434	10/18368	0.0375933	0.392876	0.36289	10058/55652/113235	3
GO:0016803	GO:0016803	ether hydrolase activity	3/1434	10/18368	0.0375933	0.392876	0.36289	2053/2052/4048	3
GO:0019869	GO:0019869	chloride channel inhibitor activity	3/1434	10/18368	0.0375933	0.392876	0.36289	6804/8417/65268	3
GO:0052813	GO:0052813	phosphatidylinositol bisphosphate kinase activity	3/1434	10/18368	0.0375933	0.392876	0.36289	8395/5293/5291	3
GO:0030674	GO:0030674	protein-macromolecule adaptor activity	32/1434	296/18368	0.0380452	0.392876	0.36289	917/9314/6804/482/85363/286/9455/6616/1278/117854/10345/10580/10133/85439/10346/7373/283431/10636/8835/1301/55824/1174/23673/23426/6676/55620/6810/8906/2620/8417/9846/288	32
GO:0015932	GO:0015932	nucleobase-containing compound transmembrane transporter activity	8/1434	50/18368	0.0385508	0.392876	0.36289	54847/63910/51000/284439/10559/2030/56262/3177	8
GO:0043395	GO:0043395	heparan sulfate proteoglycan binding	4/1434	17/18368	0.0387398	0.392876	0.36289	26281/375790/129804/9037	4
GO:0046873	GO:0046873	metal ion transmembrane transporter activity	44/1434	430/18368	0.0393372	0.394946	0.364801	3754/114780/6262/348938/10060/57030/3778/2823/7224/9498/159963/3779/6261/3782/778/8911/489/3764/6616/9256/7222/80036/6560/3762/64849/84679/30061/27133/357/26266/6553/785/152519/6550/3757/476/123606/55283/91252/6329/27345/54407/3685/784	44
GO:0008237	GO:0008237	metallopeptidase activity	22/1434	190/18368	0.0406652	0.398009	0.367631	57094/60676/206338/1800/8510/123624/2028/9507/1363/80332/25797/89932/79716/22846/10404/4320/51752/4048/53616/11173/79956/56265	22
GO:0005518	GO:0005518	collagen binding	10/1434	69/18368	0.0408812	0.398009	0.367631	7057/50509/9289/960/1690/3675/7373/57211/1520/1513	10
GO:0005242	GO:0005242	inward rectifier potassium channel activity	5/1434	25/18368	0.0411772	0.398009	0.367631	10060/3782/3764/3762/3757	5
GO:0005516	GO:0005516	calmodulin binding	23/1434	201/18368	0.0415018	0.398009	0.367631	634/6262/4624/1264/4625/6261/3782/3707/2669/4647/815/27133/355/84254/25827/10788/1265/79784/8569/57662/814/818/9495	23
GO:0001786	GO:0001786	phosphatidylserine binding	9/1434	60/18368	0.04211	0.398009	0.367631	6121/7057/57158/54843/23208/55876/57476/51760/8904	9
GO:0004860	GO:0004860	protein kinase inhibitor activity	10/1434	70/18368	0.0444967	0.398009	0.367631	10253/28951/1028/5569/51422/1026/2810/6622/81848/10221	10
GO:0016831	GO:0016831	carboxy-lyase activity	6/1434	34/18368	0.0456647	0.398009	0.367631	339896/2571/4199/283970/2677/10873	6
GO:0030291	GO:0030291	protein serine/threonine kinase inhibitor activity	6/1434	34/18368	0.0456647	0.398009	0.367631	10253/1028/5569/51422/1026/2810	6
GO:0043548	GO:0043548	phosphatidylinositol 3-kinase binding	6/1434	34/18368	0.0456647	0.398009	0.367631	5342/118788/5343/25827/476/5159	6
GO:0008569	GO:0008569	minus-end-directed microtubule motor activity	4/1434	18/18368	0.046825	0.398009	0.367631	3834/144132/196385/127602	4
GO:0047834	GO:0047834	D-threo-aldose 1-dehydrogenase activity	4/1434	18/18368	0.046825	0.398009	0.367631	1646/1645/83592/2730	4
GO:0004180	GO:0004180	carboxypeptidase activity	7/1434	43/18368	0.0472526	0.398009	0.367631	57094/123624/1363/22846/10404/59342/56265	7
GO:0030547	GO:0030547	signaling receptor inhibitor activity	7/1434	43/18368	0.0472526	0.398009	0.367631	27123/22943/255738/27121/116372/3547/27122	7
GO:0008198	GO:0008198	ferrous iron binding	5/1434	26/18368	0.0478215	0.398009	0.367631	7054/2512/1036/6622/9843	5
GO:0060090	GO:0060090	molecular adaptor activity	38/1434	369/18368	0.0483947	0.398009	0.367631	917/9314/6804/482/85363/286/9455/5414/6616/1278/117854/10345/10580/10133/23157/85439/10346/7373/283431/10636/8835/1301/55824/1174/9223/23673/23426/6676/55620/388692/6810/8906/2620/103091866/8417/9846/288/9495	38
GO:0002162	GO:0002162	dystroglycan binding	3/1434	11/18368	0.0487601	0.398009	0.367631	1756/375790/7414	3
GO:0004143	GO:0004143	diacylglycerol kinase activity	3/1434	11/18368	0.0487601	0.398009	0.367631	160851/1606/8527	3
GO:0015386	GO:0015386	potassium:proton antiporter activity	3/1434	11/18368	0.0487601	0.398009	0.367631	84679/6553/6550	3
GO:0016801	GO:0016801	hydrolase activity, acting on ether bonds	3/1434	11/18368	0.0487601	0.398009	0.367631	2053/2052/4048	3
GO:0032052	GO:0032052	bile acid binding	3/1434	11/18368	0.0487601	0.398009	0.367631	1646/1645/5836	3
GO:0035673	GO:0035673	oligopeptide transmembrane transporter activity	3/1434	11/18368	0.0487601	0.398009	0.367631	1015/6565/64849	3
GO:0043295	GO:0043295	glutathione binding	3/1434	11/18368	0.0487601	0.398009	0.367631	4258/2947/2946	3
GO:0048407	GO:0048407	platelet-derived growth factor binding	3/1434	11/18368	0.0487601	0.398009	0.367631	1278/1277/5159	3
GO:0008514	GO:0008514	organic anion transmembrane transporter activity	21/1434	185/18368	0.0533124	0.418805	0.386839	133482/57030/9498/81796/159963/144195/353189/81855/6515/64849/63910/123096/28232/113235/51000/284439/10559/2030/206358/56262/54407	21
GO:0004725	GO:0004725	protein tyrosine phosphatase activity	13/1434	102/18368	0.0538964	0.418805	0.386839	93492/51207/2138/1847/1850/5797/26191/5799/1845/994/1843/11099/138639	13
GO:0016829	GO:0016829	lyase activity	22/1434	196/18368	0.0540738	0.418805	0.386839	6035/339896/2571/1545/2983/2026/2027/4337/4199/55268/226/112/767/4258/171425/85007/283970/2677/10873/770/79661/4259	22
GO:0004683	GO:0004683	calmodulin-dependent protein kinase activity	5/1434	27/18368	0.055062	0.418805	0.386839	815/84254/8569/814/818	5
GO:0015215	GO:0015215	nucleotide transmembrane transporter activity	5/1434	27/18368	0.055062	0.418805	0.386839	63910/51000/284439/2030/56262	5
GO:0045499	GO:0045499	chemorepellent activity	5/1434	27/18368	0.055062	0.418805	0.386839	10501/7869/10371/10505/9037	5
GO:0051393	GO:0051393	alpha-actinin binding	5/1434	27/18368	0.055062	0.418805	0.386839	23022/10611/9223/11155/9260	5
GO:0051959	GO:0051959	dynein light intermediate chain binding	5/1434	27/18368	0.055062	0.418805	0.386839	283234/144132/51361/196385/127602	5
GO:0070006	GO:0070006	metalloaminopeptidase activity	5/1434	27/18368	0.055062	0.418805	0.386839	206338/2028/79716/51752/4048	5
GO:0005326	GO:0005326	neurotransmitter transmembrane transporter activity	4/1434	19/18368	0.0557712	0.421009	0.388875	57030/2030/3177/28968	4
GO:0005544	GO:0005544	calcium-dependent phospholipid binding	8/1434	54/18368	0.0569634	0.4268	0.394224	306/90342/301/23208/51760/27132/8291/8904	8
GO:0005245	GO:0005245	voltage-gated calcium channel activity	7/1434	45/18368	0.0582355	0.433099	0.400042	6261/778/8911/9256/785/3685/784	7
GO:0019210	GO:0019210	kinase inhibitor activity	10/1434	74/18368	0.0611006	0.433732	0.400626	10253/28951/1028/5569/51422/1026/2810/6622/81848/10221	10
GO:0004032	GO:0004032	alditol:NADP+ 1-oxidoreductase activity	3/1434	12/18368	0.0613445	0.433732	0.400626	1646/1645/83592	3
GO:0005095	GO:0005095	GTPase inhibitor activity	3/1434	12/18368	0.0613445	0.433732	0.400626	56882/10788/132864	3
GO:0017154	GO:0017154	semaphorin receptor activity	3/1434	12/18368	0.0613445	0.433732	0.400626	8828/55558/5364	3
GO:0017166	GO:0017166	vinculin binding	3/1434	12/18368	0.0613445	0.433732	0.400626	1756/7402/87	3
GO:1900750	GO:1900750	oligopeptide binding	3/1434	12/18368	0.0613445	0.433732	0.400626	4258/2947/2946	3
GO:1902282	GO:1902282	voltage-gated potassium channel activity involved in ventricular cardiac muscle cell action potential repolarization	3/1434	12/18368	0.0613445	0.433732	0.400626	3764/3762/3757	3
GO:0004629	GO:0004629	phospholipase C activity	5/1434	28/18368	0.0628996	0.43855	0.405077	1909/81544/23007/147111/5332	5
GO:0070325	GO:0070325	lipoprotein particle receptor binding	5/1434	28/18368	0.0628996	0.43855	0.405077	22943/255738/3339/1191/7184	5
GO:0042056	GO:0042056	chemoattractant activity	6/1434	37/18368	0.0648786	0.444791	0.410842	2668/2255/10584/503618/140596/2253	6
GO:0043531	GO:0043531	ADP binding	6/1434	37/18368	0.0648786	0.444791	0.410842	58/4647/51422/4199/476/399687	6
GO:0019207	GO:0019207	kinase regulator activity	25/1434	233/18368	0.0653286	0.444791	0.410842	8900/9314/23533/10309/10253/28951/1028/5569/51422/54757/8835/5880/2065/894/1026/2810/9802/6622/8851/7481/81617/901/81848/26585/10221	25
GO:0016780	GO:0016780	phosphotransferase activity, for other substituted phosphate groups	4/1434	20/18368	0.0655668	0.444791	0.410842	166929/10390/1798/5281	4
GO:0005261	GO:0005261	cation channel activity	34/1434	335/18368	0.069493	0.46504	0.429545	3754/114780/1144/6262/2890/79400/10060/3778/2823/7224/3779/6261/3782/778/8911/3764/6616/9256/9725/7222/80036/3762/27133/357/785/55362/527/3757/55283/1140/6329/27345/3685/784	34
GO:0008138	GO:0008138	protein tyrosine/serine/threonine phosphatase activity	7/1434	47/18368	0.0706685	0.46504	0.429545	93492/51207/1847/1850/1845/1843/138639	7
GO:0019829	GO:0019829	ATPase-coupled cation transmembrane transporter activity	7/1434	47/18368	0.0706685	0.46504	0.429545	10060/155066/489/3764/10396/527/476	7
GO:0003785	GO:0003785	actin monomer binding	5/1434	29/18368	0.0713309	0.46504	0.429545	4635/51474/9788/7114/286527	5
GO:0004181	GO:0004181	metallocarboxypeptidase activity	5/1434	29/18368	0.0713309	0.46504	0.429545	57094/123624/1363/22846/56265	5
GO:0043325	GO:0043325	phosphatidylinositol-3,4-bisphosphate binding	5/1434	29/18368	0.0713309	0.46504	0.429545	5341/59339/57664/9846/59338	5
GO:0004859	GO:0004859	phospholipase inhibitor activity	3/1434	13/18368	0.0752685	0.465274	0.429762	306/301/390940	3
GO:0015385	GO:0015385	sodium:proton antiporter activity	3/1434	13/18368	0.0752685	0.465274	0.429762	84679/6553/6550	3
GO:0017017	GO:0017017	MAP kinase tyrosine/serine/threonine phosphatase activity	3/1434	13/18368	0.0752685	0.465274	0.429762	1847/1850/1843	3
GO:0031994	GO:0031994	insulin-like growth factor I binding	3/1434	13/18368	0.0752685	0.465274	0.429762	3488/3489/3685	3
GO:0032036	GO:0032036	myosin heavy chain binding	3/1434	13/18368	0.0752685	0.465274	0.429762	4635/10398/6804	3
GO:0045159	GO:0045159	myosin II binding	3/1434	13/18368	0.0752685	0.465274	0.429762	4635/257144/3993	3
GO:0070679	GO:0070679	inositol 1,4,5 trisphosphate binding	3/1434	13/18368	0.0752685	0.465274	0.429762	7224/7222/9266	3
GO:1901338	GO:1901338	catecholamine binding	3/1434	13/18368	0.0752685	0.465274	0.429762	7054/1813/4935	3
GO:0022804	GO:0022804	active transmembrane transporter activity	40/1434	406/18368	0.0756108	0.465274	0.429762	225/133482/1015/10060/57030/6565/24/55089/9498/81796/51151/159963/155066/5243/353189/489/3764/10347/26503/54020/6560/9122/64849/10396/84679/10058/55788/26266/6553/368/6550/527/476/5244/28232/10559/206358/54407/28968/5826	40
GO:0005123	GO:0005123	death receptor binding	4/1434	21/18368	0.0761929	0.465274	0.429762	8837/627/1896/64114	4
GO:0019887	GO:0019887	protein kinase regulator activity	22/1434	204/18368	0.0764644	0.465274	0.429762	8900/10309/10253/28951/1028/5569/51422/54757/5880/2065/894/1026/2810/9802/6622/8851/7481/81617/901/81848/26585/10221	22
GO:0015026	GO:0015026	coreceptor activity	7/1434	48/18368	0.0774324	0.466282	0.430692	927/925/926/7852/3547/2239/3685	7
GO:0016298	GO:0016298	lipase activity	15/1434	129/18368	0.0779747	0.466282	0.430692	151056/5337/50487/1066/11343/145447/1056/284161/1909/57406/81544/23007/147111/5168/5332	15
GO:0008017	GO:0008017	microtubule binding	28/1434	271/18368	0.0780232	0.466282	0.430692	113220/3834/4600/124602/79745/827/283234/26112/283431/89795/10636/24139/51308/84056/51361/2801/79768/6622/11337/1759/10018/25999/2620/55605/547/57662/221035/11127	28
GO:0004867	GO:0004867	serine-type endopeptidase inhibitor activity	12/1434	98/18368	0.0793205	0.470873	0.434933	5054/284293/2/58189/5274/10406/10653/1293/183/1294/89932/6692	12
GO:0016765	GO:0016765	transferase activity, transferring alkyl or aryl (other than methyl) groups	8/1434	58/18368	0.080157	0.470873	0.434933	2949/653689/2953/1725/4258/2947/2941/2946	8
GO:0005262	GO:0005262	calcium channel activity	14/1434	119/18368	0.0801986	0.470873	0.434933	114780/6262/2823/7224/6261/778/8911/9256/7222/80036/785/55283/3685/784	14
GO:0017124	GO:0017124	SH3 domain binding	15/1434	130/18368	0.0821059	0.47791	0.441433	5063/3635/1795/10811/225689/3611/26191/7408/1759/26256/8506/8831/112476/9495/201176	15
GO:0015631	GO:0015631	tubulin binding	37/1434	375/18368	0.0833332	0.47791	0.441433	113220/3834/11075/51673/4600/128344/124602/79745/827/123624/283234/26112/23208/283431/89795/10636/83988/24139/51308/226/84056/51361/2801/79768/6622/8851/11337/1759/10018/25999/2620/3925/55605/547/57662/221035/11127	37
GO:0098632	GO:0098632	cell-cell adhesion mediator activity	7/1434	49/18368	0.0845605	0.47791	0.441433	91624/23022/10611/301/4072/961/4345	7
GO:0043178	GO:0043178	alcohol binding	11/1434	89/18368	0.08576	0.47791	0.441433	54847/9227/7224/150696/83758/7222/134429/57476/8842/9266/114881	11
GO:0098631	GO:0098631	cell adhesion mediator activity	8/1434	59/18368	0.0867162	0.47791	0.441433	91624/23022/10611/4059/301/4072/961/4345	8
GO:0046332	GO:0046332	SMAD binding	10/1434	79/18368	0.0868774	0.47791	0.441433	27063/2353/1278/3725/7041/1290/7050/90993/10979/7048	10
GO:0000149	GO:0000149	SNARE binding	13/1434	110/18368	0.0869993	0.47791	0.441433	6804/8938/6616/23208/51760/9871/23673/2801/6622/7127/6810/8417/112476	13
GO:0003777	GO:0003777	microtubule motor activity	9/1434	69/18368	0.0873095	0.47791	0.441433	113220/3834/124602/144132/196385/127602/55605/547/11127	9
GO:0004602	GO:0004602	glutathione peroxidase activity	4/1434	22/18368	0.0876238	0.47791	0.441433	4258/2878/2946/4259	4
GO:0008093	GO:0008093	cytoskeletal anchor activity	4/1434	22/18368	0.0876238	0.47791	0.441433	286/283431/2620/288	4
GO:0043027	GO:0043027	cysteine-type endopeptidase inhibitor activity involved in apoptotic process	4/1434	22/18368	0.0876238	0.47791	0.441433	7429/79444/1800/6622	4
GO:0015144	GO:0015144	carbohydrate transmembrane transporter activity	6/1434	40/18368	0.0881638	0.47791	0.441433	51151/144195/26503/55314/6515/66035	6
GO:0042578	GO:0042578	phosphoric ester hydrolase activity	36/1434	366/18368	0.0895175	0.47791	0.441433	93492/51207/162466/4624/5337/2138/3635/27115/1847/1850/25939/10903/2053/5797/284161/118924/54704/1909/81544/23007/26191/64900/5799/147111/5168/476/1845/5144/994/8781/55529/5332/818/1843/11099/138639	36
GO:0005164	GO:0005164	tumor necrosis factor receptor binding	5/1434	31/18368	0.0899439	0.47791	0.441433	970/8600/8744/7292/1896	5
GO:0042910	GO:0042910	xenobiotic transmembrane transporter activity	5/1434	31/18368	0.0899439	0.47791	0.441433	5243/368/5244/113235/206358	5
GO:0004707	GO:0004707	MAP kinase activity	3/1434	14/18368	0.0904412	0.47791	0.441433	225689/5603/5602	3
GO:0005172	GO:0005172	vascular endothelial growth factor receptor binding	3/1434	14/18368	0.0904412	0.47791	0.441433	1003/199731/26585	3
GO:0005451	GO:0005451	monovalent cation:proton antiporter activity	3/1434	14/18368	0.0904412	0.47791	0.441433	84679/6553/6550	3
GO:0031005	GO:0031005	filamin binding	3/1434	14/18368	0.0904412	0.47791	0.441433	634/79778/54751	3
GO:0022843	GO:0022843	voltage-gated cation channel activity	16/1434	143/18368	0.0919696	0.481347	0.444608	3754/10060/3778/6261/3782/778/8911/3764/6616/9256/3762/27133/785/3757/3685/784	16
GO:0016538	GO:0016538	cyclin-dependent protein serine/threonine kinase regulator activity	7/1434	50/18368	0.0920505	0.481347	0.444608	8900/10309/1028/894/1026/8851/901	7
GO:0044325	GO:0044325	transmembrane transporter binding	15/1434	133/18368	0.0953315	0.495921	0.45807	89/1003/6262/10060/6804/489/286/3270/10345/55607/27133/81/5144/87/288	15
GO:0140375	GO:0140375	immune receptor activity	16/1434	144/18368	0.0963652	0.498715	0.46065	133396/3824/2152/163702/9244/4352/960/9180/1240/972/3590/7852/3570/3953/3554/9466	16
GO:0009931	GO:0009931	calcium-dependent protein serine/threonine kinase activity	4/1434	23/18368	0.0998278	0.507586	0.468844	815/5590/8569/814	4
GO:0016702	GO:0016702	oxidoreductase activity, acting on single donors with incorporation of molecular oxygen, incorporation of two atoms of oxygen	4/1434	23/18368	0.0998278	0.507586	0.468844	6121/6999/8544/1036	4
GO:0022853	GO:0022853	active ion transmembrane transporter activity	27/1434	267/18368	0.099949	0.507586	0.468844	133482/10060/57030/6565/9498/81796/51151/159963/155066/353189/489/3764/26503/54020/6560/64849/10396/84679/26266/6553/368/6550/527/476/28232/206358/54407	27
GO:0048019	GO:0048019	receptor antagonist activity	5/1434	32/18368	0.100102	0.507586	0.468844	27123/22943/27121/3547/27122	5
GO:0015085	GO:0015085	calcium ion transmembrane transporter activity	15/1434	135/18368	0.104845	0.522876	0.482967	114780/6262/2823/7224/6261/778/8911/489/9256/7222/80036/785/55283/3685/784	15
GO:0042043	GO:0042043	neurexin family protein binding	3/1434	15/18368	0.106763	0.522876	0.482967	1056/54843/1363	3
GO:0047372	GO:0047372	acylglycerol lipase activity	3/1434	15/18368	0.106763	0.522876	0.482967	11343/145447/57406	3
GO:0050998	GO:0050998	nitric-oxide synthase binding	3/1434	15/18368	0.106763	0.522876	0.482967	1756/972/1759	3
GO:0051139	GO:0051139	metal ion:proton antiporter activity	3/1434	15/18368	0.106763	0.522876	0.482967	84679/6553/6550	3
GO:0086008	GO:0086008	voltage-gated potassium channel activity involved in cardiac muscle cell action potential repolarization	3/1434	15/18368	0.106763	0.522876	0.482967	3764/3762/3757	3
GO:1904680	GO:1904680	peptide transmembrane transporter activity	3/1434	15/18368	0.106763	0.522876	0.482967	1015/6565/64849	3
GO:0019956	GO:0019956	chemokine binding	5/1434	33/18368	0.110806	0.539141	0.49799	7538/2/5355/7852/3685	5
GO:0004620	GO:0004620	phospholipase activity	12/1434	104/18368	0.111214	0.539141	0.49799	151056/5337/50487/11343/145447/284161/1909/81544/23007/147111/5168/5332	12
GO:0010857	GO:0010857	calcium-dependent protein kinase activity	4/1434	24/18368	0.112769	0.539141	0.49799	815/5590/8569/814	4
GO:0015295	GO:0015295	solute:proton symporter activity	4/1434	24/18368	0.112769	0.539141	0.49799	6565/51151/26503/206358	4
GO:0016701	GO:0016701	oxidoreductase activity, acting on single donors with incorporation of molecular oxygen	4/1434	24/18368	0.112769	0.539141	0.49799	6121/6999/8544/1036	4
GO:0015267	GO:0015267	channel activity	45/1434	480/18368	0.11463	0.545444	0.503813	2554/3754/114780/1144/6262/2890/54102/79400/10060/3778/2823/7224/3779/6261/3782/778/338440/8911/3764/2556/1188/6616/9256/9725/7222/80036/3762/147138/27133/357/79905/785/55362/527/3757/57719/55283/1140/23155/6329/27345/56262/3685/784/441027	45
GO:0019842	GO:0019842	vitamin binding	16/1434	148/18368	0.115241	0.545762	0.504106	339896/2571/9227/24/2348/83758/23596/55304/55788/5836/85007/283970/2677/32/113235/54681	16
GO:0022803	GO:0022803	passive transmembrane transporter activity	45/1434	481/18368	0.11735	0.553144	0.510925	2554/3754/114780/1144/6262/2890/54102/79400/10060/3778/2823/7224/3779/6261/3782/778/338440/8911/3764/2556/1188/6616/9256/9725/7222/80036/3762/147138/27133/357/79905/785/55362/527/3757/57719/55283/1140/23155/6329/27345/56262/3685/784/441027	45
GO:0000900	GO:0000900	translation repressor activity, mRNA regulatory element binding	3/1434	16/18368	0.124127	0.559077	0.516405	56853/132864/80315	3
GO:0005092	GO:0005092	GDP-dissociation inhibitor activity	3/1434	16/18368	0.124127	0.559077	0.516405	10636/2664/29899	3
GO:0008191	GO:0008191	metalloendopeptidase inhibitor activity	3/1434	16/18368	0.124127	0.559077	0.516405	50859/7078/7077	3
GO:0015923	GO:0015923	mannosidase activity	3/1434	16/18368	0.124127	0.559077	0.516405	4124/4122/4126	3
GO:0016208	GO:0016208	AMP binding	3/1434	16/18368	0.124127	0.559077	0.516405	51422/5836/55902	3
GO:0016307	GO:0016307	phosphatidylinositol phosphate kinase activity	3/1434	16/18368	0.124127	0.559077	0.516405	8395/5293/5291	3
GO:0022821	GO:0022821	potassium ion antiporter activity	3/1434	16/18368	0.124127	0.559077	0.516405	84679/6553/6550	3
GO:0035497	GO:0035497	cAMP response element binding	3/1434	16/18368	0.124127	0.559077	0.516405	9586/3725/90993	3
GO:0015459	GO:0015459	potassium channel regulator activity	7/1434	54/18368	0.125539	0.559077	0.516405	10060/1804/10110/3779/5590/27345/65268	7
GO:0099106	GO:0099106	ion channel regulator activity	15/1434	139/18368	0.125542	0.559077	0.516405	255738/10060/2913/1804/10110/3779/6804/2669/5590/27345/8417/27075/5652/784/65268	15
GO:0015291	GO:0015291	secondary active transmembrane transporter activity	24/1434	240/18368	0.126013	0.559077	0.516405	133482/1015/57030/6565/55089/9498/81796/51151/159963/353189/26503/54020/6560/9122/64849/84679/26266/6553/6550/28232/10559/206358/54407/28968	24
GO:0045296	GO:0045296	cadherin binding	32/1434	332/18368	0.126114	0.559077	0.516405	1003/1015/51474/5493/10611/2317/5797/23670/1001/301/7414/1008/4072/64787/50848/226/114990/8842/1969/2810/57530/7408/4179/2801/8851/8496/1265/26136/1500/8615/831/288	32
GO:0005104	GO:0005104	fibroblast growth factor receptor binding	4/1434	25/18368	0.126405	0.559077	0.516405	26281/2255/8822/2253	4
GO:0005160	GO:0005160	transforming growth factor beta receptor binding	4/1434	25/18368	0.126405	0.559077	0.516405	7042/65997/10979/7048	4
GO:0019902	GO:0019902	phosphatase binding	20/1434	196/18368	0.131953	0.581055	0.536705	26051/634/1003/220004/286/1837/79037/54843/55607/9451/199731/23645/89801/9961/25827/1742/1407/7184/11127/9495	20
GO:0004435	GO:0004435	phosphatidylinositol phospholipase C activity	4/1434	26/18368	0.140693	0.592346	0.547134	1909/81544/23007/5332	4
GO:0030371	GO:0030371	translation repressor activity	4/1434	26/18368	0.140693	0.592346	0.547134	23034/56853/132864/80315	4
GO:0003951	GO:0003951	NAD+ kinase activity	3/1434	17/18368	0.142424	0.592346	0.547134	160851/1606/8527	3
GO:0008525	GO:0008525	phosphatidylcholine transporter activity	3/1434	17/18368	0.142424	0.592346	0.547134	5243/10347/5244	3
GO:0008574	GO:0008574	plus-end-directed microtubule motor activity	3/1434	17/18368	0.142424	0.592346	0.547134	124602/547/11127	3
GO:0008656	GO:0008656	cysteine-type endopeptidase activator activity involved in apoptotic process	3/1434	17/18368	0.142424	0.592346	0.547134	489/51065/22900	3
GO:0015095	GO:0015095	magnesium ion transmembrane transporter activity	3/1434	17/18368	0.142424	0.592346	0.547134	348938/152519/123606	3
GO:0015278	GO:0015278	calcium-release channel activity	3/1434	17/18368	0.142424	0.592346	0.547134	6262/6261/55283	3
GO:0016722	GO:0016722	oxidoreductase activity, acting on metal ions	3/1434	17/18368	0.142424	0.592346	0.547134	79400/341208/9843	3
GO:0017081	GO:0017081	chloride channel regulator activity	3/1434	17/18368	0.142424	0.592346	0.547134	6804/8417/65268	3
GO:0030169	GO:0030169	low-density lipoprotein particle binding	3/1434	17/18368	0.142424	0.592346	0.547134	7057/255738/55576	3
GO:0043024	GO:0043024	ribosomal small subunit binding	3/1434	17/18368	0.142424	0.592346	0.547134	5292/132864/10289	3
GO:0050780	GO:0050780	dopamine receptor binding	3/1434	17/18368	0.142424	0.592346	0.547134	54102/1742/1759	3
GO:0005543	GO:0005543	phospholipid binding	43/1434	466/18368	0.142777	0.592346	0.547134	219287/169166/79674/306/6121/29993/7057/7429/5337/57158/1800/2152/182/8938/90342/2159/54843/301/23208/55876/9788/57476/254122/51760/64089/9711/23092/57664/27132/8291/7262/23263/57231/27243/6622/10788/8904/4983/10979/10156/5922/100271927/9846	43
GO:0038024	GO:0038024	cargo receptor activity	9/1434	77/18368	0.144969	0.598966	0.553249	55576/2348/10347/921/619207/136853/5168/432/84171	9
GO:0005484	GO:0005484	SNAP receptor activity	5/1434	36/18368	0.145992	0.60072	0.55487	6804/6616/23673/6810/8417	5
GO:0048306	GO:0048306	calcium-dependent protein binding	10/1434	88/18368	0.147485	0.604388	0.558257	11075/306/6275/7140/2/6804/6616/6277/301/10747	10
GO:0005085	GO:0005085	guanyl-nucleotide exchange factor activity	22/1434	223/18368	0.152152	0.620978	0.573581	79961/57221/22898/57139/440073/4168/1795/55200/10044/64787/9649/54509/10411/10451/23263/57449/9639/9266/54453/80243/10260/23101	22
GO:0015079	GO:0015079	potassium ion transmembrane transporter activity	16/1434	155/18368	0.153187	0.622341	0.57484	3754/10060/3778/3779/3782/3764/6616/6560/3762/84679/27133/6553/6550/3757/476/27345	16
GO:0008081	GO:0008081	phosphoric diester hydrolase activity	10/1434	89/18368	0.155298	0.622341	0.57484	5337/27115/284161/1909/81544/23007/147111/5168/5144/5332	10
GO:0001671	GO:0001671	ATPase activator activity	4/1434	27/18368	0.155585	0.622341	0.57484	482/5864/130872/29103	4
GO:0008066	GO:0008066	glutamate receptor activity	4/1434	27/18368	0.155585	0.622341	0.57484	2916/2918/2890/2913	4
GO:0035255	GO:0035255	ionotropic glutamate receptor binding	4/1434	27/18368	0.155585	0.622341	0.57484	1813/8851/1742/4983	4
GO:0005044	GO:0005044	scavenger receptor activity	6/1434	47/18368	0.157449	0.624816	0.577126	55576/921/619207/136853/5168/84171	6
GO:0099529	GO:0099529	neurotransmitter receptor activity involved in regulation of postsynaptic membrane potential	6/1434	47/18368	0.157449	0.624816	0.577126	2554/1144/2890/2556/1140/2550	6
GO:0033218	GO:0033218	amide binding	37/1434	400/18368	0.159957	0.628642	0.58066	3624/7855/4986/6262/2890/206338/2925/64127/7042/2348/2696/2028/414149/1240/79777/11015/37/30061/972/1471/4258/10381/2947/11251/51661/3953/32/3339/113235/2055/3841/51752/25999/1191/5745/3105/2946	37
GO:0016247	GO:0016247	channel regulator activity	15/1434	145/18368	0.160661	0.628642	0.58066	255738/10060/2913/1804/10110/3779/6804/2669/5590/27345/8417/27075/5652/784/65268	15
GO:0004708	GO:0004708	MAP kinase kinase activity	3/1434	18/18368	0.161543	0.628642	0.58066	5063/5602/4293	3
GO:0055102	GO:0055102	lipase inhibitor activity	3/1434	18/18368	0.161543	0.628642	0.58066	306/301/390940	3
GO:0098641	GO:0098641	cadherin binding involved in cell-cell adhesion	3/1434	18/18368	0.161543	0.628642	0.58066	10611/301/4072	3
GO:0099094	GO:0099094	ligand-gated cation channel activity	12/1434	113/18368	0.171025	0.657919	0.607703	1144/6262/2890/10060/6261/3782/3764/3762/357/3757/55283/1140	12
GO:0015101	GO:0015101	organic cation transmembrane transporter activity	4/1434	28/18368	0.171033	0.657919	0.607703	204962/788/284439/2030	4
GO:0051861	GO:0051861	glycolipid binding	4/1434	28/18368	0.171033	0.657919	0.607703	1800/7873/25999/3306	4
GO:0005200	GO:0005200	structural constituent of cytoskeleton	11/1434	103/18368	0.179503	0.662186	0.611644	58/1756/1674/286/7168/5493/5357/375790/10381/10092/288	11
GO:0035591	GO:0035591	signaling adaptor activity	9/1434	81/18368	0.179548	0.662186	0.611644	917/9455/10580/10636/8835/55824/23426/55620/9846	9
GO:0004955	GO:0004955	prostaglandin receptor activity	2/1434	10/18368	0.18075	0.662186	0.611644	5734/11251	2
GO:0015279	GO:0015279	store-operated calcium channel activity	2/1434	10/18368	0.18075	0.662186	0.611644	7224/7222	2
GO:0015643	GO:0015643	toxic substance binding	2/1434	10/18368	0.18075	0.662186	0.611644	53947/2053	2
GO:0015924	GO:0015924	mannosyl-oligosaccharide mannosidase activity	2/1434	10/18368	0.18075	0.662186	0.611644	4124/4122	2
GO:0016303	GO:0016303	1-phosphatidylinositol-3-kinase activity	2/1434	10/18368	0.18075	0.662186	0.611644	5293/5291	2
GO:0017002	GO:0017002	activin-activated receptor activity	2/1434	10/18368	0.18075	0.662186	0.611644	130399/7048	2
GO:0034713	GO:0034713	type I transforming growth factor beta receptor binding	2/1434	10/18368	0.18075	0.662186	0.611644	10979/7048	2
GO:0036312	GO:0036312	phosphatidylinositol 3-kinase regulatory subunit binding	2/1434	10/18368	0.18075	0.662186	0.611644	118788/25827	2
GO:0045294	GO:0045294	alpha-catenin binding	2/1434	10/18368	0.18075	0.662186	0.611644	7414/84962	2
GO:0016918	GO:0016918	retinal binding	3/1434	19/18368	0.181376	0.662186	0.611644	24/83758/23596	3
GO:0035615	GO:0035615	clathrin adaptor activity	3/1434	19/18368	0.181376	0.662186	0.611644	85439/1174/8906	3
GO:0052742	GO:0052742	phosphatidylinositol kinase activity	3/1434	19/18368	0.181376	0.662186	0.611644	8395/5293/5291	3
GO:0032934	GO:0032934	sterol binding	7/1434	60/18368	0.185487	0.674744	0.623243	54847/150696/51141/134429/57476/8842/114881	7
GO:0015294	GO:0015294	solute:cation symporter activity	11/1434	104/18368	0.18758	0.679893	0.627999	57030/6565/9498/51151/159963/26503/6560/64849/26266/206358/54407	11
GO:0015485	GO:0015485	cholesterol binding	6/1434	50/18368	0.192726	0.693537	0.640602	54847/150696/134429/57476/8842/114881	6
GO:0030159	GO:0030159	signaling receptor complex adaptor activity	6/1434	50/18368	0.192726	0.693537	0.640602	917/9455/10580/10636/23426/9846	6
GO:0019903	GO:0019903	protein phosphatase binding	15/1434	150/18368	0.193451	0.69366	0.640716	26051/634/1003/286/55607/9451/199731/23645/89801/9961/25827/1742/7184/11127/9495	15
GO:0004553	GO:0004553	hydrolase activity, hydrolyzing O-glycosyl compounds	10/1434	94/18368	0.197285	0.69611	0.642979	340990/80162/23670/4124/3425/4122/4126/5016/2519/3074	10
GO:0030276	GO:0030276	clathrin binding	8/1434	72/18368	0.197998	0.69611	0.642979	7224/85439/23208/55788/83988/1174/51760/8906	8
GO:0004177	GO:0004177	aminopeptidase activity	5/1434	40/18368	0.199143	0.69611	0.642979	206338/2028/79716/51752/4048	5
GO:0042287	GO:0042287	MHC protein binding	5/1434	40/18368	0.199143	0.69611	0.642979	927/3824/925/926/972	5
GO:0016505	GO:0016505	peptidase activator activity involved in apoptotic process	3/1434	20/18368	0.201813	0.69611	0.642979	489/51065/22900	3
GO:0035014	GO:0035014	phosphatidylinositol 3-kinase regulator activity	3/1434	20/18368	0.201813	0.69611	0.642979	9314/23533/8835	3
GO:0042288	GO:0042288	MHC class I protein binding	3/1434	20/18368	0.201813	0.69611	0.642979	927/925/926	3
GO:0140312	GO:0140312	cargo adaptor activity	3/1434	20/18368	0.201813	0.69611	0.642979	85439/1174/8906	3
GO:0098960	GO:0098960	postsynaptic neurotransmitter receptor activity	7/1434	62/18368	0.207707	0.69611	0.642979	2554/1144/2890/2556/1813/1140/2550	7
GO:0004016	GO:0004016	adenylate cyclase activity	2/1434	11/18368	0.210081	0.69611	0.642979	2983/112	2
GO:0004954	GO:0004954	prostanoid receptor activity	2/1434	11/18368	0.210081	0.69611	0.642979	5734/11251	2
GO:0005347	GO:0005347	ATP transmembrane transporter activity	2/1434	11/18368	0.210081	0.69611	0.642979	63910/284439	2
GO:0005536	GO:0005536	glucose binding	2/1434	11/18368	0.210081	0.69611	0.642979	6515/5836	2
GO:0008199	GO:0008199	ferric iron binding	2/1434	11/18368	0.210081	0.69611	0.642979	7054/2512	2
GO:0008503	GO:0008503	benzodiazepine receptor activity	2/1434	11/18368	0.210081	0.69611	0.642979	2554/2556	2
GO:0008603	GO:0008603	cAMP-dependent protein kinase regulator activity	2/1434	11/18368	0.210081	0.69611	0.642979	5569/51422	2
GO:0022889	GO:0022889	serine transmembrane transporter activity	2/1434	11/18368	0.210081	0.69611	0.642979	81855/54407	2
GO:0031434	GO:0031434	mitogen-activated protein kinase kinase binding	2/1434	11/18368	0.210081	0.69611	0.642979	28951/10221	2
GO:0042608	GO:0042608	T cell receptor binding	2/1434	11/18368	0.210081	0.69611	0.642979	917/3105	2
GO:0047134	GO:0047134	protein-disulfide reductase (NAD(P)) activity	2/1434	11/18368	0.210081	0.69611	0.642979	10587/2745	2
GO:0070697	GO:0070697	activin receptor binding	2/1434	11/18368	0.210081	0.69611	0.642979	3624/6997	2
GO:0086080	GO:0086080	protein binding involved in heterotypic cell-cell adhesion	2/1434	11/18368	0.210081	0.69611	0.642979	961/4345	2
GO:0097157	GO:0097157	pre-mRNA intronic binding	2/1434	11/18368	0.210081	0.69611	0.642979	221662/55599	2
GO:0048487	GO:0048487	beta-tubulin binding	5/1434	41/18368	0.213355	0.704632	0.65085	128344/23208/6622/8851/11337	5
GO:0015078	GO:0015078	proton transmembrane transporter activity	13/1434	130/18368	0.2146	0.706422	0.652503	79400/6565/51151/155066/26503/535/84679/6553/6550/527/113235/10312/206358	13
GO:0017046	GO:0017046	peptide hormone binding	6/1434	52/18368	0.217756	0.714466	0.659933	3624/2696/1240/30061/3953/5745	6
GO:0005126	GO:0005126	cytokine receptor binding	25/1434	271/18368	0.218896	0.715867	0.661227	970/3586/1003/3589/8600/7042/8744/9547/9244/5617/9180/8837/627/8835/7292/199731/1896/65997/3570/9466/10979/51752/64114/26585/7048	25
GO:0008157	GO:0008157	protein phosphatase 1 binding	4/1434	31/18368	0.220198	0.717787	0.663001	26051/55607/23645/89801	4
GO:0008373	GO:0008373	sialyltransferase activity	3/1434	21/18368	0.222749	0.722883	0.667708	84620/8869/7903	3
GO:0005244	GO:0005244	voltage-gated ion channel activity	19/1434	201/18368	0.223921	0.722883	0.667708	3754/54102/10060/3778/6261/3782/778/8911/3764/1188/6616/9256/3762/27133/785/3757/6329/3685/784	19
GO:0022832	GO:0022832	voltage-gated channel activity	19/1434	201/18368	0.223921	0.722883	0.667708	3754/54102/10060/3778/6261/3782/778/8911/3764/1188/6616/9256/3762/27133/785/3757/6329/3685/784	19
GO:0015276	GO:0015276	ligand-gated ion channel activity	14/1434	143/18368	0.226117	0.722999	0.667815	2554/1144/6262/2890/10060/6261/3782/3764/2556/3762/357/3757/55283/1140	14
GO:0019199	GO:0019199	transmembrane receptor protein kinase activity	14/1434	143/18368	0.226117	0.722999	0.667815	4915/2044/2041/130399/1944/3815/2065/8828/1969/2047/5159/3055/1945/7048	14
GO:0022834	GO:0022834	ligand-gated channel activity	14/1434	143/18368	0.226117	0.722999	0.667815	2554/1144/6262/2890/10060/6261/3782/3764/2556/3762/357/3757/55283/1140	14
GO:0050661	GO:0050661	NADP binding	6/1434	53/18368	0.230663	0.735191	0.679077	554235/79400/7108/4199/200895/10873	6
GO:0015293	GO:0015293	symporter activity	14/1434	144/18368	0.233832	0.742935	0.68623	57030/6565/55089/9498/51151/159963/26503/6560/9122/64849/26266/206358/54407/28968	14
GO:0008236	GO:0008236	serine-type peptidase activity	18/1434	191/18368	0.235446	0.745702	0.688785	3002/2999/5328/255738/2152/1804/341277/100287362/2159/715/1520/10279/716/59342/4320/1513/10747/5652	18
GO:0008378	GO:0008378	galactosyltransferase activity	4/1434	32/18368	0.237354	0.747138	0.690112	53947/7368/9334/29071	4
GO:0004861	GO:0004861	cyclin-dependent protein serine/threonine kinase inhibitor activity	2/1434	12/18368	0.239828	0.747138	0.690112	1028/1026	2
GO:0035004	GO:0035004	phosphatidylinositol 3-kinase activity	2/1434	12/18368	0.239828	0.747138	0.690112	5293/5291	2
GO:0042166	GO:0042166	acetylcholine binding	2/1434	12/18368	0.239828	0.747138	0.690112	1144/1140	2
GO:0016791	GO:0016791	phosphatase activity	25/1434	275/18368	0.241083	0.747138	0.690112	93492/51207/162466/4624/2138/3635/1847/1850/10903/2053/5797/118924/54704/26191/64900/5799/476/1845/994/8781/55529/818/1843/11099/138639	25
GO:0005246	GO:0005246	calcium channel regulator activity	5/1434	43/18368	0.242673	0.747138	0.690112	2913/6804/2669/27075/784	5
GO:0000062	GO:0000062	fatty-acyl-CoA binding	3/1434	22/18368	0.244085	0.747138	0.690112	414149/79777/37	3
GO:0005355	GO:0005355	glucose transmembrane transporter activity	3/1434	22/18368	0.244085	0.747138	0.690112	144195/6515/66035	3
GO:0008106	GO:0008106	alcohol dehydrogenase (NADP+) activity	3/1434	22/18368	0.244085	0.747138	0.690112	1646/1645/83592	3
GO:0015149	GO:0015149	hexose transmembrane transporter activity	3/1434	22/18368	0.244085	0.747138	0.690112	144195/6515/66035	3
GO:0016917	GO:0016917	GABA receptor activity	3/1434	22/18368	0.244085	0.747138	0.690112	2554/2556/2550	3
GO:0015399	GO:0015399	primary active transmembrane transporter activity	17/1434	181/18368	0.247773	0.756123	0.698411	225/10060/24/9498/155066/5243/489/3764/10347/10396/10058/55788/368/527/476/5244/5826	17
GO:0005080	GO:0005080	protein kinase C binding	6/1434	55/18368	0.257155	0.762894	0.704665	5341/10611/112/11155/4753/3685	6
GO:0030170	GO:0030170	pyridoxal phosphate binding	6/1434	55/18368	0.257155	0.762894	0.704665	339896/2571/55304/5836/85007/283970	6
GO:0052689	GO:0052689	carboxylic ester hydrolase activity	14/1434	147/18368	0.25759	0.762894	0.704665	151056/6121/50487/1066/11343/145447/1056/284161/57406/3931/147111/5168/80755/641371	14
GO:1904315	GO:1904315	transmitter-gated ion channel activity involved in regulation of postsynaptic membrane potential	5/1434	44/18368	0.257716	0.762894	0.704665	2554/1144/2890/2556/1140	5
GO:0051117	GO:0051117	ATPase binding	9/1434	89/18368	0.258111	0.762894	0.704665	7224/482/286/3270/5864/535/5144/9024/10312	9
GO:0004714	GO:0004714	transmembrane receptor protein tyrosine kinase activity	12/1434	124/18368	0.260975	0.762894	0.704665	4915/2044/2041/1944/3815/2065/8828/1969/2047/5159/3055/1945	12
GO:0017171	GO:0017171	serine hydrolase activity	18/1434	195/18368	0.263036	0.762894	0.704665	3002/2999/5328/255738/2152/1804/341277/100287362/2159/715/1520/10279/716/59342/4320/1513/10747/5652	18
GO:0030295	GO:0030295	protein kinase activator activity	10/1434	101/18368	0.2631	0.762894	0.704665	10253/51422/54757/2065/1026/9802/8851/7481/81617/26585	10
GO:0015299	GO:0015299	solute:proton antiporter activity	3/1434	23/18368	0.265723	0.762894	0.704665	84679/6553/6550	3
GO:0016849	GO:0016849	phosphorus-oxygen lyase activity	3/1434	23/18368	0.265723	0.762894	0.704665	2983/4337/112	3
GO:0017134	GO:0017134	fibroblast growth factor binding	3/1434	23/18368	0.265723	0.762894	0.704665	7057/143282/3685	3
GO:0070412	GO:0070412	R-SMAD binding	3/1434	23/18368	0.265723	0.762894	0.704665	27063/2353/3725	3
GO:1901567	GO:1901567	fatty acid derivative binding	3/1434	23/18368	0.265723	0.762894	0.704665	414149/79777/37	3
GO:0005249	GO:0005249	voltage-gated potassium channel activity	9/1434	90/18368	0.268645	0.762894	0.704665	3754/10060/3778/3782/3764/6616/3762/27133/3757	9
GO:0005542	GO:0005542	folic acid binding	2/1434	13/18368	0.269748	0.762894	0.704665	2348/113235	2
GO:0008417	GO:0008417	fucosyltransferase activity	2/1434	13/18368	0.269748	0.762894	0.704665	2525/2523	2
GO:0008494	GO:0008494	translation activator activity	2/1434	13/18368	0.269748	0.762894	0.704665	51065/9811	2
GO:0016668	GO:0016668	oxidoreductase activity, acting on a sulfur group of donors, NAD(P) as acceptor	2/1434	13/18368	0.269748	0.762894	0.704665	10587/2745	2
GO:0022851	GO:0022851	GABA-gated chloride ion channel activity	2/1434	13/18368	0.269748	0.762894	0.704665	2554/2556	2
GO:0031386	GO:0031386	protein tag	2/1434	13/18368	0.269748	0.762894	0.704665	9636/7316	2
GO:0034236	GO:0034236	protein kinase A catalytic subunit binding	2/1434	13/18368	0.269748	0.762894	0.704665	6262/5569	2
GO:0060590	GO:0060590	ATPase regulator activity	2/1434	13/18368	0.269748	0.762894	0.704665	64374/9024	2
GO:0072542	GO:0072542	protein phosphatase activator activity	2/1434	13/18368	0.269748	0.762894	0.704665	5526/23645	2
GO:0072582	GO:0072582	17-beta-hydroxysteroid dehydrogenase (NADP+) activity	2/1434	13/18368	0.269748	0.762894	0.704665	1646/1645	2
GO:0106019	GO:0106019	phosphatidylinositol-4,5-bisphosphate phosphatase activity	2/1434	13/18368	0.269748	0.762894	0.704665	3635/55529	2
GO:0140299	GO:0140299	small molecule sensor activity	2/1434	13/18368	0.269748	0.762894	0.704665	9725/55362	2
GO:0070279	GO:0070279	vitamin B6 binding	6/1434	56/18368	0.270697	0.763427	0.705158	339896/2571/55304/5836/85007/283970	6
GO:0052866	GO:0052866	phosphatidylinositol phosphate phosphatase activity	4/1434	34/18368	0.272512	0.766392	0.707896	93492/3635/10903/55529	4
GO:0004721	GO:0004721	phosphoprotein phosphatase activity	16/1434	174/18368	0.283863	0.79539	0.734681	93492/51207/4624/2138/1847/1850/5797/54704/26191/5799/1845/994/818/1843/11099/138639	16
GO:0005548	GO:0005548	phospholipid transporter activity	6/1434	57/18368	0.284407	0.79539	0.734681	24/5243/338440/10347/10396/5244	6
GO:0001965	GO:0001965	G-protein alpha-subunit binding	3/1434	24/18368	0.287574	0.797581	0.736705	84059/10636/29899	3
GO:0015145	GO:0015145	monosaccharide transmembrane transporter activity	3/1434	24/18368	0.287574	0.797581	0.736705	144195/6515/66035	3
GO:0070840	GO:0070840	dynein complex binding	3/1434	24/18368	0.287574	0.797581	0.736705	8934/6622/29899	3
GO:0042887	GO:0042887	amide transmembrane transporter activity	4/1434	35/18368	0.290414	0.80206	0.740842	1015/6565/64849/113235	4
GO:0005125	GO:0005125	cytokine activity	21/1434	235/18368	0.290787	0.80206	0.740842	9235/3624/651/970/3586/6696/3589/4982/8600/7042/8744/9547/9244/29949/654/9518/114900/7292/655/7481/26585	21
GO:0015103	GO:0015103	inorganic anion transmembrane transporter activity	14/1434	152/18368	0.298973	0.813058	0.751	2554/54102/10060/9498/338440/2556/1188/54020/6560/26266/368/57719/23155/56262	14
GO:0004065	GO:0004065	arylsulfatase activity	2/1434	14/18368	0.299633	0.813058	0.751	410/23213	2
GO:0015562	GO:0015562	efflux transmembrane transporter activity	2/1434	14/18368	0.299633	0.813058	0.751	5243/10058	2
GO:0017110	GO:0017110	nucleoside-diphosphatase activity	2/1434	14/18368	0.299633	0.813058	0.751	9583/284439	2
GO:0044594	GO:0044594	17-beta-hydroxysteroid dehydrogenase (NAD+) activity	2/1434	14/18368	0.299633	0.813058	0.751	1646/1645	2
GO:0071837	GO:0071837	HMG box domain binding	2/1434	14/18368	0.299633	0.813058	0.751	1959/3725	2
GO:0023023	GO:0023023	MHC protein complex binding	4/1434	36/18368	0.308466	0.826062	0.763012	3824/925/3109/972	4
GO:0005112	GO:0005112	Notch binding	3/1434	25/18368	0.309552	0.826062	0.763012	4856/182/3714	3
GO:0035925	GO:0035925	mRNA 3'-UTR AU-rich region binding	3/1434	25/18368	0.309552	0.826062	0.763012	7538/221662/132864	3
GO:0120227	GO:0120227	acyl-CoA binding	3/1434	25/18368	0.309552	0.826062	0.763012	414149/79777/37	3
GO:0048029	GO:0048029	monosaccharide binding	7/1434	71/18368	0.317482	0.826062	0.763012	3965/10584/6515/226/5836/4126/54681	7
GO:0004674	GO:0004674	protein serine/threonine kinase activity	33/1434	386/18368	0.317813	0.826062	0.763012	5063/10110/57144/225689/130399/5603/3611/5292/815/26524/9451/51422/10553/340371/5590/5563/11040/55561/388228/84254/81788/50488/9024/5602/7786/8569/127933/814/818/4293/375449/65268/7048	33
GO:0019209	GO:0019209	kinase activator activity	10/1434	107/18368	0.324292	0.826062	0.763012	10253/51422/54757/2065/1026/9802/8851/7481/81617/26585	10
GO:0004197	GO:0004197	cysteine-type endopeptidase activity	11/1434	119/18368	0.324968	0.826062	0.763012	440854/92291/147968/8837/840/1520/1519/1513/7345/57337/23473	11
GO:0016627	GO:0016627	oxidoreductase activity, acting on the CH-CH group of donors	6/1434	60/18368	0.326329	0.826062	0.763012	1646/7108/1645/37/55316/54884	6
GO:0005109	GO:0005109	frizzled binding	4/1434	37/18368	0.326624	0.826062	0.763012	115908/7481/84133/54894	4
GO:0015035	GO:0015035	protein-disulfide reductase activity	4/1434	37/18368	0.326624	0.826062	0.763012	10587/55576/2745/10954	4
GO:0001846	GO:0001846	opsonin binding	2/1434	15/18368	0.329305	0.826062	0.763012	10747/3685	2
GO:0004115	GO:0004115	3',5'-cyclic-AMP phosphodiesterase activity	2/1434	15/18368	0.329305	0.826062	0.763012	27115/5144	2
GO:0004559	GO:0004559	alpha-mannosidase activity	2/1434	15/18368	0.329305	0.826062	0.763012	4124/4122	2
GO:0004953	GO:0004953	icosanoid receptor activity	2/1434	15/18368	0.329305	0.826062	0.763012	5734/11251	2
GO:0005237	GO:0005237	inhibitory extracellular ligand-gated ion channel activity	2/1434	15/18368	0.329305	0.826062	0.763012	2554/2556	2
GO:0008559	GO:0008559	ABC-type xenobiotic transporter activity	2/1434	15/18368	0.329305	0.826062	0.763012	5243/368	2
GO:0010851	GO:0010851	cyclase regulator activity	2/1434	15/18368	0.329305	0.826062	0.763012	84059/2979	2
GO:0015929	GO:0015929	hexosaminidase activity	2/1434	15/18368	0.329305	0.826062	0.763012	23670/3074	2
GO:0016805	GO:0016805	dipeptidase activity	2/1434	15/18368	0.329305	0.826062	0.763012	1800/10404	2
GO:0016846	GO:0016846	carbon-sulfur lyase activity	2/1434	15/18368	0.329305	0.826062	0.763012	4258/4259	2
GO:0019215	GO:0019215	intermediate filament binding	2/1434	15/18368	0.329305	0.826062	0.763012	83481/121391	2
GO:0030548	GO:0030548	acetylcholine receptor regulator activity	2/1434	15/18368	0.329305	0.826062	0.763012	116372/59353	2
GO:0032794	GO:0032794	GTPase activating protein binding	2/1434	15/18368	0.329305	0.826062	0.763012	10636/5364	2
GO:0045125	GO:0045125	bioactive lipid receptor activity	2/1434	15/18368	0.329305	0.826062	0.763012	1901/10161	2
GO:0097153	GO:0097153	cysteine-type endopeptidase activity involved in apoptotic process	2/1434	15/18368	0.329305	0.826062	0.763012	8837/840	2
GO:0099602	GO:0099602	neurotransmitter receptor regulator activity	2/1434	15/18368	0.329305	0.826062	0.763012	116372/59353	2
GO:1990825	GO:1990825	sequence-specific mRNA binding	2/1434	15/18368	0.329305	0.826062	0.763012	221662/4857	2
GO:0038187	GO:0038187	pattern recognition receptor activity	3/1434	26/18368	0.331577	0.826062	0.763012	64127/85363/22900	3
GO:0042923	GO:0042923	neuropeptide binding	3/1434	26/18368	0.331577	0.826062	0.763012	4986/2925/11251	3
GO:0043225	GO:0043225	ATPase-coupled inorganic anion transmembrane transporter activity	3/1434	26/18368	0.331577	0.826062	0.763012	10060/9498/368	3
GO:0097602	GO:0097602	cullin family protein binding	3/1434	26/18368	0.331577	0.826062	0.763012	51676/79786/26249	3
GO:0099604	GO:0099604	ligand-gated calcium channel activity	3/1434	26/18368	0.331577	0.826062	0.763012	6262/6261/55283	3
GO:0016798	GO:0016798	hydrolase activity, acting on glycosyl bonds	13/1434	144/18368	0.334119	0.830336	0.76696	340990/80162/23670/118788/4124/3425/4122/3554/4126/5016/79661/2519/3074	13
GO:0043539	GO:0043539	protein serine/threonine kinase activator activity	5/1434	49/18368	0.335518	0.831752	0.768268	10253/54757/9802/8851/81617	5
GO:0044389	GO:0044389	ubiquitin-like protein ligase binding	27/1434	316/18368	0.340438	0.839944	0.775834	1959/7855/9636/5243/79899/2272/28951/3725/7414/7133/23208/80279/2065/26191/7852/9627/1026/527/3757/11337/1734/7316/1191/6773/7345/55432/10221	27
GO:0005507	GO:0005507	copper ion binding	6/1434	61/18368	0.340495	0.839944	0.775834	341208/144811/10063/6622/9843/84171	6
GO:0033293	GO:0033293	monocarboxylic acid binding	7/1434	73/18368	0.343292	0.840516	0.776363	9227/1646/1645/5467/5836/32/2946	7
GO:0008013	GO:0008013	beta-catenin binding	8/1434	85/18368	0.344753	0.840516	0.776363	219287/1003/9314/7414/357/23426/4303/55966	8
GO:0005501	GO:0005501	retinoid binding	4/1434	38/18368	0.344842	0.840516	0.776363	9227/24/83758/23596	4
GO:0019840	GO:0019840	isoprenoid binding	4/1434	38/18368	0.344842	0.840516	0.776363	9227/24/83758/23596	4
GO:0005267	GO:0005267	potassium channel activity	11/1434	121/18368	0.344913	0.840516	0.776363	3754/10060/3778/3779/3782/3764/6616/3762/27133/3757/27345	11
GO:0016799	GO:0016799	hydrolase activity, hydrolyzing N-glycosyl compounds	5/1434	50/18368	0.351383	0.843211	0.778851	118788/4124/4122/3554/79661	5
GO:0015491	GO:0015491	cation:cation antiporter activity	3/1434	27/18368	0.353576	0.843211	0.778851	84679/6553/6550	3
GO:0034593	GO:0034593	phosphatidylinositol bisphosphate phosphatase activity	3/1434	27/18368	0.353576	0.843211	0.778851	93492/3635/55529	3
GO:0043425	GO:0043425	bHLH transcription factor binding	3/1434	27/18368	0.353576	0.843211	0.778851	2274/8553/4005	3
GO:0051119	GO:0051119	sugar transmembrane transporter activity	3/1434	27/18368	0.353576	0.843211	0.778851	144195/6515/66035	3
GO:0005254	GO:0005254	chloride channel activity	7/1434	74/18368	0.356293	0.843211	0.778851	2554/54102/338440/2556/1188/57719/23155	7
GO:0004722	GO:0004722	protein serine/threonine phosphatase activity	9/1434	98/18368	0.356601	0.843211	0.778851	51207/4624/2138/1847/1850/54704/1845/818/1843	9
GO:0042562	GO:0042562	hormone binding	8/1434	86/18368	0.356792	0.843211	0.778851	3624/4161/2696/1240/30061/3953/476/5745	8
GO:0005402	GO:0005402	carbohydrate:cation symporter activity	2/1434	16/18368	0.358616	0.843211	0.778851	51151/26503	2
GO:0016894	GO:0016894	endonuclease activity, active with either ribo- or deoxyribonucleic acids and producing 3'-phosphomonoesters	2/1434	16/18368	0.358616	0.843211	0.778851	6035/1777	2
GO:0019841	GO:0019841	retinol binding	2/1434	16/18368	0.358616	0.843211	0.778851	9227/83758	2
GO:0022848	GO:0022848	acetylcholine-gated cation-selective channel activity	2/1434	16/18368	0.358616	0.843211	0.778851	1144/1140	2
GO:0046935	GO:0046935	1-phosphatidylinositol-3-kinase regulator activity	2/1434	16/18368	0.358616	0.843211	0.778851	23533/8835	2
GO:0050700	GO:0050700	CARD domain binding	2/1434	16/18368	0.358616	0.843211	0.778851	64127/22900	2
GO:0070492	GO:0070492	oligosaccharide binding	2/1434	16/18368	0.358616	0.843211	0.778851	5068/3965	2
GO:0005547	GO:0005547	phosphatidylinositol-3,4,5-trisphosphate binding	4/1434	39/18368	0.363079	0.851709	0.786701	57158/10788/10979/9846	4
GO:0005253	GO:0005253	anion channel activity	8/1434	87/18368	0.368876	0.86251	0.796678	2554/54102/338440/2556/1188/57719/23155/56262	8
GO:0042277	GO:0042277	peptide binding	27/1434	321/18368	0.37151	0.86251	0.796678	3624/7855/4986/2890/206338/2925/64127/7042/2696/2028/1240/11015/30061/972/1471/4258/10381/2947/11251/3953/3339/3841/51752/1191/5745/3105/2946	27
GO:0004713	GO:0004713	protein tyrosine kinase activity	12/1434	136/18368	0.373025	0.86251	0.796678	4915/2044/2041/1944/3815/2065/8828/1969/2047/5159/3055/1945	12
GO:0046875	GO:0046875	ephrin receptor binding	3/1434	28/18368	0.375481	0.86251	0.796678	1944/8851/1945	3
GO:0080025	GO:0080025	phosphatidylinositol-3,5-bisphosphate binding	3/1434	28/18368	0.375481	0.86251	0.796678	57158/57664/57231	3
GO:0031625	GO:0031625	ubiquitin protein ligase binding	25/1434	297/18368	0.376975	0.86251	0.796678	1959/7855/9636/5243/79899/2272/28951/3725/7414/7133/23208/2065/26191/7852/9627/1026/527/3757/11337/1734/7316/1191/7345/55432/10221	25
GO:0005496	GO:0005496	steroid binding	9/1434	100/18368	0.37924	0.86251	0.796678	54847/54852/150696/51141/134429/57476/8842/476/114881	9
GO:0106310	GO:0106310	protein serine kinase activity	30/1434	360/18368	0.381576	0.86251	0.796678	5063/10110/57144/225689/5603/140469/3611/5292/815/26524/9451/5590/5563/11040/55561/388228/84254/114783/81788/50488/9024/5602/7786/8569/127933/814/818/4293/375449/65268	30
GO:0001618	GO:0001618	virus receptor activity	7/1434	76/18368	0.382411	0.86251	0.796678	81607/50848/7852/3383/1969/4179/3685	7
GO:1901682	GO:1901682	sulfur compound transmembrane transporter activity	5/1434	52/18368	0.383191	0.86251	0.796678	64849/26266/368/51000/206358	5
GO:0016836	GO:0016836	hydro-lyase activity	6/1434	64/18368	0.38328	0.86251	0.796678	1545/2026/2027/55268/767/770	6
GO:0004252	GO:0004252	serine-type endopeptidase activity	15/1434	174/18368	0.383458	0.86251	0.796678	3002/2999/5328/255738/2152/341277/100287362/2159/715/1520/716/4320/1513/10747/5652	15
GO:0005001	GO:0005001	transmembrane receptor protein tyrosine phosphatase activity	2/1434	17/18368	0.387442	0.86251	0.796678	5797/5799	2
GO:0005324	GO:0005324	long-chain fatty acid transporter activity	2/1434	17/18368	0.387442	0.86251	0.796678	225/5826	2
GO:0008484	GO:0008484	sulfuric ester hydrolase activity	2/1434	17/18368	0.387442	0.86251	0.796678	410/23213	2
GO:0009881	GO:0009881	photoreceptor activity	2/1434	17/18368	0.387442	0.86251	0.796678	23596/1407	2
GO:0019198	GO:0019198	transmembrane receptor protein phosphatase activity	2/1434	17/18368	0.387442	0.86251	0.796678	5797/5799	2
GO:0031489	GO:0031489	myosin V binding	2/1434	17/18368	0.387442	0.86251	0.796678	5864/51560	2
GO:0034185	GO:0034185	apolipoprotein binding	2/1434	17/18368	0.387442	0.86251	0.796678	255738/3931	2
GO:0042165	GO:0042165	neurotransmitter binding	2/1434	17/18368	0.387442	0.86251	0.796678	1144/1140	2
GO:0042625	GO:0042625	ATPase-coupled ion transmembrane transporter activity	2/1434	17/18368	0.387442	0.86251	0.796678	155066/527	2
GO:0044769	GO:0044769	ATPase activity, coupled to transmembrane movement of ions, rotational mechanism	2/1434	17/18368	0.387442	0.86251	0.796678	155066/527	2
GO:0046961	GO:0046961	proton-transporting ATPase activity, rotational mechanism	2/1434	17/18368	0.387442	0.86251	0.796678	155066/527	2
GO:0140677	GO:0140677	molecular function activator activity	13/1434	150/18368	0.389362	0.864865	0.798853	482/10811/5864/8837/130872/29103/4258/2979/135154/4660/6810/200185/54344	13
GO:0140272	GO:0140272	exogenous protein binding	7/1434	77/18368	0.395498	0.868887	0.802568	81607/50848/7852/3383/1969/4179/3685	7
GO:0004033	GO:0004033	aldo-keto reductase (NADP) activity	3/1434	29/18368	0.39723	0.868887	0.802568	1646/1645/83592	3
GO:0016628	GO:0016628	oxidoreductase activity, acting on the CH-CH group of donors, NAD or NADP as acceptor	3/1434	29/18368	0.39723	0.868887	0.802568	1646/7108/1645	3
GO:0016645	GO:0016645	oxidoreductase activity, acting on the CH-NH group of donors	3/1434	29/18368	0.39723	0.868887	0.802568	2110/200895/10157	3
GO:0035250	GO:0035250	UDP-galactosyltransferase activity	3/1434	29/18368	0.39723	0.868887	0.802568	53947/7368/9334	3
GO:0046625	GO:0046625	sphingolipid binding	3/1434	29/18368	0.39723	0.868887	0.802568	1901/2055/25999	3
GO:0051059	GO:0051059	NF-kappaB binding	3/1434	29/18368	0.39723	0.868887	0.802568	80279/5467/8904	3
GO:0015081	GO:0015081	sodium ion transmembrane transporter activity	13/1434	152/18368	0.407995	0.888886	0.821041	57030/9498/159963/8911/64849/84679/357/26266/6553/6550/476/6329/54407	13
GO:0004303	GO:0004303	estradiol 17-beta-dehydrogenase activity	2/1434	18/18368	0.415679	0.888886	0.821041	1646/1645	2
GO:0005229	GO:0005229	intracellular calcium activated chloride channel activity	2/1434	18/18368	0.415679	0.888886	0.821041	338440/57719	2
GO:0031435	GO:0031435	mitogen-activated protein kinase kinase kinase binding	2/1434	18/18368	0.415679	0.888886	0.821041	9802/7048	2
GO:0042834	GO:0042834	peptidoglycan binding	2/1434	18/18368	0.415679	0.888886	0.821041	5068/64127	2
GO:0050811	GO:0050811	GABA receptor binding	2/1434	18/18368	0.415679	0.888886	0.821041	11337/9495	2
GO:0061778	GO:0061778	intracellular chloride channel activity	2/1434	18/18368	0.415679	0.888886	0.821041	338440/57719	2
GO:0099095	GO:0099095	ligand-gated anion channel activity	2/1434	18/18368	0.415679	0.888886	0.821041	2554/2556	2
GO:0015036	GO:0015036	disulfide oxidoreductase activity	4/1434	42/18368	0.41751	0.888886	0.821041	10587/55576/2745/10954	4
GO:0019894	GO:0019894	kinesin binding	4/1434	42/18368	0.41751	0.888886	0.821041	128344/8934/9639/6622	4
GO:0005217	GO:0005217	intracellular ligand-gated ion channel activity	3/1434	30/18368	0.418768	0.888886	0.821041	6262/6261/55283	3
GO:0005343	GO:0005343	organic acid:sodium symporter activity	3/1434	30/18368	0.418768	0.888886	0.821041	159963/64849/54407	3
GO:0017147	GO:0017147	Wnt-protein binding	3/1434	30/18368	0.418768	0.888886	0.821041	7855/115908/2487	3
GO:0033764	GO:0033764	steroid dehydrogenase activity, acting on the CH-OH group of donors, NAD or NADP as acceptor	3/1434	30/18368	0.418768	0.888886	0.821041	1646/8608/1645	3
GO:0016835	GO:0016835	carbon-oxygen lyase activity	7/1434	79/18368	0.421653	0.893121	0.824952	1545/2026/2027/55268/767/770/79661	7
GO:0005319	GO:0005319	lipid transporter activity	13/1434	154/18368	0.426667	0.90184	0.833006	634/225/24/5243/338440/10347/10396/134429/57476/148229/5244/114881/5826	13
GO:1990782	GO:1990782	protein tyrosine kinase binding	9/1434	105/18368	0.436101	0.919843	0.849635	634/1003/2668/25759/117854/199731/9802/1845/9846	9
GO:0071813	GO:0071813	lipoprotein particle binding	3/1434	31/18368	0.440044	0.923273	0.852803	7057/255738/55576	3
GO:0071814	GO:0071814	protein-lipid complex binding	3/1434	31/18368	0.440044	0.923273	0.852803	7057/255738/55576	3
GO:0004675	GO:0004675	transmembrane receptor protein serine/threonine kinase activity	2/1434	19/18368	0.443245	0.923273	0.852803	130399/7048	2
GO:0004890	GO:0004890	GABA-A receptor activity	2/1434	19/18368	0.443245	0.923273	0.852803	2554/2556	2
GO:0010314	GO:0010314	phosphatidylinositol-5-phosphate binding	2/1434	19/18368	0.443245	0.923273	0.852803	79674/57158	2
GO:0016646	GO:0016646	oxidoreductase activity, acting on the CH-NH group of donors, NAD or NADP as acceptor	2/1434	19/18368	0.443245	0.923273	0.852803	200895/10157	2
GO:0004712	GO:0004712	protein serine/threonine/tyrosine kinase activity	4/1434	44/18368	0.453215	0.938202	0.866593	5063/5563/5602/4293	4
GO:0008375	GO:0008375	acetylglucosaminyltransferase activity	4/1434	44/18368	0.453215	0.938202	0.866593	11320/3955/285203/3074	4
GO:0051879	GO:0051879	Hsp90 protein binding	4/1434	44/18368	0.453215	0.938202	0.866593	64127/2983/9451/130872	4
GO:0030332	GO:0030332	cyclin binding	3/1434	32/18368	0.461011	0.947261	0.87496	80279/1026/7126	3
GO:0071889	GO:0071889	14-3-3 protein binding	3/1434	32/18368	0.461011	0.947261	0.87496	7538/57458/5590	3
GO:0016667	GO:0016667	oxidoreductase activity, acting on a sulfur group of donors	5/1434	57/18368	0.461962	0.947261	0.87496	10587/55576/253827/2745/10954	5
GO:0004857	GO:0004857	enzyme inhibitor activity	6/1434	70/18368	0.46842	0.947261	0.87496	306/51129/301/390940/4660/80119	6
GO:0003756	GO:0003756	protein disulfide isomerase activity	2/1434	20/18368	0.47007	0.947261	0.87496	78987/10954	2
GO:0009678	GO:0009678	pyrophosphate hydrolysis-driven proton transmembrane transporter activity	2/1434	20/18368	0.47007	0.947261	0.87496	155066/527	2
GO:0016500	GO:0016500	protein-hormone receptor activity	2/1434	20/18368	0.47007	0.947261	0.87496	1240/54328	2
GO:0016638	GO:0016638	oxidoreductase activity, acting on the CH-NH2 group of donors	2/1434	20/18368	0.47007	0.947261	0.87496	554235/84171	2
GO:0016864	GO:0016864	intramolecular oxidoreductase activity, transposing S-S bonds	2/1434	20/18368	0.47007	0.947261	0.87496	78987/10954	2
GO:0019211	GO:0019211	phosphatase activator activity	2/1434	20/18368	0.47007	0.947261	0.87496	5526/23645	2
GO:0030296	GO:0030296	protein tyrosine kinase activator activity	2/1434	20/18368	0.47007	0.947261	0.87496	2065/26585	2
GO:0070300	GO:0070300	phosphatidic acid binding	2/1434	20/18368	0.47007	0.947261	0.87496	57158/57476	2
GO:0097001	GO:0097001	ceramide binding	2/1434	20/18368	0.47007	0.947261	0.87496	2055/25999	2
GO:0048156	GO:0048156	tau protein binding	4/1434	45/18368	0.4708	0.947261	0.87496	6622/9024/3306/1191	4
GO:0008200	GO:0008200	ion channel inhibitor activity	3/1434	33/18368	0.481632	0.951996	0.879334	255738/6804/65268	3
GO:0019239	GO:0019239	deaminase activity	3/1434	33/18368	0.481632	0.951996	0.879334	9615/144811/9582	3
GO:0001540	GO:0001540	amyloid-beta binding	7/1434	84/18368	0.486301	0.951996	0.879334	7855/2890/7042/972/1471/3339/1191	7
GO:0043177	GO:0043177	organic acid binding	11/1434	135/18368	0.487056	0.951996	0.879334	2571/6262/7054/9227/6999/2348/5467/32/113235/4935/54681	11
GO:0008047	GO:0008047	enzyme activator activity	9/1434	110/18368	0.492408	0.951996	0.879334	10811/8837/4258/2979/135154/4660/6810/200185/54344	9
GO:0004175	GO:0004175	endopeptidase activity	34/1434	430/18368	0.495336	0.951996	0.879334	3002/440854/2999/5328/255738/92291/60676/2152/8510/341277/100287362/2159/9507/147968/715/8837/57211/80332/840/1520/716/89932/8904/1519/4320/1513/51752/10747/7345/53616/11173/57337/5652/23473	34
GO:0003841	GO:0003841	1-acylglycerol-3-phosphate O-acyltransferase activity	2/1434	21/18368	0.496104	0.951996	0.879334	54947/254531	2
GO:0015662	GO:0015662	P-type ion transporter activity	2/1434	21/18368	0.496104	0.951996	0.879334	489/476	2
GO:0051010	GO:0051010	microtubule plus-end binding	2/1434	21/18368	0.496104	0.951996	0.879334	79745/25999	2
GO:0140358	GO:0140358	P-type transmembrane transporter activity	2/1434	21/18368	0.496104	0.951996	0.879334	489/476	2
GO:0050660	GO:0050660	flavin adenine dinucleotide binding	7/1434	85/18368	0.499004	0.951996	0.879334	79400/10587/7498/37/221656/2110/1407	7
GO:0016229	GO:0016229	steroid dehydrogenase activity	3/1434	34/18368	0.501869	0.951996	0.879334	1646/8608/1645	3
GO:0016248	GO:0016248	channel inhibitor activity	3/1434	34/18368	0.501869	0.951996	0.879334	255738/6804/65268	3
GO:0045505	GO:0045505	dynein intermediate chain binding	3/1434	34/18368	0.501869	0.951996	0.879334	144132/196385/127602	3
GO:0022824	GO:0022824	transmitter-gated ion channel activity	5/1434	60/18368	0.507822	0.951996	0.879334	2554/1144/2890/2556/1140	5
GO:0022835	GO:0022835	transmitter-gated channel activity	5/1434	60/18368	0.507822	0.951996	0.879334	2554/1144/2890/2556/1140	5
GO:0015370	GO:0015370	solute:sodium symporter activity	6/1434	73/18368	0.509862	0.951996	0.879334	57030/9498/159963/64849/26266/54407	6
GO:0106306	GO:0106306	protein serine phosphatase activity	6/1434	73/18368	0.509862	0.951996	0.879334	51207/2138/1847/1850/1845/1843	6
GO:0106307	GO:0106307	protein threonine phosphatase activity	6/1434	73/18368	0.509862	0.951996	0.879334	51207/2138/1847/1850/1845/1843	6
GO:0031406	GO:0031406	carboxylic acid binding	14/1434	176/18368	0.511411	0.951996	0.879334	2571/9227/2348/1646/375790/1645/7903/5467/5836/32/113235/4935/54681/2946	14
GO:0016209	GO:0016209	antioxidant activity	7/1434	86/18368	0.511605	0.951996	0.879334	10587/1728/4258/2878/2745/2946/4259	7
GO:0008022	GO:0008022	protein C-terminus binding	15/1434	189/18368	0.512672	0.951996	0.879334	1490/10133/5864/4059/55607/24139/9223/23426/29899/3339/1742/1759/79661/6310/3981	15
GO:0008234	GO:0008234	cysteine-type peptidase activity	15/1434	190/18368	0.521134	0.951996	0.879334	440854/92291/54858/147968/8837/840/1520/161725/1519/1513/7345/55432/221302/57337/23473	15
GO:0005416	GO:0005416	amino acid:cation symporter activity	2/1434	22/18368	0.521306	0.951996	0.879334	206358/54407	2
GO:0005537	GO:0005537	mannose binding	2/1434	22/18368	0.521306	0.951996	0.879334	10584/4126	2
GO:0005540	GO:0005540	hyaluronic acid binding	2/1434	22/18368	0.521306	0.951996	0.879334	55576/960	2
GO:0009975	GO:0009975	cyclase activity	2/1434	22/18368	0.521306	0.951996	0.879334	2983/112	2
GO:0015296	GO:0015296	anion:cation symporter activity	2/1434	22/18368	0.521306	0.951996	0.879334	6560/26266	2
GO:0016881	GO:0016881	acid-amino acid ligase activity	2/1434	22/18368	0.521306	0.951996	0.879334	26140/2730	2
GO:0017075	GO:0017075	syntaxin-1 binding	2/1434	22/18368	0.521306	0.951996	0.879334	6616/112476	2
GO:0030021	GO:0030021	extracellular matrix structural constituent conferring compression resistance	2/1434	22/18368	0.521306	0.951996	0.879334	633/3339	2
GO:0030742	GO:0030742	GTP-dependent protein binding	2/1434	22/18368	0.521306	0.951996	0.879334	5864/23682	2
GO:0033691	GO:0033691	sialic acid binding	2/1434	22/18368	0.521306	0.951996	0.879334	375790/7903	2
GO:0055106	GO:0055106	ubiquitin-protein transferase regulator activity	2/1434	22/18368	0.521306	0.951996	0.879334	28951/10221	2
GO:0072349	GO:0072349	modified amino acid transmembrane transporter activity	2/1434	22/18368	0.521306	0.951996	0.879334	64849/113235	2
GO:0120020	GO:0120020	cholesterol transfer activity	2/1434	22/18368	0.521306	0.951996	0.879334	134429/57476	2
GO:0015298	GO:0015298	solute:cation antiporter activity	3/1434	35/18368	0.521693	0.951996	0.879334	84679/6553/6550	3
GO:0070888	GO:0070888	E-box binding	4/1434	48/18368	0.522174	0.951996	0.879334	4286/8553/1407/6935	4
GO:0019905	GO:0019905	syntaxin binding	6/1434	74/18368	0.523412	0.951996	0.879334	8938/6616/51760/2801/8417/112476	6
GO:0016757	GO:0016757	glycosyltransferase activity	21/1434	270/18368	0.54035	0.951996	0.879334	53947/84620/2525/2523/83857/7368/8869/11320/7903/26301/144811/3955/285203/9334/29071/5836/83468/10585/64132/3074/1798	21
GO:0015248	GO:0015248	sterol transporter activity	3/1434	36/18368	0.541077	0.951996	0.879334	134429/57476/114881	3
GO:0016814	GO:0016814	hydrolase activity, acting on carbon-nitrogen (but not peptide) bonds, in cyclic amidines	3/1434	36/18368	0.541077	0.951996	0.879334	9615/144811/9582	3
GO:0042162	GO:0042162	telomeric DNA binding	3/1434	36/18368	0.541077	0.951996	0.879334	80169/79618/80119	3
GO:0004114	GO:0004114	3',5'-cyclic-nucleotide phosphodiesterase activity	2/1434	23/18368	0.545647	0.951996	0.879334	27115/5144	2
GO:0005158	GO:0005158	insulin receptor binding	2/1434	23/18368	0.545647	0.951996	0.879334	10580/55788	2
GO:0005212	GO:0005212	structural constituent of eye lens	2/1434	23/18368	0.545647	0.951996	0.879334	1411/126393	2
GO:0005248	GO:0005248	voltage-gated sodium channel activity	2/1434	23/18368	0.545647	0.951996	0.879334	8911/6329	2
GO:0030552	GO:0030552	cAMP binding	2/1434	23/18368	0.545647	0.951996	0.879334	10411/5144	2
GO:0042171	GO:0042171	lysophosphatidic acid acyltransferase activity	2/1434	23/18368	0.545647	0.951996	0.879334	54947/254531	2
GO:0047617	GO:0047617	acyl-CoA hydrolase activity	2/1434	23/18368	0.545647	0.951996	0.879334	225/641371	2
GO:0070530	GO:0070530	K63-linked polyubiquitin modification-dependent protein binding	2/1434	23/18368	0.545647	0.951996	0.879334	10133/161725	2
GO:0071617	GO:0071617	lysophospholipid acyltransferase activity	2/1434	23/18368	0.545647	0.951996	0.879334	54947/254531	2
GO:0120015	GO:0120015	sterol transfer activity	2/1434	23/18368	0.545647	0.951996	0.879334	134429/57476	2
GO:0140103	GO:0140103	catalytic activity, acting on a glycoprotein	2/1434	23/18368	0.545647	0.951996	0.879334	11320/29071	2
GO:0004300	GO:0004300	enoyl-CoA hydratase activity	1/1434	10/18368	0.556507	0.951996	0.879334	55268	1
GO:0004726	GO:0004726	non-membrane spanning protein tyrosine phosphatase activity	1/1434	10/18368	0.556507	0.951996	0.879334	26191	1
GO:0005522	GO:0005522	profilin binding	1/1434	10/18368	0.556507	0.951996	0.879334	7408	1
GO:0005528	GO:0005528	FK506 binding	1/1434	10/18368	0.556507	0.951996	0.879334	51661	1
GO:0008190	GO:0008190	eukaryotic initiation factor 4E binding	1/1434	10/18368	0.556507	0.951996	0.879334	5015	1
GO:0008239	GO:0008239	dipeptidyl-peptidase activity	1/1434	10/18368	0.556507	0.951996	0.879334	10279	1
GO:0008519	GO:0008519	ammonium transmembrane transporter activity	1/1434	10/18368	0.556507	0.951996	0.879334	6560	1
GO:0008641	GO:0008641	ubiquitin-like modifier activating enzyme activity	1/1434	10/18368	0.556507	0.951996	0.879334	7318	1
GO:0015165	GO:0015165	pyrimidine nucleotide-sugar transmembrane transporter activity	1/1434	10/18368	0.556507	0.951996	0.879334	10559	1
GO:0016175	GO:0016175	superoxide-generating NAD(P)H oxidase activity	1/1434	10/18368	0.556507	0.951996	0.879334	79400	1
GO:0016176	GO:0016176	superoxide-generating NADPH oxidase activator activity	1/1434	10/18368	0.556507	0.951996	0.879334	10811	1
GO:0016595	GO:0016595	glutamate binding	1/1434	10/18368	0.556507	0.951996	0.879334	2571	1
GO:0016634	GO:0016634	oxidoreductase activity, acting on the CH-CH group of donors, oxygen as acceptor	1/1434	10/18368	0.556507	0.951996	0.879334	55316	1
GO:0016653	GO:0016653	oxidoreductase activity, acting on NAD(P)H, heme protein as acceptor	1/1434	10/18368	0.556507	0.951996	0.879334	1728	1
GO:0016717	GO:0016717	oxidoreductase activity, acting on paired donors, with oxidation of a pair of donors resulting in the reduction of molecular oxygen to two molecules of water	1/1434	10/18368	0.556507	0.951996	0.879334	3995	1
GO:0016868	GO:0016868	intramolecular transferase activity, phosphotransferases	1/1434	10/18368	0.556507	0.951996	0.879334	283209	1
GO:0031419	GO:0031419	cobalamin binding	1/1434	10/18368	0.556507	0.951996	0.879334	55788	1
GO:0034596	GO:0034596	phosphatidylinositol phosphate 4-phosphatase activity	1/1434	10/18368	0.556507	0.951996	0.879334	55529	1
GO:0035374	GO:0035374	chondroitin sulfate binding	1/1434	10/18368	0.556507	0.951996	0.879334	375790	1
GO:0035612	GO:0035612	AP-2 adaptor complex binding	1/1434	10/18368	0.556507	0.951996	0.879334	55788	1
GO:0043139	GO:0043139	5'-3' DNA helicase activity	1/1434	10/18368	0.556507	0.951996	0.879334	80119	1
GO:0043208	GO:0043208	glycosphingolipid binding	1/1434	10/18368	0.556507	0.951996	0.879334	25999	1
GO:0046030	GO:0046030	inositol trisphosphate phosphatase activity	1/1434	10/18368	0.556507	0.951996	0.879334	3635	1
GO:0047844	GO:0047844	deoxycytidine deaminase activity	1/1434	10/18368	0.556507	0.951996	0.879334	9582	1
GO:0050786	GO:0050786	RAGE receptor binding	1/1434	10/18368	0.556507	0.951996	0.879334	6275	1
GO:0051880	GO:0051880	G-quadruplex DNA binding	1/1434	10/18368	0.556507	0.951996	0.879334	80119	1
GO:0070008	GO:0070008	serine-type exopeptidase activity	1/1434	10/18368	0.556507	0.951996	0.879334	59342	1
GO:0097199	GO:0097199	cysteine-type endopeptidase activity involved in apoptotic signaling pathway	1/1434	10/18368	0.556507	0.951996	0.879334	8837	1
GO:0098505	GO:0098505	G-rich strand telomeric DNA binding	1/1434	10/18368	0.556507	0.951996	0.879334	80169	1
GO:0099528	GO:0099528	G protein-coupled neurotransmitter receptor activity	1/1434	10/18368	0.556507	0.951996	0.879334	2550	1
GO:0071949	GO:0071949	FAD binding	3/1434	37/18368	0.56	0.951996	0.879334	7498/221656/1407	3
GO:0061629	GO:0061629	RNA polymerase II-specific DNA-binding transcription factor binding	23/1434	299/18368	0.561307	0.951996	0.879334	1959/27063/8320/9314/2353/3429/5629/3725/7041/80279/583/5467/8553/23426/7005/81/4005/23493/8904/6722/3275/1407/405	23
GO:0000287	GO:0000287	magnesium ion binding	17/1434	221/18368	0.562049	0.951996	0.879334	2669/5414/2026/2053/2027/10396/171425/55561/148229/6622/81788/9024/8781/80119/64132/83594/375449	17
GO:0000030	GO:0000030	mannosyltransferase activity	2/1434	24/18368	0.569109	0.951996	0.879334	83857/10585	2
GO:0015252	GO:0015252	proton channel activity	2/1434	24/18368	0.569109	0.951996	0.879334	79400/527	2
GO:0019957	GO:0019957	C-C chemokine binding	2/1434	24/18368	0.569109	0.951996	0.879334	7538/7852	2
GO:0043274	GO:0043274	phospholipase binding	2/1434	24/18368	0.569109	0.951996	0.879334	5590/6622	2
GO:0004601	GO:0004601	peroxidase activity	4/1434	51/18368	0.571041	0.951996	0.879334	4258/2878/2946/4259	4
GO:0051018	GO:0051018	protein kinase A binding	4/1434	51/18368	0.571041	0.951996	0.879334	6262/80309/5569/9495	4
GO:0030971	GO:0030971	receptor tyrosine kinase binding	6/1434	78/18368	0.575981	0.951996	0.879334	2668/25759/199731/9802/1845/9846	6
GO:0004520	GO:0004520	endodeoxyribonuclease activity	3/1434	38/18368	0.578442	0.951996	0.879334	5896/1773/1777	3
GO:0015175	GO:0015175	neutral amino acid transmembrane transporter activity	3/1434	38/18368	0.578442	0.951996	0.879334	81855/206358/54407	3
GO:0008146	GO:0008146	sulfotransferase activity	4/1434	52/18368	0.586695	0.951996	0.879334	27233/50515/6819/79690	4
GO:0016597	GO:0016597	amino acid binding	4/1434	52/18368	0.586695	0.951996	0.879334	2571/7054/6999/4935	4
GO:0000774	GO:0000774	adenyl-nucleotide exchange factor activity	1/1434	11/18368	0.59115	0.951996	0.879334	64374	1
GO:0001161	GO:0001161	intronic transcription regulatory region sequence-specific DNA binding	1/1434	11/18368	0.59115	0.951996	0.879334	604	1
GO:0005247	GO:0005247	voltage-gated chloride channel activity	1/1434	11/18368	0.59115	0.951996	0.879334	1188	1
GO:0005436	GO:0005436	sodium:phosphate symporter activity	1/1434	11/18368	0.59115	0.951996	0.879334	57030	1
GO:0016273	GO:0016273	arginine N-methyltransferase activity	1/1434	11/18368	0.59115	0.951996	0.879334	3275	1
GO:0016274	GO:0016274	protein-arginine N-methyltransferase activity	1/1434	11/18368	0.59115	0.951996	0.879334	3275	1
GO:0016832	GO:0016832	aldehyde-lyase activity	1/1434	11/18368	0.59115	0.951996	0.879334	226	1
GO:0016857	GO:0016857	racemase and epimerase activity, acting on carbohydrates and derivatives	1/1434	11/18368	0.59115	0.951996	0.879334	26035	1
GO:0017128	GO:0017128	phospholipid scramblase activity	1/1434	11/18368	0.59115	0.951996	0.879334	338440	1
GO:0019855	GO:0019855	calcium channel inhibitor activity	1/1434	11/18368	0.59115	0.951996	0.879334	6804	1
GO:0030283	GO:0030283	testosterone dehydrogenase [NAD(P)] activity	1/1434	11/18368	0.59115	0.951996	0.879334	1645	1
GO:0035252	GO:0035252	UDP-xylosyltransferase activity	1/1434	11/18368	0.59115	0.951996	0.879334	64132	1
GO:0042285	GO:0042285	xylosyltransferase activity	1/1434	11/18368	0.59115	0.951996	0.879334	64132	1
GO:0043560	GO:0043560	insulin receptor substrate binding	1/1434	11/18368	0.59115	0.951996	0.879334	5590	1
GO:0047676	GO:0047676	arachidonate-CoA ligase activity	1/1434	11/18368	0.59115	0.951996	0.879334	23305	1
GO:0061665	GO:0061665	SUMO ligase activity	1/1434	11/18368	0.59115	0.951996	0.879334	1959	1
GO:0097371	GO:0097371	MDM2/MDM4 family protein binding	1/1434	11/18368	0.59115	0.951996	0.879334	80279	1
GO:0099186	GO:0099186	structural constituent of postsynapse	1/1434	11/18368	0.59115	0.951996	0.879334	87	1
GO:0102545	GO:0102545	phosphatidyl phospholipase B activity	1/1434	11/18368	0.59115	0.951996	0.879334	151056	1
GO:0140036	GO:0140036	ubiquitin-dependent protein binding	1/1434	11/18368	0.59115	0.951996	0.879334	338692	1
GO:1901612	GO:1901612	cardiolipin binding	1/1434	11/18368	0.59115	0.951996	0.879334	6121	1
GO:0004112	GO:0004112	cyclic-nucleotide phosphodiesterase activity	2/1434	25/18368	0.591679	0.951996	0.879334	27115/5144	2
GO:0008266	GO:0008266	poly(U) RNA binding	2/1434	25/18368	0.591679	0.951996	0.879334	124540/6310	2
GO:0016289	GO:0016289	CoA hydrolase activity	2/1434	25/18368	0.591679	0.951996	0.879334	225/641371	2
GO:0030247	GO:0030247	polysaccharide binding	2/1434	25/18368	0.591679	0.951996	0.879334	89801/5168	2
GO:0034237	GO:0034237	protein kinase A regulatory subunit binding	2/1434	25/18368	0.591679	0.951996	0.879334	6262/9495	2
GO:0051019	GO:0051019	mitogen-activated protein kinase binding	2/1434	25/18368	0.591679	0.951996	0.879334	80279/1843	2
GO:1901981	GO:1901981	phosphatidylinositol phosphate binding	13/1434	173/18368	0.598523	0.958611	0.885444	219287/79674/7429/57158/54843/55876/9711/57664/7262/57231/10788/10979/9846	13
GO:0097110	GO:0097110	scaffold protein binding	5/1434	67/18368	0.607767	0.958611	0.885444	2913/3757/1742/5144/9495	5
GO:0001637	GO:0001637	G protein-coupled chemoattractant receptor activity	2/1434	26/18368	0.613354	0.958611	0.885444	1240/7852	2
GO:0004806	GO:0004806	triglyceride lipase activity	2/1434	26/18368	0.613354	0.958611	0.885444	151056/1056	2
GO:0004950	GO:0004950	chemokine receptor activity	2/1434	26/18368	0.613354	0.958611	0.885444	1240/7852	2
GO:0042974	GO:0042974	retinoic acid receptor binding	2/1434	26/18368	0.613354	0.958611	0.885444	81/3275	2
GO:0017080	GO:0017080	sodium channel regulator activity	3/1434	40/18368	0.613829	0.958611	0.885444	255738/10110/5652	3
GO:0043014	GO:0043014	alpha-tubulin binding	3/1434	40/18368	0.613829	0.958611	0.885444	83988/6622/8851	3
GO:0003906	GO:0003906	DNA-(apurinic or apyrimidinic site) endonuclease activity	1/1434	12/18368	0.623088	0.958611	0.885444	79661	1
GO:0003995	GO:0003995	acyl-CoA dehydrogenase activity	1/1434	12/18368	0.623088	0.958611	0.885444	37	1
GO:0004126	GO:0004126	cytidine deaminase activity	1/1434	12/18368	0.623088	0.958611	0.885444	9582	1
GO:0004875	GO:0004875	complement receptor activity	1/1434	12/18368	0.623088	0.958611	0.885444	1240	1
GO:0005024	GO:0005024	transforming growth factor beta-activated receptor activity	1/1434	12/18368	0.623088	0.958611	0.885444	7048	1
GO:0005165	GO:0005165	neurotrophin receptor binding	1/1434	12/18368	0.623088	0.958611	0.885444	627	1
GO:0005338	GO:0005338	nucleotide-sugar transmembrane transporter activity	1/1434	12/18368	0.623088	0.958611	0.885444	10559	1
GO:0005527	GO:0005527	macrolide binding	1/1434	12/18368	0.623088	0.958611	0.885444	51661	1
GO:0015280	GO:0015280	ligand-gated sodium channel activity	1/1434	12/18368	0.623088	0.958611	0.885444	357	1
GO:0015651	GO:0015651	quaternary ammonium group transmembrane transporter activity	1/1434	12/18368	0.623088	0.958611	0.885444	788	1
GO:0022858	GO:0022858	alanine transmembrane transporter activity	1/1434	12/18368	0.623088	0.958611	0.885444	206358	1
GO:0030955	GO:0030955	potassium ion binding	1/1434	12/18368	0.623088	0.958611	0.885444	476	1
GO:0031543	GO:0031543	peptidyl-proline dioxygenase activity	1/1434	12/18368	0.623088	0.958611	0.885444	54681	1
GO:0033130	GO:0033130	acetylcholine receptor binding	1/1434	12/18368	0.623088	0.958611	0.885444	1742	1
GO:0035256	GO:0035256	G protein-coupled glutamate receptor binding	1/1434	12/18368	0.623088	0.958611	0.885444	9455	1
GO:0042975	GO:0042975	peroxisome proliferator activated receptor binding	1/1434	12/18368	0.623088	0.958611	0.885444	3275	1
GO:0043047	GO:0043047	single-stranded telomeric DNA binding	1/1434	12/18368	0.623088	0.958611	0.885444	80169	1
GO:0061578	GO:0061578	Lys63-specific deubiquitinase activity	1/1434	12/18368	0.623088	0.958611	0.885444	55432	1
GO:0070410	GO:0070410	co-SMAD binding	1/1434	12/18368	0.623088	0.958611	0.885444	7050	1
GO:0005546	GO:0005546	phosphatidylinositol-4,5-bisphosphate binding	6/1434	82/18368	0.625489	0.958611	0.885444	219287/7429/57158/54843/55876/57664	6
GO:0046943	GO:0046943	carboxylic acid transmembrane transporter activity	12/1434	163/18368	0.626674	0.958611	0.885444	634/57030/55089/159963/5243/81855/9122/64849/123096/113235/206358/54407	12
GO:0016859	GO:0016859	cis-trans isomerase activity	3/1434	41/18368	0.630753	0.958611	0.885444	6121/55033/51661	3
GO:0016877	GO:0016877	ligase activity, forming carbon-sulfur bonds	3/1434	41/18368	0.630753	0.958611	0.885444	23305/7318/55902	3
GO:0016684	GO:0016684	oxidoreductase activity, acting on peroxide as acceptor	4/1434	55/18368	0.631587	0.958611	0.885444	4258/2878/2946/4259	4
GO:0004709	GO:0004709	MAP kinase kinase kinase activity	2/1434	27/18368	0.634136	0.958611	0.885444	7786/4293	2
GO:0016405	GO:0016405	CoA-ligase activity	2/1434	27/18368	0.634136	0.958611	0.885444	23305/55902	2
GO:0022884	GO:0022884	macromolecule transmembrane transporter activity	2/1434	27/18368	0.634136	0.958611	0.885444	54847/23480	2
GO:0023026	GO:0023026	MHC class II protein complex binding	2/1434	27/18368	0.634136	0.958611	0.885444	3109/972	2
GO:0005342	GO:0005342	organic acid transmembrane transporter activity	12/1434	164/18368	0.635161	0.958611	0.885444	634/57030/55089/159963/5243/81855/9122/64849/123096/113235/206358/54407	12
GO:0003924	GO:0003924	GTPase activity	25/1434	337/18368	0.635519	0.958611	0.885444	64284/85397/4600/24/27314/2669/5414/326624/5864/23157/10636/5880/54509/8934/6237/51560/65997/2787/10381/23682/9583/1759/83452/54622/285598	25
GO:0005506	GO:0005506	iron ion binding	11/1434	151/18368	0.638965	0.958611	0.885444	1591/7054/1545/7498/51302/2512/1036/6622/54681/9843/10826	11
GO:0004222	GO:0004222	metalloendopeptidase activity	8/1434	111/18368	0.64472	0.958611	0.885444	60676/8510/9507/80332/89932/4320/53616/11173	8
GO:0031267	GO:0031267	small GTPase binding	19/1434	259/18368	0.64577	0.958611	0.885444	128344/5063/10811/148170/27352/10133/54843/79778/23086/8934/56882/2664/160622/55088/10788/7126/9501/57819/11127	19
GO:0051539	GO:0051539	4 iron, 4 sulfur cluster binding	3/1434	42/18368	0.647157	0.958611	0.885444	4337/55316/2110	3
GO:0015171	GO:0015171	amino acid transmembrane transporter activity	6/1434	84/18368	0.648949	0.958611	0.885444	57030/55089/81855/123096/206358/54407	6
GO:0002161	GO:0002161	aminoacyl-tRNA editing activity	1/1434	13/18368	0.652533	0.958611	0.885444	80755	1
GO:0004000	GO:0004000	adenosine deaminase activity	1/1434	13/18368	0.652533	0.958611	0.885444	144811	1
GO:0004652	GO:0004652	polynucleotide adenylyltransferase activity	1/1434	13/18368	0.652533	0.958611	0.885444	115572	1
GO:0004865	GO:0004865	protein serine/threonine phosphatase inhibitor activity	1/1434	13/18368	0.652533	0.958611	0.885444	81706	1
GO:0008179	GO:0008179	adenylate cyclase binding	1/1434	13/18368	0.652533	0.958611	0.885444	9495	1
GO:0008195	GO:0008195	phosphatidate phosphatase activity	1/1434	13/18368	0.652533	0.958611	0.885444	64900	1
GO:0008271	GO:0008271	secondary active sulfate transmembrane transporter activity	1/1434	13/18368	0.652533	0.958611	0.885444	26266	1
GO:0019104	GO:0019104	DNA N-glycosylase activity	1/1434	13/18368	0.652533	0.958611	0.885444	79661	1
GO:0031432	GO:0031432	titin binding	1/1434	13/18368	0.652533	0.958611	0.885444	27063	1
GO:0034595	GO:0034595	phosphatidylinositol phosphate 5-phosphatase activity	1/1434	13/18368	0.652533	0.958611	0.885444	3635	1
GO:0045504	GO:0045504	dynein heavy chain binding	1/1434	13/18368	0.652533	0.958611	0.885444	7802	1
GO:0051011	GO:0051011	microtubule minus-end binding	1/1434	13/18368	0.652533	0.958611	0.885444	57662	1
GO:0061133	GO:0061133	endopeptidase activator activity	1/1434	13/18368	0.652533	0.958611	0.885444	22900	1
GO:0061575	GO:0061575	cyclin-dependent protein serine/threonine kinase activator activity	1/1434	13/18368	0.652533	0.958611	0.885444	8851	1
GO:0140035	GO:0140035	ubiquitination-like modification-dependent protein binding	1/1434	13/18368	0.652533	0.958611	0.885444	338692	1
GO:0003953	GO:0003953	NAD+ nucleosidase activity	2/1434	28/18368	0.654033	0.958611	0.885444	118788/3554	2
GO:0008187	GO:0008187	poly-pyrimidine tract binding	2/1434	28/18368	0.654033	0.958611	0.885444	124540/6310	2
GO:0050681	GO:0050681	androgen receptor binding	2/1434	28/18368	0.654033	0.958611	0.885444	7041/3275	2
GO:0016504	GO:0016504	peptidase activator activity	3/1434	43/18368	0.663035	0.959772	0.886516	489/51065/22900	3
GO:0016709	GO:0016709	oxidoreductase activity, acting on paired donors, with incorporation or reduction of molecular oxygen, NAD(P)H as one donor, and incorporation of one atom of oxygen	3/1434	43/18368	0.663035	0.959772	0.886516	1646/1645/10826	3
GO:0016790	GO:0016790	thiolester hydrolase activity	3/1434	43/18368	0.663035	0.959772	0.886516	225/145447/641371	3
GO:0042826	GO:0042826	histone deacetylase binding	9/1434	127/18368	0.667241	0.959772	0.886516	27063/9314/639/3206/23493/6722/23125/51043/1407	9
GO:0005231	GO:0005231	excitatory extracellular ligand-gated ion channel activity	2/1434	29/18368	0.673055	0.959772	0.886516	1144/1140	2
GO:0051787	GO:0051787	misfolded protein binding	2/1434	29/18368	0.673055	0.959772	0.886516	3306/1191	2
GO:0070273	GO:0070273	phosphatidylinositol-4-phosphate binding	2/1434	29/18368	0.673055	0.959772	0.886516	57158/55876	2
GO:0140678	GO:0140678	molecular function inhibitor activity	9/1434	128/18368	0.676358	0.959772	0.886516	306/255738/51129/6804/301/390940/4660/80119/65268	9
GO:0001784	GO:0001784	phosphotyrosine residue binding	3/1434	44/18368	0.678388	0.959772	0.886516	10044/3055/6461	3
GO:0051020	GO:0051020	GTPase binding	21/1434	291/18368	0.679147	0.959772	0.886516	128344/5063/10811/148170/27352/10133/54843/79778/55607/23086/8934/56882/2664/160622/55088/10788/54922/7126/9501/57819/11127	21
GO:0004089	GO:0004089	carbonate dehydratase activity	1/1434	14/18368	0.679679	0.959772	0.886516	767	1
GO:0005068	GO:0005068	transmembrane receptor protein tyrosine kinase adaptor activity	1/1434	14/18368	0.679679	0.959772	0.886516	9846	1
GO:0005313	GO:0005313	L-glutamate transmembrane transporter activity	1/1434	14/18368	0.679679	0.959772	0.886516	57030	1
GO:0008474	GO:0008474	palmitoyl-(protein) hydrolase activity	1/1434	14/18368	0.679679	0.959772	0.886516	145447	1
GO:0015373	GO:0015373	anion:sodium symporter activity	1/1434	14/18368	0.679679	0.959772	0.886516	26266	1
GO:0015926	GO:0015926	glucosidase activity	1/1434	14/18368	0.679679	0.959772	0.886516	80162	1
GO:0019992	GO:0019992	diacylglycerol binding	1/1434	14/18368	0.679679	0.959772	0.886516	8527	1
GO:0030983	GO:0030983	mismatched DNA binding	1/1434	14/18368	0.679679	0.959772	0.886516	4439	1
GO:0035259	GO:0035259	glucocorticoid receptor binding	1/1434	14/18368	0.679679	0.959772	0.886516	23426	1
GO:0036041	GO:0036041	long-chain fatty acid binding	1/1434	14/18368	0.679679	0.959772	0.886516	5467	1
GO:0043023	GO:0043023	ribosomal large subunit binding	1/1434	14/18368	0.679679	0.959772	0.886516	132864	1
GO:0044548	GO:0044548	S100 protein binding	1/1434	14/18368	0.679679	0.959772	0.886516	6277	1
GO:0070411	GO:0070411	I-SMAD binding	1/1434	14/18368	0.679679	0.959772	0.886516	7041	1
GO:0098599	GO:0098599	palmitoyl hydrolase activity	1/1434	14/18368	0.679679	0.959772	0.886516	145447	1
GO:0102991	GO:0102991	myristoyl-CoA hydrolase activity	1/1434	14/18368	0.679679	0.959772	0.886516	641371	1
GO:0140666	GO:0140666	annealing activity	1/1434	14/18368	0.679679	0.959772	0.886516	301	1
GO:0016758	GO:0016758	hexosyltransferase activity	14/1434	197/18368	0.682127	0.961876	0.888459	53947/2525/2523/83857/7368/11320/26301/3955/285203/9334/29071/5836/10585/3074	14
GO:0005230	GO:0005230	extracellular ligand-gated ion channel activity	5/1434	73/18368	0.68334	0.962235	0.888791	2554/1144/2890/2556/1140	5
GO:0004519	GO:0004519	endonuclease activity	9/1434	129/18368	0.685323	0.963676	0.890122	6035/6039/197342/6041/5896/1773/79661/1777/83594	9
GO:0036002	GO:0036002	pre-mRNA binding	4/1434	59/18368	0.686343	0.96376	0.8902	285962/56853/221662/55599	4
GO:0005310	GO:0005310	dicarboxylic acid transmembrane transporter activity	2/1434	30/18368	0.691218	0.966521	0.89275	64849/113235	2
GO:0070566	GO:0070566	adenylyltransferase activity	2/1434	30/18368	0.691218	0.966521	0.89275	2272/115572	2
GO:0004497	GO:0004497	monooxygenase activity	7/1434	102/18368	0.692647	0.966521	0.89275	1591/7054/1545/1646/1645/51302/10826	7
GO:0015297	GO:0015297	antiporter activity	6/1434	89/18368	0.703528	0.966521	0.89275	9498/54020/84679/6553/6550/10559	6
GO:0004467	GO:0004467	long-chain fatty acid-CoA ligase activity	1/1434	15/18368	0.704706	0.966521	0.89275	23305	1
GO:0005041	GO:0005041	low-density lipoprotein particle receptor activity	1/1434	15/18368	0.704706	0.966521	0.89275	55576	1
GO:0005452	GO:0005452	inorganic anion exchanger activity	1/1434	15/18368	0.704706	0.966521	0.89275	9498	1
GO:0008020	GO:0008020	G protein-coupled photoreceptor activity	1/1434	15/18368	0.704706	0.966521	0.89275	23596	1
GO:0030280	GO:0030280	structural constituent of skin epidermis	1/1434	15/18368	0.704706	0.966521	0.89275	2312	1
GO:0042813	GO:0042813	Wnt-activated receptor activity	1/1434	15/18368	0.704706	0.966521	0.89275	7855	1
GO:0048185	GO:0048185	activin binding	1/1434	15/18368	0.704706	0.966521	0.89275	7048	1
GO:0050664	GO:0050664	oxidoreductase activity, acting on NAD(P)H, oxygen as acceptor	1/1434	15/18368	0.704706	0.966521	0.89275	79400	1
GO:0071933	GO:0071933	Arp2/3 complex binding	1/1434	15/18368	0.704706	0.966521	0.89275	10788	1
GO:0098847	GO:0098847	sequence-specific single stranded DNA binding	1/1434	15/18368	0.704706	0.966521	0.89275	80169	1
GO:1901611	GO:1901611	phosphatidylglycerol binding	1/1434	15/18368	0.704706	0.966521	0.89275	6121	1
GO:0005272	GO:0005272	sodium channel activity	3/1434	46/18368	0.707521	0.966521	0.89275	8911/357/6329	3
GO:0016411	GO:0016411	acylglycerol O-acyltransferase activity	2/1434	31/18368	0.708541	0.966521	0.89275	54947/254531	2
GO:0016878	GO:0016878	acid-thiol ligase activity	2/1434	31/18368	0.708541	0.966521	0.89275	23305/55902	2
GO:0031210	GO:0031210	phosphatidylcholine binding	2/1434	31/18368	0.708541	0.966521	0.89275	6121/27243	2
GO:0015179	GO:0015179	L-amino acid transmembrane transporter activity	4/1434	61/18368	0.711469	0.966521	0.89275	57030/123096/206358/54407	4
GO:0043621	GO:0043621	protein self-association	4/1434	61/18368	0.711469	0.966521	0.89275	255738/29899/6310/5745	4
GO:0030246	GO:0030246	carbohydrate binding	19/1434	271/18368	0.721071	0.966521	0.89275	5068/114780/1272/3824/971/3965/10584/1116/6515/4124/29121/226/89801/5836/4122/5168/4126/432/54681	19
GO:0035091	GO:0035091	phosphatidylinositol binding	19/1434	271/18368	0.721071	0.966521	0.89275	219287/169166/79674/7429/5337/57158/1800/54843/55876/254122/64089/9711/57664/7262/23263/57231/10788/10979/9846	19
GO:1990841	GO:1990841	promoter-specific chromatin binding	4/1434	62/18368	0.723466	0.966521	0.89275	1958/9314/639/4303	4
GO:0004698	GO:0004698	calcium-dependent protein kinase C activity	1/1434	16/18368	0.727778	0.966521	0.89275	5590	1
GO:0005159	GO:0005159	insulin-like growth factor receptor binding	1/1434	16/18368	0.727778	0.966521	0.89275	8835	1
GO:0005283	GO:0005283	amino acid:sodium symporter activity	1/1434	16/18368	0.727778	0.966521	0.89275	54407	1
GO:0005521	GO:0005521	lamin binding	1/1434	16/18368	0.727778	0.966521	0.89275	3429	1
GO:0015172	GO:0015172	acidic amino acid transmembrane transporter activity	1/1434	16/18368	0.727778	0.966521	0.89275	57030	1
GO:0015556	GO:0015556	C4-dicarboxylate transmembrane transporter activity	1/1434	16/18368	0.727778	0.966521	0.89275	64849	1
GO:0016004	GO:0016004	phospholipase activator activity	1/1434	16/18368	0.727778	0.966521	0.89275	6810	1
GO:0016641	GO:0016641	oxidoreductase activity, acting on the CH-NH2 group of donors, oxygen as acceptor	1/1434	16/18368	0.727778	0.966521	0.89275	84171	1
GO:0016888	GO:0016888	endodeoxyribonuclease activity, producing 5'-phosphomonoesters	1/1434	16/18368	0.727778	0.966521	0.89275	1773	1
GO:0017070	GO:0017070	U6 snRNA binding	1/1434	16/18368	0.727778	0.966521	0.89275	57819	1
GO:0035173	GO:0035173	histone kinase activity	1/1434	16/18368	0.727778	0.966521	0.89275	5563	1
GO:0036122	GO:0036122	BMP binding	1/1434	16/18368	0.727778	0.966521	0.89275	26585	1
GO:0042577	GO:0042577	lipid phosphatase activity	1/1434	16/18368	0.727778	0.966521	0.89275	2053	1
GO:0047498	GO:0047498	calcium-dependent phospholipase A2 activity	1/1434	16/18368	0.727778	0.966521	0.89275	50487	1
GO:0050135	GO:0050135	NAD(P)+ nucleosidase activity	1/1434	16/18368	0.727778	0.966521	0.89275	3554	1
GO:0061809	GO:0061809	NAD+ nucleotidase, cyclic ADP-ribose generating	1/1434	16/18368	0.727778	0.966521	0.89275	3554	1
GO:1990380	GO:1990380	Lys48-specific deubiquitinase activity	1/1434	16/18368	0.727778	0.966521	0.89275	55432	1
GO:0046906	GO:0046906	tetrapyrrole binding	10/1434	149/18368	0.735277	0.967884	0.894009	1591/79400/1545/6999/2983/51302/10058/55316/55652/55788	10
GO:1902936	GO:1902936	phosphatidylinositol bisphosphate binding	7/1434	107/18368	0.739275	0.967884	0.894009	219287/7429/57158/54843/55876/57664/57231	7
GO:0004623	GO:0004623	phospholipase A2 activity	2/1434	33/18368	0.740747	0.967884	0.894009	151056/50487	2
GO:0031369	GO:0031369	translation initiation factor binding	2/1434	33/18368	0.740747	0.967884	0.894009	23208/5015	2
GO:0051427	GO:0051427	hormone receptor binding	2/1434	33/18368	0.740747	0.967884	0.894009	4879/8835	2
GO:0140323	GO:0140323	solute:anion antiporter activity	2/1434	33/18368	0.740747	0.967884	0.894009	9498/54020	2
GO:0005179	GO:0005179	hormone activity	8/1434	122/18368	0.745322	0.967884	0.894009	3624/4879/6781/6019/7425/183/5617/388581	8
GO:0090079	GO:0090079	translation regulator activity, nucleic acid binding	7/1434	108/18368	0.747977	0.967884	0.894009	56853/51065/1973/9811/132864/80315/10289	7
GO:0004697	GO:0004697	protein kinase C activity	1/1434	17/18368	0.749049	0.967884	0.894009	5590	1
GO:0005149	GO:0005149	interleukin-1 receptor binding	1/1434	17/18368	0.749049	0.967884	0.894009	51752	1
GO:0008308	GO:0008308	voltage-gated anion channel activity	1/1434	17/18368	0.749049	0.967884	0.894009	1188	1
GO:0015108	GO:0015108	chloride transmembrane transporter activity	1/1434	17/18368	0.749049	0.967884	0.894009	9498	1
GO:0015116	GO:0015116	sulfate transmembrane transporter activity	1/1434	17/18368	0.749049	0.967884	0.894009	26266	1
GO:0015174	GO:0015174	basic amino acid transmembrane transporter activity	1/1434	17/18368	0.749049	0.967884	0.894009	123096	1
GO:0015377	GO:0015377	cation:chloride symporter activity	1/1434	17/18368	0.749049	0.967884	0.894009	6560	1
GO:0016290	GO:0016290	palmitoyl-CoA hydrolase activity	1/1434	17/18368	0.749049	0.967884	0.894009	641371	1
GO:0016854	GO:0016854	racemase and epimerase activity	1/1434	17/18368	0.749049	0.967884	0.894009	26035	1
GO:0031420	GO:0031420	alkali metal ion binding	1/1434	17/18368	0.749049	0.967884	0.894009	476	1
GO:0046933	GO:0046933	proton-transporting ATP synthase activity, rotational mechanism	1/1434	17/18368	0.749049	0.967884	0.894009	527	1
GO:0048531	GO:0048531	beta-1,3-galactosyltransferase activity	1/1434	17/18368	0.749049	0.967884	0.894009	29071	1
GO:0052745	GO:0052745	inositol phosphate phosphatase activity	1/1434	17/18368	0.749049	0.967884	0.894009	3635	1
GO:0030145	GO:0030145	manganese ion binding	4/1434	65/18368	0.757222	0.975644	0.901176	5292/4199/79716/64132	4
GO:0016746	GO:0016746	acyltransferase activity	17/1434	250/18368	0.758135	0.975644	0.901176	9227/6303/1375/55304/54947/1374/3931/25797/54677/126129/254531/171425/64172/55733/340481/137695/79969	17
GO:0047485	GO:0047485	protein N-terminus binding	7/1434	110/18368	0.764758	0.975644	0.901176	2571/6804/25764/4647/10611/6622/2745	7
GO:0020037	GO:0020037	heme binding	9/1434	139/18368	0.766287	0.975644	0.901176	1591/79400/1545/6999/2983/51302/10058/55316/55652	9
GO:0004438	GO:0004438	phosphatidylinositol-3-phosphatase activity	1/1434	18/18368	0.768659	0.975644	0.901176	10903	1
GO:0008301	GO:0008301	DNA binding, bending	1/1434	18/18368	0.768659	0.975644	0.901176	2300	1
GO:0016755	GO:0016755	aminoacyltransferase activity	1/1434	18/18368	0.768659	0.975644	0.901176	25797	1
GO:0030228	GO:0030228	lipoprotein particle receptor activity	1/1434	18/18368	0.768659	0.975644	0.901176	55576	1
GO:0046624	GO:0046624	sphingolipid transporter activity	1/1434	18/18368	0.768659	0.975644	0.901176	5243	1
GO:0048038	GO:0048038	quinone binding	1/1434	18/18368	0.768659	0.975644	0.901176	2110	1
GO:0060229	GO:0060229	lipase activator activity	1/1434	18/18368	0.768659	0.975644	0.901176	6810	1
GO:0098918	GO:0098918	structural constituent of synapse	1/1434	18/18368	0.768659	0.975644	0.901176	87	1
GO:0140597	GO:0140597	protein carrier activity	1/1434	18/18368	0.768659	0.975644	0.901176	1191	1
GO:1904047	GO:1904047	S-adenosyl-L-methionine binding	1/1434	18/18368	0.768659	0.975644	0.901176	154743	1
GO:0030594	GO:0030594	neurotransmitter receptor activity	7/1434	111/18368	0.772838	0.97931	0.904563	2554/1144/2890/2556/1813/1140/2550	7
GO:0045182	GO:0045182	translation regulator activity	9/1434	140/18368	0.773499	0.97931	0.904563	23034/56853/51065/9451/1973/9811/132864/80315/10289	9
GO:0061631	GO:0061631	ubiquitin conjugating enzyme activity	2/1434	36/18368	0.783315	0.985417	0.910204	7328/64400	2
GO:0000339	GO:0000339	RNA cap binding	1/1434	19/18368	0.786738	0.985417	0.910204	1973	1
GO:0004745	GO:0004745	NAD-retinol dehydrogenase activity	1/1434	19/18368	0.786738	0.985417	0.910204	8608	1
GO:0004970	GO:0004970	ionotropic glutamate receptor activity	1/1434	19/18368	0.786738	0.985417	0.910204	2890	1
GO:0030627	GO:0030627	pre-mRNA 5'-splice site binding	1/1434	19/18368	0.786738	0.985417	0.910204	285962	1
GO:0052744	GO:0052744	phosphatidylinositol monophosphate phosphatase activity	1/1434	19/18368	0.786738	0.985417	0.910204	10903	1
GO:0016782	GO:0016782	transferase activity, transferring sulphur-containing groups	4/1434	68/18368	0.787698	0.985417	0.910204	27233/50515/6819/79690	4
GO:0051536	GO:0051536	iron-sulfur cluster binding	4/1434	68/18368	0.787698	0.985417	0.910204	7498/4337/55316/2110	4
GO:0051540	GO:0051540	metal cluster binding	4/1434	68/18368	0.787698	0.985417	0.910204	7498/4337/55316/2110	4
GO:0140297	GO:0140297	DNA-binding transcription factor binding	27/1434	394/18368	0.788137	0.985417	0.910204	1959/27063/8320/9314/2353/2274/3429/117854/5629/3725/7041/80279/583/5467/8553/23426/4303/7005/81/4005/23493/8904/6722/3275/1407/7091/405	27
GO:1901618	GO:1901618	organic hydroxy compound transmembrane transporter activity	3/1434	53/18368	0.793568	0.988503	0.913054	634/24/159963	3
GO:0008194	GO:0008194	UDP-glycosyltransferase activity	9/1434	143/18368	0.794172	0.988503	0.913054	53947/7368/11320/26301/3955/285203/9334/64132/3074	9
GO:0030551	GO:0030551	cyclic nucleotide binding	2/1434	37/18368	0.796076	0.988503	0.913054	10411/5144	2
GO:0046915	GO:0046915	transition metal ion transmembrane transporter activity	2/1434	37/18368	0.796076	0.988503	0.913054	30061/91252	2
GO:0031072	GO:0031072	heat shock protein binding	8/1434	129/18368	0.798017	0.988503	0.913054	7538/64127/2983/9451/130872/6622/3306/79823	8
GO:0000979	GO:0000979	RNA polymerase II core promoter sequence-specific DNA binding	1/1434	20/18368	0.803405	0.988503	0.913054	2353	1
GO:0001972	GO:0001972	retinoic acid binding	1/1434	20/18368	0.803405	0.988503	0.913054	9227	1
GO:0016408	GO:0016408	C-acyltransferase activity	1/1434	20/18368	0.803405	0.988503	0.913054	55304	1
GO:0030506	GO:0030506	ankyrin binding	1/1434	20/18368	0.803405	0.988503	0.913054	476	1
GO:0031418	GO:0031418	L-ascorbic acid binding	1/1434	20/18368	0.803405	0.988503	0.913054	54681	1
GO:0031681	GO:0031681	G-protein beta-subunit binding	1/1434	20/18368	0.803405	0.988503	0.913054	2787	1
GO:0031683	GO:0031683	G-protein beta/gamma-subunit complex binding	1/1434	20/18368	0.803405	0.988503	0.913054	23533	1
GO:0061608	GO:0061608	nuclear import signal receptor activity	1/1434	20/18368	0.803405	0.988503	0.913054	3841	1
GO:0003755	GO:0003755	peptidyl-prolyl cis-trans isomerase activity	2/1434	38/18368	0.808167	0.991931	0.91622	55033/51661	2
GO:0008395	GO:0008395	steroid hydroxylase activity	2/1434	38/18368	0.808167	0.991931	0.91622	1545/51302	2
GO:0001848	GO:0001848	complement binding	1/1434	21/18368	0.81877	0.993191	0.917384	10747	1
GO:0005385	GO:0005385	zinc ion transmembrane transporter activity	1/1434	21/18368	0.81877	0.993191	0.917384	91252	1
GO:0015125	GO:0015125	bile acid transmembrane transporter activity	1/1434	21/18368	0.81877	0.993191	0.917384	634	1
GO:0008528	GO:0008528	G protein-coupled peptide receptor activity	9/1434	147/18368	0.819522	0.993191	0.917384	4161/4986/2925/2696/1240/1909/7852/4935/5745	9
GO:0005504	GO:0005504	fatty acid binding	2/1434	39/18368	0.819614	0.993191	0.917384	5467/2946	2
GO:0016776	GO:0016776	phosphotransferase activity, phosphate group as acceptor	2/1434	39/18368	0.819614	0.993191	0.917384	3707/117283	2
GO:0019825	GO:0019825	oxygen binding	2/1434	39/18368	0.819614	0.993191	0.917384	7054/6999	2
GO:0050997	GO:0050997	quaternary ammonium group binding	2/1434	39/18368	0.819614	0.993191	0.917384	6121/27243	2
GO:0061650	GO:0061650	ubiquitin-like protein conjugating enzyme activity	2/1434	39/18368	0.819614	0.993191	0.917384	7328/64400	2
GO:0030374	GO:0030374	nuclear receptor coactivator activity	3/1434	56/18368	0.823414	0.993191	0.917384	81/85441/87	3
GO:0045309	GO:0045309	protein phosphorylated amino acid binding	3/1434	56/18368	0.823414	0.993191	0.917384	10044/3055/6461	3
GO:0016651	GO:0016651	oxidoreductase activity, acting on NAD(P)H	5/1434	88/18368	0.826617	0.993191	0.917384	79400/1646/1728/1645/2766	5
GO:0051219	GO:0051219	phosphoprotein binding	5/1434	88/18368	0.826617	0.993191	0.917384	10044/2810/6622/3055/6461	5
GO:0016712	GO:0016712	oxidoreductase activity, acting on paired donors, with incorporation or reduction of molecular oxygen, reduced flavin or flavoprotein as one donor, and incorporation of one atom of oxygen	2/1434	40/18368	0.830445	0.993191	0.917384	1545/51302	2
GO:0042169	GO:0042169	SH2 domain binding	2/1434	40/18368	0.830445	0.993191	0.917384	3815/55824	2
GO:0044183	GO:0044183	protein folding chaperone	2/1434	40/18368	0.830445	0.993191	0.917384	972/3306	2
GO:0016747	GO:0016747	acyltransferase activity, transferring groups other than amino-acyl groups	14/1434	222/18368	0.832328	0.993191	0.917384	9227/6303/1375/55304/54947/1374/3931/54677/126129/254531/64172/55733/340481/79969	14
GO:0004536	GO:0004536	deoxyribonuclease activity	3/1434	57/18368	0.832508	0.993191	0.917384	5896/1773/1777	3
GO:0016655	GO:0016655	oxidoreductase activity, acting on NAD(P)H, quinone or similar compound as acceptor	3/1434	57/18368	0.832508	0.993191	0.917384	1646/1728/1645	3
GO:0008320	GO:0008320	protein transmembrane transporter activity	1/1434	22/18368	0.832935	0.993191	0.917384	23480	1
GO:0015106	GO:0015106	bicarbonate transmembrane transporter activity	1/1434	22/18368	0.832935	0.993191	0.917384	9498	1
GO:0015464	GO:0015464	acetylcholine receptor activity	1/1434	22/18368	0.832935	0.993191	0.917384	1140	1
GO:0015645	GO:0015645	fatty acid ligase activity	1/1434	22/18368	0.832935	0.993191	0.917384	23305	1
GO:0050321	GO:0050321	tau-protein kinase activity	1/1434	22/18368	0.832935	0.993191	0.917384	9024	1
GO:0019888	GO:0019888	protein phosphatase regulator activity	5/1434	89/18368	0.833943	0.993214	0.917405	26051/81706/5526/23645/10231	5
GO:0016874	GO:0016874	ligase activity	10/1434	165/18368	0.838119	0.997004	0.920906	23305/7318/26140/2730/527/55902/32/80755/3981/7345	10
GO:0008028	GO:0008028	monocarboxylic acid transmembrane transporter activity	3/1434	58/18368	0.841197	0.997986	0.921814	634/159963/9122	3
GO:0004518	GO:0004518	nuclease activity	13/1434	210/18368	0.843771	0.997986	0.921814	6035/6039/25939/197342/6041/5896/5168/1773/85441/79661/54932/1777/83594	13
GO:0008483	GO:0008483	transaminase activity	1/1434	23/18368	0.845993	0.997986	0.921814	85007	1
GO:0016493	GO:0016493	C-C chemokine receptor activity	1/1434	23/18368	0.845993	0.997986	0.921814	7852	1
GO:0017116	GO:0017116	single-stranded DNA helicase activity	1/1434	23/18368	0.845993	0.997986	0.921814	80119	1
GO:0019003	GO:0019003	GDP binding	4/1434	75/18368	0.84692	0.997986	0.921814	64284/2669/8934/6237	4
GO:0016407	GO:0016407	acetyltransferase activity	5/1434	91/18368	0.847837	0.997986	0.921814	6303/54947/3931/254531/79969	5
GO:0051082	GO:0051082	unfolded protein binding	7/1434	122/18368	0.848516	0.997986	0.921814	3324/25822/126393/64374/3306/1191/7184	7
GO:0001046	GO:0001046	core promoter sequence-specific DNA binding	2/1434	42/18368	0.850362	0.997986	0.921814	2353/6619	2
GO:0019208	GO:0019208	phosphatase regulator activity	6/1434	107/18368	0.850559	0.997986	0.921814	26051/81706/5526/23645/4660/10231	6
GO:0051087	GO:0051087	chaperone binding	6/1434	107/18368	0.850559	0.997986	0.921814	25822/130872/126393/476/3306/1191	6
GO:0001653	GO:0001653	peptide receptor activity	9/1434	153/18368	0.85298	0.997986	0.921814	4161/4986/2925/2696/1240/1909/7852/4935/5745	9
GO:0051213	GO:0051213	dioxygenase activity	5/1434	92/18368	0.854415	0.997986	0.921814	6121/6999/8544/1036/54681	5
GO:0003707	GO:0003707	steroid hormone receptor activity	1/1434	24/18368	0.858032	0.997986	0.921814	5467	1
GO:0016769	GO:0016769	transferase activity, transferring nitrogenous groups	1/1434	24/18368	0.858032	0.997986	0.921814	85007	1
GO:0019789	GO:0019789	SUMO transferase activity	1/1434	24/18368	0.858032	0.997986	0.921814	1959	1
GO:0043495	GO:0043495	protein-membrane adaptor activity	1/1434	24/18368	0.858032	0.997986	0.921814	6676	1
GO:0051537	GO:0051537	2 iron, 2 sulfur cluster binding	1/1434	24/18368	0.858032	0.997986	0.921814	7498	1
GO:0030544	GO:0030544	Hsp70 protein binding	2/1434	43/18368	0.8595	0.997986	0.921814	64127/6622	2
GO:0032266	GO:0032266	phosphatidylinositol-3-phosphate binding	2/1434	43/18368	0.8595	0.997986	0.921814	57158/57664	2
GO:0016616	GO:0016616	oxidoreductase activity, acting on the CH-OH group of donors, NAD or NADP as acceptor	7/1434	124/18368	0.859819	0.997986	0.921814	1646/8608/1645/83592/4199/2730/10873	7
GO:0016887	GO:0016887	ATP hydrolysis activity	17/1434	272/18368	0.861125	0.998348	0.922148	113220/3834/225/91351/124602/24/489/10396/10058/148229/1973/476/3306/55605/80119/547/11127	17
GO:0001221	GO:0001221	transcription coregulator binding	4/1434	78/18368	0.867674	0.999998	0.923672	9314/7975/5467/4005	4
GO:0008327	GO:0008327	methyl-CpG binding	1/1434	25/18368	0.86913	0.999998	0.923672	80319	1
GO:0035035	GO:0035035	histone acetyltransferase binding	1/1434	25/18368	0.86913	0.999998	0.923672	1958	1
GO:0070330	GO:0070330	aromatase activity	1/1434	25/18368	0.86913	0.999998	0.923672	1545	1
GO:0008186	GO:0008186	ATP-dependent activity, acting on RNA	4/1434	79/18368	0.874033	0.999998	0.923672	91351/1973/85441/80119	4
GO:0008188	GO:0008188	neuropeptide receptor activity	2/1434	45/18368	0.87626	0.999998	0.923672	2925/4935	2
GO:0016893	GO:0016893	endonuclease activity, active with either ribo- or deoxyribonucleic acids and producing 5'-phosphomonoesters	2/1434	45/18368	0.87626	0.999998	0.923672	1773/83594	2
GO:0005525	GO:0005525	GTP binding	24/1434	377/18368	0.877238	0.999998	0.923672	64284/4600/27314/2983/2669/5414/25939/326624/5864/23157/4337/5880/54509/8934/6237/51560/65997/10381/23682/1759/55733/83452/54622/285598	24
GO:0019706	GO:0019706	protein-cysteine S-palmitoyltransferase activity	1/1434	26/18368	0.879361	0.999998	0.923672	340481	1
GO:0019707	GO:0019707	protein-cysteine S-acyltransferase activity	1/1434	26/18368	0.879361	0.999998	0.923672	340481	1
GO:0004190	GO:0004190	aspartic-type endopeptidase activity	1/1434	27/18368	0.888793	0.999998	0.923672	840	1
GO:0008139	GO:0008139	nuclear localization sequence binding	1/1434	27/18368	0.888793	0.999998	0.923672	3841	1
GO:0016866	GO:0016866	intramolecular transferase activity	1/1434	27/18368	0.888793	0.999998	0.923672	283209	1
GO:0001664	GO:0001664	G protein-coupled receptor binding	18/1434	295/18368	0.890127	0.999998	0.923672	5173/54102/9547/1901/9455/115908/333/8643/183/51308/1742/5144/1759/7481/7345/84133/9495/54894	18
GO:0070001	GO:0070001	aspartic-type peptidase activity	1/1434	28/18368	0.897487	0.999998	0.923672	840	1
GO:0002039	GO:0002039	p53 binding	3/1434	66/18368	0.897642	0.999998	0.923672	27063/151126/4582	3
GO:0004540	GO:0004540	ribonuclease activity	6/1434	116/18368	0.897962	0.999998	0.923672	6035/6039/25939/6041/85441/83594	6
GO:0016879	GO:0016879	ligase activity, forming carbon-nitrogen bonds	2/1434	48/18368	0.897965	0.999998	0.923672	26140/2730	2
GO:0120013	GO:0120013	lipid transfer activity	2/1434	48/18368	0.897965	0.999998	0.923672	134429/57476	2
GO:0008135	GO:0008135	translation factor activity, RNA binding	4/1434	84/18368	0.902004	0.999998	0.923672	1973/132864/80315/10289	4
GO:0016763	GO:0016763	pentosyltransferase activity	2/1434	49/18368	0.904374	0.999998	0.923672	144811/64132	2
GO:0015301	GO:0015301	anion:anion antiporter activity	1/1434	29/18368	0.905503	0.999998	0.923672	9498	1
GO:0032452	GO:0032452	histone demethylase activity	1/1434	29/18368	0.905503	0.999998	0.923672	221656	1
GO:0070717	GO:0070717	poly-purine tract binding	1/1434	29/18368	0.905503	0.999998	0.923672	6310	1
GO:0140457	GO:0140457	protein demethylase activity	1/1434	29/18368	0.905503	0.999998	0.923672	221656	1
GO:0005048	GO:0005048	signal sequence binding	2/1434	50/18368	0.910405	0.999998	0.923672	11015/3841	2
GO:0005184	GO:0005184	neuropeptide hormone activity	1/1434	30/18368	0.912892	0.999998	0.923672	7425	1
GO:0016417	GO:0016417	S-acyltransferase activity	1/1434	30/18368	0.912892	0.999998	0.923672	340481	1
GO:0046966	GO:0046966	thyroid hormone receptor binding	1/1434	30/18368	0.912892	0.999998	0.923672	3275	1
GO:0004521	GO:0004521	endoribonuclease activity	3/1434	69/18368	0.913654	0.999998	0.923672	6035/6041/83594	3
GO:0016614	GO:0016614	oxidoreductase activity, acting on CH-OH group of donors	7/1434	136/18368	0.913954	0.999998	0.923672	1646/8608/1645/83592/4199/2730/10873	7
GO:0003743	GO:0003743	translation initiation factor activity	2/1434	51/18368	0.916078	0.999998	0.923672	1973/10289	2
GO:0016860	GO:0016860	intramolecular oxidoreductase activity	2/1434	51/18368	0.916078	0.999998	0.923672	78987/10954	2
GO:0043015	GO:0043015	gamma-tubulin binding	1/1434	31/18368	0.919704	0.999998	0.923672	128344	1
GO:0140142	GO:0140142	nucleocytoplasmic carrier activity	1/1434	31/18368	0.919704	0.999998	0.923672	3841	1
GO:0140318	GO:0140318	protein transporter activity	1/1434	31/18368	0.919704	0.999998	0.923672	23480	1
GO:0004879	GO:0004879	nuclear receptor activity	2/1434	52/18368	0.921412	0.999998	0.923672	5467/405	2
GO:0031593	GO:0031593	polyubiquitin modification-dependent protein binding	2/1434	52/18368	0.921412	0.999998	0.923672	10133/161725	2
GO:0098531	GO:0098531	ligand-activated transcription factor activity	2/1434	52/18368	0.921412	0.999998	0.923672	5467/405	2
GO:0016705	GO:0016705	oxidoreductase activity, acting on paired donors, with incorporation or reduction of molecular oxygen	9/1434	170/18368	0.921579	0.999998	0.923672	1591/7054/1545/1646/3995/1645/51302/54681/10826	9
GO:0003697	GO:0003697	single-stranded DNA binding	6/1434	123/18368	0.925327	0.999998	0.923672	25939/50804/301/63901/64859/80169	6
GO:0001223	GO:0001223	transcription coactivator binding	1/1434	32/18368	0.925983	0.999998	0.923672	5467	1
GO:0008175	GO:0008175	tRNA methyltransferase activity	1/1434	32/18368	0.925983	0.999998	0.923672	57604	1
GO:0017069	GO:0017069	snRNA binding	2/1434	53/18368	0.926425	0.999998	0.923672	57819/55599	2
GO:0019001	GO:0019001	guanyl nucleotide binding	24/1434	398/18368	0.928082	0.999998	0.923672	64284/4600/27314/2983/2669/5414/25939/326624/5864/23157/4337/5880/54509/8934/6237/51560/65997/10381/23682/1759/55733/83452/54622/285598	24
GO:0032561	GO:0032561	guanyl ribonucleotide binding	24/1434	398/18368	0.928082	0.999998	0.923672	64284/4600/27314/2983/2669/5414/25939/326624/5864/23157/4337/5880/54509/8934/6237/51560/65997/10381/23682/1759/55733/83452/54622/285598	24
GO:0140104	GO:0140104	molecular carrier activity	3/1434	73/18368	0.931457	0.999998	0.923672	10063/3841/1191	3
GO:0005154	GO:0005154	epidermal growth factor receptor binding	1/1434	33/18368	0.931772	0.999998	0.923672	10451	1
GO:0005251	GO:0005251	delayed rectifier potassium channel activity	1/1434	33/18368	0.931772	0.999998	0.923672	3757	1
GO:0016810	GO:0016810	hydrolase activity, acting on carbon-nitrogen (but not peptide) bonds	6/1434	125/18368	0.931858	0.999998	0.923672	9615/1800/2272/144811/9582/427	6
GO:0016853	GO:0016853	isomerase activity	8/1434	158/18368	0.932932	0.999998	0.923672	6121/78987/55033/26035/84056/51661/283209/10954	8
GO:0003725	GO:0003725	double-stranded RNA binding	3/1434	74/18368	0.935346	0.999998	0.923672	54847/1973/87	3
GO:0008376	GO:0008376	acetylgalactosaminyltransferase activity	1/1434	34/18368	0.937108	0.999998	0.923672	26301	1
GO:0016891	GO:0016891	endoribonuclease activity, producing 5'-phosphomonoesters	1/1434	34/18368	0.937108	0.999998	0.923672	83594	1
GO:0035198	GO:0035198	miRNA binding	1/1434	34/18368	0.937108	0.999998	0.923672	283131	1
GO:0042054	GO:0042054	histone methyltransferase activity	2/1434	56/18368	0.939713	0.999998	0.923672	2145/3275	2
GO:0051287	GO:0051287	NAD binding	2/1434	56/18368	0.939713	0.999998	0.923672	4199/10873	2
GO:0003724	GO:0003724	RNA helicase activity	3/1434	77/18368	0.945823	0.999998	0.923672	91351/1973/85441	3
GO:0042605	GO:0042605	peptide antigen binding	1/1434	36/18368	0.946562	0.999998	0.923672	3105	1
GO:0097718	GO:0097718	disordered domain specific binding	1/1434	36/18368	0.946562	0.999998	0.923672	3306	1
GO:0016279	GO:0016279	protein-lysine N-methyltransferase activity	2/1434	59/18368	0.9507	0.999998	0.923672	2145/79823	2
GO:0016620	GO:0016620	oxidoreductase activity, acting on the aldehyde or oxo group of donors, NAD or NADP as acceptor	1/1434	37/18368	0.950742	0.999998	0.923672	64577	1
GO:0043021	GO:0043021	ribonucleoprotein complex binding	7/1434	149/18368	0.951274	0.999998	0.923672	6041/5292/283131/132864/80315/127933/10289	7
GO:0003713	GO:0003713	transcription coactivator activity	14/1434	262/18368	0.953112	0.999998	0.923672	27063/133396/85363/10346/7041/10553/64900/81/4005/85441/3275/23125/87/84159	14
GO:0016278	GO:0016278	lysine N-methyltransferase activity	2/1434	60/18368	0.953917	0.999998	0.923672	2145/79823	2
GO:0019213	GO:0019213	deacetylase activity	1/1434	38/18368	0.954595	0.999998	0.923672	1066	1
GO:0032451	GO:0032451	demethylase activity	1/1434	39/18368	0.958147	0.999998	0.923672	221656	1
GO:0004842	GO:0004842	ubiquitin-protein transferase activity	25/1434	433/18368	0.959028	0.999998	0.923672	51676/29116/79444/54492/85363/117854/375593/378108/1643/221687/140691/26091/7318/10346/5896/90678/7328/7267/4008/7126/64400/344558/89122/84133/54894	25
GO:0003925	GO:0003925	G protein activity	1/1434	40/18368	0.961422	0.999998	0.923672	65997	1
GO:0061659	GO:0061659	ubiquitin-like protein ligase activity	17/1434	316/18368	0.963886	0.999998	0.923672	1959/51676/29116/79444/54492/85363/117854/375593/378108/140691/10346/5896/90678/344558/89122/84133/54894	17
GO:0004812	GO:0004812	aminoacyl-tRNA ligase activity	1/1434	41/18368	0.96444	0.999998	0.923672	80755	1
GO:0016875	GO:0016875	ligase activity, forming carbon-oxygen bonds	1/1434	41/18368	0.96444	0.999998	0.923672	80755	1
GO:0030331	GO:0030331	estrogen receptor binding	1/1434	41/18368	0.96444	0.999998	0.923672	3275	1
GO:0061733	GO:0061733	peptide-lysine-N-acetyltransferase activity	1/1434	41/18368	0.96444	0.999998	0.923672	79969	1
GO:0031490	GO:0031490	chromatin DNA binding	4/1434	103/18368	0.964588	0.999998	0.923672	604/140690/81/6722	4
GO:0061630	GO:0061630	ubiquitin protein ligase activity	16/1434	304/18368	0.968015	0.999998	0.923672	51676/29116/79444/54492/85363/117854/375593/378108/140691/10346/5896/90678/344558/89122/84133/54894	16
GO:0016741	GO:0016741	transferase activity, transferring one-carbon groups	11/1434	225/18368	0.96853	0.999998	0.923672	639/2145/2628/57604/260294/56980/3275/155400/154743/79730/79823	11
GO:0043022	GO:0043022	ribosome binding	2/1434	66/18368	0.969382	0.999998	0.923672	132864/80315	2
GO:0019787	GO:0019787	ubiquitin-like protein transferase activity	26/1434	458/18368	0.969414	0.999998	0.923672	1959/51676/29116/79444/54492/85363/117854/375593/378108/1643/221687/140691/26091/7318/10346/5896/90678/7328/7267/4008/7126/64400/344558/89122/84133/54894	26
GO:0018024	GO:0018024	histone-lysine N-methyltransferase activity	1/1434	43/18368	0.969787	0.999998	0.923672	2145	1
GO:0050136	GO:0050136	NADH dehydrogenase (quinone) activity	1/1434	43/18368	0.969787	0.999998	0.923672	1728	1
GO:0003727	GO:0003727	single-stranded RNA binding	3/1434	87/18368	0.970404	0.999998	0.923672	301/124540/6310	3
GO:0019783	GO:0019783	ubiquitin-like protein-specific protease activity	5/1434	125/18368	0.971071	0.999998	0.923672	161725/7345/55432/221302/57337	5
GO:0016903	GO:0016903	oxidoreductase activity, acting on the aldehyde or oxo group of donors	1/1434	44/18368	0.972152	0.999998	0.923672	64577	1
GO:0008276	GO:0008276	protein methyltransferase activity	3/1434	88/18368	0.972173	0.999998	0.923672	2145/3275/79823	3
GO:0008242	GO:0008242	omega peptidase activity	5/1434	126/18368	0.972565	0.999998	0.923672	54858/161725/7345/55432/221302	5
GO:0016922	GO:0016922	nuclear receptor binding	6/1434	144/18368	0.972708	0.999998	0.923672	5629/7041/23426/81/3275/1407	6
GO:0003684	GO:0003684	damaged DNA binding	2/1434	68/18368	0.97332	0.999998	0.923672	1643/79661	2
GO:0008080	GO:0008080	N-acetyltransferase activity	2/1434	68/18368	0.97332	0.999998	0.923672	6303/79969	2
GO:0019843	GO:0019843	rRNA binding	2/1434	68/18368	0.97332	0.999998	0.923672	284119/6041	2
GO:0003954	GO:0003954	NADH dehydrogenase activity	1/1434	45/18368	0.974331	0.999998	0.923672	1728	1
GO:0003955	GO:0003955	NAD(P)H dehydrogenase (quinone) activity	1/1434	45/18368	0.974331	0.999998	0.923672	1728	1
GO:0004715	GO:0004715	non-membrane spanning protein tyrosine kinase activity	1/1434	45/18368	0.974331	0.999998	0.923672	3055	1
GO:0140223	GO:0140223	general transcription initiation factor activity	1/1434	45/18368	0.974331	0.999998	0.923672	6619	1
GO:0008168	GO:0008168	methyltransferase activity	10/1434	214/18368	0.974847	0.999998	0.923672	639/2145/57604/260294/56980/3275/155400/154743/79730/79823	10
GO:0004864	GO:0004864	protein phosphatase inhibitor activity	1/1434	46/18368	0.97634	0.999998	0.923672	81706	1
GO:0061980	GO:0061980	regulatory RNA binding	1/1434	46/18368	0.97634	0.999998	0.923672	283131	1
GO:0008094	GO:0008094	ATP-dependent activity, acting on DNA	4/1434	111/18368	0.977506	0.999998	0.923672	301/399687/4439/80119	4
GO:0016811	GO:0016811	hydrolase activity, acting on carbon-nitrogen (but not peptide) bonds, in linear amides	2/1434	71/18368	0.978325	0.999998	0.923672	2272/427	2
GO:0031491	GO:0031491	nucleosome binding	2/1434	71/18368	0.978325	0.999998	0.923672	2145/26013	2
GO:0003678	GO:0003678	DNA helicase activity	2/1434	72/18368	0.979781	0.999998	0.923672	301/80119	2
GO:0004843	GO:0004843	thiol-dependent deubiquitinase	4/1434	113/18368	0.979958	0.999998	0.923672	161725/7345/55432/221302	4
GO:0101005	GO:0101005	deubiquitinase activity	4/1434	114/18368	0.981088	0.999998	0.923672	161725/7345/55432/221302	4
GO:0035064	GO:0035064	methylated histone binding	2/1434	73/18368	0.981143	0.999998	0.923672	139886/26013	2
GO:0070063	GO:0070063	RNA polymerase binding	2/1434	73/18368	0.981143	0.999998	0.923672	7538/8106	2
GO:0140034	GO:0140034	methylation-dependent protein binding	2/1434	73/18368	0.981143	0.999998	0.923672	139886/26013	2
GO:0008009	GO:0008009	chemokine activity	1/1434	49/18368	0.981472	0.999998	0.923672	9547	1
GO:0019212	GO:0019212	phosphatase inhibitor activity	1/1434	49/18368	0.981472	0.999998	0.923672	81706	1
GO:0034212	GO:0034212	peptide N-acetyltransferase activity	1/1434	49/18368	0.981472	0.999998	0.923672	79969	1
GO:0003714	GO:0003714	transcription corepressor activity	8/1434	187/18368	0.981515	0.999998	0.923672	27063/2274/2145/10346/84962/4665/10157/7091	8
GO:0008170	GO:0008170	N-methyltransferase activity	3/1434	97/18368	0.984157	0.999998	0.923672	2145/3275/79823	3
GO:0008227	GO:0008227	G protein-coupled amine receptor activity	1/1434	51/18368	0.984259	0.999998	0.923672	51222	1
GO:0046982	GO:0046982	protein heterodimerization activity	16/1434	328/18368	0.986761	0.999998	0.923672	225/266743/482/7168/654/3675/10178/2065/4097/57451/8553/476/467/8527/405/7171	16
GO:0008408	GO:0008408	3'-5' exonuclease activity	1/1434	54/18368	0.987675	0.999998	0.923672	54932	1
GO:0016706	GO:0016706	2-oxoglutarate-dependent dioxygenase activity	1/1434	54/18368	0.987675	0.999998	0.923672	54681	1
GO:0004527	GO:0004527	exonuclease activity	2/1434	80/18368	0.988468	0.999998	0.923672	5168/54932	2
GO:0140097	GO:0140097	catalytic activity, acting on DNA	9/1434	229/18368	0.994273	0.999998	0.923672	301/5896/1773/399687/79661/3981/4439/1777/80119	9
GO:0004386	GO:0004386	helicase activity	5/1434	156/18368	0.994854	0.999998	0.923672	91351/301/1973/85441/80119	5
GO:0008173	GO:0008173	RNA methyltransferase activity	1/1434	65/18368	0.994975	0.999998	0.923672	57604	1
GO:0043130	GO:0043130	ubiquitin binding	2/1434	92/18368	0.995104	0.999998	0.923672	7852/7345	2
GO:0016410	GO:0016410	N-acyltransferase activity	2/1434	94/18368	0.995761	0.999998	0.923672	6303/79969	2
GO:0140030	GO:0140030	modification-dependent protein binding	5/1434	160/18368	0.995927	0.999998	0.923672	10133/139886/161725/26013/338692	5
GO:0003730	GO:0003730	mRNA 3'-UTR binding	7/1434	201/18368	0.996367	0.999998	0.923672	406903/7538/1993/27254/221662/132864/80315	7
GO:0000049	GO:0000049	tRNA binding	1/1434	72/18368	0.997161	0.999998	0.923672	57604	1
GO:0042379	GO:0042379	chemokine receptor binding	1/1434	72/18368	0.997161	0.999998	0.923672	9547	1
GO:0009055	GO:0009055	electron transfer activity	3/1434	126/18368	0.997628	0.999998	0.923672	8608/4199/2110	3
GO:0034987	GO:0034987	immunoglobulin receptor binding	1/1434	79/18368	0.998397	0.999998	0.923672	28526	1
GO:0016779	GO:0016779	nucleotidyltransferase activity	3/1434	132/18368	0.998419	0.999998	0.923672	2272/115572/2592	3
GO:0032182	GO:0032182	ubiquitin-like protein binding	2/1434	111/18368	0.998773	0.999998	0.923672	7852/7345	2
GO:0003712	GO:0003712	transcription coregulator activity	22/1434	489/18368	0.998874	0.999998	0.923672	27063/133396/85363/2274/2145/10346/4582/7041/10553/8544/64900/84962/81/4665/4005/85441/10157/3275/23125/7091/87/84159	22
GO:0003735	GO:0003735	structural constituent of ribosome	5/1434	182/18368	0.998914	0.999998	0.923672	9636/6228/51065/100216546/9553	5
GO:0042393	GO:0042393	histone binding	8/1434	244/18368	0.999004	0.999998	0.923672	2145/140690/221656/139886/5896/6622/26013/10157	8
GO:0140101	GO:0140101	catalytic activity, acting on a tRNA	2/1434	124/18368	0.999531	0.999998	0.923672	57604/80755	2
GO:0008757	GO:0008757	S-adenosylmethionine-dependent methyltransferase activity	3/1434	156/18368	0.999698	0.999998	0.923672	2145/3275/79823	3
GO:0003823	GO:0003823	antigen binding	3/1434	171/18368	0.999895	0.999998	0.923672	28526/3824/3105	3
GO:0140098	GO:0140098	catalytic activity, acting on RNA	11/1434	386/18368	0.99999	0.999998	0.923672	6035/6039/91351/25939/6041/57604/1973/80755/85441/80119/83594	11
GO:0150100	GO:0150100	RNA binding involved in posttranscriptional gene silencing	4/1434	254/18368	0.999998	0.999998	0.923672	406903/406972/407975/9665	4
GO:1903231	GO:1903231	mRNA binding involved in posttranscriptional gene silencing	4/1434	254/18368	0.999998	0.999998	0.923672	406903/406972/407975/9665	4

## Sheet: Mesoderm_DF2-KO_upDEG_2FC
	ID	Description	GeneRatio	BgRatio	pvalue	p.adjust	qvalue	geneID	Count
GO:0140098	GO:0140098	catalytic activity, acting on RNA	65/1385	386/18368	6.65847300176355e-10	6.54527896073357e-07	6.09775948582557e-07	81488/8846/28987/8886/4141/87178/25973/64852/317781/23404/10248/11325/2617/5511/64216/25819/10940/56919/8565/9941/56257/6897/171568/10436/11269/10171/25885/9188/10623/55703/11218/57647/4234/51251/96764/23293/56931/55178/55695/57470/10556/115708/56915/54555/7453/10785/51531/9836/221830/91801/5557/84172/83990/80324/10799/54512/115752/9156/10849/2021/221120/55794/2237/114034/54913	65
GO:0030515	GO:0030515	snoRNA binding	15/1385	32/18368	2.23028016269394e-09	1.09618269996407e-06	1.02123354818091e-06	10885/26747/10528/1736/8602/55720/9188/57647/705/92856/10607/55272/9221/51602/9136	15
GO:0003697	GO:0003697	single-stranded DNA binding	30/1385	123/18368	6.32972532275769e-09	2.0740399974236e-06	1.93223194063129e-06	7014/56652/6118/56852/9361/5813/5422/254394/6419/51444/5395/8318/54386/4436/10635/4172/10623/7156/55086/4176/641/5888/4171/5892/7157/4173/4175/675/55388/4174	30
GO:0140097	GO:0140097	catalytic activity, acting on DNA	40/1385	229/18368	4.81602793647901e-07	0.000106216	9.89533592958863e-05	7014/5427/8846/56652/5426/121642/79008/1736/5422/254394/6419/5111/9941/164045/4436/27301/4172/7156/10847/55237/64858/10714/4176/89797/641/5983/2956/5982/7374/5888/83990/4171/5892/4173/9156/4175/2021/2237/4174/79605	40
GO:0003688	GO:0003688	DNA replication origin binding	9/1385	16/18368	5.40262593856851e-07	0.000106216	9.89533592958863e-05	5422/8318/83743/5001/4171/4998/990/55388/4174	9
GO:0017116	GO:0017116	single-stranded DNA helicase activity	10/1385	23/18368	2.64578425787442e-06	0.000433468	0.00040383	254394/4172/4176/5983/5982/5888/4171/4173/4175/4174	10
GO:0016866	GO:0016866	intramolecular transferase activity	10/1385	27/18368	1.47523677802954e-05	0.00191911	0.00178789	5236/1736/26995/5373/54517/27079/113000/126789/80324/441531	10
GO:0009982	GO:0009982	pseudouridine synthase activity	7/1385	13/18368	1.5618357704139e-05	0.00191911	0.00178789	1736/26995/54517/27079/113000/126789/80324	7
GO:0016779	GO:0016779	nucleotidyltransferase activity	24/1385	132/18368	4.6171983179362e-05	0.00504301	0.0046982	7014/5427/81488/80308/87178/5426/64852/25/1736/5422/171568/25885/10623/9468/55703/10714/27304/90353/221830/729920/5557/84172/10849/4081	24
GO:0001216	GO:0001216	DNA-binding transcription activator activity	58/1385	456/18368	6.01697370719572e-05	0.00591469	0.00551028	861/56977/2113/1649/57567/9915/1044/64763/147912/27287/55893/2649/2296/7023/121340/1051/5090/3212/1869/2908/4487/2626/7157/4605/9480/2000/3659/79191/2736/646/219736/2122/6926/3198/2294/4212/1870/8928/3211/4613/116039/2297/22809/3670/5241/2735/9421/2624/2625/7161/60529/57057/3209/5079/6943/55897/2295/9464	58
GO:0004386	GO:0004386	helicase activity	26/1385	156/18368	0.000104414	0.00933082	0.00869285	56652/8886/317781/11325/254394/56919/11269/164045/9188/4172/10847/11218/57647/4176/89797/54555/641/5983/5982/5888/83990/4171/4173/4175/55794/4174	26
GO:0000217	GO:0000217	DNA secondary structure binding	10/1385	36/18368	0.000237681	0.0182843	0.0170341	56852/25/4436/10635/641/2956/5892/63967/190/9464	10
GO:0003678	GO:0003678	DNA helicase activity	15/1385	72/18368	0.00025845	0.0182843	0.0170341	56652/254394/164045/4172/4176/89797/641/5983/5982/5888/83990/4171/4173/4175/4174	15
GO:0001228	GO:0001228	DNA-binding transcription activator activity, RNA polymerase II-specific	55/1385	450/18368	0.000260407	0.0182843	0.0170341	861/56977/2113/1649/57567/9915/1044/64763/147912/27287/55893/2649/2296/7023/121340/1051/5090/3212/2908/4487/2626/7157/4605/9480/2000/3659/2736/219736/2122/6926/3198/2294/4212/1870/8928/3211/4613/116039/2297/22809/3670/5241/2735/9421/2624/2625/7161/60529/57057/3209/5079/6943/55897/2295/9464	55
GO:0016887	GO:0016887	ATP hydrolysis activity	37/1385	272/18368	0.000342477	0.0224437	0.0209091	490/56652/3313/8886/29028/317781/9361/11325/23456/254394/56919/11269/5395/164045/9188/4931/4172/10847/57576/11218/57647/374654/4176/89797/54555/79029/641/166378/83990/4171/4173/10079/4175/55794/4174/79895/478	37
GO:0140101	GO:0140101	catalytic activity, acting on a tRNA	21/1385	124/18368	0.000372277	0.0228718	0.021308	8846/4141/25973/10248/2617/10940/8565/6897/4234/51251/56931/57470/10556/7453/10785/51531/9836/91801/80324/10799/54913	21
GO:0004540	GO:0004540	ribonuclease activity	20/1385	116/18368	0.000399631	0.0231081	0.0215281	28987/87178/23404/10248/5511/25819/10940/9941/10171/23293/10556/56915/10799/54512/115752/9156/2021/2237/114034/54913	20
GO:0033204	GO:0033204	ribonuclease P RNA binding	5/1385	10/18368	0.00044213	0.0241452	0.0224943	10248/10940/10556/10799/54913	5
GO:0008094	GO:0008094	ATP-dependent activity, acting on DNA	19/1385	111/18368	0.000605627	0.0313332	0.0291909	56652/254394/164045/4436/4172/10847/4176/89797/641/5983/2956/5982/5888/83990/4171/5892/4173/4175/4174	19
GO:0032404	GO:0032404	mismatch repair complex binding	5/1385	11/18368	0.000760295	0.0373685	0.0348135	254394/5111/5395/4436/2956	5
GO:0070182	GO:0070182	DNA polymerase binding	7/1385	22/18368	0.00084836	0.0397113	0.0369961	55215/9361/5111/55226/23293/5888/81620	7
GO:0005249	GO:0005249	voltage-gated potassium channel activity	16/1385	90/18368	0.00104572	0.0460448	0.0428966	3749/3768/219527/3761/3785/610/56479/10021/3781/3738/348980/3746/3786/6833/3737/26251	16
GO:0042162	GO:0042162	telomeric DNA binding	9/1385	36/18368	0.00111997	0.0460448	0.0428966	7014/4691/6118/26019/5813/54386/23293/9894/641	9
GO:0004518	GO:0004518	nuclease activity	29/1385	210/18368	0.00112419	0.0460448	0.0428966	8846/28987/87178/5426/79008/23404/10248/5511/25819/10940/6419/9941/5167/5395/10171/27301/64858/23293/10556/56915/10799/54512/115752/9156/2021/2237/114034/79605/54913	29
GO:0004526	GO:0004526	ribonuclease P activity	5/1385	12/18368	0.00122268	0.0480759	0.0447888	10248/10940/10556/10799/54913	5
GO:0016796	GO:0016796	exonuclease activity, active with either ribo- or deoxyribonucleic acids and producing 5'-phosphomonoesters	12/1385	59/18368	0.00130072	0.0491773	0.0458149	87178/5426/23404/25819/27301/64858/56915/54512/115752/9156/2237/114034	12
GO:0005267	GO:0005267	potassium channel activity	19/1385	121/18368	0.00175619	0.0639382	0.0595665	3749/55151/3768/219527/3761/8645/30818/3785/610/56479/10021/3781/3738/348980/3746/3786/6833/3737/26251	19
GO:0003899	GO:0003899	DNA-directed 5'-3' RNA polymerase activity	9/1385	39/18368	0.00205448	0.0721271	0.0671956	81488/171568/25885/10623/55703/221830/5557/84172/10849	9
GO:0004527	GO:0004527	exonuclease activity	14/1385	80/18368	0.0024478	0.082972	0.077299	87178/5426/23404/25819/9941/5167/27301/64858/56915/54512/115752/9156/2237/114034	14
GO:0005251	GO:0005251	delayed rectifier potassium channel activity	8/1385	33/18368	0.00258849	0.0848162	0.079017	3749/3785/56479/3738/3746/3786/3737/26251	8
GO:0008168	GO:0008168	methyltransferase activity	28/1385	214/18368	0.00302189	0.094645	0.0881738	23463/10419/90826/64216/6419/54496/56257/645332/55170/10436/79918/4234/196483/96764/84190/55178/55695/115708/10785/51531/9836/85002/91801/55199/653333/110599564/2122/93166	28
GO:0008173	GO:0008173	RNA methyltransferase activity	12/1385	65/18368	0.00308102	0.094645	0.0881738	64216/56257/10436/4234/96764/55178/55695/115708/10785/51531/9836/91801	12
GO:0016741	GO:0016741	transferase activity, transferring one-carbon groups	29/1385	225/18368	0.00321573	0.0957897	0.0892403	23463/10419/90826/64216/6419/54496/56257/645332/55170/10436/79918/4234/196483/96764/84190/6472/55178/55695/115708/10785/51531/9836/85002/91801/55199/653333/110599564/2122/93166	29
GO:0140416	GO:0140416	transcription regulator inhibitor activity	6/1385	21/18368	0.00367822	0.0990862	0.0923114	1649/5813/4092/4091/3398/4824	6
GO:0004519	GO:0004519	endonuclease activity	19/1385	129/18368	0.00368856	0.0990862	0.0923114	8846/28987/79008/10248/5511/10940/6419/9941/5395/10171/27301/23293/10556/10799/9156/2021/2237/79605/54913	19
GO:0004549	GO:0004549	tRNA-specific ribonuclease activity	5/1385	15/18368	0.00383039	0.0990862	0.0923114	10248/10940/10556/10799/54913	5
GO:0034483	GO:0034483	heparan sulfate sulfotransferase activity	5/1385	15/18368	0.00383039	0.0990862	0.0923114	9957/9953/9348/9955/9956	5
GO:0043138	GO:0043138	3'-5' DNA helicase activity	5/1385	15/18368	0.00383039	0.0990862	0.0923114	89797/641/4171/4175/4174	5
GO:0017056	GO:0017056	structural constituent of nuclear pore	7/1385	28/18368	0.00395294	0.0996344	0.0928221	55706/4927/9631/8021/100288540/23636/54830	7
GO:0034062	GO:0034062	5'-3' RNA polymerase activity	9/1385	43/18368	0.00416561	0.099873	0.0930444	81488/171568/25885/10623/55703/221830/5557/84172/10849	9
GO:0097747	GO:0097747	RNA polymerase activity	9/1385	43/18368	0.00416561	0.099873	0.0930444	81488/171568/25885/10623/55703/221830/5557/84172/10849	9
GO:0003684	GO:0003684	damaged DNA binding	12/1385	68/18368	0.00452271	0.103391	0.0963221	6118/56852/3014/5111/672/4436/64858/641/2956/7374/79000/2237	12
GO:0016782	GO:0016782	transferase activity, transferring sulphur-containing groups	12/1385	68/18368	0.00452271	0.103391	0.0963221	7263/92126/27304/9469/9957/9953/56548/9348/9955/64064/64377/9956	12
GO:0034511	GO:0034511	U3 snoRNA binding	4/1385	10/18368	0.00467158	0.104367	0.0972314	55720/57647/10607/9136	4
GO:0004521	GO:0004521	endoribonuclease activity	12/1385	69/18368	0.00510808	0.111583	0.103954	28987/10248/10940/9941/10171/23293/10556/10799/9156/2021/2237/54913	12
GO:0022843	GO:0022843	voltage-gated cation channel activity	20/1385	143/18368	0.00534061	0.114126	0.106323	3749/84329/1268/3768/57685/219527/3761/3785/610/56479/10021/3781/3738/59284/348980/3746/3786/6833/3737/26251	20
GO:0015079	GO:0015079	potassium ion transmembrane transporter activity	21/1385	155/18368	0.00633499	0.131469	0.12248	6548/3749/55151/3768/219527/3761/8645/30818/3785/610/56479/10021/3781/3738/348980/3746/3786/6833/478/3737/26251	21
GO:0005049	GO:0005049	nuclear export signal receptor activity	4/1385	11/18368	0.0069066	0.131469	0.12248	64901/1434/64328/8021	4
GO:0016273	GO:0016273	arginine N-methyltransferase activity	4/1385	11/18368	0.0069066	0.131469	0.12248	10419/90826/54496/55170	4
GO:0016274	GO:0016274	protein-arginine N-methyltransferase activity	4/1385	11/18368	0.0069066	0.131469	0.12248	10419/90826/54496/55170	4
GO:0070697	GO:0070697	activin receptor binding	4/1385	11/18368	0.0069066	0.131469	0.12248	4091/4838/653275/55997	4
GO:0000400	GO:0000400	four-way junction DNA binding	5/1385	17/18368	0.00695464	0.131469	0.12248	25/4436/641/2956/5892	5
GO:0070888	GO:0070888	E-box binding	9/1385	48/18368	0.00883338	0.157004	0.14627	10419/9572/7023/10514/84913/2625/6591/6943/9464	9
GO:0098918	GO:0098918	structural constituent of synapse	5/1385	18/18368	0.00904097	0.157004	0.14627	26059/4744/9118/8927/27445	5
GO:0005244	GO:0005244	voltage-gated ion channel activity	25/1385	201/18368	0.00924095	0.157004	0.14627	3749/84329/1268/3768/57685/219527/3761/8645/30818/1181/3785/610/56479/10021/3781/3738/59284/348980/3746/3786/6331/55107/6833/3737/26251	25
GO:0005516	GO:0005516	calmodulin binding	25/1385	201/18368	0.00924095	0.157004	0.14627	5997/490/6547/6640/23352/59341/29904/6548/109/5530/119/54795/57118/79012/85366/200373/3785/56479/53904/3781/79929/5999/3786/6546/6331	25
GO:0022832	GO:0022832	voltage-gated channel activity	25/1385	201/18368	0.00924095	0.157004	0.14627	3749/84329/1268/3768/57685/219527/3761/8645/30818/1181/3785/610/56479/10021/3781/3738/59284/348980/3746/3786/6331/55107/6833/3737/26251	25
GO:0035035	GO:0035035	histone acetyltransferase binding	6/1385	25/18368	0.00926374	0.157004	0.14627	2113/5111/2737/1051/7157/10370	6
GO:0070410	GO:0070410	co-SMAD binding	4/1385	12/18368	0.00974855	0.162421	0.151316	51592/2626/4091/8928	4
GO:0016891	GO:0016891	endoribonuclease activity, producing 5'-phosphomonoesters	7/1385	34/18368	0.0120954	0.198164	0.184615	10248/10940/10556/10799/9156/2237/54913	7
GO:0019843	GO:0019843	rRNA binding	11/1385	68/18368	0.0123192	0.198521	0.184947	7263/55299/55168/10436/9188/56342/92856/55272/51204/55794/23212	11
GO:0008494	GO:0008494	translation activator activity	4/1385	13/18368	0.0132527	0.209151	0.194851	1617/57055/57054/57135	4
GO:0048027	GO:0048027	mRNA 5'-UTR binding	6/1385	27/18368	0.0136115	0.209151	0.194851	55323/4691/6154/10642/10643/6472	6
GO:0008757	GO:0008757	S-adenosylmethionine-dependent methyltransferase activity	20/1385	156/18368	0.0136172	0.209151	0.194851	23463/10419/90826/64216/6419/54496/56257/55170/10436/79918/4234/196483/55178/55695/115708/10785/51531/55199/110599564/2122	20
GO:0000175	GO:0000175	3'-5'-exoribonuclease activity	7/1385	35/18368	0.0141603	0.214147	0.199505	87178/23404/25819/56915/54512/115752/114034	7
GO:0008146	GO:0008146	sulfotransferase activity	9/1385	52/18368	0.0148043	0.220494	0.205418	92126/9469/9957/9953/56548/9348/9955/64377/9956	9
GO:0008499	GO:0008499	UDP-galactose:beta-N-acetylglucosamine beta-1,3-galactosyltransferase activity	4/1385	14/18368	0.0174655	0.248819	0.231807	374907/8708/10317/93010	4
GO:0030983	GO:0030983	mismatched DNA binding	4/1385	14/18368	0.0174655	0.248819	0.231807	5111/5395/4436/2956	4
GO:0071837	GO:0071837	HMG box domain binding	4/1385	14/18368	0.0174655	0.248819	0.231807	3200/5077/2625/60529	4
GO:0016893	GO:0016893	endonuclease activity, active with either ribo- or deoxyribonucleic acids and producing 5'-phosphomonoesters	8/1385	45/18368	0.0180329	0.251796	0.23458	79008/10248/10940/10556/10799/9156/2237/54913	8
GO:0000049	GO:0000049	tRNA binding	11/1385	72/18368	0.0184809	0.251796	0.23458	8846/4141/24138/8565/6897/55226/4234/90353/91801/80324/60678	11
GO:0008408	GO:0008408	3'-5' exonuclease activity	9/1385	54/18368	0.0187129	0.251796	0.23458	87178/5426/23404/25819/27301/56915/54512/115752/114034	9
GO:0043531	GO:0043531	ADP binding	7/1385	37/18368	0.0190228	0.251796	0.23458	9361/513/4436/54471/5028/2956/53904	7
GO:0033612	GO:0033612	receptor serine/threonine kinase binding	6/1385	29/18368	0.0192113	0.251796	0.23458	652/4091/4985/4838/653275/55997	6
GO:0035250	GO:0035250	UDP-galactosyltransferase activity	6/1385	29/18368	0.0192113	0.251796	0.23458	8704/23127/374907/8708/10317/93010	6
GO:0016896	GO:0016896	exoribonuclease activity, producing 5'-phosphomonoesters	7/1385	38/18368	0.0218462	0.282563	0.263243	87178/23404/25819/56915/54512/115752/114034	7
GO:0045125	GO:0045125	bioactive lipid receptor activity	4/1385	15/18368	0.0224237	0.286266	0.266693	9294/23566/1902/53637	4
GO:0004536	GO:0004536	deoxyribonuclease activity	9/1385	57/18368	0.0259036	0.319003	0.297192	5426/79008/6419/9941/27301/64858/9156/2021/2237	9
GO:0004529	GO:0004529	exodeoxyribonuclease activity	5/1385	23/18368	0.0259616	0.319003	0.297192	5426/27301/64858/9156/2237	5
GO:0016895	GO:0016895	exodeoxyribonuclease activity, producing 5'-phosphomonoesters	5/1385	23/18368	0.0259616	0.319003	0.297192	5426/27301/64858/9156/2237	5
GO:0001227	GO:0001227	DNA-binding transcription repressor activity, RNA polymerase II-specific	33/1385	310/18368	0.0282494	0.339684	0.316459	6497/221937/23598/2077/155054/221527/9572/144455/155061/5178/1051/1045/2908/30818/4487/57621/8427/463/79191/3428/153572/3199/23316/9580/6926/25806/5460/9421/169270/2625/6591/6909/6943	33
GO:0004532	GO:0004532	exoribonuclease activity	7/1385	40/18368	0.0283358	0.339684	0.316459	87178/23404/25819/56915/54512/115752/114034	7
GO:0003724	GO:0003724	RNA helicase activity	11/1385	77/18368	0.029082	0.340328	0.317059	8886/317781/11325/56919/11269/9188/11218/57647/54555/83990/55794	11
GO:0038024	GO:0038024	cargo receptor activity	11/1385	77/18368	0.029082	0.340328	0.317059	57007/375056/5167/81035/8492/91179/923/3689/7036/84466/3643	11
GO:0008378	GO:0008378	galactosyltransferase activity	6/1385	32/18368	0.0302585	0.344331	0.320788	8704/23127/374907/8708/10317/93010	6
GO:0070696	GO:0070696	transmembrane receptor protein serine/threonine kinase binding	5/1385	24/18368	0.0308172	0.344331	0.320788	652/4091/4838/653275/55997	5
GO:0043021	GO:0043021	ribonucleoprotein complex binding	18/1385	149/18368	0.0316867	0.344331	0.320788	27000/10419/3954/56926/92609/54496/50628/56919/23481/54915/4931/23293/23246/7374/9221/25929/51204/60678	18
GO:0001217	GO:0001217	DNA-binding transcription repressor activity	33/1385	313/18368	0.0318159	0.344331	0.320788	6497/221937/23598/2077/155054/221527/9572/144455/155061/5178/1051/1045/2908/30818/4487/57621/8427/463/79191/3428/153572/3199/23316/9580/6926/25806/5460/9421/169270/2625/6591/6909/6943	33
GO:0004812	GO:0004812	aminoacyl-tRNA ligase activity	7/1385	41/18368	0.0320231	0.344331	0.320788	4141/25973/2617/8565/6897/57470/7453	7
GO:0016875	GO:0016875	ligase activity, forming carbon-oxygen bonds	7/1385	41/18368	0.0320231	0.344331	0.320788	4141/25973/2617/8565/6897/57470/7453	7
GO:0008186	GO:0008186	ATP-dependent activity, acting on RNA	11/1385	79/18368	0.0343487	0.344331	0.320788	8886/317781/11325/56919/11269/9188/11218/57647/54555/83990/55794	11
GO:0046332	GO:0046332	SMAD binding	11/1385	79/18368	0.0343487	0.344331	0.320788	23144/51592/6497/5813/57178/4092/2626/4091/4093/10370/8928	11
GO:0000014	GO:0000014	single-stranded DNA endodeoxyribonuclease activity	3/1385	10/18368	0.0343608	0.344331	0.320788	6419/9941/2021	3
GO:0015173	GO:0015173	aromatic amino acid transmembrane transporter activity	3/1385	10/18368	0.0343608	0.344331	0.320788	6541/92745/8140	3
GO:0016868	GO:0016868	intramolecular transferase activity, phosphotransferases	3/1385	10/18368	0.0343608	0.344331	0.320788	5236/5373/441531	3
GO:0032356	GO:0032356	oxidized DNA binding	3/1385	10/18368	0.0343608	0.344331	0.320788	4436/641/2956	3
GO:0048256	GO:0048256	flap endonuclease activity	3/1385	10/18368	0.0343608	0.344331	0.320788	79008/9156/2237	3
GO:0098505	GO:0098505	G-rich strand telomeric DNA binding	3/1385	10/18368	0.0343608	0.344331	0.320788	7014/6118/54386	3
GO:0048531	GO:0048531	beta-1,3-galactosyltransferase activity	4/1385	17/18368	0.0346783	0.344331	0.320788	374907/8708/10317/93010	4
GO:0019838	GO:0019838	growth factor binding	17/1385	141/18368	0.0366509	0.360279	0.335645	2260/8829/94031/1291/2261/7010/2263/5654/5156/3572/2690/3643/4916/2615/8840/6331/3791	17
GO:0046943	GO:0046943	carboxylic acid transmembrane transporter activity	19/1385	163/18368	0.0383064	0.372824	0.347333	124565/8884/151473/9962/10257/6541/92745/8501/6542/6573/89874/8140/9123/124935/9429/57709/220963/6529/9120	19
GO:0016831	GO:0016831	carboxy-lyase activity	6/1385	34/18368	0.0395479	0.378771	0.352873	81889/10606/60490/7372/5106/4953	6
GO:0016830	GO:0016830	carbon-carbon lyase activity	8/1385	52/18368	0.0396881	0.378771	0.352873	81889/10606/60490/7372/6472/5106/4953/26061	8
GO:0005342	GO:0005342	organic acid transmembrane transporter activity	19/1385	164/18368	0.0403901	0.381764	0.355661	124565/8884/151473/9962/10257/6541/92745/8501/6542/6573/89874/8140/9123/124935/9429/57709/220963/6529/9120	19
GO:0008409	GO:0008409	5'-3' exonuclease activity	4/1385	18/18368	0.0420032	0.39323	0.366344	9941/64858/9156/2237	4
GO:0044325	GO:0044325	transmembrane transporter binding	16/1385	133/18368	0.0424416	0.393585	0.366675	9783/6640/4067/51185/219527/9699/22999/30818/140730/5318/287/3398/3746/6546/6331/6833	16
GO:0015368	GO:0015368	calcium:cation antiporter activity	3/1385	11/18368	0.0446561	0.401776	0.374305	6547/3954/6546	3
GO:0097371	GO:0097371	MDM2/MDM4 family protein binding	3/1385	11/18368	0.0446561	0.401776	0.374305	55159/7157/7161	3
GO:0042887	GO:0042887	amide transmembrane transporter activity	6/1385	35/18368	0.0448005	0.401776	0.374305	8884/10257/51296/92745/6573/9429	6
GO:0016903	GO:0016903	oxidoreductase activity, acting on the aldehyde or oxo group of donors	7/1385	44/18368	0.0449597	0.401776	0.374305	55711/8659/219/55753/221/126133/316	7
GO:0004714	GO:0004714	transmembrane receptor protein tyrosine kinase activity	15/1385	124/18368	0.0463983	0.410896	0.382802	2260/5606/8829/25/4067/7301/2261/4920/7010/2263/5156/5979/3643/4916/3791	15
GO:0016706	GO:0016706	2-oxoglutarate-dependent dioxygenase activity	8/1385	54/18368	0.0481387	0.422503	0.393615	8846/121642/84864/79697/91801/65094/221120/7404	8
GO:0008139	GO:0008139	nuclear localization sequence binding	5/1385	27/18368	0.0486209	0.422959	0.39404	8315/8021/100288540/9221/79711	5
GO:0016646	GO:0016646	oxidoreductase activity, acting on the CH-NH group of donors, NAD or NADP as acceptor	4/1385	19/18368	0.0501316	0.427669	0.398428	8659/10797/25902/65263	4
GO:0004713	GO:0004713	protein tyrosine kinase activity	16/1385	136/18368	0.050334	0.427669	0.398428	2260/5606/8829/25/4067/613/7301/2261/4920/7010/2263/5156/5979/3643/4916/3791	16
GO:0034061	GO:0034061	DNA polymerase activity	6/1385	36/18368	0.0504676	0.427669	0.398428	7014/5427/5426/1736/5422/10714	6
GO:0016853	GO:0016853	isomerase activity	18/1385	158/18368	0.0517115	0.434465	0.404759	2289/92126/5236/5740/1736/26995/51078/5373/1632/7156/2288/54517/27079/113000/126789/10105/80324/441531	18
GO:0005080	GO:0005080	protein kinase C binding	8/1385	55/18368	0.0527707	0.439607	0.40955	59341/25/6385/6427/112464/5318/147906/4745	8
GO:0140296	GO:0140296	general transcription initiation factor binding	7/1385	46/18368	0.0552128	0.453565	0.422554	55290/57521/9150/80764/9221/51602/7157	7
GO:0005221	GO:0005221	intracellular cyclic nucleotide activated cation channel activity	3/1385	12/18368	0.0562919	0.453565	0.422554	610/10021/348980	3
GO:0043047	GO:0043047	single-stranded telomeric DNA binding	3/1385	12/18368	0.0562919	0.453565	0.422554	7014/6118/54386	3
GO:0043855	GO:0043855	cyclic nucleotide-gated ion channel activity	3/1385	12/18368	0.0562919	0.453565	0.422554	610/10021/348980	3
GO:0002039	GO:0002039	p53 binding	9/1385	66/18368	0.0586631	0.468174	0.436164	79594/10419/112858/55159/641/4487/7157/4916/7161	9
GO:0001091	GO:0001091	RNA polymerase II general transcription initiation factor binding	4/1385	20/18368	0.0590576	0.468174	0.436164	9150/9221/51602/7157	4
GO:0008170	GO:0008170	N-methyltransferase activity	12/1385	97/18368	0.0606764	0.474662	0.442208	10419/90826/64216/6419/54496/55170/79918/196483/51531/55199/110599564/2122	12
GO:0005044	GO:0005044	scavenger receptor activity	7/1385	47/18368	0.0608418	0.474662	0.442208	57007/5167/81035/8492/91179/923/84466	7
GO:0004520	GO:0004520	endodeoxyribonuclease activity	6/1385	38/18368	0.0630613	0.485758	0.452545	79008/6419/9941/9156/2021/2237	6
GO:0016645	GO:0016645	oxidoreductase activity, acting on the CH-NH group of donors	5/1385	29/18368	0.0632522	0.485758	0.452545	8659/10797/25902/54498/65263	5
GO:0008276	GO:0008276	protein methyltransferase activity	11/1385	88/18368	0.0663519	0.505612	0.471042	23463/10419/90826/6419/54496/55170/79918/196483/110599564/2122/93166	11
GO:0008028	GO:0008028	monocarboxylic acid transmembrane transporter activity	8/1385	58/18368	0.0683365	0.513701	0.478578	8884/151473/10257/9123/9429/220963/6529/9120	8
GO:0008373	GO:0008373	sialyltransferase activity	4/1385	21/18368	0.0687684	0.513701	0.478578	81849/6482/10402/51046	4
GO:0039706	GO:0039706	co-receptor binding	3/1385	13/18368	0.0692037	0.513701	0.478578	652/7036/89780	3
GO:0032451	GO:0032451	demethylase activity	6/1385	39/18368	0.0699912	0.513701	0.478578	8846/121642/84864/79697/221120/7404	6
GO:0140297	GO:0140297	DNA-binding transcription factor binding	38/1385	394/18368	0.0701684	0.513701	0.478578	6497/10459/1649/5813/133522/56919/9915/5111/79918/8204/11218/9150/26155/1051/5308/55859/2626/64320/6875/7157/84913/3398/10370/8345/6926/190/8928/149563/862/2627/4824/3670/9421/7161/57057/6943/7421/9464	38
GO:0016417	GO:0016417	S-acyltransferase activity	5/1385	30/18368	0.0713976	0.513701	0.478578	653082/158866/27349/283576/254887	5
GO:0017147	GO:0017147	Wnt-protein binding	5/1385	30/18368	0.0713976	0.513701	0.478578	8321/4920/388630/8325/129293	5
GO:0003714	GO:0003714	transcription corepressor activity	20/1385	187/18368	0.0715941	0.513701	0.478578	51460/10419/9994/7536/5036/6427/84864/8204/57727/283248/90665/8994/26155/84875/10514/54880/57761/10370/190/862	20
GO:0005540	GO:0005540	hyaluronic acid binding	4/1385	22/18368	0.0792449	0.548576	0.511068	145864/26032/176/1404	4
GO:0008649	GO:0008649	rRNA methyltransferase activity	4/1385	22/18368	0.0792449	0.548576	0.511068	64216/10436/55178/55695	4
GO:0016881	GO:0016881	acid-amino acid ligase activity	4/1385	22/18368	0.0792449	0.548576	0.511068	10606/2356/91978/158135	4
GO:0030021	GO:0030021	extracellular matrix structural constituent conferring compression resistance	4/1385	22/18368	0.0792449	0.548576	0.511068	2331/176/5549/1404	4
GO:0140102	GO:0140102	catalytic activity, acting on a rRNA	4/1385	22/18368	0.0792449	0.548576	0.511068	64216/10436/55178/55695	4
GO:0140142	GO:0140142	nucleocytoplasmic carrier activity	5/1385	31/18368	0.0800889	0.550541	0.512899	64901/1434/64328/8021/79711	5
GO:0031005	GO:0031005	filamin binding	3/1385	14/18368	0.0833141	0.564812	0.526195	10529/10570/359845	3
GO:0070411	GO:0070411	I-SMAD binding	3/1385	14/18368	0.0833141	0.564812	0.526195	4092/4091/4093	3
GO:0030331	GO:0030331	estrogen receptor binding	6/1385	41/18368	0.0851111	0.573043	0.533862	133522/5111/8204/149563/4824/3670	6
GO:0008175	GO:0008175	tRNA methyltransferase activity	5/1385	32/18368	0.0893167	0.588905	0.548639	4234/10785/51531/9836/91801	5
GO:0005248	GO:0005248	voltage-gated sodium channel activity	4/1385	23/18368	0.0904624	0.588905	0.548639	610/10021/348980/6331	4
GO:0017134	GO:0017134	fibroblast growth factor binding	4/1385	23/18368	0.0904624	0.588905	0.548639	2260/2261/2263/6331	4
GO:0030552	GO:0030552	cAMP binding	4/1385	23/18368	0.0904624	0.588905	0.548639	5138/610/10021/348980	4
GO:0070412	GO:0070412	R-SMAD binding	4/1385	23/18368	0.0904624	0.588905	0.548639	23144/51592/4091/8928	4
GO:0019205	GO:0019205	nucleobase-containing compound kinase activity	6/1385	42/18368	0.0932934	0.603338	0.562086	205/10978/79707/7083/1740/158067	6
GO:0003712	GO:0003712	transcription coregulator activity	45/1385	489/18368	0.0952582	0.612018	0.570173	51460/10419/9994/7536/2113/10629/27097/11043/25/6599/133522/64216/3084/5036/6427/23076/84864/29777/672/119392/8204/10847/57727/283248/6871/90665/23082/4793/8994/57178/26155/84875/10432/10514/2247/10153/54880/23286/57761/133746/10370/9830/190/862/89780	45
GO:0004029	GO:0004029	aldehyde dehydrogenase (NAD+) activity	3/1385	15/18368	0.0985368	0.620607	0.578175	8659/219/221	3
GO:0019215	GO:0019215	intermediate filament binding	3/1385	15/18368	0.0985368	0.620607	0.578175	286077/5318/23336	3
GO:0098847	GO:0098847	sequence-specific single stranded DNA binding	3/1385	15/18368	0.0985368	0.620607	0.578175	7014/6118/54386	3
GO:0005261	GO:0005261	cation channel activity	32/1385	335/18368	0.0991204	0.620607	0.578175	59341/3749/84329/513/55151/1268/3768/57685/219527/3761/54795/8645/30818/1138/3785/610/9780/56479/10021/3781/3738/728215/59284/348980/3746/3786/6331/55107/1141/6833/3737/26251	32
GO:0045182	GO:0045182	translation regulator activity	15/1385	140/18368	0.106198	0.66071	0.615536	317649/10642/29904/5813/10643/1983/8662/6472/1978/60678/340719/1617/57055/57054/57135	15
GO:0022836	GO:0022836	gated channel activity	32/1385	340/18368	0.114181	0.664961	0.619496	59341/3749/84329/1268/3768/57685/219527/3761/54795/8645/30818/1181/1138/2562/3785/610/9780/56479/10021/3781/3738/728215/59284/348980/3746/3786/6331/55107/1141/6833/3737/26251	32
GO:0004030	GO:0004030	aldehyde dehydrogenase [NAD(P)+] activity	3/1385	16/18368	0.114779	0.664961	0.619496	8659/219/221	3
GO:0005523	GO:0005523	tropomyosin binding	3/1385	16/18368	0.114779	0.664961	0.619496	29767/10529/7111	3
GO:0010181	GO:0010181	FMN binding	3/1385	16/18368	0.114779	0.664961	0.619496	4552/60490/27158	3
GO:0016888	GO:0016888	endodeoxyribonuclease activity, producing 5'-phosphomonoesters	3/1385	16/18368	0.114779	0.664961	0.619496	79008/9156/2237	3
GO:0003887	GO:0003887	DNA-directed DNA polymerase activity	4/1385	25/18368	0.114998	0.664961	0.619496	5427/5426/5422/10714	4
GO:0005104	GO:0005104	fibroblast growth factor receptor binding	4/1385	25/18368	0.114998	0.664961	0.619496	2247/8817/9965/2249	4
GO:0005112	GO:0005112	Notch binding	4/1385	25/18368	0.114998	0.664961	0.619496	79094/388677/100996763/84466	4
GO:0005160	GO:0005160	transforming growth factor beta receptor binding	4/1385	25/18368	0.114998	0.664961	0.619496	4092/4091/25805/268	4
GO:0005242	GO:0005242	inward rectifier potassium channel activity	4/1385	25/18368	0.114998	0.664961	0.619496	3768/3761/3781/6833	4
GO:0008327	GO:0008327	methyl-CpG binding	4/1385	25/18368	0.114998	0.664961	0.619496	10419/1044/1045/29128	4
GO:0030247	GO:0030247	polysaccharide binding	4/1385	25/18368	0.114998	0.664961	0.619496	5167/79660/56261/5507	4
GO:0016874	GO:0016874	ligase activity	17/1385	165/18368	0.117283	0.674204	0.628107	4141/25973/10606/197322/2617/8565/2356/6897/513/91978/25902/57470/27304/7453/158135/387787/5198	17
GO:0019199	GO:0019199	transmembrane receptor protein kinase activity	15/1385	143/18368	0.121058	0.69186	0.644555	2260/5606/8829/25/4067/7301/2261/4920/7010/2263/5156/5979/3643/4916/3791	15
GO:0008201	GO:0008201	heparin binding	17/1385	166/18368	0.12201	0.693269	0.645868	2260/8829/64093/9508/89797/2247/2335/79625/652/2263/3730/6586/8840/2249/5549/338/4745	17
GO:0051219	GO:0051219	phosphoprotein binding	10/1385	88/18368	0.12555	0.704277	0.656123	4281/11043/25/4067/9021/53358/126669/5327/114787/56961	10
GO:0030374	GO:0030374	nuclear receptor coactivator activity	7/1385	56/18368	0.12662	0.704277	0.656123	2113/133522/119392/23082/57178/10432/2247	7
GO:0004435	GO:0004435	phosphatidylinositol phospholipase C activity	4/1385	26/18368	0.128246	0.704277	0.656123	5330/113026/84812/23228	4
GO:0019706	GO:0019706	protein-cysteine S-palmitoyltransferase activity	4/1385	26/18368	0.128246	0.704277	0.656123	653082/158866/283576/254887	4
GO:0019707	GO:0019707	protein-cysteine S-acyltransferase activity	4/1385	26/18368	0.128246	0.704277	0.656123	653082/158866/283576/254887	4
GO:0030371	GO:0030371	translation repressor activity	4/1385	26/18368	0.128246	0.704277	0.656123	5813/6472/1978/340719	4
GO:0097110	GO:0097110	scaffold protein binding	8/1385	67/18368	0.130195	0.704937	0.656738	6949/54413/4067/7343/5028/3572/2912/6331	8
GO:0004659	GO:0004659	prenyltransferase activity	3/1385	17/18368	0.131943	0.704937	0.656738	27235/29914/23590	3
GO:0008381	GO:0008381	mechanosensitive ion channel activity	3/1385	17/18368	0.131943	0.704937	0.656738	59341/9780/728215	3
GO:0015174	GO:0015174	basic amino acid transmembrane transporter activity	3/1385	17/18368	0.131943	0.704937	0.656738	6541/92745/6542	3
GO:0030971	GO:0030971	receptor tyrosine kinase binding	9/1385	78/18368	0.131952	0.704937	0.656738	3084/5111/4902/10603/53358/7157/2888/285/10718	9
GO:0003713	GO:0003713	transcription coactivator activity	25/1385	262/18368	0.13298	0.706593	0.658281	2113/10629/27097/11043/25/6599/133522/23076/29777/672/119392/8204/10847/6871/23082/4793/57178/10432/2247/10153/23286/133746/10370/9830/89780	25
GO:0004683	GO:0004683	calmodulin-dependent protein kinase activity	4/1385	27/18368	0.142094	0.728321	0.678524	29904/57118/79012/85366	4
GO:0015491	GO:0015491	cation:cation antiporter activity	4/1385	27/18368	0.142094	0.728321	0.678524	6547/3954/6548/6546	4
GO:0043425	GO:0043425	bHLH transcription factor binding	4/1385	27/18368	0.142094	0.728321	0.678524	8928/3670/9421/6943	4
GO:0045499	GO:0045499	chemorepellent activity	4/1385	27/18368	0.142094	0.728321	0.678524	57556/3084/10509/10718	4
GO:0070006	GO:0070006	metalloaminopeptidase activity	4/1385	27/18368	0.142094	0.728321	0.678524	51056/4326/4324/290	4
GO:0005109	GO:0005109	frizzled binding	5/1385	37/18368	0.142997	0.728321	0.678524	8321/4920/25805/7478/89780	5
GO:0016620	GO:0016620	oxidoreductase activity, acting on the aldehyde or oxo group of donors, NAD or NADP as acceptor	5/1385	37/18368	0.142997	0.728321	0.678524	55711/8659/219/221/126133	5
GO:0030551	GO:0030551	cyclic nucleotide binding	5/1385	37/18368	0.142997	0.728321	0.678524	6573/5138/610/10021/348980	5
GO:0016765	GO:0016765	transferase activity, transferring alkyl or aryl (other than methyl) groups	7/1385	58/18368	0.14477	0.73355	0.683395	27235/4144/1801/6723/1802/29914/23590	7
GO:0005539	GO:0005539	glycosaminoglycan binding	22/1385	230/18368	0.148315	0.747658	0.696538	2260/8829/64093/9508/89797/2247/2335/79625/652/50512/2263/145864/26032/3730/176/6586/8840/2249/5549/1404/338/4745	22
GO:0016879	GO:0016879	ligase activity, forming carbon-nitrogen bonds	6/1385	48/18368	0.150597	0.755289	0.703648	10606/2356/91978/25902/158135/5198	6
GO:0051213	GO:0051213	dioxygenase activity	10/1385	92/18368	0.154453	0.76593	0.713562	222194/8846/121642/84864/79697/91801/84842/65094/221120/7404	10
GO:0016829	GO:0016829	lyase activity	19/1385	196/18368	0.155461	0.76593	0.713562	8846/79094/81889/10606/5740/60490/1632/7372/109/201161/771/6472/112849/5106/4953/26061/762/2977/113675	19
GO:0004629	GO:0004629	phospholipase C activity	4/1385	28/18368	0.156499	0.76593	0.713562	5330/113026/84812/23228	4
GO:0051861	GO:0051861	glycolipid binding	4/1385	28/18368	0.156499	0.76593	0.713562	54749/4067/51228/54982	4
GO:0004402	GO:0004402	histone acetyltransferase activity	5/1385	39/18368	0.167626	0.76593	0.713562	8520/10847/6871/9329/675	5
GO:0000339	GO:0000339	RNA cap binding	3/1385	19/18368	0.168643	0.76593	0.713562	24138/317649/25929	3
GO:0001094	GO:0001094	TFIID-class transcription factor complex binding	2/1385	10/18368	0.171021	0.76593	0.713562	51602/7157	2
GO:0004523	GO:0004523	RNA-DNA hybrid ribonuclease activity	2/1385	10/18368	0.171021	0.76593	0.713562	9156/2237	2
GO:0004983	GO:0004983	neuropeptide Y receptor activity	2/1385	10/18368	0.171021	0.76593	0.713562	10888/10887	2
GO:0005432	GO:0005432	calcium:sodium antiporter activity	2/1385	10/18368	0.171021	0.76593	0.713562	6547/6546	2
GO:0005528	GO:0005528	FK506 binding	2/1385	10/18368	0.171021	0.76593	0.713562	2289/2288	2
GO:0008097	GO:0008097	5S rRNA binding	2/1385	10/18368	0.171021	0.76593	0.713562	7263/23212	2
GO:0016653	GO:0016653	oxidoreductase activity, acting on NAD(P)H, heme protein as acceptor	2/1385	10/18368	0.171021	0.76593	0.713562	4552/27158	2
GO:0016783	GO:0016783	sulfurtransferase activity	2/1385	10/18368	0.171021	0.76593	0.713562	7263/27304	2
GO:0034713	GO:0034713	type I transforming growth factor beta receptor binding	2/1385	10/18368	0.171021	0.76593	0.713562	4092/4091	2
GO:0043139	GO:0043139	5'-3' DNA helicase activity	2/1385	10/18368	0.171021	0.76593	0.713562	56652/83990	2
GO:0043208	GO:0043208	glycosphingolipid binding	2/1385	10/18368	0.171021	0.76593	0.713562	54749/4067	2
GO:0046030	GO:0046030	inositol trisphosphate phosphatase activity	2/1385	10/18368	0.171021	0.76593	0.713562	8867/51763	2
GO:0051864	GO:0051864	histone H3-methyl-lysine-36 demethylase activity	2/1385	10/18368	0.171021	0.76593	0.713562	84864/79697	2
GO:0051880	GO:0051880	G-quadruplex DNA binding	2/1385	10/18368	0.171021	0.76593	0.713562	9361/641	2
GO:0070567	GO:0070567	cytidylyltransferase activity	2/1385	10/18368	0.171021	0.76593	0.713562	9468/729920	2
GO:0070739	GO:0070739	protein-glutamic acid ligase activity	2/1385	10/18368	0.171021	0.76593	0.713562	91978/158135	2
GO:0070740	GO:0070740	tubulin-glutamic acid ligase activity	2/1385	10/18368	0.171021	0.76593	0.713562	91978/158135	2
GO:0005520	GO:0005520	insulin-like growth factor binding	4/1385	29/18368	0.171419	0.76593	0.713562	94031/5654/3643/8840	4
GO:0005048	GO:0005048	signal sequence binding	6/1385	50/18368	0.172542	0.767459	0.714986	5830/8315/8021/100288540/9221/79711	6
GO:0004177	GO:0004177	aminopeptidase activity	5/1385	40/18368	0.180523	0.794296	0.739987	1515/51056/4326/4324/290	5
GO:0042169	GO:0042169	SH2 domain binding	5/1385	40/18368	0.180523	0.794296	0.739987	59341/25/10603/23636/2690	5
GO:0015171	GO:0015171	amino acid transmembrane transporter activity	9/1385	84/18368	0.180999	0.794296	0.739987	124565/6541/92745/8501/6542/8140/124935/57709/6529	9
GO:0070566	GO:0070566	adenylyltransferase activity	4/1385	30/18368	0.186807	0.802122	0.747278	80308/64852/25/27304	4
GO:0030506	GO:0030506	ankyrin binding	3/1385	20/18368	0.187982	0.802122	0.747278	3785/6546/6331	3
GO:0050145	GO:0050145	nucleoside monophosphate kinase activity	3/1385	20/18368	0.187982	0.802122	0.747278	205/1740/158067	3
GO:0061629	GO:0061629	RNA polymerase II-specific DNA-binding transcription factor binding	27/1385	299/18368	0.189112	0.802122	0.747278	10459/133522/9915/5111/79918/8204/9150/1051/5308/55859/2626/64320/6875/7157/3398/10370/8345/6926/190/8928/149563/2627/4824/3670/57057/6943/7421	27
GO:0090079	GO:0090079	translation regulator activity, nucleic acid binding	11/1385	108/18368	0.190382	0.802122	0.747278	317649/29904/5813/1983/8662/6472/60678/1617/57055/57054/57135	11
GO:0061733	GO:0061733	peptide-lysine-N-acetyltransferase activity	5/1385	41/18368	0.193775	0.802122	0.747278	8520/10847/6871/9329/675	5
GO:0004879	GO:0004879	nuclear receptor activity	6/1385	52/18368	0.195709	0.802122	0.747278	9572/2649/2908/4824/5241/7421	6
GO:0098531	GO:0098531	ligand-activated transcription factor activity	6/1385	52/18368	0.195709	0.802122	0.747278	9572/2649/2908/4824/5241/7421	6
GO:0000774	GO:0000774	adenyl-nucleotide exchange factor activity	2/1385	11/18368	0.199102	0.802122	0.747278	9530/80273	2
GO:0005247	GO:0005247	voltage-gated chloride channel activity	2/1385	11/18368	0.199102	0.802122	0.747278	1181/55107	2
GO:0010485	GO:0010485	H4 histone acetyltransferase activity	2/1385	11/18368	0.199102	0.802122	0.747278	8520/675	2
GO:0016832	GO:0016832	aldehyde-lyase activity	2/1385	11/18368	0.199102	0.802122	0.747278	6472/26061	2
GO:0031434	GO:0031434	mitogen-activated protein kinase kinase binding	2/1385	11/18368	0.199102	0.802122	0.747278	1636/57761	2
GO:0035673	GO:0035673	oligopeptide transmembrane transporter activity	2/1385	11/18368	0.199102	0.802122	0.747278	10257/51296	2
GO:0043522	GO:0043522	leucine zipper domain binding	2/1385	11/18368	0.199102	0.802122	0.747278	1649/26574	2
GO:0047429	GO:0047429	nucleoside-triphosphate diphosphatase activity	2/1385	11/18368	0.199102	0.802122	0.747278	5167/79077	2
GO:0048407	GO:0048407	platelet-derived growth factor binding	2/1385	11/18368	0.199102	0.802122	0.747278	1291/5156	2
GO:0099186	GO:0099186	structural constituent of postsynapse	2/1385	11/18368	0.199102	0.802122	0.747278	4744/9118	2
GO:0140036	GO:0140036	ubiquitin-dependent protein binding	2/1385	11/18368	0.199102	0.802122	0.747278	27000/88455	2
GO:1901474	GO:1901474	azole transmembrane transporter activity	2/1385	11/18368	0.199102	0.802122	0.747278	6541/92745	2
GO:0090482	GO:0090482	vitamin transmembrane transporter activity	4/1385	31/18368	0.202617	0.812948	0.757364	8884/9962/6573/9429	4
GO:0019894	GO:0019894	kinesin binding	5/1385	42/18368	0.207354	0.814014	0.758358	23636/4744/23542/3746/3737	5
GO:0017069	GO:0017069	snRNA binding	6/1385	53/18368	0.207707	0.814014	0.758358	9128/64852/56257/9188/25929/114034	6
GO:0001848	GO:0001848	complement binding	3/1385	21/18368	0.207851	0.814014	0.758358	3689/84466/728	3
GO:0015662	GO:0015662	P-type ion transporter activity	3/1385	21/18368	0.207851	0.814014	0.758358	490/10257/478	3
GO:0019200	GO:0019200	carbohydrate kinase activity	3/1385	21/18368	0.207851	0.814014	0.758358	3099/5214/9942	3
GO:0140358	GO:0140358	P-type transmembrane transporter activity	3/1385	21/18368	0.207851	0.814014	0.758358	490/10257/478	3
GO:0071889	GO:0071889	14-3-3 protein binding	4/1385	32/18368	0.218802	0.850689	0.792525	221937/57521/54541/9750	4
GO:0005246	GO:0005246	calcium channel regulator activity	5/1385	43/18368	0.221231	0.850689	0.792525	55013/2912/59284/4852/9379	5
GO:0046873	GO:0046873	metal ion transmembrane transporter activity	37/1385	430/18368	0.222309	0.850689	0.792525	490/6547/3954/59341/8884/6548/3749/55151/1268/9962/3768/57685/219527/3761/54795/8645/30818/3785/610/8671/56479/10021/3781/3738/728215/59284/348980/3746/3786/7780/6546/6331/6529/6833/478/3737/26251	37
GO:0008081	GO:0008081	phosphoric diester hydrolase activity	9/1385	89/18368	0.227188	0.850689	0.792525	55627/5167/27301/56261/5330/113026/84812/5138/23228	9
GO:0000340	GO:0000340	RNA 7-methylguanosine cap binding	2/1385	12/18368	0.227665	0.850689	0.792525	317649/25929	2
GO:0003906	GO:0003906	DNA-(apurinic or apyrimidinic site) endonuclease activity	2/1385	12/18368	0.227665	0.850689	0.792525	8846/27301	2
GO:0003964	GO:0003964	RNA-directed DNA polymerase activity	2/1385	12/18368	0.227665	0.850689	0.792525	7014/1736	2
GO:0005527	GO:0005527	macrolide binding	2/1385	12/18368	0.227665	0.850689	0.792525	2289/2288	2
GO:0008296	GO:0008296	3'-5'-exodeoxyribonuclease activity	2/1385	12/18368	0.227665	0.850689	0.792525	5426/27301	2
GO:0017154	GO:0017154	semaphorin receptor activity	2/1385	12/18368	0.227665	0.850689	0.792525	8829/5362	2
GO:0070034	GO:0070034	telomerase RNA binding	3/1385	22/18368	0.228157	0.850689	0.792525	1736/92345/23293	3
GO:0072349	GO:0072349	modified amino acid transmembrane transporter activity	3/1385	22/18368	0.228157	0.850689	0.792525	8884/10257/6573	3
GO:0000287	GO:0000287	magnesium ion binding	20/1385	221/18368	0.228466	0.850689	0.792525	150223/6300/5236/25/8986/283871/4139/5634/79077/4436/10797/11076/51251/2956/5557/5138/10079/26061/2237/79895	20
GO:0001784	GO:0001784	phosphotyrosine residue binding	5/1385	44/18368	0.23538	0.869845	0.810371	25/9021/53358/126669/56961	5
GO:0051879	GO:0051879	Hsp90 protein binding	5/1385	44/18368	0.23538	0.869845	0.810371	9894/23636/2908/3791/4862	5
GO:0042054	GO:0042054	histone methyltransferase activity	6/1385	56/18368	0.245141	0.875401	0.815547	10419/6419/54496/55170/2122/93166	6
GO:0019001	GO:0019001	guanyl nucleotide binding	34/1385	398/18368	0.246939	0.875401	0.815547	5912/29889/9258/5873/205/64901/55915/55341/1983/55720/10139/30846/91608/643752/7280/54471/4733/6573/51062/5106/9221/7052/54734/5138/60678/51655/132946/9609/54769/3643/2977/148252/115361/4081	34
GO:0032561	GO:0032561	guanyl ribonucleotide binding	34/1385	398/18368	0.246939	0.875401	0.815547	5912/29889/9258/5873/205/64901/55915/55341/1983/55720/10139/30846/91608/643752/7280/54471/4733/6573/51062/5106/9221/7052/54734/5138/60678/51655/132946/9609/54769/3643/2977/148252/115361/4081	34
GO:0008483	GO:0008483	transaminase activity	3/1385	23/18368	0.248812	0.875401	0.815547	9945/84706/29968	3
GO:0008080	GO:0008080	N-acetyltransferase activity	7/1385	68/18368	0.251099	0.875401	0.815547	8520/10847/55226/6871/9329/339983/675	7
GO:0043548	GO:0043548	phosphatidylinositol 3-kinase binding	4/1385	34/18368	0.252116	0.875401	0.815547	7301/222584/8471/3643	4
GO:0004312	GO:0004312	fatty acid synthase activity	2/1385	13/18368	0.256476	0.875401	0.815547	27349/54898	2
GO:0004535	GO:0004535	poly(A)-specific ribonuclease activity	2/1385	13/18368	0.256476	0.875401	0.815547	25819/114034	2
GO:0004865	GO:0004865	protein serine/threonine phosphatase inhibitor activity	2/1385	13/18368	0.256476	0.875401	0.815547	5511/10842	2
GO:0008253	GO:0008253	5'-nucleotidase activity	2/1385	13/18368	0.256476	0.875401	0.815547	56953/51251	2
GO:0015271	GO:0015271	outward rectifier potassium channel activity	2/1385	13/18368	0.256476	0.875401	0.815547	3738/3737	2
GO:0016423	GO:0016423	tRNA (guanine) methyltransferase activity	2/1385	13/18368	0.256476	0.875401	0.815547	4234/10785	2
GO:0016840	GO:0016840	carbon-nitrogen lyase activity	2/1385	13/18368	0.256476	0.875401	0.815547	79094/113675	2
GO:0019104	GO:0019104	DNA N-glycosylase activity	2/1385	13/18368	0.256476	0.875401	0.815547	5111/7374	2
GO:0034450	GO:0034450	ubiquitin-ubiquitin ligase activity	2/1385	13/18368	0.256476	0.875401	0.815547	27339/57161	2
GO:0034595	GO:0034595	phosphatidylinositol phosphate 5-phosphatase activity	2/1385	13/18368	0.256476	0.875401	0.815547	8867/51763	2
GO:0042301	GO:0042301	phosphate ion binding	2/1385	13/18368	0.256476	0.875401	0.815547	10797/5138	2
GO:0052650	GO:0052650	NADP-retinol dehydrogenase activity	2/1385	13/18368	0.256476	0.875401	0.815547	9249/147015	2
GO:0060590	GO:0060590	ATPase regulator activity	2/1385	13/18368	0.256476	0.875401	0.815547	9530/80273	2
GO:0106019	GO:0106019	phosphatidylinositol-4,5-bisphosphate phosphatase activity	2/1385	13/18368	0.256476	0.875401	0.815547	8867/51763	2
GO:0140035	GO:0140035	ubiquitination-like modification-dependent protein binding	2/1385	13/18368	0.256476	0.875401	0.815547	27000/88455	2
GO:0140299	GO:0140299	small molecule sensor activity	2/1385	13/18368	0.256476	0.875401	0.815547	59341/80303	2
GO:0003777	GO:0003777	microtubule motor activity	7/1385	69/18368	0.262862	0.892507	0.831484	347240/1770/57576/374654/55083/146754/26153	7
GO:0005272	GO:0005272	sodium channel activity	5/1385	46/18368	0.264378	0.892507	0.831484	54795/610/10021/348980/6331	5
GO:0070851	GO:0070851	growth factor receptor binding	13/1385	141/18368	0.265372	0.892507	0.831484	4067/92609/4902/222584/2247/84894/3556/5156/8817/3572/9965/2249/2625	13
GO:0031072	GO:0031072	heat shock protein binding	12/1385	129/18368	0.266435	0.892507	0.831484	3313/27000/9530/2289/2288/9894/23636/2908/54880/3689/3791/4862	12
GO:0015298	GO:0015298	solute:cation antiporter activity	4/1385	35/18368	0.269152	0.892507	0.831484	6547/3954/6548/6546	4
GO:0001965	GO:0001965	G-protein alpha-subunit binding	3/1385	24/18368	0.269729	0.892507	0.831484	5997/23566/5999	3
GO:0003707	GO:0003707	steroid hormone receptor activity	3/1385	24/18368	0.269729	0.892507	0.831484	9572/2908/5241	3
GO:0008171	GO:0008171	O-methyltransferase activity	3/1385	24/18368	0.269729	0.892507	0.831484	23463/56257/55178	3
GO:0016769	GO:0016769	transferase activity, transferring nitrogenous groups	3/1385	24/18368	0.269729	0.892507	0.831484	9945/84706/29968	3
GO:1901681	GO:1901681	sulfur compound binding	23/1385	265/18368	0.270567	0.892507	0.831484	2260/8829/10468/11332/5167/79918/55753/64093/9508/89797/2247/2335/79625/652/26061/2263/3730/6586/8840/2249/5549/338/4745	23
GO:0004089	GO:0004089	carbonate dehydratase activity	2/1385	14/18368	0.285336	0.913632	0.851165	771/762	2
GO:0004707	GO:0004707	MAP kinase activity	2/1385	14/18368	0.285336	0.913632	0.851165	6300/5600	2
GO:0005451	GO:0005451	monovalent cation:proton antiporter activity	2/1385	14/18368	0.285336	0.913632	0.851165	3954/6548	2
GO:0015562	GO:0015562	efflux transmembrane transporter activity	2/1385	14/18368	0.285336	0.913632	0.851165	10257/9429	2
GO:0019992	GO:0019992	diacylglycerol binding	2/1385	14/18368	0.285336	0.913632	0.851165	25780/10125	2
GO:0035259	GO:0035259	glucocorticoid receptor binding	2/1385	14/18368	0.285336	0.913632	0.851165	8204/1051	2
GO:0045028	GO:0045028	G protein-coupled purinergic nucleotide receptor activity	2/1385	14/18368	0.285336	0.913632	0.851165	5032/5028	2
GO:0102991	GO:0102991	myristoyl-CoA hydrolase activity	2/1385	14/18368	0.285336	0.913632	0.851165	11332/117145	2
GO:0140666	GO:0140666	annealing activity	2/1385	14/18368	0.285336	0.913632	0.851165	641/7157	2
GO:0005216	GO:0005216	ion channel activity	36/1385	432/18368	0.288735	0.916127	0.853489	59341/3749/84230/84329/513/55151/1268/3768/57685/219527/3761/54795/8645/30818/1181/1138/2562/55144/3785/610/9780/56479/10021/3781/3738/728215/59284/348980/3746/3786/6331/55107/1141/6833/3737/26251	36
GO:0005227	GO:0005227	calcium activated cation channel activity	3/1385	25/18368	0.290828	0.916127	0.853489	54795/3781/55107	3
GO:0051019	GO:0051019	mitogen-activated protein kinase binding	3/1385	25/18368	0.290828	0.916127	0.853489	25/8493/1636	3
GO:0042393	GO:0042393	histone binding	21/1385	244/18368	0.295414	0.916127	0.853489	51460/27000/29028/6599/3014/54496/55170/8520/10847/26155/23170/80764/2956/55196/83743/29128/4171/79710/8208/85453/148398	21
GO:0008235	GO:0008235	metalloexopeptidase activity	7/1385	72/18368	0.298994	0.916127	0.853489	56926/51056/1636/7036/4326/4324/290	7
GO:0016705	GO:0016705	oxidoreductase activity, acting on paired donors, with incorporation or reduction of molecular oxygen	15/1385	170/18368	0.301071	0.916127	0.853489	8846/3163/113612/121642/5740/84864/83475/1593/79697/91801/26002/392636/65094/221120/7404	15
GO:0016409	GO:0016409	palmitoyltransferase activity	4/1385	37/18368	0.303761	0.916127	0.853489	653082/158866/283576/254887	4
GO:0071855	GO:0071855	neuropeptide receptor binding	4/1385	37/18368	0.303761	0.916127	0.853489	51083/1908/4922/4852	4
GO:0071949	GO:0071949	FAD binding	4/1385	37/18368	0.303761	0.916127	0.853489	4552/27158/55289/316	4
GO:0004896	GO:0004896	cytokine receptor activity	9/1385	97/18368	0.308613	0.916127	0.853489	57007/3566/1271/23765/3556/3595/2675/3572/2690	9
GO:0034212	GO:0034212	peptide N-acetyltransferase activity	5/1385	49/18368	0.309201	0.916127	0.853489	8520/10847/6871/9329/675	5
GO:0050660	GO:0050660	flavin adenine dinucleotide binding	8/1385	85/18368	0.310281	0.916127	0.853489	4552/80020/27158/56931/55349/55289/35/316	8
GO:0015179	GO:0015179	L-amino acid transmembrane transporter activity	6/1385	61/18368	0.311168	0.916127	0.853489	6541/92745/8501/6542/8140/124935	6
GO:0106306	GO:0106306	protein serine phosphatase activity	7/1385	73/18368	0.311271	0.916127	0.853489	11266/58190/1849/8493/9150/5530/128853	7
GO:0106307	GO:0106307	protein threonine phosphatase activity	7/1385	73/18368	0.311271	0.916127	0.853489	11266/58190/1849/8493/9150/5530/128853	7
GO:0140104	GO:0140104	molecular carrier activity	7/1385	73/18368	0.311271	0.916127	0.853489	10328/64901/1434/6341/64328/8021/79711	7
GO:0008198	GO:0008198	ferrous iron binding	3/1385	26/18368	0.312035	0.916127	0.853489	8846/121642/221120	3
GO:0001846	GO:0001846	opsonin binding	2/1385	15/18368	0.314074	0.916127	0.853489	3689/84466	2
GO:0004953	GO:0004953	icosanoid receptor activity	2/1385	15/18368	0.314074	0.916127	0.853489	56413/1241	2
GO:0005161	GO:0005161	platelet-derived growth factor receptor binding	2/1385	15/18368	0.314074	0.916127	0.853489	4067/5156	2
GO:0008252	GO:0008252	nucleotidase activity	2/1385	15/18368	0.314074	0.916127	0.853489	56953/51251	2
GO:0008559	GO:0008559	ABC-type xenobiotic transporter activity	2/1385	15/18368	0.314074	0.916127	0.853489	10257/9429	2
GO:0030548	GO:0030548	acetylcholine receptor regulator activity	2/1385	15/18368	0.314074	0.916127	0.853489	66004/130576	2
GO:0042813	GO:0042813	Wnt-activated receptor activity	2/1385	15/18368	0.314074	0.916127	0.853489	8321/8325	2
GO:0048185	GO:0048185	activin binding	2/1385	15/18368	0.314074	0.916127	0.853489	10468/4092	2
GO:0050998	GO:0050998	nitric-oxide synthase binding	2/1385	15/18368	0.314074	0.916127	0.853489	6640/6331	2
GO:0051139	GO:0051139	metal ion:proton antiporter activity	2/1385	15/18368	0.314074	0.916127	0.853489	3954/6548	2
GO:0070742	GO:0070742	C2H2 zinc finger domain binding	2/1385	15/18368	0.314074	0.916127	0.853489	80764/2624	2
GO:0099602	GO:0099602	neurotransmitter receptor regulator activity	2/1385	15/18368	0.314074	0.916127	0.853489	66004/130576	2
GO:1904680	GO:1904680	peptide transmembrane transporter activity	2/1385	15/18368	0.314074	0.916127	0.853489	10257/51296	2
GO:0008528	GO:0008528	G protein-coupled peptide receptor activity	13/1385	147/18368	0.316006	0.919036	0.856199	9294/57007/51763/10888/51083/114815/187/56413/1241/4985/117/8549/10887	13
GO:0004722	GO:0004722	protein serine/threonine phosphatase activity	9/1385	98/18368	0.319258	0.925755	0.862458	11266/58190/1849/92609/8493/5507/9150/5530/128853	9
GO:0015175	GO:0015175	neutral amino acid transmembrane transporter activity	4/1385	38/18368	0.32125	0.928789	0.865285	92745/8501/8140/124935	4
GO:0004222	GO:0004222	metalloendopeptidase activity	10/1385	111/18368	0.326579	0.941427	0.877059	1889/9508/388630/170691/129293/4326/4324/170692/5069/8038	10
GO:0022884	GO:0022884	macromolecule transmembrane transporter activity	3/1385	27/18368	0.333277	0.945847	0.881177	388552/51296/10452	3
GO:0005525	GO:0005525	GTP binding	31/1385	377/18368	0.333333	0.945847	0.881177	5912/29889/9258/5873/205/64901/55915/55341/1983/55720/10139/30846/91608/643752/7280/4733/51062/5106/9221/7052/54734/60678/51655/132946/9609/54769/3643/2977/148252/115361/4081	31
GO:0008083	GO:0008083	growth factor activity	14/1385	162/18368	0.337533	0.945847	0.881177	3084/4902/29937/2247/652/2662/8817/9965/268/4838/151449/2249/10718/9573	14
GO:0050997	GO:0050997	quaternary ammonium group binding	4/1385	39/18368	0.338807	0.945847	0.881177	55753/9468/10125/26061	4
GO:0000900	GO:0000900	translation repressor activity, mRNA regulatory element binding	2/1385	16/18368	0.342545	0.945847	0.881177	5813/6472	2
GO:0005402	GO:0005402	carbohydrate:cation symporter activity	2/1385	16/18368	0.342545	0.945847	0.881177	9962/57210	2
GO:0016208	GO:0016208	AMP binding	2/1385	16/18368	0.342545	0.945847	0.881177	5214/158067	2
GO:0017070	GO:0017070	U6 snRNA binding	2/1385	16/18368	0.342545	0.945847	0.881177	9128/64852	2
GO:0022848	GO:0022848	acetylcholine-gated cation-selective channel activity	2/1385	16/18368	0.342545	0.945847	0.881177	1138/1141	2
GO:0032183	GO:0032183	SUMO binding	2/1385	16/18368	0.342545	0.945847	0.881177	9994/27043	2
GO:0042577	GO:0042577	lipid phosphatase activity	2/1385	16/18368	0.342545	0.945847	0.881177	51763/163404	2
GO:0050135	GO:0050135	NAD(P)+ nucleosidase activity	2/1385	16/18368	0.342545	0.945847	0.881177	3556/23098	2
GO:0061809	GO:0061809	NAD+ nucleotidase, cyclic ADP-ribose generating	2/1385	16/18368	0.342545	0.945847	0.881177	3556/23098	2
GO:0070402	GO:0070402	NADPH binding	2/1385	16/18368	0.342545	0.945847	0.881177	4552/27158	2
GO:1990404	GO:1990404	protein ADP-ribosylase activity	2/1385	16/18368	0.342545	0.945847	0.881177	84875/64761	2
GO:0099094	GO:0099094	ligand-gated cation channel activity	10/1385	113/18368	0.3469	0.955189	0.88988	3768/3761/54795/1138/610/10021/3781/348980/1141/6833	10
GO:0015081	GO:0015081	sodium ion transmembrane transporter activity	13/1385	152/18368	0.359878	0.983691	0.916433	6547/8884/6548/9962/54795/610/8671/10021/348980/6546/6331/6529/478	13
GO:0008237	GO:0008237	metallopeptidase activity	16/1385	190/18368	0.360101	0.983691	0.916433	56926/1889/51056/9508/1636/388630/170691/7036/129293/4326/4324/170692/5069/57559/290/8038	16
GO:0060090	GO:0060090	molecular adaptor activity	30/1385	369/18368	0.360253	0.983691	0.916433	55706/6949/54815/26747/6548/53407/57521/6624/8662/10603/2288/11218/23431/10714/9894/57617/23636/9221/4744/55527/5318/23286/92369/2888/287/7965/161176/23098/23542/58512	30
GO:0042826	GO:0042826	histone deacetylase binding	11/1385	127/18368	0.361706	0.984922	0.91758	2737/6421/8204/11218/7023/1051/80764/54880/7157/4824/6943	11
GO:0001653	GO:0001653	peptide receptor activity	13/1385	153/18368	0.368776	0.987243	0.919742	9294/57007/51763/10888/51083/114815/187/56413/1241/4985/117/8549/10887	13
GO:0008308	GO:0008308	voltage-gated anion channel activity	2/1385	17/18368	0.370625	0.987243	0.919742	1181/55107	2
GO:0008656	GO:0008656	cysteine-type endopeptidase activator activity involved in apoptotic process	2/1385	17/18368	0.370625	0.987243	0.919742	9994/4824	2
GO:0016290	GO:0016290	palmitoyl-CoA hydrolase activity	2/1385	17/18368	0.370625	0.987243	0.919742	11332/117145	2
GO:0030275	GO:0030275	LRR domain binding	2/1385	17/18368	0.370625	0.987243	0.919742	1649/26574	2
GO:0046965	GO:0046965	retinoid X receptor binding	2/1385	17/18368	0.370625	0.987243	0.919742	8204/7421	2
GO:0052745	GO:0052745	inositol phosphate phosphatase activity	2/1385	17/18368	0.370625	0.987243	0.919742	8867/51763	2
GO:0070064	GO:0070064	proline-rich region binding	2/1385	17/18368	0.370625	0.987243	0.919742	25/2690	2
GO:0005200	GO:0005200	structural constituent of cytoskeleton	9/1385	103/18368	0.373398	0.987243	0.919742	83660/7280/631/119/4744/9118/287/54566/23336	9
GO:0032452	GO:0032452	histone demethylase activity	3/1385	29/18368	0.375614	0.987243	0.919742	84864/79697/7404	3
GO:0046625	GO:0046625	sphingolipid binding	3/1385	29/18368	0.375614	0.987243	0.919742	54749/4067/51228	3
GO:0051059	GO:0051059	NF-kappaB binding	3/1385	29/18368	0.375614	0.987243	0.919742	79918/64320/6875	3
GO:0140457	GO:0140457	protein demethylase activity	3/1385	29/18368	0.375614	0.987243	0.919742	84864/79697/7404	3
GO:0043022	GO:0043022	ribosome binding	6/1385	66/18368	0.379645	0.995175	0.927132	27000/3954/56926/54915/25929/51204	6
GO:0030674	GO:0030674	protein-macromolecule adaptor activity	24/1385	296/18368	0.385816	1	0.931627	55706/6949/54815/26747/6548/53407/57521/6624/10603/2288/11218/23431/10714/57617/23636/9221/4744/55527/92369/2888/287/161176/23098/23542	24
GO:0001046	GO:0001046	core promoter sequence-specific DNA binding	4/1385	42/18368	0.391513	1	0.931627	7343/1051/2908/7157	4
GO:0051539	GO:0051539	4 iron, 4 sulfur cluster binding	4/1385	42/18368	0.391513	1	0.931627	10101/5426/5422/83990	4
GO:1990782	GO:1990782	protein tyrosine kinase binding	9/1385	105/18368	0.395311	1	0.931627	3084/5111/4902/10603/53358/7157/2888/285/10718	9
GO:0005184	GO:0005184	neuropeptide hormone activity	3/1385	30/18368	0.396593	1	0.931627	51083/4922/4852	3
GO:0005217	GO:0005217	intracellular ligand-gated ion channel activity	3/1385	30/18368	0.396593	1	0.931627	610/10021/348980	3
GO:0004550	GO:0004550	nucleoside diphosphate kinase activity	2/1385	18/18368	0.398212	1	0.931627	205/158067	2
GO:0008301	GO:0008301	DNA binding, bending	2/1385	18/18368	0.398212	1	0.931627	2296/2297	2
GO:0008569	GO:0008569	minus-end-directed microtubule motor activity	2/1385	18/18368	0.398212	1	0.931627	1770/146754	2
GO:0050811	GO:0050811	GABA receptor binding	2/1385	18/18368	0.398212	1	0.931627	23228/375323	2
GO:0070122	GO:0070122	isopeptidase activity	2/1385	18/18368	0.398212	1	0.931627	29843/57559	2
GO:0051536	GO:0051536	iron-sulfur cluster binding	6/1385	68/18368	0.407203	1	0.931627	10101/5426/5422/83990/284106/316	6
GO:0051540	GO:0051540	metal cluster binding	6/1385	68/18368	0.407203	1	0.931627	10101/5426/5422/83990/284106/316	6
GO:0016747	GO:0016747	acyltransferase activity, transferring groups other than amino-acyl groups	18/1385	222/18368	0.409649	1	0.931627	653082/158866/8520/10847/55226/6871/9329/339983/387787/284098/27349/7052/154141/54675/675/283576/254887/54898	18
GO:0016410	GO:0016410	N-acyltransferase activity	8/1385	94/18368	0.414829	1	0.931627	8520/10847/55226/6871/9329/339983/7052/675	8
GO:0045309	GO:0045309	protein phosphorylated amino acid binding	5/1385	56/18368	0.416235	1	0.931627	25/9021/53358/126669/56961	5
GO:0042910	GO:0042910	xenobiotic transmembrane transporter activity	3/1385	31/18368	0.417376	1	0.931627	10257/6573/9429	3
GO:0043015	GO:0043015	gamma-tubulin binding	3/1385	31/18368	0.417376	1	0.931627	4067/5892/675	3
GO:0140318	GO:0140318	protein transporter activity	3/1385	31/18368	0.417376	1	0.931627	90580/388552/10452	3
GO:0042578	GO:0042578	phosphoric ester hydrolase activity	29/1385	366/18368	0.418113	1	0.931627	11266/58190/8867/1849/92609/25819/55627/283871/64759/5167/56953/8493/27301/79660/56261/51763/5330/5507/51251/113026/9150/5530/84812/23371/5138/993/163404/128853/23228	29
GO:0005518	GO:0005518	collagen binding	6/1385	69/18368	0.42095	1	0.931627	1291/3672/2335/4092/3680/147372	6
GO:0010314	GO:0010314	phosphatidylinositol-5-phosphate binding	2/1385	19/18368	0.42522	1	0.931627	55915/79156	2
GO:0051721	GO:0051721	protein phosphatase 2A binding	3/1385	32/18368	0.437918	1	0.931627	9258/1978/7157	3
GO:0005179	GO:0005179	hormone activity	10/1385	122/18368	0.439849	1	0.931627	79006/51083/151176/1908/252995/268/8614/1114/4922/4852	10
GO:0008188	GO:0008188	neuropeptide receptor activity	4/1385	45/18368	0.443563	1	0.931627	10888/51083/114815/10887	4
GO:0016614	GO:0016614	oxidoreductase activity, acting on CH-OH group of donors	11/1385	136/18368	0.450097	1	0.931627	9249/284273/25979/79154/10257/1593/26227/147015/55349/157739/10202	11
GO:0004551	GO:0004551	nucleotide diphosphatase activity	2/1385	20/18368	0.45158	1	0.931627	2617/5167	2
GO:0016018	GO:0016018	cyclosporin A binding	2/1385	20/18368	0.45158	1	0.931627	5530/10105	2
GO:0016500	GO:0016500	protein-hormone receptor activity	2/1385	20/18368	0.45158	1	0.931627	8549/3643	2
GO:0016505	GO:0016505	peptidase activator activity involved in apoptotic process	2/1385	20/18368	0.45158	1	0.931627	9994/4824	2
GO:0030296	GO:0030296	protein tyrosine kinase activator activity	2/1385	20/18368	0.45158	1	0.931627	3084/10718	2
GO:0031681	GO:0031681	G-protein beta-subunit binding	2/1385	20/18368	0.45158	1	0.931627	54331/2786	2
GO:0035014	GO:0035014	phosphatidylinositol 3-kinase regulator activity	2/1385	20/18368	0.45158	1	0.931627	9021/124997	2
GO:0097001	GO:0097001	ceramide binding	2/1385	20/18368	0.45158	1	0.931627	54749/51228	2
GO:0031369	GO:0031369	translation initiation factor binding	3/1385	33/18368	0.458178	1	0.931627	1983/8662/1978	3
GO:0016616	GO:0016616	oxidoreductase activity, acting on the CH-OH group of donors, NAD or NADP as acceptor	10/1385	124/18368	0.46049	1	0.931627	9249/284273/25979/79154/10257/1593/26227/147015/157739/10202	10
GO:0016279	GO:0016279	protein-lysine N-methyltransferase activity	5/1385	59/18368	0.461596	1	0.931627	6419/79918/196483/110599564/2122	5
GO:0005506	GO:0005506	iron ion binding	12/1385	151/18368	0.468619	1	0.931627	8846/113612/121642/5740/4241/83475/1593/79697/91801/392636/221120/316	12
GO:0015267	GO:0015267	channel activity	37/1385	480/18368	0.46924	1	0.931627	59341/3749/84230/84329/513/55151/1268/3768/57685/219527/3761/54795/10452/8645/30818/1181/1138/2562/55144/3785/610/9780/56479/10021/3781/3738/728215/59284/348980/3746/3786/6331/55107/1141/6833/3737/26251	37
GO:0016757	GO:0016757	glycosyltransferase activity	21/1385	270/18368	0.474163	1	0.931627	10195/8704/79623/81849/7372/100288842/23127/84752/56052/283358/6482/146664/374907/84875/8708/10317/10402/93010/64761/10720/51046	21
GO:0022803	GO:0022803	passive transmembrane transporter activity	37/1385	481/18368	0.474507	1	0.931627	59341/3749/84230/84329/513/55151/1268/3768/57685/219527/3761/54795/10452/8645/30818/1181/1138/2562/55144/3785/610/9780/56479/10021/3781/3738/728215/59284/348980/3746/3786/6331/55107/1141/6833/3737/26251	37
GO:0016278	GO:0016278	lysine N-methyltransferase activity	5/1385	60/18368	0.476496	1	0.931627	6419/79918/196483/110599564/2122	5
GO:0001614	GO:0001614	purinergic nucleotide receptor activity	2/1385	21/18368	0.477235	1	0.931627	5032/5028	2
GO:0003841	GO:0003841	1-acylglycerol-3-phosphate O-acyltransferase activity	2/1385	21/18368	0.477235	1	0.931627	154141/54675	2
GO:0015216	GO:0015216	purine nucleotide transmembrane transporter activity	2/1385	21/18368	0.477235	1	0.931627	10257/6573	2
GO:0016502	GO:0016502	nucleotide receptor activity	2/1385	21/18368	0.477235	1	0.931627	5032/5028	2
GO:0019829	GO:0019829	ATPase-coupled cation transmembrane transporter activity	4/1385	47/18368	0.477509	1	0.931627	490/8992/6833/478	4
GO:0035198	GO:0035198	miRNA binding	3/1385	34/18368	0.47812	1	0.931627	87178/9188/5460	3
GO:0045505	GO:0045505	dynein intermediate chain binding	3/1385	34/18368	0.47812	1	0.931627	54919/1770/146754	3
GO:0019003	GO:0019003	GDP binding	6/1385	75/18368	0.502022	1	0.931627	5912/5873/643752/54471/54769/148252	6
GO:0008106	GO:0008106	alcohol dehydrogenase (NADP+) activity	2/1385	22/18368	0.502143	1	0.931627	9249/147015	2
GO:0008320	GO:0008320	protein transmembrane transporter activity	2/1385	22/18368	0.502143	1	0.931627	388552/10452	2
GO:0009975	GO:0009975	cyclase activity	2/1385	22/18368	0.502143	1	0.931627	109/2977	2
GO:0015464	GO:0015464	acetylcholine receptor activity	2/1385	22/18368	0.502143	1	0.931627	1138/1141	2
GO:0016917	GO:0016917	GABA receptor activity	2/1385	22/18368	0.502143	1	0.931627	2562/165829	2
GO:0051117	GO:0051117	ATPase binding	7/1385	89/18368	0.510939	1	0.931627	6640/27043/26747/5530/51602/287/5241	7
GO:0016814	GO:0016814	hydrolase activity, acting on carbon-nitrogen (but not peptide) bonds, in cyclic amidines	3/1385	36/18368	0.516923	1	0.931627	60489/10797/23536	3
GO:0043394	GO:0043394	proteoglycan binding	3/1385	36/18368	0.516923	1	0.931627	10468/2335/10855	3
GO:0097718	GO:0097718	disordered domain specific binding	3/1385	36/18368	0.516923	1	0.931627	9817/2335/7157	3
GO:0008194	GO:0008194	UDP-glycosyltransferase activity	11/1385	143/18368	0.518007	1	0.931627	8704/79623/23127/84752/283358/146664/374907/8708/10317/93010/10720	11
GO:0015276	GO:0015276	ligand-gated ion channel activity	11/1385	143/18368	0.518007	1	0.931627	3768/3761/54795/1138/2562/610/10021/3781/348980/1141/6833	11
GO:0022834	GO:0022834	ligand-gated channel activity	11/1385	143/18368	0.518007	1	0.931627	3768/3761/54795/1138/2562/610/10021/3781/348980/1141/6833	11
GO:0008238	GO:0008238	exopeptidase activity	8/1385	103/18368	0.518603	1	0.931627	1515/56926/51056/1636/7036/4326/4324/290	8
GO:0003950	GO:0003950	NAD+ ADP-ribosyltransferase activity	2/1385	23/18368	0.52627	1	0.931627	84875/64761	2
GO:0005158	GO:0005158	insulin receptor binding	2/1385	23/18368	0.52627	1	0.931627	5167/8471	2
GO:0015299	GO:0015299	solute:proton antiporter activity	2/1385	23/18368	0.52627	1	0.931627	3954/6548	2
GO:0016849	GO:0016849	phosphorus-oxygen lyase activity	2/1385	23/18368	0.52627	1	0.931627	109/2977	2
GO:0030215	GO:0030215	semaphorin receptor binding	2/1385	23/18368	0.52627	1	0.931627	57556/10509	2
GO:0042171	GO:0042171	lysophosphatidic acid acyltransferase activity	2/1385	23/18368	0.52627	1	0.931627	154141/54675	2
GO:0047617	GO:0047617	acyl-CoA hydrolase activity	2/1385	23/18368	0.52627	1	0.931627	11332/117145	2
GO:0070530	GO:0070530	K63-linked polyubiquitin modification-dependent protein binding	2/1385	23/18368	0.52627	1	0.931627	84875/124997	2
GO:0071617	GO:0071617	lysophospholipid acyltransferase activity	2/1385	23/18368	0.52627	1	0.931627	154141/54675	2
GO:0140103	GO:0140103	catalytic activity, acting on a glycoprotein	2/1385	23/18368	0.52627	1	0.931627	283358/146664	2
GO:0016799	GO:0016799	hydrolase activity, hydrolyzing N-glycosyl compounds	4/1385	50/18368	0.526817	1	0.931627	5111/7374/3556/23098	4
GO:0140359	GO:0140359	ABC-type transporter activity	4/1385	50/18368	0.526817	1	0.931627	23456/10257/9429/6833	4
GO:0005178	GO:0005178	integrin binding	11/1385	144/18368	0.527523	1	0.931627	9294/4240/4067/3084/83660/7087/2247/2335/3689/8840/3791	11
GO:0016922	GO:0016922	nuclear receptor binding	11/1385	144/18368	0.527523	1	0.931627	133522/5111/8204/1051/190/8928/149563/4824/3670/6943/7421	11
GO:0016836	GO:0016836	hydro-lyase activity	5/1385	64/18368	0.534555	1	0.931627	5740/1632/771/112849/762	5
GO:0016407	GO:0016407	acetyltransferase activity	7/1385	91/18368	0.534933	1	0.931627	8520/10847/55226/6871/9329/339983/675	7
GO:0042056	GO:0042056	chemoattractant activity	3/1385	37/18368	0.535731	1	0.931627	8846/2247/652	3
GO:0004300	GO:0004300	enoyl-CoA hydratase activity	1/1385	10/18368	0.543502	1	0.931627	1632	1
GO:0005522	GO:0005522	profilin binding	1/1385	10/18368	0.543502	1	0.931627	27445	1
GO:0008190	GO:0008190	eukaryotic initiation factor 4E binding	1/1385	10/18368	0.543502	1	0.931627	1978	1
GO:0008330	GO:0008330	protein tyrosine/threonine phosphatase activity	1/1385	10/18368	0.543502	1	0.931627	1849	1
GO:0008641	GO:0008641	ubiquitin-like modifier activating enzyme activity	1/1385	10/18368	0.543502	1	0.931627	27304	1
GO:0015643	GO:0015643	toxic substance binding	1/1385	10/18368	0.543502	1	0.931627	51808	1
GO:0016303	GO:0016303	1-phosphatidylinositol-3-kinase activity	1/1385	10/18368	0.543502	1	0.931627	5289	1
GO:0016634	GO:0016634	oxidoreductase activity, acting on the CH-CH group of donors, oxygen as acceptor	1/1385	10/18368	0.543502	1	0.931627	55289	1
GO:0016884	GO:0016884	carbon-nitrogen ligase activity, with glutamine as amido-N-donor	1/1385	10/18368	0.543502	1	0.931627	5198	1
GO:0030957	GO:0030957	Tat protein binding	1/1385	10/18368	0.543502	1	0.931627	9150	1
GO:0031957	GO:0031957	very long-chain fatty acid-CoA ligase activity	1/1385	10/18368	0.543502	1	0.931627	197322	1
GO:0034596	GO:0034596	phosphatidylinositol phosphate 4-phosphatase activity	1/1385	10/18368	0.543502	1	0.931627	8867	1
GO:0036312	GO:0036312	phosphatidylinositol 3-kinase regulatory subunit binding	1/1385	10/18368	0.543502	1	0.931627	222584	1
GO:0045294	GO:0045294	alpha-catenin binding	1/1385	10/18368	0.543502	1	0.931627	5318	1
GO:0045503	GO:0045503	dynein light chain binding	1/1385	10/18368	0.543502	1	0.931627	89891	1
GO:0046974	GO:0046974	histone methyltransferase activity (H3-K9 specific)	1/1385	10/18368	0.543502	1	0.931627	2122	1
GO:0047844	GO:0047844	deoxycytidine deaminase activity	1/1385	10/18368	0.543502	1	0.931627	60489	1
GO:0070008	GO:0070008	serine-type exopeptidase activity	1/1385	10/18368	0.543502	1	0.931627	1636	1
GO:0120016	GO:0120016	sphingolipid transfer activity	1/1385	10/18368	0.543502	1	0.931627	51228	1
GO:0030145	GO:0030145	manganese ion binding	5/1385	65/18368	0.548612	1	0.931627	25/51056/146664/5106/2237	5
GO:0000030	GO:0000030	mannosyltransferase activity	2/1385	24/18368	0.549592	1	0.931627	10195/56052	2
GO:0015145	GO:0015145	monosaccharide transmembrane transporter activity	2/1385	24/18368	0.549592	1	0.931627	9962/154091	2
GO:0015252	GO:0015252	proton channel activity	2/1385	24/18368	0.549592	1	0.931627	84329/513	2
GO:0015295	GO:0015295	solute:proton symporter activity	2/1385	24/18368	0.549592	1	0.931627	57210/51296	2
GO:0051537	GO:0051537	2 iron, 2 sulfur cluster binding	2/1385	24/18368	0.549592	1	0.931627	284106/316	2
GO:0120014	GO:0120014	phospholipid transfer activity	2/1385	24/18368	0.549592	1	0.931627	27166/51228	2
GO:0015631	GO:0015631	tubulin binding	28/1385	375/18368	0.550487	1	0.931627	5997/59341/4281/11043/4067/347240/7840/91978/672/6903/57576/11076/55201/374654/23170/4733/158135/4744/5892/286207/675/55083/8633/79929/11178/22809/26153/2735	28
GO:0140030	GO:0140030	modification-dependent protein binding	12/1385	160/18368	0.551042	1	0.931627	27000/56852/4067/88455/23170/84875/80764/2956/29128/124997/79710/287	12
GO:0016835	GO:0016835	carbon-oxygen lyase activity	6/1385	79/18368	0.553774	1	0.931627	8846/5740/1632/771/112849/762	6
GO:0003755	GO:0003755	peptidyl-prolyl cis-trans isomerase activity	3/1385	38/18368	0.554115	1	0.931627	2289/2288/10105	3
GO:0019213	GO:0019213	deacetylase activity	3/1385	38/18368	0.554115	1	0.931627	150223/51005/9348	3
GO:0004721	GO:0004721	phosphoprotein phosphatase activity	13/1385	174/18368	0.555411	1	0.931627	11266/58190/1849/92609/283871/8493/79660/5507/9150/5530/23371/993/128853	13
GO:0017046	GO:0017046	peptide hormone binding	4/1385	52/18368	0.558396	1	0.931627	1889/117/2690/3643	4
GO:0015085	GO:0015085	calcium ion transmembrane transporter activity	10/1385	135/18368	0.570532	1	0.931627	490/6547/3954/59341/1268/57685/54795/728215/59284/6546	10
GO:0016776	GO:0016776	phosphotransferase activity, phosphate group as acceptor	3/1385	39/18368	0.572057	1	0.931627	205/1740/158067	3
GO:0008266	GO:0008266	poly(U) RNA binding	2/1385	25/18368	0.572093	1	0.931627	87178/24138	2
GO:0016289	GO:0016289	CoA hydrolase activity	2/1385	25/18368	0.572093	1	0.931627	11332/117145	2
GO:0034237	GO:0034237	protein kinase A regulatory subunit binding	2/1385	25/18368	0.572093	1	0.931627	9465/8165	2
GO:0035925	GO:0035925	mRNA 3'-UTR AU-rich region binding	2/1385	25/18368	0.572093	1	0.931627	678/54512	2
GO:0001161	GO:0001161	intronic transcription regulatory region sequence-specific DNA binding	1/1385	11/18368	0.577942	1	0.931627	25806	1
GO:0004016	GO:0004016	adenylate cyclase activity	1/1385	11/18368	0.577942	1	0.931627	109	1
GO:0004143	GO:0004143	diacylglycerol kinase activity	1/1385	11/18368	0.577942	1	0.931627	1608	1
GO:0005078	GO:0005078	MAP-kinase scaffold activity	1/1385	11/18368	0.577942	1	0.931627	23542	1
GO:0005536	GO:0005536	glucose binding	1/1385	11/18368	0.577942	1	0.931627	3099	1
GO:0008603	GO:0008603	cAMP-dependent protein kinase regulator activity	1/1385	11/18368	0.577942	1	0.931627	11142	1
GO:0015378	GO:0015378	sodium:chloride symporter activity	1/1385	11/18368	0.577942	1	0.931627	6529	1
GO:0015386	GO:0015386	potassium:proton antiporter activity	1/1385	11/18368	0.577942	1	0.931627	6548	1
GO:0016857	GO:0016857	racemase and epimerase activity, acting on carbohydrates and derivatives	1/1385	11/18368	0.577942	1	0.931627	92126	1
GO:0019107	GO:0019107	myristoyltransferase activity	1/1385	11/18368	0.577942	1	0.931627	158866	1
GO:0019855	GO:0019855	calcium channel inhibitor activity	1/1385	11/18368	0.577942	1	0.931627	55013	1
GO:0022889	GO:0022889	serine transmembrane transporter activity	1/1385	11/18368	0.577942	1	0.931627	92745	1
GO:0032052	GO:0032052	bile acid binding	1/1385	11/18368	0.577942	1	0.931627	7421	1
GO:0043560	GO:0043560	insulin receptor substrate binding	1/1385	11/18368	0.577942	1	0.931627	3643	1
GO:0046975	GO:0046975	histone methyltransferase activity (H3-K36 specific)	1/1385	11/18368	0.577942	1	0.931627	6419	1
GO:0052629	GO:0052629	phosphatidylinositol-3,5-bisphosphate 3-phosphatase activity	1/1385	11/18368	0.577942	1	0.931627	8867	1
GO:0086080	GO:0086080	protein binding involved in heterotypic cell-cell adhesion	1/1385	11/18368	0.577942	1	0.931627	5318	1
GO:0097493	GO:0097493	structural molecule activity conferring elasticity	1/1385	11/18368	0.577942	1	0.931627	79026	1
GO:0140161	GO:0140161	monocarboxylate:sodium symporter activity	1/1385	11/18368	0.577942	1	0.931627	6529	1
GO:1990226	GO:1990226	histone methyltransferase binding	1/1385	11/18368	0.577942	1	0.931627	10528	1
GO:0003925	GO:0003925	G protein activity	3/1385	40/18368	0.589544	1	0.931627	5912/5873/91608	3
GO:0015144	GO:0015144	carbohydrate transmembrane transporter activity	3/1385	40/18368	0.589544	1	0.931627	9962/57210/154091	3
GO:0043028	GO:0043028	cysteine-type endopeptidase regulator activity involved in apoptotic process	3/1385	40/18368	0.589544	1	0.931627	9994/4824/668	3
GO:0042923	GO:0042923	neuropeptide binding	2/1385	26/18368	0.593765	1	0.931627	4985/117	2
GO:0042974	GO:0042974	retinoic acid receptor binding	2/1385	26/18368	0.593765	1	0.931627	8204/7421	2
GO:0047485	GO:0047485	protein N-terminus binding	8/1385	110/18368	0.594659	1	0.931627	5830/6118/27043/6599/11130/80764/79643/7157	8
GO:0016791	GO:0016791	phosphatase activity	20/1385	275/18368	0.600561	1	0.931627	11266/58190/8867/1849/92609/25819/283871/64759/56953/8493/79660/51763/5507/51251/9150/5530/23371/993/163404/128853	20
GO:0044389	GO:0044389	ubiquitin-like protein ligase binding	23/1385	316/18368	0.601727	1	0.931627	79594/6497/3313/23598/9530/9258/6118/4281/56852/4067/55626/5036/672/155061/1051/4092/4091/7157/57761/8325/8345/5460/6331	23
GO:0030170	GO:0030170	pyridoxal phosphate binding	4/1385	55/18368	0.603532	1	0.931627	84706/29968/6472/113675	4
GO:0016859	GO:0016859	cis-trans isomerase activity	3/1385	41/18368	0.606562	1	0.931627	2289/2288/10105	3
GO:0030020	GO:0030020	extracellular matrix structural constituent conferring tensile strength	3/1385	41/18368	0.606562	1	0.931627	1291/1297/81578	3
GO:0048487	GO:0048487	beta-tubulin binding	3/1385	41/18368	0.606562	1	0.931627	5997/59341/55201	3
GO:0099106	GO:0099106	ion channel regulator activity	10/1385	139/18368	0.608183	1	0.931627	6640/55013/219527/30818/5318/66004/2912/59284/4852/9379	10
GO:0003995	GO:0003995	acyl-CoA dehydrogenase activity	1/1385	12/18368	0.609786	1	0.931627	35	1
GO:0004126	GO:0004126	cytidine deaminase activity	1/1385	12/18368	0.609786	1	0.931627	60489	1
GO:0004875	GO:0004875	complement receptor activity	1/1385	12/18368	0.609786	1	0.931627	728	1
GO:0008174	GO:0008174	mRNA methyltransferase activity	1/1385	12/18368	0.609786	1	0.931627	115708	1
GO:0008429	GO:0008429	phosphatidylethanolamine binding	1/1385	12/18368	0.609786	1	0.931627	4240	1
GO:0015269	GO:0015269	calcium-activated potassium channel activity	1/1385	12/18368	0.609786	1	0.931627	3781	1
GO:0017166	GO:0017166	vinculin binding	1/1385	12/18368	0.609786	1	0.931627	23336	1
GO:0022858	GO:0022858	alanine transmembrane transporter activity	1/1385	12/18368	0.609786	1	0.931627	92745	1
GO:0030955	GO:0030955	potassium ion binding	1/1385	12/18368	0.609786	1	0.931627	4733	1
GO:0033130	GO:0033130	acetylcholine receptor binding	1/1385	12/18368	0.609786	1	0.931627	66004	1
GO:0035004	GO:0035004	phosphatidylinositol 3-kinase activity	1/1385	12/18368	0.609786	1	0.931627	5289	1
GO:0035325	GO:0035325	Toll-like receptor binding	1/1385	12/18368	0.609786	1	0.931627	81622	1
GO:0042166	GO:0042166	acetylcholine binding	1/1385	12/18368	0.609786	1	0.931627	1141	1
GO:0043422	GO:0043422	protein kinase B binding	1/1385	12/18368	0.609786	1	0.931627	6426	1
GO:0061578	GO:0061578	Lys63-specific deubiquitinase activity	1/1385	12/18368	0.609786	1	0.931627	57559	1
GO:0097677	GO:0097677	STAT family protein binding	1/1385	12/18368	0.609786	1	0.931627	8345	1
GO:0015215	GO:0015215	nucleotide transmembrane transporter activity	2/1385	27/18368	0.614604	1	0.931627	10257/6573	2
GO:0030507	GO:0030507	spectrin binding	2/1385	27/18368	0.614604	1	0.931627	119/287	2
GO:0034593	GO:0034593	phosphatidylinositol bisphosphate phosphatase activity	2/1385	27/18368	0.614604	1	0.931627	8867/51763	2
GO:0035255	GO:0035255	ionotropic glutamate receptor binding	2/1385	27/18368	0.614604	1	0.931627	81831/81832	2
GO:0051119	GO:0051119	sugar transmembrane transporter activity	2/1385	27/18368	0.614604	1	0.931627	9962/154091	2
GO:0051959	GO:0051959	dynein light intermediate chain binding	2/1385	27/18368	0.614604	1	0.931627	1770/146754	2
GO:0140326	GO:0140326	ATPase-coupled intramembrane lipid transporter activity	2/1385	27/18368	0.614604	1	0.931627	10079/79895	2
GO:0030165	GO:0030165	PDZ domain binding	6/1385	84/18368	0.614725	1	0.931627	490/6640/8321/3761/8325/92162	6
GO:0001098	GO:0001098	basal transcription machinery binding	5/1385	70/18368	0.615589	1	0.931627	23160/9150/9221/51602/7157	5
GO:0001099	GO:0001099	basal RNA polymerase II transcription machinery binding	5/1385	70/18368	0.615589	1	0.931627	23160/9150/9221/51602/7157	5
GO:0016746	GO:0016746	acyltransferase activity	18/1385	250/18368	0.616176	1	0.931627	653082/158866/8520/10847/55226/6871/9329/339983/387787/284098/27349/7052/154141/54675/675/283576/254887/54898	18
GO:0070279	GO:0070279	vitamin B6 binding	4/1385	56/18368	0.617939	1	0.931627	84706/29968/6472/113675	4
GO:0008307	GO:0008307	structural constituent of muscle	3/1385	42/18368	0.623105	1	0.931627	10529/56704/23336	3
GO:0048029	GO:0048029	monosaccharide binding	5/1385	71/18368	0.628263	1	0.931627	81035/3099/5214/221120/80216	5
GO:0016758	GO:0016758	hexosyltransferase activity	14/1385	197/18368	0.630833	1	0.931627	10195/8704/79623/100288842/23127/84752/56052/283358/146664/374907/8708/10317/93010/10720	14
GO:0003953	GO:0003953	NAD+ nucleosidase activity	2/1385	28/18368	0.634612	1	0.931627	3556/23098	2
GO:0008187	GO:0008187	poly-pyrimidine tract binding	2/1385	28/18368	0.634612	1	0.931627	87178/24138	2
GO:0046875	GO:0046875	ephrin receptor binding	2/1385	28/18368	0.634612	1	0.931627	25/4067	2
GO:0050681	GO:0050681	androgen receptor binding	2/1385	28/18368	0.634612	1	0.931627	8928/6943	2
GO:1990756	GO:1990756	ubiquitin ligase-substrate adaptor activity	2/1385	28/18368	0.634612	1	0.931627	55527/92369	2
GO:0003774	GO:0003774	cytoskeletal motor activity	8/1385	114/18368	0.635339	1	0.931627	347240/1770/57576/374654/55083/53904/146754/26153	8
GO:0042562	GO:0042562	hormone binding	6/1385	86/18368	0.637753	1	0.931627	1889/2908/117/2690/3643/478	6
GO:0016504	GO:0016504	peptidase activator activity	3/1385	43/18368	0.639164	1	0.931627	9994/2335/4824	3
GO:0016790	GO:0016790	thiolester hydrolase activity	3/1385	43/18368	0.639164	1	0.931627	11332/117145/58489	3
GO:0032266	GO:0032266	phosphatidylinositol-3-phosphate binding	3/1385	43/18368	0.639164	1	0.931627	55915/26100/79156	3
GO:0004000	GO:0004000	adenosine deaminase activity	1/1385	13/18368	0.639228	1	0.931627	23536	1
GO:0004652	GO:0004652	polynucleotide adenylyltransferase activity	1/1385	13/18368	0.639228	1	0.931627	64852	1
GO:0005542	GO:0005542	folic acid binding	1/1385	13/18368	0.639228	1	0.931627	6573	1
GO:0008179	GO:0008179	adenylate cyclase binding	1/1385	13/18368	0.639228	1	0.931627	117	1
GO:0008195	GO:0008195	phosphatidate phosphatase activity	1/1385	13/18368	0.639228	1	0.931627	163404	1
GO:0015355	GO:0015355	secondary active monocarboxylate transmembrane transporter activity	1/1385	13/18368	0.639228	1	0.931627	6529	1
GO:0015385	GO:0015385	sodium:proton antiporter activity	1/1385	13/18368	0.639228	1	0.931627	6548	1
GO:0017017	GO:0017017	MAP kinase tyrosine/serine/threonine phosphatase activity	1/1385	13/18368	0.639228	1	0.931627	1849	1
GO:0022851	GO:0022851	GABA-gated chloride ion channel activity	1/1385	13/18368	0.639228	1	0.931627	2562	1
GO:0031404	GO:0031404	chloride ion binding	1/1385	13/18368	0.639228	1	0.931627	1636	1
GO:0031994	GO:0031994	insulin-like growth factor I binding	1/1385	13/18368	0.639228	1	0.931627	3643	1
GO:0045504	GO:0045504	dynein heavy chain binding	1/1385	13/18368	0.639228	1	0.931627	89891	1
GO:0070679	GO:0070679	inositol 1,4,5 trisphosphate binding	1/1385	13/18368	0.639228	1	0.931627	23228	1
GO:0070700	GO:0070700	BMP receptor binding	1/1385	13/18368	0.639228	1	0.931627	652	1
GO:0072582	GO:0072582	17-beta-hydroxysteroid dehydrogenase (NADP+) activity	1/1385	13/18368	0.639228	1	0.931627	79154	1
GO:0015291	GO:0015291	secondary active transmembrane transporter activity	17/1385	240/18368	0.641902	1	0.931627	6547/3954/8884/6548/151473/9962/57210/51296/6573/8140/9123/8671/220963/6546/6529/478/9120	17
GO:0008514	GO:0008514	organic anion transmembrane transporter activity	13/1385	185/18368	0.645163	1	0.931627	8884/9962/10257/6541/92745/6542/6573/89874/8140/9123/8671/9429/6529	13
GO:0003924	GO:0003924	GTPase activity	24/1385	337/18368	0.64562	1	0.931627	5997/5912/29889/5873/55341/55720/10139/6903/91608/643752/11076/7280/4733/51062/54734/60678/8490/51655/132946/9609/54769/148252/5999/115361	24
GO:0005201	GO:0005201	extracellular matrix structural constituent	12/1385	172/18368	0.652578	1	0.931627	4240/1291/2335/3730/1297/2331/176/81578/5549/1404/131368/25878	12
GO:0035064	GO:0035064	methylated histone binding	5/1385	73/18368	0.652836	1	0.931627	23170/80764/2956/29128/79710	5
GO:0140034	GO:0140034	methylation-dependent protein binding	5/1385	73/18368	0.652836	1	0.931627	23170/80764/2956/29128/79710	5
GO:0015293	GO:0015293	symporter activity	10/1385	144/18368	0.652848	1	0.931627	8884/151473/9962/57210/51296/9123/8671/220963/6529/9120	10
GO:0140375	GO:0140375	immune receptor activity	10/1385	144/18368	0.652848	1	0.931627	57007/3566/1271/23765/3556/3595/2675/3572/2690/728	10
GO:0031625	GO:0031625	ubiquitin protein ligase binding	21/1385	297/18368	0.653303	1	0.931627	79594/6497/3313/23598/9530/9258/6118/4281/56852/4067/55626/5036/672/155061/4092/4091/7157/57761/8325/5460/6331	21
GO:0004033	GO:0004033	aldo-keto reductase (NADP) activity	2/1385	29/18368	0.653797	1	0.931627	9249/147015	2
GO:0005231	GO:0005231	excitatory extracellular ligand-gated ion channel activity	2/1385	29/18368	0.653797	1	0.931627	1138/1141	2
GO:0070273	GO:0070273	phosphatidylinositol-4-phosphate binding	2/1385	29/18368	0.653797	1	0.931627	55915/79156	2
GO:0008375	GO:0008375	acetylglucosaminyltransferase activity	3/1385	44/18368	0.654737	1	0.931627	146664/374907/93010	3
GO:0022839	GO:0022839	ion gated channel activity	3/1385	44/18368	0.654737	1	0.931627	54795/3781/55107	3
GO:0004497	GO:0004497	monooxygenase activity	7/1385	102/18368	0.656821	1	0.931627	3163/113612/5740/83475/1593/26002/392636	7
GO:0004725	GO:0004725	protein tyrosine phosphatase activity	7/1385	102/18368	0.656821	1	0.931627	11266/1849/92609/283871/23371/993/128853	7
GO:0016247	GO:0016247	channel regulator activity	10/1385	145/18368	0.661431	1	0.931627	6640/55013/219527/30818/5318/66004/2912/59284/4852/9379	10
GO:0019210	GO:0019210	kinase inhibitor activity	5/1385	74/18368	0.664726	1	0.931627	11142/57521/9021/7453/57761	5
GO:0004065	GO:0004065	arylsulfatase activity	1/1385	14/18368	0.666451	1	0.931627	22901	1
GO:0005068	GO:0005068	transmembrane receptor protein tyrosine kinase adaptor activity	1/1385	14/18368	0.666451	1	0.931627	10603	1
GO:0008474	GO:0008474	palmitoyl-(protein) hydrolase activity	1/1385	14/18368	0.666451	1	0.931627	58489	1
GO:0015373	GO:0015373	anion:sodium symporter activity	1/1385	14/18368	0.666451	1	0.931627	6529	1
GO:0016863	GO:0016863	intramolecular oxidoreductase activity, transposing C=C bonds	1/1385	14/18368	0.666451	1	0.931627	1632	1
GO:0032977	GO:0032977	membrane insertase activity	1/1385	14/18368	0.666451	1	0.931627	10328	1
GO:0043023	GO:0043023	ribosomal large subunit binding	1/1385	14/18368	0.666451	1	0.931627	56919	1
GO:0044548	GO:0044548	S100 protein binding	1/1385	14/18368	0.666451	1	0.931627	79026	1
GO:0044594	GO:0044594	17-beta-hydroxysteroid dehydrogenase (NAD+) activity	1/1385	14/18368	0.666451	1	0.931627	79154	1
GO:0047555	GO:0047555	3',5'-cyclic-GMP phosphodiesterase activity	1/1385	14/18368	0.666451	1	0.931627	5138	1
GO:0098599	GO:0098599	palmitoyl hydrolase activity	1/1385	14/18368	0.666451	1	0.931627	58489	1
GO:0106018	GO:0106018	phosphatidylinositol-3,5-bisphosphate phosphatase activity	1/1385	14/18368	0.666451	1	0.931627	8867	1
GO:0005245	GO:0005245	voltage-gated calcium channel activity	3/1385	45/18368	0.669821	1	0.931627	1268/57685/59284	3
GO:0048156	GO:0048156	tau protein binding	3/1385	45/18368	0.669821	1	0.931627	4139/2288/26574	3
GO:0140223	GO:0140223	general transcription initiation factor activity	3/1385	45/18368	0.669821	1	0.931627	10629/7343/6875	3
GO:0015297	GO:0015297	antiporter activity	6/1385	89/18368	0.670714	1	0.931627	6547/3954/6548/6573/6546/478	6
GO:0005310	GO:0005310	dicarboxylic acid transmembrane transporter activity	2/1385	30/18368	0.672169	1	0.931627	6573/89874	2
GO:0005343	GO:0005343	organic acid:sodium symporter activity	2/1385	30/18368	0.672169	1	0.931627	9962/6529	2
GO:0016627	GO:0016627	oxidoreductase activity, acting on the CH-CH group of donors	4/1385	60/18368	0.67219	1	0.931627	284273/56931/55289/35	4
GO:0031267	GO:0031267	small GTPase binding	18/1385	259/18368	0.675557	1	0.931627	5830/23062/9783/64901/1434/139818/64423/23580/25780/152273/9699/22999/140730/79803/79890/117/83593/79711	18
GO:0004864	GO:0004864	protein phosphatase inhibitor activity	3/1385	46/18368	0.684415	1	0.931627	5511/392617/10842	3
GO:0061980	GO:0061980	regulatory RNA binding	3/1385	46/18368	0.684415	1	0.931627	87178/9188/5460	3
GO:0005507	GO:0005507	copper ion binding	4/1385	61/18368	0.684887	1	0.931627	2157/6341/7157/26002	4
GO:0019842	GO:0019842	vitamin binding	10/1385	148/18368	0.686436	1	0.931627	84706/55753/29968/6472/6573/26061/221120/10265/113675/7421	10
GO:0008157	GO:0008157	protein phosphatase 1 binding	2/1385	31/18368	0.689741	1	0.931627	79660/5507	2
GO:0016411	GO:0016411	acylglycerol O-acyltransferase activity	2/1385	31/18368	0.689741	1	0.931627	154141/54675	2
GO:0031210	GO:0031210	phosphatidylcholine binding	2/1385	31/18368	0.689741	1	0.931627	9468/10125	2
GO:0004115	GO:0004115	3',5'-cyclic-AMP phosphodiesterase activity	1/1385	15/18368	0.69162	1	0.931627	5138	1
GO:0004559	GO:0004559	alpha-mannosidase activity	1/1385	15/18368	0.69162	1	0.931627	149175	1
GO:0005452	GO:0005452	inorganic anion exchanger activity	1/1385	15/18368	0.69162	1	0.931627	8671	1
GO:0016805	GO:0016805	dipeptidase activity	1/1385	15/18368	0.69162	1	0.931627	1636	1
GO:0016846	GO:0016846	carbon-sulfur lyase activity	1/1385	15/18368	0.69162	1	0.931627	201161	1
GO:0030553	GO:0030553	cGMP binding	1/1385	15/18368	0.69162	1	0.931627	5138	1
GO:0042043	GO:0042043	neurexin family protein binding	1/1385	15/18368	0.69162	1	0.931627	54413	1
GO:0047372	GO:0047372	acylglycerol lipase activity	1/1385	15/18368	0.69162	1	0.931627	3991	1
GO:0071933	GO:0071933	Arp2/3 complex binding	1/1385	15/18368	0.69162	1	0.931627	133746	1
GO:1990825	GO:1990825	sequence-specific mRNA binding	1/1385	15/18368	0.69162	1	0.931627	55323	1
GO:1990841	GO:1990841	promoter-specific chromatin binding	4/1385	62/18368	0.697233	1	0.931627	2296/7157/2736/3670	4
GO:0008138	GO:0008138	protein tyrosine/serine/threonine phosphatase activity	3/1385	47/18368	0.698523	1	0.931627	11266/1849/128853	3
GO:0035254	GO:0035254	glutamate receptor binding	3/1385	47/18368	0.698523	1	0.931627	81831/79953/81832	3
GO:0051020	GO:0051020	GTPase binding	20/1385	291/18368	0.700064	1	0.931627	5830/23062/9783/55698/55626/64901/1434/139818/64423/23580/25780/152273/9699/22999/140730/79803/79890/117/83593/79711	20
GO:0051087	GO:0051087	chaperone binding	7/1385	107/18368	0.705351	1	0.931627	9530/80273/6903/2335/7157/993/478	7
GO:0001222	GO:0001222	transcription corepressor binding	2/1385	32/18368	0.706529	1	0.931627	9572/80764	2
GO:0015605	GO:0015605	organophosphate ester transmembrane transporter activity	2/1385	32/18368	0.706529	1	0.931627	10257/6573	2
GO:0031624	GO:0031624	ubiquitin conjugating enzyme binding	2/1385	32/18368	0.706529	1	0.931627	127544/668	2
GO:0015026	GO:0015026	coreceptor activity	3/1385	48/18368	0.712145	1	0.931627	57007/8829/4920	3
GO:0120013	GO:0120013	lipid transfer activity	3/1385	48/18368	0.712145	1	0.931627	27166/51228/338	3
GO:0004198	GO:0004198	calcium-dependent cysteine-type endopeptidase activity	1/1385	16/18368	0.714892	1	0.931627	726	1
GO:0004698	GO:0004698	calcium-dependent protein kinase C activity	1/1385	16/18368	0.714892	1	0.931627	5587	1
GO:0005092	GO:0005092	GDP-dissociation inhibitor activity	1/1385	16/18368	0.714892	1	0.931627	1983	1
GO:0005159	GO:0005159	insulin-like growth factor receptor binding	1/1385	16/18368	0.714892	1	0.931627	3643	1
GO:0005283	GO:0005283	amino acid:sodium symporter activity	1/1385	16/18368	0.714892	1	0.931627	6529	1
GO:0005521	GO:0005521	lamin binding	1/1385	16/18368	0.714892	1	0.931627	199953	1
GO:0008191	GO:0008191	metalloendopeptidase inhibitor activity	1/1385	16/18368	0.714892	1	0.931627	6695	1
GO:0015923	GO:0015923	mannosidase activity	1/1385	16/18368	0.714892	1	0.931627	149175	1
GO:0016894	GO:0016894	endonuclease activity, active with either ribo- or deoxyribonucleic acids and producing 3'-phosphomonoesters	1/1385	16/18368	0.714892	1	0.931627	79008	1
GO:0022821	GO:0022821	potassium ion antiporter activity	1/1385	16/18368	0.714892	1	0.931627	6548	1
GO:0022841	GO:0022841	potassium ion leak channel activity	1/1385	16/18368	0.714892	1	0.931627	8645	1
GO:0046935	GO:0046935	1-phosphatidylinositol-3-kinase regulator activity	1/1385	16/18368	0.714892	1	0.931627	9021	1
GO:0005154	GO:0005154	epidermal growth factor receptor binding	2/1385	33/18368	0.722552	1	0.931627	222584/84894	2
GO:0008200	GO:0008200	ion channel inhibitor activity	2/1385	33/18368	0.722552	1	0.931627	55013/66004	2
GO:0019239	GO:0019239	deaminase activity	2/1385	33/18368	0.722552	1	0.931627	60489/23536	2
GO:0019956	GO:0019956	chemokine binding	2/1385	33/18368	0.722552	1	0.931627	57007/2247	2
GO:0042626	GO:0042626	ATPase-coupled transmembrane transporter activity	7/1385	109/18368	0.723433	1	0.931627	490/23456/8992/10257/9429/6833/478	7
GO:0019902	GO:0019902	phosphatase binding	13/1385	196/18368	0.72442	1	0.931627	9258/6118/6548/54386/79660/8178/5507/63898/1978/286262/3672/7157/2690	13
GO:0016763	GO:0016763	pentosyltransferase activity	3/1385	49/18368	0.725288	1	0.931627	7372/84875/64761	3
GO:0019212	GO:0019212	phosphatase inhibitor activity	3/1385	49/18368	0.725288	1	0.931627	5511/392617/10842	3
GO:0019955	GO:0019955	cytokine binding	9/1385	139/18368	0.729496	1	0.931627	57007/8829/1271/2247/9241/3595/3572/2690/2615	9
GO:0003951	GO:0003951	NAD+ kinase activity	1/1385	17/18368	0.736409	1	0.931627	1608	1
GO:0004697	GO:0004697	protein kinase C activity	1/1385	17/18368	0.736409	1	0.931627	5587	1
GO:0005149	GO:0005149	interleukin-1 receptor binding	1/1385	17/18368	0.736409	1	0.931627	3556	1
GO:0008484	GO:0008484	sulfuric ester hydrolase activity	1/1385	17/18368	0.736409	1	0.931627	22901	1
GO:0008574	GO:0008574	plus-end-directed microtubule motor activity	1/1385	17/18368	0.736409	1	0.931627	57576	1
GO:0015377	GO:0015377	cation:chloride symporter activity	1/1385	17/18368	0.736409	1	0.931627	6529	1
GO:0016722	GO:0016722	oxidoreductase activity, acting on metal ions	1/1385	17/18368	0.736409	1	0.931627	4552	1
GO:0016854	GO:0016854	racemase and epimerase activity	1/1385	17/18368	0.736409	1	0.931627	92126	1
GO:0030169	GO:0030169	low-density lipoprotein particle binding	1/1385	17/18368	0.736409	1	0.931627	81035	1
GO:0031420	GO:0031420	alkali metal ion binding	1/1385	17/18368	0.736409	1	0.931627	4733	1
GO:0031489	GO:0031489	myosin V binding	1/1385	17/18368	0.736409	1	0.931627	5873	1
GO:0042165	GO:0042165	neurotransmitter binding	1/1385	17/18368	0.736409	1	0.931627	1141	1
GO:0042625	GO:0042625	ATPase-coupled ion transmembrane transporter activity	1/1385	17/18368	0.736409	1	0.931627	8992	1
GO:0042800	GO:0042800	histone methyltransferase activity (H3-K4 specific)	1/1385	17/18368	0.736409	1	0.931627	6419	1
GO:0043024	GO:0043024	ribosomal small subunit binding	1/1385	17/18368	0.736409	1	0.931627	7374	1
GO:0043395	GO:0043395	heparan sulfate proteoglycan binding	1/1385	17/18368	0.736409	1	0.931627	10468	1
GO:0044769	GO:0044769	ATPase activity, coupled to transmembrane movement of ions, rotational mechanism	1/1385	17/18368	0.736409	1	0.931627	8992	1
GO:0046933	GO:0046933	proton-transporting ATP synthase activity, rotational mechanism	1/1385	17/18368	0.736409	1	0.931627	513	1
GO:0046961	GO:0046961	proton-transporting ATPase activity, rotational mechanism	1/1385	17/18368	0.736409	1	0.931627	8992	1
GO:0008376	GO:0008376	acetylgalactosaminyltransferase activity	2/1385	34/18368	0.737829	1	0.931627	79623/283358	2
GO:0016248	GO:0016248	channel inhibitor activity	2/1385	34/18368	0.737829	1	0.931627	55013/66004	2
GO:0030291	GO:0030291	protein serine/threonine kinase inhibitor activity	2/1385	34/18368	0.737829	1	0.931627	11142/57521	2
GO:0052866	GO:0052866	phosphatidylinositol phosphate phosphatase activity	2/1385	34/18368	0.737829	1	0.931627	8867/51763	2
GO:0015932	GO:0015932	nucleobase-containing compound transmembrane transporter activity	3/1385	50/18368	0.737957	1	0.931627	10257/6573/55315	3
GO:0008017	GO:0008017	microtubule binding	18/1385	271/18368	0.746247	1	0.931627	59341/4281/11043/347240/7840/91978/57576/11076/55201/374654/4733/4744/286207/55083/79929/11178/26153/2735	18
GO:0005546	GO:0005546	phosphatidylinositol-4,5-bisphosphate binding	5/1385	82/18368	0.750038	1	0.931627	6548/4139/196996/143425/205147	5
GO:0003743	GO:0003743	translation initiation factor activity	3/1385	51/18368	0.750157	1	0.931627	317649/1983/8662	3
GO:0051018	GO:0051018	protein kinase A binding	3/1385	51/18368	0.750157	1	0.931627	9465/8165/147906	3
GO:0033218	GO:0033218	amide binding	27/1385	400/18368	0.754175	1	0.931627	5830/54749/8315/1515/2289/1889/11332/2288/8021/5530/100288540/51228/6573/9221/10105/8140/3689/4985/25907/117/2690/3643/79711/23542/58512/290/478	27
GO:0000295	GO:0000295	adenine nucleotide transmembrane transporter activity	1/1385	18/18368	0.756303	1	0.931627	6573	1
GO:0004303	GO:0004303	estradiol 17-beta-dehydrogenase activity	1/1385	18/18368	0.756303	1	0.931627	79154	1
GO:0004438	GO:0004438	phosphatidylinositol-3-phosphatase activity	1/1385	18/18368	0.756303	1	0.931627	8867	1
GO:0004708	GO:0004708	MAP kinase kinase activity	1/1385	18/18368	0.756303	1	0.931627	5606	1
GO:0005229	GO:0005229	intracellular calcium activated chloride channel activity	1/1385	18/18368	0.756303	1	0.931627	55107	1
GO:0005346	GO:0005346	purine ribonucleotide transmembrane transporter activity	1/1385	18/18368	0.756303	1	0.931627	6573	1
GO:0016755	GO:0016755	aminoacyltransferase activity	1/1385	18/18368	0.756303	1	0.931627	7052	1
GO:0031435	GO:0031435	mitogen-activated protein kinase kinase kinase binding	1/1385	18/18368	0.756303	1	0.931627	4920	1
GO:0033549	GO:0033549	MAP kinase phosphatase activity	1/1385	18/18368	0.756303	1	0.931627	1849	1
GO:0045236	GO:0045236	CXCR chemokine receptor binding	1/1385	18/18368	0.756303	1	0.931627	8565	1
GO:0046624	GO:0046624	sphingolipid transporter activity	1/1385	18/18368	0.756303	1	0.931627	51228	1
GO:0061778	GO:0061778	intracellular chloride channel activity	1/1385	18/18368	0.756303	1	0.931627	55107	1
GO:0098641	GO:0098641	cadherin binding involved in cell-cell adhesion	1/1385	18/18368	0.756303	1	0.931627	11135	1
GO:0099095	GO:0099095	ligand-gated anion channel activity	1/1385	18/18368	0.756303	1	0.931627	2562	1
GO:0140597	GO:0140597	protein carrier activity	1/1385	18/18368	0.756303	1	0.931627	10328	1
GO:1904047	GO:1904047	S-adenosyl-L-methionine binding	1/1385	18/18368	0.756303	1	0.931627	79918	1
GO:0140678	GO:0140678	molecular function inhibitor activity	8/1385	128/18368	0.758005	1	0.931627	1649/5813/55013/4092/4091/66004/3398/4824	8
GO:0031593	GO:0031593	polyubiquitin modification-dependent protein binding	3/1385	52/18368	0.761898	1	0.931627	56852/84875/124997	3
GO:1901682	GO:1901682	sulfur compound transmembrane transporter activity	3/1385	52/18368	0.761898	1	0.931627	8884/10257/9429	3
GO:0001540	GO:0001540	amyloid-beta binding	5/1385	84/18368	0.768631	1	0.931627	3689/3643/23542/58512/478	5
GO:0008135	GO:0008135	translation factor activity, RNA binding	5/1385	84/18368	0.768631	1	0.931627	317649/29904/1983/8662/60678	5
GO:0004252	GO:0004252	serine-type endopeptidase activity	11/1385	174/18368	0.769932	1	0.931627	1515/9361/94031/55486/219743/8492/5654/5327/10699/5122/28983	11
GO:0008022	GO:0008022	protein C-terminus binding	12/1385	189/18368	0.772081	1	0.931627	7014/4691/25/8867/5111/58526/6494/4436/2335/5888/6457/675	12
GO:1901505	GO:1901505	carbohydrate derivative transmembrane transporter activity	3/1385	53/18368	0.773187	1	0.931627	51296/6573/55315	3
GO:0003746	GO:0003746	translation elongation factor activity	1/1385	19/18368	0.774696	1	0.931627	60678	1
GO:0004653	GO:0004653	polypeptide N-acetylgalactosaminyltransferase activity	1/1385	19/18368	0.774696	1	0.931627	79623	1
GO:0004745	GO:0004745	NAD-retinol dehydrogenase activity	1/1385	19/18368	0.774696	1	0.931627	9249	1
GO:0004890	GO:0004890	GABA-A receptor activity	1/1385	19/18368	0.774696	1	0.931627	2562	1
GO:0005003	GO:0005003	ephrin receptor activity	1/1385	19/18368	0.774696	1	0.931627	4916	1
GO:0005326	GO:0005326	neurotransmitter transmembrane transporter activity	1/1385	19/18368	0.774696	1	0.931627	10815	1
GO:0022840	GO:0022840	leak channel activity	1/1385	19/18368	0.774696	1	0.931627	8645	1
GO:0022842	GO:0022842	narrow pore channel activity	1/1385	19/18368	0.774696	1	0.931627	8645	1
GO:0035613	GO:0035613	RNA stem-loop binding	1/1385	19/18368	0.774696	1	0.931627	55323	1
GO:0052742	GO:0052742	phosphatidylinositol kinase activity	1/1385	19/18368	0.774696	1	0.931627	5289	1
GO:0052744	GO:0052744	phosphatidylinositol monophosphate phosphatase activity	1/1385	19/18368	0.774696	1	0.931627	8867	1
GO:0042277	GO:0042277	peptide binding	21/1385	321/18368	0.782061	1	0.931627	5830/8315/1515/1889/8021/5530/100288540/9221/10105/8140/3689/4985/25907/117/2690/3643/79711/23542/58512/290/478	21
GO:0004860	GO:0004860	protein kinase inhibitor activity	4/1385	70/18368	0.78351	1	0.931627	11142/57521/9021/57761	4
GO:0008236	GO:0008236	serine-type peptidase activity	12/1385	191/18368	0.784028	1	0.931627	1515/9361/94031/55486/219743/8492/1636/5654/5327/10699/5122/28983	12
GO:0005544	GO:0005544	calcium-dependent phospholipid binding	3/1385	54/18368	0.784033	1	0.931627	131034/143425/27445	3
GO:0008374	GO:0008374	O-acyltransferase activity	3/1385	54/18368	0.784033	1	0.931627	284098/154141/54675	3
GO:0000979	GO:0000979	RNA polymerase II core promoter sequence-specific DNA binding	1/1385	20/18368	0.791702	1	0.931627	1051	1
GO:0009678	GO:0009678	pyrophosphate hydrolysis-driven proton transmembrane transporter activity	1/1385	20/18368	0.791702	1	0.931627	8992	1
GO:0016780	GO:0016780	phosphotransferase activity, for other substituted phosphate groups	1/1385	20/18368	0.791702	1	0.931627	54675	1
GO:0031418	GO:0031418	L-ascorbic acid binding	1/1385	20/18368	0.791702	1	0.931627	221120	1
GO:0031690	GO:0031690	adrenergic receptor binding	1/1385	20/18368	0.791702	1	0.931627	57561	1
GO:0061608	GO:0061608	nuclear import signal receptor activity	1/1385	20/18368	0.791702	1	0.931627	79711	1
GO:0070300	GO:0070300	phosphatidic acid binding	1/1385	20/18368	0.791702	1	0.931627	4139	1
GO:0140312	GO:0140312	cargo adaptor activity	1/1385	20/18368	0.791702	1	0.931627	23431	1
GO:0008395	GO:0008395	steroid hydroxylase activity	2/1385	38/18368	0.79192	1	0.931627	113612/1593	2
GO:0016251	GO:0016251	RNA polymerase II general transcription initiation factor activity	2/1385	38/18368	0.79192	1	0.931627	10629/6875	2
GO:0044390	GO:0044390	ubiquitin-like protein conjugating enzyme binding	2/1385	38/18368	0.79192	1	0.931627	127544/668	2
GO:0140303	GO:0140303	intramembrane lipid transporter activity	2/1385	38/18368	0.79192	1	0.931627	10079/79895	2
GO:0031491	GO:0031491	nucleosome binding	4/1385	71/18368	0.792779	1	0.931627	6599/26155/80764/29128	4
GO:0003727	GO:0003727	single-stranded RNA binding	5/1385	87/18368	0.794517	1	0.931627	87178/24138/9361/23217/80324	5
GO:0005253	GO:0005253	anion channel activity	5/1385	87/18368	0.794517	1	0.931627	84230/1181/2562/55144/55107	5
GO:0016651	GO:0016651	oxidoreductase activity, acting on NAD(P)H	5/1385	88/18368	0.802624	1	0.931627	4552/4700/4704/27158/56964	5
GO:0051287	GO:0051287	NAD binding	3/1385	56/18368	0.804437	1	0.931627	219/26227/316	3
GO:0015294	GO:0015294	solute:cation symporter activity	6/1385	104/18368	0.80537	1	0.931627	8884/9962/57210/51296/8671/6529	6
GO:0019903	GO:0019903	protein phosphatase binding	9/1385	150/18368	0.806015	1	0.931627	9258/6118/6548/79660/5507/1978/3672/7157/2690	9
GO:0017171	GO:0017171	serine hydrolase activity	12/1385	195/18368	0.806575	1	0.931627	1515/9361/94031/55486/219743/8492/1636/5654/5327/10699/5122/28983	12
GO:0002020	GO:0002020	protease binding	8/1385	135/18368	0.807065	1	0.931627	56652/54507/219743/2335/7157/10079/675/147372	8
GO:0005123	GO:0005123	death receptor binding	1/1385	21/18368	0.807426	1	0.931627	9994	1
GO:0005385	GO:0005385	zinc ion transmembrane transporter activity	1/1385	21/18368	0.807426	1	0.931627	7780	1
GO:0015125	GO:0015125	bile acid transmembrane transporter activity	1/1385	21/18368	0.807426	1	0.931627	10257	1
GO:0070577	GO:0070577	lysine-acetylated histone binding	1/1385	21/18368	0.807426	1	0.931627	80764	1
GO:0140033	GO:0140033	acetylation-dependent protein binding	1/1385	21/18368	0.807426	1	0.931627	80764	1
GO:0015370	GO:0015370	solute:sodium symporter activity	4/1385	73/18368	0.810357	1	0.931627	8884/9962/8671/6529	4
GO:0016712	GO:0016712	oxidoreductase activity, acting on paired donors, with incorporation or reduction of molecular oxygen, reduced flavin or flavoprotein as one donor, and incorporation of one atom of oxygen	2/1385	40/18368	0.815081	1	0.931627	3163/113612	2
GO:0017080	GO:0017080	sodium channel regulator activity	2/1385	40/18368	0.815081	1	0.931627	6640/5318	2
GO:0004175	GO:0004175	endopeptidase activity	28/1385	430/18368	0.817564	1	0.931627	84888/29843/1515/1889/9361/94031/57695/55486/726/57602/9508/219743/8492/1636/388630/5654/80350/5327/170691/10699/129293/4326/4324/170692/5122/5069/28983/8038	28
GO:0019905	GO:0019905	syntaxin binding	4/1385	74/18368	0.818679	1	0.931627	25/57617/143425/10815	4
GO:0000062	GO:0000062	fatty-acyl-CoA binding	1/1385	22/18368	0.821963	1	0.931627	11332	1
GO:0005355	GO:0005355	glucose transmembrane transporter activity	1/1385	22/18368	0.821963	1	0.931627	154091	1
GO:0005416	GO:0005416	amino acid:cation symporter activity	1/1385	22/18368	0.821963	1	0.931627	6529	1
GO:0008093	GO:0008093	cytoskeletal anchor activity	1/1385	22/18368	0.821963	1	0.931627	287	1
GO:0015106	GO:0015106	bicarbonate transmembrane transporter activity	1/1385	22/18368	0.821963	1	0.931627	8671	1
GO:0015149	GO:0015149	hexose transmembrane transporter activity	1/1385	22/18368	0.821963	1	0.931627	154091	1
GO:0015296	GO:0015296	anion:cation symporter activity	1/1385	22/18368	0.821963	1	0.931627	6529	1
GO:0015645	GO:0015645	fatty acid ligase activity	1/1385	22/18368	0.821963	1	0.931627	197322	1
GO:0017075	GO:0017075	syntaxin-1 binding	1/1385	22/18368	0.821963	1	0.931627	10815	1
GO:0030742	GO:0030742	GTP-dependent protein binding	1/1385	22/18368	0.821963	1	0.931627	79803	1
GO:0033691	GO:0033691	sialic acid binding	1/1385	22/18368	0.821963	1	0.931627	51046	1
GO:0050321	GO:0050321	tau-protein kinase activity	1/1385	22/18368	0.821963	1	0.931627	4139	1
GO:0055106	GO:0055106	ubiquitin-protein transferase regulator activity	1/1385	22/18368	0.821963	1	0.931627	57761	1
GO:0120020	GO:0120020	cholesterol transfer activity	1/1385	22/18368	0.821963	1	0.931627	338	1
GO:0016877	GO:0016877	ligase activity, forming carbon-sulfur bonds	2/1385	41/18368	0.825774	1	0.931627	197322/27304	2
GO:1902936	GO:1902936	phosphatidylinositol bisphosphate binding	6/1385	107/18368	0.826352	1	0.931627	6548/26100/4139/196996/143425/205147	6
GO:0020037	GO:0020037	heme binding	8/1385	139/18368	0.831501	1	0.931627	3163/113612/5740/51078/9572/1593/2977/8614	8
GO:0098631	GO:0098631	cell adhesion mediator activity	3/1385	59/18368	0.831983	1	0.931627	11135/3672/5318	3
GO:0061630	GO:0061630	ubiquitin protein ligase activity	19/1385	304/18368	0.833464	1	0.931627	79594/223082/8315/23352/56852/285533/27339/127544/10296/10293/23024/51444/55159/57617/29128/64320/57484/57161/9830	19
GO:0004114	GO:0004114	3',5'-cyclic-nucleotide phosphodiesterase activity	1/1385	23/18368	0.835404	1	0.931627	5138	1
GO:0005212	GO:0005212	structural constituent of eye lens	1/1385	23/18368	0.835404	1	0.931627	631	1
GO:0009931	GO:0009931	calcium-dependent protein serine/threonine kinase activity	1/1385	23/18368	0.835404	1	0.931627	5587	1
GO:0016493	GO:0016493	C-C chemokine receptor activity	1/1385	23/18368	0.835404	1	0.931627	57007	1
GO:0016702	GO:0016702	oxidoreductase activity, acting on single donors with incorporation of molecular oxygen, incorporation of two atoms of oxygen	1/1385	23/18368	0.835404	1	0.931627	84842	1
GO:0017025	GO:0017025	TBP-class protein binding	1/1385	23/18368	0.835404	1	0.931627	55290	1
GO:0050750	GO:0050750	low-density lipoprotein particle receptor binding	1/1385	23/18368	0.835404	1	0.931627	338	1
GO:0120015	GO:0120015	sterol transfer activity	1/1385	23/18368	0.835404	1	0.931627	338	1
GO:1901567	GO:1901567	fatty acid derivative binding	1/1385	23/18368	0.835404	1	0.931627	11332	1
GO:0008137	GO:0008137	NADH dehydrogenase (ubiquinone) activity	2/1385	42/18368	0.835908	1	0.931627	4700/4704	2
GO:0001786	GO:0001786	phosphatidylserine binding	3/1385	60/18368	0.840393	1	0.931627	4240/4139/143425	3
GO:0022824	GO:0022824	transmitter-gated ion channel activity	3/1385	60/18368	0.840393	1	0.931627	1138/2562/1141	3
GO:0022835	GO:0022835	transmitter-gated channel activity	3/1385	60/18368	0.840393	1	0.931627	1138/2562/1141	3
GO:0016810	GO:0016810	hydrolase activity, acting on carbon-nitrogen (but not peptide) bonds	7/1385	125/18368	0.840608	1	0.931627	51005/60489/26873/10797/23536/7052/64146	7
GO:0000149	GO:0000149	SNARE binding	6/1385	110/18368	0.845491	1	0.931627	90332/25/57617/283849/143425/10815	6
GO:0004180	GO:0004180	carboxypeptidase activity	2/1385	43/18368	0.845505	1	0.931627	51056/1636	2
GO:0018024	GO:0018024	histone-lysine N-methyltransferase activity	2/1385	43/18368	0.845505	1	0.931627	6419/2122	2
GO:0030544	GO:0030544	Hsp70 protein binding	2/1385	43/18368	0.845505	1	0.931627	27000/23636	2
GO:0030547	GO:0030547	signaling receptor inhibitor activity	2/1385	43/18368	0.845505	1	0.931627	10468/66004	2
GO:0050136	GO:0050136	NADH dehydrogenase (quinone) activity	2/1385	43/18368	0.845505	1	0.931627	4700/4704	2
GO:0009055	GO:0009055	electron transfer activity	7/1385	126/18368	0.846381	1	0.931627	10975/8659/9249/4700/4704/27158/26227	7
GO:0010857	GO:0010857	calcium-dependent protein kinase activity	1/1385	24/18368	0.84783	1	0.931627	5587	1
GO:0016701	GO:0016701	oxidoreductase activity, acting on single donors with incorporation of molecular oxygen	1/1385	24/18368	0.84783	1	0.931627	84842	1
GO:0019789	GO:0019789	SUMO transferase activity	1/1385	24/18368	0.84783	1	0.931627	79594	1
GO:0019957	GO:0019957	C-C chemokine binding	1/1385	24/18368	0.84783	1	0.931627	57007	1
GO:0043495	GO:0043495	protein-membrane adaptor activity	1/1385	24/18368	0.84783	1	0.931627	161176	1
GO:0050431	GO:0050431	transforming growth factor beta binding	1/1385	24/18368	0.84783	1	0.931627	2615	1
GO:0070840	GO:0070840	dynein complex binding	1/1385	24/18368	0.84783	1	0.931627	4744	1
GO:0001221	GO:0001221	transcription coregulator binding	4/1385	78/18368	0.849002	1	0.931627	9572/80764/5241/9421	4
GO:1904315	GO:1904315	transmitter-gated ion channel activity involved in regulation of postsynaptic membrane potential	2/1385	44/18368	0.854589	1	0.931627	1138/1141	2
GO:0004112	GO:0004112	cyclic-nucleotide phosphodiesterase activity	1/1385	25/18368	0.859319	1	0.931627	5138	1
GO:0120227	GO:0120227	acyl-CoA binding	1/1385	25/18368	0.859319	1	0.931627	11332	1
GO:0022853	GO:0022853	active ion transmembrane transporter activity	16/1385	267/18368	0.862008	1	0.931627	490/6547/3954/8884/6548/8992/9962/10257/57210/51296/6573/8671/6546/6529/6833/478	16
GO:0003954	GO:0003954	NADH dehydrogenase activity	2/1385	45/18368	0.863183	1	0.931627	4700/4704	2
GO:0003955	GO:0003955	NAD(P)H dehydrogenase (quinone) activity	2/1385	45/18368	0.863183	1	0.931627	4700/4704	2
GO:0004715	GO:0004715	non-membrane spanning protein tyrosine kinase activity	2/1385	45/18368	0.863183	1	0.931627	25/4067	2
GO:0015078	GO:0015078	proton transmembrane transporter activity	7/1385	130/18368	0.867807	1	0.931627	3954/6548/8992/84329/513/57210/51296	7
GO:0035591	GO:0035591	signaling adaptor activity	4/1385	81/18368	0.868828	1	0.931627	10603/23636/23098/23542	4
GO:0008509	GO:0008509	anion transmembrane transporter activity	19/1385	314/18368	0.869799	1	0.931627	8884/6548/84230/9962/10257/6541/92745/6542/6573/89874/1181/8140/2562/55144/9123/8671/9429/55107/6529	19
GO:0001637	GO:0001637	G protein-coupled chemoattractant receptor activity	1/1385	26/18368	0.869942	1	0.931627	57007	1
GO:0004806	GO:0004806	triglyceride lipase activity	1/1385	26/18368	0.869942	1	0.931627	3991	1
GO:0004950	GO:0004950	chemokine receptor activity	1/1385	26/18368	0.869942	1	0.931627	57007	1
GO:0038187	GO:0038187	pattern recognition receptor activity	1/1385	26/18368	0.869942	1	0.931627	81035	1
GO:0043225	GO:0043225	ATPase-coupled inorganic anion transmembrane transporter activity	1/1385	26/18368	0.869942	1	0.931627	10257	1
GO:0097602	GO:0097602	cullin family protein binding	1/1385	26/18368	0.869942	1	0.931627	9903	1
GO:0099604	GO:0099604	ligand-gated calcium channel activity	1/1385	26/18368	0.869942	1	0.931627	54795	1
GO:0004842	GO:0004842	ubiquitin-protein transferase activity	27/1385	433/18368	0.873149	1	0.931627	79594/51592/223082/9903/8315/23352/56852/285533/27339/127544/10296/10293/23024/51444/672/55159/57617/29128/54880/64320/134111/57484/91107/51514/57161/9830/57574	27
GO:0061659	GO:0061659	ubiquitin-like protein ligase activity	19/1385	316/18368	0.87627	1	0.931627	79594/223082/8315/23352/56852/285533/27339/127544/10296/10293/23024/51444/55159/57617/29128/64320/57484/57161/9830	19
GO:0099529	GO:0099529	neurotransmitter receptor activity involved in regulation of postsynaptic membrane potential	2/1385	47/18368	0.878988	1	0.931627	1138/1141	2
GO:0022804	GO:0022804	active transmembrane transporter activity	25/1385	406/18368	0.87962	1	0.931627	490/6547/3954/8884/6548/23456/8992/151473/9962/10257/4700/4704/57210/51296/6573/8140/9123/8671/9429/220963/6546/6529/6833/478/9120	25
GO:0001671	GO:0001671	ATPase activator activity	1/1385	27/18368	0.879762	1	0.931627	27000	1
GO:0004190	GO:0004190	aspartic-type endopeptidase activity	1/1385	27/18368	0.879762	1	0.931627	84888	1
GO:0004709	GO:0004709	MAP kinase kinase kinase activity	1/1385	27/18368	0.879762	1	0.931627	84451	1
GO:0008066	GO:0008066	glutamate receptor activity	1/1385	27/18368	0.879762	1	0.931627	2912	1
GO:0016405	GO:0016405	CoA-ligase activity	1/1385	27/18368	0.879762	1	0.931627	197322	1
GO:0051393	GO:0051393	alpha-actinin binding	1/1385	27/18368	0.879762	1	0.931627	3781	1
GO:0005496	GO:0005496	steroid binding	5/1385	100/18368	0.881266	1	0.931627	2908/10265/5241/478/7421	5
GO:0046906	GO:0046906	tetrapyrrole binding	8/1385	149/18368	0.882003	1	0.931627	3163/113612/5740/51078/9572/1593/2977/8614	8
GO:0003735	GO:0003735	structural constituent of ribosome	10/1385	182/18368	0.887527	1	0.931627	6154/55168/65008/64975/29088/6183/51116/63875/6182/10884	10
GO:0001968	GO:0001968	fibronectin binding	1/1385	28/18368	0.888842	1	0.931627	6385	1
GO:0015101	GO:0015101	organic cation transmembrane transporter activity	1/1385	28/18368	0.888842	1	0.931627	57153	1
GO:0043236	GO:0043236	laminin binding	1/1385	28/18368	0.888842	1	0.931627	3680	1
GO:0070001	GO:0070001	aspartic-type peptidase activity	1/1385	28/18368	0.888842	1	0.931627	84888	1
GO:0070325	GO:0070325	lipoprotein particle receptor binding	1/1385	28/18368	0.888842	1	0.931627	338	1
GO:0080025	GO:0080025	phosphatidylinositol-3,5-bisphosphate binding	1/1385	28/18368	0.888842	1	0.931627	26100	1
GO:0005262	GO:0005262	calcium channel activity	6/1385	119/18368	0.892803	1	0.931627	59341/1268/57685/54795/728215/59284	6
GO:0032813	GO:0032813	tumor necrosis factor receptor superfamily binding	2/1385	49/18368	0.893091	1	0.931627	9994/10572	2
GO:0098632	GO:0098632	cell-cell adhesion mediator activity	2/1385	49/18368	0.893091	1	0.931627	11135/5318	2
GO:0015103	GO:0015103	inorganic anion transmembrane transporter activity	8/1385	152/18368	0.894459	1	0.931627	84230/10257/1181/2562/55144/8671/55107/6529	8
GO:0003785	GO:0003785	actin monomer binding	1/1385	29/18368	0.897236	1	0.931627	25	1
GO:0015301	GO:0015301	anion:anion antiporter activity	1/1385	29/18368	0.897236	1	0.931627	6573	1
GO:0016628	GO:0016628	oxidoreductase activity, acting on the CH-CH group of donors, NAD or NADP as acceptor	1/1385	29/18368	0.897236	1	0.931627	284273	1
GO:0051787	GO:0051787	misfolded protein binding	1/1385	29/18368	0.897236	1	0.931627	3313	1
GO:0070717	GO:0070717	poly-purine tract binding	1/1385	29/18368	0.897236	1	0.931627	87178	1
GO:0003730	GO:0003730	mRNA 3'-UTR binding	11/1385	201/18368	0.899329	1	0.931627	64852/10642/678/10643/25929/54512/7157/1617/57055/57054/57135	11
GO:0016538	GO:0016538	cyclin-dependent protein serine/threonine kinase regulator activity	2/1385	50/18368	0.899555	1	0.931627	898/9134	2
GO:0030159	GO:0030159	signaling receptor complex adaptor activity	2/1385	50/18368	0.899555	1	0.931627	10603/23636	2
GO:0051015	GO:0051015	actin filament binding	12/1385	217/18368	0.90045	1	0.931627	59341/25/83660/3983/6624/55201/119/10529/199953/339768/161176/7111	12
GO:0004620	GO:0004620	phospholipase activity	5/1385	104/18368	0.900715	1	0.931627	55627/5330/113026/84812/23228	5
GO:0022829	GO:0022829	wide pore channel activity	1/1385	30/18368	0.904997	1	0.931627	10452	1
GO:0033764	GO:0033764	steroid dehydrogenase activity, acting on the CH-OH group of donors, NAD or NADP as acceptor	1/1385	30/18368	0.904997	1	0.931627	79154	1
GO:0016860	GO:0016860	intramolecular oxidoreductase activity	2/1385	51/18368	0.905653	1	0.931627	5740/1632	2
GO:0019888	GO:0019888	protein phosphatase regulator activity	4/1385	89/18368	0.911078	1	0.931627	5511/79660/392617/10842	4
GO:0016811	GO:0016811	hydrolase activity, acting on carbon-nitrogen (but not peptide) bonds, in linear amides	3/1385	71/18368	0.911233	1	0.931627	51005/7052/64146	3
GO:1901981	GO:1901981	phosphatidylinositol phosphate binding	9/1385	173/18368	0.91198	1	0.931627	6548/55915/26100/4139/22822/196996/143425/79156/205147	9
GO:0000146	GO:0000146	microfilament motor activity	1/1385	31/18368	0.912172	1	0.931627	53904	1
GO:0005164	GO:0005164	tumor necrosis factor receptor binding	1/1385	31/18368	0.912172	1	0.931627	10572	1
GO:0016878	GO:0016878	acid-thiol ligase activity	1/1385	31/18368	0.912172	1	0.931627	197322	1
GO:0071813	GO:0071813	lipoprotein particle binding	1/1385	31/18368	0.912172	1	0.931627	81035	1
GO:0071814	GO:0071814	protein-lipid complex binding	1/1385	31/18368	0.912172	1	0.931627	81035	1
GO:0106310	GO:0106310	protein serine kinase activity	21/1385	360/18368	0.913977	1	0.931627	5606/6300/112858/7444/8986/284086/4139/84451/54986/613/23178/5587/57118/83694/115701/56924/9088/80216/53904/203447/5600	21
GO:0005543	GO:0005543	phospholipid binding	28/1385	466/18368	0.916332	1	0.931627	29886/4240/23062/54749/79666/6548/221749/55915/26100/4139/9468/23178/273/10125/23566/23636/51228/54982/54830/22822/131034/1902/196996/143425/79156/27445/338/205147	28
GO:0050661	GO:0050661	NADP binding	2/1385	53/18368	0.916824	1	0.931627	4552/27158	2
GO:1901618	GO:1901618	organic hydroxy compound transmembrane transporter activity	2/1385	53/18368	0.916824	1	0.931627	10257/9123	2
GO:0005085	GO:0005085	guanyl-nucleotide exchange factor activity	12/1385	223/18368	0.918255	1	0.931627	139818/613/25780/57572/10125/152273/26084/221178/84812/25894/128272/79890	12
GO:0001223	GO:0001223	transcription coactivator binding	1/1385	32/18368	0.918806	1	0.931627	5241	1
GO:0048019	GO:0048019	receptor antagonist activity	1/1385	32/18368	0.918806	1	0.931627	10468	1
GO:0140658	GO:0140658	ATP-dependent chromatin remodeler activity	1/1385	32/18368	0.918806	1	0.931627	10847	1
GO:0005230	GO:0005230	extracellular ligand-gated ion channel activity	3/1385	73/18368	0.920521	1	0.931627	1138/2562/1141	3
GO:0015459	GO:0015459	potassium channel regulator activity	2/1385	54/18368	0.921931	1	0.931627	219527/30818	2
GO:0016798	GO:0016798	hydrolase activity, acting on glycosyl bonds	7/1385	144/18368	0.924269	1	0.931627	5111/653188/7374/3556/23098/10855/149175	7
GO:0003725	GO:0003725	double-stranded RNA binding	3/1385	74/18368	0.924824	1	0.931627	56919/9188/23217	3
GO:0005254	GO:0005254	chloride channel activity	3/1385	74/18368	0.924824	1	0.931627	1181/2562/55107	3
GO:0017022	GO:0017022	myosin binding	3/1385	74/18368	0.924824	1	0.931627	55323/5873/85366	3
GO:0001530	GO:0001530	lipopolysaccharide binding	1/1385	33/18368	0.924939	1	0.931627	923	1
GO:0140323	GO:0140323	solute:anion antiporter activity	1/1385	33/18368	0.924939	1	0.931627	6573	1
GO:0072341	GO:0072341	modified amino acid binding	4/1385	93/18368	0.927274	1	0.931627	4240/4139/6573/143425	4
GO:0048018	GO:0048018	receptor ligand activity	29/1385	487/18368	0.927621	1	0.931627	8846/57556/3084/4902/79006/29937/51083/10509/2247/652/25817/151176/2662/8817/1908/252995/9965/268/4838/151449/8614/1114/2249/4922/7478/10718/4852/9573/89780	29
GO:0030594	GO:0030594	neurotransmitter receptor activity	5/1385	111/18368	0.928137	1	0.931627	5032/1138/2562/3363/1141	5
GO:0032182	GO:0032182	ubiquitin-like protein binding	5/1385	111/18368	0.928137	1	0.931627	23062/9994/27043/127544/23636	5
GO:0019787	GO:0019787	ubiquitin-like protein transferase activity	27/1385	458/18368	0.929237	1	0.931627	79594/51592/223082/9903/8315/23352/56852/285533/27339/127544/10296/10293/23024/51444/672/55159/57617/29128/54880/64320/134111/57484/91107/51514/57161/9830/57574	27
GO:0016298	GO:0016298	lipase activity	6/1385	129/18368	0.930315	1	0.931627	55627/3991/5330/113026/84812/23228	6
GO:0004993	GO:0004993	G protein-coupled serotonin receptor activity	1/1385	34/18368	0.930609	1	0.931627	3363	1
GO:0015020	GO:0015020	glucuronosyltransferase activity	1/1385	34/18368	0.930609	1	0.931627	10720	1
GO:0016229	GO:0016229	steroid dehydrogenase activity	1/1385	34/18368	0.930609	1	0.931627	79154	1
GO:0099589	GO:0099589	serotonin receptor activity	1/1385	34/18368	0.930609	1	0.931627	3363	1
GO:0050840	GO:0050840	extracellular matrix binding	2/1385	56/18368	0.931271	1	0.931627	64093/3680	2
GO:0001618	GO:0001618	virus receptor activity	3/1385	76/18368	0.932796	1	0.931627	10572/7301/290	3
GO:0015399	GO:0015399	primary active transmembrane transporter activity	9/1385	181/18368	0.934899	1	0.931627	490/23456/8992/10257/4700/4704/9429/6833/478	9
GO:0005548	GO:0005548	phospholipid transporter activity	2/1385	57/18368	0.935535	1	0.931627	27166/51228	2
GO:0016655	GO:0016655	oxidoreductase activity, acting on NAD(P)H, quinone or similar compound as acceptor	2/1385	57/18368	0.935535	1	0.931627	4700/4704	2
GO:0140272	GO:0140272	exogenous protein binding	3/1385	77/18368	0.936483	1	0.931627	10572/7301/290	3
GO:0001664	GO:0001664	G protein-coupled receptor binding	16/1385	295/18368	0.93888	1	0.931627	9294/8565/8321/51083/57561/5028/4920/1636/55527/25817/25805/1908/4922/7478/4852/89780	16
GO:0030546	GO:0030546	signaling receptor activator activity	29/1385	495/18368	0.940407	1	0.931627	8846/57556/3084/4902/79006/29937/51083/10509/2247/652/25817/151176/2662/8817/1908/252995/9965/268/4838/151449/8614/1114/2249/4922/7478/10718/4852/9573/89780	29
GO:0005484	GO:0005484	SNAP receptor activity	1/1385	36/18368	0.940697	1	0.931627	53407	1
GO:0015248	GO:0015248	sterol transporter activity	1/1385	36/18368	0.940697	1	0.931627	338	1
GO:0042605	GO:0042605	peptide antigen binding	1/1385	36/18368	0.940697	1	0.931627	8140	1
GO:0042805	GO:0042805	actinin binding	1/1385	36/18368	0.940697	1	0.931627	3781	1
GO:0061631	GO:0061631	ubiquitin conjugating enzyme activity	1/1385	36/18368	0.940697	1	0.931627	134111	1
GO:0036002	GO:0036002	pre-mRNA binding	2/1385	59/18368	0.943322	1	0.931627	7536/6427	2
GO:0046915	GO:0046915	transition metal ion transmembrane transporter activity	1/1385	37/18368	0.945178	1	0.931627	7780	1
GO:0043621	GO:0043621	protein self-association	2/1385	61/18368	0.950208	1	0.931627	7157/4824	2
GO:0004197	GO:0004197	cysteine-type endopeptidase activity	5/1385	119/18368	0.951049	1	0.931627	29843/1515/57695/726/57602	5
GO:0030295	GO:0030295	protein kinase activator activity	4/1385	101/18368	0.95193	1	0.931627	3084/57521/79817/10718	4
GO:0030246	GO:0030246	carbohydrate binding	14/1385	271/18368	0.952493	1	0.931627	22859/79623/5167/81035/79660/56261/5507/158326/653188/3099/5214/221120/80216/176	14
GO:0035091	GO:0035091	phosphatidylinositol binding	14/1385	271/18368	0.952493	1	0.931627	29886/23062/79666/6548/221749/55915/26100/4139/23178/22822/196996/143425/79156/205147	14
GO:0005504	GO:0005504	fatty acid binding	1/1385	39/18368	0.953149	1	0.931627	55289	1
GO:0061650	GO:0061650	ubiquitin-like protein conjugating enzyme activity	1/1385	39/18368	0.953149	1	0.931627	134111	1
GO:0098960	GO:0098960	postsynaptic neurotransmitter receptor activity	2/1385	62/18368	0.953344	1	0.931627	1138/1141	2
GO:0031492	GO:0031492	nucleosomal DNA binding	1/1385	40/18368	0.956689	1	0.931627	6599	1
GO:0043014	GO:0043014	alpha-tubulin binding	1/1385	40/18368	0.956689	1	0.931627	59341	1
GO:0044183	GO:0044183	protein folding chaperone	1/1385	40/18368	0.956689	1	0.931627	3313	1
GO:0051082	GO:0051082	unfolded protein binding	5/1385	122/18368	0.957768	1	0.931627	3313/80273/55164/10036/8208	5
GO:0008013	GO:0008013	beta-catenin binding	3/1385	85/18368	0.959893	1	0.931627	2737/4092/205147	3
GO:0046982	GO:0046982	protein heterodimerization activity	17/1385	328/18368	0.964693	1	0.931627	10419/6949/10629/1649/3014/9915/1051/8362/119/5028/23590/9221/8363/6875/7157/8345/26011	17
GO:0019208	GO:0019208	phosphatase regulator activity	4/1385	107/18368	0.965094	1	0.931627	5511/79660/392617/10842	4
GO:0019209	GO:0019209	kinase activator activity	4/1385	107/18368	0.965094	1	0.931627	3084/57521/79817/10718	4
GO:0016709	GO:0016709	oxidoreductase activity, acting on paired donors, with incorporation or reduction of molecular oxygen, NAD(P)H as one donor, and incorporation of one atom of oxygen	1/1385	43/18368	0.965785	1	0.931627	1593	1
GO:0004712	GO:0004712	protein serine/threonine/tyrosine kinase activity	1/1385	44/18368	0.968371	1	0.931627	5606	1
GO:0019207	GO:0019207	kinase regulator activity	11/1385	233/18368	0.968429	1	0.931627	11142/3084/57521/9021/7453/79817/898/124997/57761/9134/10718	11
GO:0017124	GO:0017124	SH3 domain binding	5/1385	130/18368	0.971769	1	0.931627	25/8867/4067/83992/8038	5
GO:0043130	GO:0043130	ubiquitin binding	3/1385	92/18368	0.973469	1	0.931627	23062/127544/23636	3
GO:0019887	GO:0019887	protein kinase regulator activity	9/1385	204/18368	0.974404	1	0.931627	11142/3084/57521/9021/79817/898/57761/9134/10718	9
GO:0004674	GO:0004674	protein serine/threonine kinase activity	20/1385	386/18368	0.974494	1	0.931627	6300/29904/112858/7444/8986/284086/4139/84451/8493/613/23178/5587/57118/79012/85366/56924/9088/80216/203447/5600	20
GO:0015453	GO:0015453	oxidoreduction-driven active transmembrane transporter activity	2/1385	72/18368	0.975886	1	0.931627	4700/4704	2
GO:0004553	GO:0004553	hydrolase activity, hydrolyzing O-glycosyl compounds	3/1385	94/18368	0.976464	1	0.931627	653188/10855/149175	3
GO:0033293	GO:0033293	monocarboxylic acid binding	2/1385	73/18368	0.977446	1	0.931627	55289/7421	2
GO:0070063	GO:0070063	RNA polymerase binding	2/1385	73/18368	0.977446	1	0.931627	23160/672	2
GO:0005319	GO:0005319	lipid transporter activity	6/1385	154/18368	0.978407	1	0.931627	27166/10257/51228/10079/79895/338	6
GO:0030695	GO:0030695	GTPase regulator activity	26/1385	488/18368	0.979421	1	0.931627	5997/8829/1983/6494/139818/64786/613/79658/9882/25780/57572/80728/10125/152273/26084/221178/22999/84812/25894/79822/128272/79890/8490/23526/58504/5999	26
GO:0060589	GO:0060589	nucleoside-triphosphatase regulator activity	26/1385	488/18368	0.979421	1	0.931627	5997/8829/1983/6494/139818/64786/613/79658/9882/25780/57572/80728/10125/152273/26084/221178/22999/84812/25894/79822/128272/79890/8490/23526/58504/5999	26
GO:0000993	GO:0000993	RNA polymerase II complex binding	1/1385	50/18368	0.980264	1	0.931627	23160	1
GO:0004867	GO:0004867	serine-type endopeptidase inhibitor activity	3/1385	98/18368	0.981515	1	0.931627	7035/6695/3730	3
GO:0008227	GO:0008227	G protein-coupled amine receptor activity	1/1385	51/18368	0.981756	1	0.931627	3363	1
GO:0031406	GO:0031406	carboxylic acid binding	7/1385	176/18368	0.981837	1	0.931627	54749/6472/6573/55289/221120/51046/7421	7
GO:0005096	GO:0005096	GTPase activator activity	24/1385	462/18368	0.98266	1	0.931627	5997/8829/6494/139818/64786/613/79658/9882/25780/57572/80728/10125/152273/26084/221178/84812/25894/79822/128272/79890/8490/23526/58504/5999	24
GO:0016597	GO:0016597	amino acid binding	1/1385	52/18368	0.983136	1	0.931627	6472	1
GO:0005125	GO:0005125	cytokine activity	10/1385	235/18368	0.985636	1	0.931627	3084/2247/652/25817/2662/4838/151449/7478/9573/89780	10
GO:0031490	GO:0031490	chromatin DNA binding	3/1385	103/18368	0.986384	1	0.931627	6599/25806/7404	3
GO:0019783	GO:0019783	ubiquitin-like protein-specific protease activity	4/1385	125/18368	0.987177	1	0.931627	29843/57695/57602/57559	4
GO:0004869	GO:0004869	cysteine-type endopeptidase inhibitor activity	1/1385	56/18368	0.987687	1	0.931627	6695	1
GO:0043175	GO:0043175	RNA polymerase core enzyme binding	1/1385	57/18368	0.988618	1	0.931627	23160	1
GO:0140677	GO:0140677	molecular function activator activity	5/1385	150/18368	0.990193	1	0.931627	27000/9329/219527/4326/4324	5
GO:0045296	GO:0045296	cadherin binding	15/1385	332/18368	0.99063	1	0.931627	10606/10528/22827/1002/1983/6624/11135/79026/5318/5214/56924/1005/64405/28316/3791	15
GO:0008047	GO:0008047	enzyme activator activity	3/1385	110/18368	0.99118	1	0.931627	9329/4326/4324	3
GO:0048306	GO:0048306	calcium-dependent protein binding	2/1385	88/18368	0.991854	1	0.931627	79720/6548	2
GO:0004843	GO:0004843	thiol-dependent deubiquitinase	3/1385	113/18368	0.992693	1	0.931627	57695/57602/57559	3
GO:0043177	GO:0043177	organic acid binding	4/1385	135/18368	0.992815	1	0.931627	6472/6573/221120/7421	4
GO:0003779	GO:0003779	actin binding	21/1385	441/18368	0.9931	1	0.931627	6640/59341/25/10296/29767/83660/3983/6624/64423/56907/55201/119/10529/57617/199953/56062/133746/339768/53904/161176/7111	21
GO:0101005	GO:0101005	deubiquitinase activity	3/1385	114/18368	0.993139	1	0.931627	57695/57602/57559	3
GO:0005126	GO:0005126	cytokine receptor binding	11/1385	271/18368	0.993506	1	0.931627	9994/92609/8565/10572/4092/4091/25805/3556/3572/268/2625	11
GO:0030276	GO:0030276	clathrin binding	1/1385	72/18368	0.996503	1	0.931627	143425	1
GO:0042379	GO:0042379	chemokine receptor binding	1/1385	72/18368	0.996503	1	0.931627	8565	1
GO:0008234	GO:0008234	cysteine-type peptidase activity	6/1385	190/18368	0.996679	1	0.931627	29843/1515/57695/726/57602/57559	6
GO:0008242	GO:0008242	omega peptidase activity	3/1385	126/18368	0.996808	1	0.931627	57695/57602/57559	3
GO:0016209	GO:0016209	antioxidant activity	1/1385	86/18368	0.998839	1	0.931627	29914	1
GO:0061134	GO:0061134	peptidase regulator activity	7/1385	230/18368	0.998859	1	0.931627	9994/7035/2335/6695/286204/3730/4824	7
GO:0005549	GO:0005549	odorant binding	2/1385	119/18368	0.999073	1	0.931627	401427/79541	2
GO:0043178	GO:0043178	alcohol binding	1/1385	89/18368	0.999083	1	0.931627	23228	1
GO:0052689	GO:0052689	carboxylic ester hydrolase activity	3/1385	147/18368	0.999193	1	0.931627	3991/11332/9348	3
GO:0004866	GO:0004866	endopeptidase inhibitor activity	4/1385	180/18368	0.999544	1	0.931627	7035/6695/286204/3730	4
GO:0030414	GO:0030414	peptidase inhibitor activity	4/1385	187/18368	0.999708	1	0.931627	7035/6695/286204/3730	4
GO:0061135	GO:0061135	endopeptidase regulator activity	4/1385	194/18368	0.999814	1	0.931627	7035/6695/286204/3730	4
GO:0003823	GO:0003823	antigen binding	1/1385	171/18368	0.999999	1	0.931627	8140	1
GO:0004984	GO:0004984	olfactory receptor activity	2/1385	430/18368	1	1	0.931627	401427/79541	2

## Sheet: Mesoderm_DF2-KO_downDEG_4FC
	ID	Description	GeneRatio	BgRatio	pvalue	p.adjust	qvalue	geneID	Count
GO:0048018	GO:0048018	receptor ligand activity	39/591	487/18368	1.75E-07	5.84E-05	5.32E-05	9235/3624/651/970/5173/4856/3586/80310/151647/1490/6696/22943/3589/2668/26281/4982/8600/4879/7042/8744/182/6781/6019/10501/9547/2255/10584/503618/9244/29949/654/7425/56034/3714/140596/183/5617/9518/6997	39
GO:0030546	GO:0030546	signaling receptor activator activity	39/591	495/18368	2.66E-07	5.84E-05	5.32E-05	9235/3624/651/970/5173/4856/3586/80310/151647/1490/6696/22943/3589/2668/26281/4982/8600/4879/7042/8744/182/6781/6019/10501/9547/2255/10584/503618/9244/29949/654/7425/56034/3714/140596/183/5617/9518/6997	39
GO:0008083	GO:0008083	growth factor activity	20/591	162/18368	2.72E-07	5.84E-05	5.32E-05	3624/651/4856/3586/80310/1490/22943/3589/2668/26281/7042/182/2255/654/7425/56034/3714/183/9518/6997	20
GO:0003779	GO:0003779	actin binding	36/591	441/18368	3.31E-07	5.84E-05	5.32E-05	25802/89/634/165904/6275/6876/7140/7429/4624/4606/1264/57644/8736/3778/4625/4635/64127/1756/7224/10083/57471/91624/51474/257144/9455/7168/140469/5357/23022/9051/4647/10580/10611/2317/92241/79778	36
GO:0008307	GO:0008307	structural constituent of muscle	9/591	42/18368	6.00E-06	0.000847195	0.000771785	89/4606/4608/8736/1756/10398/91624/1465/7168	9
GO:0051015	GO:0051015	actin filament binding	21/591	217/18368	7.48E-06	0.000879588	0.000801294	89/165904/6876/7429/4624/57644/8736/4625/4635/1756/10083/57471/91624/51474/7168/5357/9051/4647/2317/92241/79778	21
GO:0050840	GO:0050840	extracellular matrix binding	10/591	56/18368	1.03E-05	0.00104221	0.000949436	7057/6696/3491/9289/59277/59339/375790/633/3675/4059	10
GO:0001968	GO:0001968	fibronectin binding	7/591	28/18368	2.26E-05	0.00199732	0.00181954	3488/7057/1490/3489/2041/59339/3675	7
GO:0033612	GO:0033612	receptor serine/threonine kinase binding	7/591	29/18368	2.90E-05	0.00227575	0.00207318	3624/651/1003/4986/654/9518/6997	7
GO:0005539	GO:0005539	glycosaminoglycan binding	20/591	230/18368	5.74E-05	0.00405094	0.00369036	5068/4856/7057/1490/6585/3491/50509/80739/10631/339366/64127/55576/9289/2255/50859/1056/960/333/375790/633	20
GO:0070696	GO:0070696	transmembrane receptor protein serine/threonine kinase binding	6/591	24/18368	8.87E-05	0.00569491	0.005188	3624/651/1003/654/9518/6997	6
GO:0043236	GO:0043236	laminin binding	6/591	28/18368	0.0002226	0.0130963	0.0119306	7057/59277/59339/375790/3675/4059	6
GO:0005520	GO:0005520	insulin-like growth factor binding	6/591	29/18368	0.000273102	0.0148315	0.0135114	3488/3490/4856/1490/3491/3489	6
GO:0030414	GO:0030414	peptidase inhibitor activity	16/591	187/18368	0.000370122	0.0186647	0.0170034	5054/1469/284293/7429/1470/79444/1800/2/58189/5274/23145/10406/10653/50859/1293/183	16
GO:0005201	GO:0005201	extracellular matrix structural constituent	15/591	172/18368	0.000456798	0.0214999	0.0195862	3490/22915/7057/3491/50509/10631/1299/1116/115908/1278/1293/1277/1303/375790/633	15
GO:0070700	GO:0070700	BMP receptor binding	4/591	13/18368	0.000601613	0.0265462	0.0241833	651/1003/654/9518	4
GO:0004866	GO:0004866	endopeptidase inhibitor activity	15/591	180/18368	0.000735252	0.0305346	0.0278167	5054/1469/284293/7429/1470/79444/1800/2/58189/5274/10406/10653/50859/1293/183	15
GO:0005227	GO:0005227	calcium activated cation channel activity	5/591	25/18368	0.00105545	0.0413972	0.0377124	3778/3779/3782/9725/80036	5
GO:0061134	GO:0061134	peptidase regulator activity	17/591	230/18368	0.00129421	0.04809	0.0438095	5054/1469/284293/7429/1470/79444/1800/2/58189/5274/489/23145/10406/10653/50859/1293/183	17
GO:0061135	GO:0061135	endopeptidase regulator activity	15/591	194/18368	0.00156905	0.0553873	0.0504572	5054/1469/284293/7429/1470/79444/1800/2/58189/5274/10406/10653/50859/1293/183	15
GO:0005216	GO:0005216	ion channel activity	26/591	432/18368	0.00175159	0.0588868	0.0536452	2554/3754/114780/1144/6262/2890/54102/79400/10060/3778/2823/7224/3779/6261/3782/778/338440/8911/3764/2556/1188/6616/9256/9725/7222/80036	26
GO:0030020	GO:0030020	extracellular matrix structural constituent conferring tensile strength	6/591	41/18368	0.00186472	0.0598407	0.0545142	50509/1299/1278/1293/1277/1303	6
GO:0019838	GO:0019838	growth factor binding	12/591	141/18368	0.00202463	0.0621472	0.0566154	3488/3490/4856/7057/1490/3491/4915/2/3489/130399/1278/1277	12
GO:0005178	GO:0005178	integrin binding	12/591	144/18368	0.00241534	0.0710513	0.0647269	89/4856/7057/1015/1490/6696/3491/9636/10666/3611/3675/928	12
GO:0017022	GO:0017022	myosin binding	8/591	74/18368	0.00255439	0.072136	0.065715	70/58/4635/1756/10398/6804/257144/5864	8
GO:0022839	GO:0022839	ion gated channel activity	6/591	44/18368	0.00269903	0.0732891	0.0667656	3778/3779/3782/338440/9725/80036	6
GO:0008201	GO:0008201	heparin binding	13/591	166/18368	0.00281073	0.0734054	0.0668714	4856/7057/1490/6585/3491/50509/80739/10631/339366/9289/2255/1056/333	13
GO:0005261	GO:0005261	cation channel activity	21/591	335/18368	0.00291126	0.0734054	0.0668714	3754/114780/1144/6262/2890/79400/10060/3778/2823/7224/3779/6261/3782/778/8911/3764/6616/9256/9725/7222/80036	21
GO:0022836	GO:0022836	gated channel activity	21/591	340/18368	0.00346007	0.0842349	0.076737	2554/3754/1144/6262/2890/54102/10060/3778/3779/6261/3782/778/338440/8911/3764/2556/1188/6616/9256/9725/80036	21
GO:0005125	GO:0005125	cytokine activity	16/591	235/18368	0.00401869	0.0922449	0.0840341	9235/3624/651/970/3586/6696/3589/4982/8600/7042/8744/9547/9244/29949/654/9518	16
GO:0002020	GO:0002020	protease binding	11/591	135/18368	0.00427731	0.0922449	0.0840341	5054/970/8797/4915/2152/2/1278/1277/3815/3675/9507	11
GO:0015085	GO:0015085	calcium ion transmembrane transporter activity	11/591	135/18368	0.00427731	0.0922449	0.0840341	114780/6262/2823/7224/6261/778/8911/489/9256/7222/80036	11
GO:0004867	GO:0004867	serine-type endopeptidase inhibitor activity	9/591	98/18368	0.00431173	0.0922449	0.0840341	5054/284293/2/58189/5274/10406/10653/1293/183	9
GO:0005262	GO:0005262	calcium channel activity	10/591	119/18368	0.00508509	0.10559	0.0961917	114780/6262/2823/7224/6261/778/8911/9256/7222/80036	10
GO:1901681	GO:1901681	sulfur compound binding	17/591	265/18368	0.00558589	0.109837	0.10006	4856/6262/7057/1490/6585/3491/50509/80739/26281/10631/339366/9289/2255/1056/333/375790/414149	17
GO:0042805	GO:0042805	actinin binding	5/591	36/18368	0.00560075	0.109837	0.10006	7224/1465/23022/10611/79778	5
GO:0015269	GO:0015269	calcium-activated potassium channel activity	3/591	12/18368	0.00586788	0.111966	0.101999	3778/3779/3782	3
GO:0042056	GO:0042056	chemoattractant activity	5/591	37/18368	0.00630794	0.117195	0.106763	2668/2255/10584/503618/140596	5
GO:0015267	GO:0015267	channel activity	26/591	480/18368	0.0070114	0.122282	0.111397	2554/3754/114780/1144/6262/2890/54102/79400/10060/3778/2823/7224/3779/6261/3782/778/338440/8911/3764/2556/1188/6616/9256/9725/7222/80036	26
GO:0022803	GO:0022803	passive transmembrane transporter activity	26/591	481/18368	0.00719485	0.122282	0.111397	2554/3754/114780/1144/6262/2890/54102/79400/10060/3778/2823/7224/3779/6261/3782/778/338440/8911/3764/2556/1188/6616/9256/9725/7222/80036	26
GO:0048306	GO:0048306	calcium-dependent protein binding	8/591	88/18368	0.00737978	0.122282	0.111397	11075/306/6275/7140/2/6804/6616/6277	8
GO:0032036	GO:0032036	myosin heavy chain binding	3/591	13/18368	0.00744776	0.122282	0.111397	4635/10398/6804	3
GO:0039706	GO:0039706	co-receptor binding	3/591	13/18368	0.00744776	0.122282	0.111397	27123/22943/27121	3
GO:0042626	GO:0042626	ATPase-coupled transmembrane transporter activity	9/591	109/18368	0.0085795	0.137662	0.125408	225/10060/24/9498/155066/5243/489/3764/10347	9
GO:0004869	GO:0004869	cysteine-type endopeptidase inhibitor activity	6/591	56/18368	0.00898483	0.140962	0.128415	1469/7429/1470/79444/1800/10406	6
GO:0008066	GO:0008066	glutamate receptor activity	4/591	27/18368	0.0103396	0.15869	0.144565	2916/2918/2890/2913	4
GO:0003774	GO:0003774	cytoskeletal motor activity	9/591	114/18368	0.0113419	0.170369	0.155205	113220/3834/70/4624/57644/124602/4625/140469/4647	9
GO:0030547	GO:0030547	signaling receptor inhibitor activity	5/591	43/18368	0.0119044	0.175094	0.159509	27123/22943/255738/27121/116372	5
GO:0005523	GO:0005523	tropomyosin binding	3/591	16/18368	0.0135756	0.191688	0.174625	25802/7140/6277	3
GO:0015347	GO:0015347	sodium-independent organic anion transmembrane transporter activity	3/591	16/18368	0.0135756	0.191688	0.174625	133482/81796/353189	3
GO:0005005	GO:0005005	transmembrane-ephrin receptor activity	3/591	17/18368	0.0160973	0.218552	0.199098	2044/2041/1944	3
GO:0030169	GO:0030169	low-density lipoprotein particle binding	3/591	17/18368	0.0160973	0.218552	0.199098	7057/255738/55576	3
GO:0000146	GO:0000146	microfilament motor activity	4/591	31/18368	0.0167613	0.223274	0.2034	70/4624/4625/4647	4
GO:0022843	GO:0022843	voltage-gated cation channel activity	10/591	143/18368	0.0173449	0.226769	0.206584	3754/10060/3778/6261/3782/778/8911/3764/6616/9256	10
GO:0005200	GO:0005200	structural constituent of cytoskeleton	8/591	103/18368	0.0180401	0.23157	0.210957	58/1756/1674/286/7168/5493/5357/375790	8
GO:0033549	GO:0033549	MAP kinase phosphatase activity	3/591	18/18368	0.0188637	0.237817	0.216649	51207/1847/1850	3
GO:0001228	GO:0001228	DNA-binding transcription activator activity, RNA polymerase II-specific	23/591	450/18368	0.0201017	0.248979	0.226817	2354/1959/1960/1958/266743/9314/2353/80034/3226/3236/3217/3233/9935/3206/3205/4286/23764/389692/8609/140690/1046/26508/3725	23
GO:0140359	GO:0140359	ABC-type transporter activity	5/591	50/18368	0.0218386	0.257409	0.234497	225/10060/24/5243/10347	5
GO:0005003	GO:0005003	ephrin receptor activity	3/591	19/18368	0.0218761	0.257409	0.234497	2044/2041/1944	3
GO:0016918	GO:0016918	retinal binding	3/591	19/18368	0.0218761	0.257409	0.234497	24/83758/23596	3
GO:0046873	GO:0046873	metal ion transmembrane transporter activity	22/591	430/18368	0.0224272	0.259567	0.236462	3754/114780/6262/348938/10060/57030/3778/2823/7224/9498/159963/3779/6261/3782/778/8911/489/3764/6616/9256/7222/80036	22
GO:0001216	GO:0001216	DNA-binding transcription activator activity	23/591	456/18368	0.0230205	0.262136	0.238803	2354/1959/1960/1958/266743/9314/2353/80034/3226/3236/3217/3233/9935/3206/3205/4286/23764/389692/8609/140690/1046/26508/3725	23
GO:0005518	GO:0005518	collagen binding	6/591	69/18368	0.0234469	0.262754	0.239366	7057/50509/9289/960/1690/3675	6
GO:0004551	GO:0004551	nucleotide diphosphatase activity	3/591	20/18368	0.0251351	0.273006	0.248705	22875/2272/59084	3
GO:0042288	GO:0042288	MHC class I protein binding	3/591	20/18368	0.0251351	0.273006	0.248705	927/925/926	3
GO:0043394	GO:0043394	proteoglycan binding	4/591	36/18368	0.0276863	0.295845	0.269511	7057/50509/26281/375790	4
GO:0044325	GO:0044325	transmembrane transporter binding	9/591	133/18368	0.0280759	0.295845	0.269511	89/1003/6262/10060/6804/489/286/3270/10345	9
GO:0005244	GO:0005244	voltage-gated ion channel activity	12/591	201/18368	0.0296925	0.30381	0.276767	3754/54102/10060/3778/6261/3782/778/8911/3764/1188/6616/9256	12
GO:0022832	GO:0022832	voltage-gated channel activity	12/591	201/18368	0.0296925	0.30381	0.276767	3754/54102/10060/3778/6261/3782/778/8911/3764/1188/6616/9256	12
GO:0043027	GO:0043027	cysteine-type endopeptidase inhibitor activity involved in apoptotic process	3/591	22/18368	0.0323899	0.319221	0.290807	7429/79444/1800	3
GO:0005501	GO:0005501	retinoid binding	4/591	38/18368	0.0330073	0.319221	0.290807	9227/24/83758/23596	4
GO:0019840	GO:0019840	isoprenoid binding	4/591	38/18368	0.0330073	0.319221	0.290807	9227/24/83758/23596	4
GO:0140303	GO:0140303	intramembrane lipid transporter activity	4/591	38/18368	0.0330073	0.319221	0.290807	24/5243/338440/10347	4
GO:0070412	GO:0070412	R-SMAD binding	3/591	23/18368	0.0363825	0.345473	0.314722	27063/2353/3725	3
GO:0015144	GO:0015144	carbohydrate transmembrane transporter activity	4/591	40/18368	0.0388843	0.345473	0.314722	51151/144195/26503/55314	4
GO:0042287	GO:0042287	MHC protein binding	4/591	40/18368	0.0388843	0.345473	0.314722	927/3824/925/926	4
GO:0043028	GO:0043028	cysteine-type endopeptidase regulator activity involved in apoptotic process	4/591	40/18368	0.0388843	0.345473	0.314722	7429/79444/1800/489	4
GO:0008330	GO:0008330	protein tyrosine/threonine phosphatase activity	2/591	10/18368	0.0391909	0.345473	0.314722	1847/1850	2
GO:0015279	GO:0015279	store-operated calcium channel activity	2/591	10/18368	0.0391909	0.345473	0.314722	7224/7222	2
GO:0015643	GO:0015643	toxic substance binding	2/591	10/18368	0.0391909	0.345473	0.314722	53947/2053	2
GO:0022804	GO:0022804	active transmembrane transporter activity	20/591	406/18368	0.0399458	0.345473	0.314722	225/133482/1015/10060/57030/6565/24/55089/9498/81796/51151/159963/155066/5243/353189/489/3764/10347/26503/54020	20
GO:0004622	GO:0004622	lysophospholipase activity	3/591	24/18368	0.0406152	0.345473	0.314722	151056/11343/145447	3
GO:0015295	GO:0015295	solute:proton symporter activity	3/591	24/18368	0.0406152	0.345473	0.314722	6565/51151/26503	3
GO:0015276	GO:0015276	ligand-gated ion channel activity	9/591	143/18368	0.0417245	0.346559	0.315711	2554/1144/6262/2890/10060/6261/3782/3764/2556	9
GO:0022834	GO:0022834	ligand-gated channel activity	9/591	143/18368	0.0417245	0.346559	0.315711	2554/1144/6262/2890/10060/6261/3782/3764/2556	9
GO:0005112	GO:0005112	Notch binding	3/591	25/18368	0.0450846	0.356024	0.324333	4856/182/3714	3
GO:0005242	GO:0005242	inward rectifier potassium channel activity	3/591	25/18368	0.0450846	0.356024	0.324333	10060/3782/3764	3
GO:0002162	GO:0002162	dystroglycan binding	2/591	11/18368	0.0468983	0.356024	0.324333	1756/375790	2
GO:0008503	GO:0008503	benzodiazepine receptor activity	2/591	11/18368	0.0468983	0.356024	0.324333	2554/2556	2
GO:0032052	GO:0032052	bile acid binding	2/591	11/18368	0.0468983	0.356024	0.324333	1646/1645	2
GO:0035673	GO:0035673	oligopeptide transmembrane transporter activity	2/591	11/18368	0.0468983	0.356024	0.324333	1015/6565	2
GO:0048407	GO:0048407	platelet-derived growth factor binding	2/591	11/18368	0.0468983	0.356024	0.324333	1278/1277	2
GO:0070697	GO:0070697	activin receptor binding	2/591	11/18368	0.0468983	0.356024	0.324333	3624/6997	2
GO:0098960	GO:0098960	postsynaptic neurotransmitter receptor activity	5/591	62/18368	0.0489519	0.36766	0.334934	2554/1144/2890/2556/1813	5
GO:0004364	GO:0004364	glutathione transferase activity	3/591	26/18368	0.049787	0.369996	0.337062	2949/653689/2953	3
GO:0022853	GO:0022853	active ion transmembrane transporter activity	14/591	267/18368	0.0508207	0.373744	0.340477	133482/10060/57030/6565/9498/81796/51151/159963/155066/353189/489/3764/26503/54020	14
GO:1904315	GO:1904315	transmitter-gated ion channel activity involved in regulation of postsynaptic membrane potential	4/591	44/18368	0.0523136	0.380757	0.346865	2554/1144/2890/2556	4
GO:0030507	GO:0030507	spectrin binding	3/591	27/18368	0.0547179	0.389037	0.354408	10083/286/4647	3
GO:0140326	GO:0140326	ATPase-coupled intramembrane lipid transporter activity	3/591	27/18368	0.0547179	0.389037	0.354408	24/5243/10347	3
GO:0004032	GO:0004032	alditol:NADP+ 1-oxidoreductase activity	2/591	12/18368	0.0551044	0.389037	0.354408	1646/1645	2
GO:0005245	GO:0005245	voltage-gated calcium channel activity	4/591	45/18368	0.0560182	0.391573	0.356718	6261/778/8911/9256	4
GO:0005035	GO:0005035	death receptor activity	2/591	13/18368	0.0637692	0.395352	0.360161	8797/8718	2
GO:0008417	GO:0008417	fucosyltransferase activity	2/591	13/18368	0.0637692	0.395352	0.360161	2525/2523	2
GO:0017017	GO:0017017	MAP kinase tyrosine/serine/threonine phosphatase activity	2/591	13/18368	0.0637692	0.395352	0.360161	1847/1850	2
GO:0022851	GO:0022851	GABA-gated chloride ion channel activity	2/591	13/18368	0.0637692	0.395352	0.360161	2554/2556	2
GO:0031994	GO:0031994	insulin-like growth factor I binding	2/591	13/18368	0.0637692	0.395352	0.360161	3488/3489	2
GO:0045159	GO:0045159	myosin II binding	2/591	13/18368	0.0637692	0.395352	0.360161	4635/257144	2
GO:0070679	GO:0070679	inositol 1,4,5 trisphosphate binding	2/591	13/18368	0.0637692	0.395352	0.360161	7224/7222	2
GO:0072582	GO:0072582	17-beta-hydroxysteroid dehydrogenase (NADP+) activity	2/591	13/18368	0.0637692	0.395352	0.360161	1646/1645	2
GO:0140333	GO:0140333	glycerophospholipid flippase activity	2/591	13/18368	0.0637692	0.395352	0.360161	24/5243	2
GO:1901338	GO:1901338	catecholamine binding	2/591	13/18368	0.0637692	0.395352	0.360161	7054/1813	2
GO:0008138	GO:0008138	protein tyrosine/serine/threonine phosphatase activity	4/591	47/18368	0.0638387	0.395352	0.360161	93492/51207/1847/1850	4
GO:0019829	GO:0019829	ATPase-coupled cation transmembrane transporter activity	4/591	47/18368	0.0638387	0.395352	0.360161	10060/155066/489/3764	4
GO:0099529	GO:0099529	neurotransmitter receptor activity involved in regulation of postsynaptic membrane potential	4/591	47/18368	0.0638387	0.395352	0.360161	2554/1144/2890/2556	4
GO:0016628	GO:0016628	oxidoreductase activity, acting on the CH-CH group of donors, NAD or NADP as acceptor	3/591	29/18368	0.0652458	0.400552	0.364899	1646/7108/1645	3
GO:0043178	GO:0043178	alcohol binding	6/591	89/18368	0.0671228	0.408523	0.37216	54847/9227/7224/150696/83758/7222	6
GO:0005249	GO:0005249	voltage-gated potassium channel activity	6/591	90/18368	0.0700651	0.411484	0.374858	3754/10060/3778/3782/3764/6616	6
GO:0017147	GO:0017147	Wnt-protein binding	3/591	30/18368	0.070832	0.411484	0.374858	7855/115908/2487	3
GO:0033764	GO:0033764	steroid dehydrogenase activity, acting on the CH-OH group of donors, NAD or NADP as acceptor	3/591	30/18368	0.070832	0.411484	0.374858	1646/8608/1645	3
GO:0005096	GO:0005096	GTPase activator activity	21/591	462/18368	0.071548	0.411484	0.374858	85397/79961/57221/22898/57139/440073/4168/1795/414059/102723859/374403/101060351/729873/414060/55200/101060389/27352/101060376/259173/3725/90627	21
GO:0099094	GO:0099094	ligand-gated cation channel activity	7/591	113/18368	0.0723831	0.411484	0.374858	1144/6262/2890/10060/6261/3782/3764	7
GO:0004707	GO:0004707	MAP kinase activity	2/591	14/18368	0.0728549	0.411484	0.374858	225689/5603	2
GO:0031005	GO:0031005	filamin binding	2/591	14/18368	0.0728549	0.411484	0.374858	634/79778	2
GO:0044594	GO:0044594	17-beta-hydroxysteroid dehydrogenase (NAD+) activity	2/591	14/18368	0.0728549	0.411484	0.374858	1646/1645	2
GO:0071837	GO:0071837	HMG box domain binding	2/591	14/18368	0.0728549	0.411484	0.374858	1959/3725	2
GO:0005164	GO:0005164	tumor necrosis factor receptor binding	3/591	31/18368	0.0766252	0.416638	0.379553	970/8600/8744	3
GO:0071813	GO:0071813	lipoprotein particle binding	3/591	31/18368	0.0766252	0.416638	0.379553	7057/255738/55576	3
GO:0071814	GO:0071814	protein-lipid complex binding	3/591	31/18368	0.0766252	0.416638	0.379553	7057/255738/55576	3
GO:0001227	GO:0001227	DNA-binding transcription repressor activity, RNA polymerase II-specific	15/591	310/18368	0.0770012	0.416638	0.379553	346171/54626/639/9096/255877/6913/604/1602/4286/219749/7975/55657/5629/26508/3725	15
GO:0072341	GO:0072341	modified amino acid binding	6/591	93/18368	0.0793316	0.416638	0.379553	6121/7057/57158/1800/2348/54843	6
GO:0099106	GO:0099106	ion channel regulator activity	8/591	139/18368	0.0801992	0.416638	0.379553	255738/10060/2913/1804/10110/3779/6804/2669	8
GO:0001217	GO:0001217	DNA-binding transcription repressor activity	15/591	313/18368	0.081977	0.416638	0.379553	346171/54626/639/9096/255877/6913/604/1602/4286/219749/7975/55657/5629/26508/3725	15
GO:0008235	GO:0008235	metalloexopeptidase activity	5/591	72/18368	0.0820396	0.416638	0.379553	57094/206338/1800/123624/2028	5
GO:0005161	GO:0005161	platelet-derived growth factor receptor binding	2/591	15/18368	0.0823255	0.416638	0.379553	80310/56034	2
GO:0005237	GO:0005237	inhibitory extracellular ligand-gated ion channel activity	2/591	15/18368	0.0823255	0.416638	0.379553	2554/2556	2
GO:0042043	GO:0042043	neurexin family protein binding	2/591	15/18368	0.0823255	0.416638	0.379553	1056/54843	2
GO:0047372	GO:0047372	acylglycerol lipase activity	2/591	15/18368	0.0823255	0.416638	0.379553	11343/145447	2
GO:0051371	GO:0051371	muscle alpha-actinin binding	2/591	15/18368	0.0823255	0.416638	0.379553	23022/10611	2
GO:1904680	GO:1904680	peptide transmembrane transporter activity	2/591	15/18368	0.0823255	0.416638	0.379553	1015/6565	2
GO:0048019	GO:0048019	receptor antagonist activity	3/591	32/18368	0.0826195	0.416638	0.379553	27123/22943/27121	3
GO:0008509	GO:0008509	anion transmembrane transporter activity	15/591	314/18368	0.0836807	0.418997	0.381702	2554/133482/54102/10060/57030/9498/81796/159963/144195/353189/338440/2556/1188/81855/54020	15
GO:0070851	GO:0070851	growth factor receptor binding	8/591	141/18368	0.0854561	0.424873	0.387055	3586/1003/80310/3589/2668/26281/2255/56034	8
GO:0015291	GO:0015291	secondary active transmembrane transporter activity	12/591	240/18368	0.0880657	0.430578	0.392251	133482/1015/57030/6565/55089/9498/81796/51151/159963/353189/26503/54020	12
GO:0019956	GO:0019956	chemokine binding	3/591	33/18368	0.0888083	0.430578	0.392251	7538/2/5355	3
GO:0005254	GO:0005254	chloride channel activity	5/591	74/18368	0.0897928	0.430578	0.392251	2554/54102/338440/2556/1188	5
GO:0004198	GO:0004198	calcium-dependent cysteine-type endopeptidase activity	2/591	16/18368	0.0921469	0.430578	0.392251	440854/92291	2
GO:0005402	GO:0005402	carbohydrate:cation symporter activity	2/591	16/18368	0.0921469	0.430578	0.392251	51151/26503	2
GO:0019841	GO:0019841	retinol binding	2/591	16/18368	0.0921469	0.430578	0.392251	9227/83758	2
GO:0035497	GO:0035497	cAMP response element binding	2/591	16/18368	0.0921469	0.430578	0.392251	9586/3725	2
GO:0070492	GO:0070492	oligosaccharide binding	2/591	16/18368	0.0921469	0.430578	0.392251	5068/3965	2
GO:0140327	GO:0140327	flippase activity	2/591	16/18368	0.0921469	0.430578	0.392251	24/5243	2
GO:0004896	GO:0004896	cytokine receptor activity	6/591	97/18368	0.0927022	0.430578	0.392251	133396/2152/163702/9244/4352/960	6
GO:0016229	GO:0016229	steroid dehydrogenase activity	3/591	34/18368	0.0951851	0.433333	0.394761	1646/8608/1645	3
GO:0052866	GO:0052866	phosphatidylinositol phosphate phosphatase activity	3/591	34/18368	0.0951851	0.433333	0.394761	93492/3635/10903	3
GO:0015459	GO:0015459	potassium channel regulator activity	4/591	54/18368	0.0953777	0.433333	0.394761	10060/1804/10110/3779	4
GO:0005267	GO:0005267	potassium channel activity	7/591	121/18368	0.0957505	0.433333	0.394761	3754/10060/3778/3779/3782/3764/6616	7
GO:0016247	GO:0016247	channel regulator activity	8/591	145/18368	0.0965606	0.434215	0.395565	255738/10060/2913/1804/10110/3779/6804/2669	8
GO:0005179	GO:0005179	hormone activity	7/591	122/18368	0.0989342	0.442073	0.402723	3624/4879/6781/6019/7425/183/5617	7
GO:0008525	GO:0008525	phosphatidylcholine transporter activity	2/591	17/18368	0.102287	0.445768	0.40609	5243/10347	2
GO:0015278	GO:0015278	calcium-release channel activity	2/591	17/18368	0.102287	0.445768	0.40609	6262/6261	2
GO:0016722	GO:0016722	oxidoreductase activity, acting on metal ions	2/591	17/18368	0.102287	0.445768	0.40609	79400/341208	2
GO:0043395	GO:0043395	heparan sulfate proteoglycan binding	2/591	17/18368	0.102287	0.445768	0.40609	26281/375790	2
GO:0019842	GO:0019842	vitamin binding	8/591	148/18368	0.105401	0.456523	0.415887	339896/2571/9227/24/2348/83758/23596/55304	8
GO:0023023	GO:0023023	MHC protein complex binding	3/591	36/18368	0.108476	0.462655	0.421473	3824/925/3109	3
GO:0030695	GO:0030695	GTPase regulator activity	21/591	488/18368	0.109144	0.462655	0.421473	85397/79961/57221/22898/57139/440073/4168/1795/414059/102723859/374403/101060351/729873/414060/55200/101060389/27352/101060376/259173/3725/90627	21
GO:0060589	GO:0060589	nucleoside-triphosphatase regulator activity	21/591	488/18368	0.109144	0.462655	0.421473	85397/79961/57221/22898/57139/440073/4168/1795/414059/102723859/374403/101060351/729873/414060/55200/101060389/27352/101060376/259173/3725/90627	21
GO:0005548	GO:0005548	phospholipid transporter activity	4/591	57/18368	0.110761	0.462655	0.421473	24/5243/338440/10347	4
GO:0004725	GO:0004725	protein tyrosine phosphatase activity	6/591	102/18368	0.111008	0.462655	0.421473	93492/51207/2138/1847/1850/5797	6
GO:0004303	GO:0004303	estradiol 17-beta-dehydrogenase activity	2/591	18/18368	0.112715	0.462655	0.421473	1646/1645	2
GO:0042834	GO:0042834	peptidoglycan binding	2/591	18/18368	0.112715	0.462655	0.421473	5068/64127	2
GO:0047834	GO:0047834	D-threo-aldose 1-dehydrogenase activity	2/591	18/18368	0.112715	0.462655	0.421473	1646/1645	2
GO:0099095	GO:0099095	ligand-gated anion channel activity	2/591	18/18368	0.112715	0.462655	0.421473	2554/2556	2
GO:0005516	GO:0005516	calmodulin binding	10/591	201/18368	0.115114	0.468132	0.426463	634/6262/4624/1264/4625/6261/3782/3707/2669/4647	10
GO:0016409	GO:0016409	palmitoyltransferase activity	3/591	37/18368	0.115375	0.468132	0.426463	9227/1375/55304	3
GO:0015103	GO:0015103	inorganic anion transmembrane transporter activity	8/591	152/18368	0.117861	0.475484	0.43316	2554/54102/10060/9498/338440/2556/1188/54020	8
GO:0015294	GO:0015294	solute:cation symporter activity	6/591	104/18368	0.118811	0.476594	0.434171	57030/6565/9498/51151/159963/26503	6
GO:0098631	GO:0098631	cell adhesion mediator activity	4/591	59/18368	0.121591	0.484009	0.440926	91624/23022/10611/4059	4
GO:0016298	GO:0016298	lipase activity	7/591	129/18368	0.122808	0.484009	0.440926	151056/5337/50487/1066/11343/145447/1056	7
GO:0004890	GO:0004890	GABA-A receptor activity	2/591	19/18368	0.123402	0.484009	0.440926	2554/2556	2
GO:0010314	GO:0010314	phosphatidylinositol-5-phosphate binding	2/591	19/18368	0.123402	0.484009	0.440926	79674/57158	2
GO:0001786	GO:0001786	phosphatidylserine binding	4/591	60/18368	0.12717	0.490611	0.446941	6121/7057/57158/54843	4
GO:0022824	GO:0022824	transmitter-gated ion channel activity	4/591	60/18368	0.12717	0.490611	0.446941	2554/1144/2890/2556	4
GO:0022835	GO:0022835	transmitter-gated channel activity	4/591	60/18368	0.12717	0.490611	0.446941	2554/1144/2890/2556	4
GO:0015399	GO:0015399	primary active transmembrane transporter activity	9/591	181/18368	0.130578	0.501021	0.456425	225/10060/24/9498/155066/5243/489/3764/10347	9
GO:0035014	GO:0035014	phosphatidylinositol 3-kinase regulator activity	2/591	20/18368	0.13432	0.512595	0.466968	9314/23533	2
GO:0008373	GO:0008373	sialyltransferase activity	2/591	21/18368	0.145444	0.552063	0.502923	84620/8869	2
GO:0005253	GO:0005253	anion channel activity	5/591	87/18368	0.148661	0.561256	0.511298	2554/54102/338440/2556/1188	5
GO:0005540	GO:0005540	hyaluronic acid binding	2/591	22/18368	0.15675	0.582449	0.530604	55576/960	2
GO:0008106	GO:0008106	alcohol dehydrogenase (NADP+) activity	2/591	22/18368	0.15675	0.582449	0.530604	1646/1645	2
GO:0016917	GO:0016917	GABA receptor activity	2/591	22/18368	0.15675	0.582449	0.530604	2554/2556	2
GO:0051117	GO:0051117	ATPase binding	5/591	89/18368	0.158902	0.586744	0.534517	7224/482/286/3270/5864	5
GO:0005246	GO:0005246	calcium channel regulator activity	3/591	43/18368	0.15989	0.586744	0.534517	2913/6804/2669	3
GO:0030674	GO:0030674	protein-macromolecule adaptor activity	13/591	296/18368	0.160399	0.586744	0.534517	917/9314/6804/482/85363/286/9455/6616/1278/117854/10345/10580/10133	13
GO:0019955	GO:0019955	cytokine binding	7/591	139/18368	0.161473	0.587629	0.535324	133396/7057/7538/2/5355/9244/3815	7
GO:0008236	GO:0008236	serine-type peptidase activity	9/591	191/18368	0.16377	0.592932	0.540154	3002/2999/5328/255738/2152/1804/341277/100287362/2159	9
GO:0016702	GO:0016702	oxidoreductase activity, acting on single donors with incorporation of molecular oxygen, incorporation of two atoms of oxygen	2/591	23/18368	0.168213	0.602836	0.549176	6121/6999	2
GO:0050750	GO:0050750	low-density lipoprotein particle receptor binding	2/591	23/18368	0.168213	0.602836	0.549176	22943/255738	2
GO:0017171	GO:0017171	serine hydrolase activity	9/591	195/18368	0.178075	0.634955	0.578437	3002/2999/5328/255738/2152/1804/341277/100287362/2159	9
GO:0016701	GO:0016701	oxidoreductase activity, acting on single donors with incorporation of molecular oxygen	2/591	24/18368	0.179813	0.63793	0.581147	6121/6999	2
GO:0015293	GO:0015293	symporter activity	7/591	144/18368	0.182636	0.641496	0.584396	57030/6565/55089/9498/51151/159963/26503	7
GO:0140375	GO:0140375	immune receptor activity	7/591	144/18368	0.182636	0.641496	0.584396	133396/3824/2152/163702/9244/4352/960	7
GO:0005104	GO:0005104	fibroblast growth factor receptor binding	2/591	25/18368	0.191529	0.669402	0.609818	26281/2255	2
GO:0052689	GO:0052689	carboxylic ester hydrolase activity	7/591	147/18368	0.195861	0.678777	0.618358	151056/6121/50487/1066/11343/145447/1056	7
GO:0004252	GO:0004252	serine-type endopeptidase activity	8/591	174/18368	0.199033	0.678777	0.618358	3002/2999/5328/255738/2152/341277/100287362/2159	8
GO:0015026	GO:0015026	coreceptor activity	3/591	48/18368	0.20028	0.678777	0.618358	927/925/926	3
GO:0004806	GO:0004806	triglyceride lipase activity	2/591	26/18368	0.20334	0.678777	0.618358	151056/1056	2
GO:0030371	GO:0030371	translation repressor activity	2/591	26/18368	0.20334	0.678777	0.618358	23034/56853	2
GO:0038187	GO:0038187	pattern recognition receptor activity	2/591	26/18368	0.20334	0.678777	0.618358	64127/85363	2
GO:0042923	GO:0042923	neuropeptide binding	2/591	26/18368	0.20334	0.678777	0.618358	4986/2925	2
GO:0043225	GO:0043225	ATPase-coupled inorganic anion transmembrane transporter activity	2/591	26/18368	0.20334	0.678777	0.618358	10060/9498	2
GO:0099604	GO:0099604	ligand-gated calcium channel activity	2/591	26/18368	0.20334	0.678777	0.618358	6262/6261	2
GO:0005230	GO:0005230	extracellular ligand-gated ion channel activity	4/591	73/18368	0.20813	0.678777	0.618358	2554/1144/2890/2556	4
GO:0106306	GO:0106306	protein serine phosphatase activity	4/591	73/18368	0.20813	0.678777	0.618358	51207/2138/1847/1850	4
GO:0106307	GO:0106307	protein threonine phosphatase activity	4/591	73/18368	0.20813	0.678777	0.618358	51207/2138/1847/1850	4
GO:0004722	GO:0004722	protein serine/threonine phosphatase activity	5/591	98/18368	0.208211	0.678777	0.618358	51207/4624/2138/1847/1850	5
GO:0032813	GO:0032813	tumor necrosis factor receptor superfamily binding	3/591	49/18368	0.208633	0.678777	0.618358	970/8600/8744	3
GO:0098632	GO:0098632	cell-cell adhesion mediator activity	3/591	49/18368	0.208633	0.678777	0.618358	91624/23022/10611	3
GO:0060090	GO:0060090	molecular adaptor activity	15/591	369/18368	0.211518	0.684132	0.623236	917/9314/6804/482/85363/286/9455/5414/6616/1278/117854/10345/10580/10133/23157	15
GO:0001671	GO:0001671	ATPase activator activity	2/591	27/18368	0.21523	0.684132	0.623236	482/5864	2
GO:0034593	GO:0034593	phosphatidylinositol bisphosphate phosphatase activity	2/591	27/18368	0.21523	0.684132	0.623236	93492/3635	2
GO:0051393	GO:0051393	alpha-actinin binding	2/591	27/18368	0.21523	0.684132	0.623236	23022/10611	2
GO:0070006	GO:0070006	metalloaminopeptidase activity	2/591	27/18368	0.21523	0.684132	0.623236	206338/2028	2
GO:0016538	GO:0016538	cyclin-dependent protein serine/threonine kinase regulator activity	3/591	50/18368	0.217062	0.684132	0.623236	8900/10309/1028	3
GO:0030159	GO:0030159	signaling receptor complex adaptor activity	3/591	50/18368	0.217062	0.684132	0.623236	917/9455/10580	3
GO:0070325	GO:0070325	lipoprotein particle receptor binding	2/591	28/18368	0.227181	0.712843	0.649392	22943/255738	2
GO:0004497	GO:0004497	monooxygenase activity	5/591	102/18368	0.231566	0.715761	0.65205	1591/7054/1545/1646/1645	5
GO:0015079	GO:0015079	potassium ion transmembrane transporter activity	7/591	155/18368	0.232846	0.715761	0.65205	3754/10060/3778/3779/3782/3764/6616	7
GO:0016597	GO:0016597	amino acid binding	3/591	52/18368	0.234121	0.715761	0.65205	2571/7054/6999	3
GO:0038024	GO:0038024	cargo receptor activity	4/591	77/18368	0.235522	0.715761	0.65205	55576/2348/10347/921	4
GO:0008238	GO:0008238	exopeptidase activity	5/591	103/18368	0.23752	0.715761	0.65205	57094/206338/1800/123624/2028	5
GO:0003785	GO:0003785	actin monomer binding	2/591	29/18368	0.239176	0.715761	0.65205	4635/51474	2
GO:0004033	GO:0004033	aldo-keto reductase (NADP) activity	2/591	29/18368	0.239176	0.715761	0.65205	1646/1645	2
GO:0004181	GO:0004181	metallocarboxypeptidase activity	2/591	29/18368	0.239176	0.715761	0.65205	57094/123624	2
GO:0035250	GO:0035250	UDP-galactosyltransferase activity	2/591	29/18368	0.239176	0.715761	0.65205	53947/7368	2
GO:0043325	GO:0043325	phosphatidylinositol-3,4-bisphosphate binding	2/591	29/18368	0.239176	0.715761	0.65205	5341/59339	2
GO:0017124	GO:0017124	SH3 domain binding	6/591	130/18368	0.241349	0.715761	0.65205	5063/3635/1795/10811/225689/3611	6
GO:0050661	GO:0050661	NADP binding	3/591	53/18368	0.242739	0.715761	0.65205	554235/79400/7108	3
GO:1901618	GO:1901618	organic hydroxy compound transmembrane transporter activity	3/591	53/18368	0.242739	0.715761	0.65205	634/24/159963	3
GO:0004620	GO:0004620	phospholipase activity	5/591	104/18368	0.243515	0.715761	0.65205	151056/5337/50487/11343/145447	5
GO:0008514	GO:0008514	organic anion transmembrane transporter activity	8/591	185/18368	0.246376	0.715761	0.65205	133482/57030/9498/81796/159963/144195/353189/81855	8
GO:0046332	GO:0046332	SMAD binding	4/591	79/18368	0.249529	0.715761	0.65205	27063/2353/1278/3725	4
GO:1990782	GO:1990782	protein tyrosine kinase binding	5/591	105/18368	0.24955	0.715761	0.65205	634/1003/2668/25759/117854	5
GO:0005217	GO:0005217	intracellular ligand-gated ion channel activity	2/591	30/18368	0.251201	0.715761	0.65205	6262/6261	2
GO:0070566	GO:0070566	adenylyltransferase activity	2/591	30/18368	0.251201	0.715761	0.65205	2272/115572	2
GO:0030170	GO:0030170	pyridoxal phosphate binding	3/591	55/18368	0.26012	0.715761	0.65205	339896/2571/55304	3
GO:0090482	GO:0090482	vitamin transmembrane transporter activity	2/591	31/18368	0.26324	0.715761	0.65205	24/144195	2
GO:0043177	GO:0043177	organic acid binding	6/591	135/18368	0.268367	0.715761	0.65205	2571/6262/7054/9227/6999/2348	6
GO:0070279	GO:0070279	vitamin B6 binding	3/591	56/18368	0.268871	0.715761	0.65205	339896/2571/55304	3
GO:0008237	GO:0008237	metallopeptidase activity	8/591	190/18368	0.269026	0.715761	0.65205	57094/60676/206338/1800/8510/123624/2028/9507	8
GO:0005546	GO:0005546	phosphatidylinositol-4,5-bisphosphate binding	4/591	82/18368	0.270853	0.715761	0.65205	219287/7429/57158/54843	4
GO:0016791	GO:0016791	phosphatase activity	11/591	275/18368	0.2729	0.715761	0.65205	93492/51207/162466/4624/2138/3635/1847/1850/10903/2053/5797	11
GO:0008378	GO:0008378	galactosyltransferase activity	2/591	32/18368	0.275282	0.715761	0.65205	53947/7368	2
GO:0071889	GO:0071889	14-3-3 protein binding	2/591	32/18368	0.275282	0.715761	0.65205	7538/57458	2
GO:0016655	GO:0016655	oxidoreductase activity, acting on NAD(P)H, quinone or similar compound as acceptor	3/591	57/18368	0.277655	0.715761	0.65205	1646/1728/1645	3
GO:0004955	GO:0004955	prostaglandin receptor activity	1/591	10/18368	0.279008	0.715761	0.65205	5734	1
GO:0005031	GO:0005031	tumor necrosis factor-activated receptor activity	1/591	10/18368	0.279008	0.715761	0.65205	8718	1
GO:0008331	GO:0008331	high voltage-gated calcium channel activity	1/591	10/18368	0.279008	0.715761	0.65205	778	1
GO:0016175	GO:0016175	superoxide-generating NAD(P)H oxidase activity	1/591	10/18368	0.279008	0.715761	0.65205	79400	1
GO:0016176	GO:0016176	superoxide-generating NADPH oxidase activator activity	1/591	10/18368	0.279008	0.715761	0.65205	10811	1
GO:0016595	GO:0016595	glutamate binding	1/591	10/18368	0.279008	0.715761	0.65205	2571	1
GO:0016653	GO:0016653	oxidoreductase activity, acting on NAD(P)H, heme protein as acceptor	1/591	10/18368	0.279008	0.715761	0.65205	1728	1
GO:0016717	GO:0016717	oxidoreductase activity, acting on paired donors, with oxidation of a pair of donors resulting in the reduction of molecular oxygen to two molecules of water	1/591	10/18368	0.279008	0.715761	0.65205	3995	1
GO:0016803	GO:0016803	ether hydrolase activity	1/591	10/18368	0.279008	0.715761	0.65205	2053	1
GO:0017002	GO:0017002	activin-activated receptor activity	1/591	10/18368	0.279008	0.715761	0.65205	130399	1
GO:0019869	GO:0019869	chloride channel inhibitor activity	1/591	10/18368	0.279008	0.715761	0.65205	6804	1
GO:0035374	GO:0035374	chondroitin sulfate binding	1/591	10/18368	0.279008	0.715761	0.65205	375790	1
GO:0046030	GO:0046030	inositol trisphosphate phosphatase activity	1/591	10/18368	0.279008	0.715761	0.65205	3635	1
GO:0050786	GO:0050786	RAGE receptor binding	1/591	10/18368	0.279008	0.715761	0.65205	6275	1
GO:0052813	GO:0052813	phosphatidylinositol bisphosphate kinase activity	1/591	10/18368	0.279008	0.715761	0.65205	8395	1
GO:0047485	GO:0047485	protein N-terminus binding	5/591	110/18368	0.280251	0.715761	0.65205	2571/6804/25764/4647/10611	5
GO:0016765	GO:0016765	transferase activity, transferring alkyl or aryl (other than methyl) groups	3/591	58/18368	0.286466	0.715761	0.65205	2949/653689/2953	3
GO:0030594	GO:0030594	neurotransmitter receptor activity	5/591	111/18368	0.286481	0.715761	0.65205	2554/1144/2890/2556/1813	5
GO:0004623	GO:0004623	phospholipase A2 activity	2/591	33/18368	0.287312	0.715761	0.65205	151056/50487	2
GO:0008200	GO:0008200	ion channel inhibitor activity	2/591	33/18368	0.287312	0.715761	0.65205	255738/6804	2
GO:0140323	GO:0140323	solute:anion antiporter activity	2/591	33/18368	0.287312	0.715761	0.65205	9498/54020	2
GO:0042578	GO:0042578	phosphoric ester hydrolase activity	14/591	366/18368	0.291652	0.715761	0.65205	93492/51207/162466/4624/5337/2138/3635/27115/1847/1850/25939/10903/2053/5797	14
GO:0019902	GO:0019902	phosphatase binding	8/591	196/18368	0.296945	0.715761	0.65205	26051/634/1003/220004/286/1837/79037/54843	8
GO:0016248	GO:0016248	channel inhibitor activity	2/591	34/18368	0.29932	0.715761	0.65205	255738/6804	2
GO:0016831	GO:0016831	carboxy-lyase activity	2/591	34/18368	0.29932	0.715761	0.65205	339896/2571	2
GO:0030291	GO:0030291	protein serine/threonine kinase inhibitor activity	2/591	34/18368	0.29932	0.715761	0.65205	10253/1028	2
GO:0001161	GO:0001161	intronic transcription regulatory region sequence-specific DNA binding	1/591	11/18368	0.302219	0.715761	0.65205	604	1
GO:0004016	GO:0004016	adenylate cyclase activity	1/591	11/18368	0.302219	0.715761	0.65205	2983	1
GO:0004954	GO:0004954	prostanoid receptor activity	1/591	11/18368	0.302219	0.715761	0.65205	5734	1
GO:0005247	GO:0005247	voltage-gated chloride channel activity	1/591	11/18368	0.302219	0.715761	0.65205	1188	1
GO:0005436	GO:0005436	sodium:phosphate symporter activity	1/591	11/18368	0.302219	0.715761	0.65205	57030	1
GO:0008199	GO:0008199	ferric iron binding	1/591	11/18368	0.302219	0.715761	0.65205	7054	1
GO:0016801	GO:0016801	hydrolase activity, acting on ether bonds	1/591	11/18368	0.302219	0.715761	0.65205	2053	1
GO:0017128	GO:0017128	phospholipid scramblase activity	1/591	11/18368	0.302219	0.715761	0.65205	338440	1
GO:0019855	GO:0019855	calcium channel inhibitor activity	1/591	11/18368	0.302219	0.715761	0.65205	6804	1
GO:0022889	GO:0022889	serine transmembrane transporter activity	1/591	11/18368	0.302219	0.715761	0.65205	81855	1
GO:0030283	GO:0030283	testosterone dehydrogenase [NAD(P)] activity	1/591	11/18368	0.302219	0.715761	0.65205	1645	1
GO:0031434	GO:0031434	mitogen-activated protein kinase kinase binding	1/591	11/18368	0.302219	0.715761	0.65205	28951	1
GO:0042608	GO:0042608	T cell receptor binding	1/591	11/18368	0.302219	0.715761	0.65205	917	1
GO:0047134	GO:0047134	protein-disulfide reductase (NAD(P)) activity	1/591	11/18368	0.302219	0.715761	0.65205	10587	1
GO:0047676	GO:0047676	arachidonate-CoA ligase activity	1/591	11/18368	0.302219	0.715761	0.65205	23305	1
GO:0061665	GO:0061665	SUMO ligase activity	1/591	11/18368	0.302219	0.715761	0.65205	1959	1
GO:0102545	GO:0102545	phosphatidyl phospholipase B activity	1/591	11/18368	0.302219	0.715761	0.65205	151056	1
GO:1901612	GO:1901612	cardiolipin binding	1/591	11/18368	0.302219	0.715761	0.65205	6121	1
GO:0016627	GO:0016627	oxidoreductase activity, acting on the CH-CH group of donors	3/591	60/18368	0.304148	0.715761	0.65205	1646/7108/1645	3
GO:0032934	GO:0032934	sterol binding	3/591	60/18368	0.304148	0.715761	0.65205	54847/150696/51141	3
GO:0042887	GO:0042887	amide transmembrane transporter activity	2/591	35/18368	0.311295	0.730146	0.665155	1015/6565	2
GO:0019199	GO:0019199	transmembrane receptor protein kinase activity	6/591	143/18368	0.312983	0.731674	0.666547	4915/2044/2041/130399/1944/3815	6
GO:0016651	GO:0016651	oxidoreductase activity, acting on NAD(P)H	4/591	88/18368	0.314316	0.732366	0.667177	79400/1646/1728/1645	4
GO:1990841	GO:1990841	promoter-specific chromatin binding	3/591	62/18368	0.321874	0.739441	0.673622	1958/9314/639	3
GO:0005484	GO:0005484	SNAP receptor activity	2/591	36/18368	0.323225	0.739441	0.673622	6804/6616	2
GO:0004861	GO:0004861	cyclin-dependent protein serine/threonine kinase inhibitor activity	1/591	12/18368	0.324684	0.739441	0.673622	1028	1
GO:0017166	GO:0017166	vinculin binding	1/591	12/18368	0.324684	0.739441	0.673622	1756	1
GO:0035256	GO:0035256	G protein-coupled glutamate receptor binding	1/591	12/18368	0.324684	0.739441	0.673622	9455	1
GO:0042166	GO:0042166	acetylcholine binding	1/591	12/18368	0.324684	0.739441	0.673622	1144	1
GO:1902282	GO:1902282	voltage-gated potassium channel activity involved in ventricular cardiac muscle cell action potential repolarization	1/591	12/18368	0.324684	0.739441	0.673622	3764	1
GO:0004721	GO:0004721	phosphoprotein phosphatase activity	7/591	174/18368	0.328114	0.742273	0.676202	93492/51207/4624/2138/1847/1850/5797	7
GO:0005543	GO:0005543	phospholipid binding	17/591	466/18368	0.332368	0.742273	0.676202	219287/169166/79674/306/6121/29993/7057/7429/5337/57158/1800/2152/182/8938/90342/2159/54843	17
GO:0015035	GO:0015035	protein-disulfide reductase activity	2/591	37/18368	0.335102	0.742273	0.676202	10587/55576	2
GO:0043531	GO:0043531	ADP binding	2/591	37/18368	0.335102	0.742273	0.676202	58/4647	2
GO:0004652	GO:0004652	polynucleotide adenylyltransferase activity	1/591	13/18368	0.346426	0.742273	0.676202	115572	1
GO:0004859	GO:0004859	phospholipase inhibitor activity	1/591	13/18368	0.346426	0.742273	0.676202	306	1
GO:0004865	GO:0004865	protein serine/threonine phosphatase inhibitor activity	1/591	13/18368	0.346426	0.742273	0.676202	81706	1
GO:0005542	GO:0005542	folic acid binding	1/591	13/18368	0.346426	0.742273	0.676202	2348	1
GO:0016668	GO:0016668	oxidoreductase activity, acting on a sulfur group of donors, NAD(P) as acceptor	1/591	13/18368	0.346426	0.742273	0.676202	10587	1
GO:0031386	GO:0031386	protein tag	1/591	13/18368	0.346426	0.742273	0.676202	9636	1
GO:0031432	GO:0031432	titin binding	1/591	13/18368	0.346426	0.742273	0.676202	27063	1
GO:0034236	GO:0034236	protein kinase A catalytic subunit binding	1/591	13/18368	0.346426	0.742273	0.676202	6262	1
GO:0034595	GO:0034595	phosphatidylinositol phosphate 5-phosphatase activity	1/591	13/18368	0.346426	0.742273	0.676202	3635	1
GO:0045504	GO:0045504	dynein heavy chain binding	1/591	13/18368	0.346426	0.742273	0.676202	7802	1
GO:0072542	GO:0072542	protein phosphatase activator activity	1/591	13/18368	0.346426	0.742273	0.676202	5526	1
GO:0106019	GO:0106019	phosphatidylinositol-4,5-bisphosphate phosphatase activity	1/591	13/18368	0.346426	0.742273	0.676202	3635	1
GO:0140299	GO:0140299	small molecule sensor activity	1/591	13/18368	0.346426	0.742273	0.676202	9725	1
GO:0019825	GO:0019825	oxygen binding	2/591	39/18368	0.358661	0.742273	0.676202	7054/6999	2
GO:0004065	GO:0004065	arylsulfatase activity	1/591	14/18368	0.36747	0.742273	0.676202	410	1
GO:0005172	GO:0005172	vascular endothelial growth factor receptor binding	1/591	14/18368	0.36747	0.742273	0.676202	1003	1
GO:0005313	GO:0005313	L-glutamate transmembrane transporter activity	1/591	14/18368	0.36747	0.742273	0.676202	57030	1
GO:0008474	GO:0008474	palmitoyl-(protein) hydrolase activity	1/591	14/18368	0.36747	0.742273	0.676202	145447	1
GO:0015562	GO:0015562	efflux transmembrane transporter activity	1/591	14/18368	0.36747	0.742273	0.676202	5243	1
GO:0015926	GO:0015926	glucosidase activity	1/591	14/18368	0.36747	0.742273	0.676202	80162	1
GO:0044548	GO:0044548	S100 protein binding	1/591	14/18368	0.36747	0.742273	0.676202	6277	1
GO:0098599	GO:0098599	palmitoyl hydrolase activity	1/591	14/18368	0.36747	0.742273	0.676202	145447	1
GO:0004714	GO:0004714	transmembrane receptor protein tyrosine kinase activity	5/591	124/18368	0.369084	0.742273	0.676202	4915/2044/2041/1944/3815	5
GO:0004177	GO:0004177	aminopeptidase activity	2/591	40/18368	0.370327	0.742273	0.676202	206338/2028	2
GO:0017080	GO:0017080	sodium channel regulator activity	2/591	40/18368	0.370327	0.742273	0.676202	255738/10110	2
GO:0005126	GO:0005126	cytokine receptor binding	10/591	271/18368	0.374766	0.742273	0.676202	970/3586/1003/3589/8600/7042/8744/9547/9244/5617	10
GO:0005319	GO:0005319	lipid transporter activity	6/591	154/18368	0.375944	0.742273	0.676202	634/225/24/5243/338440/10347	6
GO:0003777	GO:0003777	microtubule motor activity	3/591	69/18368	0.383719	0.742273	0.676202	113220/3834/124602	3
GO:0004115	GO:0004115	3',5'-cyclic-AMP phosphodiesterase activity	1/591	15/18368	0.387838	0.742273	0.676202	27115	1
GO:0004467	GO:0004467	long-chain fatty acid-CoA ligase activity	1/591	15/18368	0.387838	0.742273	0.676202	23305	1
GO:0004953	GO:0004953	icosanoid receptor activity	1/591	15/18368	0.387838	0.742273	0.676202	5734	1
GO:0005041	GO:0005041	low-density lipoprotein particle receptor activity	1/591	15/18368	0.387838	0.742273	0.676202	55576	1
GO:0005452	GO:0005452	inorganic anion exchanger activity	1/591	15/18368	0.387838	0.742273	0.676202	9498	1
GO:0008020	GO:0008020	G protein-coupled photoreceptor activity	1/591	15/18368	0.387838	0.742273	0.676202	23596	1
GO:0008559	GO:0008559	ABC-type xenobiotic transporter activity	1/591	15/18368	0.387838	0.742273	0.676202	5243	1
GO:0010851	GO:0010851	cyclase regulator activity	1/591	15/18368	0.387838	0.742273	0.676202	84059	1
GO:0015929	GO:0015929	hexosaminidase activity	1/591	15/18368	0.387838	0.742273	0.676202	23670	1
GO:0016805	GO:0016805	dipeptidase activity	1/591	15/18368	0.387838	0.742273	0.676202	1800	1
GO:0019215	GO:0019215	intermediate filament binding	1/591	15/18368	0.387838	0.742273	0.676202	83481	1
GO:0030280	GO:0030280	structural constituent of skin epidermis	1/591	15/18368	0.387838	0.742273	0.676202	2312	1
GO:0030548	GO:0030548	acetylcholine receptor regulator activity	1/591	15/18368	0.387838	0.742273	0.676202	116372	1
GO:0042813	GO:0042813	Wnt-activated receptor activity	1/591	15/18368	0.387838	0.742273	0.676202	7855	1
GO:0045125	GO:0045125	bioactive lipid receptor activity	1/591	15/18368	0.387838	0.742273	0.676202	1901	1
GO:0050664	GO:0050664	oxidoreductase activity, acting on NAD(P)H, oxygen as acceptor	1/591	15/18368	0.387838	0.742273	0.676202	79400	1
GO:0050998	GO:0050998	nitric-oxide synthase binding	1/591	15/18368	0.387838	0.742273	0.676202	1756	1
GO:0086008	GO:0086008	voltage-gated potassium channel activity involved in cardiac muscle cell action potential repolarization	1/591	15/18368	0.387838	0.742273	0.676202	3764	1
GO:0099602	GO:0099602	neurotransmitter receptor regulator activity	1/591	15/18368	0.387838	0.742273	0.676202	116372	1
GO:1901611	GO:1901611	phosphatidylglycerol binding	1/591	15/18368	0.387838	0.742273	0.676202	6121	1
GO:0004860	GO:0004860	protein kinase inhibitor activity	3/591	70/18368	0.392472	0.742273	0.676202	10253/28951/1028	3
GO:0015036	GO:0015036	disulfide oxidoreductase activity	2/591	42/18368	0.393396	0.742273	0.676202	10587/55576	2
GO:0005496	GO:0005496	steroid binding	4/591	100/18368	0.402278	0.742273	0.676202	54847/54852/150696/51141	4
GO:0004180	GO:0004180	carboxypeptidase activity	2/591	43/18368	0.404787	0.742273	0.676202	57094/123624	2
GO:0016709	GO:0016709	oxidoreductase activity, acting on paired donors, with incorporation or reduction of molecular oxygen, NAD(P)H as one donor, and incorporation of one atom of oxygen	2/591	43/18368	0.404787	0.742273	0.676202	1646/1645	2
GO:0016790	GO:0016790	thiolester hydrolase activity	2/591	43/18368	0.404787	0.742273	0.676202	225/145447	2
GO:0015078	GO:0015078	proton transmembrane transporter activity	5/591	130/18368	0.407506	0.742273	0.676202	79400/6565/51151/155066/26503	5
GO:0000900	GO:0000900	translation repressor activity, mRNA regulatory element binding	1/591	16/18368	0.407551	0.742273	0.676202	56853	1
GO:0005521	GO:0005521	lamin binding	1/591	16/18368	0.407551	0.742273	0.676202	3429	1
GO:0008191	GO:0008191	metalloendopeptidase inhibitor activity	1/591	16/18368	0.407551	0.742273	0.676202	50859	1
GO:0015172	GO:0015172	acidic amino acid transmembrane transporter activity	1/591	16/18368	0.407551	0.742273	0.676202	57030	1
GO:0016307	GO:0016307	phosphatidylinositol phosphate kinase activity	1/591	16/18368	0.407551	0.742273	0.676202	8395	1
GO:0016894	GO:0016894	endonuclease activity, active with either ribo- or deoxyribonucleic acids and producing 3'-phosphomonoesters	1/591	16/18368	0.407551	0.742273	0.676202	6035	1
GO:0022848	GO:0022848	acetylcholine-gated cation-selective channel activity	1/591	16/18368	0.407551	0.742273	0.676202	1144	1
GO:0042577	GO:0042577	lipid phosphatase activity	1/591	16/18368	0.407551	0.742273	0.676202	2053	1
GO:0046935	GO:0046935	1-phosphatidylinositol-3-kinase regulator activity	1/591	16/18368	0.407551	0.742273	0.676202	23533	1
GO:0047498	GO:0047498	calcium-dependent phospholipase A2 activity	1/591	16/18368	0.407551	0.742273	0.676202	50487	1
GO:0050700	GO:0050700	CARD domain binding	1/591	16/18368	0.407551	0.742273	0.676202	64127	1
GO:0051879	GO:0051879	Hsp90 protein binding	2/591	44/18368	0.416074	0.742273	0.676202	64127/2983	2
GO:0015370	GO:0015370	solute:sodium symporter activity	3/591	73/18368	0.418525	0.742273	0.676202	57030/9498/159963	3
GO:0033293	GO:0033293	monocarboxylic acid binding	3/591	73/18368	0.418525	0.742273	0.676202	9227/1646/1645	3
GO:0005001	GO:0005001	transmembrane receptor protein tyrosine phosphatase activity	1/591	17/18368	0.42663	0.742273	0.676202	5797	1
GO:0005324	GO:0005324	long-chain fatty acid transporter activity	1/591	17/18368	0.42663	0.742273	0.676202	225	1
GO:0008308	GO:0008308	voltage-gated anion channel activity	1/591	17/18368	0.42663	0.742273	0.676202	1188	1
GO:0008381	GO:0008381	mechanosensitive ion channel activity	1/591	17/18368	0.42663	0.742273	0.676202	9725	1
GO:0008484	GO:0008484	sulfuric ester hydrolase activity	1/591	17/18368	0.42663	0.742273	0.676202	410	1
GO:0008574	GO:0008574	plus-end-directed microtubule motor activity	1/591	17/18368	0.42663	0.742273	0.676202	124602	1
GO:0008656	GO:0008656	cysteine-type endopeptidase activator activity involved in apoptotic process	1/591	17/18368	0.42663	0.742273	0.676202	489	1
GO:0009881	GO:0009881	photoreceptor activity	1/591	17/18368	0.42663	0.742273	0.676202	23596	1
GO:0015095	GO:0015095	magnesium ion transmembrane transporter activity	1/591	17/18368	0.42663	0.742273	0.676202	348938	1
GO:0015108	GO:0015108	chloride transmembrane transporter activity	1/591	17/18368	0.42663	0.742273	0.676202	9498	1
GO:0017081	GO:0017081	chloride channel regulator activity	1/591	17/18368	0.42663	0.742273	0.676202	6804	1
GO:0019198	GO:0019198	transmembrane receptor protein phosphatase activity	1/591	17/18368	0.42663	0.742273	0.676202	5797	1
GO:0031489	GO:0031489	myosin V binding	1/591	17/18368	0.42663	0.742273	0.676202	5864	1
GO:0034185	GO:0034185	apolipoprotein binding	1/591	17/18368	0.42663	0.742273	0.676202	255738	1
GO:0042165	GO:0042165	neurotransmitter binding	1/591	17/18368	0.42663	0.742273	0.676202	1144	1
GO:0042625	GO:0042625	ATPase-coupled ion transmembrane transporter activity	1/591	17/18368	0.42663	0.742273	0.676202	155066	1
GO:0043024	GO:0043024	ribosomal small subunit binding	1/591	17/18368	0.42663	0.742273	0.676202	5292	1
GO:0044769	GO:0044769	ATPase activity, coupled to transmembrane movement of ions, rotational mechanism	1/591	17/18368	0.42663	0.742273	0.676202	155066	1
GO:0046961	GO:0046961	proton-transporting ATPase activity, rotational mechanism	1/591	17/18368	0.42663	0.742273	0.676202	155066	1
GO:0050780	GO:0050780	dopamine receptor binding	1/591	17/18368	0.42663	0.742273	0.676202	54102	1
GO:0052745	GO:0052745	inositol phosphate phosphatase activity	1/591	17/18368	0.42663	0.742273	0.676202	3635	1
GO:0019210	GO:0019210	kinase inhibitor activity	3/591	74/18368	0.427129	0.742273	0.676202	10253/28951/1028	3
GO:0046943	GO:0046943	carboxylic acid transmembrane transporter activity	6/591	163/18368	0.427733	0.742273	0.676202	634/57030/55089/159963/5243/81855	6
GO:0005085	GO:0005085	guanyl-nucleotide exchange factor activity	8/591	223/18368	0.427911	0.742273	0.676202	79961/57221/22898/57139/440073/4168/1795/55200	8
GO:0005342	GO:0005342	organic acid transmembrane transporter activity	6/591	164/18368	0.433459	0.750055	0.683291	634/57030/55089/159963/5243/81855	6
GO:0004438	GO:0004438	phosphatidylinositol-3-phosphatase activity	1/591	18/18368	0.445095	0.750835	0.684002	10903	1
GO:0004708	GO:0004708	MAP kinase kinase activity	1/591	18/18368	0.445095	0.750835	0.684002	5063	1
GO:0005229	GO:0005229	intracellular calcium activated chloride channel activity	1/591	18/18368	0.445095	0.750835	0.684002	338440	1
GO:0008301	GO:0008301	DNA binding, bending	1/591	18/18368	0.445095	0.750835	0.684002	2300	1
GO:0008569	GO:0008569	minus-end-directed microtubule motor activity	1/591	18/18368	0.445095	0.750835	0.684002	3834	1
GO:0030228	GO:0030228	lipoprotein particle receptor activity	1/591	18/18368	0.445095	0.750835	0.684002	55576	1
GO:0046624	GO:0046624	sphingolipid transporter activity	1/591	18/18368	0.445095	0.750835	0.684002	5243	1
GO:0055102	GO:0055102	lipase inhibitor activity	1/591	18/18368	0.445095	0.750835	0.684002	306	1
GO:0061778	GO:0061778	intracellular chloride channel activity	1/591	18/18368	0.445095	0.750835	0.684002	338440	1
GO:0098641	GO:0098641	cadherin binding involved in cell-cell adhesion	1/591	18/18368	0.445095	0.750835	0.684002	10611	1
GO:0004713	GO:0004713	protein tyrosine kinase activity	5/591	136/18368	0.445609	0.750835	0.684002	4915/2044/2041/1944/3815	5
GO:0005044	GO:0005044	scavenger receptor activity	2/591	47/18368	0.449264	0.753397	0.686336	55576/921	2
GO:0035254	GO:0035254	glutamate receptor binding	2/591	47/18368	0.449264	0.753397	0.686336	9455/1813	2
GO:1902936	GO:1902936	phosphatidylinositol bisphosphate binding	4/591	107/18368	0.452806	0.757538	0.690108	219287/7429/57158/54843	4
GO:0004675	GO:0004675	transmembrane receptor protein serine/threonine kinase activity	1/591	19/18368	0.462967	0.761899	0.694081	130399	1
GO:0004745	GO:0004745	NAD-retinol dehydrogenase activity	1/591	19/18368	0.462967	0.761899	0.694081	8608	1
GO:0004970	GO:0004970	ionotropic glutamate receptor activity	1/591	19/18368	0.462967	0.761899	0.694081	2890	1
GO:0005326	GO:0005326	neurotransmitter transmembrane transporter activity	1/591	19/18368	0.462967	0.761899	0.694081	57030	1
GO:0030627	GO:0030627	pre-mRNA 5'-splice site binding	1/591	19/18368	0.462967	0.761899	0.694081	285962	1
GO:0052742	GO:0052742	phosphatidylinositol kinase activity	1/591	19/18368	0.462967	0.761899	0.694081	8395	1
GO:0052744	GO:0052744	phosphatidylinositol monophosphate phosphatase activity	1/591	19/18368	0.462967	0.761899	0.694081	10903	1
GO:0020037	GO:0020037	heme binding	5/591	139/18368	0.46444	0.762545	0.69467	1591/79400/1545/6999/2983	5
GO:0016705	GO:0016705	oxidoreductase activity, acting on paired donors, with incorporation or reduction of molecular oxygen	6/591	170/18368	0.467577	0.765156	0.697048	1591/7054/1545/1646/3995/1645	6
GO:0000979	GO:0000979	RNA polymerase II core promoter sequence-specific DNA binding	1/591	20/18368	0.480264	0.765156	0.697048	2353	1
GO:0001972	GO:0001972	retinoic acid binding	1/591	20/18368	0.480264	0.765156	0.697048	9227	1
GO:0009678	GO:0009678	pyrophosphate hydrolysis-driven proton transmembrane transporter activity	1/591	20/18368	0.480264	0.765156	0.697048	155066	1
GO:0016408	GO:0016408	C-acyltransferase activity	1/591	20/18368	0.480264	0.765156	0.697048	55304	1
GO:0016505	GO:0016505	peptidase activator activity involved in apoptotic process	1/591	20/18368	0.480264	0.765156	0.697048	489	1
GO:0016638	GO:0016638	oxidoreductase activity, acting on the CH-NH2 group of donors	1/591	20/18368	0.480264	0.765156	0.697048	554235	1
GO:0016780	GO:0016780	phosphotransferase activity, for other substituted phosphate groups	1/591	20/18368	0.480264	0.765156	0.697048	166929	1
GO:0019211	GO:0019211	phosphatase activator activity	1/591	20/18368	0.480264	0.765156	0.697048	5526	1
GO:0031683	GO:0031683	G-protein beta/gamma-subunit complex binding	1/591	20/18368	0.480264	0.765156	0.697048	23533	1
GO:0031690	GO:0031690	adrenergic receptor binding	1/591	20/18368	0.480264	0.765156	0.697048	333	1
GO:0070300	GO:0070300	phosphatidic acid binding	1/591	20/18368	0.480264	0.765156	0.697048	57158	1
GO:0015485	GO:0015485	cholesterol binding	2/591	50/18368	0.481361	0.765156	0.697048	54847/150696	2
GO:0035591	GO:0035591	signaling adaptor activity	3/591	81/18368	0.485938	0.765156	0.697048	917/9455/10580	3
GO:0051018	GO:0051018	protein kinase A binding	2/591	51/18368	0.491802	0.765156	0.697048	6262/80309	2
GO:0015125	GO:0015125	bile acid transmembrane transporter activity	1/591	21/18368	0.497005	0.765156	0.697048	634	1
GO:0015662	GO:0015662	P-type ion transporter activity	1/591	21/18368	0.497005	0.765156	0.697048	489	1
GO:0051010	GO:0051010	microtubule plus-end binding	1/591	21/18368	0.497005	0.765156	0.697048	79745	1
GO:0140358	GO:0140358	P-type transmembrane transporter activity	1/591	21/18368	0.497005	0.765156	0.697048	489	1
GO:0031406	GO:0031406	carboxylic acid binding	6/591	176/18368	0.501123	0.765156	0.697048	2571/9227/2348/1646/375790/1645	6
GO:0016830	GO:0016830	carbon-carbon lyase activity	2/591	52/18368	0.50211	0.765156	0.697048	339896/2571	2
GO:0017046	GO:0017046	peptide hormone binding	2/591	52/18368	0.50211	0.765156	0.697048	3624/2696	2
GO:0001540	GO:0001540	amyloid-beta binding	3/591	84/18368	0.510244	0.765156	0.697048	7855/2890/7042	3
GO:0015171	GO:0015171	amino acid transmembrane transporter activity	3/591	84/18368	0.510244	0.765156	0.697048	57030/55089/81855	3
GO:0030165	GO:0030165	PDZ domain binding	3/591	84/18368	0.510244	0.765156	0.697048	2890/59339/1837	3
GO:1901505	GO:1901505	carbohydrate derivative transmembrane transporter activity	2/591	53/18368	0.512281	0.765156	0.697048	26503/54020	2
GO:0000062	GO:0000062	fatty-acyl-CoA binding	1/591	22/18368	0.513208	0.765156	0.697048	414149	1
GO:0005355	GO:0005355	glucose transmembrane transporter activity	1/591	22/18368	0.513208	0.765156	0.697048	144195	1
GO:0005537	GO:0005537	mannose binding	1/591	22/18368	0.513208	0.765156	0.697048	10584	1
GO:0008093	GO:0008093	cytoskeletal anchor activity	1/591	22/18368	0.513208	0.765156	0.697048	286	1
GO:0009975	GO:0009975	cyclase activity	1/591	22/18368	0.513208	0.765156	0.697048	2983	1
GO:0015106	GO:0015106	bicarbonate transmembrane transporter activity	1/591	22/18368	0.513208	0.765156	0.697048	9498	1
GO:0015149	GO:0015149	hexose transmembrane transporter activity	1/591	22/18368	0.513208	0.765156	0.697048	144195	1
GO:0015645	GO:0015645	fatty acid ligase activity	1/591	22/18368	0.513208	0.765156	0.697048	23305	1
GO:0017075	GO:0017075	syntaxin-1 binding	1/591	22/18368	0.513208	0.765156	0.697048	6616	1
GO:0030021	GO:0030021	extracellular matrix structural constituent conferring compression resistance	1/591	22/18368	0.513208	0.765156	0.697048	633	1
GO:0030742	GO:0030742	GTP-dependent protein binding	1/591	22/18368	0.513208	0.765156	0.697048	5864	1
GO:0033691	GO:0033691	sialic acid binding	1/591	22/18368	0.513208	0.765156	0.697048	375790	1
GO:0055106	GO:0055106	ubiquitin-protein transferase regulator activity	1/591	22/18368	0.513208	0.765156	0.697048	28951	1
GO:0004540	GO:0004540	ribonuclease activity	4/591	116/18368	0.515534	0.765156	0.697048	6035/6039/25939/6041	4
GO:0008013	GO:0008013	beta-catenin binding	3/591	85/18368	0.518211	0.765156	0.697048	219287/1003/9314	3
GO:0050660	GO:0050660	flavin adenine dinucleotide binding	3/591	85/18368	0.518211	0.765156	0.697048	79400/10587/7498	3
GO:0005544	GO:0005544	calcium-dependent phospholipid binding	2/591	54/18368	0.522315	0.765156	0.697048	306/90342	2
GO:0008374	GO:0008374	O-acyltransferase activity	2/591	54/18368	0.522315	0.765156	0.697048	9227/1375	2
GO:0033218	GO:0033218	amide binding	13/591	400/18368	0.525182	0.765156	0.697048	3624/7855/4986/6262/2890/206338/2925/64127/7042/2348/2696/2028/414149	13
GO:0046906	GO:0046906	tetrapyrrole binding	5/591	149/18368	0.52562	0.765156	0.697048	1591/79400/1545/6999/2983	5
GO:0042562	GO:0042562	hormone binding	3/591	86/18368	0.526108	0.765156	0.697048	3624/4161/2696	3
GO:0004114	GO:0004114	3',5'-cyclic-nucleotide phosphodiesterase activity	1/591	23/18368	0.528889	0.765156	0.697048	27115	1
GO:0005158	GO:0005158	insulin receptor binding	1/591	23/18368	0.528889	0.765156	0.697048	10580	1
GO:0005212	GO:0005212	structural constituent of eye lens	1/591	23/18368	0.528889	0.765156	0.697048	1411	1
GO:0005248	GO:0005248	voltage-gated sodium channel activity	1/591	23/18368	0.528889	0.765156	0.697048	8911	1
GO:0016849	GO:0016849	phosphorus-oxygen lyase activity	1/591	23/18368	0.528889	0.765156	0.697048	2983	1
GO:0017134	GO:0017134	fibroblast growth factor binding	1/591	23/18368	0.528889	0.765156	0.697048	7057	1
GO:0030215	GO:0030215	semaphorin receptor binding	1/591	23/18368	0.528889	0.765156	0.697048	10501	1
GO:0047617	GO:0047617	acyl-CoA hydrolase activity	1/591	23/18368	0.528889	0.765156	0.697048	225	1
GO:0070530	GO:0070530	K63-linked polyubiquitin modification-dependent protein binding	1/591	23/18368	0.528889	0.765156	0.697048	10133	1
GO:0140103	GO:0140103	catalytic activity, acting on a glycoprotein	1/591	23/18368	0.528889	0.765156	0.697048	11320	1
GO:1901567	GO:1901567	fatty acid derivative binding	1/591	23/18368	0.528889	0.765156	0.697048	414149	1
GO:0005080	GO:0005080	protein kinase C binding	2/591	55/18368	0.532209	0.768383	0.699988	5341/10611	2
GO:0000030	GO:0000030	mannosyltransferase activity	1/591	24/18368	0.544067	0.772859	0.704066	83857	1
GO:0001965	GO:0001965	G-protein alpha-subunit binding	1/591	24/18368	0.544067	0.772859	0.704066	84059	1
GO:0015145	GO:0015145	monosaccharide transmembrane transporter activity	1/591	24/18368	0.544067	0.772859	0.704066	144195	1
GO:0015252	GO:0015252	proton channel activity	1/591	24/18368	0.544067	0.772859	0.704066	79400	1
GO:0019789	GO:0019789	SUMO transferase activity	1/591	24/18368	0.544067	0.772859	0.704066	1959	1
GO:0019957	GO:0019957	C-C chemokine binding	1/591	24/18368	0.544067	0.772859	0.704066	7538	1
GO:0050431	GO:0050431	transforming growth factor beta binding	1/591	24/18368	0.544067	0.772859	0.704066	7057	1
GO:0051537	GO:0051537	2 iron, 2 sulfur cluster binding	1/591	24/18368	0.544067	0.772859	0.704066	7498	1
GO:0015631	GO:0015631	tubulin binding	12/591	375/18368	0.549131	0.776539	0.707418	113220/3834/11075/51673/4600/128344/124602/79745/827/123624/283234/26112	12
GO:0019888	GO:0019888	protein phosphatase regulator activity	3/591	89/18368	0.54936	0.776539	0.707418	26051/81706/5526	3
GO:0016667	GO:0016667	oxidoreductase activity, acting on a sulfur group of donors	2/591	57/18368	0.551573	0.776539	0.707418	10587/55576	2
GO:0004112	GO:0004112	cyclic-nucleotide phosphodiesterase activity	1/591	25/18368	0.558756	0.776539	0.707418	27115	1
GO:0005160	GO:0005160	transforming growth factor beta receptor binding	1/591	25/18368	0.558756	0.776539	0.707418	7042	1
GO:0016289	GO:0016289	CoA hydrolase activity	1/591	25/18368	0.558756	0.776539	0.707418	225	1
GO:0034237	GO:0034237	protein kinase A regulatory subunit binding	1/591	25/18368	0.558756	0.776539	0.707418	6262	1
GO:0035035	GO:0035035	histone acetyltransferase binding	1/591	25/18368	0.558756	0.776539	0.707418	1958	1
GO:0035925	GO:0035925	mRNA 3'-UTR AU-rich region binding	1/591	25/18368	0.558756	0.776539	0.707418	7538	1
GO:0070330	GO:0070330	aromatase activity	1/591	25/18368	0.558756	0.776539	0.707418	1545	1
GO:0120227	GO:0120227	acyl-CoA binding	1/591	25/18368	0.558756	0.776539	0.707418	414149	1
GO:0008028	GO:0008028	monocarboxylic acid transmembrane transporter activity	2/591	58/18368	0.561041	0.778183	0.708916	634/159963	2
GO:0061659	GO:0061659	ubiquitin-like protein ligase activity	10/591	316/18368	0.566423	0.784107	0.714312	1959/51676/29116/79444/54492/85363/117854/375593/378108/140691	10
GO:0036002	GO:0036002	pre-mRNA binding	2/591	59/18368	0.570366	0.78802	0.717877	285962/56853	2
GO:0008198	GO:0008198	ferrous iron binding	1/591	26/18368	0.572972	0.788535	0.718346	7054	1
GO:0097602	GO:0097602	cullin family protein binding	1/591	26/18368	0.572972	0.788535	0.718346	51676	1
GO:0042277	GO:0042277	peptide binding	10/591	321/18368	0.586444	0.791303	0.720868	3624/7855/4986/2890/206338/2925/64127/7042/2696/2028	10
GO:0004553	GO:0004553	hydrolase activity, hydrolyzing O-glycosyl compounds	3/591	94/18368	0.586577	0.791303	0.720868	340990/80162/23670	3
GO:0016405	GO:0016405	CoA-ligase activity	1/591	27/18368	0.586732	0.791303	0.720868	23305	1
GO:0022884	GO:0022884	macromolecule transmembrane transporter activity	1/591	27/18368	0.586732	0.791303	0.720868	54847	1
GO:0023026	GO:0023026	MHC class II protein complex binding	1/591	27/18368	0.586732	0.791303	0.720868	3109	1
GO:0035255	GO:0035255	ionotropic glutamate receptor binding	1/591	27/18368	0.586732	0.791303	0.720868	1813	1
GO:0043425	GO:0043425	bHLH transcription factor binding	1/591	27/18368	0.586732	0.791303	0.720868	2274	1
GO:0045499	GO:0045499	chemorepellent activity	1/591	27/18368	0.586732	0.791303	0.720868	10501	1
GO:0051119	GO:0051119	sugar transmembrane transporter activity	1/591	27/18368	0.586732	0.791303	0.720868	144195	1
GO:0051959	GO:0051959	dynein light intermediate chain binding	1/591	27/18368	0.586732	0.791303	0.720868	283234	1
GO:0042826	GO:0042826	histone deacetylase binding	4/591	127/18368	0.587313	0.791303	0.720868	27063/9314/639/3206	4
GO:0140678	GO:0140678	molecular function inhibitor activity	4/591	128/18368	0.593526	0.797804	0.726791	306/255738/51129/6804	4
GO:0031267	GO:0031267	small GTPase binding	8/591	259/18368	0.5967	0.797804	0.726791	128344/5063/10811/148170/27352/10133/54843/79778	8
GO:0004519	GO:0004519	endonuclease activity	4/591	129/18368	0.599683	0.797804	0.726791	6035/6039/197342/6041	4
GO:0015101	GO:0015101	organic cation transmembrane transporter activity	1/591	28/18368	0.600048	0.797804	0.726791	204962	1
GO:0046875	GO:0046875	ephrin receptor binding	1/591	28/18368	0.600048	0.797804	0.726791	1944	1
GO:0051861	GO:0051861	glycolipid binding	1/591	28/18368	0.600048	0.797804	0.726791	1800	1
GO:0080025	GO:0080025	phosphatidylinositol-3,5-bisphosphate binding	1/591	28/18368	0.600048	0.797804	0.726791	57158	1
GO:0016829	GO:0016829	lyase activity	6/591	196/18368	0.6065	0.804337	0.732742	6035/339896/2571/1545/2983/2026	6
GO:0016758	GO:0016758	hexosyltransferase activity	6/591	197/18368	0.611446	0.804337	0.732742	53947/2525/2523/83857/7368/11320	6
GO:0001664	GO:0001664	G protein-coupled receptor binding	9/591	295/18368	0.611661	0.804337	0.732742	5173/54102/9547/1901/9455/115908/333/8643/183	9
GO:0005231	GO:0005231	excitatory extracellular ligand-gated ion channel activity	1/591	29/18368	0.612937	0.804337	0.732742	1144	1
GO:0015301	GO:0015301	anion:anion antiporter activity	1/591	29/18368	0.612937	0.804337	0.732742	9498	1
GO:0046625	GO:0046625	sphingolipid binding	1/591	29/18368	0.612937	0.804337	0.732742	1901	1
GO:0070273	GO:0070273	phosphatidylinositol-4-phosphate binding	1/591	29/18368	0.612937	0.804337	0.732742	57158	1
GO:0016836	GO:0016836	hydro-lyase activity	2/591	64/18368	0.614816	0.805307	0.733625	1545/2026	2
GO:0005184	GO:0005184	neuropeptide hormone activity	1/591	30/18368	0.62541	0.815516	0.742926	7425	1
GO:0005343	GO:0005343	organic acid:sodium symporter activity	1/591	30/18368	0.62541	0.815516	0.742926	159963	1
GO:0019207	GO:0019207	kinase regulator activity	7/591	233/18368	0.626076	0.815516	0.742926	8900/9314/23533/10309/10253/28951/1028	7
GO:0004175	GO:0004175	endopeptidase activity	13/591	430/18368	0.630381	0.819611	0.746656	3002/440854/2999/5328/255738/92291/60676/2152/8510/341277/100287362/2159/9507	13
GO:0002039	GO:0002039	p53 binding	2/591	66/18368	0.631584	0.819666	0.746706	27063/151126	2
GO:0008157	GO:0008157	protein phosphatase 1 binding	1/591	31/18368	0.637483	0.819787	0.746816	26051	1
GO:0016878	GO:0016878	acid-thiol ligase activity	1/591	31/18368	0.637483	0.819787	0.746816	23305	1
GO:0031210	GO:0031210	phosphatidylcholine binding	1/591	31/18368	0.637483	0.819787	0.746816	6121	1
GO:0042910	GO:0042910	xenobiotic transmembrane transporter activity	1/591	31/18368	0.637483	0.819787	0.746816	5243	1
GO:0043015	GO:0043015	gamma-tubulin binding	1/591	31/18368	0.637483	0.819787	0.746816	128344	1
GO:0016757	GO:0016757	glycosyltransferase activity	8/591	270/18368	0.643258	0.822536	0.749321	53947/84620/2525/2523/83857/7368/8869/11320	8
GO:0061630	GO:0061630	ubiquitin protein ligase activity	9/591	304/18368	0.6472	0.822536	0.749321	51676/29116/79444/54492/85363/117854/375593/378108/140691	9
GO:0008017	GO:0008017	microtubule binding	8/591	271/18368	0.647337	0.822536	0.749321	113220/3834/4600/124602/79745/827/283234/26112	8
GO:0030246	GO:0030246	carbohydrate binding	8/591	271/18368	0.647337	0.822536	0.749321	5068/114780/1272/3824/971/3965/10584/1116	8
GO:0035091	GO:0035091	phosphatidylinositol binding	8/591	271/18368	0.647337	0.822536	0.749321	219287/169166/79674/7429/5337/57158/1800/54843	8
GO:0003924	GO:0003924	GTPase activity	10/591	337/18368	0.647499	0.822536	0.749321	64284/85397/4600/24/27314/2669/5414/326624/5864/23157	10
GO:0019843	GO:0019843	rRNA binding	2/591	68/18368	0.647776	0.822536	0.749321	284119/6041	2
GO:0015605	GO:0015605	organophosphate ester transmembrane transporter activity	1/591	32/18368	0.649167	0.822822	0.749581	54020	1
GO:0004521	GO:0004521	endoribonuclease activity	2/591	69/18368	0.655658	0.829561	0.75572	6035/6041	2
GO:1901981	GO:1901981	phosphatidylinositol phosphate binding	5/591	173/18368	0.657779	0.830754	0.756808	219287/79674/7429/57158/54843	5
GO:0019239	GO:0019239	deaminase activity	1/591	33/18368	0.660475	0.831185	0.7572	9615	1
GO:0051427	GO:0051427	hormone receptor binding	1/591	33/18368	0.660475	0.831185	0.7572	4879	1
GO:0004857	GO:0004857	enzyme inhibitor activity	2/591	70/18368	0.663399	0.83338	0.7592	306/51129	2
GO:0048029	GO:0048029	monosaccharide binding	2/591	71/18368	0.670999	0.840464	0.765653	3965/10584	2
GO:0043548	GO:0043548	phosphatidylinositol 3-kinase binding	1/591	34/18368	0.671419	0.840464	0.765653	5342	1
GO:0019208	GO:0019208	phosphatase regulator activity	3/591	107/18368	0.673701	0.841829	0.766896	26051/81706/5526	3
GO:0000149	GO:0000149	SNARE binding	3/591	110/18368	0.69177	0.861328	0.78466	6804/8938/6616	3
GO:0016814	GO:0016814	hydrolase activity, acting on carbon-nitrogen (but not peptide) bonds, in cyclic amidines	1/591	36/18368	0.692262	0.861328	0.78466	9615	1
GO:0019905	GO:0019905	syntaxin binding	2/591	74/18368	0.692967	0.861328	0.78466	8938/6616	2
GO:0004222	GO:0004222	metalloendopeptidase activity	3/591	111/18368	0.697623	0.86366	0.786784	60676/8510/9507	3
GO:0019003	GO:0019003	GDP binding	2/591	75/18368	0.700016	0.86366	0.786784	64284/2669	2
GO:0008528	GO:0008528	G protein-coupled peptide receptor activity	4/591	147/18368	0.70046	0.86366	0.786784	4161/4986/2925/2696	4
GO:0005109	GO:0005109	frizzled binding	1/591	37/18368	0.702183	0.86366	0.786784	115908	1
GO:0016620	GO:0016620	oxidoreductase activity, acting on the aldehyde or oxo group of donors, NAD or NADP as acceptor	1/591	37/18368	0.702183	0.86366	0.786784	64577	1
GO:0071949	GO:0071949	FAD binding	1/591	37/18368	0.702183	0.86366	0.786784	7498	1
GO:0008395	GO:0008395	steroid hydroxylase activity	1/591	38/18368	0.711784	0.870918	0.793396	1545	1
GO:0015175	GO:0015175	neutral amino acid transmembrane transporter activity	1/591	38/18368	0.711784	0.870918	0.793396	81855	1
GO:0019213	GO:0019213	deacetylase activity	1/591	38/18368	0.711784	0.870918	0.793396	1066	1
GO:0019903	GO:0019903	protein phosphatase binding	4/591	150/18368	0.715345	0.871713	0.794121	26051/634/1003/286	4
GO:0005506	GO:0005506	iron ion binding	4/591	151/18368	0.720184	0.871713	0.794121	1591/7054/1545/7498	4
GO:0001221	GO:0001221	transcription coregulator binding	2/591	78/18368	0.720359	0.871713	0.794121	9314/7975	2
GO:0030971	GO:0030971	receptor tyrosine kinase binding	2/591	78/18368	0.720359	0.871713	0.794121	2668/25759	2
GO:0005547	GO:0005547	phosphatidylinositol-3,4,5-trisphosphate binding	1/591	39/18368	0.721077	0.871713	0.794121	57158	1
GO:0016776	GO:0016776	phosphotransferase activity, phosphate group as acceptor	1/591	39/18368	0.721077	0.871713	0.794121	3707	1
GO:0050997	GO:0050997	quaternary ammonium group binding	1/591	39/18368	0.721077	0.871713	0.794121	6121	1
GO:0051020	GO:0051020	GTPase binding	8/591	291/18368	0.723058	0.872613	0.794941	128344/5063/10811/148170/27352/10133/54843/79778	8
GO:0015081	GO:0015081	sodium ion transmembrane transporter activity	4/591	152/18368	0.724963	0.873419	0.795675	57030/9498/159963/8911	4
GO:0016835	GO:0016835	carbon-oxygen lyase activity	2/591	79/18368	0.726877	0.87361	0.795849	1545/2026	2
GO:0001653	GO:0001653	peptide receptor activity	4/591	153/18368	0.72968	0.87361	0.795849	4161/4986/2925/2696	4
GO:0016712	GO:0016712	oxidoreductase activity, acting on paired donors, with incorporation or reduction of molecular oxygen, reduced flavin or flavoprotein as one donor, and incorporation of one atom of oxygen	1/591	40/18368	0.730071	0.87361	0.795849	1545	1
GO:0042169	GO:0042169	SH2 domain binding	1/591	40/18368	0.730071	0.87361	0.795849	3815	1
GO:0016859	GO:0016859	cis-trans isomerase activity	1/591	41/18368	0.738775	0.879553	0.801263	6121	1
GO:0016877	GO:0016877	ligase activity, forming carbon-sulfur bonds	1/591	41/18368	0.738775	0.879553	0.801263	23305	1
GO:0048487	GO:0048487	beta-tubulin binding	1/591	41/18368	0.738775	0.879553	0.801263	128344	1
GO:0031625	GO:0031625	ubiquitin protein ligase binding	8/591	297/18368	0.74351	0.8837	0.805041	1959/7855/9636/5243/79899/2272/28951/3725	8
GO:0001046	GO:0001046	core promoter sequence-specific DNA binding	1/591	42/18368	0.747199	0.885104	0.80632	2353	1
GO:0019894	GO:0019894	kinesin binding	1/591	42/18368	0.747199	0.885104	0.80632	128344	1
GO:0061629	GO:0061629	RNA polymerase II-specific DNA-binding transcription factor binding	8/591	299/18368	0.75009	0.885844	0.806994	1959/27063/8320/9314/2353/3429/5629/3725	8
GO:0016504	GO:0016504	peptidase activator activity	1/591	43/18368	0.755351	0.885844	0.806994	489	1
GO:0018024	GO:0018024	histone-lysine N-methyltransferase activity	1/591	43/18368	0.755351	0.885844	0.806994	2145	1
GO:0030544	GO:0030544	Hsp70 protein binding	1/591	43/18368	0.755351	0.885844	0.806994	64127	1
GO:0032266	GO:0032266	phosphatidylinositol-3-phosphate binding	1/591	43/18368	0.755351	0.885844	0.806994	57158	1
GO:0050136	GO:0050136	NADH dehydrogenase (quinone) activity	1/591	43/18368	0.755351	0.885844	0.806994	1728	1
GO:0004712	GO:0004712	protein serine/threonine/tyrosine kinase activity	1/591	44/18368	0.763241	0.890659	0.81138	5063	1
GO:0008375	GO:0008375	acetylglucosaminyltransferase activity	1/591	44/18368	0.763241	0.890659	0.81138	11320	1
GO:0016903	GO:0016903	oxidoreductase activity, acting on the aldehyde or oxo group of donors	1/591	44/18368	0.763241	0.890659	0.81138	64577	1
GO:0016616	GO:0016616	oxidoreductase activity, acting on the CH-OH group of donors, NAD or NADP as acceptor	3/591	124/18368	0.766156	0.890736	0.81145	1646/8608/1645	3
GO:0016209	GO:0016209	antioxidant activity	2/591	86/18368	0.768978	0.890736	0.81145	10587/1728	2
GO:0016810	GO:0016810	hydrolase activity, acting on carbon-nitrogen (but not peptide) bonds	3/591	125/18368	0.770863	0.890736	0.81145	9615/1800/2272	3
GO:0003954	GO:0003954	NADH dehydrogenase activity	1/591	45/18368	0.770878	0.890736	0.81145	1728	1
GO:0003955	GO:0003955	NAD(P)H dehydrogenase (quinone) activity	1/591	45/18368	0.770878	0.890736	0.81145	1728	1
GO:0008188	GO:0008188	neuropeptide receptor activity	1/591	45/18368	0.770878	0.890736	0.81145	2925	1
GO:0005525	GO:0005525	GTP binding	10/591	377/18368	0.775854	0.893426	0.813901	64284/4600/27314/2983/2669/5414/25939/326624/5864/23157	10
GO:0016887	GO:0016887	ATP hydrolysis activity	7/591	272/18368	0.776115	0.893426	0.813901	113220/3834/225/91351/124602/24/489	7
GO:0004864	GO:0004864	protein phosphatase inhibitor activity	1/591	46/18368	0.778268	0.893426	0.813901	81706	1
GO:0005272	GO:0005272	sodium channel activity	1/591	46/18368	0.778268	0.893426	0.813901	8911	1
GO:0008081	GO:0008081	phosphoric diester hydrolase activity	2/591	89/18368	0.785223	0.898489	0.818513	5337/27115	2
GO:0015297	GO:0015297	antiporter activity	2/591	89/18368	0.785223	0.898489	0.818513	9498/54020	2
GO:0031072	GO:0031072	heat shock protein binding	3/591	129/18368	0.788923	0.900451	0.820301	7538/64127/2983	3
GO:0019887	GO:0019887	protein kinase regulator activity	5/591	204/18368	0.789489	0.900451	0.820301	8900/10309/10253/28951/1028	5
GO:0070888	GO:0070888	E-box binding	1/591	48/18368	0.792342	0.902248	0.821937	4286	1
GO:0008009	GO:0008009	chemokine activity	1/591	49/18368	0.799041	0.905091	0.824527	9547	1
GO:0019212	GO:0019212	phosphatase inhibitor activity	1/591	49/18368	0.799041	0.905091	0.824527	81706	1
GO:0043539	GO:0043539	protein serine/threonine kinase activator activity	1/591	49/18368	0.799041	0.905091	0.824527	10253	1
GO:0051213	GO:0051213	dioxygenase activity	2/591	92/18368	0.800456	0.905091	0.824527	6121/6999	2
GO:0044389	GO:0044389	ubiquitin-like protein ligase binding	8/591	316/18368	0.801249	0.905091	0.824527	1959/7855/9636/5243/79899/2272/28951/3725	8
GO:0019787	GO:0019787	ubiquitin-like protein transferase activity	12/591	458/18368	0.80482	0.907018	0.826283	1959/51676/29116/79444/54492/85363/117854/375593/378108/1643/221687/140691	12
GO:0015932	GO:0015932	nucleobase-containing compound transmembrane transporter activity	1/591	50/18368	0.805524	0.907018	0.826283	54847	1
GO:0004518	GO:0004518	nuclease activity	5/591	210/18368	0.809775	0.910353	0.829321	6035/6039/25939/197342/6041	5
GO:0016614	GO:0016614	oxidoreductase activity, acting on CH-OH group of donors	3/591	136/18368	0.817678	0.914932	0.833493	1646/8608/1645	3
GO:0008146	GO:0008146	sulfotransferase activity	1/591	52/18368	0.817871	0.914932	0.833493	27233	1
GO:0031593	GO:0031593	polyubiquitin modification-dependent protein binding	1/591	52/18368	0.817871	0.914932	0.833493	10133	1
GO:0140297	GO:0140297	DNA-binding transcription factor binding	10/591	394/18368	0.819033	0.914932	0.833493	1959/27063/8320/9314/2353/2274/3429/117854/5629/3725	10
GO:0004842	GO:0004842	ubiquitin-protein transferase activity	11/591	433/18368	0.827246	0.920826	0.838862	51676/29116/79444/54492/85363/117854/375593/378108/1643/221687/140691	11
GO:0019001	GO:0019001	guanyl nucleotide binding	10/591	398/18368	0.828221	0.920826	0.838862	64284/4600/27314/2983/2669/5414/25939/326624/5864/23157	10
GO:0032561	GO:0032561	guanyl ribonucleotide binding	10/591	398/18368	0.828221	0.920826	0.838862	64284/4600/27314/2983/2669/5414/25939/326624/5864/23157	10
GO:0042054	GO:0042054	histone methyltransferase activity	1/591	56/18368	0.840266	0.932748	0.849723	2145	1
GO:0045296	GO:0045296	cadherin binding	8/591	332/18368	0.841816	0.93289	0.849852	1003/1015/51474/5493/10611/2317/5797/23670	8
GO:0008194	GO:0008194	UDP-glycosyltransferase activity	3/591	143/18368	0.843037	0.93289	0.849852	53947/7368/11320	3
GO:0016798	GO:0016798	hydrolase activity, acting on glycosyl bonds	3/591	144/18368	0.846399	0.935145	0.851906	340990/80162/23670	3
GO:0031490	GO:0031490	chromatin DNA binding	2/591	103/18368	0.848406	0.935898	0.852593	604/140690	2
GO:0016279	GO:0016279	protein-lysine N-methyltransferase activity	1/591	59/18368	0.855239	0.941964	0.858118	2145	1
GO:0016278	GO:0016278	lysine N-methyltransferase activity	1/591	60/18368	0.859912	0.94419	0.860146	2145	1
GO:0008022	GO:0008022	protein C-terminus binding	4/591	189/18368	0.861526	0.94419	0.860146	1490/10133/5864/4059	4
GO:0005507	GO:0005507	copper ion binding	1/591	61/18368	0.864434	0.94419	0.860146	341208	1
GO:0015179	GO:0015179	L-amino acid transmembrane transporter activity	1/591	61/18368	0.864434	0.94419	0.860146	57030	1
GO:0043621	GO:0043621	protein self-association	1/591	61/18368	0.864434	0.94419	0.860146	255738	1
GO:0140677	GO:0140677	molecular function activator activity	3/591	150/18368	0.865285	0.94419	0.860146	482/10811/5864	3
GO:0030145	GO:0030145	manganese ion binding	1/591	65/18368	0.881111	0.959976	0.874527	5292	1
GO:0097110	GO:0097110	scaffold protein binding	1/591	67/18368	0.888665	0.961735	0.876129	2913	1
GO:0003730	GO:0003730	mRNA 3'-UTR binding	4/591	201/18368	0.891125	0.961735	0.876129	406903/7538/1993/27254	4
GO:0003684	GO:0003684	damaged DNA binding	1/591	68/18368	0.892261	0.961735	0.876129	1643	1
GO:0008080	GO:0008080	N-acetyltransferase activity	1/591	68/18368	0.892261	0.961735	0.876129	6303	1
GO:0016782	GO:0016782	transferase activity, transferring sulphur-containing groups	1/591	68/18368	0.892261	0.961735	0.876129	27233	1
GO:0051536	GO:0051536	iron-sulfur cluster binding	1/591	68/18368	0.892261	0.961735	0.876129	7498	1
GO:0051540	GO:0051540	metal cluster binding	1/591	68/18368	0.892261	0.961735	0.876129	7498	1
GO:0106310	GO:0106310	protein serine kinase activity	8/591	360/18368	0.896788	0.965141	0.879232	5063/10110/57144/225689/5603/140469/3611/5292	8
GO:0004197	GO:0004197	cysteine-type endopeptidase activity	2/591	119/18368	0.899606	0.966699	0.880652	440854/92291	2
GO:0016811	GO:0016811	hydrolase activity, acting on carbon-nitrogen (but not peptide) bonds, in linear amides	1/591	71/18368	0.902366	0.966723	0.880674	2272	1
GO:0031491	GO:0031491	nucleosome binding	1/591	71/18368	0.902366	0.966723	0.880674	2145	1
GO:0030276	GO:0030276	clathrin binding	1/591	72/18368	0.90552	0.967166	0.881077	7224	1
GO:0042379	GO:0042379	chemokine receptor binding	1/591	72/18368	0.90552	0.967166	0.881077	9547	1
GO:0070063	GO:0070063	RNA polymerase binding	1/591	73/18368	0.908572	0.968607	0.88239	7538	1
GO:0003697	GO:0003697	single-stranded DNA binding	2/591	123/18368	0.909613	0.968607	0.88239	25939/50804	2
GO:0003725	GO:0003725	double-stranded RNA binding	1/591	74/18368	0.911525	0.969182	0.882914	54847	1
GO:0001618	GO:0001618	virus receptor activity	1/591	76/18368	0.917149	0.973609	0.886947	81607	1
GO:0003724	GO:0003724	RNA helicase activity	1/591	77/18368	0.919826	0.973609	0.886947	91351	1
GO:0140272	GO:0140272	exogenous protein binding	1/591	77/18368	0.919826	0.973609	0.886947	81607	1
GO:0008186	GO:0008186	ATP-dependent activity, acting on RNA	1/591	79/18368	0.924924	0.976078	0.889196	91351	1
GO:0034987	GO:0034987	immunoglobulin receptor binding	1/591	79/18368	0.924924	0.976078	0.889196	28526	1
GO:0000287	GO:0000287	magnesium ion binding	4/591	221/18368	0.92826	0.976817	0.889869	2669/5414/2026/2053	4
GO:0016779	GO:0016779	nucleotidyltransferase activity	2/591	132/18368	0.928814	0.976817	0.889869	2272/115572	2
GO:0016747	GO:0016747	acyltransferase activity, transferring groups other than amino-acyl groups	4/591	222/18368	0.929775	0.976817	0.889869	9227/6303/1375/55304	4
GO:0004674	GO:0004674	protein serine/threonine kinase activity	8/591	386/18368	0.932529	0.978255	0.891179	5063/10110/57144/225689/130399/5603/3611/5292	8
GO:0003714	GO:0003714	transcription corepressor activity	3/591	187/18368	0.942509	0.985874	0.89812	27063/2274/2145	3
GO:0045182	GO:0045182	translation regulator activity	2/591	140/18368	0.942585	0.985874	0.89812	23034/56853	2
GO:0008276	GO:0008276	protein methyltransferase activity	1/591	88/18368	0.944142	0.986042	0.898273	2145	1
GO:0008234	GO:0008234	cysteine-type peptidase activity	3/591	190/18368	0.946494	0.987038	0.89918	440854/92291/54858	3
GO:0016407	GO:0016407	acetyltransferase activity	1/591	91/18368	0.949387	0.988595	0.900599	6303	1
GO:0016410	GO:0016410	N-acyltransferase activity	1/591	94/18368	0.95414	0.990139	0.902005	6303	1
GO:0043021	GO:0043021	ribonucleoprotein complex binding	2/591	149/18368	0.955045	0.990139	0.902005	6041/5292	2
GO:0046982	GO:0046982	protein heterodimerization activity	6/591	328/18368	0.955077	0.990139	0.902005	225/266743/482/7168/654/3675	6
GO:0008170	GO:0008170	N-methyltransferase activity	1/591	97/18368	0.958447	0.992176	0.903861	2145	1
GO:0016746	GO:0016746	acyltransferase activity	4/591	250/18368	0.962035	0.994432	0.905916	9227/6303/1375/55304	4
GO:0030295	GO:0030295	protein kinase activator activity	1/591	101/18368	0.963569	0.994561	0.906034	10253	1
GO:0019209	GO:0019209	kinase activator activity	1/591	107/18368	0.970094	0.998405	0.909536	10253	1
GO:0090079	GO:0090079	translation regulator activity, nucleic acid binding	1/591	108/18368	0.971062	0.998405	0.909536	56853	1
GO:0008047	GO:0008047	enzyme activator activity	1/591	110/18368	0.972905	0.998405	0.909536	10811	1
GO:0003823	GO:0003823	antigen binding	2/591	171/18368	0.975545	0.998405	0.909536	28526/3824	2
GO:0016741	GO:0016741	transferase activity, transferring one-carbon groups	3/591	225/18368	0.977429	0.998405	0.909536	639/2145/2628	3
GO:0051082	GO:0051082	unfolded protein binding	1/591	122/18368	0.981746	0.998405	0.909536	3324	1
GO:0003735	GO:0003735	structural constituent of ribosome	2/591	182/18368	0.982053	0.998405	0.909536	9636/6228	2
GO:0008242	GO:0008242	omega peptidase activity	1/591	126/18368	0.983999	0.998405	0.909536	54858	1
GO:0009055	GO:0009055	electron transfer activity	1/591	126/18368	0.983999	0.998405	0.909536	8608	1
GO:0150100	GO:0150100	RNA binding involved in posttranscriptional gene silencing	3/591	254/18368	0.989284	0.998405	0.909536	406903/406972/407975	3
GO:1903231	GO:1903231	mRNA binding involved in posttranscriptional gene silencing	3/591	254/18368	0.989284	0.998405	0.909536	406903/406972/407975	3
GO:0016922	GO:0016922	nuclear receptor binding	1/591	144/18368	0.991158	0.998405	0.909536	5629	1
GO:0003713	GO:0003713	transcription coactivator activity	3/591	262/18368	0.991309	0.998405	0.909536	27063/133396/85363	3
GO:0008168	GO:0008168	methyltransferase activity	2/591	214/18368	0.992818	0.998405	0.909536	639/2145	2
GO:0004386	GO:0004386	helicase activity	1/591	156/18368	0.994047	0.998405	0.909536	91351	1
GO:0008757	GO:0008757	S-adenosylmethionine-dependent methyltransferase activity	1/591	156/18368	0.994047	0.998405	0.909536	2145	1
GO:0016853	GO:0016853	isomerase activity	1/591	158/18368	0.994427	0.998405	0.909536	6121	1
GO:0140030	GO:0140030	modification-dependent protein binding	1/591	160/18368	0.994783	0.998405	0.909536	10133	1
GO:0140098	GO:0140098	catalytic activity, acting on RNA	5/591	386/18368	0.995196	0.998405	0.909536	6035/6039/91351/25939/6041	5
GO:0016874	GO:0016874	ligase activity	1/591	165/18368	0.995577	0.998405	0.909536	23305	1
GO:0042393	GO:0042393	histone binding	2/591	244/18368	0.997009	0.998423	0.909552	2145/140690	2
GO:0003712	GO:0003712	transcription coregulator activity	5/591	489/18368	0.999626	0.999626	0.910648	27063/133396/85363/2274/2145	5

## Sheet: Mesoderm_DF2-KO_upDEG_4FC
	ID	Description	GeneRatio	BgRatio	pvalue	p.adjust	qvalue	geneID	Count
GO:0001216	GO:0001216	DNA-binding transcription activator activity	31/403	456/18368	2.81E-08	1.61E-05	1.50E-05	79191/2736/646/219736/2122/6926/3198/2294/4212/1870/8928/3211/4613/116039/2297/22809/3670/5241/2735/9421/2624/2625/7161/60529/57057/3209/5079/6943/55897/2295/9464	31
GO:0001228	GO:0001228	DNA-binding transcription activator activity, RNA polymerase II-specific	29/403	450/18368	2.48E-07	7.11E-05	6.59E-05	2736/219736/2122/6926/3198/2294/4212/1870/8928/3211/4613/116039/2297/22809/3670/5241/2735/9421/2624/2625/7161/60529/57057/3209/5079/6943/55897/2295/9464	29
GO:0005249	GO:0005249	voltage-gated potassium channel activity	11/403	90/18368	4.35E-06	0.000832799	0.000772778	610/56479/10021/3781/3738/348980/3746/3786/6833/3737/26251	11
GO:0034483	GO:0034483	heparan sulfate sulfotransferase activity	5/403	15/18368	1.24E-05	0.00161816	0.00150154	9957/9953/9348/9955/9956	5
GO:0008146	GO:0008146	sulfotransferase activity	8/403	52/18368	1.62E-05	0.00161816	0.00150154	9469/9957/9953/56548/9348/9955/64377/9956	8
GO:0016782	GO:0016782	transferase activity, transferring sulphur-containing groups	9/403	68/18368	1.69E-05	0.00161816	0.00150154	9469/9957/9953/56548/9348/9955/64064/64377/9956	9
GO:0005251	GO:0005251	delayed rectifier potassium channel activity	6/403	33/18368	7.20E-05	0.00482449	0.00447679	56479/3738/3746/3786/3737/26251	6
GO:0005267	GO:0005267	potassium channel activity	11/403	121/18368	7.28E-05	0.00482449	0.00447679	610/56479/10021/3781/3738/348980/3746/3786/6833/3737/26251	11
GO:0022843	GO:0022843	voltage-gated cation channel activity	12/403	143/18368	7.56E-05	0.00482449	0.00447679	610/56479/10021/3781/3738/59284/348980/3746/3786/6833/3737/26251	12
GO:0008494	GO:0008494	translation activator activity	4/403	13/18368	0.000139506	0.00706339	0.00655433	1617/57055/57054/57135	4
GO:0005244	GO:0005244	voltage-gated ion channel activity	14/403	201/18368	0.000147667	0.00706339	0.00655433	610/56479/10021/3781/3738/59284/348980/3746/3786/6331/55107/6833/3737/26251	14
GO:0022832	GO:0022832	voltage-gated channel activity	14/403	201/18368	0.000147667	0.00706339	0.00655433	610/56479/10021/3781/3738/59284/348980/3746/3786/6331/55107/6833/3737/26251	14
GO:0015079	GO:0015079	potassium ion transmembrane transporter activity	12/403	155/18368	0.000163286	0.00720973	0.00669012	610/56479/10021/3781/3738/348980/3746/3786/6833/478/3737/26251	12
GO:0019838	GO:0019838	growth factor binding	11/403	141/18368	0.000284067	0.0116468	0.0108074	2263/5654/5156/3572/2690/3643/4916/2615/8840/6331/3791	11
GO:0005540	GO:0005540	hyaluronic acid binding	4/403	22/18368	0.00122068	0.0418135	0.0388	145864/26032/176/1404	4
GO:0030021	GO:0030021	extracellular matrix structural constituent conferring compression resistance	4/403	22/18368	0.00122068	0.0418135	0.0388	2331/176/5549/1404	4
GO:0005261	GO:0005261	cation channel activity	17/403	335/18368	0.00123838	0.0418135	0.0388	610/9780/56479/10021/3781/3738/728215/59284/348980/3746/3786/6331/55107/1141/6833/3737/26251	17
GO:0022836	GO:0022836	gated channel activity	17/403	340/18368	0.00145183	0.0435431	0.0404049	610/9780/56479/10021/3781/3738/728215/59284/348980/3746/3786/6331/55107/1141/6833/3737/26251	17
GO:0005248	GO:0005248	voltage-gated sodium channel activity	4/403	23/18368	0.00145231	0.0435431	0.0404049	610/10021/348980/6331	4
GO:0070697	GO:0070697	activin receptor binding	3/403	11/18368	0.00151718	0.0435431	0.0404049	4838/653275/55997	3
GO:0005539	GO:0005539	glycosaminoglycan binding	13/403	230/18368	0.0017727	0.0484537	0.0449617	50512/2263/145864/26032/3730/176/6586/8840/2249/5549/1404/338/4745	13
GO:0005221	GO:0005221	intracellular cyclic nucleotide activated cation channel activity	3/403	12/18368	0.00199015	0.0496672	0.0460877	610/10021/348980	3
GO:0043855	GO:0043855	cyclic nucleotide-gated ion channel activity	3/403	12/18368	0.00199015	0.0496672	0.0460877	610/10021/348980	3
GO:0043425	GO:0043425	bHLH transcription factor binding	4/403	27/18368	0.00268622	0.0642455	0.0596153	8928/3670/9421/6943	4
GO:0140297	GO:0140297	DNA-binding transcription factor binding	18/403	394/18368	0.00285899	0.0656423	0.0609114	84913/3398/10370/8345/6926/190/8928/149563/862/2627/4824/3670/9421/7161/57057/6943/7421/9464	18
GO:0046873	GO:0046873	metal ion transmembrane transporter activity	19/403	430/18368	0.00319444	0.0705234	0.0654407	610/8671/56479/10021/3781/3738/728215/59284/348980/3746/3786/7780/6546/6331/6529/6833/478/3737/26251	19
GO:0033612	GO:0033612	receptor serine/threonine kinase binding	4/403	29/18368	0.0035122	0.0746667	0.0692854	4985/4838/653275/55997	4
GO:0001227	GO:0001227	DNA-binding transcription repressor activity, RNA polymerase II-specific	15/403	310/18368	0.00367884	0.0754162	0.0699809	79191/3428/153572/3199/23316/9580/6926/25806/5460/9421/169270/2625/6591/6909/6943	15
GO:0070888	GO:0070888	E-box binding	5/403	48/18368	0.00391292	0.0769352	0.0713904	84913/2625/6591/6943/9464	5
GO:0001217	GO:0001217	DNA-binding transcription repressor activity	15/403	313/18368	0.004021	0.0769352	0.0713904	79191/3428/153572/3199/23316/9580/6926/25806/5460/9421/169270/2625/6591/6909/6943	15
GO:0005179	GO:0005179	hormone activity	8/403	122/18368	0.00549927	0.101825	0.0944866	151176/1908/252995/268/8614/1114/4922/4852	8
GO:0008028	GO:0008028	monocarboxylic acid transmembrane transporter activity	5/403	58/18368	0.00876669	0.157253	0.145919	9123/9429/220963/6529/9120	5
GO:0008237	GO:0008237	metallopeptidase activity	10/403	190/18368	0.00938096	0.162386	0.150683	170691/7036/129293/4326/4324/170692/5069/57559/290/8038	10
GO:0008083	GO:0008083	growth factor activity	9/403	162/18368	0.00961867	0.162386	0.150683	2662/8817/9965/268/4838/151449/2249/10718/9573	9
GO:0004222	GO:0004222	metalloendopeptidase activity	7/403	111/18368	0.0112266	0.184117	0.170847	170691/129293/4326/4324/170692/5069/8038	7
GO:0030552	GO:0030552	cAMP binding	3/403	23/18368	0.0134033	0.213132	0.197771	610/10021/348980	3
GO:0005201	GO:0005201	extracellular matrix structural constituent	9/403	172/18368	0.0138407	0.213132	0.197771	3730/1297/2331/176/81578/5549/1404/131368/25878	9
GO:0005246	GO:0005246	calcium channel regulator activity	4/403	43/18368	0.0143594	0.213132	0.197771	2912/59284/4852/9379	4
GO:0070696	GO:0070696	transmembrane receptor protein serine/threonine kinase binding	3/403	24/18368	0.0150734	0.213132	0.197771	4838/653275/55997	3
GO:0005216	GO:0005216	ion channel activity	17/403	432/18368	0.0151542	0.213132	0.197771	610/9780/56479/10021/3781/3738/728215/59284/348980/3746/3786/6331/55107/1141/6833/3737/26251	17
GO:0061629	GO:0061629	RNA polymerase II-specific DNA-binding transcription factor binding	13/403	299/18368	0.0152237	0.213132	0.197771	3398/10370/8345/6926/190/8928/149563/2627/4824/3670/57057/6943/7421	13
GO:0005104	GO:0005104	fibroblast growth factor receptor binding	3/403	25/18368	0.0168556	0.230359	0.213757	8817/9965/2249	3
GO:0005272	GO:0005272	sodium channel activity	4/403	46/18368	0.0180432	0.240855	0.223497	610/10021/348980/6331	4
GO:0015081	GO:0015081	sodium ion transmembrane transporter activity	8/403	152/18368	0.0191153	0.249368	0.231396	610/8671/10021/348980/6546/6331/6529/478	8
GO:0070006	GO:0070006	metalloaminopeptidase activity	3/403	27/18368	0.0207585	0.264786	0.245703	4326/4324/290	3
GO:0048018	GO:0048018	receptor ligand activity	18/403	487/18368	0.0223642	0.279066	0.258954	151176/2662/8817/1908/252995/9965/268/4838/151449/8614/1114/2249/4922/7478/10718/4852/9573/89780	18
GO:0005520	GO:0005520	insulin-like growth factor binding	3/403	29/18368	0.0251146	0.306718	0.284613	5654/3643/8840	3
GO:0030546	GO:0030546	signaling receptor activator activity	18/403	495/18368	0.0257664	0.308123	0.285917	151176/2662/8817/1908/252995/9965/268/4838/151449/8614/1114/2249/4922/7478/10718/4852/9573/89780	18
GO:0005217	GO:0005217	intracellular ligand-gated ion channel activity	3/403	30/18368	0.0274625	0.321703	0.298518	610/10021/348980	3
GO:0008201	GO:0008201	heparin binding	8/403	166/18368	0.030328	0.348165	0.323073	2263/3730/6586/8840/2249/5549/338/4745	8
GO:0015271	GO:0015271	outward rectifier potassium channel activity	2/403	13/18368	0.0319242	0.352395	0.326997	3738/3737	2
GO:0039706	GO:0039706	co-receptor binding	2/403	13/18368	0.0319242	0.352395	0.326997	7036/89780	2
GO:0070851	GO:0070851	growth factor receptor binding	7/403	141/18368	0.0360767	0.375855	0.348767	3556/5156/8817/3572/9965/2249/2625	7
GO:0015267	GO:0015267	channel activity	17/403	480/18368	0.0367129	0.375855	0.348767	610/9780/56479/10021/3781/3738/728215/59284/348980/3746/3786/6331/55107/1141/6833/3737/26251	17
GO:0031005	GO:0031005	filamin binding	2/403	14/18368	0.0367138	0.375855	0.348767	10570/359845	2
GO:0071837	GO:0071837	HMG box domain binding	2/403	14/18368	0.0367138	0.375855	0.348767	2625/60529	2
GO:0022803	GO:0022803	passive transmembrane transporter activity	17/403	481/18368	0.0373236	0.375855	0.348767	610/9780/56479/10021/3781/3738/728215/59284/348980/3746/3786/6331/55107/1141/6833/3737/26251	17
GO:0099094	GO:0099094	ligand-gated cation channel activity	6/403	113/18368	0.0383302	0.379337	0.351998	610/10021/3781/348980/1141/6833	6
GO:0016922	GO:0016922	nuclear receptor binding	7/403	144/18368	0.039715	0.380471	0.35305	190/8928/149563/4824/3670/6943/7421	7
GO:0004953	GO:0004953	icosanoid receptor activity	2/403	15/18368	0.041759	0.380471	0.35305	56413/1241	2
GO:0030548	GO:0030548	acetylcholine receptor regulator activity	2/403	15/18368	0.041759	0.380471	0.35305	66004/130576	2
GO:0045125	GO:0045125	bioactive lipid receptor activity	2/403	15/18368	0.041759	0.380471	0.35305	1902/53637	2
GO:0099602	GO:0099602	neurotransmitter receptor regulator activity	2/403	15/18368	0.041759	0.380471	0.35305	66004/130576	2
GO:0030551	GO:0030551	cyclic nucleotide binding	3/403	37/18368	0.0470186	0.397128	0.368507	610/10021/348980	3
GO:0071855	GO:0071855	neuropeptide receptor binding	3/403	37/18368	0.0470186	0.397128	0.368507	1908/4922/4852	3
GO:0003688	GO:0003688	DNA replication origin binding	2/403	16/18368	0.0470465	0.397128	0.368507	55388/4174	2
GO:0050135	GO:0050135	NAD(P)+ nucleosidase activity	2/403	16/18368	0.0470465	0.397128	0.368507	3556/23098	2
GO:0061809	GO:0061809	NAD+ nucleotidase, cyclic ADP-ribose generating	2/403	16/18368	0.0470465	0.397128	0.368507	3556/23098	2
GO:0008381	GO:0008381	mechanosensitive ion channel activity	2/403	17/18368	0.0525633	0.437266	0.405752	9780/728215	2
GO:0004714	GO:0004714	transmembrane receptor protein tyrosine kinase activity	6/403	124/18368	0.055711	0.45683	0.423906	2263/5156/5979/3643/4916/3791	6
GO:0004177	GO:0004177	aminopeptidase activity	3/403	40/18368	0.0570174	0.458388	0.425352	4326/4324/290	3
GO:0050811	GO:0050811	GABA receptor binding	2/403	18/18368	0.0582968	0.458388	0.425352	23228/375323	2
GO:0098918	GO:0098918	structural constituent of synapse	2/403	18/18368	0.0582968	0.458388	0.425352	8927/27445	2
GO:0030331	GO:0030331	estrogen receptor binding	3/403	41/18368	0.0605562	0.46972	0.435867	149563/4824/3670	3
GO:0004896	GO:0004896	cytokine receptor activity	5/403	97/18368	0.0623436	0.477136	0.442749	3556/3595/2675/3572/2690	5
GO:0019894	GO:0019894	kinesin binding	3/403	42/18368	0.0641954	0.484844	0.449901	23542/3746/3737	3
GO:0046943	GO:0046943	carboxylic acid transmembrane transporter activity	7/403	163/18368	0.0682701	0.498642	0.462705	9123/124935/9429/57709/220963/6529/9120	7
GO:0005342	GO:0005342	organic acid transmembrane transporter activity	7/403	164/18368	0.0700432	0.498642	0.462705	9123/124935/9429/57709/220963/6529/9120	7
GO:0016500	GO:0016500	protein-hormone receptor activity	2/403	20/18368	0.0703659	0.498642	0.462705	8549/3643	2
GO:0030506	GO:0030506	ankyrin binding	2/403	20/18368	0.0703659	0.498642	0.462705	6546/6331	2
GO:0031681	GO:0031681	G-protein beta-subunit binding	2/403	20/18368	0.0703659	0.498642	0.462705	54331/2786	2
GO:0008235	GO:0008235	metalloexopeptidase activity	4/403	72/18368	0.0735192	0.514634	0.477544	7036/4326/4324/290	4
GO:0005516	GO:0005516	calmodulin binding	8/403	201/18368	0.0760015	0.517805	0.480487	56479/53904/3781/79929/5999/3786/6546/6331	8
GO:0001848	GO:0001848	complement binding	2/403	21/18368	0.0766785	0.517805	0.480487	84466/728	2
GO:0140416	GO:0140416	transcription regulator inhibitor activity	2/403	21/18368	0.0766785	0.517805	0.480487	3398/4824	2
GO:0004713	GO:0004713	protein tyrosine kinase activity	6/403	136/18368	0.0793198	0.529414	0.491259	2263/5156/5979/3643/4916/3791	6
GO:0017134	GO:0017134	fibroblast growth factor binding	2/403	23/18368	0.0898056	0.59251	0.549808	2263/6331	2
GO:0015276	GO:0015276	ligand-gated ion channel activity	6/403	143/18368	0.0953234	0.607952	0.564136	610/10021/3781/348980/1141/6833	6
GO:0019199	GO:0019199	transmembrane receptor protein kinase activity	6/403	143/18368	0.0953234	0.607952	0.564136	2263/5156/5979/3643/4916/3791	6
GO:0022834	GO:0022834	ligand-gated channel activity	6/403	143/18368	0.0953234	0.607952	0.564136	610/10021/3781/348980/1141/6833	6
GO:0051537	GO:0051537	2 iron, 2 sulfur cluster binding	2/403	24/18368	0.0965994	0.609319	0.565405	284106/316	2
GO:0140375	GO:0140375	immune receptor activity	6/403	144/18368	0.0977412	0.60982	0.56587	3556/3595/2675/3572/2690/728	6
GO:0005227	GO:0005227	calcium activated cation channel activity	2/403	25/18368	0.103534	0.619061	0.574445	3781/55107	2
GO:0005242	GO:0005242	inward rectifier potassium channel activity	2/403	25/18368	0.103534	0.619061	0.574445	3781/6833	2
GO:0008528	GO:0008528	G protein-coupled peptide receptor activity	6/403	147/18368	0.105188	0.619061	0.574445	56413/1241/4985/117/8549/10887	6
GO:0004879	GO:0004879	nuclear receptor activity	3/403	52/18368	0.105693	0.619061	0.574445	4824/5241/7421	3
GO:0017046	GO:0017046	peptide hormone binding	3/403	52/18368	0.105693	0.619061	0.574445	117/2690/3643	3
GO:0098531	GO:0098531	ligand-activated transcription factor activity	3/403	52/18368	0.105693	0.619061	0.574445	4824/5241/7421	3
GO:0019706	GO:0019706	protein-cysteine S-palmitoyltransferase activity	2/403	26/18368	0.110599	0.628552	0.583252	283576/254887	2
GO:0019707	GO:0019707	protein-cysteine S-acyltransferase activity	2/403	26/18368	0.110599	0.628552	0.583252	283576/254887	2
GO:0042923	GO:0042923	neuropeptide binding	2/403	26/18368	0.110599	0.628552	0.583252	4985/117	2
GO:0001540	GO:0001540	amyloid-beta binding	4/403	84/18368	0.113131	0.63664	0.590757	3643/23542/58512/478	4
GO:0005544	GO:0005544	calcium-dependent phospholipid binding	3/403	54/18368	0.115002	0.640883	0.594694	131034/143425/27445	3
GO:0042562	GO:0042562	hormone binding	4/403	86/18368	0.120497	0.661112	0.613465	117/2690/3643/478	4
GO:0001653	GO:0001653	peptide receptor activity	6/403	153/18368	0.120935	0.661112	0.613465	56413/1241/4985/117/8549/10887	6
GO:0003953	GO:0003953	NAD+ nucleosidase activity	2/403	28/18368	0.125087	0.671026	0.622664	3556/23098	2
GO:0050681	GO:0050681	androgen receptor binding	2/403	28/18368	0.125087	0.671026	0.622664	8928/6943	2
GO:1901681	GO:1901681	sulfur compound binding	9/403	265/18368	0.130278	0.692402	0.6425	26061/2263/3730/6586/8840/2249/5549/338/4745	9
GO:0005184	GO:0005184	neuropeptide hormone activity	2/403	30/18368	0.139994	0.723933	0.671759	4922/4852	2
GO:0016417	GO:0016417	S-acyltransferase activity	2/403	30/18368	0.139994	0.723933	0.671759	283576/254887	2
GO:0017147	GO:0017147	Wnt-protein binding	2/403	30/18368	0.139994	0.723933	0.671759	8325/129293	2
GO:0004175	GO:0004175	endopeptidase activity	13/403	430/18368	0.15315	0.777603	0.721561	5654/80350/5327/170691/10699/129293/4326/4324/170692/5122/5069/28983/8038	13
GO:0071889	GO:0071889	14-3-3 protein binding	2/403	32/18368	0.155258	0.777603	0.721561	54541/9750	2
GO:0044325	GO:0044325	transmembrane transporter binding	5/403	133/18368	0.168528	0.777603	0.721561	3398/3746/6546/6331/6833	5
GO:0042277	GO:0042277	peptide binding	10/403	321/18368	0.169834	0.777603	0.721561	4985/25907/117/2690/3643/79711/23542/58512/290/478	10
GO:0016891	GO:0016891	endoribonuclease activity, producing 5'-phosphomonoesters	2/403	34/18368	0.170819	0.777603	0.721561	2237/54913	2
GO:0043548	GO:0043548	phosphatidylinositol 3-kinase binding	2/403	34/18368	0.170819	0.777603	0.721561	8471/3643	2
GO:0005496	GO:0005496	steroid binding	4/403	100/18368	0.177256	0.777603	0.721561	10265/5241/478/7421	4
GO:0097110	GO:0097110	scaffold protein binding	3/403	67/18368	0.181927	0.777603	0.721561	3572/2912/6331	3
GO:0000217	GO:0000217	DNA secondary structure binding	2/403	36/18368	0.186623	0.777603	0.721561	190/9464	2
GO:0008238	GO:0008238	exopeptidase activity	4/403	103/18368	0.190442	0.777603	0.721561	7036/4326/4324/290	4
GO:0019955	GO:0019955	cytokine binding	5/403	139/18368	0.190705	0.777603	0.721561	9241/3595/3572/2690/2615	5
GO:0099106	GO:0099106	ion channel regulator activity	5/403	139/18368	0.190705	0.777603	0.721561	66004/2912/59284/4852/9379	5
GO:0003777	GO:0003777	microtubule motor activity	3/403	69/18368	0.193022	0.777603	0.721561	55083/146754/26153	3
GO:0045182	GO:0045182	translation regulator activity	5/403	140/18368	0.194499	0.777603	0.721561	340719/1617/57055/57054/57135	5
GO:0005109	GO:0005109	frizzled binding	2/403	37/18368	0.194601	0.777603	0.721561	7478/89780	2
GO:0016409	GO:0016409	palmitoyltransferase activity	2/403	37/18368	0.194601	0.777603	0.721561	283576/254887	2
GO:0004523	GO:0004523	RNA-DNA hybrid ribonuclease activity	1/403	10/18368	0.199005	0.777603	0.721561	2237	1
GO:0004983	GO:0004983	neuropeptide Y receptor activity	1/403	10/18368	0.199005	0.777603	0.721561	10887	1
GO:0005432	GO:0005432	calcium:sodium antiporter activity	1/403	10/18368	0.199005	0.777603	0.721561	6546	1
GO:0005522	GO:0005522	profilin binding	1/403	10/18368	0.199005	0.777603	0.721561	27445	1
GO:0008097	GO:0008097	5S rRNA binding	1/403	10/18368	0.199005	0.777603	0.721561	23212	1
GO:0016868	GO:0016868	intramolecular transferase activity, phosphotransferases	1/403	10/18368	0.199005	0.777603	0.721561	441531	1
GO:0033204	GO:0033204	ribonuclease P RNA binding	1/403	10/18368	0.199005	0.777603	0.721561	54913	1
GO:0046974	GO:0046974	histone methyltransferase activity (H3-K9 specific)	1/403	10/18368	0.199005	0.777603	0.721561	2122	1
GO:0048256	GO:0048256	flap endonuclease activity	1/403	10/18368	0.199005	0.777603	0.721561	2237	1
GO:0015293	GO:0015293	symporter activity	5/403	144/18368	0.209932	0.777603	0.721561	9123/8671/220963/6529/9120	5
GO:0032451	GO:0032451	demethylase activity	2/403	39/18368	0.210676	0.777603	0.721561	221120/7404	2
GO:0090079	GO:0090079	translation regulator activity, nucleic acid binding	4/403	108/18368	0.213067	0.777603	0.721561	1617/57055/57054/57135	4
GO:0016247	GO:0016247	channel regulator activity	5/403	145/18368	0.213851	0.777603	0.721561	66004/2912/59284/4852/9379	5
GO:0001161	GO:0001161	intronic transcription regulatory region sequence-specific DNA binding	1/403	11/18368	0.216589	0.777603	0.721561	25806	1
GO:0004143	GO:0004143	diacylglycerol kinase activity	1/403	11/18368	0.216589	0.777603	0.721561	1608	1
GO:0005078	GO:0005078	MAP-kinase scaffold activity	1/403	11/18368	0.216589	0.777603	0.721561	23542	1
GO:0005247	GO:0005247	voltage-gated chloride channel activity	1/403	11/18368	0.216589	0.777603	0.721561	55107	1
GO:0010485	GO:0010485	H4 histone acetyltransferase activity	1/403	11/18368	0.216589	0.777603	0.721561	675	1
GO:0015368	GO:0015368	calcium:cation antiporter activity	1/403	11/18368	0.216589	0.777603	0.721561	6546	1
GO:0015378	GO:0015378	sodium:chloride symporter activity	1/403	11/18368	0.216589	0.777603	0.721561	6529	1
GO:0016832	GO:0016832	aldehyde-lyase activity	1/403	11/18368	0.216589	0.777603	0.721561	26061	1
GO:0031434	GO:0031434	mitogen-activated protein kinase kinase binding	1/403	11/18368	0.216589	0.777603	0.721561	57761	1
GO:0032052	GO:0032052	bile acid binding	1/403	11/18368	0.216589	0.777603	0.721561	7421	1
GO:0043522	GO:0043522	leucine zipper domain binding	1/403	11/18368	0.216589	0.777603	0.721561	26574	1
GO:0043560	GO:0043560	insulin receptor substrate binding	1/403	11/18368	0.216589	0.777603	0.721561	3643	1
GO:0048407	GO:0048407	platelet-derived growth factor binding	1/403	11/18368	0.216589	0.777603	0.721561	5156	1
GO:0097371	GO:0097371	MDM2/MDM4 family protein binding	1/403	11/18368	0.216589	0.777603	0.721561	7161	1
GO:0140161	GO:0140161	monocarboxylate:sodium symporter activity	1/403	11/18368	0.216589	0.777603	0.721561	6529	1
GO:0043028	GO:0043028	cysteine-type endopeptidase regulator activity involved in apoptotic process	2/403	40/18368	0.218764	0.777603	0.721561	4824/668	2
GO:0019842	GO:0019842	vitamin binding	5/403	148/18368	0.225745	0.777603	0.721561	26061/221120/10265/113675/7421	5
GO:0030020	GO:0030020	extracellular matrix structural constituent conferring tensile strength	2/403	41/18368	0.226877	0.777603	0.721561	1297/81578	2
GO:0004526	GO:0004526	ribonuclease P activity	1/403	12/18368	0.233788	0.777603	0.721561	54913	1
GO:0004875	GO:0004875	complement receptor activity	1/403	12/18368	0.233788	0.777603	0.721561	728	1
GO:0015269	GO:0015269	calcium-activated potassium channel activity	1/403	12/18368	0.233788	0.777603	0.721561	3781	1
GO:0017154	GO:0017154	semaphorin receptor activity	1/403	12/18368	0.233788	0.777603	0.721561	5362	1
GO:0017166	GO:0017166	vinculin binding	1/403	12/18368	0.233788	0.777603	0.721561	23336	1
GO:0033130	GO:0033130	acetylcholine receptor binding	1/403	12/18368	0.233788	0.777603	0.721561	66004	1
GO:0042166	GO:0042166	acetylcholine binding	1/403	12/18368	0.233788	0.777603	0.721561	1141	1
GO:0061578	GO:0061578	Lys63-specific deubiquitinase activity	1/403	12/18368	0.233788	0.777603	0.721561	57559	1
GO:0070410	GO:0070410	co-SMAD binding	1/403	12/18368	0.233788	0.777603	0.721561	8928	1
GO:0097677	GO:0097677	STAT family protein binding	1/403	12/18368	0.233788	0.777603	0.721561	8345	1
GO:0038024	GO:0038024	cargo receptor activity	3/403	77/18368	0.238871	0.777603	0.721561	7036/84466/3643	3
GO:0003774	GO:0003774	cytoskeletal motor activity	4/403	114/18368	0.241129	0.777603	0.721561	55083/53904/146754/26153	4
GO:0004312	GO:0004312	fatty acid synthase activity	1/403	13/18368	0.25061	0.777603	0.721561	54898	1
GO:0004535	GO:0004535	poly(A)-specific ribonuclease activity	1/403	13/18368	0.25061	0.777603	0.721561	114034	1
GO:0004865	GO:0004865	protein serine/threonine phosphatase inhibitor activity	1/403	13/18368	0.25061	0.777603	0.721561	10842	1
GO:0008179	GO:0008179	adenylate cyclase binding	1/403	13/18368	0.25061	0.777603	0.721561	117	1
GO:0008195	GO:0008195	phosphatidate phosphatase activity	1/403	13/18368	0.25061	0.777603	0.721561	163404	1
GO:0015355	GO:0015355	secondary active monocarboxylate transmembrane transporter activity	1/403	13/18368	0.25061	0.777603	0.721561	6529	1
GO:0016840	GO:0016840	carbon-nitrogen lyase activity	1/403	13/18368	0.25061	0.777603	0.721561	113675	1
GO:0031994	GO:0031994	insulin-like growth factor I binding	1/403	13/18368	0.25061	0.777603	0.721561	3643	1
GO:0034450	GO:0034450	ubiquitin-ubiquitin ligase activity	1/403	13/18368	0.25061	0.777603	0.721561	57161	1
GO:0070679	GO:0070679	inositol 1,4,5 trisphosphate binding	1/403	13/18368	0.25061	0.777603	0.721561	23228	1
GO:0046332	GO:0046332	SMAD binding	3/403	79/18368	0.250619	0.777603	0.721561	4093/10370/8928	3
GO:0022839	GO:0022839	ion gated channel activity	2/403	44/18368	0.251323	0.777603	0.721561	3781/55107	2
GO:0051879	GO:0051879	Hsp90 protein binding	2/403	44/18368	0.251323	0.777603	0.721561	3791/4862	2
GO:0016893	GO:0016893	endonuclease activity, active with either ribo- or deoxyribonucleic acids and producing 5'-phosphomonoesters	2/403	45/18368	0.259491	0.777603	0.721561	2237/54913	2
GO:0004065	GO:0004065	arylsulfatase activity	1/403	14/18368	0.267063	0.777603	0.721561	22901	1
GO:0004089	GO:0004089	carbonate dehydratase activity	1/403	14/18368	0.267063	0.777603	0.721561	762	1
GO:0004707	GO:0004707	MAP kinase activity	1/403	14/18368	0.267063	0.777603	0.721561	5600	1
GO:0008499	GO:0008499	UDP-galactose:beta-N-acetylglucosamine beta-1,3-galactosyltransferase activity	1/403	14/18368	0.267063	0.777603	0.721561	93010	1
GO:0015373	GO:0015373	anion:sodium symporter activity	1/403	14/18368	0.267063	0.777603	0.721561	6529	1
GO:0015562	GO:0015562	efflux transmembrane transporter activity	1/403	14/18368	0.267063	0.777603	0.721561	9429	1
GO:0070411	GO:0070411	I-SMAD binding	1/403	14/18368	0.267063	0.777603	0.721561	4093	1
GO:0005546	GO:0005546	phosphatidylinositol-4,5-bisphosphate binding	3/403	82/18368	0.268392	0.777603	0.721561	196996/143425/205147	3
GO:0015291	GO:0015291	secondary active transmembrane transporter activity	7/403	240/18368	0.275573	0.777603	0.721561	9123/8671/220963/6546/6529/478/9120	7
GO:0019829	GO:0019829	ATPase-coupled cation transmembrane transporter activity	2/403	47/18368	0.275833	0.777603	0.721561	6833/478	2
GO:0035254	GO:0035254	glutamate receptor binding	2/403	47/18368	0.275833	0.777603	0.721561	79953/81832	2
GO:0015171	GO:0015171	amino acid transmembrane transporter activity	3/403	84/18368	0.280321	0.777603	0.721561	124935/57709/6529	3
GO:0001846	GO:0001846	opsonin binding	1/403	15/18368	0.283156	0.777603	0.721561	84466	1
GO:0004549	GO:0004549	tRNA-specific ribonuclease activity	1/403	15/18368	0.283156	0.777603	0.721561	54913	1
GO:0004559	GO:0004559	alpha-mannosidase activity	1/403	15/18368	0.283156	0.777603	0.721561	149175	1
GO:0005161	GO:0005161	platelet-derived growth factor receptor binding	1/403	15/18368	0.283156	0.777603	0.721561	5156	1
GO:0005452	GO:0005452	inorganic anion exchanger activity	1/403	15/18368	0.283156	0.777603	0.721561	8671	1
GO:0008559	GO:0008559	ABC-type xenobiotic transporter activity	1/403	15/18368	0.283156	0.777603	0.721561	9429	1
GO:0019215	GO:0019215	intermediate filament binding	1/403	15/18368	0.283156	0.777603	0.721561	23336	1
GO:0042813	GO:0042813	Wnt-activated receptor activity	1/403	15/18368	0.283156	0.777603	0.721561	8325	1
GO:0043138	GO:0043138	3'-5' DNA helicase activity	1/403	15/18368	0.283156	0.777603	0.721561	4174	1
GO:0050998	GO:0050998	nitric-oxide synthase binding	1/403	15/18368	0.283156	0.777603	0.721561	6331	1
GO:0070742	GO:0070742	C2H2 zinc finger domain binding	1/403	15/18368	0.283156	0.777603	0.721561	2624	1
GO:0071933	GO:0071933	Arp2/3 complex binding	1/403	15/18368	0.283156	0.777603	0.721561	133746	1
GO:0005159	GO:0005159	insulin-like growth factor receptor binding	1/403	16/18368	0.298897	0.777603	0.721561	3643	1
GO:0005283	GO:0005283	amino acid:sodium symporter activity	1/403	16/18368	0.298897	0.777603	0.721561	6529	1
GO:0005523	GO:0005523	tropomyosin binding	1/403	16/18368	0.298897	0.777603	0.721561	7111	1
GO:0015923	GO:0015923	mannosidase activity	1/403	16/18368	0.298897	0.777603	0.721561	149175	1
GO:0016208	GO:0016208	AMP binding	1/403	16/18368	0.298897	0.777603	0.721561	158067	1
GO:0016888	GO:0016888	endodeoxyribonuclease activity, producing 5'-phosphomonoesters	1/403	16/18368	0.298897	0.777603	0.721561	2237	1
GO:0022848	GO:0022848	acetylcholine-gated cation-selective channel activity	1/403	16/18368	0.298897	0.777603	0.721561	1141	1
GO:0042577	GO:0042577	lipid phosphatase activity	1/403	16/18368	0.298897	0.777603	0.721561	163404	1
GO:1990404	GO:1990404	protein ADP-ribosylase activity	1/403	16/18368	0.298897	0.777603	0.721561	64761	1
GO:0016799	GO:0016799	hydrolase activity, hydrolyzing N-glycosyl compounds	2/403	50/18368	0.300298	0.777603	0.721561	3556/23098	2
GO:0140359	GO:0140359	ABC-type transporter activity	2/403	50/18368	0.300298	0.777603	0.721561	9429/6833	2
GO:0008276	GO:0008276	protein methyltransferase activity	3/403	88/18368	0.304306	0.777603	0.721561	110599564/2122/93166	3
GO:0051219	GO:0051219	phosphoprotein binding	3/403	88/18368	0.304306	0.777603	0.721561	5327/114787/56961	3
GO:0003951	GO:0003951	NAD+ kinase activity	1/403	17/18368	0.314293	0.777603	0.721561	1608	1
GO:0005149	GO:0005149	interleukin-1 receptor binding	1/403	17/18368	0.314293	0.777603	0.721561	3556	1
GO:0008308	GO:0008308	voltage-gated anion channel activity	1/403	17/18368	0.314293	0.777603	0.721561	55107	1
GO:0008484	GO:0008484	sulfuric ester hydrolase activity	1/403	17/18368	0.314293	0.777603	0.721561	22901	1
GO:0008656	GO:0008656	cysteine-type endopeptidase activator activity involved in apoptotic process	1/403	17/18368	0.314293	0.777603	0.721561	4824	1
GO:0015377	GO:0015377	cation:chloride symporter activity	1/403	17/18368	0.314293	0.777603	0.721561	6529	1
GO:0030275	GO:0030275	LRR domain binding	1/403	17/18368	0.314293	0.777603	0.721561	26574	1
GO:0042165	GO:0042165	neurotransmitter binding	1/403	17/18368	0.314293	0.777603	0.721561	1141	1
GO:0046965	GO:0046965	retinoid X receptor binding	1/403	17/18368	0.314293	0.777603	0.721561	7421	1
GO:0048531	GO:0048531	beta-1,3-galactosyltransferase activity	1/403	17/18368	0.314293	0.777603	0.721561	93010	1
GO:0070064	GO:0070064	proline-rich region binding	1/403	17/18368	0.314293	0.777603	0.721561	2690	1
GO:0004550	GO:0004550	nucleoside diphosphate kinase activity	1/403	18/18368	0.329351	0.790812	0.733817	158067	1
GO:0005229	GO:0005229	intracellular calcium activated chloride channel activity	1/403	18/18368	0.329351	0.790812	0.733817	55107	1
GO:0008301	GO:0008301	DNA binding, bending	1/403	18/18368	0.329351	0.790812	0.733817	2297	1
GO:0008409	GO:0008409	5'-3' exonuclease activity	1/403	18/18368	0.329351	0.790812	0.733817	2237	1
GO:0008569	GO:0008569	minus-end-directed microtubule motor activity	1/403	18/18368	0.329351	0.790812	0.733817	146754	1
GO:0061778	GO:0061778	intracellular chloride channel activity	1/403	18/18368	0.329351	0.790812	0.733817	55107	1
GO:0070122	GO:0070122	isopeptidase activity	1/403	18/18368	0.329351	0.790812	0.733817	57559	1
GO:1901981	GO:1901981	phosphatidylinositol phosphate binding	5/403	173/18368	0.330653	0.790812	0.733817	22822/196996/143425/79156/205147	5
GO:0016706	GO:0016706	2-oxoglutarate-dependent dioxygenase activity	2/403	54/18368	0.332686	0.792372	0.735265	221120/7404	2
GO:0004252	GO:0004252	serine-type endopeptidase activity	5/403	174/18368	0.334985	0.794551	0.737287	5654/5327/10699/5122/28983	5
GO:0005080	GO:0005080	protein kinase C binding	2/403	55/18368	0.34072	0.799603	0.741975	147906/4745	2
GO:0005003	GO:0005003	ephrin receptor activity	1/403	19/18368	0.34408	0.799603	0.741975	4916	1
GO:0005326	GO:0005326	neurotransmitter transmembrane transporter activity	1/403	19/18368	0.34408	0.799603	0.741975	10815	1
GO:0010314	GO:0010314	phosphatidylinositol-5-phosphate binding	1/403	19/18368	0.34408	0.799603	0.741975	79156	1
GO:0016646	GO:0016646	oxidoreductase activity, acting on the CH-NH group of donors, NAD or NADP as acceptor	1/403	19/18368	0.34408	0.799603	0.741975	65263	1
GO:0042054	GO:0042054	histone methyltransferase activity	2/403	56/18368	0.348725	0.802471	0.744637	2122/93166	2
GO:0016505	GO:0016505	peptidase activator activity involved in apoptotic process	1/403	20/18368	0.358486	0.802471	0.744637	4824	1
GO:0030296	GO:0030296	protein tyrosine kinase activator activity	1/403	20/18368	0.358486	0.802471	0.744637	10718	1
GO:0031418	GO:0031418	L-ascorbic acid binding	1/403	20/18368	0.358486	0.802471	0.744637	221120	1
GO:0050145	GO:0050145	nucleoside monophosphate kinase activity	1/403	20/18368	0.358486	0.802471	0.744637	158067	1
GO:0061608	GO:0061608	nuclear import signal receptor activity	1/403	20/18368	0.358486	0.802471	0.744637	79711	1
GO:0016279	GO:0016279	protein-lysine N-methyltransferase activity	2/403	59/18368	0.37253	0.802471	0.744637	110599564/2122	2
GO:0016796	GO:0016796	exonuclease activity, active with either ribo- or deoxyribonucleic acids and producing 5'-phosphomonoesters	2/403	59/18368	0.37253	0.802471	0.744637	2237/114034	2
GO:0005385	GO:0005385	zinc ion transmembrane transporter activity	1/403	21/18368	0.372576	0.802471	0.744637	7780	1
GO:0008373	GO:0008373	sialyltransferase activity	1/403	21/18368	0.372576	0.802471	0.744637	51046	1
GO:0015662	GO:0015662	P-type ion transporter activity	1/403	21/18368	0.372576	0.802471	0.744637	478	1
GO:0019200	GO:0019200	carbohydrate kinase activity	1/403	21/18368	0.372576	0.802471	0.744637	9942	1
GO:0140358	GO:0140358	P-type transmembrane transporter activity	1/403	21/18368	0.372576	0.802471	0.744637	478	1
GO:0016278	GO:0016278	lysine N-methyltransferase activity	2/403	60/18368	0.380389	0.802471	0.744637	110599564/2122	2
GO:0033218	GO:0033218	amide binding	10/403	400/18368	0.382423	0.802471	0.744637	4985/25907/117/2690/3643/79711/23542/58512/290/478	10
GO:0005355	GO:0005355	glucose transmembrane transporter activity	1/403	22/18368	0.386358	0.802471	0.744637	154091	1
GO:0005416	GO:0005416	amino acid:cation symporter activity	1/403	22/18368	0.386358	0.802471	0.744637	6529	1
GO:0009975	GO:0009975	cyclase activity	1/403	22/18368	0.386358	0.802471	0.744637	2977	1
GO:0015106	GO:0015106	bicarbonate transmembrane transporter activity	1/403	22/18368	0.386358	0.802471	0.744637	8671	1
GO:0015149	GO:0015149	hexose transmembrane transporter activity	1/403	22/18368	0.386358	0.802471	0.744637	154091	1
GO:0015296	GO:0015296	anion:cation symporter activity	1/403	22/18368	0.386358	0.802471	0.744637	6529	1
GO:0015464	GO:0015464	acetylcholine receptor activity	1/403	22/18368	0.386358	0.802471	0.744637	1141	1
GO:0016917	GO:0016917	GABA receptor activity	1/403	22/18368	0.386358	0.802471	0.744637	165829	1
GO:0017075	GO:0017075	syntaxin-1 binding	1/403	22/18368	0.386358	0.802471	0.744637	10815	1
GO:0033691	GO:0033691	sialic acid binding	1/403	22/18368	0.386358	0.802471	0.744637	51046	1
GO:0055106	GO:0055106	ubiquitin-protein transferase regulator activity	1/403	22/18368	0.386358	0.802471	0.744637	57761	1
GO:0070182	GO:0070182	DNA polymerase binding	1/403	22/18368	0.386358	0.802471	0.744637	81620	1
GO:0120020	GO:0120020	cholesterol transfer activity	1/403	22/18368	0.386358	0.802471	0.744637	338	1
GO:0016798	GO:0016798	hydrolase activity, acting on glycosyl bonds	4/403	144/18368	0.388942	0.802471	0.744637	3556/23098/10855/149175	4
GO:1990841	GO:1990841	promoter-specific chromatin binding	2/403	62/18368	0.395978	0.802471	0.744637	2736/3670	2
GO:0003950	GO:0003950	NAD+ ADP-ribosyltransferase activity	1/403	23/18368	0.399838	0.802471	0.744637	64761	1
GO:0004529	GO:0004529	exodeoxyribonuclease activity	1/403	23/18368	0.399838	0.802471	0.744637	2237	1
GO:0005158	GO:0005158	insulin receptor binding	1/403	23/18368	0.399838	0.802471	0.744637	8471	1
GO:0016849	GO:0016849	phosphorus-oxygen lyase activity	1/403	23/18368	0.399838	0.802471	0.744637	2977	1
GO:0016895	GO:0016895	exodeoxyribonuclease activity, producing 5'-phosphomonoesters	1/403	23/18368	0.399838	0.802471	0.744637	2237	1
GO:0017116	GO:0017116	single-stranded DNA helicase activity	1/403	23/18368	0.399838	0.802471	0.744637	4174	1
GO:0050750	GO:0050750	low-density lipoprotein particle receptor binding	1/403	23/18368	0.399838	0.802471	0.744637	338	1
GO:0070412	GO:0070412	R-SMAD binding	1/403	23/18368	0.399838	0.802471	0.744637	8928	1
GO:0120015	GO:0120015	sterol transfer activity	1/403	23/18368	0.399838	0.802471	0.744637	338	1
GO:0008236	GO:0008236	serine-type peptidase activity	5/403	191/18368	0.408924	0.803718	0.745794	5654/5327/10699/5122/28983	5
GO:0005125	GO:0005125	cytokine activity	6/403	235/18368	0.411835	0.803718	0.745794	2662/4838/151449/7478/9573/89780	6
GO:0001965	GO:0001965	G-protein alpha-subunit binding	1/403	24/18368	0.413022	0.803718	0.745794	5999	1
GO:0003707	GO:0003707	steroid hormone receptor activity	1/403	24/18368	0.413022	0.803718	0.745794	5241	1
GO:0015145	GO:0015145	monosaccharide transmembrane transporter activity	1/403	24/18368	0.413022	0.803718	0.745794	154091	1
GO:0043495	GO:0043495	protein-membrane adaptor activity	1/403	24/18368	0.413022	0.803718	0.745794	161176	1
GO:0050431	GO:0050431	transforming growth factor beta binding	1/403	24/18368	0.413022	0.803718	0.745794	2615	1
GO:1902936	GO:1902936	phosphatidylinositol bisphosphate binding	3/403	107/18368	0.417812	0.803718	0.745794	196996/143425/205147	3
GO:0005112	GO:0005112	Notch binding	1/403	25/18368	0.425917	0.803718	0.745794	84466	1
GO:0005160	GO:0005160	transforming growth factor beta receptor binding	1/403	25/18368	0.425917	0.803718	0.745794	268	1
GO:0035035	GO:0035035	histone acetyltransferase binding	1/403	25/18368	0.425917	0.803718	0.745794	10370	1
GO:0017171	GO:0017171	serine hydrolase activity	5/403	195/18368	0.426237	0.803718	0.745794	5654/5327/10699/5122/28983	5
GO:0002039	GO:0002039	p53 binding	2/403	66/18368	0.426597	0.803718	0.745794	4916/7161	2
GO:0042626	GO:0042626	ATPase-coupled transmembrane transporter activity	3/403	109/18368	0.429492	0.803718	0.745794	9429/6833/478	3
GO:0000149	GO:0000149	SNARE binding	3/403	110/18368	0.4353	0.803718	0.745794	283849/143425/10815	3
GO:0004435	GO:0004435	phosphatidylinositol phospholipase C activity	1/403	26/18368	0.43853	0.803718	0.745794	23228	1
GO:0008198	GO:0008198	ferrous iron binding	1/403	26/18368	0.43853	0.803718	0.745794	221120	1
GO:0030371	GO:0030371	translation repressor activity	1/403	26/18368	0.43853	0.803718	0.745794	340719	1
GO:0042974	GO:0042974	retinoic acid receptor binding	1/403	26/18368	0.43853	0.803718	0.745794	7421	1
GO:0015631	GO:0015631	tubulin binding	9/403	375/18368	0.439835	0.803718	0.745794	286207/675/55083/8633/79929/11178/22809/26153/2735	9
GO:0019843	GO:0019843	rRNA binding	2/403	68/18368	0.4416	0.803718	0.745794	55794/23212	2
GO:0051536	GO:0051536	iron-sulfur cluster binding	2/403	68/18368	0.4416	0.803718	0.745794	284106/316	2
GO:0051540	GO:0051540	metal cluster binding	2/403	68/18368	0.4416	0.803718	0.745794	284106/316	2
GO:0005525	GO:0005525	GTP binding	9/403	377/18368	0.44607	0.803718	0.745794	51655/132946/9609/54769/3643/2977/148252/115361/4081	9
GO:0004521	GO:0004521	endoribonuclease activity	2/403	69/18368	0.44902	0.803718	0.745794	2237/54913	2
GO:0005518	GO:0005518	collagen binding	2/403	69/18368	0.44902	0.803718	0.745794	3680/147372	2
GO:0008066	GO:0008066	glutamate receptor activity	1/403	27/18368	0.450866	0.803718	0.745794	2912	1
GO:0008139	GO:0008139	nuclear localization sequence binding	1/403	27/18368	0.450866	0.803718	0.745794	79711	1
GO:0015491	GO:0015491	cation:cation antiporter activity	1/403	27/18368	0.450866	0.803718	0.745794	6546	1
GO:0016866	GO:0016866	intramolecular transferase activity	1/403	27/18368	0.450866	0.803718	0.745794	441531	1
GO:0035255	GO:0035255	ionotropic glutamate receptor binding	1/403	27/18368	0.450866	0.803718	0.745794	81832	1
GO:0045499	GO:0045499	chemorepellent activity	1/403	27/18368	0.450866	0.803718	0.745794	10718	1
GO:0051119	GO:0051119	sugar transmembrane transporter activity	1/403	27/18368	0.450866	0.803718	0.745794	154091	1
GO:0051393	GO:0051393	alpha-actinin binding	1/403	27/18368	0.450866	0.803718	0.745794	3781	1
GO:0051959	GO:0051959	dynein light intermediate chain binding	1/403	27/18368	0.450866	0.803718	0.745794	146754	1
GO:0140326	GO:0140326	ATPase-coupled intramembrane lipid transporter activity	1/403	27/18368	0.450866	0.803718	0.745794	79895	1
GO:0003924	GO:0003924	GTPase activity	8/403	337/18368	0.460921	0.811461	0.752978	8490/51655/132946/9609/54769/148252/5999/115361	8
GO:0004629	GO:0004629	phospholipase C activity	1/403	28/18368	0.462932	0.811461	0.752978	23228	1
GO:0015101	GO:0015101	organic cation transmembrane transporter activity	1/403	28/18368	0.462932	0.811461	0.752978	57153	1
GO:0043236	GO:0043236	laminin binding	1/403	28/18368	0.462932	0.811461	0.752978	3680	1
GO:0070325	GO:0070325	lipoprotein particle receptor binding	1/403	28/18368	0.462932	0.811461	0.752978	338	1
GO:0048029	GO:0048029	monosaccharide binding	2/403	71/18368	0.463692	0.811461	0.752978	221120/80216	2
GO:0004540	GO:0004540	ribonuclease activity	3/403	116/18368	0.469658	0.813424	0.7548	2237/114034/54913	3
GO:0005231	GO:0005231	excitatory extracellular ligand-gated ion channel activity	1/403	29/18368	0.474734	0.813424	0.7548	1141	1
GO:0016645	GO:0016645	oxidoreductase activity, acting on the CH-NH group of donors	1/403	29/18368	0.474734	0.813424	0.7548	65263	1
GO:0032452	GO:0032452	histone demethylase activity	1/403	29/18368	0.474734	0.813424	0.7548	7404	1
GO:0035250	GO:0035250	UDP-galactosyltransferase activity	1/403	29/18368	0.474734	0.813424	0.7548	93010	1
GO:0070273	GO:0070273	phosphatidylinositol-4-phosphate binding	1/403	29/18368	0.474734	0.813424	0.7548	79156	1
GO:0140457	GO:0140457	protein demethylase activity	1/403	29/18368	0.474734	0.813424	0.7548	7404	1
GO:0015370	GO:0015370	solute:sodium symporter activity	2/403	73/18368	0.478131	0.816808	0.75794	8671/6529	2
GO:0019905	GO:0019905	syntaxin binding	2/403	74/18368	0.485262	0.825807	0.76629	143425/10815	2
GO:0005343	GO:0005343	organic acid:sodium symporter activity	1/403	30/18368	0.486276	0.825807	0.76629	6529	1
GO:0019003	GO:0019003	GDP binding	2/403	75/18368	0.492331	0.830241	0.770405	54769/148252	2
GO:0000146	GO:0000146	microfilament motor activity	1/403	31/18368	0.497566	0.830241	0.770405	53904	1
GO:0042910	GO:0042910	xenobiotic transmembrane transporter activity	1/403	31/18368	0.497566	0.830241	0.770405	9429	1
GO:0043015	GO:0043015	gamma-tubulin binding	1/403	31/18368	0.497566	0.830241	0.770405	675	1
GO:0090482	GO:0090482	vitamin transmembrane transporter activity	1/403	31/18368	0.497566	0.830241	0.770405	9429	1
GO:0140142	GO:0140142	nucleocytoplasmic carrier activity	1/403	31/18368	0.497566	0.830241	0.770405	79711	1
GO:0003697	GO:0003697	single-stranded DNA binding	3/403	123/18368	0.508511	0.836814	0.776505	675/55388/4174	3
GO:0001223	GO:0001223	transcription coactivator binding	1/403	32/18368	0.508608	0.836814	0.776505	5241	1
GO:0008378	GO:0008378	galactosyltransferase activity	1/403	32/18368	0.508608	0.836814	0.776505	93010	1
GO:0031624	GO:0031624	ubiquitin conjugating enzyme binding	1/403	32/18368	0.508608	0.836814	0.776505	668	1
GO:0019001	GO:0019001	guanyl nucleotide binding	9/403	398/18368	0.510747	0.836814	0.776505	51655/132946/9609/54769/3643/2977/148252/115361/4081	9
GO:0032561	GO:0032561	guanyl ribonucleotide binding	9/403	398/18368	0.510747	0.836814	0.776505	51655/132946/9609/54769/3643/2977/148252/115361/4081	9
GO:0001221	GO:0001221	transcription coregulator binding	2/403	78/18368	0.513168	0.836814	0.776505	5241/9421	2
GO:0030971	GO:0030971	receptor tyrosine kinase binding	2/403	78/18368	0.513168	0.836814	0.776505	285/10718	2
GO:0008200	GO:0008200	ion channel inhibitor activity	1/403	33/18368	0.519408	0.84459	0.78372	66004	1
GO:0004527	GO:0004527	exonuclease activity	2/403	80/18368	0.526743	0.84501	0.78411	2237/114034	2
GO:0004993	GO:0004993	G protein-coupled serotonin receptor activity	1/403	34/18368	0.529972	0.84501	0.78411	3363	1
GO:0015020	GO:0015020	glucuronosyltransferase activity	1/403	34/18368	0.529972	0.84501	0.78411	10720	1
GO:0016248	GO:0016248	channel inhibitor activity	1/403	34/18368	0.529972	0.84501	0.78411	66004	1
GO:0035198	GO:0035198	miRNA binding	1/403	34/18368	0.529972	0.84501	0.78411	5460	1
GO:0045505	GO:0045505	dynein intermediate chain binding	1/403	34/18368	0.529972	0.84501	0.78411	146754	1
GO:0099589	GO:0099589	serotonin receptor activity	1/403	34/18368	0.529972	0.84501	0.78411	3363	1
GO:0035591	GO:0035591	signaling adaptor activity	2/403	81/18368	0.533434	0.845511	0.784575	23098/23542	2
GO:0022804	GO:0022804	active transmembrane transporter activity	9/403	406/18368	0.534811	0.845511	0.784575	9123/8671/9429/220963/6546/6529/6833/478/9120	9
GO:0140678	GO:0140678	molecular function inhibitor activity	3/403	128/18368	0.535332	0.845511	0.784575	66004/3398/4824	3
GO:0000175	GO:0000175	3'-5'-exoribonuclease activity	1/403	35/18368	0.540303	0.845511	0.784575	114034	1
GO:0015298	GO:0015298	solute:cation antiporter activity	1/403	35/18368	0.540303	0.845511	0.784575	6546	1
GO:0042887	GO:0042887	amide transmembrane transporter activity	1/403	35/18368	0.540303	0.845511	0.784575	9429	1
GO:0004519	GO:0004519	endonuclease activity	3/403	129/18368	0.540597	0.845511	0.784575	2237/79605/54913	3
GO:0008017	GO:0008017	microtubule binding	6/403	271/18368	0.548409	0.851575	0.790202	286207/55083/79929/11178/26153/2735	6
GO:0015248	GO:0015248	sterol transporter activity	1/403	36/18368	0.550409	0.851575	0.790202	338	1
[truncated: 205 more rows]
