# Supplementary material for: Transcriptomic analysis of the m6A reader YTHDF2 in the maintenance and differentiation of human embryonic stem cells
Source: Stem Cells. 2025 May 26;43(7):sxaf032. doi: 10.1093/stmcls/sxaf032 (PMC12202760; doi:10.1093/stmcls/sxaf032)
Supplement: sxaf032_suppl_Supplementary_Tables_S1-S29 [file sxaf032_suppl_supplementary_tables_s1-s29.zip › Supplementary_tables_final2/Supplementary_Table14_GSEA_for_mesoderm_DF2-KO.xlsx]

## Sheet: mesoderm_DF2-KO_keggGSEA
ID	Description	setSize	enrichmentScore	NES	pvalue	p.adjust	qvalue	rank	leading_edge	core_enrichment
hsa00534	Glycosaminoglycan biosynthesis - heparan sulfate / heparin	11	0.657647	1.90467	0.0102828	0.241486	0.227193	485	tags=45%	list=9%	signal=42%	9956/9955/9348/9953/9957
hsa03430	Mismatch repair	14	0.573548	1.79178	0.0260417	0.341544	0.321329	1940	tags=86%	list=34%	signal=57%	9156/5982/2956/5983/10714/4436/5395/5111/6118/3978/5424/4292
hsa00260	Glycine	serine and threonine metabolism	10	0.560774	1.5719	0.0654912	0.473958	0.445906	1061	tags=60%	list=19%	signal=49%	113675/441531/55349/26227/6472/29968
hsa03030	DNA replication	25	0.554044	2.10229	0.00268097	0.125	0.117602	1915	tags=80%	list=34%	signal=53%	4174/2237/4175/4173/4171/5557/5982/5983/4176/10714/4172/5111/5422/6118/5426/5427/79621/3978/5424/54107
hsa05230	Central carbon metabolism in cancer	24	0.529379	1.97751	0.00275482	0.125	0.117602	906	tags=50%	list=16%	signal=42%	441531/5163/4916/5979/5156/2263/9123/5214/7157/8140/3099/2261
hsa03410	Base excision repair	14	0.515872	1.6116	0.0416667	0.447059	0.420599	1915	tags=79%	list=34%	signal=52%	2237/7374/5982/5983/10714/5111/5426/5427/3978/5424/54107
hsa04961	Endocrine and other factor-regulated calcium reabsorption	18	0.500309	1.70611	0.0226131	0.324914	0.305684	103	tags=17%	list=2%	signal=16%	7421/478/6546
hsa00970	Aminoacyl-tRNA biosynthesis	18	0.484897	1.65355	0.0276382	0.342965	0.322666	2934	tags=100%	list=52%	signal=48%	7453/6897/8565/2617/25973/4141/3735/92935/3376/833/2193/16/6301/2058/10056/5917/80222/3035
hsa03020	RNA polymerase	14	0.483769	1.51131	0.0677083	0.473958	0.445906	2242	tags=86%	list=39%	signal=52%	10849/84172/221830/55703/10623/25885/171568/81488/51728/64425/27297/55718
hsa04978	Mineral absorption	20	0.444537	1.55492	0.0478723	0.447059	0.420599	103	tags=15%	list=2%	signal=15%	7421/478/6546
hsa03008	Ribosome biogenesis in eukaryotes	50	0.4379	1.95736	0.00320513	0.125	0.117602	2244	tags=82%	list=40%	signal=50%	54913/10813/84916/109864281/51602/10799/109910381/166378/106632260/10556/55272/138716/10607/92856/65083/55226/4931/10171/27341/5822/10436/55341/10940/1736/10248/10528/23160/29889/10885/6949/28987/55813/29107/55781/23195/81691/3692/84128/84135/51367/51096
hsa04550	Signaling pathways regulating pluripotency of stem cells	50	0.42136	1.88343	0.00320513	0.125	0.117602	691	tags=36%	list=12%	signal=32%	89780/5600/9421/7478/3670/5460/3211/3198/4838/6926/3572/8325/3398/2263/4093/463/652/84108
hsa03440	Homologous recombination	23	0.411722	1.51584	0.0514905	0.447059	0.420599	2465	tags=78%	list=43%	signal=44%	675/5892/83990/5888/641/10714/7156/672/6118/7516/5424/79184/79728/5932/7517/6117/580/8438
hsa03460	Fanconi anemia pathway	30	0.409182	1.62353	0.0193906	0.314963	0.296321	2384	tags=80%	list=42%	signal=47%	116028/675/83990/5888/641/9894/7156/672/5395/80010/79008/6118/55215/3280/4292/79728/57599/2189/84126/80233/55120/7398/6117/2187
hsa03040	Spliceosome	44	0.375929	1.62824	0.0123839	0.241486	0.227193	2973	tags=91%	list=52%	signal=44%	83443/6427/4670/22827/11325/27339/10262/10189/9128/6426/10523/10946/9775/55110/6434/3183/10569/9343/26121/3312/23350/10291/3192/84844/56949/51340/988/6628/9716/22938/9092/23450/10286/6626/9939/9410/24148/55660/51729/6429
hsa03010	Ribosome	48	0.309387	1.3794	0.0536278	0.447059	0.420599	3196	tags=92%	list=56%	signal=40%	109864281/109910381/106632260/6182/63875/51116/6183/29088/65008/55168/6154/6227/6171/6218/219927/55052/11224/4736/51187/6159/64963/51081/200916/11222/6142/6224/6155/6201/6222/51264/6208/7311/6217/6206/51263/6193/51021/6134/6124/3921/6232/6170/6169/6167
hsa04390	Hippo signaling pathway	53	0.305214	1.38468	0.0649351	0.473958	0.445906	669	tags=26%	list=12%	signal=24%	89780/6591/7161/7478/151449/268/8325/2736/286204/3398/3689/23286/1740/652
hsa04510	Focal adhesion	71	-0.369625	-1.57384	0.0165975	0.302075	0.284196	1879	tags=56%	list=33%	signal=38%	7060/3685/1288/7791/87/5602/1287/5291/3696/5159/81/7408/4660/894/10627/5293/10451/3911/5880/7059/7414/3725/2317/3675/56034/1277/1293/25759/3611/1278/3679/1299/57144/10398/5063/6696/8395/7057/80310/58498
hsa04380	Osteoclast differentiation	38	-0.390565	-1.45446	0.0573152	0.447059	0.420599	646	tags=61%	list=11%	signal=54%	5290/7040/5608/7048/9846/814/6773/5602/5291/1513/3554/5293/3726/3725/5603/4286/2274/489/7042/8600/4982/2353/2354
hsa04148	Efferocytosis	56	-0.396393	-1.60778	0.0200286	0.314963	0.296321	1237	tags=36%	list=22%	signal=28%	84465/126129/5467/840/10396/1374/961/815/1850/5603/1901/489/338440/1375/1847/55576/7057/3586/5734/64284
hsa04371	Apelin signaling pathway	40	-0.399449	-1.49992	0.0394537	0.447059	0.420599	467	tags=25%	list=8%	signal=23%	6261/182/4635/23533/6696/1490/1958/6262/59/5054
hsa04260	Cardiac muscle contraction	32	-0.411642	-1.47292	0.05625	0.447059	0.420599	777	tags=38%	list=14%	signal=33%	10345/3270/7168/489/778/482/125965/4635/4625/4624/6262/70
hsa04060	Cytokine-cytokine receptor interaction	63	-0.42245	-1.75165	0.00424929	0.145007	0.136425	1530	tags=59%	list=27%	signal=43%	9466/3554/3953/655/3570/355/8794/7852/1896/3590/7292/55504/9180/7133/9518/5617/8718/4352/654/10913/130399/29949/9547/163702/8744/51330/7042/8600/4982/8797/3589/133396/3586/970/651/3624/9235
hsa05410	Hypertrophic cardiomyopathy	41	-0.426496	-1.60815	0.0120482	0.241486	0.227193	833	tags=37%	list=15%	signal=31%	3675/183/1837/3679/7168/489/778/1674/7042/1756/4625/4624/6262/70/6444
hsa05142	Chagas disease	27	-0.427821	-1.46315	0.0666667	0.473958	0.445906	984	tags=30%	list=17%	signal=25%	8837/3725/5603/7042/2353/3586/5054/917
hsa04660	T cell receptor signaling pathway	35	-0.429911	-1.5652	0.0386997	0.447059	0.420599	722	tags=31%	list=13%	signal=28%	3725/926/5526/5603/57144/925/5063/2353/927/3586/917
hsa04270	Vascular smooth muscle contraction	30	-0.431041	-1.5211	0.0468019	0.447059	0.420599	1866	tags=63%	list=33%	signal=43%	8681/4637/5332/27345/79784/4660/112/10335/1909/183/2983/778/3779/10398/4879/3778/50487/72/59
hsa05414	Dilated cardiomyopathy	40	-0.441816	-1.65901	0.0121396	0.241486	0.227193	833	tags=38%	list=15%	signal=32%	3675/183/1837/3679/7168/489/778/1674/7042/1756/4625/4624/6262/70/6444
hsa04814	Motor proteins	63	-0.445533	-1.84737	0.00283286	0.125	0.117602	392	tags=29%	list=7%	signal=27%	7802/4647/140469/7168/10398/4635/4625/124602/57644/4624/7140/72/59/58498/58/70/3834/113220
hsa04820	Cytoskeleton in muscle cells	104	-0.461206	-2.07814	0.001321	0.125	0.117602	833	tags=36%	list=15%	signal=31%	3675/633/10611/375790/2026/1837/1277/1293/1278/3679/7168/2274/1465/482/1299/1674/10398/1756/4635/4625/50509/8736/57644/4608/4606/4624/7140/7057/72/58498/58/70/6444/27063/165904/89/25802
hsa03320	PPAR signaling pathway	20	-0.487188	-1.56491	0.0463259	0.447059	0.420599	1596	tags=60%	list=28%	signal=43%	7316/10873/126129/5467/4199/1374/10580/3611/23305/2173/1375/51129
hsa05323	Rheumatoid arthritis	18	-0.490679	-1.51771	0.0513245	0.447059	0.420599	1736	tags=67%	list=31%	signal=46%	10312/1513/527/3383/535/3725/3109/155066/7042/8600/3589/2353
hsa05030	Cocaine addiction	20	-0.523337	-1.68102	0.0207668	0.314963	0.296321	1030	tags=55%	list=18%	signal=45%	1742/8851/90993/627/3725/1813/2913/7054/9586/5173/2354
hsa04612	Antigen processing and presentation	17	-0.524364	-1.60443	0.0262726	0.341544	0.321329	2180	tags=76%	list=38%	signal=47%	2923/811/5720/3105/3306/4800/1520/972/3109/926/925/3824/927
hsa04061	Viral protein interaction with cytokine and cytokine receptor	12	-0.544404	-1.51108	0.0564516	0.447059	0.420599	1641	tags=75%	list=29%	signal=53%	8793/3570/8794/7852/7133/29949/9547/8797/3586
hsa05204	Chemical carcinogenesis - DNA adducts	12	-0.550865	-1.52901	0.0483871	0.447059	0.420599	1467	tags=92%	list=26%	signal=68%	4259/2946/2052/2941/2947/4258/2953/653689/1646/1545/2949
hsa04640	Hematopoietic cell lineage	20	-0.555121	-1.78312	0.00638978	0.193823	0.182352	883	tags=55%	list=16%	signal=47%	928/921/3109/3675/3815/960/926/925/3589/927/917
hsa00565	Ether lipid metabolism	12	-0.608717	-1.68959	0.00967742	0.241486	0.227193	1866	tags=100%	list=33%	signal=67%	387521/8681/10390/5168/254531/284161/54947/7368/50487/5337/151056
hsa05031	Amphetamine addiction	24	-0.622344	-2.08389	0.00156495	0.125	0.117602	468	tags=42%	list=8%	signal=38%	815/3725/6804/7054/9586/2353/23237/2890/5173/2354

## Sheet: mesoderm_DF2-KO_goGSEA
ONTOLOGY	ID	Description	setSize	enrichmentScore	NES	pvalue	p.adjust	qvalue	rank	leading_edge	core_enrichment
MF	GO:0003779	actin binding	132	-0.412321	-1.91571	0.00126904	0.0542809	0.0423063	1625	tags=49%	list=29%	signal=36%	10979/399687/26249/7402/4983/79784/1265/10788/1773/81/8851/6525/6622/22846/7408/57530/7114/9260/11155/51361/84962/226/7852/83988/357/9788/283431/55607/64787/7414/199/79778/92241/2317/10611/10580/4647/9051/23022/5357/140469/7168/9455/257144/51474/91624/57471/7224/1756/64127/4635/4625/3778/57644/1264/4606/4624/7429/7140/6876/6275/165904/634/89/25802
BP	GO:0009617	response to bacterium	134	-0.402425	-1.86845	0.00127877	0.0542809	0.0423063	827	tags=37%	list=15%	signal=33%	8934/5467/840/26191/7292/55876/54757/23208/7133/100507436/10133/140596/10345/117854/7425/1728/654/26503/10406/503618/3764/85363/3965/28755/2255/653423/23005/9636/10407/55576/64127/2823/7538/9227/7054/2353/7429/4986/7855/1671/3586/306/225/27063/245908/6039/5734/6035/1670/5054
BP	GO:0002250	adaptive immune response	108	-0.40878	-1.84663	0.00129366	0.0542809	0.0423063	1241	tags=39%	list=22%	signal=31%	5590/5293/716/10411/1520/7292/972/3726/55824/619207/715/7133/100507436/301/4277/3109/11118/4352/926/10666/604/11119/214/28755/182/64127/925/3635/3824/10384/28526/639/927/6966/7855/3586/8320/6967/970/634/28522/917
MF	GO:0030545	signaling receptor regulator activity	117	-0.404427	-1.84318	0.00129534	0.0542809	0.0423063	1168	tags=46%	list=21%	signal=37%	1896/10505/10371/7292/7869/114900/8822/627/29948/59353/388581/6997/9518/5617/183/140596/3714/56034/7425/654/29949/9244/503618/10584/2255/9547/10501/6019/6781/116372/182/8744/7042/27121/4879/8600/4982/26281/255738/2668/3589/22943/6696/1490/151647/80310/27123/3586/4856/5173/970/651/3624/9235
MF	GO:0048018	receptor ligand activity	103	-0.404516	-1.81394	0.00129534	0.0542809	0.0423063	1168	tags=48%	list=21%	signal=38%	1896/10505/10371/7292/7869/114900/8822/627/29948/388581/6997/9518/5617/183/140596/3714/56034/7425/654/29949/9244/503618/10584/2255/9547/10501/6019/6781/182/8744/7042/4879/8600/4982/26281/2668/3589/22943/6696/1490/151647/80310/3586/4856/5173/970/651/3624/9235
MF	GO:0030546	signaling receptor activator activity	104	-0.402488	-1.80501	0.0013089	0.0542809	0.0423063	1168	tags=47%	list=21%	signal=38%	1896/10505/10371/7292/7869/114900/8822/627/29948/388581/6997/9518/5617/183/140596/3714/56034/7425/654/29949/9244/503618/10584/2255/9547/10501/6019/6781/182/8744/7042/4879/8600/4982/26281/2668/3589/22943/6696/1490/151647/80310/3586/4856/5173/970/651/3624/9235
BP	GO:0098542	defense response to other organism	244	-0.336003	-1.68924	0.00118624	0.0542809	0.0423063	1025	tags=27%	list=18%	signal=23%	55876/9582/10410/118788/23208/10346/961/144811/715/199/100507436/301/4277/6997/2317/10133/6041/1813/140596/9051/25939/117854/7425/1728/283234/2537/3429/10666/10406/503618/3764/85363/10584/3965/51441/653423/9547/23005/163702/9636/10407/55576/2/64127/8519/3824/6565/10060/5063/639/4600/4986/133396/1671/3586/91351/306/5068/634/245908/6039/6035/1670/5054/3002
BP	GO:0006955	immune response	383	-0.321166	-1.68822	0.00111982	0.0542809	0.0423063	1253	tags=30%	list=22%	signal=25%	3383/5590/5293/716/10451/8934/10411/7852/10385/1520/1896/26191/7292/972/3726/5880/55824/3955/9582/10410/118788/375387/10346/1240/619207/961/144811/715/7133/10178/199/100507436/301/4277/6997/3109/2317/10133/1813/140596/11118/3815/79037/9051/25939/117854/4352/1728/926/654/2537/3429/10666/29949/2669/257144/10406/503618/604/85363/11119/10584/214/3965/51441/28755/653423/9547/163702/182/8744/9636/10407…
BP	GO:0006952	defense response	385	-0.315313	-1.65918	0.00111607	0.0542809	0.0423063	1025	tags=26%	list=18%	signal=23%	55876/9582/10410/118788/23208/375387/10346/388581/1240/80274/961/144811/9180/715/7133/199/100507436/301/3725/4277/6997/2317/183/10133/6041/1813/140596/3815/9051/25939/117854/7425/960/1728/654/283234/2537/5603/3429/10666/11343/10406/503618/3764/604/85363/1116/10584/3965/51441/653423/9547/23005/58189/116372/163702/9636/1620/10407/55576/2/64127/8519/8600/2152/2925/1800/10100/3824/6565/7538/10060/504…
BP	GO:0030036	actin cytoskeleton organization	218	-0.330894	-1.64129	0.00121065	0.0542809	0.0423063	1766	tags=43%	list=31%	signal=31%	3925/2620/51421/9037/7126/10092/3055/9024/10979/7481/399687/6722/4983/7138/79784/1265/10788/50488/81788/5159/81/8851/6525/9266/9639/7408/149461/7114/9260/11155/1466/55561/51019/23092/226/10411/54509/357/5880/50848/154796/9788/283431/55607/8837/961/10178/199/301/90627/79778/5629/2317/10611/10580/3815/4647/9051/23022/5357/140469/148170/7168/2041/1901/1465/604/51474/2255/57471/440073/10083/2044/1039…
BP	GO:0009607	response to biotic stimulus	349	-0.308975	-1.61378	0.00112867	0.0542809	0.0423063	1025	tags=25%	list=18%	signal=22%	55876/54757/9451/9582/10410/118788/23208/10346/961/144811/715/7133/199/100507436/301/4277/6997/2317/10133/6041/1813/140596/10345/9051/25939/117854/7425/1728/654/283234/26503/2537/3429/10666/1602/10406/503618/3764/85363/10584/3965/51441/28755/2255/653423/9547/23005/163702/9636/10407/55576/2/64127/8519/2823/2925/3824/6565/7538/9227/10060/7054/5063/639/2353/7429/4600/9314/4986/59/7855/133396/1671/35…
BP	GO:0030029	actin filament-based process	247	-0.320216	-1.60978	0.00118906	0.0542809	0.0423063	1625	tags=39%	list=29%	signal=29%	10979/7481/399687/6722/4983/7138/79784/5144/1265/10788/50488/81788/5159/81/8851/6525/476/9266/58527/9639/7408/3757/149461/7114/9260/11155/1466/55561/51019/23092/226/10411/54509/357/5880/50848/154796/9788/283431/55607/8837/3762/961/10178/199/301/90627/79778/5629/2317/10611/10580/3815/4647/9051/23022/5357/140469/148170/7168/2041/1901/3764/1465/604/51474/2255/57471/6781/440073/10083/2044/10398/11482…
BP	GO:0043207	response to external biotic stimulus	335	-0.308831	-1.60453	0.00113507	0.0542809	0.0423063	1025	tags=25%	list=18%	signal=22%	55876/54757/9582/10410/118788/23208/10346/961/144811/715/7133/199/100507436/301/4277/6997/2317/10133/6041/1813/140596/10345/9051/25939/117854/7425/1728/654/283234/26503/2537/3429/10666/10406/503618/3764/85363/10584/3965/51441/28755/2255/653423/9547/23005/163702/9636/10407/55576/2/64127/8519/2823/2925/3824/6565/7538/9227/10060/7054/5063/639/2353/7429/4600/4986/59/7855/133396/1671/3586/91351/306/50…
BP	GO:0097435	supramolecular fiber organization	236	-0.320162	-1.5989	0.00119617	0.0542809	0.0423063	1319	tags=31%	list=23%	signal=25%	11155/1466/51361/84056/121391/51019/22911/1471/122060/1290/226/10411/54509/24139/357/5880/50848/1301/9788/89795/283431/55607/7373/8837/961/10178/199/79778/5629/10580/4647/10345/9051/1303/1277/283234/5357/1278/148170/7168/2041/1901/1465/51474/1674/57471/79745/7042/10083/10398/8687/114822/4625/124602/1545/50509/5063/4624/7429/7140/51673/1490/83481/1003/58/29993/70/27063/165904/163782/5341/11075/573…
CC	GO:0099512	supramolecular fiber	270	-0.3127	-1.59006	0.00116822	0.0542809	0.0423063	1319	tags=31%	list=23%	signal=25%	11155/1466/196385/51361/84056/121391/10381/22911/122060/5010/1290/226/51308/24139/357/5880/26140/1301/154796/10636/89795/80279/283431/7414/199/301/92241/2317/10611/9051/23022/1277/1293/5357/3611/1278/5493/3270/7168/2274/286/3764/10253/1465/91624/827/1674/6261/79745/10398/1756/8687/339366/4635/4625/124602/65983/57158/50509/8736/57644/10060/4608/730112/283987/4606/4624/4600/7140/51673/83481/6262/72…
BP	GO:0051707	response to other organism	334	-0.305646	-1.58599	0.00113766	0.0542809	0.0423063	1025	tags=25%	list=18%	signal=22%	55876/54757/9582/10410/118788/23208/10346/961/144811/715/7133/199/100507436/301/4277/6997/2317/10133/6041/1813/140596/10345/9051/25939/117854/7425/1728/654/283234/26503/2537/3429/10666/10406/503618/3764/85363/10584/3965/51441/28755/2255/653423/9547/23005/163702/9636/10407/55576/2/64127/8519/2823/3824/6565/7538/9227/10060/7054/5063/639/2353/7429/4600/4986/59/7855/133396/1671/3586/91351/306/5068/22…
CC	GO:0099081	supramolecular polymer	272	-0.310072	-1.57775	0.00117096	0.0542809	0.0423063	1319	tags=31%	list=23%	signal=25%	11155/1466/196385/51361/84056/121391/10381/22911/122060/5010/1290/226/51308/24139/357/5880/26140/1301/154796/10636/89795/80279/283431/7414/199/301/92241/2317/10611/9051/23022/1277/1293/5357/3611/1278/5493/3270/7168/2274/286/3764/10253/1465/91624/827/1674/6261/79745/10398/1756/8687/339366/4635/4625/124602/65983/57158/50509/8736/57644/10060/4608/730112/283987/4606/4624/4600/7140/51673/83481/6262/72…
BP	GO:0034470	ncRNA processing	206	0.434065	2.51961	0.00564972	0.0612298	0.0477222	2790	tags=90%	list=49%	signal=47%	54913/4613/283120/10813/114034/23212/79863/84916/9136/7157/54512/652/51602/10799/80324/126789/9221/91801/113000/27079/9836/23246/51531/10785/9875/90353/54555/56915/115708/10556/55272/79707/138716/27304/54522/23223/10607/85395/55695/23536/55178/51154/92856/65083/56931/705/57602/54517/4234/57647/92345/84365/56342/88745/55226/79050/80789/4931/9188/10171/27341/29777/55720/55164/9277/5822/54663/10436/…
BP	GO:0006364	rRNA processing	131	0.447899	2.45706	0.0046729	0.0612298	0.0477222	2790	tags=93%	list=49%	signal=48%	54913/10813/23212/79863/84916/9136/54512/51602/10799/9221/113000/27079/23246/9875/54555/56915/10556/55272/79707/23223/10607/85395/55695/55178/51154/92856/65083/705/57602/57647/92345/84365/56342/88745/55226/79050/4931/9188/10171/27341/29777/55720/55164/9277/5822/54663/10436/55035/23481/8602/50628/5036/1736/64216/10248/10528/23160/27043/23404/317781/6154/55299/10885/118460/8886/28987/55813/6227/111…
BP	GO:0042254	ribosome biogenesis	178	0.43073	2.45666	0.00520833	0.0612298	0.0477222	2801	tags=90%	list=49%	signal=47%	54913/10813/23212/79863/55794/26574/84916/9136/54512/51602/10799/9221/113000/166378/27079/10514/23246/83743/9875/79029/54555/56915/10556/55272/6838/79707/23223/51116/10607/85395/55695/55178/51154/92856/65083/26155/705/57602/57647/92345/84365/56342/88745/55226/79050/4931/9188/54475/10171/27341/29777/55720/84864/55164/9277/5822/54663/10436/9816/55035/55341/23481/8602/50628/5036/1736/64216/10248/105…
BP	GO:0022613	ribonucleoprotein complex biogenesis	229	0.394831	2.35348	0.00574713	0.0612298	0.0477222	2535	tags=79%	list=45%	signal=46%	54913/10813/23212/79863/55794/26574/58155/84916/9136/54512/51602/10799/25929/9221/113000/166378/27079/10514/23246/83743/9875/79029/54555/56915/10556/55272/6838/79707/23223/51116/10607/85395/55695/55178/51154/92856/65083/26155/96764/705/57602/57647/92345/84365/11218/56342/88745/55226/79050/4931/9188/54475/10171/27341/8662/29777/55720/84864/55164/9277/1983/5822/54663/83443/10436/10978/9816/55035/55…
BP	GO:0016072	rRNA metabolic process	145	0.421381	2.33895	0.00469484	0.0612298	0.0477222	2505	tags=83%	list=44%	signal=48%	54913/10813/23212/79863/10849/84916/9136/115752/7157/54512/51602/10799/84172/9221/113000/27079/23246/9875/54555/56915/10556/55272/79707/23223/10607/85395/55695/55178/51154/92856/65083/9329/705/57602/57647/92345/84365/56342/88745/55226/79050/4931/9188/10171/27341/29777/55720/55164/9277/5822/54663/10436/55035/23481/8602/50628/5036/1736/64216/10248/10528/23160/27043/23404/317781/6154/55299/4691/1088…
BP	GO:0048562	embryonic organ morphogenesis	121	0.408275	2.22388	0.00442478	0.0612298	0.0477222	495	tags=29%	list=9%	signal=27%	9464/2295/55897/6943/89780/5079/3975/6909/57057/60529/2625/2624/668/9421/2735/116039/4613/3211/8928/10265/2294/3198/25806/4838/6926/130497/53904/219736/3199/26018/5156/286204/10370/3398/2263
BP	GO:0060562	epithelial tube morphogenesis	133	0.399873	2.20309	0.00462963	0.0612298	0.0477222	539	tags=26%	list=9%	signal=24%	9464/55897/7421/6943/89780/3975/3791/6909/57057/2625/9421/5241/4824/2297/4613/9955/8928/151449/2294/4838/6926/130497/5979/144165/8549/9953/219736/2736/55083/153572/10370/2263/80000/9241/79191
BP	GO:0006396	RNA processing	378	0.340582	2.14771	0.00925926	0.0612298	0.0477222	2854	tags=83%	list=50%	signal=44%	54913/4613/283120/10813/114034/55796/23212/79863/58155/84916/9136/115752/7157/54512/652/51602/10799/80324/25929/146713/126789/9221/91801/113000/27079/9836/23246/51531/10785/9875/10432/90353/54555/56915/115708/10556/55272/79707/138716/27304/79026/54522/23223/10607/85395/55695/23536/55178/10137/51154/92856/65083/56931/96764/705/57602/54517/4234/57647/92345/84365/11218/56342/88745/55226/79050/80789/…
BP	GO:0034660	ncRNA metabolic process	275	0.338059	2.04985	0.00704225	0.0612298	0.0477222	2581	tags=77%	list=45%	signal=44%	2625/2624/54913/2627/5460/4613/283120/10813/114034/23212/79863/84913/10849/84916/9136/115752/7157/4091/54512/652/51602/10799/80324/84172/126789/9221/91801/113000/2247/27079/9836/23246/51531/2908/10785/9875/7453/90353/54555/56915/115708/10556/55272/79707/138716/27304/54522/57473/23223/57470/10607/85395/55695/23536/55178/51154/92856/65083/56931/9329/705/57602/54517/4234/57647/92345/84365/23211/8178…
BP	GO:0006260	DNA replication	133	0.358498	1.97514	0.00462963	0.0612298	0.0477222	2657	tags=80%	list=47%	signal=43%	2735/4174/81620/2237/51514/116028/8208/2736/55388/64785/9134/675/2021/990/4175/51659/374393/4173/898/7157/4998/4171/10036/54962/5888/5557/5982/5001/83743/5983/641/4176/55159/10714/4172/672/8318/56953/79892/144455/5111/10293/57695/80010/6419/84296/254394/5422/5813/90381/7270/6118/5426/10189/27000/56652/5427/7014/11124/1877/23338/57418/253714/26271/11198/3399/84083/11169/3978/5424/54107/1660/84515/…
BP	GO:0048598	embryonic morphogenesis	244	0.33109	1.97452	0.00628931	0.0612298	0.0477222	539	tags=22%	list=9%	signal=21%	55997/653275/9464/2295/55897/6943/89780/9573/5079/3975/3209/6909/57057/60529/2625/2624/668/9421/2735/4324/2627/5460/116039/4613/2249/3211/8928/10265/151449/2294/3198/190/26011/25806/4838/6926/130497/5979/144165/53904/219736/3199/26018/2736/5156/153572/286204/10370/3398/2263/84913/9241/79191
MF	GO:0001228	DNA-binding transcription activator activity	RNA polymerase II-specific	146	0.343465	1.90984	0.00469484	0.0612298	0.0477222	349	tags=19%	list=6%	signal=18%	9464/2295/55897/6943/5079/3209/57057/60529/7161/2625/2624/668/9421/2735/5241/3670/22809/2297/116039/4613/3211/8928/1870/4212/2294/3198/6926/2122
BP	GO:0006281	DNA repair	203	0.326708	1.90494	0.00529101	0.0612298	0.0477222	2654	tags=75%	list=47%	signal=41%	4862/7161/80820/56154/4174/2237/51514/116028/8208/133746/675/221120/4175/51659/9156/4173/7157/63967/5892/79000/4171/10036/83990/5888/29128/7374/93953/5982/2956/5983/641/84875/4176/55159/10714/64858/56907/55086/9907/7156/4172/10635/27301/51368/4436/54386/119392/6421/672/8318/78996/5395/55183/83443/55170/51444/5111/10293/80010/6419/84296/254394/5422/3014/6599/90381/25/27339/79008/56852/27097/6118/1…
MF	GO:0001216	DNA-binding transcription activator activity	148	0.338661	1.89688	0.00462963	0.0612298	0.0477222	349	tags=19%	list=6%	signal=18%	9464/2295/55897/6943/5079/3209/57057/60529/7161/2625/2624/668/9421/2735/5241/3670/22809/2297/116039/4613/3211/8928/1870/4212/2294/3198/6926/2122
BP	GO:0060485	mesenchyme development	136	0.339639	1.88527	0.0045045	0.0612298	0.0477222	831	tags=30%	list=15%	signal=26%	9464/2295/55897/6943/89780/6909/57057/6591/2625/9421/7478/3670/2297/8928/2294/359845/4838/268/9965/6926/130497/5979/144165/140628/10439/1908/147906/286204/10370/2263/9241/25805/652/187/2626/4487/84172/9221/4092/2335/10509
CC	GO:0140513	nuclear protein-containing complex	438	0.282983	1.83004	0.00917431	0.0612298	0.0477222	2847	tags=78%	list=50%	signal=42%	7421/4862/9421/22809/8928/1870/7404/4174/161176/64785/675/4093/58155/10849/84916/4175/51659/4173/4605/4998/6875/4091/5892/54512/84108/10799/4171/2626/54880/54962/25929/83990/5888/84172/9221/4092/5557/10153/5982/79643/221830/10514/5001/23246/1869/2956/23636/5983/56915/100288540/10556/55272/4176/9894/1051/6472/92856/65083/8021/26155/23293/96764/10714/23225/11218/90665/55703/8178/283248/55226/79050/…
BP	GO:0048568	embryonic organ development	184	0.316449	1.82497	0.00534759	0.0612298	0.0477222	495	tags=21%	list=9%	signal=20%	9464/2295/55897/6943/89780/9573/5079/3975/3791/6909/57057/60529/2625/2624/668/9421/2735/116039/4613/3211/8928/10265/2294/3198/25806/4838/6926/130497/144165/53904/219736/3199/26018/2736/5156/286204/10370/3398/2263
MF	GO:0003700	DNA-binding transcription factor activity	354	0.282808	1.77347	0.00869565	0.0612298	0.0477222	646	tags=20%	list=11%	signal=19%	9464/2295/55897/7421/6943/390010/10365/10661/5079/4862/3975/3209/6909/57057/6591/60529/7161/2625/2624/668/51450/169270/9421/2735/5241/3670/22809/4824/2297/2627/5460/116039/4613/3211/84891/8928/1870/10265/4212/2128/2294/56033/3198/4066/136259/57616/25806/728927/6926/130497/9580/2122/140628/23316/3171/3199/22850/646/2736/153572/84913/4093/79191/79973/162979/163059/3659/2000/9480/4605/7157/463
BP	GO:0006302	double-strand break repair	109	0.332161	1.77249	0.00429185	0.0612298	0.0477222	2473	tags=72%	list=44%	signal=41%	56154/4174/2237/116028/675/4175/51659/4173/7157/5892/79000/4171/83990/5888/641/4176/55159/64858/56907/55086/9907/7156/4172/10635/4436/54386/119392/6421/672/8318/78996/55183/51444/80010/6419/84296/254394/5422/3014/6599/27339/79008/6118/113130/10459/84250/8289/7516/253714/5371/84309/79184/1653/4292/84515/79728/54537/57599/5591/57492/7518/5932/84126/23064/7520/24144/23347/1111/157570/3148/7517/8295/…
BP	GO:0048738	cardiac muscle tissue development	103	0.335698	1.76021	0.00434783	0.0612298	0.0477222	815	tags=35%	list=14%	signal=30%	55897/89780/6909/57057/6331/6546/7161/5600/9421/7478/2735/3670/5999/2627/84525/8928/26011/6926/144165/140628/10021/5156/10370/3398/2263/6445/115701/9241/79191/5318/85366/652/2626/4487/4092/2247
MF	GO:0000981	DNA-binding transcription factor activity	RNA polymerase II-specific	343	0.280344	1.74618	0.00847458	0.0612298	0.0477222	463	tags=17%	list=8%	signal=17%	9464/2295/55897/7421/6943/390010/10365/10661/5079/4862/3975/3209/6909/57057/6591/60529/7161/2625/2624/668/51450/169270/9421/2735/5241/3670/22809/4824/2297/2627/5460/116039/4613/3211/8928/1870/10265/4212/2128/2294/56033/3198/4066/136259/57616/25806/728927/6926/130497/9580/2122/140628/23316/3171/3199/22850/2736/153572
BP	GO:0007507	heart development	228	0.291953	1.74602	0.00555556	0.0612298	0.0477222	815	tags=28%	list=14%	signal=25%	9464/55897/89780/3209/3791/6909/57057/6591/6331/6546/7161/2625/5600/9421/7478/2735/3670/5999/4824/2627/84525/8928/2294/6586/4916/7404/26011/3643/4838/9965/6926/130497/144165/140628/10021/10439/55130/2736/5156/10370/3398/2263/6445/115701/80000/9241/79191/287/7157/4091/5318/85366/652/5138/187/2626/54880/57167/1636/4487/7010/4092/2335/2247
MF	GO:0140640	catalytic activity	acting on a nucleic acid	242	0.29298	1.74384	0.00645161	0.0612298	0.0477222	2615	tags=74%	list=46%	signal=41%	54913/79605/4174/114034/2237/55794/221120/2021/4175/9156/4173/115752/5892/54512/10799/4171/80324/83990/5888/84172/7374/5557/91801/5982/221830/9836/51531/2956/5983/641/7453/54555/56915/115708/10556/89797/4176/57470/55695/55178/56931/23293/96764/10714/64858/51251/4234/57647/11218/55703/10847/7156/10623/4172/27301/9188/4436/25885/10171/164045/5395/11269/10436/171568/6897/56257/9941/5111/8565/56919/6…
BP	GO:0007417	central nervous system development	330	0.279713	1.73743	0.00813008	0.0612298	0.0477222	681	tags=20%	list=12%	signal=19%	3737/10842/89780/478/5079/869/4862/728/1141/3975/57057/4852/6331/6546/7161/5122/2624/10718/64377/2735/3670/22809/5999/3746/4613/25960/3211/64405/151449/4212/3738/5362/190/4916/26011/340719/25806/4838/6926/26047/9580/3572/8633/158067/3199/55130/54541/2736/2662/10370/1902/3398/2263/128853/347902/675/9241/58155/51599/6457/9118/7157/6695/374946/463/652/84277
BP	GO:0002009	morphogenesis of an epithelium	197	0.296398	1.72675	0.00540541	0.0612298	0.0477222	548	tags=20%	list=10%	signal=19%	9464/2295/55897/7421/6943/89780/3975/3209/3791/6909/57057/6591/2625/9421/5241/4824/2297/4613/9955/8928/151449/2294/4838/6926/130497/5979/144165/8549/9953/219736/2736/55083/153572/10370/2263/80000/9241/79191/128272
BP	GO:0014706	striated muscle tissue development	107	0.324177	1.71672	0.00431034	0.0612298	0.0477222	815	tags=34%	list=14%	signal=29%	55897/89780/6909/57057/6331/6546/7161/5600/9421/7478/2735/3670/5999/2627/84525/8928/26011/6926/144165/140628/10021/5156/10370/3398/2263/6445/115701/9241/79191/5318/85366/652/2626/4487/4092/2247
BP	GO:0003002	regionalization	158	0.302492	1.7119	0.0049505	0.0612298	0.0477222	708	tags=26%	list=12%	signal=23%	55997/9464/55897/89780/9573/3975/6909/57057/60529/9421/7478/2735/3670/4824/2297/3211/8928/2294/5362/56033/25806/4838/6926/130497/144165/140628/3199/55130/2736/153572/286204/10370/2263/9241/79191/7157/55329/4091/652/187/2626
BP	GO:0003006	developmental process involved in reproduction	252	0.284573	1.71086	0.00625	0.0612298	0.0477222	576	tags=20%	list=10%	signal=19%	2295/7421/6943/5079/1617/57055/57054/57135/3975/3209/3791/2625/338/668/9421/2735/5241/4824/2627/10265/8614/151449/6586/56154/285/190/340719/3643/4838/268/10184/440804/6926/130497/150221/8633/8549/3171/117/646/85376/5156/10370/2263/80000/675/9241/286207/162979/200373
CC	GO:0000785	chromatin	427	0.263968	1.70916	0.00925926	0.0612298	0.0477222	966	tags=24%	list=17%	signal=21%	9464/2295/55897/7421/6943/390010/10365/10661/5079/440686/4862/3975/3209/6909/57057/6591/60529/7161/2625/668/51450/9421/5241/3670/22809/4824/2297/2627/84525/4613/3211/8928/1870/10265/4212/2128/85453/2294/79711/56033/3198/4066/190/136259/57616/25806/6926/130497/9580/8345/140628/23316/3171/3199/22850/8208/153572/10370/3398/84913/4093/79191/3659/2000/374393/9480/7157/463/4091/54512/8363/4171/4610/100…
CC	GO:0005759	mitochondrial matrix	151	0.303793	1.70526	0.00465116	0.0612298	0.0477222	2436	tags=68%	list=43%	signal=40%	10202/64064/5163/55794/7157/5138/80324/35/10105/5888/27349/5106/117145/23590/2908/387787/10884/6182/63875/51116/55178/6472/339983/6183/1593/55210/25902/29088/10797/55753/4704/7156/84706/55066/64975/219/388962/56953/1632/2310/513/65008/200205/2356/54949/80273/90480/55168/26995/64216/8659/2617/205/197322/9361/64949/81889/25973/54998/87178/7263/80308/3313/56652/79072/3735/84769/4285/92935/3396/57570…
BP	GO:0007389	pattern specification process	172	0.298649	1.70141	0.00487805	0.0612298	0.0477222	710	tags=26%	list=13%	signal=23%	55997/9464/55897/89780/9573/3975/6909/57057/60529/9421/10718/7478/2735/3670/4824/2297/3211/8928/4212/2294/5362/56033/25806/4838/6926/130497/144165/140628/3199/55130/2736/153572/286204/10370/2263/9241/79191/7157/55329/4091/652/187/2626/54880
MF	GO:0140098	catalytic activity	acting on RNA	156	0.293083	1.65993	0.00487805	0.0612298	0.0477222	2242	tags=67%	list=39%	signal=41%	54913/114034/2237/55794/221120/2021/9156/115752/54512/10799/80324/83990/84172/5557/91801/221830/9836/51531/7453/54555/56915/115708/10556/57470/55695/55178/56931/23293/96764/51251/4234/57647/11218/55703/10623/9188/25885/10171/11269/10436/171568/6897/56257/9941/8565/56919/10940/25819/64216/5511/2617/11325/10248/23404/317781/64852/25973/87178/4141/8886/28987/8846/3735/9704/57062/51728/339175/54482/5…
MF	GO:0061629	RNA polymerase II-specific DNA-binding transcription factor binding	123	0.305468	1.65897	0.00458716	0.0612298	0.0477222	356	tags=14%	list=6%	signal=13%	9464/7421/6943/57057/7161/2625/2624/668/9421/3670/4824/2627/149563/8928/190/6926/8345
MF	GO:0000977	RNA polymerase II transcription regulatory region sequence-specific DNA binding	376	0.262576	1.65789	0.00925926	0.0612298	0.0477222	749	tags=20%	list=13%	signal=19%	9464/2295/55897/7421/6943/390010/10365/10661/5079/4862/3975/3209/6909/57057/6591/60529/7161/2625/2624/668/9421/2735/5241/3670/22809/4824/2297/2627/5460/116039/4613/3211/84891/1870/10265/4212/2128/2294/56033/3198/4066/136259/7404/25806/728927/6926/130497/9580/2122/140628/23316/3171/219736/2736/153572/84913/4093/79191/79973/162979/163059/3659/2000/9480/4605/7157/463/163071/4610/2626/54880/57167/147…
BP	GO:0030900	forebrain development	139	0.2993	1.65577	0.00460829	0.0612298	0.0477222	495	tags=19%	list=9%	signal=18%	3737/89780/478/5079/1141/3975/4852/6331/6546/5122/2624/10718/2735/3670/22809/3746/151449/3738/190/25806/6926/26047/2736/1902/3398/2263
BP	GO:0003007	heart morphogenesis	110	0.310595	1.654	0.004329	0.0612298	0.0477222	784	tags=30%	list=14%	signal=26%	9464/55897/89780/6909/57057/6591/2625/9421/3670/2627/8928/2294/6586/3643/4838/6926/144165/140628/10439/10370/2263/115701/9241/7157/4091/5318/85366/652/187/2626/4487/7010/4092
BP	GO:0048762	mesenchymal cell differentiation	106	0.311369	1.6443	0.00429185	0.0612298	0.0477222	831	tags=27%	list=15%	signal=24%	9464/2295/6943/57057/6591/2625/7478/3670/359845/9965/6926/130497/5979/140628/10439/1908/147906/286204/10370/2263/9241/25805/652/4487/84172/9221/4092/2335/10509
BP	GO:0052547	regulation of peptidase activity	100	-0.366606	-1.64039	0.00389105	0.0612298	0.0477222	733	tags=26%	list=13%	signal=23%	960/1293/50859/1944/2537/130399/10653/10406/489/5274/7498/3965/58189/2/2152/1800/79444/3491/1470/7429/9314/1490/7057/284293/1469/5054
BP	GO:0060322	head development	268	0.269111	1.64005	0.00666667	0.0612298	0.0477222	754	tags=22%	list=13%	signal=20%	3737/89780/478/5079/869/1141/3975/4852/6331/6546/5122/2624/10718/2735/3670/22809/5999/3746/116039/3211/64405/151449/4212/3738/5362/190/129293/340719/25806/4838/6926/26047/144165/8633/158067/3199/55130/54541/2736/5156/2662/1902/3398/2263/347902/675/9241/58155/9118/5198/7157/374946/463/652/84277/1636/4487/83992/79625
BP	GO:0051276	chromosome organization	205	0.281027	1.63529	0.00546448	0.0612298	0.0477222	3003	tags=82%	list=53%	signal=40%	56154/144165/4174/81620/2237/116028/23212/64785/9134/675/990/4175/51659/9156/4173/898/4605/7157/5892/8363/4171/83990/5888/401541/5982/79643/55196/23636/5983/641/89797/4176/9894/8362/4733/23293/64858/92345/55226/7156/201161/4172/8520/4436/54386/29781/8318/164045/55183/79892/5111/6419/84296/254394/1736/5813/11130/6599/9183/9631/25/25936/9587/79008/6118/113130/10459/55706/56652/7014/84250/8289/5073/…
CC	GO:0015629	actin cytoskeleton	161	-0.342465	-1.62973	0.00252845	0.0612298	0.0477222	1625	tags=42%	list=29%	signal=31%	10979/399687/10120/4983/7138/79784/1265/10788/11337/5244/81/6525/6622/7408/57530/9260/160851/55362/11155/5590/226/54751/10411/9423/357/5880/154796/9788/283431/55607/7414/199/301/79778/92241/2317/10611/10580/4647/9051/23022/5357/3611/140469/7168/10253/51474/54492/91624/6804/10398/4635/4625/57644/4624/7429/7140/23237/59/58498/58/70/27145/165904/57565/89/25802
BP	GO:0007423	sensory organ development	185	0.280368	1.62648	0.0052356	0.0612298	0.0477222	495	tags=19%	list=9%	signal=18%	9464/2295/7111/89780/4081/9573/3975/3209/3791/6909/2625/2624/668/170692/348980/116039/4613/4212/94137/3198/4916/25806/6926/130497/5979/144165/53904/401498/8549/219736/3199/26018/5156/286204/10370/2263
MF	GO:0140097	catalytic activity	acting on DNA	102	0.311471	1.62527	0.00431034	0.0612298	0.0477222	2554	tags=69%	list=45%	signal=38%	79605/4174/2237/221120/2021/4175/9156/4173/5892/4171/83990/5888/7374/5982/2956/5983/641/89797/4176/10714/64858/10847/7156/4172/27301/4436/164045/5395/9941/5111/6419/254394/5422/1736/79008/121642/5426/56652/8846/5427/7014/7516/84083/3978/5424/54107/1653/4292/1660/84515/79725/27443/170506/5932/1789/5976/6832/23064/51773/7520/9126/1107/7517/10856/8438/3070/5981/22907/348654/55728
BP	GO:0048732	gland development	168	0.284148	1.62182	0.0047619	0.0612298	0.0477222	815	tags=24%	list=14%	signal=21%	9464/55897/7421/6943/89780/3209/6909/6591/2625/5122/2624/10718/2735/5241/3670/4824/2627/151449/2294/190/3643/4838/6926/2736/5156/10370/3398/2263/675/9241/51599/9480/8140/652/3099/4487/7052/1181/5106/2247
CC	GO:0062023	collagen-containing extracellular matrix	142	-0.346215	-1.61803	0.00380228	0.0612298	0.0477222	1253	tags=37%	list=22%	signal=30%	3383/4147/1290/1520/221914/133584/3911/7869/1294/1301/7059/23213/7041/7373/7078/301/78987/9507/4059/9518/6277/633/183/375790/1690/333/1303/1277/1293/1278/115908/388697/59277/8510/3965/1299/2255/7042/2/51129/2152/10631/50509/3491/1490/2312/7057/59/4856/6275/22915/3490/5054
CC	GO:0098687	chromosomal region	121	0.296809	1.61673	0.00442478	0.0612298	0.0477222	2410	tags=64%	list=42%	signal=38%	4174/81620/2237/675/4175/4173/4998/5892/8363/4171/5888/401541/79643/5001/79682/641/4176/9894/8362/1051/23293/64858/55226/201161/4172/10635/8520/4436/54386/55183/8563/5111/1059/3014/79019/5813/11130/6599/9183/25936/6118/113130/10189/7014/84250/11243/55920/79723/5371/5424/54107/9555/170506/5591/283489/51112/79902/57122/25983/54984/5976/23064/7520/24144/23347/79172/1111/9031/9126/157570/3192/23219/7…
MF	GO:1990837	sequence-specific double-stranded DNA binding	448	0.250094	1.61248	0.00970874	0.0612298	0.0477222	854	tags=22%	list=15%	signal=20%	9464/2295/55897/7421/6943/390010/10365/10661/5079/4862/3975/3209/6909/57057/6591/60529/7161/2625/2624/668/51450/9421/2735/5241/3670/22809/4824/2297/2627/5460/116039/4613/3211/84891/8928/1870/10265/4212/2128/2294/56033/3198/4066/136259/7404/25806/728927/6926/130497/9580/2122/4174/140628/23316/3171/219736/3199/646/2736/153572/55388/84913/4093/79191/79973/990/162979/163059/3659/2000/9480/4605/7157/4…
CC	GO:0098552	side of membrane	143	-0.344596	-1.61111	0.00378788	0.0612298	0.0477222	1172	tags=36%	list=21%	signal=30%	10385/3590/26191/972/29121/154796/9788/80274/9180/246329/100507436/301/4277/4059/928/921/6277/3675/460/11118/3815/2028/4352/3679/2159/6616/10666/2669/286/9244/1901/401474/11119/482/10584/214/5243/2348/2044/55576/925/2152/10384/255738/7054/6966/7057/1003/133396/6967/85397/917
MF	GO:0000976	transcription cis-regulatory region binding	411	0.250045	1.60778	0.00917431	0.0612298	0.0477222	756	tags=19%	list=13%	signal=18%	9464/2295/55897/7421/6943/390010/10365/10661/5079/4862/3975/3209/6909/57057/6591/60529/7161/2625/2624/668/9421/2735/5241/3670/22809/4824/2297/2627/5460/116039/4613/3211/84891/8928/1870/10265/4212/2128/2294/56033/3198/4066/136259/7404/25806/728927/6926/130497/9580/2122/140628/23316/3171/219736/2736/153572/84913/4093/79191/79973/162979/163059/3659/2000/9480/4605/7157/463/4091/163071/4610/2626/54880…
MF	GO:0001067	transcription regulatory region nucleic acid binding	411	0.250045	1.60778	0.00917431	0.0612298	0.0477222	756	tags=19%	list=13%	signal=18%	9464/2295/55897/7421/6943/390010/10365/10661/5079/4862/3975/3209/6909/57057/6591/60529/7161/2625/2624/668/9421/2735/5241/3670/22809/4824/2297/2627/5460/116039/4613/3211/84891/8928/1870/10265/4212/2128/2294/56033/3198/4066/136259/7404/25806/728927/6926/130497/9580/2122/140628/23316/3171/219736/2736/153572/84913/4093/79191/79973/162979/163059/3659/2000/9480/4605/7157/463/4091/163071/4610/2626/54880…
CC	GO:1990904	ribonucleoprotein complex	289	0.261461	1.60268	0.00724638	0.0612298	0.0477222	2943	tags=83%	list=52%	signal=42%	54913/6029/190/10813/23212/58155/84916/9136/60678/51602/10799/9221/83694/8568/23246/10884/23636/10432/6182/10556/55272/138716/63875/51116/10607/85395/10137/51154/92856/4733/65083/6183/26155/23293/96764/8994/705/92345/29088/56342/88745/55226/79050/4931/8220/672/27341/8662/64975/55720/23076/9277/5822/54663/83443/10436/56257/65008/55702/23481/678/8602/50628/54957/90480/25980/55168/5036/10940/1736/46…
CC	GO:0005730	nucleolus	386	0.254688	1.60104	0.00980392	0.0612298	0.0477222	2793	tags=74%	list=49%	signal=40%	5079/145741/6331/54913/9421/4613/10687/10813/114034/2237/9088/8817/219736/51514/646/2736/3428/23212/55388/56924/55794/22822/26574/10849/84916/9136/6835/7157/6875/54512/51602/10799/54982/401541/84172/9221/8568/56902/4092/57673/221830/79697/10514/23246/83743/55269/9875/10432/641/84875/56915/10556/55272/6838/79707/23223/10607/85395/55695/51154/92856/65083/26155/23293/96764/705/57602/55201/4234/57647…
CC	GO:0097060	synaptic membrane	120	0.293154	1.59249	0.00442478	0.0612298	0.0477222	927	tags=31%	list=16%	signal=26%	3737/478/6529/869/1141/375323/386617/440829/6546/64101/3746/348980/59284/81832/2912/3738/79953/4916/57622/1902/4985/9123/287/81831/27253/1740/2562/1138/5138/58489/140730/10509/145581/22999/9699/3761/5028
BP	GO:0009790	embryo development	439	0.246018	1.59051	0.00925926	0.0612298	0.0477222	539	tags=15%	list=9%	signal=15%	55997/653275/9464/2295/55897/6943/89780/10365/9573/5079/3975/3209/3791/6909/57057/60529/2625/338/2624/668/9421/7478/2735/3670/4324/4824/2627/84525/5460/116039/4613/2249/3211/8928/10265/151449/4212/2128/2294/5362/3198/190/26011/25806/3643/4838/6926/130497/5979/144165/53904/219736/3199/26018/2736/5156/153572/286204/10370/3398/2263/84913/675/26574/9241/79191
BP	GO:0007420	brain development	252	0.264177	1.58824	0.00625	0.0612298	0.0477222	754	tags=21%	list=13%	signal=19%	3737/89780/478/5079/869/1141/3975/4852/6331/6546/5122/2624/10718/2735/3670/22809/5999/3746/3211/64405/151449/4212/3738/5362/190/340719/25806/4838/6926/26047/8633/158067/3199/55130/54541/2736/2662/1902/3398/2263/347902/675/9241/58155/9118/7157/374946/463/652/84277/1636/4487/83992/79625
BP	GO:0042110	T cell activation	158	-0.33375	-1.58785	0.00375	0.0612298	0.0477222	1253	tags=33%	list=22%	signal=26%	3383/5590/5293/1725/8934/10385/26191/7292/972/3726/5880/55824/3955/961/7133/199/100507436/301/4277/441478/921/3109/3714/3815/960/926/283234/604/4004/11119/3707/9935/864/3965/28755/8744/64127/925/8600/28526/639/6966/1958/7855/3586/8320/1960/6967/970/634/5734/917
MF	GO:0003690	double-stranded DNA binding	472	0.245639	1.57998	0.00990099	0.0612298	0.0477222	860	tags=22%	list=15%	signal=20%	9464/2295/55897/7421/6943/390010/10365/10661/5079/4862/3975/3209/6909/57057/6591/60529/7161/2625/2624/668/51450/9421/2735/5241/3670/22809/4824/2297/2627/5460/116039/4613/3211/84891/8928/1870/10265/4212/2128/2294/56033/3198/4066/136259/7404/25806/728927/6926/130497/9580/2122/4174/140628/23316/2237/3171/219736/3199/646/2736/153572/3428/55388/84913/4093/79191/79973/990/162979/163059/3659/2000/9480/4…
MF	GO:0000987	cis-regulatory region sequence-specific DNA binding	349	0.253297	1.57885	0.00862069	0.0612298	0.0477222	756	tags=20%	list=13%	signal=19%	9464/2295/55897/7421/6943/390010/10365/10661/5079/4862/3975/3209/6909/57057/6591/7161/2625/2624/668/9421/2735/5241/3670/4824/2297/2627/5460/4613/3211/84891/8928/1870/10265/4212/2128/2294/3198/4066/136259/7404/25806/728927/6926/9580/2122/140628/23316/3171/2736/153572/84913/4093/79191/162979/3659/2000/9480/4605/7157/463/163071/4610/2626/57167/147660/5077/57621/4487/388569/29128
CC	GO:1990351	transporter complex	106	0.295563	1.56083	0.00429185	0.0612298	0.0477222	377	tags=17%	list=7%	signal=16%	26251/3737/56964/478/6833/1141/55107/440829/6331/3786/3746/79895/348980/59284/3738/26047/10021/56479
BP	GO:0035239	tube morphogenesis	331	0.249653	1.5519	0.00826446	0.0612298	0.0477222	539	tags=18%	list=9%	signal=18%	9464/55897/7421/6943/89780/10365/6833/728/3975/8038/3209/3791/6909/290/57057/2625/338/2624/9421/2735/5241/3670/4824/2297/2627/23251/4613/25960/9955/8928/1870/151449/58504/2294/3198/285/147372/4838/10855/6926/130497/5979/144165/401498/8549/8817/9953/219736/8325/57608/2736/55083/5156/153572/10370/3398/2263/84913/80000/9241/79191
MF	GO:0000978	RNA polymerase II cis-regulatory region sequence-specific DNA binding	339	0.247709	1.54494	0.00813008	0.0612298	0.0477222	359	tags=13%	list=6%	signal=13%	9464/2295/55897/7421/6943/390010/10365/10661/5079/4862/3209/6909/57057/6591/7161/2625/2624/668/9421/2735/5241/3670/4824/2297/2627/5460/4613/3211/84891/1870/10265/4212/2128/2294/3198/4066/136259/7404/25806/728927/6926/9580/2122/140628
MF	GO:0005509	calcium ion binding	207	-0.310973	-1.53405	0.00364078	0.0612298	0.0477222	1422	tags=43%	list=25%	signal=33%	8904/56139/26256/9746/3339/81/8851/6622/51661/5168/976/3241/8291/828/2979/1952/56146/10627/26035/56121/56145/4147/716/51760/57451/56126/56144/83988/55033/133584/23007/56141/7059/26167/23213/56127/1953/80864/23208/5099/80274/715/147968/1008/54885/199/301/1001/54947/78987/23670/6277/84059/3714/375790/410/80307/50859/5357/2159/3270/388697/64084/90342/283229/84698/8938/57717/6261/182/56143/55576/7982…
BP	GO:0009887	animal organ morphogenesis	376	0.241274	1.52339	0.00925926	0.0612298	0.0477222	548	tags=19%	list=10%	signal=19%	9464/2295/55897/7421/6943/89780/5079/3975/3209/3791/6909/57057/6591/6331/60529/2625/2624/668/9421/10718/2735/5241/3670/4824/2297/2627/348980/116039/4613/2249/9955/3211/8928/10265/151449/4212/2294/6586/359845/3198/25806/3643/4838/2690/9965/6926/130497/144165/1297/140628/53904/401498/10439/8817/9953/219736/3199/26018/2736/55083/5156/5654/153572/286204/10370/3398/2263/115701/80000/9241/79191/128272
BP	GO:1905114	cell surface receptor signaling pathway involved in cell-cell signaling	199	0.259467	1.50943	0.00546448	0.0612298	0.0477222	669	tags=20%	list=12%	signal=18%	205147/55897/89780/869/1141/92162/642938/6591/2625/7478/2735/3670/5999/2297/25960/81832/8840/23542/56033/129293/25806/9580/144165/388135/8549/23316/23401/8325/147906/2263/115701/9241/128272/388630/25805/898/2562/374946/1138/652
BP	GO:0035295	tube development	399	0.238227	1.50613	0.00980392	0.0612298	0.0477222	539	tags=17%	list=9%	signal=17%	9464/2295/55897/7421/6943/89780/10365/6833/728/3975/8038/3209/3791/6909/290/57057/4852/60529/7161/2625/338/2624/9421/2735/5241/3670/4824/2297/2627/23251/84525/4613/25960/9955/8928/1870/151449/58504/2294/5362/3198/285/147372/4838/10855/6926/130497/5979/144165/140628/401498/3572/8549/8817/9953/219736/8325/57608/2736/55083/5156/153572/10370/3398/2263/84913/80000/9241/79191
BP	GO:0045944	positive regulation of transcription by RNA polymerase II	374	0.236784	1.50258	0.00917431	0.0612298	0.0477222	646	tags=16%	list=11%	signal=15%	9464/2295/55897/7421/6943/89780/10365/5079/4862/3209/6909/57057/60529/7161/2625/2624/668/9421/7478/2735/5241/3670/22809/4824/2297/2627/5460/116039/4613/2249/3211/8928/1870/4212/2128/2294/3198/136259/4838/6926/130497/7036/2122/140628/3171/3199/2736/3428/10370/2263/4093/26574/9241/79191/3659/2000/9480/4605/7157/6875/463
CC	GO:0098797	plasma membrane protein complex	152	0.267104	1.49638	0.00478469	0.0612298	0.0477222	578	tags=23%	list=10%	signal=21%	26251/3737/89780/478/6833/1141/440829/6331/28316/3786/54518/3746/348980/59284/64405/3738/730/3643/26047/5979/7036/10021/56479/3572/1005/3680/8325/6442/54331/610/286204/6445/165829/3785/3689
MF	GO:0140297	DNA-binding transcription factor binding	164	0.262115	1.49438	0.00471698	0.0612298	0.0477222	356	tags=12%	list=6%	signal=11%	9464/7421/6943/6909/57057/7161/2625/2624/668/9421/3670/4824/2627/862/149563/8928/190/6926/8345
CC	GO:0098794	postsynapse	209	0.256019	1.49075	0.00568182	0.0612298	0.0477222	755	tags=22%	list=13%	signal=20%	3737/478/6529/869/1141/642938/375323/386617/440829/6546/64101/3746/348980/59284/81832/10815/11178/3738/58512/23542/27445/3781/79953/4916/80725/7036/5327/388135/8927/57622/1902/4985/56924/9123/6457/287/9118/81831/27253/1740/6695/2562/1138/23371/4744/83992/58489
BP	GO:0003013	circulatory system process	185	0.252136	1.4627	0.0052356	0.0612298	0.0477222	929	tags=26%	list=16%	signal=23%	26251/478/10365/6833/388125/145741/6529/3363/6909/57057/4852/6331/6546/3670/5999/2627/348980/84525/79987/4922/9429/3781/3643/10699/10021/1908/8671/610/3398/6445/79191/287/4037/5318/85366/8140/5138/2626/196740/1636/7010/4092/6573/6542/92745/3672/54795/5028/89797
MF	GO:0008134	transcription factor binding	208	0.251356	1.46225	0.00571429	0.0612298	0.0477222	499	tags=12%	list=9%	signal=12%	9464/2295/7421/6943/6909/57057/7161/2625/2624/668/9421/5241/3670/4824/2627/862/149563/8928/4212/190/6926/8345/3428/10370/3398/84913
BP	GO:0016071	mRNA metabolic process	239	0.241665	1.45662	0.0060241	0.0612298	0.0477222	2900	tags=78%	list=51%	signal=40%	7421/1617/57055/57054/57135/728/59284/340719/55796/58155/7157/6875/54512/80324/25929/146713/27079/1869/10432/56915/115708/51154/56931/23293/96764/54517/11218/2334/8220/6421/23076/8563/83443/54915/10978/6427/10643/55702/678/50628/54496/54957/25980/26995/25819/1736/90826/4670/5511/22827/26019/27339/10078/10642/23404/10262/1477/64852/4691/10189/7536/9128/118460/87178/51605/10419/79622/23283/6426/577…
CC	GO:0005667	transcription regulator complex	165	0.25344	1.43867	0.00980392	0.0612298	0.0477222	259	tags=10%	list=5%	signal=10%	9464/2295/7421/6943/4862/3975/6909/60529/2624/9421/3670/22809/2627/8928/1870/2294
BP	GO:0014070	response to organic cyclic compound	273	0.235309	1.4325	0.00680272	0.0612298	0.0477222	457	tags=15%	list=8%	signal=15%	9464/7421/6943/478/10365/6529/1141/3363/3209/5069/6591/6546/5122/338/5241/3670/4324/5999/4824/2627/348980/4330/149563/8928/8614/2912/2294/6586/285/190/4916/4838/268/2690/9965/7056/5327/10021/117/54541/54331/610
MF	GO:0008092	cytoskeletal protein binding	303	-0.277603	-1.43082	0.00690449	0.0612298	0.0477222	1609	tags=37%	list=28%	signal=28%	399687/26249/7402/4983/7138/10018/1759/79784/9746/1265/1742/10788/1773/11337/81/1845/8851/6525/6622/79768/2801/22846/9639/7408/57530/7114/9260/11155/1466/51361/84056/84962/8842/51560/9223/226/54751/8934/51308/24139/7852/83988/357/10636/9788/89795/283431/55607/23208/64787/7414/199/79778/92241/26112/5864/2317/6277/10611/10580/4647/9051/23022/283234/5357/140469/7168/64084/9455/286/257144/1465/123624…
BP	GO:0048729	tissue morphogenesis	239	0.237153	1.42942	0.0060241	0.0612298	0.0477222	548	tags=18%	list=10%	signal=17%	9464/2295/55897/7421/6943/89780/3975/3209/3791/6909/57057/6591/2625/9421/5241/3670/4824/2297/4613/9955/8928/151449/2294/4838/6926/130497/5979/144165/140628/8549/9953/219736/2736/55083/153572/286204/10370/2263/80000/9241/79191/128272
BP	GO:0044419	biological process involved in interspecies interaction between organisms	381	-0.269467	-1.41762	0.00223464	0.0612298	0.0477222	1025	tags=22%	list=18%	signal=20%	55876/54757/9582/10410/118788/23208/10346/961/144811/715/7133/199/100507436/301/3725/4277/6997/2317/10133/6041/1813/140596/81607/10345/9051/25939/117854/7425/1728/654/283234/26503/2537/3429/10666/10406/503618/3764/85363/10584/3965/51441/28755/2255/653423/9547/23005/163702/9636/10407/55576/2/64127/8519/2823/3824/6565/7538/9227/10060/7054/5063/639/2353/7429/4600/4986/59/7855/133396/1671/3586/91351/…
BP	GO:0051093	negative regulation of developmental process	295	0.231645	1.4147	0.00735294	0.0612298	0.0477222	679	tags=20%	list=12%	signal=18%	9464/55897/89780/10365/9573/6833/869/6909/6591/7161/2625/2624/5600/3670/5999/4824/23251/862/84525/4613/1870/93166/8614/8840/4212/359845/285/4916/283659/4838/268/6926/130497/144165/401498/55796/3199/147906/2662/10370/3398/115701/57761/9241/79191/162979/3659/120114/25805/23286/4037/7157/374946/25817/4091/5318/652/8363
BP	GO:0051253	negative regulation of RNA metabolic process	466	0.21859	1.41356	0.00952381	0.0612298	0.0477222	869	tags=18%	list=15%	signal=17%	2295/55897/7421/6943/10365/4114/5079/1617/57055/57054/57135/3975/6909/57057/6591/2625/2624/668/169270/9421/3670/22809/4824/2297/2627/862/84525/5460/116039/84891/8928/93166/4212/2294/190/57616/25806/4838/6926/130497/9580/144165/2122/140628/51655/23316/3199/2736/153572/3428/10370/3398/2263/84913/27153/57761/9241/79191/58155/162979/3659/23286/898/7157/463/652/5138/84108/2626/54880/8427/57167/57621/4…
BP	GO:1902679	negative regulation of RNA biosynthetic process	424	0.217646	1.41175	0.00925926	0.0612298	0.0477222	869	tags=19%	list=15%	signal=17%	2295/55897/7421/6943/10365/4114/5079/3975/6909/57057/6591/2625/2624/668/169270/9421/3670/22809/4824/2297/2627/862/84525/5460/116039/84891/8928/93166/4212/2294/190/57616/25806/4838/6926/130497/9580/144165/2122/140628/51655/23316/3199/2736/153572/3428/10370/3398/2263/84913/27153/57761/9241/79191/162979/3659/23286/898/7157/463/652/5138/84108/2626/54880/8427/57167/57621/4487/29128/4092/57673/30818/79…
BP	GO:0045892	negative regulation of DNA-templated transcription	419	0.218512	1.40989	0.00900901	0.0612298	0.0477222	869	tags=19%	list=15%	signal=17%	2295/55897/7421/6943/10365/4114/5079/3975/6909/57057/6591/2625/2624/668/169270/9421/3670/22809/4824/2297/2627/862/84525/5460/116039/84891/8928/93166/4212/2294/190/57616/25806/4838/6926/130497/9580/144165/2122/140628/51655/23316/3199/2736/153572/3428/10370/3398/2263/84913/27153/57761/9241/79191/162979/3659/23286/898/7157/463/652/5138/84108/2626/54880/8427/57167/57621/4487/29128/4092/57673/30818/79…
BP	GO:1903507	negative regulation of nucleic acid-templated transcription	420	0.218061	1.40847	0.00934579	0.0612298	0.0477222	869	tags=19%	list=15%	signal=17%	2295/55897/7421/6943/10365/4114/5079/3975/6909/57057/6591/2625/2624/668/169270/9421/3670/22809/4824/2297/2627/862/84525/5460/116039/84891/8928/93166/4212/2294/190/57616/25806/4838/6926/130497/9580/144165/2122/140628/51655/23316/3199/2736/153572/3428/10370/3398/2263/84913/27153/57761/9241/79191/162979/3659/23286/898/7157/463/652/5138/84108/2626/54880/8427/57167/57621/4487/29128/4092/57673/30818/79…
BP	GO:2000145	regulation of cell motility	307	-0.268864	-1.39262	0.00912201	0.0612298	0.0477222	1273	tags=31%	list=22%	signal=25%	84962/1969/3383/5293/55558/2253/6237/5467/7852/8828/10505/10371/9423/199731/583/972/3911/7869/5880/154796/23213/89795/8822/57406/10396/29948/1240/961/815/7414/199/9901/301/90627/3725/5629/928/6997/5797/3675/183/1813/3815/56034/378938/1277/50859/79899/2159/7168/130399/4286/1602/10653/2041/1901/257144/225689/10253/482/91624/3965/2255/10501/2523/2525/6781/182/9289/7042/64127/8519/2152/1800/26281/154…
BP	GO:0072359	circulatory system development	420	0.21347	1.37882	0.00934579	0.0612298	0.0477222	539	tags=17%	list=9%	signal=17%	9464/55897/6943/89780/10365/6833/728/8038/3209/3791/6909/290/57057/6591/6331/6546/7161/2625/338/2624/5600/9421/7478/2735/3670/5999/4824/2627/23251/84525/79987/25960/8928/1870/58504/2294/6586/3198/4066/285/147372/4916/7404/26011/3643/4838/10855/9965/6926/130497/144165/140628/401498/10021/10439/8817/8325/55130/57608/2736/5156/286204/10370/154091/3398/2263/6445/115701/80000/9241/79191
MF	GO:0005102	signaling receptor binding	386	-0.261617	-1.378	0.00777778	0.0612298	0.0477222	1219	tags=31%	list=21%	signal=26%	3425/2253/10451/51308/24139/10385/1896/10505/10371/55788/199731/7292/972/2065/3911/7869/50848/8835/114900/9788/8822/627/7041/1363/80864/29948/118788/8837/388581/9180/815/100507436/301/4277/928/6997/9518/54843/5617/3675/183/1813/140596/3714/11118/10580/56034/10345/8643/333/7425/926/654/25759/9256/1944/3679/115908/10666/29949/9455/9244/1901/503618/3764/11119/3489/10584/214/54360/971/2255/9547/10501…
CC	GO:0099080	supramolecular complex	376	-0.258976	-1.36081	0.00782998	0.0612298	0.0477222	1319	tags=26%	list=23%	signal=21%	11155/1466/196385/51361/84056/5563/121391/10381/22911/84962/122060/5010/1290/226/9627/51308/24139/357/5880/1294/26140/1301/154796/10636/89795/80279/283431/9582/7414/199/301/23157/92241/2317/10611/9051/23022/1277/1293/5357/3611/1278/5493/3270/7168/2274/286/3764/10253/1465/85363/91624/51441/827/1674/6261/79745/3236/10398/1756/8687/339366/4635/23034/4625/124602/65983/57158/50509/7538/8736/57644/1006…
BP	GO:0043009	chordate embryonic development	275	0.224215	1.35955	0.00704225	0.0612298	0.0477222	537	tags=14%	list=9%	signal=13%	9464/55897/89780/10365/9573/5079/3975/60529/2625/338/2624/9421/7478/3670/4824/2627/84525/5460/116039/4613/3211/10265/151449/2294/5362/3198/4838/6926/130497/144165/3199/2736/5156/286204/10370/2263/675/9241
BP	GO:0009792	embryo development ending in birth or egg hatching	283	0.222767	1.35851	0.00724638	0.0612298	0.0477222	537	tags=14%	list=9%	signal=13%	9464/55897/89780/10365/9573/5079/3975/60529/2625/338/2624/9421/7478/3670/4824/2627/84525/5460/116039/4613/3211/10265/151449/2128/2294/5362/3198/4838/6926/130497/144165/3199/2736/5156/286204/10370/2263/675/9241
BP	GO:0006974	cellular response to DNA damage stimulus	299	0.222086	1.35844	0.00757576	0.0612298	0.0477222	2356	tags=58%	list=41%	signal=36%	4862/6591/7161/4824/80820/56154/4174/2237/51514/116028/8208/54541/3428/55388/133746/675/26574/221120/2021/4175/51659/9156/4173/7157/63967/5892/79000/4171/10036/54962/83990/5888/4487/29128/7374/93953/91801/5982/1869/79968/10785/2956/5983/641/84875/4176/9894/55159/10714/7023/64858/56907/55086/9907/7156/4172/10635/27301/51368/4436/54386/119392/6421/672/8318/78996/8493/5395/55183/8563/83443/55170/514…
BP	GO:0006259	DNA metabolic process	367	0.212973	1.34878	0.00877193	0.0612298	0.0477222	2784	tags=73%	list=49%	signal=40%	4862/7161/2625/668/2735/79605/80820/56154/4174/81620/2237/219736/51514/116028/8208/2736/55388/64785/9134/133746/675/221120/2021/990/4175/51659/9156/374393/4173/898/7157/4998/63967/5892/54512/7083/79000/4171/10036/54962/83990/5888/29128/7374/93953/5557/5982/57673/2247/5001/83743/2956/5983/641/84875/56915/4176/9894/23293/55159/10714/64858/56907/55086/92345/9907/55226/7156/4172/4931/10635/27301/5136…
BP	GO:0033993	response to lipid	262	0.2209	1.34357	0.00662252	0.0612298	0.0477222	495	tags=16%	list=9%	signal=15%	9464/7421/6943/89780/478/6833/6529/3209/6909/5069/6591/5122/338/2624/7478/5241/3670/4324/4824/2627/4330/149563/8928/8614/6586/190/4916/4838/2690/130497/5979/7056/5327/3199/22850/117/54541/54331/3595/1902/2263
CC	GO:0140535	intracellular protein-containing complex	241	0.221177	1.32237	0.00628931	0.0612298	0.0477222	2935	tags=75%	list=52%	signal=38%	54913/144165/146330/51514/84316/675/7965/10849/79803/92369/6875/26094/55527/84108/10799/54880/5888/90637/84172/5557/221830/90353/84541/10556/138716/9894/5530/10714/25780/55703/6871/51185/388552/10623/4172/25885/672/57643/83443/171568/10978/57521/9817/9915/10296/127544/10940/80028/5422/55626/10248/10642/4144/317649/56852/27097/10629/10459/729991/5426/8315/4141/9903/55330/81488/5427/3735/10492/7962…
BP	GO:0000122	negative regulation of transcription by RNA polymerase II	306	0.212887	1.30198	0.00787402	0.0612298	0.0477222	850	tags=20%	list=15%	signal=18%	7421/6943/10365/4114/5079/6909/57057/6591/2625/2624/668/169270/9421/3670/2627/84525/5460/116039/8928/93166/4212/2294/190/25806/4838/6926/130497/9580/140628/23316/3199/2736/153572/3428/10370/3398/2263/57761/9241/79191/162979/23286/898/7157/463/652/5138/84108/2626/54880/57167/57621/4487/29128/4092/57673/30818/8462/2908/1869
BP	GO:0022414	reproductive process	405	0.201143	1.27978	0.00990099	0.0612298	0.0477222	669	tags=17%	list=12%	signal=16%	2295/7421/6943/6833/10661/5079/1617/57055/57054/57135/3975/3209/3791/5069/2625/338/668/9421/2735/5241/4824/2627/441531/10265/8614/151449/23542/6586/56154/285/190/340719/3643/4838/268/10184/10699/440804/6926/130497/150221/7056/5327/8633/8549/3171/117/646/85376/5156/2662/10370/2263/9134/80000/675/9241/286207/162979/200373/9156/993/84074/898/6875/55329/5892/652
BP	GO:0000003	reproduction	408	0.198997	1.27184	0.00952381	0.0612298	0.0477222	669	tags=17%	list=12%	signal=16%	2295/7421/6943/6833/10661/5079/1617/57055/57054/57135/3975/3209/3791/5069/2625/338/668/9421/2735/5241/4824/2627/441531/10265/8614/151449/23542/6586/56154/285/190/340719/3643/4838/268/10184/10699/440804/6926/130497/150221/7056/5327/8633/8549/3171/117/646/85376/5156/2662/10370/2263/9134/80000/675/9241/286207/162979/200373/9156/993/84074/898/6875/55329/5892/652
BP	GO:0051094	positive regulation of developmental process	456	0.195602	1.2597	0.00961538	0.0612298	0.0477222	543	tags=14%	list=10%	signal=14%	55897/7421/89780/9573/9750/869/728/3975/8038/4745/3791/6909/57057/6591/6546/7161/2625/338/2624/5600/2735/3670/2297/2627/84525/116039/59284/8840/151449/83643/5362/285/79953/147372/26011/3643/4838/10855/2690/130497/9580/5979/140628/252995/3572/8633/10439/23316/1908/8817/219736/9780/646/57608/2736/2662/286204/10370/1902/3398/2263/84913/347902/9241/79191/3556
BP	GO:0010628	positive regulation of gene expression	340	0.200291	1.24537	0.00833333	0.0612298	0.0477222	674	tags=17%	list=12%	signal=16%	9464/7421/89780/6833/1617/57055/57054/57135/728/2625/338/2624/5600/5241/3670/943/4824/2297/2627/5460/116039/4922/4613/2249/116496/151449/283120/2615/147372/4916/4838/268/10855/9965/130497/5979/7036/140628/3572/10439/23316/8817/219736/3595/3428/10370/3398/9241/3556/65094/54566/3659/287/4037/7157/85366/8140/652/5138
BP	GO:0060429	epithelium development	404	0.20427	1.30045	0.01	0.0613043	0.0477803	560	tags=15%	list=10%	signal=15%	9464/2295/55897/7421/7111/6943/89780/10365/9573/3975/3209/3791/6909/57057/4852/6591/60529/7161/2625/2624/668/9421/2735/5241/4824/2297/2627/7062/4613/9955/8928/151449/2294/5362/56033/190/4838/10855/6926/130497/5979/144165/140628/3572/8549/9953/219736/2736/55083/153572/286204/10370/3398/2263/84913/80000/675/9241/79191/128272/51599/7965
BP	GO:0007267	cell-cell signaling	487	0.225276	1.45297	0.0102041	0.0620162	0.0483351	669	tags=20%	list=12%	signal=19%	205147/3737/55897/89780/6833/6529/869/1141/3363/92162/3975/642938/9379/55107/4852/440829/6591/6331/2625/5122/668/10718/64101/7478/3786/2735/5241/3670/5999/4824/2297/2627/348980/25960/59284/2249/81832/8840/10815/2912/11178/58512/23542/2615/27445/3781/56033/129293/143425/57616/25806/4838/268/6926/9580/7036/144165/5327/388135/10021/9402/23228/8549/23316/8927/1908/23401/8817/8325/147906/610/2263/2838…
MF	GO:0043565	sequence-specific DNA binding	482	0.233065	1.49757	0.0105263	0.0634278	0.0494353	854	tags=21%	list=15%	signal=19%	9464/2295/55897/7421/6943/390010/10365/10661/5079/4862/3975/3209/6909/57057/6591/60529/7161/2625/2624/668/51450/9421/2735/5241/3670/22809/4824/2297/2627/5460/116039/4613/3211/84891/8928/1870/10265/4212/2128/2294/56033/3198/4066/136259/7404/25806/728927/6926/130497/9580/2122/4174/140628/23316/3171/219736/3199/646/2736/153572/55388/84913/4093/79191/79973/65094/990/162979/163059/3659/2000/9480/4605/…
BP	GO:0040011	locomotion	405	-0.256489	-1.35489	0.0110988	0.0663105	0.0516821	1220	tags=29%	list=21%	signal=24%	55558/2253/10451/6237/5467/7852/8828/10505/10371/9423/199731/583/972/3911/7869/5880/154796/23213/89795/8822/627/57406/1909/10396/29948/1240/10752/961/815/7414/199/9901/301/90627/3725/5629/928/6997/5797/3675/183/1813/140596/3815/56034/378938/8609/23022/1277/50859/79899/1944/2159/7168/130399/4286/1602/10653/2041/1901/257144/503618/225689/10253/482/10584/91624/214/3965/2255/9547/10501/2523/9369/5355…
BP	GO:0040012	regulation of locomotion	316	-0.2652	-1.37215	0.0114286	0.0677071	0.0527706	1273	tags=31%	list=22%	signal=25%	84962/1969/3383/5293/55558/2253/6237/5467/7852/8828/10505/10371/9423/199731/583/972/3911/7869/5880/154796/23213/89795/8822/57406/10396/29948/1240/961/815/7414/199/9901/301/90627/3725/5629/928/6997/5797/3675/183/1813/3815/56034/378938/1277/50859/79899/2159/7168/130399/4286/1602/10653/2041/1901/257144/225689/10253/482/91624/3965/2255/10501/2523/2525/6781/182/9289/7042/64127/8519/2152/1800/26281/154…
BP	GO:0000375	RNA splicing	via transesterification reactions	105	0.268179	1.41687	0.0125	0.0728406	0.0567716	2854	tags=80%	list=50%	signal=41%	58155/25929/146713/10432/96764/11218/8220/6421/83443/6427/55702/50628/54496/54957/25980/4670/22827/27339/10078/10262/4691/10189/7536/9128/10419/79622/6426/10492/55280/5935/79171/10946/1653/1660/29890/9775/55110/79066/494115/10656/5725/55596/6434/55094/6732/3183/10569/9343/26121/3312/23064/24144/10291/1153/3192/84844/79005/56949/10212/8570/10949/163859/51340/988/3185/6628/282996/9716/22938/9092/23…
BP	GO:0000377	RNA splicing	via transesterification reactions with bulged adenosine as nucleophile	104	0.266362	1.40438	0.012605	0.0728406	0.0567716	2854	tags=80%	list=50%	signal=40%	58155/25929/146713/10432/96764/11218/8220/6421/83443/6427/55702/50628/54496/54957/25980/4670/22827/27339/10078/10262/4691/10189/7536/9128/10419/79622/6426/10492/55280/5935/79171/10946/1653/1660/29890/9775/55110/79066/494115/10656/5725/55596/6434/55094/6732/3183/10569/9343/26121/3312/23064/24144/10291/1153/3192/84844/79005/56949/10212/10949/163859/51340/988/3185/6628/282996/9716/22938/9092/23450/1…
BP	GO:0000398	mRNA splicing	via spliceosome	104	0.266362	1.40438	0.012605	0.0728406	0.0567716	2854	tags=80%	list=50%	signal=40%	58155/25929/146713/10432/96764/11218/8220/6421/83443/6427/55702/50628/54496/54957/25980/4670/22827/27339/10078/10262/4691/10189/7536/9128/10419/79622/6426/10492/55280/5935/79171/10946/1653/1660/29890/9775/55110/79066/494115/10656/5725/55596/6434/55094/6732/3183/10569/9343/26121/3312/23064/24144/10291/1153/3192/84844/79005/56949/10212/10949/163859/51340/988/3185/6628/282996/9716/22938/9092/23450/1…
BP	GO:0006310	DNA recombination	117	0.285426	1.5468	0.0130435	0.0747614	0.0582687	2473	tags=68%	list=44%	signal=39%	79605/56154/4174/2237/116028/675/2021/4175/51659/9156/4173/5892/79000/4171/83990/5888/7374/2956/641/4176/55159/55086/9907/7156/4172/10635/27301/4436/54386/119392/6421/672/8318/78996/164045/55183/51444/80010/84296/254394/3014/79008/6118/10459/10189/118460/7014/84250/22976/7516/253714/8971/84083/6830/78995/4292/84515/79728/3005/79725/54537/57599/5591/7518/3329/5932/6832/23064/7520/23347/1111/3148/7…
BP	GO:0042391	regulation of membrane potential	113	0.287497	1.53328	0.0134529	0.0764863	0.0596131	484	tags=20%	list=9%	signal=19%	3737/478/869/1141/642938/3791/6331/6546/3786/5999/3746/348980/81832/23542/3781/388135/10021/23316/219736/9780/8671/610/4985
CC	GO:0005743	mitochondrial inner membrane	142	0.268998	1.48467	0.0140845	0.0794366	0.0619125	2763	tags=77%	list=49%	signal=40%	56964/157739/7780/2021/56901/54675/5138/84277/1159/89874/117145/10884/8834/55349/10452/6182/63875/51116/6472/6183/1593/55210/29088/4704/4700/64975/400916/55486/83858/513/65008/6341/9941/2356/80273/90480/55168/92609/23456/55013/4067/51117/80303/90580/64949/79064/3954/10975/54998/27235/3313/113612/26521/54968/84769/666/29796/100652748/27109/3396/79714/4713/219927/30968/90871/115286/26164/55052/7956…
BP	GO:0006397	mRNA processing	161	0.248744	1.4194	0.014218	0.0795531	0.0620033	2865	tags=79%	list=50%	signal=40%	55796/58155/80324/25929/146713/27079/10432/56931/96764/54517/11218/2334/8220/6421/23076/8563/83443/10978/6427/55702/50628/54496/54957/25980/26995/90826/4670/5511/22827/27339/10078/10262/1477/64852/4691/10189/7536/9128/87178/10419/79622/23283/6426/57794/23144/10492/55280/5935/83448/79810/58506/79171/10946/6830/55149/1653/1660/7884/29890/9775/55110/79066/494115/10656/170506/5725/55596/6434/1478/550…
BP	GO:0007155	cell adhesion	488	-0.247465	-1.32552	0.0143965	0.0799173	0.0622872	1273	tags=30%	list=22%	signal=26%	84962/1969/56121/56145/3383/5590/84465/9223/55558/1725/5010/10451/57451/54751/6237/56126/5467/7852/8828/10385/1896/56144/9423/26191/199731/7292/972/133584/2065/3911/5880/1294/55824/56141/50848/7059/26167/9788/56127/7041/7373/84063/4582/5099/10752/961/3232/4072/1008/7414/10178/199/301/1001/79778/4059/928/441478/5797/921/50863/3109/3675/460/84059/10611/3714/10580/3815/81607/9051/59339/333/1303/960/…
BP	GO:0007015	actin filament organization	123	-0.332202	-1.53445	0.0153061	0.0843033	0.0657056	1203	tags=30%	list=21%	signal=24%	226/10411/54509/357/5880/50848/9788/283431/55607/961/10178/199/79778/5629/10580/4647/9051/5357/148170/7168/2041/1901/51474/57471/10083/114822/5063/7429/1490/58/29993/70/165904/163782/5341/5734/25802
BP	GO:0045596	negative regulation of cell differentiation	203	0.233161	1.3595	0.015873	0.0867479	0.0676109	679	tags=20%	list=12%	signal=18%	9464/55897/89780/9573/6833/6591/7161/2625/2624/3670/5999/862/84525/4613/93166/8840/4212/359845/4916/283659/4838/6926/130497/144165/55796/3199/147906/2662/3398/57761/9241/79191/3659/25805/4037/7157/374946/4091/5318/652/8363
BP	GO:2001020	regulation of response to DNA damage stimulus	105	0.2576	1.36098	0.0166667	0.0903846	0.0704453	2654	tags=73%	list=47%	signal=40%	4862/6591/4824/56154/116028/675/2021/7157/79000/5888/4487/79968/9894/55159/56907/55086/10635/54386/672/78996/55183/8563/83443/5111/55702/6419/3014/6599/25/27097/6118/6154/10629/10459/57007/7014/84250/8289/79621/22976/26271/5371/1054/84309/79184/1660/54537/57599/5591/57492/10155/5932/84126/51499/24144/23347/79624/1111/9031/7398/51616/8295/2187/10856/580/9274/56893/10445/23049/10269/6603/57634/2341…
BP	GO:0001501	skeletal system development	216	0.213509	1.25893	0.0168539	0.0907025	0.0706931	495	tags=15%	list=9%	signal=14%	9464/7421/9573/5079/3975/3209/3791/6591/60529/5600/9421/5549/116039/4613/2249/3211/10265/8840/359845/176/3198/4838/2690/6926/130497/8817/3199/2736/5156/2662/10370/2263
MF	GO:0046873	metal ion transmembrane transporter activity	109	0.272719	1.4553	0.0171674	0.0913923	0.0712307	457	tags=17%	list=8%	signal=16%	26251/3737/478/6833/6529/6331/6546/7780/3786/3746/348980/59284/728215/3738/3781/10021/56479/8671/610
BP	GO:0048589	developmental growth	232	0.2096	1.25201	0.0172414	0.0913923	0.0712307	537	tags=15%	list=9%	signal=14%	55897/89780/10365/3975/6909/57057/7161/2625/5600/668/2735/22809/5999/2627/84525/59284/8614/6586/26011/3643/268/2690/144165/2619/10439/1908/6442/2736/55083/10370/2263/56924/675/9241
CC	GO:0030312	external encapsulating structure	181	-0.296617	-1.43961	0.0185185	0.0964432	0.0751674	1253	tags=35%	list=22%	signal=28%	3383/4147/114990/1290/7852/1520/221914/133584/3911/7869/1294/1301/7059/23213/7041/7373/7078/301/78987/9507/4059/9518/8857/6277/633/183/375790/1690/333/1303/1277/1293/1278/115908/388697/23145/59277/8510/1116/3965/1299/2255/7042/2/339366/51129/2152/10631/4982/50509/3491/162466/1490/340990/2312/7057/59/116135/4856/6275/22915/3490/5054
CC	GO:0031012	extracellular matrix	181	-0.296617	-1.43961	0.0185185	0.0964432	0.0751674	1253	tags=35%	list=22%	signal=28%	3383/4147/114990/1290/7852/1520/221914/133584/3911/7869/1294/1301/7059/23213/7041/7373/7078/301/78987/9507/4059/9518/8857/6277/633/183/375790/1690/333/1303/1277/1293/1278/115908/388697/23145/59277/8510/1116/3965/1299/2255/7042/2/339366/51129/2152/10631/4982/50509/3491/162466/1490/340990/2312/7057/59/116135/4856/6275/22915/3490/5054
BP	GO:0008015	blood circulation	150	0.254092	1.42704	0.0186047	0.0964432	0.0751674	784	tags=23%	list=14%	signal=21%	26251/478/10365/6833/388125/145741/3363/6909/57057/4852/6331/6546/3670/5999/2627/348980/84525/4922/3781/10699/10021/1908/610/3398/6445/79191/287/5318/85366/5138/2626/196740/1636/7010/4092
BP	GO:0010256	endomembrane system organization	161	-0.297959	-1.41793	0.0189633	0.0975851	0.0760573	1483	tags=34%	list=26%	signal=26%	2801/27243/9145/148229/23682/527/6676/643699/51361/25956/9144/51560/8934/51308/7852/1174/840/728047/9788/727910/9451/54463/23208/535/259173/928/5864/10133/10345/10347/6616/225689/338440/8938/728498/9935/27314/6804/2348/7042/653073/7224/653125/283796/50487/653075/653061/79400/29993/653720/256710/225/53947/283768
BP	GO:0010876	lipid localization	114	-0.328745	-1.49831	0.0192308	0.0982441	0.076571	1193	tags=32%	list=21%	signal=25%	54677/5467/788/57476/134429/3931/10396/64849/1374/301/1645/183/1813/1056/654/83758/10347/2173/130399/1066/338440/51474/1375/5243/7224/24/8600/9227/50487/255738/6696/7057/225/634/3624/406903
CC	GO:0019866	organelle inner membrane	156	0.246196	1.39438	0.0195122	0.0989647	0.0771326	2763	tags=75%	list=49%	signal=40%	56964/157739/7780/2021/56901/54675/5138/84277/1159/89874/117145/10884/199953/8834/55349/10452/6182/63875/51116/6472/6183/1593/55210/29088/4704/4700/64975/400916/55486/83858/513/65008/6341/9941/2356/80273/90480/55168/92609/23456/55013/4067/51117/80303/90580/64949/79064/3954/10975/54998/27235/3313/113612/56255/26521/54968/84769/666/29796/4086/100652748/27109/3396/79714/4713/219927/30968/90871/11528…
BP	GO:0002252	immune effector process	145	-0.311137	-1.45713	0.0215463	0.107463	0.0837561	1253	tags=32%	list=22%	signal=25%	3383/5590/5293/716/10451/26191/7292/972/3726/5880/3955/619207/961/144811/715/7133/100507436/301/4277/3109/11118/3815/117854/4352/10666/604/10584/3965/182/7042/2/64127/925/3635/3824/10384/50487/1015/7855/3586/8320/970/306/634/5734/3002
BP	GO:0021537	telencephalon development	100	0.268651	1.4017	0.021645	0.107463	0.0837561	238	tags=12%	list=4%	signal=12%	3737/89780/478/5079/3975/4852/6331/6546/10718/22809/3746/3738
CC	GO:0030424	axon	212	0.215825	1.26776	0.0216216	0.107463	0.0837561	581	tags=18%	list=10%	signal=17%	3737/478/6529/349667/4852/6546/5122/3786/3746/348980/4922/59284/81832/10815/2912/2128/3738/114787/27445/4916/57616/3643/23098/26047/80725/5979/5101/10021/8633/10439/8927/610/79890/4985/79191/58155/3785/9053
MF	GO:0140678	molecular function inhibitor activity	185	-0.289978	-1.41115	0.0221948	0.109422	0.085283	1505	tags=34%	list=27%	signal=25%	6692/6622/54453/9266/9639/3547/57449/23263/4660/1026/7077/89932/1471/56882/10451/10411/54509/390940/1294/9649/64787/7078/5569/301/10044/259173/1028/84059/28951/55200/1293/50859/10653/10406/23145/5274/1795/81706/4168/58189/6804/116372/440073/27121/57139/22898/2/51129/1800/79444/1470/255738/7429/22943/57221/79961/27123/284293/306/1469/26051/5054
BP	GO:2000146	negative regulation of cell motility	109	-0.335279	-1.5113	0.023407	0.110849	0.0863952	1200	tags=33%	list=21%	signal=27%	6237/5467/972/23213/89795/57406/7414/199/9901/90627/5797/1813/50859/7168/130399/4286/1602/10653/2041/257144/225689/482/6781/182/9289/8519/1800/1545/406972/9314/7057/83481/4856/5734/5054/3488
BP	GO:0040013	negative regulation of locomotion	125	-0.320394	-1.48173	0.0229008	0.110849	0.0863952	1220	tags=34%	list=21%	signal=27%	55558/6237/5467/10505/10371/972/7869/23213/89795/57406/7414/199/9901/90627/5797/1813/50859/7168/130399/4286/1602/10653/2041/257144/225689/482/10501/6781/182/9289/8519/1800/1545/406972/6585/9314/7057/83481/4856/5734/5054/3488
BP	GO:0050804	modulation of chemical synaptic transmission	141	0.25724	1.41772	0.0235849	0.110849	0.0863952	868	tags=26%	list=15%	signal=22%	89780/6529/869/1141/9379/4852/440829/10718/64101/5999/348980/59284/81832/10815/2912/11178/58512/23542/57616/5327/23228/23316/9241/9118/81831/27253/23467/1138/4744/79012/1636/140730/4920/22999/57617/9699
BP	GO:0099177	regulation of trans-synaptic signaling	141	0.25724	1.41772	0.0235849	0.110849	0.0863952	868	tags=26%	list=15%	signal=22%	89780/6529/869/1141/9379/4852/440829/10718/64101/5999/348980/59284/81832/10815/2912/11178/58512/23542/57616/5327/23228/23316/9241/9118/81831/27253/23467/1138/4744/79012/1636/140730/4920/22999/57617/9699
BP	GO:0008380	RNA splicing	144	0.251479	1.39846	0.0233645	0.110849	0.0863952	3136	tags=85%	list=55%	signal=39%	55796/58155/80324/25929/146713/10432/79026/10137/96764/54517/11218/2334/8220/6421/23076/8563/83443/10978/6427/55702/50628/54496/54957/25980/4670/5511/22827/27339/10078/10262/27097/10629/4691/10189/7536/9128/10419/79622/6426/57794/10492/55280/5935/58506/79171/10946/6830/1653/1660/29890/9775/55110/79066/494115/10656/5725/55596/6434/55094/6732/3183/10569/9343/26121/3312/23064/24144/10291/9541/1153/8…
BP	GO:0016055	Wnt signaling pathway	164	0.239283	1.36421	0.0235849	0.110849	0.0863952	641	tags=18%	list=11%	signal=16%	205147/55897/89780/92162/6591/2625/7478/2735/3670/2297/25960/8840/56033/129293/25806/9580/144165/8549/23401/8325/147906/2263/115701/9241/128272/388630/25805/898/374946
BP	GO:0198738	cell-cell signaling by wnt	164	0.239283	1.36421	0.0235849	0.110849	0.0863952	641	tags=18%	list=11%	signal=16%	205147/55897/89780/92162/6591/2625/7478/2735/3670/2297/25960/8840/56033/129293/25806/9580/144165/8549/23401/8325/147906/2263/115701/9241/128272/388630/25805/898/374946
BP	GO:0071407	cellular response to organic cyclic compound	174	0.234596	1.33445	0.0243902	0.113875	0.0887536	457	tags=14%	list=8%	signal=13%	9464/7421/6943/478/10365/3363/6591/6546/5241/3670/5999/4824/348980/4330/149563/8928/2294/190/4838/5327/10021/54541/54331/610
BP	GO:0034330	cell junction organization	250	0.209285	1.25762	0.0246914	0.114522	0.0892582	837	tags=21%	list=15%	signal=19%	89780/6833/6529/869/728/1141/3791/375323/9379/6591/28316/10718/64101/84525/79987/64405/58504/55203/11178/58512/27445/79953/4916/3643/26047/80725/144165/1005/23316/8927/347902/79191/3556/51599/287/9118/137075/27253/2562/5318/187/4744/392617/79012/1636/83992/7010/4092/4920/2335/7087/145581
BP	GO:0050778	positive regulation of immune response	158	-0.296981	-1.41292	0.02625	0.120107	0.0936106	1241	tags=30%	list=22%	signal=24%	5590/5293/716/10451/8934/10385/1520/26191/7292/972/118788/1240/961/144811/715/100507436/301/4277/3109/11118/79037/117854/926/10666/257144/85363/11119/10584/3965/28755/7042/2/64127/925/3635/3824/10384/28526/6565/50487/5063/6966/7855/3586/284293/6967/634/917
BP	GO:0030334	regulation of cell migration	297	-0.259132	-1.33296	0.0264064	0.120107	0.0936106	1273	tags=30%	list=22%	signal=25%	84962/1969/3383/5293/55558/2253/6237/5467/7852/8828/10505/10371/9423/972/3911/7869/5880/154796/23213/89795/8822/57406/10396/29948/1240/961/815/7414/199/9901/301/90627/3725/5629/928/6997/5797/3675/183/1813/3815/56034/1277/79899/2159/7168/130399/4286/1602/2041/1901/257144/225689/10253/482/91624/3965/2255/10501/2523/2525/6781/182/9289/7042/64127/8519/2152/1800/26281/1545/3491/406972/5063/7429/9314/7…
CC	GO:0098793	presynapse	185	0.227926	1.32226	0.026178	0.120107	0.0936106	300	tags=11%	list=5%	signal=11%	3737/89780/478/6833/6529/1141/9379/55107/386617/4852/6546/5122/3746/348980/4922/10815/2912/3738/27445/79953/143425
BP	GO:0030336	negative regulation of cell migration	106	-0.336081	-1.51503	0.0273082	0.123412	0.0961868	1200	tags=32%	list=21%	signal=26%	6237/5467/972/23213/89795/57406/7414/199/9901/90627/5797/1813/7168/130399/4286/1602/2041/257144/225689/482/6781/182/9289/8519/1800/1545/406972/9314/7057/83481/4856/5734/5054/3488
BP	GO:0050877	nervous system process	270	-0.262584	-1.33522	0.0280374	0.1259	0.0981261	1030	tags=28%	list=18%	signal=24%	627/1909/10396/9451/54463/23208/64787/7078/10752/246329/7133/1001/92241/151556/5864/3675/183/1813/84059/100132074/3815/4647/2628/1690/1277/10347/6616/140469/2556/56853/9455/11343/1901/10253/778/9369/6804/57144/3236/23349/1620/51151/10083/24/1756/4915/2925/4625/1470/9227/2138/7054/3226/2353/22943/400746/7140/23237/266743/2890/151647/4986/2918/3586/4856/6121/2916/5173/1144/1959/1411/2554/1469/27023…
BP	GO:0045087	innate immune response	189	-0.284911	-1.38975	0.0283951	0.126699	0.098749	1011	tags=23%	list=18%	signal=20%	9582/10410/118788/10346/961/144811/715/199/100507436/301/6997/2317/10133/1813/140596/9051/25939/117854/1728/2537/3429/10666/10406/503618/85363/10584/3965/51441/163702/9636/2/64127/8519/3824/6565/5063/639/4600/1671/634/245908/6039/1670/3002
BP	GO:0030001	metal ion transport	233	0.203834	1.22159	0.0287356	0.127413	0.0993049	484	tags=13%	list=9%	signal=13%	26251/3737/7421/89780/478/6833/6529/1141/6331/6546/7780/3786/5999/3746/348980/59284/728215/81832/8614/3738/3781/130497/7036/10021/56479/196996/1908/117/8671/610/4985
BP	GO:0006338	chromatin remodeling	109	0.262063	1.39843	0.0300429	0.132377	0.103174	2836	tags=75%	list=50%	signal=38%	2625/85453/56154/2122/8345/8208/7157/8363/4171/10036/54880/401541/57673/10514/83743/55196/8362/26155/6871/10847/201161/9188/8520/8493/55183/3014/6599/54815/10629/8289/53615/79723/22893/11198/8971/84083/6830/54107/9555/55011/11091/3005/27443/9070/84678/57492/10155/3183/51773/7290/23347/1111/9031/1107/3148/3021/29998/10856/9274/8438/4001/3070/10445/80312/10269/6603/57634/23411/93624/3054/25942/5563…
BP	GO:0060070	canonical Wnt signaling pathway	116	0.261387	1.41017	0.03125	0.13684	0.106653	537	tags=16%	list=9%	signal=15%	205147/55897/89780/92162/6591/2625/7478/2735/3670/2297/25960/9580/144165/8549/23401/8325/147906/2263/9241
CC	GO:0098978	glutamatergic synapse	138	0.252245	1.39743	0.0325581	0.141688	0.110431	866	tags=25%	list=15%	signal=21%	3737/89780/869/9379/10718/64101/348980/59284/81832/58504/10815/2912/11178/3738/58512/27445/4916/80725/5327/8927/1902/3556/6457/81831/27253/23467/79012/83992/58489/4920/7087/10509/145581/57617
BP	GO:0048880	sensory system development	128	0.2576	1.39776	0.0331754	0.143489	0.111834	479	tags=17%	list=8%	signal=16%	2295/7111/4081/9573/3975/3791/6909/2625/668/170692/3670/348980/116039/4212/94137/25806/5979/144165/401498/5156/286204/10370
BP	GO:0002682	regulation of immune system process	373	-0.247081	-1.29685	0.0335946	0.144416	0.112557	1005	tags=22%	list=18%	signal=19%	118788/23208/1240/961/144811/715/7133/199/100507436/301/4277/928/441478/921/3109/1813/11118/3815/79037/25939/117854/4352/926/283234/407975/374403/4286/10666/3205/257144/604/23145/4004/85363/11119/3707/10584/9935/255877/864/3965/51441/28755/2255/182/8744/9636/7042/51208/2/64127/925/3635/8600/4982/3824/10384/28526/6565/7538/50487/5063/639/2353/927/6966/7057/80310/7855/133396/3586/1960/4856/284293/6…
BP	GO:0048863	stem cell differentiation	112	0.250434	1.33834	0.0349345	0.149266	0.116337	1092	tags=29%	list=19%	signal=24%	9464/89780/6909/6591/7478/3670/2627/9965/100170841/6926/130497/5979/144165/1908/5156/10370/2263/9241/7157/652/1636/4487/9221/2335/2247/10509/84541/1045/5308/121340/54517/5076/2296
CC	GO:0099503	secretory vesicle	259	-0.264233	-1.33591	0.0353774	0.150247	0.117102	1590	tags=37%	list=28%	signal=28%	6810/8904/4126/1265/1742/10788/1773/427/81/6622/200162/2512/9145/4179/148229/527/976/7114/8291/84418/5836/9961/7077/63910/23673/1471/9144/226/9627/5799/23218/54509/1520/25797/30061/114569/627/1363/10396/23208/535/5099/6515/7078/961/57554/7133/7414/85439/23157/928/5864/54843/1813/3815/326624/410/9725/7425/960/1277/80307/26503/6616/5414/388697/374403/90342/11010/8224/5274/8938/1116/353189/155066/68…
BP	GO:0007010	cytoskeleton organization	437	-0.240228	-1.2747	0.0358744	0.151446	0.118036	1632	tags=32%	list=29%	signal=25%	2055/10979/7481/399687/6722/4983/8506/7138/79784/1265/10788/50488/81788/5159/11337/81/8851/6525/29899/6622/79768/200162/9266/2801/27243/9639/7408/57530/149461/7114/10077/9260/11155/1466/55561/51361/84056/5563/121391/10381/51019/22911/84962/23092/5590/122060/55558/226/10411/54509/24139/583/357/5880/50848/26140/338657/154796/10636/9788/89795/283431/55607/8837/961/10178/199/301/90627/79778/5629/2611…
BP	GO:0006869	lipid transport	104	-0.329733	-1.47874	0.0379581	0.157059	0.122411	1193	tags=33%	list=21%	signal=26%	54677/5467/788/57476/134429/3931/10396/64849/1374/301/1645/183/1813/1056/654/83758/10347/2173/1066/338440/51474/1375/5243/7224/24/8600/9227/50487/255738/6696/7057/225/634/3624
BP	GO:0001654	eye development	126	0.249875	1.35865	0.0379147	0.157059	0.122411	479	tags=17%	list=8%	signal=16%	2295/7111/4081/9573/3975/3791/6909/2625/668/170692/348980/116039/4212/94137/25806/5979/144165/401498/5156/286204/10370
BP	GO:0150063	visual system development	126	0.249875	1.35865	0.0379147	0.157059	0.122411	479	tags=17%	list=8%	signal=16%	2295/7111/4081/9573/3975/3791/6909/2625/668/170692/348980/116039/4212/94137/25806/5979/144165/401498/5156/286204/10370
BP	GO:0009967	positive regulation of signal transduction	466	0.179586	1.16133	0.0380952	0.157059	0.122411	496	tags=13%	list=9%	signal=13%	9464/55897/7421/89780/10365/9573/728/3791/57057/4852/7161/2625/2735/5999/4824/2297/2627/4330/10912/4922/25960/2249/149563/81832/50486/8840/151449/2977/23542/283120/85453/136259/147372/4916/79156/3643/4838/10855/2690/9965/5979/140628/80216/3572/8549/23316/1908/8817/219736/8325/57161/117/57608/5156/2662/151176/286204/10370/1902/2263/55715
BP	GO:0090130	tissue migration	113	-0.320981	-1.4603	0.0385109	0.15785	0.123028	915	tags=26%	list=16%	signal=22%	301/90627/3725/5629/6997/5797/3675/183/3815/2255/2523/6781/7042/1545/406972/7429/9314/7057/83481/72/59/1003/58/70/1960/4856/306/634/406903
BP	GO:0032102	negative regulation of response to external stimulus	125	-0.307256	-1.42097	0.0407125	0.165909	0.129309	1220	tags=32%	list=21%	signal=26%	55558/8870/5467/10505/10371/26191/583/7869/23208/388581/7133/199/100507436/4277/928/1813/25939/3965/51441/10501/23005/58189/9636/2/64127/3824/7538/6585/6696/9314/7057/83481/1003/5328/3586/4856/22915/634/5734/5054
CC	GO:0099572	postsynaptic specialization	123	0.248779	1.3511	0.0412844	0.166317	0.129627	636	tags=20%	list=11%	signal=18%	1141/642938/375323/440829/6546/64101/59284/81832/11178/58512/23542/27445/79953/80725/388135/8927/57622/4985/56924/9123/6457/81831/1740/6695
MF	GO:1901702	salt transmembrane transporter activity	135	0.244577	1.35088	0.0412844	0.166317	0.129627	557	tags=18%	list=10%	signal=16%	26251/3737/478/6833/6529/55107/6331/6546/7780/3786/3746/348980/59284/728215/9429/3738/3781/10021/56479/8671/610/57153/9123/3785
BP	GO:0007517	muscle organ development	132	-0.302704	-1.40642	0.0418782	0.167751	0.130744	712	tags=22%	list=13%	signal=20%	1293/23764/3679/7168/59269/1901/6474/1674/6261/3236/7042/1756/4625/57158/2353/4624/1958/6262/58/6876/70/8320/1960/6444/1144/27063/51676/1959/89
BP	GO:0016477	cell migration	465	-0.237408	-1.26633	0.0433815	0.172791	0.134672	1275	tags=28%	list=22%	signal=23%	22911/84962/1969/3383/5590/5293/55558/2253/10451/6237/54509/5467/7852/8828/10505/10371/9423/221914/972/357/3911/7869/5880/50848/154796/23213/89795/8822/57406/1909/10396/29948/1240/10752/961/815/7414/199/9901/301/90627/3725/5629/928/6997/5797/3675/183/460/1813/140596/3815/56034/2028/960/23022/1277/3611/79899/3679/2159/115908/5414/7168/80128/130399/4286/1602/2041/1901/257144/503618/225689/10253/592…
BP	GO:0002684	positive regulation of immune system process	247	-0.261331	-1.31376	0.0439952	0.174251	0.13581	1253	tags=28%	list=22%	signal=23%	3383/5590/5293/716/1725/10451/8934/10385/1520/26191/7292/972/5880/118788/1240/961/144811/715/199/100507436/301/4277/921/3109/11118/3815/79037/117854/4352/926/283234/10666/257144/604/23145/85363/11119/3707/10584/864/3965/28755/2255/8744/7042/2/64127/925/3635/8600/3824/10384/28526/6565/50487/5063/2353/6966/7057/80310/7855/3586/1960/284293/6967/970/634/5054/917
BP	GO:0002253	activation of immune response	114	-0.314189	-1.43196	0.0448718	0.17673	0.137742	1240	tags=32%	list=22%	signal=25%	5293/716/10451/8934/10385/1520/26191/118788/1240/961/144811/715/4277/11118/79037/926/10666/257144/85363/11119/10584/28755/2/64127/925/3635/3824/10384/28526/6565/5063/6966/284293/6967/634/917
BP	GO:0099537	trans-synaptic signaling	209	0.209557	1.22021	0.0454545	0.17803	0.138756	662	tags=20%	list=12%	signal=18%	89780/6529/869/1141/3363/642938/9379/4852/440829/10718/64101/3786/5999/348980/59284/81832/10815/2912/11178/58512/23542/27445/143425/57616/5327/388135/23228/23316/8927/9241/66004/3556/3785/9118/81831/27253/1740/2562/23467/85366/1138
BP	GO:0046649	lymphocyte activation	217	-0.27051	-1.34014	0.0461165	0.179625	0.139999	1253	tags=29%	list=22%	signal=23%	3383/5590/5293/1725/10451/8934/10385/26191/7292/972/3726/5880/55824/3955/961/7133/199/100507436/301/4277/441478/921/3109/3714/3815/960/4352/926/283234/407975/374403/604/4004/11119/3707/9935/864/3965/28755/2255/8744/64127/925/3635/8600/3824/28526/3589/639/6966/1015/1958/7855/3586/8320/1960/6967/970/634/5734/3624/917
BP	GO:0050776	regulation of immune response	203	-0.270579	-1.3302	0.0467405	0.181055	0.141113	1241	tags=29%	list=22%	signal=23%	5590/5293/716/10451/8934/10385/1520/26191/7292/972/3726/5880/118788/1240/961/144811/715/7133/100507436/301/4277/3109/1813/11118/3815/79037/25939/117854/926/10666/257144/604/85363/11119/10584/3965/51441/28755/9636/7042/2/64127/925/3635/3824/10384/28526/6565/50487/5063/927/6966/7855/3586/284293/6967/634/917
BP	GO:0006936	muscle contraction	107	-0.318717	-1.43857	0.0493506	0.190121	0.14818	1203	tags=36%	list=21%	signal=29%	226/7852/583/1160/23213/1909/3762/246329/92241/183/1813/3815/10345/1837/3270/7168/3764/1674/6261/6781/10398/1756/4635/4625/3778/10060/1264/4608/2668/4624/7140/1490/6262/58/6444/1144/89/25802
BP	GO:0048609	multicellular organismal reproductive process	223	0.203838	1.20537	0.05	0.191576	0.149314	576	tags=15%	list=10%	signal=14%	7421/10661/5079/1617/57055/57054/57135/338/668/2735/5241/8614/6586/56154/285/190/340719/4838/268/440804/150221/5327/8549/3171/117/646/85376/5156/2662/10370/675/286207/162979/200373
BP	GO:0006325	chromatin organization	180	0.215841	1.23697	0.0515464	0.196434	0.153099	3099	tags=80%	list=55%	signal=38%	10365/2625/93166/85453/56154/7404/2122/8345/3171/8208/3428/7157/8363/4171/10036/54880/29128/401541/57673/79697/10514/2908/83743/55196/84875/8362/26155/6871/10847/201161/9188/8520/672/8493/55183/55170/54496/6419/3014/6599/54815/10629/10419/27000/51460/8289/53615/84733/79723/253714/22893/11198/8971/84083/6830/23466/54107/9555/79184/3151/55011/29890/11091/64324/3005/27443/81550/9070/84678/10927/8374…
MF	GO:0140677	molecular function activator activity	358	-0.242588	-1.26775	0.0519187	0.196789	0.153376	1441	tags=32%	list=25%	signal=26%	729857/9802/655/57449/23263/7873/4660/729877/10063/135154/2979/2664/1026/4258/1969/23092/29103/2253/10451/23645/10411/54509/1520/1896/10505/10371/7292/2065/7869/130872/114900/10636/9649/8822/627/54757/1363/51422/29948/8837/388581/64787/51065/102724862/89839/101060321/54885/9901/10044/90627/3725/259173/6997/9518/5864/5617/101060376/183/27352/101060389/140596/3714/56034/55200/414060/7425/654/729873…
BP	GO:0034762	regulation of transmembrane transport	160	0.232637	1.32164	0.0528846	0.199378	0.155394	998	tags=28%	list=18%	signal=24%	26251/3737/6833/440829/6331/6546/3786/5999/3746/348980/59284/81832/3738/23542/124935/3781/3643/9965/130497/10021/56479/1908/117/610/151176/57761/3785/287/56704/8140/187/51204/3099/10105/1636/1181/30818/8645/8501/3761/79026/219527/5530/5587/51083
BP	GO:0051336	regulation of hydrolase activity	265	-0.254089	-1.28759	0.0540541	0.202703	0.157986	1273	tags=29%	list=22%	signal=24%	84962/1969/89932/1471/5590/55558/10451/23645/10411/1520/1294/50848/154796/10636/80279/9649/1909/9451/7078/51065/102724862/101060321/54885/815/301/259173/101060376/183/27352/1813/101060389/3815/375790/414060/960/1293/50859/729873/1944/101060351/2537/374403/102723859/130399/10653/414059/2041/1901/10406/10253/604/150696/489/5274/7498/3965/58189/7042/57139/2044/2/51129/2152/4915/1800/79444/3491/1470/…
BP	GO:0016570	histone modification	149	0.231848	1.30166	0.0547945	0.204392	0.159302	3034	tags=78%	list=53%	signal=37%	5079/6591/2625/2624/3670/84525/93166/7404/100170841/2122/675/7157/187/84108/54880/5888/7052/29128/57673/79697/10514/80764/10432/5587/26155/196483/9329/57602/90665/6871/283248/10847/9188/8520/6421/672/84864/55183/83443/55170/54496/6419/8986/54815/29115/27097/10629/10419/53615/23338/22976/79723/7443/6907/8648/54107/79184/55011/11091/64324/25855/9070/7469/84678/8864/56254/1387/10498/79960/9810/1111/…
BP	GO:0044057	regulation of system process	160	-0.283021	-1.34778	0.0554156	0.205621	0.16026	828	tags=27%	list=15%	signal=24%	183/1813/3815/10345/7222/654/407975/3270/7168/56853/11343/489/482/6474/2255/1674/6804/6781/7042/10398/1756/4879/4635/4625/9096/10060/7054/1264/4608/4624/6696/400746/7140/1490/151647/6262/4986/3586/4856/1959/3624/89/3488
BP	GO:0030111	regulation of Wnt signaling pathway	127	0.235759	1.28879	0.056338	0.207949	0.162075	641	tags=17%	list=11%	signal=15%	205147/55897/89780/92162/6591/2735/3670/25960/8840/56033/129293/9580/144165/8549/147906/2263/115701/9241/388630/25805/374946
BP	GO:0043086	negative regulation of catalytic activity	180	-0.274574	-1.33138	0.0569307	0.209042	0.162927	1511	tags=33%	list=27%	signal=25%	1845/6692/32/6622/3953/655/2810/5896/1026/9961/7077/84962/89932/1471/9711/5590/23645/26191/1294/50848/154796/10636/80279/51422/26524/7078/815/5569/301/1028/183/84059/28951/960/1728/1293/50859/2537/10653/2041/10406/10253/5274/58189/7042/2/51129/2913/1800/79444/4616/7538/1470/7429/9314/7057/284293/634/1469/5054
CC	GO:0030659	cytoplasmic vesicle membrane	308	-0.247044	-1.28102	0.0580866	0.211691	0.164991	1596	tags=35%	list=28%	signal=27%	7316/6810/8904/4935/4126/113235/9516/1742/55283/10788/84073/2047/6622/27243/9145/57231/4179/148229/23682/527/976/8291/84418/79412/63910/23673/51019/54602/9871/25956/6553/9144/64089/5799/23218/54509/1174/83988/972/55652/5880/114569/10058/84679/11015/57406/1363/10396/10410/23208/535/5099/6515/961/815/7133/6490/85439/301/928/5864/3109/10133/1813/23555/326624/9725/7425/960/926/80307/729873/26503/1034…
BP	GO:0034329	cell junction assembly	159	0.225684	1.27963	0.0582524	0.211691	0.164991	837	tags=23%	list=15%	signal=20%	89780/869/1141/3791/375323/9379/6591/28316/10718/64101/84525/64405/55203/11178/27445/79953/4916/26047/1005/23316/8927/347902/79191/3556/51599/287/137075/27253/2562/5318/187/1636/7010/4092/2335/7087/145581
CC	GO:0044297	cell body	167	-0.27655	-1.32511	0.06125	0.221442	0.172591	551	tags=17%	list=10%	signal=16%	5274/778/482/214/3782/57471/7042/2044/9498/7224/2823/10587/7054/23237/2890/72/4986/59/7855/58/70/4856/6121/5173/306/11075/85397/57565/64284
CC	GO:0098984	neuron to neuron synapse	128	0.234165	1.2706	0.0616114	0.221612	0.172724	636	tags=19%	list=11%	signal=17%	478/642938/440829/6546/64101/59284/81832/11178/58512/23542/27445/79953/143425/80725/388135/8927/57622/4985/56924/9123/6457/81831/1740/6695
CC	GO:0030133	transport vesicle	115	-0.302241	-1.37512	0.0630631	0.22488	0.175271	1284	tags=36%	list=23%	signal=28%	23673/9871/25956/9144/9627/5799/1174/83988/972/30061/114569/627/11015/1363/23208/535/85439/23157/5864/54843/633/1813/7425/80307/26503/6616/5414/90342/8224/155066/6804/2348/9498/57030/7054/57221/2890/4986/1671/634/1670
BP	GO:0045595	regulation of cell differentiation	482	0.175538	1.12793	0.0631579	0.22488	0.175271	679	tags=16%	list=12%	signal=16%	9464/55897/7421/89780/9573/6833/9750/3975/4745/3791/57057/6591/7161/2625/338/2624/5600/53637/2735/3670/5999/862/84525/4613/25960/93166/8840/151449/83643/4212/5362/359845/4916/283659/26011/4838/84466/2690/6926/130497/9580/5979/144165/140628/252995/3572/10439/55796/23316/1908/8817/9780/3199/646/147906/2736/5156/2662/286204/3398/2263/128853/84913/57761/9241/79191/6457/3659/25805/4037/7157/374946/463…
BP	GO:0002521	leukocyte differentiation	173	-0.271591	-1.30747	0.0639098	0.226414	0.176466	531	tags=15%	list=9%	signal=14%	3707/9935/864/3965/8744/51208/925/3635/8600/4982/10100/50487/3589/639/2353/1015/1958/7855/133396/3586/8320/1960/634/5734/3624/917
CC	GO:0045202	synapse	439	0.179956	1.16341	0.0648148	0.228472	0.17807	759	tags=17%	list=13%	signal=16%	3737/89780/478/6833/6529/869/1141/3363/642938/375323/9379/145270/55107/386617/4852/440829/6546/5122/1404/10718/64101/3786/3746/348980/4922/59284/81832/58504/10815/2912/11178/3738/58512/23542/27445/3781/79953/4916/143425/23098/80725/7036/5327/388135/8633/10439/8927/57622/1902/4985/2263/56924/9241/66004/3556/9123/3785/6457/287/9118/81831/27253/1740/6695/2562/23467/85366/1138/5138/23371/4744/392617/…
BP	GO:0003012	muscle system process	134	-0.287394	-1.33436	0.0652174	0.228748	0.178285	1018	tags=31%	list=18%	signal=26%	1909/8837/3762/246329/7133/199/92241/183/1813/10611/3815/2628/10345/7222/1837/407975/3270/7168/3764/1674/6261/6781/10398/1756/4635/4625/3778/10060/1264/4608/2668/4624/7140/1490/6262/58/6444/1144/89/25802/3488
BP	GO:0019221	cytokine-mediated signaling pathway	101	-0.310985	-1.39198	0.0675325	0.235102	0.183237	1175	tags=31%	list=21%	signal=25%	7852/3590/583/972/114900/55504/10410/1240/9180/7133/3815/8718/25939/117854/960/4352/3611/3429/9244/51441/5355/163702/9636/51208/8519/8600/79444/1958/133396/970/634
BP	GO:0000165	MAPK cascade	246	-0.25426	-1.2786	0.067696	0.235102	0.183237	1273	tags=29%	list=22%	signal=24%	84962/1969/3383/5590/2253/6237/10385/10371/26191/972/222643/10636/80279/81606/55504/8837/7078/10178/10044/3725/6997/9518/399473/183/1813/3815/56034/960/1850/10913/10347/148170/374403/5603/7164/225689/10253/85363/3489/1847/1116/7498/3707/3965/2255/23005/57144/7042/64127/8600/4915/26281/23533/79444/4616/7538/3491/5063/3589/22943/51207/1490/7057/80310/4986/59/7855/133396/634/1411/5734/3624
CC	GO:0012506	vesicle membrane	311	-0.243896	-1.26116	0.0688863	0.238063	0.185545	1596	tags=35%	list=28%	signal=27%	7316/6810/8904/4935/4126/113235/9516/1742/55283/10788/84073/2047/6622/27243/9145/57231/4179/148229/23682/527/976/8291/84418/79412/63910/23673/51019/54602/9871/25956/6553/9144/64089/5799/23218/54509/1174/83988/972/55652/5880/114569/10058/84679/11015/57406/1363/10396/10410/23208/535/5099/6515/961/815/7133/6490/85439/301/928/5864/3109/10133/1813/23555/326624/9725/7425/960/926/80307/729873/26503/1034…
BP	GO:0001816	cytokine production	205	-0.26285	-1.29422	0.0695971	0.239346	0.186545	1145	tags=27%	list=20%	signal=23%	26191/7292/972/50848/114900/23213/89795/9451/23208/375387/1240/961/144811/7133/199/301/1001/183/1813/28951/11118/3815/117854/283234/5603/10666/9455/604/11119/1116/255877/3965/23005/9289/9636/7042/64127/3635/2152/1545/10384/7538/50487/79400/9314/1958/7057/7855/3586/225/634/1411/5734/3624/1670/5054
BP	GO:0050678	regulation of epithelial cell proliferation	123	0.235663	1.27987	0.0733945	0.25118	0.195769	537	tags=18%	list=9%	signal=17%	7421/89780/728/3791/6591/6331/2625/2624/2735/5241/3670/4824/116039/4613/4838/130497/57608/5654/2263/84913/675/9241
BP	GO:1902074	response to salt	103	-0.307372	-1.37832	0.0751295	0.254646	0.19847	1345	tags=36%	list=24%	signal=28%	27132/2730/2664/5563/368/51760/7852/3726/1909/23208/199/3725/1813/84059/375790/7222/1277/5603/9455/3707/2696/6261/116372/3779/1800/3778/10060/7054/2353/1958/7057/6262/4986/58/1144/85397/2354
CC	GO:0036477	somatodendritic compartment	252	0.196753	1.18289	0.075	0.254646	0.19847	484	tags=15%	list=9%	signal=14%	3737/478/6529/3363/349667/375323/4852/440829/6546/5122/338/64101/3746/348980/59284/10815/2912/11178/2128/23542/3781/79953/3643/2690/23098/26047/80725/5979/10021/3572/8633/10439/8927/610/79890/1902/4985
CC	GO:0014069	postsynaptic density	115	0.236725	1.27123	0.0755556	0.254864	0.19864	636	tags=19%	list=11%	signal=17%	642938/440829/6546/64101/59284/81832/11178/58512/23542/27445/79953/80725/388135/8927/57622/4985/56924/9123/6457/81831/1740/6695
BP	GO:0001775	cell activation	301	-0.243764	-1.25411	0.0762125	0.255856	0.199413	931	tags=21%	list=16%	signal=18%	7133/7414/199/100507436/301/3725/4277/928/441478/921/3109/3714/3815/960/4352/926/283234/3611/407975/374403/10666/3205/1465/604/4004/11119/3707/9935/864/3965/28755/2255/8744/10398/64127/925/3635/8600/3824/28526/50487/3589/639/1490/6966/1015/1958/7057/59/7855/133396/3586/8320/1960/6967/970/306/22915/5341/634/5734/3624/917
BP	GO:0008544	epidermis development	107	-0.300902	-1.35816	0.0766234	0.256016	0.199538	1179	tags=36%	list=21%	signal=29%	5467/1896/4097/3911/1294/23086/55504/26524/8837/301/1001/2317/3714/4647/8643/23596/8609/23022/5357/10913/5493/23764/388697/9935/2255/182/7042/27121/10083/26281/7538/22943/9314/1490/2312/5068/3624/3488
BP	GO:0098609	cell-cell adhesion	295	-0.244044	-1.2535	0.0773672	0.257282	0.200525	1273	tags=31%	list=22%	signal=25%	84962/56121/56145/3383/5590/84465/9223/1725/5010/57451/54751/56126/10385/56144/9423/26191/199731/7292/972/5880/55824/56141/50848/26167/56127/7373/84063/5099/961/4072/1008/7414/10178/199/301/1001/928/441478/5797/921/3109/3675/460/84059/10611/3815/81607/960/4352/23022/654/55679/283234/3611/3679/64084/10653/1465/604/57717/482/3707/864/91624/214/3965/51441/9369/2525/182/8744/56143/7042/51208/10398/64…
MF	GO:0008324	monoatomic cation transmembrane transporter activity	145	0.22304	1.23802	0.0798122	0.262326	0.204455	457	tags=14%	list=8%	signal=14%	26251/3737/478/6833/6529/1141/6331/6546/7780/3786/3746/348980/59284/728215/3738/3781/10021/56479/9780/8671/610
BP	GO:0007268	chemical synaptic transmission	208	0.206169	1.19938	0.08	0.262326	0.204455	662	tags=19%	list=12%	signal=18%	89780/6529/869/1141/3363/642938/9379/4852/440829/10718/64101/3786/5999/348980/59284/81832/10815/2912/11178/58512/23542/27445/143425/57616/5327/388135/23228/23316/8927/9241/66004/3785/9118/81831/27253/1740/2562/23467/85366/1138
BP	GO:0098916	anterograde trans-synaptic signaling	208	0.206169	1.19938	0.08	0.262326	0.204455	662	tags=19%	list=12%	signal=18%	89780/6529/869/1141/3363/642938/9379/4852/440829/10718/64101/3786/5999/348980/59284/81832/10815/2912/11178/58512/23542/27445/143425/57616/5327/388135/23228/23316/8927/9241/66004/3785/9118/81831/27253/1740/2562/23467/85366/1138
BP	GO:0001817	regulation of cytokine production	197	-0.26177	-1.28832	0.0807834	0.263668	0.205502	1145	tags=27%	list=20%	signal=23%	26191/7292/972/50848/114900/23213/89795/9451/23208/1240/961/144811/7133/199/301/1001/183/1813/28951/11118/3815/117854/283234/5603/10666/9455/604/11119/1116/255877/3965/23005/9636/7042/64127/3635/2152/1545/10384/7538/50487/79400/9314/1958/7057/7855/3586/225/634/1411/5734/3624/1670/5054
BP	GO:0098655	monoatomic cation transmembrane transport	214	0.203938	1.20654	0.0851064	0.276498	0.215501	457	tags=13%	list=8%	signal=13%	26251/3737/89780/478/6833/6529/55107/6331/6546/7780/3786/5999/3746/348980/59284/728215/81832/3738/124935/3781/130497/10021/56479/1908/9780/117/8671/610
BP	GO:0060828	regulation of canonical Wnt signaling pathway	101	0.236276	1.22953	0.0862069	0.278788	0.217286	641	tags=16%	list=11%	signal=14%	205147/55897/89780/92162/6591/2735/3670/25960/9580/144165/8549/147906/2263/9241/25805/374946
BP	GO:0030098	lymphocyte differentiation	121	-0.287328	-1.31828	0.0889175	0.285201	0.222284	585	tags=26%	list=10%	signal=24%	5590/5293/10385/26191/7292/972/3726/3955/301/441478/3714/3815/407975/604/3707/9935/864/3965/8744/925/3635/3589/639/1015/1958/7855/3586/8320/1960/5734/3624/917
MF	GO:0004888	transmembrane signaling receptor activity	187	-0.257807	-1.25675	0.0889988	0.285201	0.222284	1535	tags=42%	list=27%	signal=32%	5159/9466/2047/51310/10161/3554/3953/55716/3897/54328/3570/976/11251/355/1952/55362/8794/27239/1969/3383/55558/5799/7852/8828/3590/972/51222/2065/29121/222643/57211/1909/55504/1240/9180/7133/4059/5797/1813/84059/3815/8718/8643/23596/9725/960/4352/10913/1944/10347/2556/130399/9244/2041/1901/2696/971/163702/9289/2044/2913/4915/2925/3824/8797/10060/2890/4986/7855/133396/2918/6967/2916/1144/4161/5734…
BP	GO:0006954	inflammatory response	181	-0.260379	-1.26373	0.0901235	0.28622	0.223078	1281	tags=30%	list=23%	signal=24%	4258/1969/5590/5293/8870/5467/7852/7292/50848/283131/118788/23208/375387/388581/1240/80274/961/144811/9180/7133/199/301/3725/183/3815/9051/960/654/5603/11343/604/1116/3965/58189/2/64127/8600/2152/1800/10100/7538/50487/2353/6696/9314/7057/1003/133396/3586/4856/5068/225/5734/5054
CC	GO:0032279	asymmetric synapse	118	0.227369	1.23683	0.0901288	0.28622	0.223078	636	tags=19%	list=11%	signal=17%	642938/440829/6546/64101/59284/81832/11178/58512/23542/27445/79953/80725/388135/8927/57622/4985/56924/9123/6457/81831/1740/6695
BP	GO:0031344	regulation of cell projection organization	203	-0.256583	-1.2614	0.0922509	0.291645	0.227307	833	tags=28%	list=15%	signal=24%	55558/57451/8934/10505/10371/9423/221914/7869/5880/627/8837/64787/57554/10178/3675/183/10611/3815/375790/960/5357/5526/6616/140469/148170/80128/225689/10253/150696/5274/482/6474/10501/4168/57471/10083/7224/2823/4915/406972/50487/5063/29116/5337/6585/1272/7429/22943/6696/128344/9314/23237/29993/11075/26051/64284
BP	GO:0043408	regulation of MAPK cascade	211	-0.252546	-1.24564	0.0930233	0.292774	0.228187	1273	tags=30%	list=22%	signal=24%	84962/1969/3383/5590/2253/6237/10385/10371/26191/972/222643/10636/80279/81606/55504/8837/7078/10178/3725/6997/9518/399473/183/1813/3815/56034/960/1850/10913/10347/374403/7164/10253/85363/3489/1847/1116/7498/3965/2255/23005/57144/7042/64127/8600/4915/26281/23533/79444/4616/3491/5063/3589/22943/51207/1490/7057/80310/4986/59/7855/634/1411/3624
MF	GO:0038023	signaling receptor activity	244	-0.245134	-1.2324	0.0972716	0.303436	0.236497	1535	tags=40%	list=27%	signal=31%	5159/9466/2047/51310/10161/3554/2239/3953/55716/3547/3897/54328/4179/3570/976/11251/355/1952/55362/8794/27239/1969/3383/55558/5799/5467/7852/8828/3590/972/51222/2065/29121/222643/154796/57211/1909/55504/1240/961/9180/7133/4059/5797/921/1813/84059/3815/79037/8718/8643/23596/9725/960/4352/926/10913/1944/10347/2556/130399/9244/2041/1901/85363/2983/2696/971/9369/2348/163702/9289/2044/64127/925/2913/4…
MF	GO:0060089	molecular transducer activity	244	-0.245134	-1.2324	0.0972716	0.303436	0.236497	1535	tags=40%	list=27%	signal=31%	5159/9466/2047/51310/10161/3554/2239/3953/55716/3547/3897/54328/4179/3570/976/11251/355/1952/55362/8794/27239/1969/3383/55558/5799/5467/7852/8828/3590/972/51222/2065/29121/222643/154796/57211/1909/55504/1240/961/9180/7133/4059/5797/921/1813/84059/3815/79037/8718/8643/23596/9725/960/4352/926/10913/1944/10347/2556/130399/9244/2041/1901/85363/2983/2696/971/9369/2348/163702/9289/2044/64127/925/2913/4…
CC	GO:0016324	apical plasma membrane	103	-0.29071	-1.30361	0.0984456	0.305745	0.238296	1788	tags=44%	list=31%	signal=30%	5745/55966/206358/10312/2030/1513/4008/4935/113235/5144/5159/5244/476/3570/6550/5590/8842/357/2065/114569/4582/4072/9180/301/6997/4647/2028/960/150696/482/5243/2348/6781/182/159963/9498/1800/60676/3778/6565/5337/340990/634/151056/64284
BP	GO:1903706	regulation of hemopoiesis	125	-0.280964	-1.29938	0.0992366	0.30685	0.239158	731	tags=19%	list=13%	signal=17%	4352/407975/4286/3205/604/3707/9935/864/3965/182/8744/9636/51208/3635/8600/4982/7538/50487/639/2353/3586/1960/634/3624
BP	GO:1903131	mononuclear cell differentiation	136	-0.273339	-1.27156	0.102564	0.314634	0.245224	585	tags=26%	list=10%	signal=24%	5590/5293/10385/26191/7292/972/3726/8544/3955/301/3725/441478/3714/3815/407975/604/3707/9935/864/3965/8744/925/3635/3589/639/2353/1015/1958/7855/133396/3586/8320/1960/5734/3624/917
BP	GO:0042060	wound healing	150	-0.266533	-1.25564	0.102922	0.314634	0.245224	1469	tags=35%	list=26%	signal=26%	2004/27243/2677/149461/10077/160851/1026/10627/29071/84962/10451/5467/7852/840/199731/2065/50848/23208/8837/80274/7414/301/1001/928/5864/960/4352/1277/3611/5493/2159/7168/1465/2255/58189/51330/7042/10398/22875/2152/80739/3491/7429/7057/83481/59/5328/5068/22915/5341/634/5054
BP	GO:0071396	cellular response to lipid	177	0.207928	1.18836	0.103093	0.314634	0.245224	495	tags=14%	list=9%	signal=13%	9464/7421/6943/89780/478/6591/338/5241/3670/4824/4330/149563/8928/190/4916/4838/130497/5979/5327/3199/22850/54541/54331/1902/2263
BP	GO:0023061	signal release	133	0.220863	1.21684	0.106481	0.323575	0.252193	345	tags=13%	list=6%	signal=12%	3737/6833/1141/9379/55107/4852/2625/668/3670/4824/2297/10815/2912/27445/143425/6926/7036
BP	GO:0051146	striated muscle cell differentiation	100	-0.293456	-1.31308	0.107652	0.324337	0.252787	888	tags=26%	list=16%	signal=22%	5629/928/9518/50804/183/10611/7168/2274/1465/6474/6261/10398/4625/9096/4624/22943/7140/58/70/4856/6444/27063/51676/89/25802/3488
BP	GO:0060537	muscle tissue development	168	-0.259749	-1.24236	0.107323	0.324337	0.252787	689	tags=21%	list=12%	signal=19%	23764/3679/407975/7168/59269/2274/1901/1465/6474/6261/3236/7042/1756/4879/4625/26281/9096/57158/2138/2353/4624/22943/1958/6262/58498/58/70/8320/6444/1144/27063/51676/1959/89/3488
BP	GO:0051241	negative regulation of multicellular organismal process	333	-0.233091	-1.20936	0.110227	0.330682	0.257732	1154	tags=26%	list=20%	signal=22%	10505/10371/9423/26191/583/7292/972/7869/55824/8835/154796/23213/89795/57406/9451/23208/1240/7133/100507436/301/1001/90627/5629/928/9518/441478/399473/5617/5797/183/2487/1813/28951/8609/1944/407975/374403/80128/130399/29949/9455/10253/604/9935/864/3965/10501/23005/4168/6781/1620/7042/27121/51208/7224/4879/64127/3635/4982/9096/7538/406972/50487/255738/3226/29116/6585/22943/6696/9314/7057/83481/498…
BP	GO:0043434	response to peptide hormone	127	-0.274024	-1.27022	0.114068	0.340755	0.265583	331	tags=20%	list=6%	signal=20%	1909/8837/388581/815/301/9518/183/10580/51141/7425/1277/130399/1545/255738/7054/2353/1490/1958/4986/3586/6121/5068/1959/634/3624/3488
BP	GO:0032504	multicellular organism reproduction	232	0.191524	1.14403	0.114943	0.341918	0.266489	576	tags=15%	list=10%	signal=14%	7421/10661/5079/1617/57055/57054/57135/338/668/2735/5241/8614/23542/6586/56154/285/190/340719/4838/268/440804/150221/5327/8549/3171/117/646/85376/5156/2662/10370/675/286207/162979/200373
BP	GO:0051050	positive regulation of transport	244	-0.240904	-1.21113	0.117438	0.347872	0.27113	1018	tags=23%	list=18%	signal=20%	1909/10396/388581/961/246329/815/10178/301/1001/79778/5864/5617/183/6041/1813/10580/10345/7222/23596/654/79899/10347/80128/1066/8938/482/10584/2696/5243/6804/6781/3779/10110/7042/9498/1756/4879/64127/8600/57158/8736/9227/50487/255738/2668/1272/6696/23237/6262/4986/7855/2916/27063/3624/5054/3002
BP	GO:0007600	sensory perception	116	-0.275983	-1.25947	0.118252	0.348818	0.271867	997	tags=29%	list=18%	signal=25%	54463/64787/7078/1001/5864/1813/84059/3815/4647/1690/1277/140469/9455/11343/10253/778/23349/51151/10083/24/1470/9227/2138/7054/151647/4986/2918/3586/4856/6121/2916/5173/1411/1469
BP	GO:0072001	renal system development	139	0.213193	1.17941	0.119816	0.351037	0.273597	815	tags=23%	list=14%	signal=20%	6943/3975/7161/2625/4824/2297/116039/9955/4326/2294/285/130497/5979/144165/8549/9953/2736/55083/5156/153572/2263/80000/9241/79191/4091/652/23371/1636/4953/7010/4092/2247
BP	GO:0006812	monoatomic cation transport	268	0.189668	1.1559	0.12	0.351037	0.273597	457	tags=12%	list=8%	signal=12%	26251/3737/7421/89780/478/6833/6529/1141/55107/6331/6546/7780/3786/5999/3746/348980/59284/728215/81832/8614/3738/124935/3781/130497/7036/10021/56479/196996/1908/9780/117/8671/610
BP	GO:1901615	organic hydroxy compound metabolic process	136	-0.268307	-1.24815	0.120513	0.351081	0.273631	1089	tags=28%	list=19%	signal=23%	37/134429/3931/51302/51422/1909/284161/6490/1001/55304/5629/2053/1645/27233/7108/1813/3815/51141/23596/1728/1056/654/8608/1066/1646/51474/3707/51151/7042/1545/9227/255738/7054/1591/6121/5341/151056/89
BP	GO:0070371	ERK1 and ERK2 cascade	104	-0.283476	-1.27129	0.121728	0.353161	0.275252	1270	tags=34%	list=22%	signal=27%	1969/3383/5590/2253/6237/10385/26191/972/10636/8837/7078/3725/399473/183/1813/56034/960/10347/374403/10253/1847/1116/3965/2255/64127/8600/26281/3491/1490/80310/59/634/1411/5734/3624
BP	GO:0010631	epithelial cell migration	107	-0.280783	-1.26735	0.123377	0.356478	0.277837	915	tags=23%	list=16%	signal=20%	301/90627/3725/5629/6997/5797/3675/183/3815/2255/2523/6781/7042/1545/406972/7429/9314/7057/83481/1003/1960/4856/306/634/406903
BP	GO:0007276	gamete generation	187	0.200815	1.16561	0.124352	0.35783	0.278891	669	tags=16%	list=12%	signal=15%	5079/1617/57055/57054/57135/338/668/2735/5241/56154/285/190/340719/4838/268/440804/150221/5327/8549/3171/117/646/85376/675/286207/162979/200373/6875/55329/652
BP	GO:0050867	positive regulation of cell activation	107	-0.279638	-1.26218	0.125974	0.361023	0.28138	1241	tags=30%	list=22%	signal=24%	5590/1725/10451/10385/26191/7292/972/961/199/301/921/3109/4352/283234/10666/604/3707/864/3965/2255/8744/64127/3635/8600/50487/1490/7057/59/3586/1960/970/5341
BP	GO:0045321	leukocyte activation	257	-0.238609	-1.20551	0.128538	0.366879	0.285944	1253	tags=27%	list=22%	signal=22%	3383/5590/5293/1725/10451/8934/10385/26191/7292/972/3726/5880/55824/3955/23208/961/7133/199/100507436/301/3725/4277/441478/921/3109/3714/3815/960/4352/926/283234/407975/374403/10666/604/4004/11119/3707/9935/864/3965/28755/2255/8744/64127/925/3635/8600/3824/28526/50487/3589/639/6966/1015/1958/7057/7855/133396/3586/8320/1960/6967/970/306/634/5734/3624/917
BP	GO:0050878	regulation of body fluid levels	108	-0.277669	-1.25435	0.137128	0.388483	0.302782	1367	tags=32%	list=24%	signal=25%	10077/160851/2979/1952/10627/29071/112/10451/50848/8835/80274/7414/928/5617/1813/4352/1056/3611/2159/1465/7498/2255/10398/4879/22875/2152/80739/7057/4986/5328/22915/5341/634/27023/5054
BP	GO:0009611	response to wounding	197	-0.247412	-1.21765	0.138311	0.388483	0.302782	1018	tags=34%	list=18%	signal=28%	22846/2004/27243/2677/9315/149461/10077/160851/1026/10627/29071/84962/10451/5467/7852/840/199731/2065/50848/1909/23208/8837/80274/7414/199/301/1001/3725/928/5864/1813/51090/960/4352/1277/3611/5493/2159/7168/1465/2696/2255/58189/2348/51330/7042/10398/22875/2152/80739/7538/3491/7429/6696/9314/1490/7057/83481/59/5328/3586/5068/22915/5341/634/5054
BP	GO:0007610	behavior	191	0.202947	1.17696	0.138298	0.388483	0.302782	537	tags=14%	list=9%	signal=13%	9464/3737/7111/6833/5079/6529/4862/1141/9379/4852/164312/348980/81832/4326/2912/4212/23542/3198/3643/26047/23316/2237/285382/4985/3398/56924/9241
MF	GO:0022890	inorganic cation transmembrane transporter activity	140	0.210178	1.16276	0.137441	0.388483	0.302782	270	tags=11%	list=5%	signal=10%	26251/3737/478/6833/6529/6331/6546/7780/3786/3746/348980/59284/728215/3738/3781
BP	GO:0007178	transmembrane receptor protein serine/threonine kinase signaling pathway	133	0.214632	1.18251	0.138889	0.388558	0.30284	708	tags=20%	list=12%	signal=18%	55997/9573/3209/3791/57057/2297/2627/8928/151449/2615/4838/268/2331/5654/2662/286204/10370/84913/4093/9241/25805/9480/7157/4091/652/2626
BP	GO:0090132	epithelium migration	108	-0.277291	-1.25264	0.139715	0.389326	0.303438	915	tags=23%	list=16%	signal=20%	301/90627/3725/5629/6997/5797/3675/183/3815/2255/2523/6781/7042/1545/406972/7429/9314/7057/83481/1003/1960/4856/306/634/406903
BP	GO:1902903	regulation of supramolecular fiber organization	103	-0.27897	-1.25096	0.141192	0.39189	0.305438	1771	tags=38%	list=31%	signal=27%	1191/3925/9037/25999/10092/3055/10979/7481/8851/6622/9639/7408/7114/51019/22911/122060/10411/24139/50848/9788/89795/961/10178/5629/148170/7168/2041/1901/51474/114822/5063/7429/1490/1003/163782/5341/11075/5734/25802
BP	GO:0031347	regulation of defense response	180	-0.250385	-1.21409	0.142327	0.393492	0.306685	1005	tags=24%	list=18%	signal=20%	118788/23208/388581/961/144811/9180/7133/100507436/301/4277/183/10133/1813/25939/117854/5603/10666/11343/604/85363/10584/3965/51441/23005/58189/163702/9636/2/64127/8600/2925/3824/6565/7538/50487/5063/9314/1003/3586/4856/634/5734/5054
BP	GO:0007283	spermatogenesis	127	0.216529	1.18367	0.14554	0.400803	0.312384	860	tags=20%	list=15%	signal=18%	5079/1617/57055/57054/57135/338/2735/56154/190/440804/150221/3171/117/646/85376/675/286207/162979/200373/6875/55329/83990/1636/166378/1869/2956
BP	GO:0050808	synapse organization	156	0.21007	1.18977	0.146341	0.401443	0.312882	405	tags=13%	list=7%	signal=12%	89780/6529/869/728/1141/375323/9379/10718/64101/58504/55203/11178/58512/27445/79953/4916/3643/80725/23316/8927
BP	GO:0048638	regulation of developmental growth	116	0.220002	1.1869	0.151786	0.414763	0.323265	910	tags=24%	list=16%	signal=21%	89780/6909/57057/7161/5600/2735/5999/2627/84525/59284/8614/3643/2690/10439/10370/2263/9241/23286/374946/652/4092/2335/2247/10509/22999/9699/2261/23566
BP	GO:0034765	regulation of monoatomic ion transmembrane transport	123	0.214504	1.16495	0.155963	0.424533	0.330879	998	tags=27%	list=18%	signal=23%	26251/3737/6833/6331/6546/3786/5999/3746/348980/81832/3738/3781/130497/10021/56479/1908/117/610/3785/287/56704/187/51204/10105/1181/30818/8645/3761/79026/219527/5530/5587/51083
BP	GO:0045787	positive regulation of cell cycle	110	0.22183	1.1813	0.160173	0.433009	0.337485	604	tags=16%	list=11%	signal=15%	3209/6909/2735/4824/4212/3643/6926/81620/2237/1908/219736/51514/10370/2263/675/79541/990/993
BP	GO:0045597	positive regulation of cell differentiation	298	0.183847	1.12327	0.160305	0.433009	0.337485	499	tags=13%	list=9%	signal=13%	55897/7421/89780/9573/9750/3975/4745/3791/57057/6591/7161/2625/338/2624/5600/3670/84525/8840/151449/83643/5362/26011/2690/9580/5979/140628/252995/3572/10439/23316/1908/8817/9780/646/2736/2662/286204/3398/84913
BP	GO:0002683	negative regulation of immune system process	130	-0.259381	-1.20544	0.161168	0.433676	0.338005	1172	tags=27%	list=21%	signal=22%	10385/26191/7292/972/55824/23208/961/100507436/301/441478/1813/79037/25939/374403/257144/604/9935/864/3965/51441/9636/7042/51208/2/64127/3635/4982/3824/7057/133396/3586/4856/634/5734/3624
BP	GO:0044255	cellular lipid metabolic process	251	-0.233313	-1.17447	0.162098	0.434521	0.338663	1337	tags=26%	list=24%	signal=21%	160851/2110/5563/4258/84962/254531/5293/126129/55268/54677/5467/64900/972/51390/37/9334/8835/3931/57406/51422/79777/1374/284161/26301/7903/301/54947/55304/2053/1645/414149/3815/166929/51141/1056/8869/3995/23305/145447/7368/8608/11343/1066/1646/1375/3707/204962/2525/24/3635/1545/3491/9227/50487/255738/7054/5337/64577/8395/6121/225/53947/93492/5341/634/151056
BP	GO:0048232	male gamete generation	130	0.212438	1.15802	0.168224	0.449235	0.350132	860	tags=20%	list=15%	signal=17%	5079/1617/57055/57054/57135/338/2735/56154/190/440804/150221/3171/117/646/85376/675/286207/162979/200373/6875/55329/83990/1636/166378/1869/2956
BP	GO:0048545	response to steroid hormone	106	-0.267964	-1.20796	0.171651	0.456658	0.355917	460	tags=15%	list=8%	signal=14%	6781/7042/2/1545/7538/7054/2353/6696/1490/266743/7057/58/3586/306/3490/2354
BP	GO:0060284	regulation of cell development	260	-0.229544	-1.16182	0.173145	0.45718	0.356324	1175	tags=24%	list=21%	signal=20%	7852/10385/10505/10371/9423/7292/972/7869/3726/4124/50848/10636/627/7133/7414/301/26508/5629/441478/2487/1813/3815/4352/407975/80128/4286/3205/604/3707/9935/864/6474/3965/51441/10501/4168/182/8744/9636/1620/51208/3207/7224/3635/8600/4915/4982/7538/50487/5063/6585/639/2353/6696/1003/3586/1960/100996631/54626/1959/634/3624/89
BP	GO:0001822	kidney development	134	0.207078	1.14403	0.172727	0.45718	0.356324	815	tags=22%	list=14%	signal=19%	6943/3975/7161/2625/4824/2297/116039/9955/4326/285/130497/5979/9953/2736/55083/5156/153572/2263/80000/9241/79191/4091/652/23371/1636/4953/7010/4092/2247
BP	GO:0050865	regulation of cell activation	181	-0.245836	-1.19315	0.176543	0.462115	0.36017	1241	tags=28%	list=22%	signal=22%	5590/1725/10451/10385/26191/7292/972/3726/5880/55824/50848/23208/961/7133/199/100507436/301/928/441478/921/3109/4352/283234/407975/374403/10666/604/4004/3707/864/3965/2255/8744/64127/3635/8600/3824/50487/639/1490/7057/59/133396/3586/1960/970/22915/5341/634/3624
BP	GO:0040017	positive regulation of locomotion	177	-0.245134	-1.18724	0.17698	0.462115	0.36017	1270	tags=29%	list=22%	signal=23%	1969/3383/5293/6237/7852/8828/10505/10371/9423/972/7869/5880/10396/1240/961/199/301/3725/5629/6997/3675/183/3815/56034/378938/1277/2159/2041/1901/10253/3965/2255/10501/2523/7042/2152/1545/3491/5063/7429/7057/80310/4986/284119/59/1003/5328/306/406903/5054/3488
BP	GO:0001701	in utero embryonic development	165	0.202804	1.15123	0.176471	0.462115	0.36017	563	tags=12%	list=10%	signal=11%	9464/89780/10365/9573/2625/338/2624/9421/2627/84525/5460/2294/4838/6926/5156/10370/2263/675/9241/2021
BP	GO:0120035	regulation of plasma membrane bounded cell projection organization	197	-0.240652	-1.18438	0.178703	0.46489	0.362333	1270	tags=27%	list=22%	signal=22%	1969/112/55558/57451/8934/10505/10371/9423/221914/7869/5880/627/8837/64787/57554/10178/3675/183/10611/3815/375790/960/5357/5526/6616/140469/148170/80128/225689/5274/482/6474/10501/4168/10083/7224/2823/4915/406972/50487/5063/29116/5337/6585/1272/7429/22943/6696/9314/23237/29993/11075/26051/64284
BP	GO:0140352	export from cell	239	0.18389	1.10838	0.180723	0.468418	0.365083	347	tags=11%	list=6%	signal=11%	3737/478/6833/869/1141/9379/55107/4852/6546/2625/5122/2624/668/3670/4824/2297/10815/2912/9429/2294/27445/143425/6926/80725/7036/144165
CC	GO:0045177	apical part of cell	127	-0.254333	-1.17895	0.186312	0.481135	0.374994	1241	tags=28%	list=22%	signal=22%	5590/8842/1896/357/2065/114569/4582/10752/4072/9180/301/6997/4647/2028/960/10913/9455/150696/482/5243/2348/6781/182/159963/10083/9498/1800/60676/3778/6565/5337/340990/634/151056/64284
BP	GO:0050673	epithelial cell proliferation	148	-0.251153	-1.17917	0.187023	0.481209	0.375052	914	tags=24%	list=16%	signal=20%	1001/3725/5629/441478/5617/5797/1028/1813/3815/654/55679/2173/1602/7498/864/2255/2523/182/7042/64127/8600/2152/7538/2138/79400/7057/83481/3586/1960/4856/5068/634/406903/26051/3488
BP	GO:0032970	regulation of actin filament-based process	108	-0.261763	-1.1825	0.188875	0.482927	0.376391	671	tags=17%	list=12%	signal=15%	140469/148170/7168/2041/1901/51474/6781/2044/114822/5063/7429/1490/6262/59/163782/5341/5734/25802
CC	GO:0009986	cell surface	245	-0.229897	-1.15535	0.189061	0.482927	0.376391	1175	tags=31%	list=21%	signal=25%	7852/10385/3590/7292/221914/972/29121/27133/154796/23213/57211/80864/375387/80274/961/4072/9180/100507436/301/4277/4059/928/6997/921/3675/633/460/84059/23555/11118/3815/56034/2026/2028/960/4352/554225/926/64399/10347/3679/2159/64084/10666/9244/1901/150696/11119/482/10584/214/5243/2255/2348/2044/55576/1756/64127/925/2152/10384/8797/255738/927/6966/2890/1015/7057/1003/7855/133396/5328/6967/634/917
MF	GO:0030234	enzyme regulator activity	338	-0.219593	-1.1413	0.193182	0.491672	0.383207	1506	tags=30%	list=27%	signal=23%	8851/6692/29899/6622/54453/9266/400966/9639/729857/9802/57449/23263/4660/729877/10063/2730/135154/2979/2664/1026/7077/4258/89932/23092/1471/56882/10451/23645/10411/54509/390940/1520/2065/5880/1294/8835/10636/9649/54757/51422/54704/8837/64787/7078/51065/102724862/89839/101060321/54885/9901/301/10044/90627/3725/259173/101060376/1028/27352/101060389/84059/28951/55200/414060/1293/50859/729873/5526/10…
CC	GO:0030055	cell-substrate junction	154	-0.248996	-1.18051	0.19598	0.496999	0.387359	2600	tags=61%	list=46%	signal=34%	83872/2275/8754/10096/57669/6169/308/3927/71/23396/1266/8573/3678/3655/8675/847/55827/8649/79038/4267/60/8650/5479/6840/2923/30845/388/4323/811/5576/950/23767/966/5756/7145/7171/7184/3685/7791/79969/87/81848/10092/3055/10979/4008/129804/4162/26136/3696/1265/3339/5159/5244/8496/81/3897/4179/7408/527/976/9260/1466/84962/1969/23092/3383/6553/54751/6237/5880/7041/7414/301/928/2317/3675/10580/960/2302…
CC	GO:0030141	secretory granule	210	-0.235157	-1.1599	0.19878	0.502295	0.391486	2160	tags=51%	list=38%	signal=33%	5870/55754/5627/4758/5906/811/139322/5660/10447/23230/7076/7040/55521/5795/6812/302/967/966/8694/1774/3074/3920/3685/2519/8417/54863/547/87/1191/10585/10312/4048/64114/10092/10120/6810/8904/4126/1265/10788/1773/427/81/6622/200162/2512/9145/4179/148229/527/976/7114/84418/5836/9961/7077/63910/1471/226/5799/23218/54509/1520/25797/1363/10396/535/5099/6515/7078/961/57554/7133/7414/928/5864/1813/3815/3…
BP	GO:0031589	cell-substrate adhesion	131	-0.251377	-1.16546	0.201777	0.508045	0.395968	1857	tags=41%	list=33%	signal=28%	3685/7791/57662/26585/87/81848/55966/5291/10979/6722/7402/10018/3696/50488/2047/81/1845/54453/3897/84962/5590/6237/5467/1896/133584/3911/5880/7059/3232/7414/79778/4059/3675/10580/59339/960/554225/1277/55679/3611/3679/2041/604/59277/482/2523/182/50509/3491/1490/7057/5328/5054/89
CC	GO:0031253	cell projection membrane	105	-0.260412	-1.17081	0.206037	0.516925	0.402889	973	tags=25%	list=17%	signal=21%	64787/199/10044/3675/1813/84059/960/64399/10347/2556/7168/374403/10253/150696/51474/482/2348/55089/1756/1800/2890/29993/5341/634/151056/2554
BP	GO:2000147	positive regulation of cell motility	174	-0.239659	-1.15542	0.207026	0.517566	0.403388	1270	tags=29%	list=22%	signal=23%	1969/3383/5293/6237/7852/8828/10505/10371/9423/972/7869/5880/10396/1240/961/199/301/3725/5629/6997/3675/183/3815/56034/378938/1277/2159/2041/1901/10253/3965/2255/10501/2523/7042/2152/1545/3491/5063/7429/7057/80310/284119/59/1003/5328/306/406903/5054/3488
BP	GO:0030855	epithelial cell differentiation	214	-0.23287	-1.14839	0.210074	0.523329	0.40788	1096	tags=29%	list=19%	signal=24%	50848/37/9788/23086/81606/7041/1909/26524/1374/8837/80274/7414/301/1001/3725/5629/399473/2317/1645/1028/2487/3714/4647/8643/23596/8609/23022/654/5357/5493/23764/388697/10653/1901/10253/1066/1646/7498/9935/2255/6781/182/10083/10309/8687/26281/7538/2668/639/7429/9314/2312/59/1003/7855/133396/6876/5068/634/26051/27023/5054
BP	GO:0050863	regulation of T cell activation	101	-0.263116	-1.17772	0.211688	0.525494	0.409567	1241	tags=30%	list=22%	signal=24%	5590/1725/10385/26191/7292/972/3726/5880/55824/961/7133/199/301/441478/921/3109/283234/604/4004/3707/864/3965/8744/64127/8600/639/3586/1960/970/634
BP	GO:0140694	non-membrane-bounded organelle assembly	129	-0.248173	-1.1545	0.214376	0.530298	0.413312	984	tags=17%	list=17%	signal=14%	8837/51065/5629/26112/6228/5357/7168/225689/1465/51441/10398/4625/653061/4624/7429/7140/58/70/27063/51676/283768/25802
BP	GO:0044282	small molecule catabolic process	108	-0.256111	-1.15696	0.216041	0.53255	0.415067	1227	tags=26%	list=22%	signal=21%	126129/3425/55268/54677/5467/64900/51390/37/51302/9582/1374/2027/2592/89839/27233/2026/1375/7498/2523/6999/22875/1800/64577/9615/1591/2571/225/89
CC	GO:0043235	receptor complex	113	-0.255954	-1.16446	0.218228	0.534602	0.416667	1227	tags=32%	list=22%	signal=25%	126129/55558/5799/8828/3590/972/2065/57406/9180/7133/3675/7108/84059/3815/960/926/3679/2556/130399/9244/2041/28755/163702/925/4915/4982/3824/28526/6966/2890/133396/6967/1144/2554/28522/917
CC	GO:0005740	mitochondrial envelope	232	0.182184	1.08824	0.218391	0.534602	0.416667	2396	tags=56%	list=42%	signal=34%	56964/157739/7780/5241/9429/23098/9830/2021/56901/54675/5138/55315/84277/79671/1159/3099/10105/89874/117145/10884/8834/55349/10452/6182/29914/63875/51116/6472/339983/6183/54471/1593/54332/55210/56907/29088/4704/84269/8165/4700/64975/400916/1268/27166/55486/83858/513/65008/6341/9941/2356/80273/90480/55168/81853/92609/23456/55626/55013/4067/7444/51117/80303/90580/64949/79064/3954/10975/8829/54998/8…
CC	GO:0098791	Golgi apparatus subcompartment	112	-0.255715	-1.15983	0.219922	0.535976	0.417737	1212	tags=28%	list=21%	signal=22%	51760/8934/1174/728047/972/4124/9334/23213/84679/10396/23208/54947/11320/10133/6616/8938/728498/27314/2523/2525/84620/653073/10631/653125/283796/653075/653061/283987/128344/653720/283768
BP	GO:0040007	growth	306	0.179861	1.1	0.220472	0.535976	0.417737	669	tags=16%	list=12%	signal=15%	55897/89780/10365/3975/6909/57057/7161/2625/5600/668/10718/2735/26153/22809/5999/2627/23251/84525/59284/8614/6586/26011/2786/340719/3643/268/2690/144165/2619/10439/1908/6442/22850/147906/2736/55083/10370/2263/56924/675/9241/23286/84260/7157/6695/374946/54512/652
BP	GO:0098662	inorganic cation transmembrane transport	207	0.189675	1.10248	0.224719	0.544423	0.42432	457	tags=12%	list=8%	signal=12%	26251/3737/89780/478/6833/6529/6331/6546/7780/3786/5999/3746/348980/59284/728215/81832/3738/3781/130497/10021/56479/1908/117/8671/610
BP	GO:0009725	response to hormone	263	-0.222453	-1.12784	0.234192	0.565429	0.440693	1035	tags=23%	list=18%	signal=20%	5467/1520/64900/583/7292/4199/8835/81606/3931/1909/26524/8837/388581/7078/815/199/301/26508/9518/1645/3675/183/10580/3815/51141/7425/1728/1277/654/130399/2274/1646/6781/7042/3207/2/4982/1545/7538/255738/7054/2353/6696/1490/266743/1958/7057/4986/58/3586/6121/306/5068/1959/634/3490/5734/3624/3488/2354
BP	GO:0044092	negative regulation of molecular function	295	-0.218829	-1.12399	0.235566	0.566805	0.441765	1294	tags=25%	list=23%	signal=20%	9961/7077/84962/89932/54602/1471/9711/5590/23645/26191/7292/1294/50848/56849/154796/10636/80279/147138/51422/26524/1240/7078/815/5569/301/3725/26508/5629/5292/1028/183/84059/28951/10345/960/1728/1293/50859/2537/10653/2669/2041/10406/10253/489/338440/5274/58189/116372/7042/27121/2/64127/51129/2913/1800/1545/79444/4616/7538/1470/255738/7429/22943/9314/7057/27123/3586/8320/284293/165904/634/1469/5054
BP	GO:0045860	positive regulation of protein kinase activity	103	-0.254546	-1.14144	0.239637	0.57464	0.447872	1639	tags=38%	list=29%	signal=27%	994/81617/10979/1742/5159/4665/8851/6622/9802/84254/3570/1026/894/84962/5590/2065/51422/10178/5629/6997/183/1813/3815/56034/285489/7164/1795/1116/7042/64127/8600/23533/8797/3491/22943/1958/7057/80310/7855
BP	GO:0010562	positive regulation of phosphorus metabolic process	245	-0.223518	-1.12329	0.243757	0.580571	0.452494	1535	tags=32%	list=27%	signal=25%	5159/28232/4665/8851/6622/3953/9802/655/84254/5168/149461/23682/3570/7114/355/1026/894/5563/84962/1969/5590/2253/10451/23645/10411/972/2065/8822/627/54757/51422/10178/199/10044/5629/6997/9518/183/1813/3815/56034/117854/285489/960/654/3611/79899/7164/9244/2041/10253/150696/1795/1116/2255/7042/7224/64127/8600/4915/26281/23533/8797/3491/3589/1272/22943/128344/1490/1958/7057/80310/1003/7855/133396/53…
BP	GO:0045937	positive regulation of phosphate metabolic process	245	-0.223518	-1.12329	0.243757	0.580571	0.452494	1535	tags=32%	list=27%	signal=25%	5159/28232/4665/8851/6622/3953/9802/655/84254/5168/149461/23682/3570/7114/355/1026/894/5563/84962/1969/5590/2253/10451/23645/10411/972/2065/8822/627/54757/51422/10178/199/10044/5629/6997/9518/183/1813/3815/56034/117854/285489/960/654/3611/79899/7164/9244/2041/10253/150696/1795/1116/2255/7042/7224/64127/8600/4915/26281/23533/8797/3491/3589/1272/22943/128344/1490/1958/7057/80310/1003/7855/133396/53…
CC	GO:0031984	organelle subcompartment	393	-0.209867	-1.10576	0.244966	0.581486	0.453207	2374	tags=51%	list=42%	signal=32%	3300/28978/55650/51478/11014/128637/8675/56180/9867/9415/8905/9709/10130/813/9197/440026/26960/9517/23646/84725/8323/11345/6272/581/2803/2923/23015/9200/5870/25776/6309/142891/5627/537/84270/10682/80146/811/1388/540/387521/9632/23230/10945/1263/9528/950/286144/2281/2131/23767/128486/966/84892/8694/26031/5352/4259/10954/54894/5281/1798/10550/65009/79690/2550/79956/3105/5826/7184/818/221035/23480/7…
BP	GO:0090287	regulation of cellular response to growth factor stimulus	122	0.203088	1.1064	0.246637	0.583486	0.454766	815	tags=20%	list=14%	signal=18%	9573/3209/3791/57057/2625/2297/2627/25960/2249/147372/8817/57608/5654/286204/10370/9241/25805/9480/7157/4091/652/2626/4487/4092/2247
BP	GO:0006935	chemotaxis	184	-0.232576	-1.13227	0.24908	0.585337	0.456209	1590	tags=40%	list=28%	signal=30%	6810/4983/5015/2115/5159/2047/1845/8851/3897/7408/655/5168/57449/3570/11251/7114/10381/1969/5293/55558/10451/7852/8828/10505/10371/9423/972/7869/5880/154796/627/1909/1240/10752/199/301/5797/140596/3815/8609/23022/1944/1901/503618/10584/91624/214/3965/2255/9547/10501/9369/5355/7042/2044/64127/8600/2152/1800/3491/2668/5337/6585/1272/151647/7057/80310/5328/3586/1960/4856/1959/5054
BP	GO:0042330	taxis	184	-0.232576	-1.13227	0.24908	0.585337	0.456209	1590	tags=40%	list=28%	signal=30%	6810/4983/5015/2115/5159/2047/1845/8851/3897/7408/655/5168/57449/3570/11251/7114/10381/1969/5293/55558/10451/7852/8828/10505/10371/9423/972/7869/5880/154796/627/1909/1240/10752/199/301/5797/140596/3815/8609/23022/1944/1901/503618/10584/91624/214/3965/2255/9547/10501/9369/5355/7042/2044/64127/8600/2152/1800/3491/2668/5337/6585/1272/151647/7057/80310/5328/3586/1960/4856/1959/5054
BP	GO:0002831	regulation of response to biotic stimulus	108	-0.251033	-1.13403	0.252264	0.588075	0.458343	1005	tags=22%	list=18%	signal=19%	118788/23208/144811/100507436/4277/10133/1813/25939/117854/654/10666/85363/10584/3965/51441/23005/163702/9636/2/64127/3824/6565/5063/634
BP	GO:0030097	hemopoiesis	280	-0.217814	-1.11477	0.252023	0.588075	0.458343	531	tags=13%	list=9%	signal=12%	3707/9935/864/1397/3965/51441/3217/182/8744/9636/7042/51208/925/3635/8600/4982/10100/80739/7538/50487/3589/639/2353/9314/1015/1958/7855/133396/3586/8320/1960/5341/634/5734/3624/917
CC	GO:0005739	mitochondrion	497	0.162703	1.05606	0.252747	0.588075	0.458343	2396	tags=54%	list=42%	signal=34%	10202/56964/6833/157739/6546/7780/5241/5460/8739/64064/50486/9429/6586/5163/64146/2690/23098/9830/2237/54541/113115/284106/79863/55794/221120/57153/2021/10849/56901/287/124997/84260/54675/7157/55527/5138/55315/84277/79671/51204/1159/80324/3099/35/10105/84842/5888/7052/126789/7374/27349/5106/166378/89874/117145/23590/2908/387787/10884/8834/55349/10452/6182/29914/5028/63875/51116/5530/55178/6472/33…
BP	GO:0015711	organic anion transport	120	-0.245426	-1.12562	0.255155	0.591724	0.461187	992	tags=26%	list=17%	signal=22%	64849/1374/9122/6515/961/301/1645/183/1813/81855/83758/26503/2173/1066/1375/353189/5243/144195/2348/159963/81796/9498/55089/8600/4915/57030/50487/7057/133482/225/634
BP	GO:0048646	anatomical structure formation involved in morphogenesis	430	-0.206701	-1.09599	0.262864	0.607603	0.473563	1240	tags=27%	list=22%	signal=23%	5293/84465/8842/55558/2253/10451/1290/6237/10411/23218/7852/8828/1896/51222/3726/1294/10655/30061/1301/7059/10553/154796/23213/57211/3955/54757/1909/9451/26524/8837/301/90627/3725/26508/5629/23670/928/6997/9518/441478/5292/5617/5797/3675/183/2028/1303/4352/1277/10913/1944/3679/115908/7168/7368/10653/2274/2041/1901/10253/1465/604/1847/1116/9935/2255/6019/2523/2348/182/6303/9289/51330/7042/27121/32…
MF	GO:0015267	channel activity	101	-0.25114	-1.12411	0.268831	0.611615	0.47669	761	tags=25%	list=13%	signal=22%	7222/9725/9256/1188/2556/3764/8911/338440/778/3782/6261/3779/7224/2823/3778/57030/10060/79400/54102/2890/6262/1144/114780/3754/2554
MF	GO:0022803	passive transmembrane transporter activity	101	-0.25114	-1.12411	0.268831	0.611615	0.47669	761	tags=25%	list=13%	signal=22%	7222/9725/9256/1188/2556/3764/8911/338440/778/3782/6261/3779/7224/2823/3778/57030/10060/79400/54102/2890/6262/1144/114780/3754/2554
CC	GO:0005925	focal adhesion	151	-0.237382	-1.12006	0.269377	0.611615	0.47669	2480	tags=56%	list=44%	signal=33%	3927/71/23396/1266/8573/3678/3655/8675/847/55827/8649/79038/4267/60/8650/5479/6840/2923/30845/388/4323/811/5576/950/23767/966/5756/7145/7171/7184/3685/7791/79969/87/81848/10092/3055/10979/4008/129804/4162/26136/3696/1265/3339/5159/5244/8496/81/3897/4179/7408/527/976/9260/1466/84962/1969/23092/3383/6553/54751/6237/5880/7041/7414/301/928/2317/3675/10580/960/23022/55679/3611/2274/1465/51474/91624/21…
CC	GO:0043025	neuronal cell body	150	-0.237553	-1.11911	0.265565	0.611615	0.47669	820	tags=20%	list=14%	signal=18%	460/1813/2026/7425/4352/1728/5414/5274/778/214/3782/57471/7042/2044/9498/7224/2823/10587/7054/23237/2890/4986/7855/4856/5173/306/11075/85397/57565/64284
BP	GO:0051248	negative regulation of protein metabolic process	311	-0.213258	-1.10273	0.269805	0.611615	0.47669	832	tags=14%	list=15%	signal=13%	1028/183/1813/28951/2272/960/1728/1293/50859/79899/10347/2537/10653/56853/2041/10406/10253/5274/7498/51441/58189/9636/2/1756/23034/4915/1800/79444/4616/7538/1470/7429/22943/9314/7057/5328/3586/284293/634/406903/1469/26051/5054/3002/3488
BP	GO:0006629	lipid metabolic process	360	-0.209226	-1.09463	0.268539	0.611615	0.47669	1281	tags=25%	list=23%	signal=20%	4258/84962/29103/254531/9711/5293/126129/10451/55268/54677/5799/5467/64900/26191/972/51390/23007/81544/37/9334/8835/134429/3931/57406/51302/51422/79777/1374/284161/26301/7903/301/54947/55304/5629/2053/1645/7108/414149/10580/3815/166929/410/51141/1056/8869/654/3995/23305/10347/145447/7368/8608/11343/1066/1646/338440/51474/1375/3707/204962/2523/2525/24/64127/51129/3635/1800/1545/3491/9227/50487/255…
BP	GO:0001568	blood vessel development	273	-0.216771	-1.10394	0.274854	0.621064	0.484054	915	tags=21%	list=16%	signal=19%	301/90627/3725/5629/23670/6997/441478/1046/5617/5797/183/2028/1277/1278/1944/2041/1901/10253/1116/7498/2255/6019/2523/2348/182/6303/9289/51330/7042/55576/4879/51129/2152/4915/1545/3491/406972/2138/79400/639/9314/1490/1958/7057/80310/59/1003/7855/3586/1960/4856/6444/306/1959/634/406903/26051/5054
BP	GO:0043410	positive regulation of MAPK cascade	155	-0.23518	-1.11584	0.280151	0.623526	0.485973	928	tags=23%	list=16%	signal=20%	10178/3725/6997/9518/1813/3815/56034/960/10913/10347/7164/10253/85363/3489/1116/7498/3965/2255/23005/7042/64127/8600/4915/26281/23533/79444/4616/3589/22943/1490/7057/80310/4986/59/7855/3624
BP	GO:0051249	regulation of lymphocyte activation	138	-0.23878	-1.11346	0.277001	0.623526	0.485973	1241	tags=28%	list=22%	signal=23%	5590/1725/10451/10385/26191/7292/972/3726/5880/55824/961/7133/199/100507436/301/441478/921/3109/4352/283234/407975/374403/604/4004/3707/864/3965/2255/8744/64127/3635/8600/3824/639/3586/1960/970/634/3624
BP	GO:0001525	angiogenesis	201	-0.224837	-1.10505	0.28083	0.623526	0.485973	915	tags=22%	list=16%	signal=19%	301/90627/3725/23670/6997/441478/5617/5797/183/2028/1944/2041/1901/10253/1116/2255/6019/2523/182/6303/9289/51330/7042/55576/4879/51129/2152/1545/3491/406972/79400/9314/1490/7057/1003/7855/3586/1960/4856/306/634/406903/26051/5054
BP	GO:0061061	muscle structure development	243	-0.219697	-1.10429	0.280473	0.623526	0.485973	892	tags=20%	list=16%	signal=18%	26508/5629/928/9518/2317/50804/183/10611/3815/1293/23764/3679/7168/59269/2274/1901/1465/6474/2255/1674/6261/182/3236/7042/10398/1756/4625/9096/57158/2353/4624/22943/7140/1958/6262/58/6876/70/8320/1960/4856/6444/1144/27063/51676/1959/89/25802/3488
BP	GO:0048514	blood vessel morphogenesis	238	-0.218824	-1.09399	0.2811	0.623526	0.485973	613	tags=16%	list=11%	signal=15%	2041/1901/10253/1116/7498/2255/6019/2523/2348/182/6303/9289/51330/7042/55576/4879/51129/2152/4915/1545/3491/406972/2138/79400/639/9314/1490/7057/1003/7855/3586/1960/4856/6444/306/634/406903/26051/5054
CC	GO:1902494	catalytic complex	490	0.162061	1.0485	0.28125	0.623526	0.485973	2929	tags=72%	list=52%	signal=38%	56964/54913/146754/2977/5163/7404/3643/144165/7056/146330/51514/116028/54331/84316/9134/675/5214/7965/10849/56901/92369/898/115752/6875/54512/26094/55527/84108/10799/54880/5888/90637/84172/9221/5557/23590/221830/10514/10785/641/90353/56915/84541/115708/10556/138716/5530/9021/23293/10714/4234/90665/5507/55703/6871/283248/55753/51185/79660/55226/4704/1770/10847/7156/10623/4172/4700/4931/8220/9188/5…
BP	GO:0032787	monocarboxylic acid metabolic process	154	-0.234565	-1.11209	0.28392	0.625555	0.487554	1227	tags=27%	list=22%	signal=22%	126129/3425/8870/226/55268/54677/5467/64900/972/51390/4199/37/134429/57406/51302/51422/79777/1374/2027/301/11320/5629/1645/414149/3815/2628/2026/51141/3995/23305/11343/1066/1646/1375/1545/50487/7054/64577/2571/225/634/89
BP	GO:0001934	positive regulation of protein phosphorylation	201	-0.223478	-1.09837	0.285714	0.625555	0.487554	928	tags=34%	list=16%	signal=30%	1742/5159/28232/4665/8851/6622/3953/9802/655/84254/5168/149461/3570/355/1026/894/84962/5590/2253/10411/972/2065/8822/627/54757/51422/10178/199/10044/5629/6997/9518/183/1813/3815/56034/117854/285489/960/654/3611/79899/7164/9244/10253/150696/1795/1116/2255/7042/7224/64127/8600/4915/26281/23533/8797/3491/3589/1272/22943/1490/1958/7057/80310/7855/133396/651/3624
BP	GO:0001944	vasculature development	280	-0.214246	-1.09651	0.284393	0.625555	0.487554	915	tags=21%	list=16%	signal=19%	301/90627/3725/5629/23670/6997/441478/1046/5617/5797/183/3815/2028/1277/1278/1944/2041/1901/10253/1116/7498/2255/6019/2523/2348/182/6303/9289/51330/7042/55576/4879/51129/2152/4915/1545/3491/406972/2138/79400/639/9314/1490/1958/7057/80310/59/1003/7855/3586/1960/4856/6444/306/1959/634/406903/26051/5054
BP	GO:0006412	translation	247	0.178579	1.07083	0.285714	0.625555	0.487554	2943	tags=79%	list=52%	signal=40%	1617/57055/57054/57135/116496/64146/340719/7965/65094/60678/51204/25929/9221/10884/7453/56915/6182/84541/1978/63875/51116/57470/55695/1802/6472/4733/6183/56931/54517/23178/29088/55226/8662/64975/1983/1801/54915/6897/10643/65008/678/8565/56919/90480/55168/5036/26995/25819/5813/2617/29904/10642/23404/64949/317649/6154/4691/25973/54998/6949/87178/55323/4141/8846/79072/5997/3735/10492/5935/6227/84769…
BP	GO:0051052	regulation of DNA metabolic process	191	0.185255	1.07437	0.287234	0.626935	0.48863	2440	tags=62%	list=43%	signal=37%	4862/2625/2735/56154/4174/81620/219736/116028/2736/64785/675/2021/990/4175/51659/4173/7157/79000/4171/54962/5888/5982/2247/5001/2956/5983/641/4176/23293/56907/55086/92345/55226/4172/4931/10635/4436/54386/672/78996/55183/83443/144455/5111/57695/6419/84296/3014/1736/6599/90381/79008/7270/27097/6118/10629/10459/10189/118460/10419/27000/7014/11124/84250/8289/53615/23338/22976/2671/5073/26271/3399/537…
BP	GO:0030335	positive regulation of cell migration	170	-0.229384	-1.09881	0.290404	0.629953	0.490983	1270	tags=28%	list=22%	signal=22%	1969/3383/5293/6237/7852/8828/10505/10371/972/7869/5880/10396/1240/961/199/301/3725/5629/6997/3675/183/3815/56034/1277/2159/2041/1901/10253/3965/2255/10501/2523/7042/2152/1545/3491/5063/7429/7057/80310/59/1003/5328/306/406903/5054/3488
BP	GO:2000026	regulation of multicellular organismal development	469	-0.202114	-1.07889	0.29	0.629953	0.490983	1187	tags=25%	list=21%	signal=22%	147111/10411/5467/7852/10385/10505/10371/9423/4097/7292/972/51222/3911/7869/3726/4124/50848/9334/10553/154796/10636/23213/627/9451/7133/7414/301/1001/26508/5629/23670/441478/399473/5292/5617/5797/1028/183/2487/1813/84059/3815/375790/166929/8643/4352/8609/654/23764/1944/407975/64084/80128/4286/3205/2041/1901/10253/604/1116/7498/3707/9935/864/6474/3965/51441/2255/10501/6019/2523/4168/182/8744/9636/…
BP	GO:0030162	regulation of proteolysis	185	-0.226261	-1.10108	0.292232	0.631974	0.492557	748	tags=16%	list=13%	signal=14%	2272/960/1293/50859/1944/2537/130399/10653/10406/489/5274/7498/3965/58189/2/2152/1800/79444/3491/1470/7429/9314/1490/7057/5328/3586/284293/1469/5054
BP	GO:0022603	regulation of anatomical structure morphogenesis	321	0.169827	1.05787	0.293233	0.6322	0.492734	495	tags=12%	list=9%	signal=12%	55897/89780/10365/6833/728/1141/3975/8038/3791/6909/6591/2625/2624/3670/2627/23251/25960/59284/1870/11178/5362/285/147372/26011/4838/23098/130497/80725/5979/144165/140628/161176/23316/8817/219736/57608/286204/10370/1902/2263
MF	GO:0005198	structural molecule activity	230	-0.218592	-1.08566	0.297821	0.640133	0.498917	831	tags=17%	list=15%	signal=15%	633/51090/375790/6228/1303/1277/1293/5357/1278/5493/115908/5414/7168/286/1465/1116/91624/1299/182/51208/10398/1756/8687/10631/50509/3491/8736/4608/4606/400746/2312/7057/83481/58/22915/1411/3490/89
BP	GO:0001819	positive regulation of cytokine production	121	-0.239438	-1.09856	0.304124	0.651694	0.507927	1145	tags=27%	list=20%	signal=22%	26191/7292/972/114900/23213/9451/144811/199/301/183/1813/11118/3815/117854/283234/5603/10666/11119/1116/3965/9636/64127/2152/1545/50487/79400/1958/7057/7855/3586/5734/1670/5054
BP	GO:0007265	Ras protein signal transduction	107	-0.241511	-1.09009	0.307792	0.657556	0.512496	1802	tags=41%	list=32%	signal=29%	81848/10260/3925/8831/83452/7126/5922/5291/10156/4983/54922/5159/11337/10161/29899/9266/57449/23263/2664/1026/56882/10411/9423/199731/50848/9649/64787/199/90627/3675/27352/1278/10253/604/3707/27314/2255/440073/9289/7042/57139/22898/5337/57221
CC	GO:0005789	endoplasmic reticulum membrane	290	-0.209505	-1.07586	0.311419	0.663294	0.516968	2374	tags=52%	list=42%	signal=32%	3300/28978/55650/51478/11014/128637/56180/9867/9415/9709/10130/813/9197/440026/9517/23646/8323/11345/6272/581/2923/9200/5870/6309/142891/5627/537/84270/10682/811/1388/387521/9632/23230/10945/950/286144/2281/2131/23767/128486/966/84892/8694/26031/5352/4259/10954/54894/5281/1798/10550/65009/2550/79956/3105/5826/7184/818/221035/23480/7345/54681/10484/114881/10313/10585/10390/51752/55733/23155/54344/…
BP	GO:0030099	myeloid cell differentiation	124	-0.234588	-1.08353	0.312899	0.664439	0.517861	1134	tags=25%	list=20%	signal=20%	972/3726/8544/80279/375387/8837/3725/1028/3815/4352/4286/3205/604/3707/9935/3217/182/9636/51208/3635/8600/4982/10100/80739/7538/50487/3589/2353/133396/634/3624
BP	GO:0009314	response to radiation	148	0.191034	1.07	0.314815	0.6665	0.519467	537	tags=14%	list=9%	signal=13%	6833/1141/4852/164312/6591/2625/5600/3746/81832/4212/85453/3198/285/7056/2237/51514/3428/3398/675/9241
BP	GO:0050890	cognition	100	-0.240087	-1.07427	0.32166	0.678953	0.529173	1070	tags=28%	list=19%	signal=23%	10636/627/10396/23208/10752/151556/3675/183/1813/100132074/3815/2628/10347/6616/9369/57144/1620/4915/2925/7054/2353/22943/23237/266743/2890/4986/1959/27023
BP	GO:0002696	positive regulation of leukocyte activation	102	-0.240962	-1.08001	0.325974	0.686005	0.534669	1241	tags=28%	list=22%	signal=23%	5590/1725/10451/10385/26191/7292/972/961/199/301/921/3109/4352/283234/10666/604/3707/864/3965/2255/8744/64127/3635/8600/50487/7057/3586/1960/970
BP	GO:0071363	cellular response to growth factor stimulus	255	-0.212205	-1.07008	0.330178	0.688843	0.536881	1066	tags=22%	list=19%	signal=19%	50515/23213/8822/627/7041/375387/26524/8837/7133/301/3725/26508/6997/9518/399473/3675/1028/183/960/1277/654/64399/3611/1278/5526/130399/10653/10253/7498/2255/2348/7042/4915/26281/7538/3491/406972/7054/2353/7429/22943/9314/1490/1958/7057/80310/59/1003/3586/1960/79674/27063/11075/651/3624/406903
CC	GO:0098827	endoplasmic reticulum subcompartment	292	-0.207258	-1.06422	0.330254	0.688843	0.536881	2374	tags=51%	list=42%	signal=32%	3300/28978/55650/51478/11014/128637/56180/9867/9415/9709/10130/813/9197/440026/9517/23646/8323/11345/6272/581/2923/9200/5870/6309/142891/5627/537/84270/10682/811/1388/387521/9632/23230/10945/950/286144/2281/2131/23767/128486/966/84892/8694/26031/5352/4259/10954/54894/5281/1798/10550/65009/2550/79956/3105/5826/7184/818/221035/23480/7345/54681/10484/114881/10313/10585/10390/51752/55733/23155/54344/…
CC	GO:0098796	membrane protein complex	291	0.172215	1.05429	0.328467	0.688843	0.536881	578	tags=14%	list=10%	signal=13%	26251/3737/56964/89780/478/6833/1141/55107/440829/6331/28316/3786/54518/3746/348980/59284/64405/10815/3738/730/3643/26047/5979/7036/161176/10021/56479/3572/1005/3680/8325/6442/54331/610/286204/6445/165829/3785/56901/3689
CC	GO:0031252	cell leading edge	128	-0.231228	-1.07364	0.332491	0.691463	0.538923	1309	tags=28%	list=23%	signal=22%	55561/10381/84962/1969/5590/10411/7852/199731/5880/154796/9788/64787/199/10044/5797/6277/84059/9051/960/23022/3611/10347/2556/7168/10253/51474/7429/2890/72/59/58/29993/70/5341/11075/2554
BP	GO:0007159	leukocyte cell-cell adhesion	110	-0.23566	-1.06544	0.341115	0.707313	0.551276	1445	tags=32%	list=25%	signal=24%	4179/655/387597/5896/10077/3383/5590/1725/10385/26191/7292/972/5880/55824/50848/961/199/301/441478/921/3109/960/283234/604/3707/864/3965/8744/64127/8600/9314/3586/1960/970/634
BP	GO:0043010	camera-type eye development	111	-0.234967	-1.0626	0.345904	0.715138	0.557375	904	tags=23%	list=16%	signal=20%	3725/5629/399473/5797/1028/1813/4286/56853/10253/2255/182/7042/10083/2823/4915/1545/79444/57030/7054/639/9314/7855/6121/2916/1411/3624
BP	GO:0030155	regulation of cell adhesion	248	-0.209504	-1.05552	0.348288	0.717962	0.559576	1241	tags=27%	list=22%	signal=22%	5590/9223/55558/1725/10451/6237/7852/10385/26191/7292/972/133584/2065/3911/5880/55824/50848/4582/961/4072/7414/199/301/928/441478/921/3109/3675/3714/59339/960/1277/654/55679/283234/3611/7168/10653/2041/1901/604/5274/3707/864/3965/51441/2523/2525/182/8744/9289/7042/64127/8600/1545/3491/9314/7057/5328/3586/1960/970/22915/634/9595/5054
BP	GO:0051056	regulation of small GTPase mediated signal transduction	102	-0.236373	-1.05945	0.353247	0.721852	0.562608	1857	tags=46%	list=33%	signal=32%	3685/100271927/81848/10260/3925/8831/7126/5922/5291/10156/50937/80243/4983/54922/5159/11337/10161/9266/9639/57449/23263/23092/56882/10451/54509/199731/50848/154796/9649/64787/89839/9901/90627/3675/27352/55200/10253/604/1795/3707/2255/4168/440073/9289/7042/22898/57221
MF	GO:0022857	transmembrane transporter activity	263	-0.208491	-1.05705	0.351288	0.721852	0.562608	1163	tags=26%	list=20%	signal=22%	788/26266/357/55652/27133/30061/10058/84679/147138/10396/64849/535/9122/3762/6515/6560/80036/54020/6277/81855/55314/7222/9725/9256/26503/10347/1188/2556/3764/489/8911/338440/778/353189/204962/3782/5243/155066/5355/144195/6261/3779/159963/51151/81796/9498/7224/55089/24/2823/3778/6565/57030/10060/54847/79400/348938/54102/283537/2890/1015/6262/133482/1144/114780/3754/225/634/2554
BP	GO:1901698	response to nitrogen compound	313	-0.204211	-1.05542	0.353211	0.721852	0.562608	933	tags=19%	list=16%	signal=17%	1374/8837/388581/815/199/301/3725/928/9518/183/1813/10580/375790/56034/51141/7222/333/7425/1728/1277/1278/5603/130399/9455/3764/1066/2983/6261/2348/6781/116372/182/130132/6999/64127/4915/1800/1545/10060/255738/7054/2353/1490/2890/1958/80310/6262/4986/58/3586/6121/1144/5068/1959/634/85397/3624/3488/2354
BP	GO:0042692	muscle cell differentiation	139	-0.229862	-1.07118	0.356688	0.724847	0.564942	1030	tags=24%	list=18%	signal=20%	627/1909/8837/246329/5629/928/9518/50804/183/10611/3815/7168/2274/1465/6474/2255/6261/10398/1756/4625/9096/4624/22943/7140/58/70/4856/6444/27063/51676/89/25802/3488
BP	GO:0009410	response to xenobiotic stimulus	116	-0.233741	-1.06669	0.357326	0.724847	0.564942	914	tags=22%	list=16%	signal=18%	1001/3725/5797/1645/27233/3675/1813/2026/1728/1277/5243/7042/10309/10587/1800/4982/1545/7054/2353/7057/3586/27063/3624/2018/2354
BP	GO:0002694	regulation of leukocyte activation	166	-0.221205	-1.05878	0.359296	0.724847	0.564942	1241	tags=27%	list=22%	signal=21%	5590/1725/10451/10385/26191/7292/972/3726/5880/55824/23208/961/7133/199/100507436/301/441478/921/3109/4352/283234/407975/374403/10666/604/4004/3707/864/3965/2255/8744/64127/3635/8600/3824/50487/639/7057/133396/3586/1960/970/634/3624
BP	GO:1901701	cellular response to oxygen-containing compound	369	-0.20113	-1.05295	0.35883	0.724847	0.564942	996	tags=19%	list=18%	signal=17%	23208/1374/8837/388581/815/7133/199/301/3725/9518/5292/1645/183/1813/140596/84059/10580/375790/56034/51141/333/1728/8609/1277/654/1278/7168/5603/503618/1066/1646/85363/2983/8938/3707/6261/2348/6781/116372/3779/2044/64127/4915/10631/1800/1545/7538/255738/7054/2353/6696/1591/266743/1958/80310/6262/4986/1671/3586/6121/1144/27063/634/5734/85397/3624/1670/5054/3488/2354
BP	GO:1901699	cellular response to nitrogen compound	200	-0.212949	-1.04757	0.359853	0.724847	0.564942	1261	tags=25%	list=22%	signal=20%	112/3383/5590/1290/10411/7852/64900/840/26191/8835/1909/8837/388581/815/199/3725/9518/183/1813/10580/375790/56034/51141/333/1277/1278/5603/2983/6261/2348/6781/116372/64127/4915/1800/1545/255738/7054/2353/2890/1958/80310/6262/58/6121/1144/634/85397/3624/3488
BP	GO:0042327	positive regulation of phosphorylation	224	-0.21263	-1.05425	0.361314	0.725716	0.56562	1535	tags=33%	list=27%	signal=25%	5159/28232/4665/8851/6622/3953/9802/655/84254/5168/149461/3570/355/1026/894/5563/84962/1969/5590/2253/10451/10411/972/2065/8822/627/54757/51422/10178/199/10044/5629/6997/9518/183/1813/3815/56034/117854/285489/960/654/3611/79899/7164/9244/2041/10253/150696/1795/1116/2255/7042/7224/64127/8600/4915/26281/23533/8797/3491/3589/1272/22943/128344/1490/1958/7057/80310/7855/133396/651/3624
BP	GO:0008284	positive regulation of cell population proliferation	279	-0.206006	-1.05368	0.364583	0.727101	0.566699	1241	tags=28%	list=22%	signal=23%	5590/5293/2253/1725/10451/5467/8828/3590/9423/26191/7292/972/2065/5880/283131/8822/81606/8837/961/4072/9180/199/301/1001/3725/5629/6997/441478/5292/5617/3109/6277/183/1813/3815/56034/378938/4352/654/283234/3611/407975/115908/9244/2041/1901/225689/604/1646/6474/1397/3965/2255/8744/9289/7042/7224/64127/2152/4915/26281/3491/2138/3226/2668/3589/1490/1958/7057/80310/133396/3586/1960/970/5068/406903/26…
BP	GO:0048871	multicellular organismal-level homeostasis	217	-0.212673	-1.05361	0.364078	0.727101	0.566699	1139	tags=23%	list=20%	signal=19%	583/972/50848/30061/37/80279/57406/8837/1240/7414/301/1001/1813/84059/3815/2628/56034/4352/654/407975/5414/1901/604/4004/482/3707/9935/3965/54360/9289/9636/51208/10083/24/1756/64127/3635/8600/4982/80739/7538/3226/6696/1490/1958/1003/4856/6121/3624/89
CC	GO:0042175	nuclear outer membrane-endoplasmic reticulum membrane network	297	-0.203874	-1.04872	0.365098	0.727101	0.566699	2374	tags=51%	list=42%	signal=31%	3300/28978/55650/51478/11014/128637/56180/9867/9415/9709/10130/813/9197/440026/9517/23646/8323/11345/6272/581/2923/9200/5870/6309/142891/5627/537/84270/10682/811/1388/387521/9632/23230/10945/950/286144/2281/2131/23767/128486/966/84892/8694/26031/5352/4259/10954/54894/5281/1798/10550/65009/2550/79956/3105/5826/7184/818/221035/23480/255919/7345/54681/10484/114881/10313/10585/10390/51752/55733/23155…
BP	GO:0042592	homeostatic process	465	-0.195774	-1.04425	0.369299	0.732031	0.570542	1144	tags=22%	list=20%	signal=19%	4097/583/972/57476/23007/50848/30061/37/10058/727910/84679/80279/147138/3931/57406/51302/54757/1909/535/8837/388581/1240/144811/6560/7414/301/1001/2053/1645/183/1813/84059/3815/2628/56034/10345/7222/117854/7425/341208/4352/1728/8609/654/9256/407975/3270/5414/1901/1066/604/4004/489/51474/8938/482/3707/9935/3965/54360/155066/6261/6781/9289/9636/51151/51208/10083/2044/9498/7224/24/1756/4879/64127/51…
BP	GO:0043087	regulation of GTPase activity	110	-0.230915	-1.04399	0.36965	0.732031	0.570542	1273	tags=29%	list=22%	signal=23%	84962/1969/55558/10451/10411/50848/154796/10636/9649/102724862/101060321/54885/259173/101060376/27352/101060389/375790/414060/729873/101060351/374403/102723859/414059/2041/1901/10253/604/150696/57139/2044/4915/85397
BP	GO:0010035	response to inorganic substance	152	-0.224129	-1.06029	0.372005	0.734632	0.572569	1138	tags=24%	list=20%	signal=20%	7292/3726/30061/10058/3931/9451/23208/8837/301/3725/1813/84059/3815/7222/1728/1277/654/5603/2983/3707/2696/6261/3779/10587/1800/4982/1545/3778/7054/2353/2890/7057/80310/6262/58/3586/2354
BP	GO:0051051	negative regulation of transport	113	-0.230465	-1.0485	0.378691	0.745398	0.580959	2051	tags=46%	list=36%	signal=30%	302/4947/2281/8301/2946/10550/2550/112476/288/3685/55432/55529/338692/83452/4345/1407/1265/7351/1742/6622/90678/3757/64285/8291/2664/54602/9711/972/2065/23208/961/7133/5569/301/1813/10345/8609/10347/130399/2669/150696/338440/3965/6781/255738/3589/7057/4986/29993/4856/634/3624
BP	GO:0043254	regulation of protein-containing complex assembly	129	-0.224766	-1.04561	0.379571	0.745398	0.580959	272	tags=9%	list=5%	signal=8%	5063/7429/22943/51673/1015/1003/163782/5341/11075/5734/25802
