# Supplementary material for: Transcriptomic analysis of the m6A reader YTHDF2 in the maintenance and differentiation of human embryonic stem cells
Source: Stem Cells. 2025 May 26;43(7):sxaf032. doi: 10.1093/stmcls/sxaf032 (PMC12202760; doi:10.1093/stmcls/sxaf032)
Supplement: sxaf032_suppl_Supplementary_Tables_S1-S29 [file sxaf032_suppl_supplementary_tables_s1-s29.zip › Supplementary_tables_final2/Supplementary_Table15_DEG_for_DF2-KO_ectoderm.xlsx]

## Sheet: ectoderm_DF2-KO_vs_H1_DEGs
	baseMean	log2FoldChange	lfcSE	stat	pvalue	padj
POU3F4	427.053	-12.1584	1.45014	-8.38424	5.10529687899956e-17	5.75252701175018e-16
SLC17A6	378.073	-11.9829	1.45089	-8.25901	1.46881535404092e-16	1.59756492107965e-15
CNGB1	232.347	-11.2826	1.45698	-7.74382	9.64723427474997e-15	9.54008455657757e-14
UNCX	630.474	-11.2788	1.44407	-7.81041	5.70016938096235e-15	5.71255126547866e-14
SCRT2	185.369	-10.9563	1.45944	-7.5072	6.04057042547921e-14	5.70873275778528e-13
ST18	858.747	-10.7223	1.02668	-10.4436	1.5668149381716e-25	2.55513682879847e-24
LINC00461	816.085	-10.6512	1.02762	-10.365	3.57903472792943e-25	5.73345998871271e-24
EPHA3	3895.78	-10.4454	0.439305	-23.7772	5.74806984985171e-125	5.83429089759948e-123
CACNG5	88.5697	-9.88915	1.47554	-6.70204	2.05531876287672e-11	1.65409811633355e-10
EOMES	706.684	-9.85658	0.841008	-11.72	1.00718222278812e-31	2.01238180340541e-30
MFAP5	80.5824	-9.75325	1.47869	-6.59588	4.22755008971638e-11	3.32117905654963e-10
STMN2	2233.56	-9.64176	0.441382	-21.8445	8.77439743956856e-106	6.93614750869322e-104
EBF2	584.465	-9.58145	0.843025	-11.3655	6.2074153212468e-30	1.18341971282222e-28
GREM2	192.046	-9.56099	1.45409	-6.57525	4.85711643341804e-11	3.80281794193097e-10
GSX2	68.9746	-9.53238	1.4904	-6.39587	1.59634732692087e-10	1.20449935832938e-09
GJD2	183.717	-9.49763	1.45464	-6.52922	6.61152810992015e-11	5.1273693700863e-10
UNC13C	45.5136	-8.92646	1.50775	-5.92037	3.21227232484271e-09	2.16692757031935e-08
LHX9	485.032	-8.89741	0.734299	-12.1169	8.59870190130811e-34	1.82282423346444e-32
PANTR1	359.795	-8.88202	0.848281	-10.4706	1.17890700566855e-25	1.93497834856659e-24
WNT7A	355.817	-8.86508	0.847812	-10.4564	1.36941914263663e-25	2.238982651057e-24
RGS4	115.282	-8.82121	1.46629	-6.01599	1.78789671989598e-09	1.2351723187411e-08
NTRK2	1487.44	-8.70594	0.394841	-22.0492	9.71524879696828e-108	7.95240123300226e-106
NXPH1	36.2072	-8.59729	1.52217	-5.64806	1.62266998838236e-08	1.02247953700528e-07
CRHBP	34.3601	-8.52124	1.52694	-5.58061	2.39669796950143e-08	1.48876893454342e-07
CPA4	33.1845	-8.46969	1.53263	-5.52625	3.27143358076121e-08	2.00030426775459e-07
ENSG00000256955	30.6909	-8.36211	1.53592	-5.44435	5.19938224060195e-08	3.11092488458558e-07
ACTL6B	67.7966	-8.05616	1.48096	-5.43983	5.33305201011595e-08	3.1886473788099e-07
TBR1	810.891	-8.05139	0.430622	-18.6971	5.22792768748054e-78	2.82854296524134e-76
ADGRA1-AS1	23.9629	-8.00676	1.56397	-5.11952	3.06319323459469e-07	1.7049468815056e-06
ABCC9	23.6509	-7.98678	1.56323	-5.10915	3.23619005461367e-07	1.79650673016456e-06
PCSK1	452.583	-7.9857	0.564889	-14.1367	2.25484347751059e-45	6.53904608478072e-44
LINC01159	64.5344	-7.98443	1.48306	-5.38375	7.29513999933576e-08	4.3023283472304e-07
ENSG00000287021	23.5899	-7.97551	1.57277	-5.07101	3.95715291048669e-07	2.17909624790798e-06
COL3A1	631.593	-7.95226	0.476373	-16.6933	1.46546092157593e-62	5.99775336854666e-61
FXYD7	61.4827	-7.91531	1.48578	-5.32739	9.96322383380953e-08	5.80920966872511e-07
OTP	21.7914	-7.86464	1.57231	-5.00195	5.67518568260426e-07	3.06595351705521e-06
LINC01102	57.8485	-7.82643	1.48816	-5.25915	1.44723107099568e-07	8.31412461546645e-07
CNR1	694.345	-7.82596	0.432621	-18.0897	3.84410040842672e-73	1.89774412186436e-71
NXPH4	55.6296	-7.76917	1.48985	-5.21472	1.84093770999408e-07	1.04575317642937e-06
C1QL4	19.8133	-7.73332	1.59012	-4.86337	1.15403341622277e-06	6.000737282101e-06
NEUROG3	19.8608	-7.73256	1.5833	-4.88382	1.04052307191105e-06	5.44172979178543e-06
PI15	476.77	-7.6958	0.514227	-14.9658	1.22907156387199e-50	4.00870063409405e-49
CNTNAP5	312.332	-7.65957	1.66152	-4.60997	4.02726601612551e-06	1.96296341066433e-05
C11orf87	51.2765	-7.65256	1.49519	-5.11813	3.08587544812267e-07	1.71719494509019e-06
TFAP2C	151.22	-7.62713	0.866659	-8.80062	1.36067834188569e-18	1.66396206869154e-17
CA8	301.359	-7.62132	0.613279	-12.4272	1.86106079606826e-35	4.14612973663145e-34
SYT5	200.188	-7.61727	0.751697	-10.1334	3.92621477173874e-24	6.02708407942351e-23
NEUROD1	199.725	-7.6124	0.750645	-10.1411	3.62805408150545e-24	5.58289098351733e-23
VCAM1	645.699	-7.60456	0.418186	-18.1846	6.83308356019665e-74	3.44026776468234e-72
EVX1	48.7283	-7.58068	1.50035	-5.05259	4.35854405529574e-07	2.38924293374658e-06
MGAT4C	47.7373	-7.54448	1.5002	-5.029	4.93046544177839e-07	2.68765973330025e-06
CBLN2	17.0065	-7.51055	1.60701	-4.67363	2.95928836916522e-06	1.46692600835256e-05
PCSK1N	365.838	-7.487	0.537996	-13.9165	5.03179673656426e-44	1.40464072816632e-42
SYT4	452.683	-7.46993	0.479485	-15.5791	1.01025948122904e-54	3.61570300933523e-53
NHLH1	761.406	-7.45472	0.367487	-20.2857	1.72050609249345e-91	1.12230956547613e-89
RPH3A	16.3826	-7.45325	1.61259	-4.6219	3.80234395076488e-06	1.86012102854557e-05
GPR149	42.8379	-7.38734	1.50905	-4.89535	9.81294914230029e-07	5.15321987760492e-06
CDH18	15.5077	-7.38044	1.62939	-4.52958	5.91012135303752e-06	2.82321779618462e-05
EPHA5	83.404	-7.3498	1.06945	-6.87253	6.30735980307611e-12	5.25613316923009e-11
TKTL1	408	-7.3199	0.479881	-15.2536	1.5588550097612e-52	5.27412611635874e-51
PROKR2	14.704	-7.30226	1.63419	-4.46843	7.87960482902914e-06	3.69447473275341e-05
BARHL2	241.322	-7.29902	0.61893	-11.793	4.24353393554371e-32	8.58005367445592e-31
AMBN	14.4881	-7.28069	1.6363	-4.44947	8.60824432351682e-06	4.01156479255643e-05
ENSG00000241449	13.4323	-7.16699	1.6476	-4.34995	1.36166330101719e-05	6.17555071730317e-05
DLX1	36.2018	-7.15072	1.52888	-4.67709	2.90971929883901e-06	1.44461215433457e-05
INSM2	34.9776	-7.09724	1.52013	-4.66884	3.02903007061006e-06	1.49915424306086e-05
ENSG00000279993	12.8083	-7.09414	1.66759	-4.25413	2.09866257285855e-05	9.27277777925922e-05
SLC17A6-DT	34.1317	-7.06104	1.52106	-4.64218	3.44754327727346e-06	1.69603355294327e-05
POU3F3	3096.16	-7.00905	0.16453	-42.6005	0	0
INSM1	625.929	-7.0087	0.352947	-19.8577	9.46189054673158e-88	5.84173899326798e-86
NSG2	559.229	-7.00762	0.373569	-18.7586	1.6476537374062e-78	8.97193424606918e-77
FSTL5	64.6168	-6.98001	1.08399	-6.43916	1.20134555035097e-10	9.15714729352836e-10
DPF3	62.6808	-6.93719	1.08373	-6.40124	1.54120060326215e-10	1.16462076556811e-09
NEUROG1	122.722	-6.9049	0.767727	-8.99395	2.38508648203728e-19	3.03823139968353e-18
EPHA5-AS1	10.7816	-6.84582	1.70415	-4.01716	5.8904970822173e-05	0.00024572
ENSG00000269707	10.6018	-6.82409	1.70072	-4.01246	6.00892768283497e-05	0.000249921
CACNG3	10.3746	-6.80324	1.72599	-3.94164	8.0925257762964e-05	0.000330088
LINC01965	10.2785	-6.788	1.71746	-3.95236	7.73843045033749e-05	0.000316867
PTH2	10.2424	-6.77991	1.70895	-3.96729	7.26934509068204e-05	0.000298962
ENSG00000222000	10.1225	-6.76479	1.71667	-3.94064	8.12643360415315e-05	0.000331365
ENSG00000251621	10.014	-6.73949	1.72121	-3.91555	9.02000680715498e-05	0.000365219
CPLX2	270.827	-6.73318	1.05434	-6.38618	1.70084065286818e-10	1.27933869776938e-09
INSRR	27.1878	-6.7313	1.54166	-4.36626	1.26390278994818e-05	5.7537734651839e-05
RHBDL3	379.473	-6.72453	0.415494	-16.1844	6.49425683078925e-59	2.51590484093553e-57
MEGF10	215.917	-6.71779	0.548307	-12.2519	1.64138364059079e-34	3.54770952981186e-33
SAMD5	213.458	-6.70123	0.548871	-12.2091	2.77893597434484e-34	5.97588986008477e-33
GPR88	9.63083	-6.69328	1.73049	-3.86785	0.0001098	0.000438147
TLL1	26.3539	-6.68213	1.5445	-4.3264	1.51565695369067e-05	6.83243830163454e-05
KCNF1	25.5566	-6.64086	1.5477	-4.2908	1.78031848151794e-05	7.95064791772576e-05
ALDH1A1	101.463	-6.62635	0.783115	-8.46153	2.63902126586577e-17	3.03482537506126e-16
PCARE	9.16285	-6.61724	1.73546	-3.81295	0.000137316	0.000538629
ENSG00000260838	24.8976	-6.60698	1.55917	-4.23751	2.26014013462289e-05	9.94539865512711e-05
ENSG00000285907	24.9274	-6.60557	1.55375	-4.25137	2.12468505705376e-05	9.37959000047653e-05
SGCZ	8.79096	-6.5554	1.74727	-3.7518	0.000175567	0.000677364
LHX8	8.61122	-6.52897	1.75397	-3.7224	0.00019734	0.000755165
ENSG00000286970	8.57505	-6.519	1.75487	-3.71481	0.000203354	0.000775839
DNER	680.812	-6.51505	0.292685	-22.2596	9.09950545569326e-110	7.85373982783049e-108
ADAMTS5	23.158	-6.49716	1.5584	-4.16913	3.05767289053185e-05	0.000132088
ENSG00000289993	22.9006	-6.4827	1.56555	-4.14084	3.46033026056578e-05	0.000148647
GBX2	22.7209	-6.4723	1.57093	-4.12004	3.78799737357334e-05	0.000161901
CACNG2	8.15568	-6.45465	1.78199	-3.62216	0.000292154	0.00108589
ONECUT3	110.77	-6.41939	1.43424	-4.4758	7.61258962273037e-06	3.5765499292128e-05
ENSG00000287076	7.90361	-6.40505	1.77921	-3.59995	0.000318277	0.00117473
CHRNA1	7.86744	-6.39419	1.7813	-3.58962	0.000331157	0.00121961
ADCYAP1	106.309	-6.37155	0.704362	-9.04585	1.48509885943036e-19	1.90710443107517e-18
ENSG00000276863	7.65153	-6.35343	1.79115	-3.54713	0.000389457	0.00141888
ISLR2	1563.93	-6.32336	0.185397	-34.1072	5.76994711417752e-255	1.85332162053487e-252
ENSG00000203900	20.4835	-6.3183	1.5733	-4.01597	5.92026614571697e-05	0.00024673
C2orf80	20.4771	-6.31207	1.5755	-4.0064	6.16506235417719e-05	0.000256037
GFY	20.3162	-6.31133	1.58677	-3.97746	6.9655767083665e-05	0.000287261
SIGLEC11	7.35198	-6.30226	1.805	-3.49155	0.000480222	0.00171847
TBC1D8-AS1	7.2559	-6.2801	1.80548	-3.47836	0.000504491	0.00179644
SLN	7.19599	-6.26949	1.80902	-3.46567	0.000528908	0.00187654
ADCY2	653.501	-6.26579	0.282605	-22.1716	6.46380427394715e-109	5.43109382289434e-107
ENSG00000270071	7.07617	-6.24796	1.81998	-3.43299	0.000596973	0.00210042
LY6H	76.2609	-6.21003	0.796118	-7.80038	6.17209279114048e-15	6.17087685481441e-14
COL8A1	418.928	-6.20954	0.343529	-18.0757	4.94918012332166e-73	2.42911887097267e-71
ENSG00000289498	19.0084	-6.2094	1.58333	-3.92174	8.79128790965586e-05	0.000356812
ENSG00000285081	6.86027	-6.20279	1.82931	-3.39079	0.000696927	0.00242486
PMEPA1	6.58446	-6.14453	1.84653	-3.32761	0.000875947	0.00299598
TTC9B	54.4522	-6.13814	0.922176	-6.65614	2.81110516174623e-11	2.24454982628416e-10
IGFBP7-AS1	6.48837	-6.11985	1.8448	-3.31734	0.000908781	0.0030978
GRIA2	286.154	-6.11847	0.400656	-15.2711	1.19116080885592e-52	4.05714168117032e-51
TMEM196	53.528	-6.11316	0.924134	-6.61501	3.71514116441203e-11	2.92951233831434e-10
ARX	1600.48	-6.11057	0.175624	-34.7935	3.05328722642266e-265	1.03302884493967e-262
ENSG00000288172	6.42846	-6.10797	1.85022	-3.30122	0.000962667	0.00325876
P2RX3	746.487	-6.10764	0.253577	-24.0859	3.50922432832643e-128	3.64944948079029e-126
ENSG00000275936	6.4522	-6.10663	1.85098	-3.29913	0.00096986	0.0032818
MMP17	332.531	-6.07708	0.94438	-6.435	1.23474912434492e-10	9.39483029392876e-10
ENSG00000255372	6.2363	-6.05674	1.86577	-3.24624	0.00116939	0.00389867
GRIN1	34.0766	-6.04643	1.13268	-5.33815	9.38972788733862e-08	5.48490665610537e-07
ENSG00000248491	6.15265	-6.04568	1.86866	-3.23531	0.00121511	0.00403316
CRYGEP	6.11648	-6.03178	1.867	-3.23074	0.00123471	0.00409194
ENSG00000259436	6.14022	-6.03077	1.88889	-3.19276	0.00140918	0.00462549
DLX2	33.5201	-6.03035	1.15134	-5.23769	1.626004536631e-07	9.27813472386137e-07
ENSG00000280660	6.05657	-6.01917	1.87001	-3.21879	0.00128732	0.00425392
SMIM18	5.96049	-5.99215	1.88112	-3.18541	0.00144549	0.00473466
ENSG00000286615	5.90058	-5.97916	1.88183	-3.1773	0.00148651	0.00485772
SCG2	64.6761	-5.97243	0.807845	-7.39304	1.43508922071539e-13	1.32612487165525e-12
ENSG00000159239	5.74459	-5.93806	1.89816	-3.12833	0.00175802	0.00566976
VSTM2A	15.806	-5.93764	1.61032	-3.68724	0.000226701	0.00085782
OLIG3	5.68468	-5.92455	1.8982	-3.12115	0.00180148	0.00579228
ENSG00000279128	5.68468	-5.92455	1.8982	-3.12115	0.00180148	0.00579228
ENSG00000289392	5.62476	-5.91094	1.89998	-3.11105	0.00186422	0.00597053
ENSG00000269397	15.3689	-5.90116	1.62951	-3.62143	0.000292977	0.00108879
GSTT2B	5.56485	-5.89723	1.9037	-3.09777	0.00194986	0.00622674
PCDH10-DT	5.50494	-5.88337	1.90935	-3.08135	0.00206063	0.00654016
CHST1	44.4138	-5.84164	0.938446	-6.2248	4.82161642997074e-10	3.49367552571409e-09
PKHD1L1	5.31278	-5.82344	1.93797	-3.00492	0.00265647	0.00825268
GPM6A	1262.4	-5.79422	0.180536	-32.0945	5.26892986998027e-226	1.23795458750694e-223
ENSG00000250643	5.13305	-5.77905	1.93859	-2.98105	0.00287261	0.00884941
LPL	14.1447	-5.76881	1.63319	-3.53223	0.000412071	0.00149589
ENSG00000287506	5.0494	-5.76524	1.97093	-2.92514	0.00344303	0.0104456
C7orf33	5.09688	-5.76257	1.96142	-2.93795	0.00330386	0.0100595
VSX1	28.0384	-5.76068	1.15935	-4.96888	6.73417717387941e-07	3.60810274043898e-06
CHRNA4	348.664	-5.75206	0.331033	-17.3761	1.25236230004307e-67	5.64452812852451e-66
LHFPL3	5.03697	-5.74718	1.95805	-2.93516	0.0033338	0.0101445
GCSIR	4.95332	-5.73338	1.95977	-2.92554	0.0034386	0.0104347
NHLRC4	4.97706	-5.73171	1.95729	-2.92838	0.00340729	0.0103483
PCSK2	492.584	-5.72444	0.276923	-20.6716	6.23924833882246e-95	4.29054001619566e-93
CREG2	136.34	-5.71794	0.522745	-10.9383	7.5600699676778e-28	1.33405268031867e-26
ENSG00000253308	4.86967	-5.71716	2.05182	-2.78638	0.00533005	0.0154855
KCNJ9	26.7246	-5.68857	1.16229	-4.89427	9.86706835751712e-07	5.17735441629439e-06
HLA-DRA	4.79733	-5.68451	1.96924	-2.88665	0.00389368	0.0116705
EPSTI1	4.79733	-5.68451	1.96924	-2.88665	0.00389368	0.0116705
MIR149	13.0117	-5.65373	1.64463	-3.43769	0.000586696	0.00206684
TMC1	13.0117	-5.65373	1.64463	-3.43769	0.000586696	0.00206684
C2CD4D-AS1	4.67751	-5.65206	1.99055	-2.83945	0.00451918	0.0133425
ENSG00000285576	4.64134	-5.63387	1.98443	-2.83904	0.00452492	0.0133558
ENSG00000250543	4.58142	-5.61723	1.99029	-2.82231	0.00476792	0.0140208
GPR139	4.4616	-5.58326	2.01095	-2.77643	0.00549598	0.0159074
GLP1R	49.5207	-5.57552	0.841595	-6.62494	3.47386683659242e-11	2.74779834721112e-10
EVX1-AS	4.40169	-5.56584	2.02653	-2.74649	0.00602362	0.0172789
ENSG00000260719	4.42543	-5.56413	2.00862	-2.77012	0.00560355	0.0161782
ENSG00000286136	12.2739	-5.56174	1.65659	-3.35735	0.000786938	0.00271128
LRRTM1	73.2731	-5.55872	0.680743	-8.16566	3.19673174641802e-16	3.41689418977916e-15
GASK1B	73.1266	-5.55191	0.695722	-7.98007	1.4624962153038e-15	1.51658526617629e-14
B3GALT2	36.3666	-5.54918	0.960351	-5.77828	7.54672271095442e-09	4.92536236600999e-08
HECW1	72.0019	-5.53488	0.682674	-8.10764	5.16103447670192e-16	5.46811064076456e-15
VEPH1	838.745	-5.529	0.204578	-27.0264	7.23901901984049e-161	1.00928630565084e-158
SVOP	131.213	-5.52552	0.505994	-10.9201	9.23696080086886e-28	1.6220614555159e-26
LINC02281	4.26944	-5.50907	2.0346	-2.70769	0.0067753	0.0192222
ENSG00000229591	4.20953	-5.49084	2.03562	-2.69738	0.00698865	0.0197832
ROBO2	1274.36	-5.47995	0.164494	-33.3139	2.42861661942337e-243	6.84734963531868e-241
NPTX2	451.552	-5.47816	0.272399	-20.1108	5.9373193739958e-90	3.74774823669511e-88
RUNX1T1	195.877	-5.46954	0.414754	-13.1874	1.03640173308189e-39	2.60383108682702e-38
TNIK	172.446	-5.4692	0.438001	-12.4867	8.82083393163578e-36	1.97379771618393e-34
SCML4	11.4642	-5.46163	1.67635	-3.25805	0.00112181	0.00375354
POU4F2	4.08971	-5.4538	2.04728	-2.66393	0.00772332	0.0216122
DDC	4.08971	-5.4538	2.04728	-2.66393	0.00772332	0.0216122
ASCL1	56.2314	-5.4477	1.36408	-3.99369	6.50530030077021e-05	0.000269417
ENSG00000279673	4.0298	-5.4349	2.05848	-2.64024	0.0082847	0.0230458
SST	4.0298	-5.4349	2.05848	-2.64024	0.0082847	0.0230458
SECTM1	4.0298	-5.4349	2.05848	-2.64024	0.0082847	0.0230458
OR51E2	4.05354	-5.43293	2.06678	-2.62869	0.00857138	0.023759
TMEM255A	223.005	-5.42442	0.3804	-14.2598	3.89592663859297e-46	1.14156049023437e-44
DACT2	3.99363	-5.41365	2.06608	-2.62026	0.00878633	0.0242948
KCNB2	22.0233	-5.40379	1.18891	-4.54518	5.48880614409753e-06	2.63485538983116e-05
MIR663AHG	3.90998	-5.39604	2.09379	-2.57716	0.00996149	0.0271828
ENSG00000286269	3.93372	-5.3942	2.06914	-2.60698	0.00913458	0.0251672
VSTM2B	32.4992	-5.3879	0.986716	-5.46043	4.74974251544175e-08	2.85333135249371e-07
ACKR1	65.1767	-5.38512	0.690223	-7.80199	6.09375500652996e-15	6.09495598307835e-14
ENSG00000287886	3.87381	-5.37452	2.07576	-2.58919	0.00962031	0.0264023
GSTT2	3.87381	-5.37452	2.07576	-2.58919	0.00962031	0.0264023
MAB21L1	203.099	-5.36246	0.390616	-13.7282	6.88151281747843e-43	1.88166366102926e-41
FAM43A	32.0011	-5.36077	0.976228	-5.49131	3.98968143555609e-08	2.41388093531797e-07
ENSG00000279384	3.8139	-5.35456	2.08645	-2.56635	0.0102774	0.0279439
CLRN1	3.83764	-5.35258	2.10363	-2.54445	0.0109451	0.0295836
LZTS1	469.495	-5.33076	0.507173	-10.5108	7.70773516966024e-26	1.27333190058677e-24
ENSG00000287925	3.71782	-5.31149	2.10229	-2.52652	0.0115198	0.030982
RN7SL417P	3.71782	-5.31149	2.10229	-2.52652	0.0115198	0.030982
BHLHE22	41.2351	-5.31142	0.852416	-6.23102	4.63414095791771e-10	3.36455870692881e-09
MIR9-3HG	359.62	-5.30391	0.293616	-18.0641	6.11480344579367e-73	2.98965582730278e-71
EBF1	295.412	-5.29065	0.317931	-16.6409	3.52561870527413e-62	1.43369510651172e-60
ENSG00000288565	3.65791	-5.29063	2.10798	-2.50981	0.0120795	0.0323365
CHRM2	3.65791	-5.29063	2.10798	-2.50981	0.0120795	0.0323365
SAMSN1	3.65791	-5.29063	2.10798	-2.50981	0.0120795	0.0323365
TNFRSF18	3.57426	-5.27045	2.18614	-2.41085	0.0159155	0.0412729
ENSG00000288802	9.88168	-5.25219	1.71147	-3.06882	0.00214905	0.00680036
CNGA3	59.5288	-5.25196	0.699856	-7.50435	6.17331885721422e-14	5.83201660468394e-13
ENSG00000237719	3.56182	-5.24574	2.14075	-2.45042	0.014269	0.0374084
C14orf132	855.336	-5.23601	0.193131	-27.1111	7.27922262072398e-162	1.03769816854422e-159
LINC02123	3.47817	-5.22599	2.15231	-2.42809	0.0151788	0.0395565
ENSG00000225279	3.442	-5.20156	2.14444	-2.4256	0.015283	0.0397996
MIR7152	3.442	-5.20156	2.14444	-2.4256	0.015283	0.0397996
MMP7	3.442	-5.20156	2.14444	-2.4256	0.015283	0.0397996
RNU6-415P	9.50335	-5.18018	1.72029	-3.01123	0.00260193	0.00810307
OSR1	3.38209	-5.17904	2.15346	-2.40499	0.0161729	0.0418762
PNPT1P1	3.38209	-5.17904	2.15346	-2.40499	0.0161729	0.0418762
ENSG00000268884	3.40583	-5.1773	2.19832	-2.35511	0.0185171	0.0471237
ENSG00000248540	74.0985	-5.15244	0.614362	-8.38665	5.00192292130043e-17	5.64105751679993e-16
ZNF536	351.262	-5.14793	0.285221	-18.0489	8.0451370580206e-73	3.91833690685744e-71
LINC01978	3.26227	-5.13278	2.18727	-2.34666	0.0189425	0.0480665
FGD3	135.088	-5.10749	0.448073	-11.3988	4.23970750837587e-30	8.1133165931401e-29
ENSG00000288862	3.2261	-5.10664	2.18624	-2.33581	0.0195011	0.0493116
ENSG00000259744	3.2261	-5.10664	2.18624	-2.33581	0.0195011	0.0493116
ENSG00000265179	35.7896	-5.09566	0.867795	-5.87196	4.30660797228923e-09	2.87503755056141e-08
ENSG00000280229	8.92799	-5.09364	1.7287	-2.94652	0.00321376	0.00980513
DCC	956.895	-5.08065	0.300747	-16.8934	5.02814746411943e-64	2.13003742741286e-62
FBXO32	572.065	-5.05129	0.218101	-23.1603	1.14490291403225e-118	1.07599672013216e-116
LRRTM3	51.7093	-5.0458	0.715912	-7.04808	1.81406220476641e-12	1.56570845054243e-11
ENSG00000280061	43.1042	-5.04039	0.780762	-6.45573	1.07695008550661e-10	8.24113643538303e-10
ELAVL3	869.626	-5.02611	0.183484	-27.3926	3.35797523110982e-165	4.89704721203515e-163
MIR99AHG	311.52	-5.00747	0.294306	-17.0145	6.41134158763159e-65	2.74347036738873e-63
LINC00487	8.34662	-5.00439	1.76542	-2.83467	0.00458736	0.0135307
HID1	316.918	-4.99287	0.286952	-17.3997	8.29616979317924e-68	3.74582399469614e-66
NAV3	1076.01	-4.99272	0.162697	-30.6872	8.43994788949514e-207	1.7411681113491e-204
MYT1L	80.4714	-4.94252	0.56157	-8.80124	1.35309038388173e-18	1.65548064083891e-17
ELAVL4	822.191	-4.94239	0.179904	-27.4724	3.75152209462724e-166	5.59969842065684e-164
SLIT1	1201.59	-4.93339	0.149379	-33.0261	3.42737019230888e-239	9.15468617156188e-237
ZNF804A	47.3555	-4.92513	1.63267	-3.0166	0.00255623	0.00797544
SILC1	325.701	-4.92179	0.278537	-17.6702	7.11937400898754e-70	3.3269634526346e-68
TNFRSF9	79.859	-4.91904	1.06818	-4.60508	4.12314046624767e-06	2.00815142669932e-05
TMEM229A	7.9683	-4.91871	1.76512	-2.78662	0.00532612	0.0154776
ENSG00000275897	7.82474	-4.90027	1.7696	-2.76914	0.00562043	0.0162232
LINC02282	155.549	-4.89079	0.405181	-12.0706	1.5099184269289e-33	3.17696352266341e-32
DLL3	979.322	-4.86616	0.164534	-29.5754	3.09733829267109e-192	5.99961520431519e-190
TOX2	113.805	-4.85092	0.46395	-10.4557	1.37987198661202e-25	2.25462019705601e-24
ANXA2P2	7.50675	-4.83898	1.77761	-2.72218	0.00648523	0.0184923
SYBU	292.559	-4.83536	0.287734	-16.805	2.24472693508088e-63	9.38384612482328e-62
NPY5R	7.33302	-4.8037	1.79006	-2.68354	0.0072848	0.0205414
ADGRA1	87.5928	-4.7936	0.523961	-9.14876	5.75890046963939e-20	7.53258244418039e-19
EEF1A2	174.117	-4.78348	0.376268	-12.713	5.01074026844347e-37	1.17186667568436e-35
ENSG00000289192	14.1683	-4.7549	1.27712	-3.72314	0.000196763	0.000753186
ENSG00000287997	14.1024	-4.75279	1.29324	-3.6751	0.000237757	0.000895914
PANX2	106.053	-4.74983	0.471812	-10.0672	7.71255223117708e-24	1.17049050757248e-22
F12	7.07495	-4.74919	1.7962	-2.64402	0.00819269	0.0228199
ENSG00000286232	7.09869	-4.74773	1.8112	-2.62131	0.00875917	0.0242329
PCDH9	582.802	-4.73598	0.203589	-23.2625	1.06378568933588e-119	1.01099482647558e-117
SLC17A7	202.212	-4.72537	0.337722	-13.9919	1.74625450959419e-44	4.92894418030617e-43
SAMD3	76.356	-4.72224	0.550011	-8.58573	9.02651949896537e-18	1.06138986230883e-16
EPB41L3	264.225	-4.72179	0.296567	-15.9215	4.49468512105076e-57	1.68716915601572e-55
ZNF385D	83.5322	-4.7212	0.525452	-8.98503	2.58660165604959e-19	3.28832750612517e-18
PPFIA2	76.2187	-4.7169	0.55403	-8.5138	1.68325380089938e-17	1.95480847587285e-16
ADGRG6	62.2476	-4.71619	0.609124	-7.74257	9.74236681589707e-15	9.62665724117555e-14
OAS3	20.7629	-4.71325	1.04726	-4.50054	6.7781213464462e-06	3.21245478457363e-05
PMP2	6.88279	-4.70072	1.82542	-2.57514	0.0100198	0.0273273
PHACTR3	102.09	-4.6921	0.471968	-9.94156	2.74497644638657e-23	4.07809000743906e-22
FGFR3	4346.43	-4.67084	0.0839635	-55.6294	0	0
ACSS1	6.68532	-4.66347	1.81609	-2.56786	0.0102327	0.0278421
UBE2Q2P1	13.2686	-4.6528	1.2836	-3.62482	0.000289165	0.00107589
ASPG	13.2923	-4.65178	1.28506	-3.61989	0.000294725	0.00109481
PLCL1	105.452	-4.64356	0.464547	-9.99591	1.58828218982445e-23	2.38195393420777e-22
PTPRQ	72.0628	-4.63663	0.558274	-8.30529	9.9577044570807e-17	1.10146796250402e-15
ENSG00000278905	19.57	-4.63171	1.06718	-4.34012	1.42402535562703e-05	6.4399649615106e-05
DPP4	32.5017	-4.61919	0.838319	-5.51006	3.58712993616825e-08	2.1838632948721e-07
ST8SIA1	519.113	-4.61881	0.20845	-22.1579	8.76055768834808e-109	7.31247208361292e-107
CBLN1	71.0963	-4.61092	0.553451	-8.33121	8.00213691764736e-17	8.8941841561674e-16
LINC01114	19.1027	-4.59363	1.06949	-4.29516	1.74566281739294e-05	7.81100229083865e-05
KIAA1755	25.5111	-4.58667	0.925463	-4.95608	7.1928157409844e-07	3.84005258631347e-06
PLCXD3	12.5911	-4.58142	1.31418	-3.48614	0.000490041	0.00175039
CDH20	1035.72	-4.57879	0.151118	-30.2994	1.16717592283815e-201	2.36936712336145e-199
MAMLD1	50.1115	-4.56502	0.650679	-7.01578	2.28666217726037e-12	1.95828730165312e-11
CYRIA	155.635	-4.55758	0.371661	-12.2627	1.4355394760795e-34	3.11074416784948e-33
VEGFD	12.4471	-4.5535	1.31286	-3.46838	0.0005236	0.00185875
DSCAM	6.12769	-4.54012	1.85115	-2.4526	0.0141829	0.0372095
NTRK1	72.6554	-4.51746	0.540123	-8.36375	6.07568896756831e-17	6.80664934004617e-16
ERBB4	217.777	-4.51189	0.314023	-14.368	8.21589471370862e-47	2.45557512791939e-45
SSTR2	102.777	-4.50988	0.456314	-9.88329	4.91931006107239e-23	7.25741237207627e-22
ENSG00000250155	6.03761	-4.50805	1.84897	-2.43814	0.0147629	0.0385796
CDH7	211.003	-4.50736	0.315778	-14.2738	3.18585237826811e-46	9.37830673997138e-45
PRDM16-DT	401.666	-4.50027	0.232684	-19.3407	2.44110506874846e-83	1.38885742420386e-81
KCNS2	5.88805	-4.48662	1.90536	-2.35473	0.0185362	0.0471677
SPP1	124.863	-4.48571	0.409632	-10.9506	6.60297582346156e-28	1.16759938341698e-26
MME	47.3587	-4.47963	0.661666	-6.77023	1.28577037838146e-11	1.04975622108847e-10
PGAM1P5	5.87562	-4.46994	1.85967	-2.40362	0.0162335	0.0420118
ZNF726	58.4447	-4.45748	0.600359	-7.42469	1.13043530084702e-13	1.05072511937703e-12
CRB1	302.362	-4.45201	0.264353	-16.8411	1.21918865433468e-63	5.12200531518914e-62
ENSG00000274993	11.5952	-4.45098	1.33414	-3.33622	0.000849259	0.00290822
HKDC1	5.84545	-4.45013	1.87741	-2.37035	0.0177711	0.0454625
MFSD2A	80.3768	-4.43732	0.507535	-8.74288	2.27238681056933e-18	2.75893853197113e-17
RUBCNL	28.5631	-4.43377	0.861529	-5.1464	2.65535520581386e-07	1.48413300324948e-06
DYNC1I1	40.2061	-4.43343	0.707622	-6.26525	3.72223250243814e-10	2.72351931226551e-09
ENSG00000286371	11.4393	-4.4293	1.34163	-3.30142	0.000961951	0.00325721
SIT1	5.69589	-4.4289	1.8746	-2.36258	0.0181482	0.046301
FLI1	5.69589	-4.4289	1.8746	-2.36258	0.0181482	0.046301
CNTN5	17.0333	-4.41187	1.09713	-4.02129	5.78796722997243e-05	0.000241641
RFX4	442.896	-4.39863	0.215123	-20.447	6.38795497938915e-93	4.25444508141732e-91
KCNJ3	11.2056	-4.39665	1.32448	-3.31953	0.000901693	0.00307864
TMEFF2	89.4064	-4.39553	0.476042	-9.23349	2.61955173604542e-20	3.48016362838495e-19
CELF4	247.327	-4.36934	0.286013	-15.2767	1.09334041621997e-52	3.73398560721155e-51
ONECUT1	87.8216	-4.36486	0.474811	-9.19282	3.8266998811861e-20	5.04166715914316e-19
TMEM151A	38.3169	-4.36069	0.716983	-6.08199	1.18698993275816e-09	8.29668946574552e-09
CCSER1	32.8071	-4.36058	0.774687	-5.62883	1.81433912386386e-08	1.13844844876472e-07
EBF3	650.492	-4.36007	0.179652	-24.2696	4.11143624826694e-130	4.36517551463488e-128
ENSG00000243004	10.7802	-4.35028	1.36596	-3.18478	0.00144864	0.00474252
C16orf82	21.7748	-4.34681	0.969919	-4.48162	7.40780887620361e-06	3.48550250757772e-05
RUNDC3B	48.796	-4.34213	0.65123	-6.66759	2.60034613882535e-11	2.08216419289029e-10
ABLIM3	10.7139	-4.32885	1.33627	-3.23951	0.00119733	0.00398039
KCNH8	611.461	-4.31758	0.183705	-23.5027	3.82433727796586e-122	3.76133947396836e-120
PPP1R14C	90.1174	-4.31474	0.470024	-9.17983	4.31757928093044e-20	5.67073365701914e-19
EMX2	992.547	-4.30702	0.14925	-28.8577	4.05084397750595e-183	7.1881234915534e-181
PRDM16	1341.21	-4.3023	0.126257	-34.0758	1.68579349025174e-254	5.34712622689225e-252
YTHDF2	1305.97	-4.2979	0.128731	-33.3866	2.14322904488366e-244	6.18004966067306e-242
COL24A1	62.7061	-4.29174	0.552667	-7.76551	8.13148090228803e-15	8.07262628699369e-14
AMER3	46.8122	-4.28704	0.646184	-6.63439	3.25838887904163e-11	2.5829933709991e-10
PDZRN4	10.2885	-4.28014	1.38189	-3.09731	0.00195285	0.00623472
FOXP2	279.197	-4.27568	0.264493	-16.1656	8.82344019813989e-59	3.40783554075799e-57
EDNRB-AS1	10.342	-4.2732	1.34789	-3.17029	0.00152289	0.004967
ZCCHC12	76.5258	-4.25553	0.496164	-8.57687	9.7493807819534e-18	1.14479656335987e-16
ENSG00000284874	56.0994	-4.25192	0.59357	-7.1633	7.87595380521924e-13	6.92729039193893e-12
TRH	365.04	-4.24753	0.233017	-18.2284	3.0713400681906e-74	1.55870508460673e-72
LINC00643	39.9901	-4.22802	0.688802	-6.13822	8.34506864584774e-10	5.91497533207783e-09
NIM1K	30.055	-4.22793	0.784875	-5.38675	7.17413756017293e-08	4.23259103904646e-07
SPOCK1	663.642	-4.22144	0.171599	-24.6005	1.24622712474672e-133	1.38697426712491e-131
PRDM12	44.7198	-4.21556	0.643428	-6.55171	5.68814712956291e-11	4.42886570766059e-10
SCN3A	252.664	-4.21189	0.274696	-15.333	4.60562689214577e-53	1.58572296320487e-51
AMER2	73.7135	-4.20122	0.504553	-8.32661	8.31917121355616e-17	9.23038782439823e-16
MYT1	172.012	-4.19883	0.33519	-12.5267	5.33134271786487e-36	1.20144601657035e-34
FAT4	7630.22	-4.19809	0.0710334	-59.1002	0	0
ENSG00000272372	9.83255	-4.19578	1.3796	-3.04131	0.00235552	0.00739654
CRYBA1	19.4609	-4.18291	0.966165	-4.32939	1.49523111414315e-05	6.74515369269022e-05
PTCHD1	101.513	-4.17279	0.425394	-9.80924	1.02744494417991e-22	1.50008144180467e-21
LINC01206	9.67656	-4.16982	1.3829	-3.01528	0.00256738	0.00800828
SUSD2	81.9145	-4.16805	0.471865	-8.83314	1.01781618213591e-18	1.25374202047081e-17
GRIN3A	33.3944	-4.15456	0.7374	-5.63406	1.76012270826443e-08	1.10607017637964e-07
B4GALNT1	89.8278	-4.14203	0.459319	-9.01776	1.9198294140281e-19	2.45418999400318e-18
CX3CL1	198.607	-4.14004	0.303696	-13.6322	2.57701526285175e-42	6.91976320580562e-41
MIR4648	14.1012	-4.13947	1.14971	-3.60045	0.000317661	0.00117263
JAM2	803.838	-4.13168	0.155505	-26.5694	1.53271546016617e-155	1.98431912253656e-153
GPR45	14.0051	-4.12723	1.14862	-3.59322	0.000326613	0.0012041
SYP	657.058	-4.12708	0.176409	-23.3949	4.81720328752002e-121	4.6655165427794e-119
IGLON5	597.414	-4.12123	0.184872	-22.2923	4.38687111573956e-110	3.79921005330687e-108
NELL1	116.261	-4.11516	0.39294	-10.4728	1.1523090611676e-25	1.89377217792278e-24
LINC01198	23.1116	-4.10647	0.886735	-4.631	3.63905453397578e-06	1.78505719697729e-05
CYP26B1	50.6477	-4.09643	0.595335	-6.88088	5.94838024588989e-12	4.96513647169263e-11
ERICH3	41.1762	-4.09541	0.66955	-6.11666	9.55589131213165e-10	6.72810050070312e-09
LAMP3	18.375	-4.0865	1.00266	-4.07564	4.58886921298522e-05	0.000193974
GAP43	305.467	-4.08537	0.244272	-16.7247	8.66090799516438e-63	3.55615761128311e-61
CLSTN2	854.557	-4.08528	0.168756	-24.2082	1.8238165775373e-129	1.92030479896303e-127
NRK	13.6814	-4.08493	1.13431	-3.60125	0.000316689	0.00116955
ABCB1	31.7098	-4.07988	0.756758	-5.39127	6.99617934664838e-08	4.13240341995351e-07
PPFIA2-AS1	9.06502	-4.07249	1.40773	-2.89294	0.00381649	0.0114594
GALNTL6	31.3978	-4.06393	0.753678	-5.39213	6.96263380448123e-08	4.11450472260622e-07
OPCML	80.7317	-4.05844	0.468008	-8.67173	4.25596227296192e-18	5.09410578662305e-17
PLPPR1	105.87	-4.03372	0.406112	-9.93252	3.00569697657449e-23	4.45760144830963e-22
VWA3B	8.74104	-4.02566	1.41765	-2.83968	0.00451593	0.0133355
ADAMTS18	83.4275	-4.02341	0.480284	-8.37715	5.42254832215206e-17	6.09106523570644e-16
SLCO5A1	222.187	-4.01378	0.284944	-14.0862	4.61644301934647e-45	1.32513847981806e-43
SPOCK3	8.68713	-4.01133	1.39732	-2.87073	0.0040952	0.0122139
HS3ST1	86.4628	-4.0011	0.448262	-8.92581	4.42463619436118e-19	5.54993294275408e-18
CRIP2	493.269	-3.9787	0.192396	-20.6798	5.26996955572448e-95	3.63384449664426e-93
MOCOS	8.46522	-3.97739	1.42885	-2.78362	0.00537554	0.0156051
ENSG00000287757	8.44748	-3.97379	1.41874	-2.80092	0.00509564	0.0148674
LINC01993	16.9959	-3.968	1.01365	-3.91457	9.05655738277761e-05	0.000366465
KCNK2	139.27	-3.96695	0.362721	-10.9366	7.6998910905851e-28	1.35589685234974e-26
CADM3	430.45	-3.96625	0.204906	-19.3564	1.80016048662576e-83	1.03113030131216e-81
PTX3	2648.64	-3.96108	0.0936086	-42.3154	0	0
ENSG00000258525	20.8934	-3.95165	0.89784	-4.40128	1.07614071334089e-05	4.94872609659752e-05
ARID5B	463.956	-3.95115	0.204836	-19.2893	6.60245113363926e-83	3.73134070191751e-81
CAV2	33.3754	-3.94883	0.71356	-5.53398	3.13035832732699e-08	1.9186676945875e-07
LRP1B	20.8749	-3.94845	0.89791	-4.39738	1.09564048624743e-05	5.03383620107344e-05
LRRN3	252.183	-3.9391	0.50743	-7.76284	8.30455363507741e-15	8.24122207626474e-14
BRINP2	20.7434	-3.93711	0.907771	-4.33712	1.4435896438151e-05	6.52379113300234e-05
HSPA6	12.3562	-3.9348	1.16566	-3.37559	0.000736565	0.00255088
LINC01551	2934.22	-3.93435	0.0863349	-45.5708	0	0
ITGA1	65.4785	-3.91752	0.505331	-7.75239	9.01791107433813e-15	8.94214511572216e-14
ENSG00000271275	8.20141	-3.91663	1.43896	-2.72185	0.00649175	0.0185067
SCN2A	16.4021	-3.91485	1.02443	-3.82148	0.000132654	0.000521956
PCSK9	256.746	-3.91431	0.272504	-14.3643	8.67312042549045e-47	2.58613902228931e-45
ENSG00000280422	52.9195	-3.90972	0.56965	-6.86336	6.72582803551891e-12	5.59200152035689e-11
MDGA1	555.811	-3.90508	0.182734	-21.3703	2.52737328238151e-101	1.86430514652415e-99
KIF25-AS1	16.2408	-3.90371	1.01296	-3.85376	0.000116318	0.000461545
CAV1	108.998	-3.90059	0.395763	-9.85588	6.46488707289585e-23	9.49892932685189e-22
GBX2-AS1	8.08159	-3.89657	1.44934	-2.68851	0.00717722	0.0202628
PLAAT5	12.0021	-3.8889	1.19462	-3.25536	0.00113249	0.00378567
PNMT	11.9843	-3.88619	1.17004	-3.32141	0.000895655	0.0030605
PDPN	857.346	-3.86578	0.14793	-26.1325	1.55928608449148e-150	1.96850171114286e-148
NCCRP1	31.2168	-3.85055	0.729684	-5.27701	1.31310560549514e-07	7.57101902736633e-07
MTTP	265.294	-3.84611	0.251358	-15.3013	7.49085000897025e-53	2.56518649092605e-51
MNX1	23.2012	-3.83644	0.840239	-4.5659	4.97365206132465e-06	2.39799393988434e-05
SOX9-AS1	89.1223	-3.83374	0.427181	-8.97451	2.84612518177325e-19	3.60561290501729e-18
ENSG00000261786	11.5465	-3.83269	1.20689	-3.17568	0.00149486	0.00488123
ENSG00000260532	11.6422	-3.83088	1.18011	-3.24621	0.00116952	0.00389867
GRASLND	30.9519	-3.82691	0.730838	-5.23633	1.63801393728261e-07	9.342459801876e-07
ID4	7828.83	-3.81133	0.0654952	-58.1924	0	0
THSD7A	239.77	-3.8073	0.266772	-14.2717	3.2845091713944e-46	9.65752262156813e-45
GPER1	11.4447	-3.80676	1.21299	-3.13832	0.00169919	0.00549542
NSG1	846.12	-3.80271	0.143537	-26.4929	1.16902844308151e-154	1.49818670420168e-152
ERVMER34-1	11.2767	-3.79218	1.18696	-3.19487	0.00139894	0.00459759
ENSG00000288781	11.2583	-3.78698	1.22578	-3.08944	0.00200533	0.00638219
PAG1	139.076	-3.78573	0.347587	-10.8915	1.26600728164774e-27	2.21704173718505e-26
TOX	779.978	-3.78352	0.148185	-25.5325	8.5998719676717e-144	1.02451526375432e-141
SPNS2	116.321	-3.78118	0.392616	-9.63073	5.93092268596745e-22	8.4406709566138e-21
VIPR1	14.9334	-3.77885	1.03516	-3.6505	0.000261732	0.000979564
S100A4	7.47005	-3.77784	1.49254	-2.53114	0.0113692	0.0305995
EDIL3	194.182	-3.77733	0.294584	-12.8226	1.22499279014444e-37	2.92694840394682e-36
ENSG00000278126	18.5784	-3.76707	0.921788	-4.0867	4.37556502668913e-05	0.000185421
LIMCH1	1124.02	-3.76645	0.127688	-29.4972	3.12758087327724e-191	6.0123003529856e-189
STAC2	40.6465	-3.76592	0.632092	-5.95788	2.55537908728852e-09	1.74261608008455e-08
ENSG00000231827	44.3397	-3.76202	0.611466	-6.15246	7.62899692696617e-10	5.42409069828429e-09
FGF7	29.5371	-3.76054	0.732482	-5.13396	2.83703075931882e-07	1.58184257345012e-06
GPRIN3	25.7666	-3.75585	0.782583	-4.7993	1.59224626737036e-06	8.15732869665309e-06
ABCC8	113.928	-3.75481	0.38306	-9.80215	1.10215354792413e-22	1.60730725738936e-21
SH3TC2	14.6161	-3.74949	1.0455	-3.5863	0.000335399	0.00123434
RIBC2	10.941	-3.74716	1.19963	-3.12359	0.00178661	0.00575099
ENSG00000286365	10.9647	-3.74573	1.19328	-3.13903	0.00169507	0.00548349
ASB12	7.24815	-3.73849	1.47327	-2.53755	0.011163	0.0301087
EGFL6	10.9108	-3.73459	1.19438	-3.12681	0.00176712	0.00569478
LDLRAD4	79.6911	-3.72648	0.4675	-7.97108	1.57290848186246e-15	1.62908378478612e-14
ENSG00000279249	25.0892	-3.71799	0.791546	-4.69712	2.63851363715747e-06	1.31640353013902e-05
ENSG00000268278	14.4353	-3.71683	1.05906	-3.50956	0.000448844	0.00161715
SNX22	14.3938	-3.71567	1.04383	-3.55965	0.000371345	0.00135757
NYAP2	10.8445	-3.71315	1.24265	-2.9881	0.0028072	0.00866895
CACNG6	82.5019	-3.7113	0.447315	-8.29683	1.06926307981573e-16	1.17813941165108e-15
ZDHHC22	24.9931	-3.71094	0.789245	-4.70188	2.57771933307296e-06	1.28759110387257e-05
NTN4	246.929	-3.70917	0.258635	-14.3413	1.20713131077733e-46	3.5783828283849e-45
TUBB4A	535.301	-3.70888	0.179698	-20.6395	1.2137415212296e-94	8.32397056789219e-93
AQP5	17.8952	-3.70693	0.976799	-3.79498	0.000147658	0.0005767
AGAP2	117.374	-3.70165	0.365937	-10.1155	4.71463218959313e-24	7.22426279051483e-23
SLCO5A1-AS1	39.1104	-3.70086	0.635755	-5.82121	5.84224080529225e-09	3.85357058576269e-08
LINC02202	10.7009	-3.69886	1.22983	-3.00762	0.00263305	0.00818795
PRDM13	7.05599	-3.68893	1.46643	-2.51557	0.0118838	0.0318698
PTGER4	7.07973	-3.68671	1.48125	-2.48892	0.0128133	0.0339973
BFSP1	14.0283	-3.68425	1.04957	-3.51026	0.000447669	0.00161404
NTN1	533.625	-3.68418	0.187645	-19.6338	7.95595879006632e-86	4.72792633016236e-84
CACNA2D3	21.0237	-3.68026	0.876613	-4.19827	2.6896419669894e-05	0.000117191
HES6	688.757	-3.66918	0.162331	-22.603	4.04536933748317e-113	3.61448052600829e-111
EDNRB	209.147	-3.66636	0.290591	-12.6169	1.7041239507697e-36	3.88170065087802e-35
ENSG00000240086	52.3288	-3.66629	0.55833	-6.56652	5.15061083676811e-11	4.02020147594558e-10
PODN	17.3131	-3.66081	0.937898	-3.90321	9.4926476462963e-05	0.000382661
FAM135B	13.8124	-3.65984	1.05267	-3.47671	0.000507603	0.00180702
ENSG00000270681	17.2532	-3.65611	0.938534	-3.89555	9.79746622784673e-05	0.00039437
ENSG00000261131	6.9	-3.65157	1.47643	-2.47324	0.0133893	0.0353432
AGPAT2	47.5939	-3.63745	0.580221	-6.26907	3.63205498601123e-10	2.65907083871999e-09
SLC1A3	795.851	-3.63705	0.404957	-8.98131	2.67559803166526e-19	3.39636318426744e-18
NEFM	726.335	-3.63638	0.149517	-24.3209	1.17948984758394e-130	1.26285041698069e-128
ENPP7P4	6.78618	-3.62167	1.51098	-2.39691	0.0165342	0.0427182
SERTM2	10.1071	-3.61217	1.21987	-2.9611	0.00306538	0.00938966
PROM1	1077.39	-3.57823	0.133105	-26.8827	3.49662706503174e-159	4.77026407393443e-157
CCNA1	42.5875	-3.57489	0.600792	-5.95029	2.67664690233186e-09	1.82237497039632e-08
TLCD3B	556.344	-3.5724	0.168146	-21.2459	3.59952328094206e-100	2.632216232101e-98
BMP4	110.369	-3.56109	0.372596	-9.55752	1.20616002477435e-21	1.69376373152458e-20
TLR2	16.1255	-3.55387	1.00794	-3.52588	0.000422073	0.0015287
ENSG00000273321	9.64559	-3.5484	1.23343	-2.87685	0.00401665	0.0120078
IL32	86.2885	-3.53796	0.420342	-8.41685	3.86734615487916e-17	4.39077891185945e-16
BMP5	44.5216	-3.5245	0.599537	-5.8787	4.13489188465776e-09	2.76622413849699e-08
ENSG00000289003	6.34837	-3.52328	1.50599	-2.33951	0.0193089	0.0488887
GFRA2	161.193	-3.52113	0.314376	-11.2004	4.06053431133476e-29	7.53738538040377e-28
ENSG00000230707	126.861	-3.52017	0.361759	-9.7307	2.23045992163573e-22	3.21761913084177e-21
ENSG00000273297	9.47186	-3.51858	1.24724	-2.82108	0.00478619	0.0140648
PCDH17	2733.4	-3.50347	0.0899978	-38.9283	0	0
NTNG2	197.399	-3.50277	0.276108	-12.6862	7.05040942249877e-37	1.63084903460261e-35
ABAT	455.214	-3.49759	0.185488	-18.8562	2.61424638423388e-79	1.43896967461897e-77
ENSG00000285535	28.0133	-3.49732	0.725422	-4.82109	1.42778716663365e-06	7.35935392104994e-06
THCAT155	199.527	-3.49556	0.273096	-12.7997	1.64542439337964e-37	3.909423593821e-36
ZMAT4	52.8607	-3.4892	0.527962	-6.6088	3.87440638862964e-11	3.05130546590556e-10
ERICH5	9.2677	-3.489	1.28195	-2.72163	0.00649598	0.0185147
PIK3AP1	43.3418	-3.48798	0.581758	-5.99559	2.02746021807896e-09	1.39573529662924e-08
DYNLT5	21.6829	-3.48429	0.826056	-4.21798	2.46498531251165e-05	0.000108067
STUM	15.3942	-3.48375	1.01528	-3.43132	0.000600649	0.00211276
SLITRK2	198.194	-3.48351	0.276708	-12.5891	2.42431059824534e-36	5.49748716983694e-35
S1PR1-DT	33.7501	-3.47466	0.658962	-5.27293	1.3426172617193e-07	7.73239060738247e-07
LYPD6	95.0812	-3.47204	0.393212	-8.82995	1.04723620557582e-18	1.28810560913652e-17
CABP7	33.7741	-3.46983	0.667273	-5.20002	1.9926698742563e-07	1.12790537718611e-06
RORB	213.684	-3.46338	0.265307	-13.0542	6.01096793285768e-39	1.48953429000257e-37
CHST8	212.871	-3.45913	0.267308	-12.9406	2.65483097960904e-38	6.48376670910294e-37
GNAO1	682.837	-3.45467	0.151495	-22.8038	4.20007878745686e-115	3.80632140113278e-113
CYGB	24.2006	-3.45346	0.775367	-4.45398	8.4294895051701e-06	3.93195397414874e-05
GABRG2	48.4125	-3.4508	0.548505	-6.29128	3.14864403790452e-10	2.31853866691315e-09
REEP1	218.03	-3.45071	0.259933	-13.2754	3.21717133464091e-40	8.17993212590312e-39
ENSG00000287109	9.12971	-3.44714	1.28899	-2.6743	0.00748853	0.0210201
SNAP25	202.203	-3.4445	0.27445	-12.5506	3.94715001563621e-36	8.9109369792499e-35
SPON2	96.0333	-3.43652	0.388602	-8.84329	9.29426887363723e-19	1.14653414034295e-17
ENSG00000235772	26.9997	-3.43624	0.726804	-4.72787	2.26885270933242e-06	1.13823917554983e-05
MIR646HG	9.02163	-3.43586	1.26576	-2.71446	0.00663849	0.0188763
ANKFN1	8.93198	-3.43306	1.2962	-2.64855	0.00808372	0.0225461
PDE4B	456.838	-3.41632	0.184547	-18.512	1.65360696487986e-76	8.70545160452832e-75
DUSP26	82.9047	-3.41535	0.416953	-8.19123	2.58576874917263e-16	2.77789508934189e-15
FOSL1	29.5775	-3.41376	0.6971	-4.89708	9.72697595807741e-07	5.11018664464212e-06
RBFOX1	8.85963	-3.41207	1.32062	-2.58368	0.00977517	0.0267665
ITPRIPL1	11.8094	-3.41207	1.09149	-3.12606	0.00177167	0.00570726
ENSG00000279675	35.3683	-3.4097	0.63536	-5.36656	8.02528361986502e-08	4.71501671345392e-07
SIM1	11.7073	-3.39987	1.10306	-3.08223	0.00205456	0.00652333
ACSL6	14.7283	-3.39985	0.988955	-3.43782	0.000586426	0.00206646
SPX	52.6975	-3.39445	0.522798	-6.49285	8.4224933929666e-11	6.49212545098807e-10
KCNQ1DN	8.6799	-3.38307	1.31209	-2.57839	0.0099263	0.0271023
POU2F2	279.96	-3.3734	0.232974	-14.4798	1.62680490240114e-47	4.92603513107744e-46
NKAIN3	445.242	-3.36665	0.181631	-18.5356	1.06517028146016e-76	5.64273400669136e-75
RNF182	267.365	-3.36642	0.238878	-14.0926	4.21766587546843e-45	1.21204158086083e-43
LINC02575	19.8001	-3.34758	0.843943	-3.96659	7.29077384920071e-05	0.000299649
FAP	286.194	-3.34681	0.229745	-14.5675	4.5234735120739e-48	1.39638856896442e-46
SLC8A1	232.225	-3.34341	0.248858	-13.435	3.76999730054551e-41	9.79157436042398e-40
DISP2	73.3547	-3.33935	0.437109	-7.63963	2.17849919443074e-14	2.11151325663408e-13
LINC01963	479.228	-3.33886	0.182702	-18.2749	1.31103754323858e-74	6.69367759752092e-73
LINC02538	11.2578	-3.33773	1.10802	-3.01233	0.00259251	0.00807673
LTK	11.2875	-3.33282	1.11501	-2.98906	0.00279841	0.00864812
MTUS2	58.7331	-3.32455	0.494109	-6.72838	1.71563126861237e-11	1.38997903707021e-10
ROBO3	1176.82	-3.32073	0.11984	-27.7097	5.33274205825903e-169	8.35298331656314e-167
ENSG00000287355	16.7181	-3.31967	0.940673	-3.52903	0.000417082	0.001513
GPR50	52.8414	-3.31944	0.518806	-6.39822	1.57200962248158e-10	1.18719476697827e-09
SFXN3	88.988	-3.31719	0.396909	-8.35758	6.4020484840348e-17	7.15647490230762e-16
ANXA2	1819.1	-3.30897	0.0981421	-33.7161	3.35919701394877e-249	1.01475743129703e-246
PAPPA	298.974	-3.30748	0.234927	-14.0787	5.13190264346787e-45	1.47143536246324e-43
TMCO4	11.0479	-3.30308	1.12339	-2.94028	0.00327916	0.00998785
EFCAB12	142.992	-3.301	0.320975	-10.2843	8.29649032243717e-25	1.31085580281347e-23
CDHR2	38.1002	-3.28152	0.600905	-5.46096	4.73558106562292e-08	2.84549773952597e-07
GPRIN2	103.451	-3.2793	0.369687	-8.87046	7.28439201410844e-19	9.01665596868301e-18
C9orf24	10.832	-3.27122	1.12896	-2.89756	0.00376083	0.0113084
PHYHIP	43.1419	-3.26938	0.565577	-5.7806	7.44337800223436e-09	4.86041474026497e-08
FRRS1L	99.96	-3.26561	0.393945	-8.2895	1.13723880902436e-16	1.24761931599625e-15
ENSG00000260473	13.5112	-3.26279	1.01907	-3.20173	0.00136607	0.00449716
TLE6	37.6329	-3.26202	0.604773	-5.3938	6.8984502971453e-08	4.07942615451088e-07
SLC4A3	316.621	-3.25826	0.212384	-15.3413	4.04758755236852e-53	1.39548280083357e-51
GRIP2	163.012	-3.25343	0.295564	-11.0075	3.51476389378264e-28	6.29408142588105e-27
KCNH5	92.8028	-3.23965	0.405965	-7.98012	1.46186153987909e-15	1.51654687548781e-14
TOX-DT	174.236	-3.22972	0.288885	-11.1799	5.1125767916398e-29	9.4418949117802e-28
ABCG1	7.90064	-3.22941	1.30429	-2.47598	0.013287	0.0351134
NCAM1-AS1	44.6994	-3.22699	0.552244	-5.84341	5.11426917801156e-09	3.39191271280824e-08
SLC15A3	34.0841	-3.22517	0.633124	-5.09405	3.50489591792945e-07	1.94057896394196e-06
PRDM8	47.3066	-3.22014	0.548319	-5.87276	4.28609288477559e-09	2.86284830089972e-08
SORCS3	18.2229	-3.21706	0.869531	-3.69976	0.000215803	0.000819025
ENSG00000277245	13.1631	-3.21547	1.04904	-3.06514	0.00217567	0.00687859
DMTN	138.528	-3.21229	0.33627	-9.55272	1.26330564940309e-21	1.77107076539246e-20
ABLIM2	36.3255	-3.20727	0.609283	-5.26401	1.40945146560235e-07	8.10258970087438e-07
MUC3A	57.0053	-3.20253	0.487236	-6.57285	4.93597240304735e-11	3.86217390463541e-10
SEMA3D	105.882	-3.20195	0.395359	-8.09883	5.54908180694619e-16	5.86211285808741e-15
NPAS3	345.18	-3.19213	0.206597	-15.451	7.42276732152044e-54	2.61964841145454e-52
CHRNB4	46.1925	-3.18976	0.547122	-5.83007	5.54041742155386e-09	3.6621019034105e-08
SLC4A4	51.3344	-3.18579	0.513202	-6.20767	5.37774269436529e-10	3.88443554994361e-09
PHYHIPL	400.92	-3.1814	0.192216	-16.5512	1.57017727986144e-61	6.30431146779813e-60
C16orf92	7.64256	-3.17579	1.31563	-2.4139	0.015783	0.0409712
LURAP1L	22.916	-3.17352	0.761352	-4.16827	3.06920800422934e-05	0.000132519
PNPLA3	71.3543	-3.17027	0.453185	-6.99552	2.64277690640196e-12	2.25640861372644e-11
MLLT3	1010.4	-3.16553	0.122195	-25.9055	5.77719125967578e-148	7.18608961834672e-146
ATRNL1	110.784	-3.15219	0.364135	-8.65667	4.85738191610272e-18	5.80848567959974e-17
NCAM1	3123.83	-3.15053	0.0806189	-39.0794	0	0
ASIC1	652.489	-3.1461	0.148822	-21.1401	3.40635643832967e-99	2.46257249637081e-97
RASSF2	697.733	-3.14124	0.144615	-21.7213	1.28988649225618e-104	1.00710368433848e-102
ENSG00000261888	59.8276	-3.13857	0.473066	-6.63453	3.25527613685715e-11	2.58133224914845e-10
TMEM158	303.253	-3.13824	0.216141	-14.5194	9.13240845171724e-48	2.7819311460063e-46
SEPTIN6	716.206	-3.13789	0.142519	-22.0173	1.96497322427232e-107	1.58793616451943e-105
COCH	128.978	-3.13642	0.331129	-9.4719	2.74809802652787e-21	3.79602544491806e-20
CLDN5	14.8473	-3.13197	0.967893	-3.23587	0.00121274	0.00402632
VGLL3	151.523	-3.13104	0.327156	-9.57049	1.06402176002029e-21	1.49831033077219e-20
CYP1A1	9.85428	-3.12913	1.20636	-2.59386	0.00949041	0.0260768
TGM2	44.3874	-3.12837	0.553796	-5.64896	1.61419381830475e-08	1.01764392893125e-07
ENSG00000288765	183.187	-3.12792	0.273501	-11.4366	2.74428536862836e-30	5.2754728203746e-29
TMEM132D	103.592	-3.1245	0.359539	-8.69031	3.61456286643114e-18	4.33662093312956e-17
CFAP74	32.1168	-3.12442	0.643454	-4.8557	1.19960198758519e-06	6.22747553907002e-06
F3	49.2482	-3.1236	0.520315	-6.00329	1.93357448142819e-09	1.33291096077806e-08
FAIM2	145.22	-3.12323	0.324346	-9.6293	6.01368668726607e-22	8.55366029648971e-21
LRRTM2	12.3658	-3.12297	1.03191	-3.0264	0.00247484	0.00774724
ABCG4	39.4059	-3.12055	0.583989	-5.34352	9.11609872488658e-08	5.33489403007373e-07
ENSG00000270492	12.3296	-3.11486	1.04539	-2.97962	0.00288602	0.00888747
ALK	14.7218	-3.11418	0.947164	-3.2879	0.00100936	0.00340593
TNN	12.246	-3.10936	1.03159	-3.01415	0.00257704	0.00803542
TGFB1I1	39.0103	-3.10509	0.587712	-5.28335	1.26839650206837e-07	7.33156292482571e-07
PINLYP	26.6258	-3.09893	0.72973	-4.24668	2.16957160724438e-05	9.56609548806709e-05
MMEL1	14.6317	-3.09893	0.967589	-3.20273	0.00136132	0.00448268
LGI1	46.0111	-3.09288	0.540244	-5.72496	1.03456521169519e-08	6.66296757532115e-08
GABRA3	225.047	-3.09099	0.250531	-12.3378	5.67029303041245e-35	1.25007546174384e-33
ARSJ	38.6384	-3.08909	0.587944	-5.25406	1.48782392787201e-07	8.53765992079426e-07
LINC00052	12.1382	-3.08891	1.09598	-2.8184	0.00482639	0.0141742
FAM181B	24.0783	-3.08887	0.744325	-4.1499	3.32626379014046e-05	0.000143252
RFTN2	101.294	-3.08572	0.362768	-8.50605	1.79966153775694e-17	2.08522427034622e-16
FOXG1	11818	-3.08266	0.0583968	-52.7881	0	0
RD3	24.0062	-3.0752	0.746456	-4.11973	3.79317475809845e-05	0.000162095
NAT8L	1029.85	-3.0751	0.128381	-23.9529	8.62064147794869e-127	8.85622580983595e-125
FOLH1	11.9939	-3.07167	1.04738	-2.93271	0.00336021	0.0102139
ENSG00000231977	143.133	-3.06972	0.303421	-10.117	4.64241254300625e-24	7.117898385425e-23
NRIP3-DT	11.8561	-3.06761	1.1077	-2.76934	0.00561696	0.0162151
LBH	475.075	-3.06184	0.174039	-17.5928	2.79618329373028e-69	1.29476553062784e-67
VEGFB	179.467	-3.05666	0.293605	-10.4108	2.21418282330753e-25	3.58550664591121e-24
SMIM10	18.8991	-3.05481	0.829284	-3.68367	0.000229898	0.00086862
SCN9A	47.1795	-3.05231	0.525677	-5.80644	6.38141743682378e-09	4.18852735280402e-08
TSPEAR-AS1	30.6352	-3.04367	0.665387	-4.57429	4.77840863579814e-06	2.30736668189111e-05
LINC02371	11.6824	-3.0421	1.06304	-2.86169	0.00421393	0.0125385
CFAP300	42.2035	-3.04137	0.562165	-5.4101	6.29901849715992e-08	3.74064110380138e-07
NDST3	142.969	-3.03985	0.304477	-9.98382	1.79418486746853e-23	2.67808476541258e-22
CHL1	636.697	-3.03823	0.150568	-20.1785	1.51402105386005e-90	9.67714968304755e-89
CYP1B1	81.9017	-3.03761	0.402634	-7.54433	4.54624818706384e-14	4.32712107077063e-13
NXPH2	74.7211	-3.03528	0.419141	-7.24167	4.43177300210384e-13	3.9555483618848e-12
RFX8	21.0987	-3.03473	0.794119	-3.8215	0.000132641	0.000521956
MACIR	619.859	-3.03266	0.151759	-19.9834	7.6859032229993e-89	4.79188683743507e-87
SAMD11	37.2766	-3.02673	0.60103	-5.0359	4.75603115001539e-07	2.59536108455141e-06
AK7	41.862	-3.02671	0.555997	-5.44375	5.21690982323747e-08	3.12067625564947e-07
RUNDC3A	370.559	-3.02363	0.199063	-15.1893	4.16267619676142e-52	1.39350802760978e-50
SPEG	334.486	-3.01901	0.211576	-14.2692	3.4059216032601e-46	1.00029236901302e-44
LMX1B	13.7685	-3.01264	0.969396	-3.10775	0.00188517	0.00603154
SLC12A8	27.6142	-3.00942	0.68198	-4.41277	1.02056758019596e-05	4.70767175922059e-05
ENSG00000230960	36.6475	-3.00862	0.597339	-5.0367	4.73624732053797e-07	2.58512101008069e-06
CP	25.264	-3.00799	0.741722	-4.05541	5.00455774337391e-05	0.000210563
NRGN	88.7901	-3.00588	0.949946	-3.16427	0.00155473	0.00505849
SLITRK1	116.067	-2.99374	0.333176	-8.98545	2.57688492306747e-19	3.27761678811214e-18
ENSG00000260808	11.4483	-2.99339	1.07679	-2.77993	0.00543708	0.0157585
FRZB	3171	-2.99315	0.0740951	-40.3961	0	0
MAST1	706.26	-2.99023	0.141722	-21.0993	8.07153121613714e-99	5.81861092640568e-97
SLC37A1	462.795	-2.98986	0.172685	-17.3139	3.69314773011612e-67	1.64409866055608e-65
PDE1C	119.004	-2.97262	0.328424	-9.05114	1.41479234306588e-19	1.82142849849298e-18
GLYCTK-AS1	40.0998	-2.96097	0.568162	-5.21148	1.87335370740972e-07	1.06273977924261e-06
ANKRD34B	267.128	-2.95575	0.227974	-12.9653	1.92514865270265e-38	4.72900746005128e-37
GOLGA7B	33.009	-2.94994	0.665728	-4.43115	9.37301100516889e-06	4.34855099309862e-05
ENSG00000262434	11.1066	-2.94952	1.06415	-2.7717	0.0055764	0.0161126
DNAI1	176.796	-2.94882	0.277323	-10.6332	2.08866247725672e-26	3.50992121591982e-25
DGCR5	220.827	-2.94706	0.247201	-11.9217	9.12249673967237e-33	1.87587807754608e-31
ENSG00000227678	17.5924	-2.94547	0.857082	-3.43663	0.000589002	0.00207415
FGF17	34.9207	-2.93425	0.62991	-4.65821	3.18966965560646e-06	1.57527963236695e-05
TNFRSF19	243.283	-2.93338	0.247395	-11.857	1.97826986898711e-32	4.04175506646923e-31
ENSG00000230699	105.114	-2.92941	0.349323	-8.38597	5.03073154095089e-17	5.67102678150283e-16
DLEU7	8.8105	-2.92859	1.23971	-2.36231	0.0181616	0.0463305
RAB33A	52.3864	-2.92832	0.49278	-5.94244	2.80805884293227e-09	1.90570989942247e-08
RGS8	58.908	-2.92801	0.465602	-6.28867	3.20206870296181e-10	2.35651082765824e-09
LAYN	13.1388	-2.92372	1.0571	-2.7658	0.00567835	0.0163755
CNTN6	126.206	-2.92029	0.317256	-9.20484	3.42174295462355e-20	4.52458194234354e-19
S100A11	90.8898	-2.91294	0.381465	-7.6362	2.23729030454182e-14	2.16766863221645e-13
TGFB2	220.847	-2.91106	0.245761	-11.8451	2.28257959725217e-32	4.65598531191911e-31
LINC02609	67.0711	-2.91027	0.436342	-6.66971	2.56315224513848e-11	2.053678188203e-10
MTUS1	259.621	-2.90983	0.225875	-12.8825	5.64652302035935e-38	1.36848635760858e-36
NAT16	12.9708	-2.9098	0.986322	-2.95015	0.00317617	0.0096986
PRNP	252.921	-2.90764	0.234844	-12.3812	3.30371357410517e-35	7.31515985540302e-34
WNK2	549.338	-2.90532	0.159558	-18.2085	4.42005473810042e-74	2.23424081632068e-72
ZMYND10	38.8756	-2.90521	0.5708	-5.08972	3.58597231614774e-07	1.98417024688724e-06
CFAP276	19.2525	-2.9034	0.835436	-3.47531	0.000510271	0.00181575
GJD2-DT	12.9524	-2.90285	0.984694	-2.94797	0.00319872	0.0097651
AJAP1	79.3957	-2.90157	0.421485	-6.88417	5.81272550150976e-12	4.85669771487686e-11
LINC00957	12.8627	-2.90038	0.985324	-2.94358	0.0032444	0.00989264
ENC1	2572.67	-2.89721	0.0815202	-35.5398	1.19615489896866e-276	4.39890297990287e-274
AKAP6	1291.92	-2.89695	0.116066	-24.9595	1.68306903511566e-137	1.94126712573e-135
TFPI2	66.5492	-2.89618	0.440572	-6.57367	4.90904702701342e-11	3.84229081771948e-10
ENSG00000228201	8.54112	-2.89431	1.21018	-2.39164	0.0167732	0.0432181
ATP8A2	273.01	-2.87572	0.216397	-13.2891	2.67788024026121e-40	6.8292674468973e-39
DPPA4	1590.33	-2.87453	0.11228	-25.6016	1.46502196944967e-144	1.75353455069742e-142
ANK1	198.095	-2.87022	0.256804	-11.1767	5.30346610208475e-29	9.77309022079888e-28
CACNA1B	223.92	-2.86868	0.258014	-11.1183	1.02217458463548e-28	1.86736357704285e-27
LINC02593	128.231	-2.86647	0.31555	-9.08405	1.04604208591982e-19	1.35494221185378e-18
HAPLN1	14.7865	-2.86538	0.925474	-3.09612	0.0019607	0.00625743
KCNJ5-AS1	8.36139	-2.86421	1.22308	-2.34181	0.0191905	0.0486181
FBXL16	191.608	-2.85386	0.28545	-9.99774	1.55907601942751e-23	2.34230633469349e-22
ENSG00000283162	33.4387	-2.85385	0.610504	-4.67458	2.94555162359837e-06	1.46040196265746e-05
HPDL	77.3557	-2.85363	0.416702	-6.84813	7.48207514880105e-12	6.19842170750332e-11
CADM3-AS1	22.9082	-2.85019	0.734611	-3.87987	0.000104514	0.000418369
THSD7B	74.6752	-2.84417	0.418228	-6.80052	1.04240430995473e-11	8.55466020863563e-11
AQP3	10.3752	-2.84307	1.08545	-2.61926	0.00881216	0.0243529
GRIN2B	24.7895	-2.83532	0.718622	-3.9455	7.9634761591314e-05	0.000325243
CNTF	18.6103	-2.8349	0.811298	-3.49428	0.000475343	0.00170221
NPY2R	145.985	-2.828	0.334303	-8.45939	2.68780472351544e-17	3.08471482854836e-16
SEPTIN5	65.5711	-2.82621	0.442228	-6.39086	1.64954882472153e-10	1.24168796877214e-09
NPPB	126.828	-2.81815	0.358711	-7.85633	3.95544086192367e-15	3.98765641125598e-14
ASPHD1	38.6178	-2.81604	0.582024	-4.83836	1.30917812206082e-06	6.76977830612383e-06
MYB	83.6354	-2.81484	0.383758	-7.33492	2.21850958364786e-13	2.01700754873037e-12
USP43	18.2871	-2.81269	0.828584	-3.39458	0.000687351	0.00239417
KCND3	30.6275	-2.8117	0.642761	-4.37442	1.21757996352177e-05	5.55785061600377e-05
COMTD1	26.4024	-2.81005	0.684795	-4.10349	4.06965316330736e-05	0.000173238
ADAMTSL1	50.749	-2.80824	0.506496	-5.54445	2.94874102913662e-08	1.81304346048805e-07
LINC00472	265.615	-2.8066	0.220246	-12.743	3.41001102128383e-37	8.01937253615174e-36
ARMC3	40.5104	-2.80598	0.582161	-4.81994	1.43604505677845e-06	7.39891234837627e-06
CHGA	54.6027	-2.80128	0.483492	-5.79385	6.87912143162924e-09	4.50123017863827e-08
DBNDD1	199.965	-2.79965	0.256546	-10.9129	1.00029689732957e-27	1.75414884379667e-26
SLC26A10	18.1725	-2.79729	0.818012	-3.41962	0.000627088	0.00219845
ENSG00000262119	10.1054	-2.79599	1.11582	-2.50576	0.0122188	0.032668
GRM8	20.1262	-2.79518	0.813564	-3.43572	0.000590976	0.00208047
DCX	3828.58	-2.78419	0.0707215	-39.3684	0	0
SCN5A	211.951	-2.78274	0.247837	-11.2281	2.96821433914391e-29	5.51783434840855e-28
PTPRE	24.0105	-2.77646	0.753423	-3.68513	0.000228583	0.000864039
PSTPIP1	25.91	-2.77608	0.691184	-4.01642	5.90893323729692e-05	0.000246408
KLHL17	358.06	-2.77476	0.195155	-14.2182	7.05963711641562e-46	2.05906082562122e-44
TRIM55	14.0547	-2.77206	1.03004	-2.69122	0.00711922	0.0201192
RAB26	82.8265	-2.76596	0.411965	-6.71407	1.89263092812675e-11	1.52752893769772e-10
LINC02301	19.7907	-2.76214	0.782797	-3.52855	0.000417848	0.00151557
FOXJ1	286.044	-2.76061	0.210336	-13.1247	2.37611853123437e-39	5.92861432940728e-38
TTPA	23.7702	-2.75936	0.727314	-3.79391	0.000148293	0.000578826
KLHDC8A	4172.36	-2.75734	0.0709092	-38.8856	0	0
FOXN4	43.2852	-2.75719	0.536593	-5.13832	2.77210461374792e-07	1.54734171961842e-06
TFAP2A	84.3536	-2.75675	0.41364	-6.66459	2.65396248548711e-11	2.12375585207302e-10
GBGT1	9.82888	-2.74408	1.15765	-2.3704	0.0177689	0.0454625
TMEM74B	40.8998	-2.73896	0.542508	-5.04869	4.44843536761917e-07	2.43588794677032e-06
SYT6	130.395	-2.73685	0.305869	-8.94777	3.62721651243417e-19	4.56777265523658e-18
NEUROD4	36.9858	-2.73462	0.573616	-4.76733	1.86684370729667e-06	9.46665848774042e-06
SORBS2	2976.44	-2.73343	0.0779143	-35.0826	1.24364968673243e-269	4.2645420001129e-267
PRR29	13.5514	-2.73133	0.938448	-2.91048	0.00360876	0.010895
LINC02019	11.5917	-2.72781	1.03382	-2.63858	0.00832542	0.0231464
PCDH10	52.1856	-2.72531	0.48239	-5.64959	1.60832982160058e-08	1.01495571308418e-07
VWA5B1	19.2566	-2.72413	0.861256	-3.16297	0.00156169	0.0050805
ENSG00000278952	48.2469	-2.72201	0.511035	-5.32647	1.00142503774641e-07	5.83627935985651e-07
LINC01229	21.0971	-2.72078	0.787695	-3.4541	0.000552128	0.00195347
ARMCX2	9964.25	-2.71971	0.0592247	-45.9219	0	0
KIF5A	1345.5	-2.71921	0.102067	-26.6415	2.24547846704942e-156	2.92200082571175e-154
ETS1	132.634	-2.71496	0.317818	-8.54251	1.31340950509885e-17	1.53301592418966e-16
ATP2B2	49.7577	-2.70974	0.491212	-5.51645	3.45924758098689e-08	2.10904390599573e-07
AK5	70.77	-2.70846	0.425902	-6.35935	2.02611889783105e-10	1.51749607533834e-09
ROPN1L	9.54776	-2.70812	1.1194	-2.41926	0.0155521	0.0404338
SPACA6	36.2779	-2.70543	0.585305	-4.62226	3.79581186847785e-06	1.85764177748554e-05
ENSG00000255710	19.0169	-2.70537	0.854144	-3.16734	0.00153838	0.00501432
RIPOR2	83.8665	-2.70443	0.381417	-7.09049	1.3363430906477e-12	1.16129129880772e-11
ZHX2	347.379	-2.70222	0.198993	-13.5795	5.30181735904809e-42	1.41465421120763e-40
ELF2P4	9.50559	-2.70016	1.11399	-2.42387	0.0153563	0.0399657
DRD2	51.3217	-2.69918	0.486801	-5.54473	2.94405979871555e-08	1.81060391159493e-07
PTPRO	334.766	-2.69815	0.208122	-12.9643	1.95128572349472e-38	4.78394929793995e-37
CHN2	41.7866	-2.69763	0.537982	-5.01436	5.32112369829865e-07	2.88265401034005e-06
BTN3A1	184.256	-2.69525	0.262118	-10.2826	8.44227319548861e-25	1.33305962872137e-23
HCN4	249.663	-2.69076	0.222662	-12.0845	1.27585888710112e-33	2.69566355205585e-32
CPLX1	28.1684	-2.68258	0.722455	-3.71315	0.000204699	0.000780137
MPP3	337.475	-2.6819	0.198485	-13.5118	1.33156183493917e-41	3.51230577563215e-40
NOL3	15.0016	-2.67954	0.890849	-3.00784	0.00263108	0.00818281
TICAM2-AS1	20.6056	-2.67637	0.764145	-3.50244	0.000461025	0.00165701
CLXN	28.1926	-2.67229	0.664663	-4.02052	5.80688442151892e-05	0.000242391
CRLF1	31.7351	-2.67098	0.614356	-4.3476	1.37633706087943e-05	6.23652730710991e-05
STAR	22.3196	-2.66864	0.741127	-3.60079	0.000317255	0.00117147
CLIP4	285.68	-2.66827	0.209856	-12.7148	4.89375679510314e-37	1.14556345641828e-35
RGS9	24.2072	-2.66196	0.698824	-3.8092	0.000139417	0.000546449
SLC47A1	22.1694	-2.6604	0.803014	-3.31301	0.000922967	0.00313861
ENSG00000286964	87.4245	-2.65878	0.374993	-7.09021	1.3391043777491e-12	1.16329248837328e-11
ENSG00000232692	11.1238	-2.65445	1.03329	-2.56892	0.0102015	0.0277631
ENPP2	880.883	-2.64892	0.123595	-21.4323	6.68651753166942e-102	4.96112229140677e-100
DCAF12L1	9.23578	-2.64861	1.12461	-2.35513	0.0185164	0.0471237
SLITRK3	16.5716	-2.64838	0.848872	-3.11988	0.00180927	0.00581512
TCIM	200.712	-2.64608	0.246574	-10.7314	7.2481387004619e-27	1.239363339112e-25
TNFRSF25	695.565	-2.64444	0.136784	-19.333	2.83262095599263e-83	1.60800350689738e-81
ENSG00000267651	16.6073	-2.64333	0.846275	-3.12349	0.0017872	0.00575099
ENSG00000224945	20.1196	-2.63981	0.780995	-3.38006	0.000724687	0.00251352
ODF3B	78.8356	-2.63662	0.390913	-6.74477	1.53264942623706e-11	1.245707213029e-10
GAS7	387.508	-2.63179	0.180689	-14.5653	4.67249038077134e-48	1.43888887636011e-46
SOX3	6001.91	-2.63178	0.0597045	-44.0802	0	0
SYTL4	40.2511	-2.6309	0.550343	-4.78047	1.74886268008108e-06	8.90397080799707e-06
PCDH11X	491.694	-2.61819	0.165078	-15.8603	1.19365306684391e-56	4.44119451190092e-55
FZD8	3082.56	-2.60712	0.0776854	-33.5599	6.44859562975434e-247	1.88084039201168e-244
CADM2	296.557	-2.60415	0.205424	-12.677	7.93588898638779e-37	1.830665300269e-35
ADGRB3-DT	127.591	-2.60217	0.316261	-8.22795	1.90451492203136e-16	2.0626148590075e-15
ENSG00000247416	16.0324	-2.60026	0.880447	-2.95334	0.00314358	0.00960716
ENSG00000270059	12.586	-2.59818	1.00208	-2.59279	0.00952019	0.0261501
CCDC184	305.687	-2.59761	0.204992	-12.6718	8.47576952063413e-37	1.95343007798448e-35
RNF208	217.961	-2.59222	0.238248	-10.8804	1.42976946820098e-27	2.50209656935171e-26
ATP1A3	128.404	-2.59081	0.311623	-8.31394	9.25755895786343e-17	1.02581029937024e-15
BTN2A3P	103.378	-2.59061	0.346527	-7.47593	7.66618198175366e-14	7.20212394620508e-13
ENSG00000259683	69.2458	-2.59029	0.451504	-5.73702	9.6356952576004e-09	6.21835623503586e-08
THEM6	165.28	-2.58481	0.273294	-9.458	3.13900618953817e-21	4.32892837280061e-20
GLRX	65.7088	-2.58273	0.431509	-5.98535	2.15919577957034e-09	1.48160067351534e-08
MPPED1	858.381	-2.57842	0.127357	-20.2456	3.88760364301777e-91	2.50375488430396e-89
TRIM67	30.2059	-2.57726	0.672834	-3.83046	0.000127902	0.00050451
LRRC77P	81.1477	-2.57271	0.380454	-6.76222	1.35890646948019e-11	1.10732985430507e-10
ANXA1	678.24	-2.57152	0.148481	-17.3188	3.39304627715326e-67	1.51581952962612e-65
RASGRP1	567.804	-2.5705	0.153425	-16.7542	5.28097891379823e-63	2.19320523629509e-61
MTARC2	22.888	-2.56896	0.711683	-3.6097	0.000306553	0.00113443
MT-TP	104.083	-2.56876	0.347528	-7.39151	1.45172986110511e-13	1.34101365946641e-12
HMSD	14.1857	-2.56856	0.959095	-2.67811	0.00740392	0.0208046
FAM110A	230.415	-2.56818	0.231664	-11.0858	1.46991641709821e-28	2.66422350599051e-27
NDRG4	2016.58	-2.56104	0.0854195	-29.9819	1.69027375020545e-197	3.40402352471931e-195
C1QTNF2	12.1723	-2.55515	0.978879	-2.61028	0.00904682	0.0249579
RBP7	10.4583	-2.5503	1.09167	-2.33616	0.019483	0.0492756
SERPINI2	10.4042	-2.54934	1.05553	-2.41521	0.0157262	0.0408406
LDHAL6A	15.6236	-2.54909	0.936511	-2.7219	0.00649077	0.018506
ENSG00000269993	13.8621	-2.54598	0.913486	-2.78711	0.00531806	0.0154559
PLP1	3023.33	-2.54533	0.0745922	-34.1233	3.32771740719085e-255	1.08257473342908e-252
TPPP3	253.212	-2.54531	0.220331	-11.5522	7.19848285740829e-31	1.40617015016732e-29
SNCAIP	495.084	-2.54215	0.164258	-15.4766	4.9944802515118e-54	1.7651105345698e-52
MET	36.4013	-2.54012	0.59469	-4.27134	1.94300324473651e-05	8.6270703998581e-05
SHROOM4	446.115	-2.53735	0.169788	-14.9442	1.69881791775907e-50	5.53369764610222e-49
LINC01529	55.2325	-2.53405	0.460809	-5.49915	3.81632144147613e-08	2.31340555607876e-07
LGR5	478.428	-2.53294	0.180969	-13.9965	1.63688211375939e-44	4.62537679695374e-43
KLHL29	229.853	-2.52765	0.239432	-10.5569	4.72212417581816e-26	7.86246069300431e-25
SMPD3	111.436	-2.52473	0.323496	-7.80453	5.97245709587144e-15	5.97834709300741e-14
SLC44A5	750.249	-2.5231	0.133816	-18.855	2.67507167682524e-79	1.46926285280174e-77
UNC5C	145.516	-2.51986	0.300132	-8.39586	4.62501902757544e-17	5.22994018826768e-16
NDRG2	359.864	-2.51828	0.191711	-13.1359	2.05154337199755e-39	5.12381034098797e-38
EMX2OS	1265.14	-2.51803	0.105765	-23.8078	2.77588039692483e-125	2.84024052709546e-123
SCUBE2	445.023	-2.51736	0.172881	-14.5612	4.95613610530439e-48	1.52438731723756e-46
ARHGEF25	122.594	-2.51153	0.309873	-8.10501	5.27417637342115e-16	5.57866717280373e-15
RHOJ	39.2126	-2.5105	0.554867	-4.52451	6.05355699683356e-06	2.88576007504512e-05
L1TD1	42.5494	-2.50554	0.563516	-4.44626	8.73771297590704e-06	4.06750076616476e-05
DGKI	314.563	-2.49933	0.205764	-12.1465	5.98385132299698e-34	1.27382741041148e-32
ENSG00000278962	113.268	-2.49876	0.323119	-7.73323	1.04855350948734e-14	1.03368474371567e-13
H3C6	28.491	-2.49454	0.667389	-3.73776	0.00018567	0.000712981
HACD4	225.632	-2.49257	0.233657	-10.6677	1.44219323255128e-26	2.44516287970375e-25
CMPK2	15.1981	-2.49023	0.882832	-2.82073	0.00479143	0.0140753
UNC5C-AS1	13.4363	-2.4893	0.918319	-2.71071	0.00671388	0.019065
RAB9B	104.189	-2.48773	0.342324	-7.26718	3.67065204672459e-13	3.29010228490415e-12
ENSG00000255410	11.794	-2.48687	0.994914	-2.49959	0.0124339	0.0331731
CBFA2T3	228.116	-2.48589	0.233036	-10.6674	1.4457846552463e-26	2.44905110993824e-25
ESR2	68.7757	-2.48481	0.414998	-5.98751	2.13074980087019e-09	1.46326863862195e-08
ITGB8	1566.6	-2.48409	0.0943142	-26.3385	6.94945147322576e-153	8.86142367503034e-151
SEMA3F-AS1	80.0544	-2.47857	0.380134	-6.52026	7.01871072766061e-11	5.43318440251336e-10
PCP4	13.4299	-2.47759	0.949584	-2.60914	0.00907709	0.025036
SNAP91	455.952	-2.47407	0.163559	-15.1265	1.08375554078488e-51	3.59951529416444e-50
MUC12	131.348	-2.47139	0.297931	-8.29518	1.08418511911295e-16	1.19354435563953e-15
ENSG00000236308	24.8589	-2.46946	0.67972	-3.63306	0.000280081	0.00104408
KCNJ8	51.4323	-2.46928	0.479792	-5.14656	2.65312750353978e-07	1.4833261938375e-06
PLD1	18.2424	-2.46882	0.796958	-3.0978	0.00194962	0.00622674
DPP10	277.736	-2.46189	0.210222	-11.7109	1.12044464716875e-31	2.23516375172224e-30
ENSG00000231227	51.2993	-2.46152	0.476512	-5.1657	2.39535713077997e-07	1.34503622911135e-06
LPGAT1	529.84	-2.45929	0.15757	-15.6076	6.46413339312542e-55	2.32004787624551e-53
NARF-IT1	29.6171	-2.45518	0.620559	-3.9564	7.60880214700716e-05	0.000311912
LHFPL6	320.488	-2.45512	0.200769	-12.2286	2.18765169157822e-34	4.71636887627844e-33
CDH5	13.1605	-2.4546	0.924714	-2.65444	0.00794409	0.0221884
CILP	24.5711	-2.45329	0.701961	-3.49491	0.00047423	0.00169894
SPHK1	508.605	-2.453	0.170699	-14.3703	7.94458293237093e-47	2.37728528194472e-45
ENSG00000267769	14.7185	-2.44968	0.902239	-2.71511	0.0066254	0.0188432
KCNAB3	107.861	-2.44756	0.33867	-7.22698	4.93857179421042e-13	4.39551944153243e-12
PTPRN	162.103	-2.44335	0.283476	-8.61923	6.74083178521604e-18	7.97429401164835e-17
NEUROG2	118.805	-2.43911	0.317299	-7.68712	1.50483918710027e-14	1.47490515151291e-13
FOXC2	65.1844	-2.43813	0.424413	-5.74471	9.20777157758849e-09	5.95886773224453e-08
CLDN1	74.8745	-2.43496	0.400358	-6.08196	1.18720313103929e-09	8.29668946574552e-09
KIF21B	847.947	-2.43005	0.122122	-19.8985	4.19490817963824e-88	2.60258667624255e-86
EVA1A	12.843	-2.42728	0.995675	-2.43783	0.0147759	0.0386056
MIR124-2HG	1077.29	-2.42706	0.118813	-20.4275	9.52003955598837e-93	6.30733691209412e-91
MYO16	181.122	-2.42135	0.265792	-9.10996	8.24091205668305e-20	1.07182544048351e-18
LINGO2	89.7374	-2.41521	0.382924	-6.30728	2.83980339729892e-10	2.10148764089998e-09
TMEM145	211.683	-2.41353	0.253242	-9.53051	1.56506536601474e-21	2.18566503371624e-20
EGR1	3461.2	-2.41302	0.0897067	-26.899	2.25497356444034e-159	3.09297049717155e-157
LMCD1	202.05	-2.41149	0.240154	-10.0414	1.00231654399476e-23	1.51481729028393e-22
RIMBP2	231.708	-2.4078	0.233666	-10.3045	6.72627157776281e-25	1.06474823010437e-23
SLC30A10	47.8891	-2.40654	0.490439	-4.90692	9.25176104616803e-07	4.87162142657219e-06
TMEM150C	122.897	-2.40648	0.31482	-7.64399	2.10593119690286e-14	2.0443000811557e-13
DCLK1	859.062	-2.4053	0.130057	-18.4942	2.2972628125477e-76	1.20440173281814e-74
OPRK1	25.6552	-2.40355	0.681416	-3.52729	0.000419838	0.00152169
LINC02082	62.2951	-2.39974	0.435536	-5.50986	3.59121180023908e-08	2.18582392494763e-07
OLFML2B	93.7156	-2.39839	0.369173	-6.49664	8.21312465509095e-11	6.33459082440525e-10
PLEKHG5	1404.97	-2.39736	0.107343	-22.3337	1.73734778712873e-110	1.50976712665725e-108
FAM89A	14.269	-2.39725	0.894118	-2.68113	0.00733733	0.0206642
ENSG00000161132	17.5113	-2.39649	0.826749	-2.89869	0.0037472	0.0112713
RPS23	4051	-2.39536	0.0651716	-36.7546	9.81008036591036e-296	4.0808326112291e-293
GPRIN1	469.228	-2.39152	0.163694	-14.6097	2.43484406396552e-48	7.56232167969708e-47
CELF3	1502.06	-2.3896	0.0986005	-24.2352	9.47767433268002e-130	1.00206660913231e-127
RAB15	616.282	-2.38654	0.141865	-16.8226	1.66740576365488e-63	6.99345805830456e-62
KIF19	59.922	-2.38483	0.440607	-5.4126	6.21156608831514e-08	3.69043524914532e-07
DNM3	83.3594	-2.38222	0.399979	-5.95585	2.58720213539168e-09	1.7633697068376e-08
FUT9	449.391	-2.38103	0.168495	-14.1312	2.43935957836121e-45	7.06606727179403e-44
DAB1	724.78	-2.37392	0.131338	-18.0749	5.0250902683266e-73	2.46161516522756e-71
TRPC4	197.976	-2.37312	0.247624	-9.58357	9.37503732641406e-22	1.32235448670237e-20
PRKCB	151.677	-2.37084	0.291055	-8.14567	3.77181138762175e-16	4.01972759180605e-15
LHX2	4499.57	-2.36773	0.0700155	-33.8173	1.10012424923003e-250	3.40434790539171e-248
GPC1-AS1	70.5515	-2.36604	0.420919	-5.62113	1.8971719776223e-08	1.18895378938419e-07
SGPP2	60.8867	-2.3658	0.431469	-5.48312	4.1788317685311e-08	2.52230866142903e-07
GRIA1	571.864	-2.36527	0.146609	-16.1332	1.49114201072347e-58	5.72431596401028e-57
EPS8L1	73.0038	-2.36237	0.424722	-5.56216	2.66449447161873e-08	1.64946443565077e-07
DCT	606.596	-2.35436	0.141754	-16.6087	6.02619759602082e-62	2.44663622398445e-60
TMEM151B	635.895	-2.35319	0.13853	-16.9868	1.02780070415392e-64	4.38326770889171e-63
SOX9	2193.84	-2.35253	0.0820028	-28.6884	5.32365278557259e-181	9.25258146807566e-179
BMP3	49.6135	-2.35193	0.477085	-4.92979	8.23166130742953e-07	4.36253980108656e-06
EPHA7	3498.68	-2.35066	0.0731025	-32.1557	7.36308649213838e-227	1.77941256893344e-224
ITPKA	18.4515	-2.35049	0.858561	-2.73771	0.00618683	0.017711
PGM2L1	694.961	-2.34931	0.134874	-17.4185	5.96723092649548e-68	2.69908172477402e-66
ENSG00000275383	12.3448	-2.34798	0.969269	-2.42242	0.0154174	0.0401084
GRIK1	27.7463	-2.34472	0.634476	-3.69552	0.000219433	0.00083218
GADD45G	201.788	-2.34457	0.245134	-9.56443	1.12825787621028e-21	1.58700352598869e-20
RAI14	3359.42	-2.3414	0.0701822	-33.3617	4.93464915473471e-244	1.4069294640606e-241
EBF4	400.265	-2.34124	0.171742	-13.6323	2.5730189553675e-42	6.91635127038668e-41
ENOX1	92.0779	-2.33985	0.368645	-6.34716	2.19322035730572e-10	1.63540894994513e-09
RASSF4	270.546	-2.33796	0.207311	-11.2775	1.69400700418117e-29	3.18410575785906e-28
ACSL1	27.6325	-2.33731	0.63532	-3.67894	0.000234205	0.000883446
KLHL35	420.686	-2.335	0.169003	-13.8163	2.0328782917081e-43	5.60698767957533e-42
RBP1	236.196	-2.33489	0.221315	-10.5501	5.07421847945559e-26	8.43210831147253e-25
GNAO1-DT	16.8636	-2.33063	0.834897	-2.79152	0.00524612	0.0152698
AIF1L	1706.19	-2.3288	0.0898008	-25.933	2.83058365219782e-148	3.53822956524728e-146
DEPDC7	12.237	-2.32871	0.948043	-2.45634	0.0140362	0.0368628
CORO2A	44.3993	-2.32801	0.505154	-4.60851	4.05572136324521e-06	1.97607391690375e-05
PNMA3	313.01	-2.32771	0.193946	-12.0018	3.47645955685713e-33	7.2605070991975e-32
RPSAP52	16.6896	-2.31867	0.814686	-2.84609	0.00442592	0.0131078
ENSG00000279348	295.34	-2.3138	0.206759	-11.1908	4.52256177611299e-29	8.37053282778025e-28
ENSG00000282390	12.1292	-2.30935	0.97445	-2.3699	0.0177931	0.0454957
S100A10	114.141	-2.29949	0.316917	-7.2558	3.99301039777879e-13	3.57399078813534e-12
GCK	23.9947	-2.2993	0.685293	-3.3552	0.000793068	0.00273091
RNU6-30P	27.1463	-2.29818	0.655157	-3.50783	0.000451785	0.00162703
C5orf49	55.4492	-2.29505	0.45402	-5.05495	4.30494816644251e-07	2.36190399402116e-06
FGFR2	1746.75	-2.29132	0.09057	-25.2989	3.28276549574706e-141	3.83871771680099e-139
NHSL1	1508.29	-2.28725	0.0980236	-23.3337	2.01788231411654e-120	1.93953650457225e-118
ENSG00000267547	17.8463	-2.28675	0.798618	-2.86339	0.00419135	0.0124757
PDE2A	183.134	-2.28548	0.2542	-8.99088	2.45258812003447e-19	3.12265045388233e-18
MBNL3	176.943	-2.28381	0.262861	-8.68829	3.67938385588061e-18	4.41230460032942e-17
CCL2	56.6529	-2.28149	0.454865	-5.01574	5.28286608012921e-07	2.86253954267091e-06
FOXG1-AS1	190.406	-2.28092	0.258041	-8.83939	9.62439212162451e-19	1.18668100139078e-17
PLXNA2	1044.21	-2.27862	0.109805	-20.7515	1.18744161958216e-95	8.34662911271392e-94
FAM182B	78.5621	-2.27448	0.376376	-6.04311	1.51171427628054e-09	1.04836703363265e-08
KY	14.8434	-2.26909	0.877033	-2.58724	0.0096749	0.0265263
OLFM3	175.964	-2.26864	0.257508	-8.80999	1.25156938162247e-18	1.53348976623226e-17
SPR	58.8292	-2.26849	0.460246	-4.92887	8.27080205824042e-07	4.38145307365033e-06
PCYT1B	116.733	-2.26735	0.316096	-7.17299	7.33792199876836e-13	6.45854216853094e-12
CFAP100	91.4228	-2.26581	0.359966	-6.29452	3.08353544346534e-10	2.27455557784689e-09
LDB2	109.178	-2.26454	0.326788	-6.9297	4.21745946923633e-12	3.56370409696543e-11
ADAMTS15	233.966	-2.2626	0.220328	-10.2693	9.69493772611313e-25	1.52611069975261e-23
ENSG00000279347	20.5545	-2.26233	0.733367	-3.08486	0.00203649	0.00647083
LRGUK	152.964	-2.2613	0.27305	-8.28165	1.21481141052702e-16	1.32927294273925e-15
CLVS2	155.354	-2.25316	0.273101	-8.25029	1.58013869852743e-16	1.7157047272201e-15
NMNAT2	260.805	-2.25286	0.213791	-10.5376	5.79356414516794e-26	9.61489144431894e-25
CAMKV	1212.01	-2.25194	0.10855	-20.7456	1.3423482289824e-95	9.38349485135766e-94
STXBP6	222.518	-2.25157	0.232235	-9.69522	3.15941742114448e-22	4.53195121885478e-21
MIR4324	17.564	-2.25096	0.791022	-2.84564	0.00443225	0.013122
ANKS1B	135.932	-2.25094	0.308563	-7.29491	2.98854555617402e-13	2.69585295015698e-12
RASD1	159.192	-2.25082	0.273778	-8.22132	2.01280940251046e-16	2.17525718009808e-15
S1PR1	1280.49	-2.24934	0.103564	-21.7194	1.34472069508807e-104	1.04669593981165e-102
TMSB15A	1553.17	-2.24836	0.101257	-22.2044	3.11223615543073e-109	2.63243308146849e-107
STAC	64.071	-2.24398	0.424241	-5.28939	1.22727484785574e-07	7.10358103657377e-07
KLF15	113.366	-2.24226	0.314948	-7.11948	1.08334350488555e-12	9.46294025351837e-12
PCDH15	20.2964	-2.23933	0.741109	-3.02159	0.00251447	0.00785868
CPNE4	20.3981	-2.23852	0.741676	-3.01819	0.00254287	0.00793864
ONECUT2	243.994	-2.23674	0.221631	-10.0922	5.98269427777282e-24	9.11776980771683e-23
MAOA	53.7047	-2.23542	0.470364	-4.75254	2.00880674164171e-06	1.01500340639503e-05
GRID1	33.2582	-2.23468	0.576369	-3.87717	0.000105679	0.000422565
SORBS2-AS1	31.9215	-2.23432	0.590846	-3.78156	0.000155851	0.000606179
YBX2P2	20.3324	-2.23098	0.77225	-2.88894	0.00386541	0.0115953
RNF157-AS1	85.446	-2.22972	0.376409	-5.92366	3.14863513638794e-09	2.12604088839393e-08
RETREG1	115.593	-2.22938	0.316892	-7.03514	1.99055292763631e-12	1.71163268514983e-11
BASP1-AS1	27.2715	-2.22548	0.660876	-3.36746	0.000758636	0.00262068
KLF2P1	17.2765	-2.22143	0.828342	-2.68177	0.00732331	0.020627
ANKRD1	691.179	-2.22113	0.15115	-14.6948	6.95583525842131e-49	2.1871662909844e-47
CERCAM	38.6214	-2.21595	0.536298	-4.13194	3.59710567664926e-05	0.000154157
TAC3	28.6854	-2.21295	0.622233	-3.55646	0.000375879	0.00137276
FOS	1633.33	-2.21233	0.0998239	-22.1623	7.93914828605203e-109	6.64870916694951e-107
NRN1	116.864	-2.20957	0.315417	-7.00522	2.46597873362296e-12	2.1068757698883e-11
TTLL6	24.1435	-2.20512	0.676989	-3.25725	0.00112497	0.00376301
GLRB	157.527	-2.2008	0.278087	-7.91406	2.49123871272192e-15	2.54489461897418e-14
NHLH2	42.7318	-2.19989	0.533192	-4.12589	3.69310428476519e-05	0.000157978
LINC01422	31.0764	-2.19791	0.620315	-3.54321	0.000395281	0.00143906
ADGRB3	216.852	-2.19644	0.228774	-9.60089	7.92552632057979e-22	1.12164099489522e-20
NR2E1	2229.85	-2.19062	0.0811022	-27.0106	1.1106306779765e-160	1.54001384992643e-158
RORB-AS1	14.0823	-2.18826	0.88962	-2.45977	0.0139025	0.0365647
ENSG00000274561	21.2005	-2.18554	0.725701	-3.01163	0.00259851	0.00809443
DIO2	22.4172	-2.18517	0.744251	-2.93606	0.00332408	0.0101174
HACD1	81.5439	-2.18266	0.367526	-5.93879	2.87129384275391e-09	1.94706256707324e-08
DACH1	2785.82	-2.17825	0.0735435	-29.6186	8.62063826813055e-193	1.68268227733702e-190
FABP5	394.734	-2.17645	0.174325	-12.485	9.01082958893182e-36	2.01453569003652e-34
ITIH5	16.7905	-2.17477	0.800886	-2.71546	0.00661845	0.0188277
DHRS3	30.8192	-2.17272	0.654675	-3.31878	0.000904126	0.00308612
GRM7	39.1239	-2.17177	0.528545	-4.10895	3.97457035025994e-05	0.000169398
SRRM4	316.677	-2.16954	0.195541	-11.095	1.32600396865746e-28	2.41372673634741e-27
APC2	3791.55	-2.1683	0.0707879	-30.631	4.73716786154475e-206	9.69400278118532e-204
ENSG00000287978	18.061	-2.16589	0.776699	-2.78859	0.00529387	0.0153944
TMEM86A	83.304	-2.15624	0.370374	-5.82179	5.82189789577397e-09	3.84214978167138e-08
PPP1R1A	304.473	-2.15499	0.192742	-11.1807	5.068553796477e-29	9.3674109676332e-28
CACNA2D1	667.494	-2.1536	0.141423	-15.2281	2.30273112900967e-52	7.7393115759762e-51
ZFPM1-AS1	17.9522	-2.1536	0.86011	-2.50387	0.0122845	0.0328263
TSPO	41.3104	-2.14986	0.528765	-4.0658	4.78675031108298e-05	0.000201734
ENSG00000279833	19.3072	-2.14947	0.752039	-2.85819	0.0042606	0.012667
SYNE3	20.6791	-2.14649	0.722685	-2.97016	0.00297641	0.00914254
PHLDA1	314.167	-2.14601	0.19013	-11.2871	1.52014123444593e-29	2.86579374621586e-28
CD24	4321.67	-2.14417	0.0666925	-32.1501	8.80439959371268e-227	2.10765697821188e-224
AK1	48.0395	-2.14412	0.498517	-4.30099	1.70036450220528e-05	7.61771702744687e-05
TEKT2	258.304	-2.14112	0.229935	-9.31187	1.25607025691636e-20	1.69265973283338e-19
SNHG19	77.7681	-2.13155	0.392804	-5.4265	5.74712118101931e-08	3.42572703707693e-07
PACSIN3	39.5485	-2.12906	0.522159	-4.07742	4.55373963249629e-05	0.000192617
ENSG00000276672	57.1784	-2.12876	0.447264	-4.75952	1.94050423760093e-06	9.82840220142186e-06
EYA2	197.017	-2.12126	0.238614	-8.88994	6.11420266287995e-19	7.60156259532478e-18
ARL9	24.3522	-2.11948	0.6768	-3.13163	0.0017384	0.00561222
SPART-AS1	13.5484	-2.11937	0.888145	-2.38629	0.0170193	0.0437653
EDN1	75.7044	-2.11545	0.397146	-5.32663	1.00049844081633e-07	5.83221868497917e-07
ENSG00000251034	24.2568	-2.11534	0.685257	-3.08693	0.00202234	0.00642828
POMC	55.4162	-2.11502	0.450753	-4.6922	2.70285762092823e-06	1.34718153861822e-05
CNTN2	2989.79	-2.11333	0.0852695	-24.7841	1.33114556305979e-135	1.5147003884593e-133
ZNF474	21.5606	-2.11283	0.759818	-2.78071	0.00542408	0.0157227
FOXO4	160.829	-2.11267	0.261188	-8.08868	6.03157114755072e-16	6.363871844869e-15
GRB10	2772.06	-2.11105	0.0740318	-28.5154	7.54539081922853e-179	1.29367764890489e-176
PBK	337.106	-2.10892	0.182608	-11.5489	7.47837697980482e-31	1.45972166048113e-29
PACRG	67.5433	-2.10656	0.418899	-5.0288	4.93567778465695e-07	2.68992319127298e-06
RRM2	1124.45	-2.10543	0.11608	-18.1377	1.60730169019596e-73	8.02859850171703e-72
RNF175	784.145	-2.10429	0.145	-14.5123	1.01198124347404e-47	3.07901967064193e-46
DOC2A	103.448	-2.10239	0.32408	-6.48727	8.74063098116238e-11	6.7312142988466e-10
ABHD3	356.651	-2.09693	0.180838	-11.5957	4.33542385260092e-31	8.50165226118612e-30
EMP2	350.414	-2.09601	0.18311	-11.4468	2.44109324761712e-30	4.70689522479366e-29
ENSG00000229191	46.9363	-2.09583	0.486277	-4.30994	1.63299431986756e-05	7.33791940262783e-05
ASIC2	20.0498	-2.09488	0.732916	-2.85827	0.00425952	0.0126653
SHISA9	200.292	-2.09409	0.247409	-8.46407	2.58204572185408e-17	2.97140182276858e-16
FOSB	149.828	-2.09406	0.281722	-7.43307	1.0610209443922e-13	9.87290299374846e-13
LINC00951	13.3325	-2.09034	0.892589	-2.34189	0.0191864	0.0486175
NEBL	1185.91	-2.08956	0.118092	-17.6943	4.63684316436434e-70	2.1748594324537e-68
FAM78B	27.917	-2.08438	0.620834	-3.35739	0.000786821	0.00271124
SLC1A4	363.27	-2.08422	0.176772	-11.7904	4.37394055595682e-32	8.83668324899715e-31
SOD2-OT1	14.5608	-2.08083	0.860655	-2.41772	0.0156179	0.0405842
KIFC3	208.338	-2.07857	0.232929	-8.9236	4.51353501709644e-19	5.65864382701691e-18
SDK1	684.928	-2.07618	0.149174	-13.9178	4.93883404110265e-44	1.3802083016848e-42
TAP1	29.1804	-2.07492	0.656699	-3.15962	0.00157974	0.00513526
LAMC2	19.756	-2.07449	0.750019	-2.76592	0.00567633	0.0163726
CUX2	443.67	-2.07409	0.179029	-11.5852	4.89645104294868e-31	9.59439731388592e-30
EFEMP2	392.332	-2.07385	0.17357	-11.9482	6.63437352481514e-33	1.36979030262152e-31
CRYL1	125.744	-2.07335	0.302098	-6.86315	6.73562692791175e-12	5.59831422521326e-11
GALNT3	29.1274	-2.07044	0.625243	-3.31142	0.00092824	0.003154
LIN7A	159.783	-2.06926	0.263988	-7.83848	4.56039630549754e-15	4.58478828256735e-14
SHB	114.497	-2.06909	0.316034	-6.54706	5.86812497762802e-11	4.56339783350632e-10
LRRC4C	341.671	-2.06821	0.184379	-11.2171	3.35973944245469e-29	6.24109724394493e-28
GPR62	35.5389	-2.06687	0.548476	-3.76838	0.00016431	0.000636449
LHX2-AS1	109.301	-2.06548	0.317127	-6.51309	7.36209163443154e-11	5.69204982400062e-10
DEPP1	17.0056	-2.06447	0.813459	-2.53789	0.0111522	0.0300826
SEMA3E	15.687	-2.06174	0.873511	-2.36029	0.0182606	0.0465599
SCRT1	21.0203	-2.0615	0.72234	-2.85392	0.00431831	0.012819
SNX10-AS1	94.7575	-2.06111	0.347728	-5.92736	3.07837593149792e-09	2.08247905256624e-08
LRRC17	145.858	-2.06088	0.275651	-7.4764	7.63878866020497e-14	7.17904675010004e-13
FZD9	108.899	-2.0596	0.316898	-6.49924	8.07273351718091e-11	6.23009771893143e-10
CEACAM19	117.972	-2.05894	0.314273	-6.55144	5.69845995742412e-11	4.43553439937537e-10
DTD2	138.781	-2.05878	0.286187	-7.19384	6.2992153014431e-13	5.56554973099299e-12
TRNP1	32.6272	-2.05579	0.593163	-3.46581	0.00052863	0.00187582
GSTM3	276.022	-2.05457	0.200654	-10.2393	1.32133906978988e-24	2.06586438052484e-23
DPYSL4	2156.26	-2.05295	0.0810349	-25.3342	1.34245790500468e-141	1.58441252741831e-139
FIGNL2-DT	29.9478	-2.049	0.609037	-3.36433	0.00076729	0.00264754
PAQR4	287.937	-2.03783	0.198417	-10.2704	9.57792567916106e-25	1.50862733773254e-23
TIFA	79.0522	-2.03683	0.370351	-5.49972	3.80397833620715e-08	2.30812889242603e-07
ENSG00000287594	62.2267	-2.03683	0.418337	-4.86887	1.12240401189341e-06	5.84345543738105e-06
DDAH1	1642.37	-2.03478	0.102976	-19.7597	6.61694394408601e-87	4.00727810456283e-85
ENSG00000270127	38.8339	-2.03384	0.526606	-3.86216	0.000112387	0.000447554
TMEM229B	16.801	-2.03172	0.824261	-2.4649	0.013705	0.0361051
GPC4	1339.81	-2.02985	0.110719	-18.3333	4.48909091808285e-75	2.31056150195441e-73
TSPAN32	70.8249	-2.02889	0.392113	-5.17426	2.28816541426574e-07	1.2868394810947e-06
PEAR1	84.9837	-2.02781	0.35791	-5.66571	1.46414493472024e-08	9.28816942963149e-08
MGAT4A	276.064	-2.0268	0.210675	-9.62052	6.54976130094278e-22	9.30572189313679e-21
BRINP1	20.5942	-2.02612	0.717597	-2.82348	0.00475052	0.0139729
TMPRSS5	145.383	-2.0251	0.27875	-7.26494	3.7321567943144e-13	3.34286899596639e-12
ENSG00000278730	157.077	-2.02251	0.272754	-7.41513	1.21502883144755e-13	1.12728908950573e-12
AMPD3	165.431	-2.02183	0.26346	-7.67416	1.66507786460936e-14	1.62881074843726e-13
LINC01018	21.9117	-2.01753	0.739532	-2.72811	0.00636975	0.0181937
ACAP3	3412.37	-2.01749	0.0862747	-23.3845	6.13828588402248e-121	5.92239560102929e-119
CNIH2	1009.15	-2.01748	0.113517	-17.7724	1.15581900846354e-70	5.48203875509577e-69
POU6F1	93.4675	-2.0154	0.339458	-5.93711	2.90089923635776e-09	1.96503785698287e-08
ENSG00000284642	106.212	-2.01436	0.318728	-6.32001	2.61545162959478e-10	1.94055804388794e-09
CPNE2	399.347	-2.01416	0.168958	-11.9211	9.18999873361718e-33	1.88822848474118e-31
PCGF5	467.868	-2.01131	0.163492	-12.3021	8.8199236951806e-35	1.92935830832076e-33
ENSG00000269825	169.588	-2.00841	0.253673	-7.91733	2.42670565037121e-15	2.47997003133989e-14
SLFN12	214.143	-2.0074	0.228216	-8.79606	1.41704544672844e-18	1.73039115547325e-17
THBD	17.8558	-2.0067	0.769737	-2.60699	0.00913411	0.0251672
MAPK8IP2	1308.11	-2.00665	0.0990519	-20.2586	2.98580398206665e-91	1.93277489910564e-89
ENSG00000272084	19.0781	-2.00634	0.746525	-2.68757	0.00719744	0.0203108
LIX1L	618.749	-2.00244	0.142634	-14.039	8.99165671080834e-45	2.55788440624172e-43
CXCL12	16.5499	-2.00232	0.842039	-2.37794	0.0174095	0.0446679
GAL3ST4	447.308	-1.99934	0.165472	-12.0827	1.30435596189778e-33	2.7512911498883e-32
ENSG00000284621	15.2193	-1.99755	0.829857	-2.40711	0.0160795	0.0416643
HPGD	25.2558	-1.99126	0.648414	-3.07097	0.00213361	0.00675574
TNFAIP2	179.498	-1.99107	0.248855	-8.00093	1.23478303323518e-15	1.28676055311469e-14
NDUFA4L2	21.4389	-1.99018	0.700372	-2.8416	0.00448881	0.0132585
IL6R	15.1654	-1.98986	0.833874	-2.38628	0.0170197	0.0437653
RSPH4A	222.781	-1.98702	0.23632	-8.40816	4.16478686743681e-17	4.72213881864205e-16
PAK5	168.855	-1.98144	0.28065	-7.06019	1.66277321925673e-12	1.43757650557546e-11
CCDC3	26.3043	-1.98029	0.637098	-3.10829	0.00188171	0.00602124
SUSD1	229.749	-1.97954	0.218915	-9.04254	1.53072306320952e-19	1.96370564858148e-18
ENSG00000277476	43.8602	-1.97591	0.495311	-3.98923	6.6289453342907e-05	0.000274001
COL5A2	1355.28	-1.97394	0.105115	-18.7789	1.12308748237601e-78	6.14188466924383e-77
LIMD2	1137.92	-1.97237	0.108146	-18.2381	2.57316279748695e-74	1.30849711395253e-72
PDGFRB	192.24	-1.97045	0.237268	-8.30474	1.00040065996919e-16	1.10562572938668e-15
BSG-AS1	52.2423	-1.9694	0.477618	-4.12338	3.73352639059477e-05	0.000159653
ENSG00000272438	26.1306	-1.96863	0.645638	-3.04913	0.00229509	0.00722465
C2CD4C	402.997	-1.96773	0.188992	-10.4117	2.19196976457787e-25	3.5518028592697e-24
RGS7BP	39.8034	-1.96644	0.519685	-3.78391	0.000154383	0.000600747
TRIM25	264.932	-1.96449	0.206409	-9.51744	1.77489916776353e-21	2.46919223585524e-20
HS6ST3	69.5276	-1.96037	0.406748	-4.81962	1.4383316289061e-06	7.40618203804635e-06
C2orf72	71.692	-1.9573	0.395475	-4.94924	7.45028681428099e-07	3.96999218631626e-06
LINC00926	75.6339	-1.95633	0.376289	-5.199	2.00363193681117e-07	1.1333517698748e-06
STMN3	1248.28	-1.95629	0.106049	-18.4471	5.50482895804882e-76	2.86239825431329e-74
LINC00511	71.8414	-1.95552	0.387701	-5.04388	4.56195904609656e-07	2.49535914625351e-06
METTL24	164.755	-1.95526	0.255902	-7.64066	2.16110796188732e-14	2.09545718505505e-13
SEPTIN3	2967.8	-1.95433	0.0726314	-26.9074	1.79732663501031e-159	2.47865018279275e-157
AIM2	63.1343	-1.95427	0.422508	-4.6254	3.73876645839236e-06	1.83149032590166e-05
SLC45A1	75.2091	-1.954	0.39403	-4.95901	7.08525920112561e-07	3.78422336831325e-06
JUNB	108.942	-1.95392	0.315613	-6.19089	5.98248132595506e-10	4.30043806362917e-09
PCDH19	2949.63	-1.94762	0.0755153	-25.791	1.11889681834895e-146	1.37159452973936e-144
ZNF225-AS1	24.6857	-1.94695	0.653479	-2.97937	0.00288846	0.00889389
CDO1	661.941	-1.94648	0.132522	-14.6879	7.70136728423467e-49	2.41859152026553e-47
BTG1-DT	87.3354	-1.94529	0.350425	-5.55124	2.83656677292142e-08	1.74788445514524e-07
ARMCX3	5151.53	-1.94497	0.0594664	-32.707	1.24248452757347e-234	3.15280448871767e-232
SFTPD-AS1	40.5282	-1.94453	0.514313	-3.78083	0.000156307	0.000607768
SGIP1	401.079	-1.94379	0.166296	-11.6888	1.45478406069633e-31	2.88850904070184e-30
BAIAP3	364.092	-1.9436	0.177836	-10.9292	8.36280516932472e-28	1.4705903061096e-26
NIBAN1	81.3899	-1.94046	0.393788	-4.92768	8.32100542967963e-07	4.4071282149472e-06
EGR2	36.8671	-1.94012	0.53692	-3.61343	0.000302174	0.00111904
KCNJ5	64.0567	-1.9395	0.424729	-4.56644	4.96084006411619e-06	2.39227131560145e-05
ENSG00000287528	21.9957	-1.93748	0.697709	-2.77692	0.00548771	0.0158871
B3GAT2	22.0137	-1.93414	0.693396	-2.78937	0.005281	0.0153606
ENSG00000270062	20.8089	-1.9334	0.715887	-2.7007	0.00691929	0.0196004
H1-10-AS1	205.019	-1.93288	0.240811	-8.02655	1.00252375733933e-15	1.04903259144271e-14
PCLAF	200.115	-1.92931	0.240159	-8.03347	9.47561371701773e-16	9.92748546941886e-15
RFTN1	271.818	-1.9278	0.202334	-9.52784	1.60592097525057e-21	2.23902443664743e-20
RCAN2	269.242	-1.92706	0.201772	-9.55066	1.2887854838106e-21	1.80579412764737e-20
C1orf232	24.4042	-1.92494	0.667421	-2.88415	0.00392472	0.0117524
ENSG00000271860	34.1699	-1.92484	0.56711	-3.39412	0.000688497	0.00239783
LUM	85.0986	-1.92155	0.366169	-5.24771	1.54002003073237e-07	8.81127582408882e-07
TSPAN12	682.024	-1.92095	0.132188	-14.532	7.59423482392004e-48	2.31893752896475e-46
MIRLET7A1HG	54.614	-1.92056	0.439404	-4.37083	1.23773564675346e-05	5.64274919805408e-05
CSMD2	41.1864	-1.91897	0.519057	-3.69702	0.000218142	0.000827654
TMOD2	609.455	-1.91675	0.14898	-12.8658	7.01429155888711e-38	1.69189779759278e-36
UTS2R	36.4168	-1.91484	0.542489	-3.52973	0.000415981	0.00150966
COMT	26.507	-1.91091	0.63747	-2.99765	0.00272066	0.00843556
WDR76	266.727	-1.90794	0.207629	-9.18919	3.95821521335983e-20	5.2068279439609e-19
CHD3	1673.27	-1.90769	0.0882972	-21.6054	1.59929139446136e-103	1.2150305130077e-101
DBI	447.982	-1.90663	0.163109	-11.6893	1.44521165452443e-31	2.87174986167246e-30
ALDOA	55.7275	-1.90652	0.472216	-4.03739	5.40486216502726e-05	0.000226243
FABP7	1042.74	-1.90515	0.111384	-17.1044	1.37657871637242e-65	5.96086773514508e-64
MORF4L2-AS1	26.4474	-1.90468	0.63767	-2.98693	0.00281793	0.00869997
MYRF	275.301	-1.9031	0.214176	-8.88568	6.35298281793431e-19	7.88297990244905e-18
TNFSF12	32.3851	-1.90291	0.57973	-3.2824	0.00102926	0.00346846
ADCY5	252.511	-1.90264	0.207279	-9.17914	4.34565208239132e-20	5.70465191881427e-19
MYD88	714.675	-1.90106	0.130683	-14.5471	6.0950320673086e-48	1.86789177183521e-46
LRRC55	175.361	-1.89916	0.254925	-7.44989	9.34203705533752e-14	8.7248505807578e-13
HIP1R	1327.59	-1.89863	0.102515	-18.5204	1.41321286924628e-76	7.47089094940093e-75
ZNF702P	125.991	-1.89862	0.290128	-6.54407	5.98659516000941e-11	4.65410086351834e-10
CDH4	327.582	-1.89789	0.193391	-9.81372	9.82797999891386e-23	1.43572246673828e-21
ITGA11	29.9581	-1.8973	0.589942	-3.21609	0.00129951	0.00429306
SYNE2	11466.3	-1.89725	0.0527086	-35.9952	9.95640627251014e-284	3.94755951820226e-281
CDH6	509.088	-1.8933	0.162771	-11.6317	2.84492074621736e-31	5.60045492127739e-30
ENSG00000272420	25.0511	-1.89075	0.651181	-2.90357	0.00368932	0.011117
FAM111B	298.366	-1.88862	0.199762	-9.45434	3.25073808070715e-21	4.47814760032269e-20
ENSG00000262198	28.6574	-1.88519	0.606414	-3.10876	0.00187877	0.00601259
CGAS	22.4087	-1.88399	0.796387	-2.36567	0.0179974	0.0459673
DYDC2	31.0004	-1.88365	0.588516	-3.20068	0.00137105	0.00451236
ARHGAP33	1676.77	-1.88214	0.0954257	-19.7236	1.35156274681601e-86	8.10777888899673e-85
TRIM14	57.0515	-1.87916	0.42988	-4.37136	1.23473506317471e-05	5.63008126290354e-05
CRACR2A	28.3041	-1.87401	0.62471	-2.99981	0.0027015	0.00838213
PARD3B	525.461	-1.87132	0.148872	-12.57	3.08895357583136e-36	6.98593556031379e-35
LINC02977	132.311	-1.87124	0.284096	-6.58665	4.49871250463836e-11	3.52983394573897e-10
PPFIA3	254.22	-1.87123	0.20565	-9.0991	9.1087132796361e-20	1.1816646189712e-18
NR3C1	34.3491	-1.871	0.553766	-3.37868	0.000728335	0.0025248
CCN2	5139.75	-1.86984	0.0630042	-29.6779	1.47909906683552e-193	2.93219834538683e-191
MIR222HG	26.0031	-1.86831	0.632673	-2.95305	0.00314651	0.00961381
EDIL3-DT	27.1658	-1.86822	0.627817	-2.97574	0.00292279	0.00899199
ENSG00000260398	37.7642	-1.86785	0.533214	-3.503	0.000460054	0.00165376
ENPP1	115.766	-1.8659	0.316257	-5.89996	3.63585600009817e-09	2.44461701119478e-08
CNRIP1	202.77	-1.86582	0.229684	-8.12342	4.53212163485821e-16	4.81383786038205e-15
OPLAH	125.911	-1.86308	0.291209	-6.39775	1.57687297642328e-10	1.1901591843171e-09
TEX15	107.055	-1.86037	0.327195	-5.6858	1.30198071187521e-08	8.30511829156198e-08
H2AC20	19.8858	-1.85956	0.743375	-2.50151	0.0123666	0.0330179
RGS5	270.542	-1.8584	0.218129	-8.51972	1.59938522310459e-17	1.8582600749212e-16
STK32B	52.7727	-1.85797	0.452194	-4.10878	3.97758789096561e-05	0.00016949
A2M	18.7294	-1.8542	0.742208	-2.49822	0.0124817	0.0332833
TMEM132E	28.0995	-1.85375	0.632093	-2.93273	0.00335999	0.0102139
ELN	71.3647	-1.84951	0.395914	-4.6715	2.99005264784308e-06	1.48159706969377e-05
PPP1R14B	1159.04	-1.84661	0.110341	-16.7354	7.23202533594374e-63	2.98394541300118e-61
PRMT8	269.835	-1.8465	0.206037	-8.96197	3.18927938375735e-19	4.0242647619514e-18
ENSG00000288538	50.1365	-1.84639	0.455886	-4.05011	5.11928443140267e-05	0.000215034
RIIAD1	32.7252	-1.8461	0.567212	-3.25469	0.00113518	0.00379415
GRIA3	488.638	-1.8459	0.151045	-12.2209	2.40459338386409e-34	5.17967377890928e-33
MIATNB	47.7827	-1.84576	0.49193	-3.75207	0.000175381	0.00067685
SLC35G2	59.5486	-1.84441	0.423563	-4.3545	1.33367942008704e-05	6.05729645332173e-05
EPHB3	457.648	-1.84359	0.168126	-10.9655	5.59947216494794e-28	9.9361263066821e-27
ENSG00000277270	17.5426	-1.84351	0.780446	-2.36213	0.0181704	0.0463484
ENSG00000282057	25.6192	-1.8424	0.63702	-2.89222	0.00382536	0.0114847
NCAM2	72.2382	-1.84011	0.387369	-4.75029	2.03127125710325e-06	1.02533336282067e-05
LINC00680	151.937	-1.83827	0.267745	-6.86575	6.61436534078293e-12	5.50293509909399e-11
JAZF1	98.6075	-1.83812	0.328964	-5.5876	2.30235113334162e-08	1.43261795018498e-07
CCN1	3939.15	-1.83641	0.0689209	-26.6452	2.0340192992861e-156	2.6604762741951e-154
FRMPD3	86.0127	-1.8364	0.355143	-5.17088	2.32999003308444e-07	1.30978061784487e-06
DOK4	269.088	-1.83631	0.20289	-9.05078	1.41946472750066e-19	1.82559135632687e-18
ENSG00000235609	103.333	-1.83544	0.329518	-5.57007	2.54634241119536e-08	1.57940451439947e-07
PLEKHA2	99.9714	-1.83493	0.343793	-5.3373	9.43395766747606e-08	5.50947470223717e-07
OAF	202.317	-1.83202	0.24065	-7.61282	2.6817433500444e-14	2.58153404807954e-13
PDLIM1	214.516	-1.82888	0.238966	-7.65329	1.95895780630033e-14	1.90673395991066e-13
KCNN1	247.781	-1.82885	0.231392	-7.90367	2.7080043122449e-15	2.76299193499052e-14
BRSK2	901.078	-1.82637	0.114416	-15.9625	2.33172279066219e-57	8.8046824126567e-56
LRATD2	1315.59	-1.82468	0.105817	-17.2437	1.24728379153978e-66	5.48523851132095e-65
NECAB1	20.7665	-1.82432	0.725048	-2.51613	0.011865	0.0318226
ENSG00000286747	25.4036	-1.82386	0.648761	-2.8113	0.00493422	0.0144398
IDH1	4111.52	-1.82242	0.0686174	-26.5591	2.01550429299945e-155	2.59611276319091e-153
PARM1	775.766	-1.82194	0.132159	-13.786	3.09530515578355e-43	8.5188035062915e-42
PLA2G3	102.296	-1.8212	0.33639	-5.41394	6.16538197721959e-08	3.66642998996829e-07
PKNOX2	574.479	-1.82003	0.143205	-12.7093	5.25127133210418e-37	1.22360890773318e-35
PTCH2	79.3438	-1.81924	0.362427	-5.0196	5.17792814941238e-07	2.80927788734957e-06
EDRF1-AS1	25.3193	-1.81599	0.644916	-2.81585	0.00486478	0.0142693
SRRM3	155.99	-1.81506	0.272349	-6.66449	2.65586268487381e-11	2.12460641956724e-10
ENSG00000288840	72.2913	-1.81421	0.383096	-4.73566	2.18345759965547e-06	1.09648202238784e-05
ITPR2	48.0925	-1.81246	0.465492	-3.89365	9.87470480837103e-05	0.000397164
NEXMIF	164.049	-1.80987	0.285446	-6.34051	2.29004718031696e-10	1.70510408452297e-09
GLYCTK	171.251	-1.8095	0.255124	-7.09265	1.31568663929787e-12	1.14451657429494e-11
TSPEAR-AS2	37.7512	-1.80912	0.526517	-3.43602	0.000590328	0.00207847
MIR17HG	93.3687	-1.80282	0.337552	-5.34087	9.24993303678142e-08	5.40822697715043e-07
ENSG00000273066	76.1503	-1.80027	0.373711	-4.81728	1.45524776744358e-06	7.49024586184194e-06
ENSG00000250899	108.713	-1.79792	0.336552	-5.34219	9.18285354069942e-08	5.37148244802323e-07
ENKUR	90.6616	-1.7979	0.352901	-5.09463	3.49421390251248e-07	1.93508681310027e-06
TMEM117	36.3194	-1.79655	0.532874	-3.37144	0.000747755	0.00258682
TMEM243	189.404	-1.79629	0.239789	-7.49111	6.82935354300725e-14	6.43740141730346e-13
PLSCR4	18.1119	-1.79609	0.756995	-2.37266	0.0176606	0.0452117
SCARA3	548.145	-1.79446	0.145883	-12.3007	8.97844169345602e-35	1.96234244592116e-33
ENSG00000279838	29.3397	-1.79387	0.614999	-2.91686	0.00353572	0.0106987
CCNE1	176.605	-1.79101	0.244528	-7.32436	2.40040317561825e-13	2.17769862643236e-12
SNRPGP10	82.5898	-1.78972	0.35484	-5.04372	4.56562038898847e-07	2.49682365022807e-06
NIPAL2	33.9944	-1.78963	0.552356	-3.23999	0.00119535	0.00397485
ABCB4	30.4418	-1.78937	0.598661	-2.98895	0.00279939	0.0086501
MITF	33.9165	-1.78893	0.55373	-3.23069	0.00123492	0.00409194
PDZD4	1331.46	-1.78815	0.0967249	-18.487	2.62691253445543e-76	1.37438980539807e-74
CCDC69	19.2199	-1.78714	0.730571	-2.44622	0.0144363	0.0378079
ALPK1	31.616	-1.7844	0.570926	-3.12544	0.00177536	0.00571844
STX1B	422.199	-1.78156	0.161858	-11.0069	3.5389016143042e-28	6.33283698610502e-27
AKAP5	78.684	-1.78121	0.369546	-4.81999	1.43566918569642e-06	7.39847798274709e-06
TUBA1A	35136.4	-1.78049	0.04373	-40.7155	0	0
TSHZ1	252.13	-1.77925	0.206126	-8.63187	6.03577563896286e-18	7.16360181658945e-17
DLK2	70.7034	-1.77764	0.388302	-4.57798	4.69483549944155e-06	2.27046790162625e-05
CAND2	406.801	-1.77528	0.174345	-10.1826	2.37169027590884e-24	3.6740928419528e-23
CYSRT1	42.5977	-1.77305	0.491528	-3.60722	0.000309501	0.00114417
JDP2	83.8355	-1.77158	0.36488	-4.85525	1.20235482606222e-06	6.24048961164429e-06
BTN3A2	31.3402	-1.76837	0.572787	-3.0873	0.00201984	0.00642193
CPE	1250.47	-1.76805	0.0985231	-17.9456	5.19928234734266e-72	2.51778224358435e-70
TMSB4X	12552	-1.76767	0.0501941	-35.2166	1.11207915468308e-271	3.91930674306712e-269
ST3GAL6-AS1	34.6476	-1.76615	0.55802	-3.16502	0.00155072	0.00504935
CDKL2	92.8339	-1.76454	0.345275	-5.11054	3.21235751194683e-07	1.78405716492998e-06
SCG3	413.459	-1.76405	0.170672	-10.3359	4.84629387849492e-25	7.7342583123779e-24
FBLN7	283.235	-1.76341	0.195277	-9.03032	1.71174250471838e-19	2.19149677382588e-18
EFHD1	213.965	-1.76175	0.22383	-7.87091	3.52062204826079e-15	3.56345370860062e-14
TRPS1	382.525	-1.76132	0.173727	-10.1385	3.72892420394004e-24	5.73116000454141e-23
INA	1988.5	-1.75909	0.0828568	-21.2304	4.99852240536717e-100	3.64475592058023e-98
PLEKHO1	1282.06	-1.75906	0.0973033	-18.0781	4.73927967509995e-73	2.33060507278413e-71
MMRN1	1514.07	-1.75805	0.113989	-15.4231	1.1453294767897e-53	4.01418998253295e-52
DCHS1	2641.33	-1.7533	0.0743398	-23.5849	5.50354847604653e-123	5.51986334307038e-121
SVIL-AS1	93.4385	-1.75311	0.351926	-4.98146	6.31058952824772e-07	3.38973770701283e-06
ANKRD65	85.3629	-1.75281	0.351138	-4.9918	5.98195021918918e-07	3.22207571241617e-06
ATOH8	57.6054	-1.75046	0.423462	-4.13368	3.56999109333536e-05	0.000153047
ENSG00000223901	34.0902	-1.74504	0.5685	-3.06955	0.00214378	0.00678455
TCEAL2	203.328	-1.74294	0.242304	-7.19319	6.32934375742916e-13	5.58827758680462e-12
NPY2R-AS1	20.9327	-1.74088	0.725304	-2.4002	0.016386	0.0423674
PDE4D	133.136	-1.73872	0.280541	-6.19773	5.72842575487568e-10	4.12599499091599e-09
PDLIM2	104.144	-1.73435	0.328836	-5.27421	1.33330126901548e-07	7.68048120346603e-07
HNMT	86.6252	-1.73214	0.353482	-4.90022	9.5729302632197e-07	5.03446850630466e-06
SLC5A9	39.5534	-1.73213	0.51163	-3.3855	0.000710476	0.00246862
MAPK15	300.823	-1.73025	0.205468	-8.42101	3.73244374584304e-17	4.2433136223462e-16
ENSG00000259969	218.837	-1.72928	0.234797	-7.36501	1.77128700416763e-13	1.62496051087324e-12
RAB3A	214.483	-1.72838	0.226725	-7.62324	2.47392807095849e-14	2.38510352585758e-13
PLSCR1	167.517	-1.72682	0.251561	-6.86442	6.67596230675496e-12	5.55236130887929e-11
GLB1L2	728.099	-1.72639	0.126105	-13.6901	1.16294466373195e-42	3.15611987617094e-41
SH3GL3	55.7411	-1.72379	0.429404	-4.01438	5.9601869567891e-05	0.000248167
PRKCD	89.4834	-1.7228	0.340767	-5.05566	4.28915516725288e-07	2.35374810486682e-06
RNF224	37.0725	-1.72052	0.53338	-3.22569	0.00125667	0.00416022
RND3	341.603	-1.71994	0.188359	-9.13122	6.77322978636849e-20	8.84108569079735e-19
PLAUR	72.8995	-1.71919	0.381452	-4.50695	6.576578613188e-06	3.11984823910349e-05
RGMA	9566.82	-1.71872	0.0547703	-31.3804	3.74025134969823e-216	8.11186991440962e-214
DRC1	45.6403	-1.71862	0.479432	-3.58469	0.000337477	0.00124162
ENSG00000267443	33.7296	-1.71834	0.559239	-3.07263	0.00212181	0.00672257
APELA	31.5191	-1.71655	0.569799	-3.01256	0.00259057	0.00807166
DGKK	40.1344	-1.71378	0.506604	-3.38288	0.000717313	0.00249101
WASF1	2413.11	-1.71179	0.0761789	-22.4707	8.0309684489668e-112	7.05141260873815e-110
TSPAN15	167.881	-1.71139	0.272893	-6.27129	3.58068335567901e-10	2.62373202859818e-09
STC2	391.652	-1.70978	0.170158	-10.0482	9.35468058855483e-24	1.41547417969337e-22
CREB5	3103.67	-1.70769	0.0725425	-23.5406	1.56845117943225e-122	1.56076269325857e-120
GPM6B	2061.76	-1.70767	0.0805166	-21.2089	7.90028931849892e-100	5.74412153171662e-98
STMN1	5665.57	-1.70733	0.058388	-29.2412	5.81396747871133e-188	1.1009658565097e-185
BNIP3P17	27.0974	-1.70691	0.613724	-2.78123	0.00541528	0.0157007
CALY	43.2614	-1.70642	0.485927	-3.51168	0.000445289	0.00160614
ANKRD13B	938.602	-1.70627	0.113811	-14.9921	8.26956762475454e-51	2.70064708466083e-49
GPC2	1732.74	-1.70374	0.0870357	-19.5752	2.51788780186324e-85	1.46539915074036e-83
MFSD13A	72.2216	-1.7	0.381351	-4.45784	8.27902943116985e-06	3.86959609165472e-05
KCNG1	33.4838	-1.69966	0.554112	-3.06735	0.00215963	0.006833
CACNA1E	198.094	-1.69805	0.230972	-7.35173	1.95664982342037e-13	1.78876317507458e-12
SLC22A23	740.401	-1.69715	0.125728	-13.4986	1.59334826665982e-41	4.18109744224332e-40
ENSG00000286810	21.6269	-1.69517	0.726524	-2.33327	0.0196341	0.0496081
ICAM1	44.1773	-1.69471	0.487962	-3.47303	0.000514618	0.00183045
LINC01918	57.9211	-1.69289	0.42711	-3.96359	7.38308705136433e-05	0.000303198
AKR1C2	61.4079	-1.69174	0.437524	-3.86662	0.000110355	0.000440225
DBX2	36.5034	-1.6913	0.532375	-3.17689	0.00148861	0.00486271
NRCAM	2497.68	-1.68957	0.0778158	-21.7125	1.56458244333592e-104	1.20672582065802e-102
C3orf70	251.123	-1.68854	0.209022	-8.0783	6.56782164305143e-16	6.91815999138356e-15
ODAD1	23.5985	-1.68847	0.655212	-2.57699	0.00996662	0.0271939
GUCY1A1	88.5122	-1.68704	0.376472	-4.48118	7.42310211514386e-06	3.49140345082068e-05
SH2D7	24.5931	-1.68592	0.64244	-2.62424	0.00868415	0.024041
GNG11	87.1758	-1.6812	0.37818	-4.4455	8.76859153798042e-06	4.07888194823562e-05
ACBD7	660.337	-1.68023	0.130992	-12.827	1.15775151021242e-37	2.77150420487171e-36
CRYBG2	111.786	-1.67909	0.31075	-5.40336	6.54028312108969e-08	3.87937550719147e-07
EFNB2	3630.89	-1.67896	0.0653879	-25.6769	2.11741993724874e-145	2.55854909084223e-143
MYCN	910.902	-1.67816	0.121107	-13.8568	1.15790143143374e-43	3.20761450028725e-42
QKI	10404.6	-1.67755	0.0532736	-31.4893	1.21858971994517e-217	2.66566501238005e-215
P2RY2	30.8292	-1.67323	0.579665	-2.88654	0.00389501	0.0116717
MST1R	25.4198	-1.67271	0.643326	-2.60009	0.0093199	0.0256416
TMEM200A	246.185	-1.67033	0.211963	-7.88027	3.26672735719892e-15	3.31307780531265e-14
BLVRA	159.4	-1.67022	0.257837	-6.47781	9.30605588275804e-11	7.14712978283854e-10
TRIM58	79.6311	-1.6698	0.362964	-4.60047	4.21533232997228e-06	2.05029821493285e-05
ANKRD35	42.5783	-1.6684	0.564271	-2.95674	0.00310914	0.00950994
CHST15	80.5776	-1.66829	0.364716	-4.57422	4.77994681010695e-06	2.3076702874137e-05
NFASC	1231.44	-1.66739	0.104247	-15.9945	1.39475089333675e-57	5.29817423928443e-56
NIPSNAP3B	189.487	-1.66653	0.241428	-6.90282	5.09811223542251e-12	4.28217801965727e-11
INTS6L	723.028	-1.66653	0.12998	-12.8215	1.24334875332731e-37	2.96801266375169e-36
SEC14L2	40.2225	-1.66489	0.523097	-3.18276	0.00145878	0.00477202
ENSG00000268049	62.4969	-1.6631	0.407706	-4.07917	4.51971474468459e-05	0.000191306
TMEM121	108.957	-1.66163	0.309268	-5.37278	7.75325438997253e-08	4.55836029067546e-07
RADIL	299.869	-1.66118	0.190504	-8.71989	2.78475106070688e-18	3.36490753168748e-17
CNNM1	74.9705	-1.66043	0.369668	-4.49169	7.06588030336022e-06	3.33575279437704e-05
TP53INP2	552.566	-1.66036	0.142099	-11.6845	1.52932304265587e-31	3.03413387078912e-30
LAMA4	161.432	-1.65967	0.254682	-6.51663	7.19034305801369e-11	5.56265107003345e-10
KCNC1	780.199	-1.65887	0.124819	-13.2902	2.63932352826822e-40	6.73770971124811e-39
DAPK2	63.3837	-1.65874	0.402856	-4.11746	3.83069274316778e-05	0.000163615
DIRAS1	383.945	-1.65835	0.167049	-9.92728	3.16776117743577e-23	4.69520676854163e-22
CFAP57	34.6993	-1.65669	0.552929	-2.9962	0.00273363	0.00846958
TCEAL9	878.907	-1.65559	0.120233	-13.7698	3.87462597644863e-43	1.06405448216866e-41
ELAVL2	690.58	-1.65497	0.133634	-12.3843	3.17776074889443e-35	7.0424173801918e-34
CCDC183-AS1	30.5714	-1.65422	0.576796	-2.86794	0.00413149	0.0123105
BMP1	432.987	-1.65184	0.161678	-10.2169	1.66658441410192e-24	2.59764001890886e-23
POU3F2	1713.07	-1.65131	0.0882781	-18.7058	4.43936214842939e-78	2.41218018236394e-76
DKK3	599.428	-1.65055	0.139454	-11.8358	2.5483563277955e-32	5.1939391018322e-31
PTPRN2	1480.71	-1.64968	0.0965976	-17.0779	2.16828768857312e-65	9.35719389413996e-64
CORO6	46.1898	-1.64934	0.468762	-3.5185	0.000433995	0.00156942
TMEM198	247.55	-1.64877	0.207432	-7.9485	1.88787433669324e-15	1.94182453561374e-14
ENSG00000260293	190.451	-1.64767	0.251582	-6.54925	5.78266443282647e-11	4.49831728948411e-10
MPP1	35.8369	-1.64756	0.556601	-2.96004	0.00307603	0.00942003
HECA	437.387	-1.64486	0.164534	-9.99711	1.56908457698575e-23	2.3547197327908e-22
ACAT2	1708.9	-1.64446	0.20037	-8.20711	2.26573786259277e-16	2.44235761526302e-15
ST8SIA4	251.922	-1.64252	0.206109	-7.96919	1.59712365921928e-15	1.65214076040315e-14
BICC1	133.985	-1.64241	0.282898	-5.80566	6.41142371034841e-09	4.20604644907164e-08
FAM107A	681.023	-1.64185	0.127914	-12.8355	1.03666167574399e-37	2.48632230831793e-36
HBEGF	274.938	-1.64163	0.196907	-8.33708	7.6148774570098e-17	8.47489102945718e-16
IGDCC3	10219.7	-1.64114	0.0494	-33.2215	5.27448292624041e-242	1.43913983068119e-239
ENSG00000279369	60.5741	-1.63973	0.421233	-3.8927	9.91361615636309e-05	0.000398539
CACNG4	1351.55	-1.63657	0.0947053	-17.2806	6.58036396201417e-67	2.91917369818373e-65
ENSG00000239415	65.6299	-1.6345	0.395277	-4.13508	3.54829860403571e-05	0.000152168
E2F8	55.176	-1.63295	0.436646	-3.73975	0.000184203	0.000707992
EPHB1	283.144	-1.63046	0.197551	-8.25338	1.53970753908925e-16	1.67323677963125e-15
PRTFDC1	363.18	-1.63044	0.175206	-9.30586	1.32909554403387e-20	1.78821842151958e-19
PXMP2	68.5414	-1.63039	0.38833	-4.19846	2.68731898149801e-05	0.000117146
PELI2	1436.12	-1.62982	0.0931941	-17.4885	1.75324326467351e-68	7.9728580360377e-67
SCARB1	118.355	-1.62896	0.300122	-5.42766	5.70973122950088e-08	3.40423942548367e-07
MYCNOS	39.4255	-1.62803	0.507867	-3.20562	0.00134773	0.00444081
WDR86	690.553	-1.62625	0.132413	-12.2816	1.1370520876384e-34	2.47238189578615e-33
ENSG00000286449	22.6634	-1.62285	0.691825	-2.34575	0.0189887	0.0481694
ENSG00000277534	82.9661	-1.62208	0.355982	-4.55662	5.19841040122016e-06	2.50302967610933e-05
TRIM5	237.99	-1.62114	0.211863	-7.6518	1.98187147947009e-14	1.92681949392925e-13
CNTN4	146.708	-1.61869	0.26763	-6.04824	1.46440476331902e-09	1.01666951762572e-08
TM9SF5P	177.315	-1.61523	0.244233	-6.61348	3.75398495242737e-11	2.95830335924983e-10
DMC1	22.657	-1.6149	0.677121	-2.38495	0.0170815	0.0439064
RIMKLA	143.622	-1.61453	0.277857	-5.81067	6.2223986180532e-09	4.09050168220466e-08
DAAM2	275.012	-1.61291	0.197629	-8.16127	3.31509317462434e-16	3.5404246340948e-15
HPCA	41.2884	-1.61246	0.503834	-3.20039	0.00137244	0.00451635
FAM219A	1016.1	-1.61203	0.112514	-14.3274	1.47513121630525e-46	4.3677309934359e-45
ENSG00000279196	47.291	-1.61078	0.465235	-3.46229	0.000535591	0.00189866
L1CAM	1102.43	-1.60941	0.107792	-14.9307	2.07939844278621e-50	6.75604807755442e-49
AK9	105.036	-1.60835	0.321799	-4.998	5.79271635601504e-07	3.12811614245332e-06
CAMK2N1	1241.82	-1.60697	0.0981007	-16.3808	2.6209847367246e-60	1.03272496419855e-58
NR2F1	8650.55	-1.60583	0.0582668	-27.5599	3.36685091973526e-167	5.11579892744205e-165
ENSG00000228999	69.7206	-1.60512	0.382691	-4.19429	2.73725450979908e-05	0.000119139
SCN1B	81.8518	-1.60245	0.355152	-4.51201	6.42175141340033e-06	3.05153449653621e-05
TSPAN2	352.499	-1.60188	0.182525	-8.77622	1.69062739968655e-18	2.05951369500942e-17
TYMP	40.8812	-1.60122	0.503162	-3.18232	0.00146101	0.00477868
ERC2	261.023	-1.60074	0.200447	-7.98583	1.39576917493977e-15	1.45035392359118e-14
ENHO	91.1488	-1.60048	0.3347	-4.78184	1.73695473689194e-06	8.84689410851724e-06
NANS	135.319	-1.59926	0.293993	-5.43978	5.33476179763563e-08	3.1889182712604e-07
KANK4	90.1902	-1.59874	0.346321	-4.61635	3.90542941649977e-06	1.90724155973213e-05
FAM89B	89.9267	-1.59829	0.337201	-4.73987	2.13851736696266e-06	1.07561701063781e-05
ENSG00000261762	31.565	-1.59749	0.595677	-2.68181	0.00732247	0.020627
SLC7A4	28.6118	-1.59551	0.596432	-2.67508	0.00747107	0.0209734
INAFM2	375.031	-1.59313	0.168929	-9.43076	4.07117025164133e-21	5.57506449732319e-20
TCEAL3	126.374	-1.59189	0.284562	-5.59417	2.21676020813694e-08	1.38173152251228e-07
SLC16A7	102.961	-1.59157	0.324557	-4.9038	9.39984694195428e-07	4.9465183772727e-06
SLC9A5	102.831	-1.5903	0.316528	-5.02419	5.05574413839688e-07	2.74827565363798e-06
ENSG00000285677	23.5014	-1.58954	0.671019	-2.36884	0.0178439	0.0456118
SPATA13	817.43	-1.58794	0.117555	-13.5081	1.40178508405032e-41	3.69369641825305e-40
SLITRK5	1057.51	-1.58788	0.107462	-14.7762	2.08756132032749e-49	6.64640759138143e-48
LINC01414	120.575	-1.58696	0.31779	-4.99373	5.92229748980761e-07	3.19254151937643e-06
ENSG00000277459	34.4881	-1.58521	0.550595	-2.87909	0.00398825	0.0119258
ADGRD1	23.3034	-1.58236	0.673819	-2.34834	0.0188571	0.0478891
CAMK2A	118.472	-1.58177	0.295403	-5.35462	8.57351558737863e-08	5.03245334327395e-07
UBXN10	156.321	-1.58166	0.265841	-5.94962	2.68758929511958e-09	1.82884361393562e-08
ENSG00000286058	50.5308	-1.58109	0.484727	-3.26182	0.00110699	0.00370724
WWTR1	321.003	-1.58017	0.184756	-8.55275	1.20186867043759e-17	1.40541094526976e-16
CES4A	52.6875	-1.57871	0.441894	-3.5726	0.000353449	0.00129569
CEP170B	923.651	-1.57816	0.118538	-13.3136	1.93051174936478e-40	4.93817899598098e-39
APH1B	819.674	-1.5774	0.119179	-13.2355	5.47205203635014e-40	1.38300119942614e-38
GLYATL2	40.1917	-1.57226	0.51645	-3.04437	0.00233169	0.00732988
DPP6	280.65	-1.57178	0.199141	-7.89278	2.95516985254469e-15	3.00912660547036e-14
FAM114A1	164.419	-1.57058	0.253339	-6.19952	5.66351623275933e-10	4.08504048909233e-09
RASGEF1A	37.4109	-1.56979	0.541106	-2.90108	0.00371881	0.0111952
SLC46A1	74.3799	-1.56898	0.373973	-4.19543	2.72348615880555e-05	0.000118621
C4orf48	512.514	-1.56683	0.155107	-10.1016	5.4347627278807e-24	8.30765688072125e-23
ENSG00000277135	34.051	-1.56548	0.555184	-2.81975	0.00480603	0.0141166
NUDT10	361.307	-1.56448	0.173717	-9.0059	2.13908803188502e-19	2.72897731569042e-18
FSIP1	57.426	-1.56407	0.438756	-3.56479	0.000364145	0.00133298
HOOK2	423.24	-1.56374	0.167819	-9.31801	1.18546003925997e-20	1.599205130049e-19
KITLG	321.275	-1.56214	0.184184	-8.48142	2.22462555261079e-17	2.56707018633465e-16
PFKFB3	791.007	-1.56192	0.121795	-12.8242	1.19984916907782e-37	2.86957329550893e-36
ENSG00000273906	93.0344	-1.56027	0.337205	-4.62706	3.70887324352535e-06	1.81754844639737e-05
SH3GL2	47.9729	-1.56026	0.471999	-3.30565	0.000947572	0.0032141
MYORG	74.2902	-1.5602	0.393725	-3.96265	7.41217907291336e-05	0.000304294
GRIK2	66.022	-1.55761	0.400223	-3.89184	9.94849451025331e-05	0.000399815
CKB	13542.9	-1.55302	0.0630575	-24.6286	6.24546514809705e-134	7.01233089083906e-132
ENSG00000261770	31.882	-1.55246	0.563925	-2.75296	0.0059059	0.0169815
ZNF704	1684.4	-1.55035	0.0935052	-16.5803	9.66833164676146e-62	3.90038021520782e-60
ENSG00000255445	24.8612	-1.54995	0.640926	-2.4183	0.0155931	0.0405322
IL27RA	58.7133	-1.54899	0.425359	-3.6416	0.000270945	0.00101181
MEIS1	1215.22	-1.54709	0.100616	-15.3763	2.36106944844405e-53	8.19591480906534e-52
ENSG00000271851	33.829	-1.546	0.54884	-2.81684	0.00484981	0.0142271
FHL1	1995.48	-1.5428	0.0817977	-18.8612	2.37945391311245e-79	1.31543884630127e-77
FUT8-AS1	73.3603	-1.54156	0.375091	-4.10982	3.95970903219138e-05	0.000168842
FAM106A	85.2941	-1.54093	0.350711	-4.39373	1.11423156276572e-05	5.11092297635214e-05
TLE1P1	29.7729	-1.54068	0.5801	-2.65588	0.00791015	0.0221009
MEGF9	645.741	-1.53994	0.134234	-11.472	1.82371615355128e-30	3.53527863990556e-29
BOK	156.772	-1.53938	0.258323	-5.95913	2.53591022616822e-09	1.73026948074801e-08
SYT17	699.492	-1.53752	0.136211	-11.2878	1.50837546019666e-29	2.84572693698811e-28
DIAPH2	124.662	-1.53463	0.28927	-5.30519	1.12553578941837e-07	6.53856928948975e-07
STX10	321.042	-1.53451	0.203939	-7.52437	5.29749600964872e-14	5.02519481289108e-13
ZFAND5	6613	-1.53397	0.0553178	-27.7302	3.02374477398468e-169	4.76568469812802e-167
ALMS1P1	41.5622	-1.53345	0.491849	-3.11773	0.00182252	0.00585103
C8orf58	225.701	-1.53325	0.240241	-6.38213	1.74638004083671e-10	1.31146473916044e-09
ITPKB	330.674	-1.53291	0.192837	-7.94924	1.87665179684948e-15	1.93184743793329e-14
NRXN1	263.84	-1.53284	0.201878	-7.5929	3.12815006403464e-14	3.00328444475516e-13
TPH1	66.2489	-1.53249	0.390903	-3.92038	8.84109884493776e-05	0.000358432
EFNA3	114.539	-1.53197	0.297804	-5.14421	2.68654040694859e-07	1.50057149078408e-06
TRIM2	3236.71	-1.53165	0.0773924	-19.7907	3.58370192572168e-87	2.18597202800932e-85
CDHR1	154.386	-1.53127	0.273136	-5.60625	2.06762735106616e-08	1.29290399293504e-07
CDHR3	61.115	-1.52986	0.411332	-3.71928	0.00019979	0.00076385
NNAT	7853.13	-1.52934	0.05704	-26.8118	2.3542213208025e-158	3.16076010663299e-156
MEIS2	1909.72	-1.52785	0.0828322	-18.4451	5.70587760363461e-76	2.96087206937072e-74
SLC7A6	207.008	-1.52645	0.225711	-6.76283	1.35319545347607e-11	1.1030303447464e-10
SCRG1	28.5504	-1.52425	0.601519	-2.53401	0.0112766	0.0303666
KCNK5	54.2259	-1.52379	0.438702	-3.4734	0.000513905	0.00182817
MYH2	38.405	-1.52318	0.51227	-2.97338	0.00294537	0.00905486
SOX2-OT	613.148	-1.52314	0.139265	-10.937	7.66859005809267e-28	1.3513227272507e-26
NUDT8	52.058	-1.52075	0.457903	-3.32111	0.000896588	0.00306297
ABTB2	178.39	-1.51892	0.245751	-6.18075	6.3798799470976e-10	4.57314840840682e-09
ZNF354C	166.678	-1.51653	0.249402	-6.08067	1.19683587159903e-09	8.35674953521759e-09
BACE2	31.2527	-1.51638	0.578782	-2.61995	0.00879419	0.0243112
ZNF793-AS1	93.0978	-1.51582	0.329455	-4.601	4.20463160546814e-06	2.0454855634347e-05
LINC02614	54.7534	-1.51532	0.434501	-3.48748	0.000487586	0.00174236
ACSF2	328.835	-1.51375	0.179697	-8.42394	3.64045619991806e-17	4.14430579062004e-16
N4BP2L2-IT2	45.8503	-1.51341	0.52753	-2.86886	0.00411949	0.0122792
GATM	411.935	-1.51303	0.161503	-9.36845	7.3608451022309e-21	1.00043623175741e-19
SHISA7	119.743	-1.50995	0.329053	-4.58878	4.45835986237937e-06	2.16352804566603e-05
HMGCS1	9340.9	-1.50995	0.161181	-9.36807	7.38681223417697e-21	1.00342805375932e-19
ING3	401.595	-1.50972	0.170889	-8.83454	1.00511667778988e-18	1.23870013107908e-17
SPATS2L	350.931	-1.50952	0.176967	-8.52996	1.46396467154845e-17	1.70404144681386e-16
ZNF681	310.509	-1.50815	0.185095	-8.14795	3.70130876584258e-16	3.94624831652334e-15
NT5DC2	3588.15	-1.50799	0.0677486	-22.2586	9.32108830633285e-110	8.0177157889219e-108
GABRG3	129.638	-1.50666	0.288604	-5.2205	1.78441554415056e-07	1.01432671220476e-06
NKAIN2	91.6001	-1.50639	0.332475	-4.53084	5.87493924781153e-06	2.80905565127601e-05
CORO2B	532.977	-1.50622	0.145233	-10.3711	3.35790883981867e-25	5.39284410192398e-24
ULBP3	225.378	-1.50609	0.216151	-6.96775	3.22060766665793e-12	2.73686937513212e-11
ST7-AS1	54.6631	-1.50576	0.446128	-3.37516	0.000737726	0.00255421
CHIC2	211.379	-1.50493	0.221016	-6.80914	9.81844006851088e-12	8.07071320824307e-11
HDAC11	243.438	-1.50281	0.207521	-7.24174	4.42977642966779e-13	3.9551575264891e-12
TMEM221	103.066	-1.50213	0.326317	-4.60327	4.15908497111531e-06	2.02449225286881e-05
MID1	2330.18	-1.50186	0.0841351	-17.8505	2.86205534437243e-71	1.37546693870171e-69
GABARAP	61.2821	-1.50159	0.404459	-3.71259	0.00020515	0.000781281
DYSF	36.8231	-1.50109	0.539991	-2.77985	0.00543844	0.0157607
ENSG00000289268	127.224	-1.49851	0.282428	-5.3058	1.12178851304624e-07	6.51978550585164e-07
KALRN	1159.4	-1.49844	0.100615	-14.8928	3.66916832793246e-50	1.18605281937944e-48
EZR	1313.55	-1.49494	0.0973164	-15.3616	2.9614830361384e-53	1.02380970084485e-51
ESCO2	213.168	-1.4944	0.221543	-6.74539	1.526183789622e-11	1.24084952456451e-10
GDPD2	205.752	-1.48961	0.224722	-6.62869	3.38670180576582e-11	2.68052271744565e-10
ENSG00000279425	36.6015	-1.48856	0.530471	-2.8061	0.00501453	0.0146577
BTN3A3	58.9698	-1.4885	0.423479	-3.51494	0.000439852	0.00158789
RHOBTB2	516.316	-1.48614	0.144109	-10.3126	6.1794349943413e-25	9.80632664048846e-24
CTNND2	2464.89	-1.4846	0.0753386	-19.7057	1.92713505942908e-86	1.15061299136501e-84
CORO1A	174.236	-1.48423	0.248974	-5.96141	2.50067174739561e-09	1.7076034873564e-08
AFAP1	141.726	-1.48391	0.26868	-5.52298	3.33291200729384e-08	2.03495289184507e-07
PHACTR1	267.816	-1.48389	0.205042	-7.23699	4.58743776992169e-13	4.0916075012922e-12
BASP1	3665.59	-1.48321	0.0652188	-22.742	1.72155049391421e-114	1.55460298160403e-112
ZNF367	265.769	-1.48206	0.197509	-7.50373	6.20248844170086e-14	5.857392787799e-13
CADM4	1187.89	-1.48092	0.100829	-14.6875	7.74848699720092e-49	2.43038142835567e-47
TMEM163	321.894	-1.47997	0.186626	-7.93014	2.18902591444421e-15	2.24339792322382e-14
LONRF2	372.839	-1.47673	0.169472	-8.71371	2.94094784229928e-18	3.54857591528027e-17
LTBP3	535.724	-1.47468	0.14524	-10.1534	3.19884026676415e-24	4.93138346106563e-23
EGR3	26.8548	-1.47439	0.609099	-2.42061	0.0154944	0.0402962
GUCY1A2	237.013	-1.47421	0.212404	-6.94057	3.90516388548069e-12	3.30311778646908e-11
VASH2	224.109	-1.47347	0.23444	-6.28508	3.27680328584895e-10	2.40941418077129e-09
STARD10	102.645	-1.47317	0.317601	-4.63845	3.51034230025334e-06	1.72391979618596e-05
COL22A1	493.256	-1.47179	0.147222	-9.9971	1.56919450961547e-23	2.3547197327908e-22
KIAA0319	61.2331	-1.47179	0.407222	-3.61422	0.000301257	0.00111597
PPARA	286.134	-1.47162	0.192738	-7.63535	2.25213634770759e-14	2.18121984057558e-13
EPB41L4A	133.248	-1.47121	0.278691	-5.279	1.29892621054502e-07	7.49437303150976e-07
SERPINB9	50.9054	-1.47114	0.454609	-3.23605	0.00121196	0.00402428
BAZ1A	941.011	-1.46998	0.114065	-12.8872	5.31361538466431e-38	1.28903432491259e-36
OLFM1	470.529	-1.46859	0.15566	-9.43461	3.92439950389088e-21	5.37988316646306e-20
FBXL7	922.119	-1.46805	0.1126	-13.0377	7.46388623845791e-39	1.84776695903287e-37
ENSG00000250519	27.7112	-1.46746	0.597717	-2.4551	0.0140845	0.0369743
IQSEC3	44.8794	-1.46653	0.47138	-3.11114	0.00186367	0.00596953
GALNT8	70.513	-1.46567	0.397576	-3.68651	0.00022735	0.000859891
GPRC5B	1675.28	-1.46411	0.0859123	-17.0419	4.01229427595413e-65	1.72562656359891e-63
MOB3C	78.0356	-1.46366	0.374481	-3.90851	9.28657470937381e-05	0.000374876
IZUMO4	144.666	-1.46268	0.276618	-5.28772	1.23847717167244e-07	7.16515235549207e-07
LINC02897	38.1698	-1.46261	0.516764	-2.83033	0.00464996	0.0137041
SLC6A9	202.275	-1.46124	0.256221	-5.70304	1.1769201408373e-08	7.53579323082174e-08
TES	132.325	-1.45941	0.280019	-5.21181	1.8700439791444e-07	1.06109941795146e-06
SETBP1	1555.2	-1.45924	0.093602	-15.5898	8.53587528566235e-55	3.05929146008025e-53
CFAP54	120.758	-1.45656	0.289336	-5.03413	4.80015703650231e-07	2.61887733393348e-06
SLC38A3	136.848	-1.45625	0.272336	-5.34725	8.93007738258838e-08	5.22964951726703e-07
CDH10	375.963	-1.45514	0.168128	-8.65492	4.9324082253365e-18	5.88987570437241e-17
MT-TN	666.629	-1.45469	0.362965	-4.0078	6.1287927348062e-05	0.000254656
PWWP2B	112.99	-1.45453	0.313302	-4.64257	3.44097902058807e-06	1.69346087368934e-05
SYT13	252.68	-1.45265	0.208256	-6.9753	3.05224073026388e-12	2.59814184939437e-11
SLCO3A1	201.326	-1.45246	0.230311	-6.30653	2.85355046203242e-10	2.10981477197181e-09
NREP	822.998	-1.45182	0.118064	-12.297	9.40548478613488e-35	2.05214253179856e-33
KCNJ11	63.3714	-1.45107	0.402788	-3.60256	0.000315096	0.00116401
PCDHB16	174.466	-1.45097	0.242115	-5.9929	2.06133652892084e-09	1.41790226135447e-08
TLE5	1902.42	-1.45081	0.0852817	-17.012	6.68981091541601e-65	2.85781063937174e-63
GAS1	4321.83	-1.45055	0.0703692	-20.6135	2.07761890831578e-94	1.41719300533637e-92
LNC-LBCS	102.165	-1.45047	0.324948	-4.4637	8.05560512118319e-06	3.77280382108932e-05
BMP6	53.0679	-1.44966	0.436919	-3.31791	0.000906948	0.00309325
IFIT1	42.7169	-1.44869	0.518089	-2.79621	0.0051705	0.0150685
WWC1	510.58	-1.44687	0.144699	-9.99914	1.53731229241596e-23	2.31097745379473e-22
NXF4	38.5294	-1.44441	0.547517	-2.6381	0.00833712	0.0231764
E2F1	577.983	-1.44324	0.144438	-9.99211	1.65036588012165e-23	2.47213897332273e-22
KATNAL1	544.354	-1.44301	0.148426	-9.72211	2.42691358617625e-22	3.49307613438584e-21
TTYH1	6037.38	-1.44289	0.0597034	-24.1677	4.86218322139328e-129	5.07727980423269e-127
C21orf58	763.329	-1.44245	0.13547	-10.6477	1.78653547282659e-26	3.01619012794242e-25
PDE10A	1750.24	-1.44233	0.0974843	-14.7955	1.56648024504837e-49	4.99364776609325e-48
CYB561	268.484	-1.44222	0.203503	-7.08697	1.37082224074856e-12	1.18962429408327e-11
ADGRB1	300.777	-1.44155	0.187213	-7.70006	1.35999092124685e-14	1.33448451765811e-13
TRHDE	31.0414	-1.4415	0.577787	-2.49487	0.0126005	0.0335295
OTOA	31.143	-1.44146	0.567161	-2.54153	0.0110367	0.0298027
SLC34A3	49.9878	-1.44075	0.465145	-3.09742	0.00195215	0.00623328
EML3	377.743	-1.43888	0.167571	-8.58667	8.95259269973333e-18	1.053185163448e-16
LYNX1	79.8545	-1.43627	0.390731	-3.67586	0.000237048	0.000893374
PRELID3A	119.438	-1.43602	0.294635	-4.87389	1.09422929510976e-06	5.70613817579329e-06
PCYT2	438.566	-1.43488	0.160641	-8.93217	4.17727048011075e-19	5.24484109019348e-18
TESK2	91.9447	-1.43403	0.34271	-4.18437	2.85959398948129e-05	0.000124165
XRCC2	743.843	-1.43322	0.129216	-11.0917	1.37630461278582e-28	2.50169982445847e-27
PRKCA	237.493	-1.43211	0.213206	-6.71703	1.85464138138664e-11	1.49925215204479e-10
ENSG00000254682	29.1062	-1.43102	0.58365	-2.45185	0.0142125	0.0372758
ADCYAP1R1	41.2789	-1.42981	0.507401	-2.81792	0.00483362	0.0141927
MCTP1	170.78	-1.42955	0.245339	-5.82686	5.64804233658712e-09	3.72935400184486e-08
DMRT3	651.89	-1.42938	0.132511	-10.7869	3.9697066261566e-27	6.85713448868099e-26
WDR47	441.268	-1.42907	0.155164	-9.21007	3.25924841112376e-20	4.31871688941334e-19
CICP16	57.1586	-1.42878	0.41881	-3.41153	0.000645983	0.00225907
GNG12	577.729	-1.42878	0.139234	-10.2618	1.04790109405043e-24	1.64749010294484e-23
ENSG00000272777	27.1596	-1.42861	0.602728	-2.37024	0.0177765	0.0454679
KLF12	1373.64	-1.42702	0.105669	-13.5046	1.46954042533684e-41	3.86420604071733e-40
MSRB3	411.986	-1.4264	0.161527	-8.8307	1.04019074751915e-18	1.28006014637723e-17
BSN	752.718	-1.42455	0.128076	-11.1227	9.72405556901902e-29	1.77772269498456e-27
INSYN1	140.919	-1.42128	0.269253	-5.27861	1.30166132083295e-07	7.50844646877383e-07
TMEM131L	910.036	-1.41984	0.116309	-12.2075	2.83353005503271e-34	6.08298013083375e-33
SYT16	113.933	-1.4182	0.306486	-4.6273	3.70459722167563e-06	1.81580364110526e-05
ARL10	1002.22	-1.41784	0.110156	-12.8712	6.53640822762497e-38	1.5796319883427e-36
ENSG00000234921	55.6671	-1.41553	0.439499	-3.22078	0.00127842	0.00422633
TMEM178B	1211.8	-1.41526	0.102084	-13.8638	1.0503828313427e-43	2.91294692298591e-42
STS	139.45	-1.4139	0.277912	-5.0876	3.62631939376564e-07	2.00430961918543e-06
PARP14	70.6057	-1.41368	0.379514	-3.72496	0.000195345	0.000747981
SKA2	1234.67	-1.41332	0.100148	-14.1123	3.19096801581846e-45	9.19078472206509e-44
CDC25B	529.769	-1.41305	0.14304	-9.8787	5.14952549725142e-23	7.59263274217052e-22
HHIPL1	165.214	-1.41195	0.256753	-5.49925	3.81418023524486e-08	2.3126600590045e-07
ENSG00000261101	54.8276	-1.41029	0.42651	-3.30659	0.000944407	0.00320421
PIK3C2B	2679.84	-1.40894	0.0759209	-18.5579	7.03426666936143e-77	3.73419491077503e-75
PIM1	431.647	-1.40736	0.162748	-8.64752	5.26288989510584e-18	6.27564995715746e-17
DLGAP3	114.117	-1.40668	0.299883	-4.69075	2.7220941793948e-06	1.35650313829817e-05
TSSC2	451.654	-1.40615	0.166496	-8.44556	3.02598583524072e-17	3.45875633194745e-16
SAMHD1	233.53	-1.40465	0.212337	-6.6152	3.71055557248561e-11	2.92862667657301e-10
RTN1	1315.5	-1.40072	0.102442	-13.6732	1.46743223426775e-42	3.96128648346215e-41
IGSF11	148.961	-1.40001	0.266711	-5.24919	1.52773504460179e-07	8.74956424331258e-07
ENSG00000258515	57.3015	-1.39649	0.440335	-3.17142	0.00151695	0.00494892
ADAMTS16-DT	54.3366	-1.39537	0.438035	-3.18553	0.00144489	0.0047333
LRRC43	54.5931	-1.39506	0.451257	-3.09149	0.00199155	0.00634152
FADS2	6668.52	-1.3942	0.0621386	-22.4369	1.71783159044129e-111	1.49793734046212e-109
LGALS3	76.3925	-1.39363	0.38547	-3.61542	0.00029986	0.00111144
RNF165	1746.58	-1.3924	0.0936652	-14.8657	5.50313794480736e-50	1.76986217172987e-48
PRRT4	29.4769	-1.39238	0.581865	-2.39297	0.0167128	0.0430721
C1R	29.4594	-1.3913	0.593505	-2.34421	0.0190676	0.0483503
DOK6	130.469	-1.38911	0.28179	-4.92959	8.2402229148823e-07	4.36616530518142e-06
ABCC4	1197.37	-1.38816	0.0991739	-13.9972	1.62131147896539e-44	4.58648592851134e-43
FRMD4B	547.628	-1.3876	0.143961	-9.63873	5.48616644899585e-22	7.81647802601178e-21
SERPINE1	205.297	-1.38641	0.226034	-6.13366	8.58805322020198e-10	6.07363016896949e-09
EDNRA	37.6772	-1.38518	0.517348	-2.67746	0.0074182	0.0208411
EIF4EBP1	283.972	-1.38469	0.19775	-7.00224	2.5190482443945e-12	2.15149273650322e-11
RBM43	67.7535	-1.38418	0.38352	-3.60915	0.000307196	0.00113615
PDGFRA	61.2001	-1.38263	0.418454	-3.30413	0.000952714	0.00323067
RALGAPA2	1101.96	-1.38157	0.112301	-12.3023	8.80102660245183e-35	1.92688567762912e-33
BAALC	370.351	-1.37931	0.168755	-8.17343	2.99731530103342e-16	3.2077973751043e-15
ZFHX3	1594.76	-1.37894	0.090017	-15.3186	5.74202019499749e-53	1.97430572422847e-51
DUT-AS1	32.7536	-1.37873	0.57316	-2.40549	0.0161507	0.0418272
LYPD1	50.9394	-1.37868	0.475681	-2.89833	0.00375154	0.0112831
TOMM5	73.2285	-1.37748	0.393169	-3.50353	0.000459136	0.00165069
FAM81A	42.8641	-1.37724	0.506904	-2.71696	0.0065885	0.0187551
ARHGDIG	69.2926	-1.37633	0.380902	-3.61334	0.000302276	0.00111909
CCDC157	163.223	-1.37591	0.249832	-5.50735	3.64267654376857e-08	2.21608528645715e-07
GOLGA2P5	320.556	-1.37519	0.191441	-7.18336	6.80172997658372e-13	5.99076355972967e-12
SLIT3	52.0411	-1.37412	0.438034	-3.13701	0.00170682	0.00551843
FAM131B	818.574	-1.37342	0.125945	-10.905	1.09129254870062e-27	1.91239975298883e-26
CCNE2	121.404	-1.37293	0.297505	-4.61481	3.93450916259335e-06	1.92107311912269e-05
SFXN5	298.558	-1.37208	0.200439	-6.8454	7.62624924017118e-12	6.31579877510913e-11
RAB8B	3919.89	-1.37065	0.0689747	-19.8717	7.15195131448598e-88	4.42636011231907e-86
CAB39L	274.079	-1.37024	0.197774	-6.92831	4.25894934038923e-12	3.59636737146012e-11
KIF25	107.413	-1.36927	0.306298	-4.47039	7.80775349998108e-06	3.66213946510203e-05
ST3GAL5	111.809	-1.36886	0.304483	-4.49568	6.9347003397819e-06	3.2793145941477e-05
PLEKHA7	739.143	-1.3672	0.124144	-11.013	3.30713024324792e-28	5.93063108992339e-27
MAFK	226.477	-1.36662	0.233766	-5.84611	5.0319483866229e-09	3.33993435287879e-08
PRKD1	525.053	-1.36537	0.147304	-9.26906	1.87789599598233e-20	2.50930020526864e-19
AFDN-DT	366.448	-1.36456	0.173589	-7.86085	3.81535351647949e-15	3.85408421499471e-14
CFAP43	175.937	-1.36396	0.243257	-5.60707	2.05780110186002e-08	1.28707673058166e-07
PKIA	1357.09	-1.3639	0.097863	-13.9368	3.78566392957316e-44	1.06027839087107e-42
FAM184A	183	-1.36205	0.235576	-5.78179	7.39110934346316e-09	4.8275263729827e-08
IGSF9	1427.09	-1.36129	0.0928823	-14.6561	1.2312764259908e-48	3.84300606513118e-47
SEMA3C	76.2639	-1.35952	0.377251	-3.60376	0.000313652	0.00115901
LRRC1	389.127	-1.35934	0.163706	-8.30355	1.01046387568703e-16	1.11577549371446e-15
ENOX2	327.976	-1.35827	0.181728	-7.47419	7.76836421508072e-14	7.29272075315106e-13
LMO1	46.0448	-1.35651	0.46434	-2.92138	0.00348482	0.0105623
PCBP4	3569.71	-1.35648	0.0767905	-17.6647	7.84245726605855e-70	3.6581314912911e-68
OR7E12P	65.7516	-1.35616	0.41494	-3.26833	0.00108185	0.00362785
GK	259.329	-1.35554	0.198614	-6.825	8.79274568596895e-12	7.24402343446306e-11
TBL1Y	103.614	-1.35494	0.320749	-4.22431	2.39675621276671e-05	0.000105166
TAGLN3	989.948	-1.35491	0.123566	-10.9651	5.62656258426995e-28	9.97722051543327e-27
SLC7A5	1642.08	-1.35322	0.0966283	-14.0044	1.46602628538258e-44	4.16112046885716e-43
CDC45	276.701	-1.35314	0.195962	-6.90513	5.01575969487053e-12	4.214400736998e-11
SIGIRR	108.382	-1.35225	0.31089	-4.34961	1.3637820338964e-05	6.18405452289515e-05
FBLL1	119.027	-1.35172	0.303204	-4.45811	8.26859856026946e-06	3.86561641813927e-05
RADX	415.916	-1.3496	0.16479	-8.18981	2.61644772040438e-16	2.80966402476771e-15
UPP1	568.136	-1.34912	0.146052	-9.23726	2.52893096637051e-20	3.36153081569679e-19
CENPV	2628.58	-1.34898	0.0745735	-18.0893	3.8722758477394e-73	1.90794174051238e-71
NRXN2	845.846	-1.34792	0.118009	-11.4222	3.23994652023122e-30	6.20948964885704e-29
NEDD9	248.809	-1.34744	0.22001	-6.12444	9.10052232323963e-10	6.41460427645016e-09
ENSG00000280239	66.6254	-1.34671	0.390818	-3.44588	0.000569207	0.00200941
FIGNL2	581.503	-1.34501	0.139052	-9.67271	3.93814644229188e-22	5.62671542641646e-21
THSD4	247.439	-1.34323	0.21233	-6.32615	2.51357506039886e-10	1.86879481856493e-09
ENSG00000287315	128.125	-1.34213	0.285906	-4.69433	2.67488460600995e-06	1.33428733787109e-05
RNASEH2C	393.191	-1.33957	0.166943	-8.02408	1.0229205687053e-15	1.069934436558e-14
RND1	74.2984	-1.33944	0.374151	-3.57993	0.000343681	0.00126317
DHCR24	4395.13	-1.33936	0.0800568	-16.7301	7.91393664510529e-63	3.26000231119394e-61
RCAN3	237.315	-1.33911	0.208683	-6.41694	1.39043617874906e-10	1.05446258325635e-09
SMARCA5-AS1	90.5784	-1.33899	0.341541	-3.92042	8.83935815160663e-05	0.000358419
GARIN1A	118.966	-1.33841	0.292725	-4.57224	4.82533210870242e-06	2.32913833475982e-05
ZWINT	721.915	-1.33721	0.124577	-10.734	7.04430052774597e-27	1.20613445270954e-25
FAM86GP	103.744	-1.33502	0.321311	-4.15491	3.25417334360491e-05	0.000140314
ENSG00000277744	49.2251	-1.33457	0.455004	-2.9331	0.003356	0.0102035
FAM171A1	1757.51	-1.33161	0.0859138	-15.4994	3.50162165752964e-54	1.24270838545195e-52
ACAT1	263.92	-1.33113	0.199138	-6.68445	2.31798112774284e-11	1.85958808461823e-10
MLLT11	2080.03	-1.33	0.0843904	-15.76	5.85957235735569e-56	2.14245891308214e-54
SFRP2	15384.9	-1.32888	0.0575825	-23.0779	7.71365575503996e-118	7.196103484711e-116
ENSG00000284630	45.2774	-1.32868	0.493358	-2.69314	0.00707826	0.0200146
SYNE1	522.04	-1.32776	0.142304	-9.33047	1.05399742518369e-20	1.42413123876657e-19
NEIL1	387.156	-1.32707	0.166571	-7.96699	1.62591043581002e-15	1.68054897387695e-14
TEX9	202.379	-1.32352	0.233212	-5.67518	1.38545592166174e-08	8.81101353688385e-08
GRIK4	39.0899	-1.32331	0.501689	-2.63771	0.00834685	0.0232009
RNF141	1931.11	-1.32331	0.0812568	-16.2855	1.25084575957982e-59	4.90575133683738e-58
NR2F2-AS1	164.092	-1.32164	0.251783	-5.24913	1.52819975276301e-07	8.74956424331258e-07
AFF3	286.62	-1.32003	0.188764	-6.99303	2.69015903970716e-12	2.29609100681363e-11
ZC3HAV1L	142.916	-1.31885	0.270022	-4.88423	1.03831753492329e-06	5.43355484608755e-06
GPC1	4306.01	-1.31764	0.0617013	-21.3552	3.48920243686895e-101	2.56633367639274e-99
OLFM2	312.998	-1.31641	0.183078	-7.19042	6.45905551095599e-13	5.69883635572004e-12
ZCCHC18	118.616	-1.31629	0.297626	-4.42261	9.75147826035844e-06	4.51374974200284e-05
CDC6	348.539	-1.31626	0.181217	-7.26346	3.77312127245488e-13	3.3783681118046e-12
NECTIN3	1614.68	-1.31623	0.0933372	-14.1018	3.69944275999042e-45	1.06432380991788e-43
CCDC40	462.558	-1.31555	0.160991	-8.17159	3.04358010394795e-16	3.25593782199322e-15
GABRQ	37.0888	-1.31527	0.537058	-2.44903	0.0143243	0.0375457
CA3	42.4852	-1.31422	0.497029	-2.64414	0.00818982	0.0228144
OSBPL6	563.195	-1.31412	0.145517	-9.0307	1.7057184117663e-19	2.18488665818122e-18
NFYC-AS1	44.9477	-1.31385	0.490492	-2.67865	0.00739207	0.0207746
HMGA2	5427.11	-1.31385	0.06382	-20.5867	3.60888413426987e-94	2.45510549348788e-92
CASP7	246.147	-1.3135	0.224666	-5.84646	5.0214508797553e-09	3.33383872511226e-08
ENSG00000268230	36.155	-1.31289	0.534304	-2.4572	0.0140025	0.0367942
WIPF3	269.578	-1.31266	0.194994	-6.7318	1.67576461570642e-11	1.35898137179771e-10
MCM10	521.867	-1.31192	0.143739	-9.12706	7.03820640157136e-20	9.18223585809117e-19
PAM	4723.7	-1.31121	0.0623925	-21.0155	4.73118181965855e-98	3.381795455601e-96
BAG2	78.7961	-1.31062	0.373443	-3.50957	0.000448831	0.00161715
DTX4	7354.58	-1.31045	0.0557346	-23.5123	3.05558675160061e-122	3.01694606310761e-120
SLC18B1	343.934	-1.30974	0.178545	-7.33561	2.20711294551978e-13	2.0080850122827e-12
ELL2	725.764	-1.30961	0.129673	-10.0994	5.55927318290309e-24	8.48775914658038e-23
SLC4A8	1094.11	-1.3083	0.106273	-12.3107	7.92925587453116e-35	1.74052653820267e-33
DPYSL5	8538.27	-1.30826	0.0557718	-23.4573	1.11357579155764e-121	1.08264313068104e-119
SLC6A6	582.452	-1.30763	0.136246	-9.59755	8.18651483204212e-22	1.15664150257833e-20
ADAP1	63.5218	-1.30657	0.396242	-3.29739	0.000975865	0.00329948
MIR3936HG	79.1738	-1.30569	0.365284	-3.57445	0.000350959	0.00128712
CYP46A1	243.629	-1.30476	0.210354	-6.20267	5.5513487846022e-10	4.00755264322278e-09
VWCE	443.687	-1.30469	0.155311	-8.40046	4.44724373999227e-17	5.03564524329781e-16
RMDN2	58.3457	-1.3039	0.435383	-2.99483	0.00274595	0.0085034
TTC23L	58.244	-1.30342	0.421612	-3.09152	0.00199134	0.00634152
MTA2	2231.04	-1.30305	0.0790966	-16.4741	5.62753278581804e-61	2.23822326708672e-59
ANAPC15	80.857	-1.30127	0.370778	-3.50956	0.00044885	0.00161715
SAXO2	83.7254	-1.29996	0.376413	-3.45355	0.000553261	0.0019572
ENSG00000278989	112.261	-1.29942	0.304984	-4.26063	2.03855456955155e-05	9.02448049587762e-05
ZNF674-AS1	67.3795	-1.29852	0.401643	-3.23303	0.00122485	0.00406229
CELF2	4358.74	-1.29847	0.0642019	-20.2249	5.91651923773336e-91	3.80080191537934e-89
EEPD1	91.1463	-1.29805	0.335563	-3.86827	0.000109612	0.000437464
NEIL3	143.005	-1.29635	0.271227	-4.77958	1.75665341962039e-06	8.94184162946187e-06
GRIN2D	214.59	-1.29622	0.222306	-5.8308	5.51627999366696e-09	3.64899908340196e-08
TMEM220	63.2631	-1.29498	0.406127	-3.1886	0.00142962	0.00468691
CTSC	386.498	-1.29283	0.171294	-7.5474	4.4403469475103e-14	4.23267482318084e-13
RGS11	174.847	-1.29226	0.246257	-5.24759	1.54100476373518e-07	8.81492242555908e-07
LMO3	1719.24	-1.29089	0.0894576	-14.4302	3.34104192190421e-47	1.00330105051265e-45
ENSG00000272604	43.4982	-1.2904	0.514503	-2.50805	0.0121398	0.0324807
EIF4E3	390.437	-1.29021	0.180149	-7.16191	7.95599425748049e-13	6.99284219894588e-12
XYLB	68.2224	-1.29018	0.395273	-3.26401	0.00109848	0.00368071
PCDHGC4	121.327	-1.29001	0.316784	-4.07221	4.65700049089372e-05	0.000196625
RPS6KA2	1319.68	-1.28842	0.0958772	-13.4382	3.61031878405099e-41	9.39608606618398e-40
TRPV3	71.5892	-1.28813	0.371964	-3.46305	0.000534081	0.00189357
ENSG00000281566	96.2297	-1.28775	0.339402	-3.79416	0.000148146	0.000578426
ENSG00000287837	49.7155	-1.28747	0.463831	-2.77574	0.00550764	0.0159376
CARD19	163.647	-1.28738	0.275107	-4.67957	2.87476846874162e-06	1.42837771478987e-05
CYTH1	683.699	-1.28649	0.1335	-9.6366	5.60142317650542e-22	7.97621285655584e-21
SERPINE2	269.436	-1.28604	0.196611	-6.54106	6.1084931197084e-11	4.74450605793084e-10
C2CD2L	217.301	-1.28531	0.216582	-5.9345	2.94736531049483e-09	1.9959806446172e-08
ENSG00000207751	106.353	-1.28514	0.312737	-4.10933	3.96810728128735e-05	0.000169171
KHK	50.6668	-1.28427	0.443636	-2.89486	0.00379328	0.0113951
ACVR2B-AS1	110.815	-1.28319	0.301546	-4.25539	2.08687102386001e-05	9.22710441373895e-05
ZNF235	125.658	-1.28284	0.291976	-4.39367	1.11452760602801e-05	5.11135694974894e-05
BCHE	111.379	-1.28215	0.300478	-4.26704	1.98080505608813e-05	8.77955079445176e-05
DPY19L2P1	50.6246	-1.28189	0.44634	-2.87201	0.00407867	0.0121732
PKMYT1	329.368	-1.28064	0.185293	-6.91145	4.797289058652e-12	4.03751939845089e-11
SHC3	603.057	-1.2792	0.139609	-9.16273	5.06000977423423e-20	6.62869117300948e-19
NLN	644.729	-1.27902	0.132128	-9.68018	3.66080546263194e-22	5.23340499235412e-21
TSPOAP1	1693.62	-1.27896	0.0953418	-13.4144	4.97772200440518e-41	1.28624944869431e-39
FAM171B	2265.7	-1.27742	0.0807852	-15.8125	2.55016317987116e-56	9.37831749119286e-55
TMEM88B	49.6	-1.27725	0.45948	-2.77977	0.00543976	0.0157627
RNASEH2B	345.364	-1.27704	0.177264	-7.2042	5.83861830248369e-13	5.16759467825335e-12
ENSG00000280079	92.0375	-1.27638	0.328113	-3.89007	0.000100214	0.000402425
PDIA5	49.4869	-1.27611	0.444938	-2.86807	0.00412982	0.012307
TRMO	108.462	-1.27514	0.304418	-4.18876	2.80479688077139e-05	0.000121932
PLK4	742.598	-1.27513	0.12444	-10.2469	1.22202035386289e-24	1.9176726332264e-23
NTN3	63.3106	-1.27499	0.402668	-3.16635	0.00154367	0.00502895
HMGB3	2630.97	-1.27498	0.0720024	-17.7075	3.67178378522851e-70	1.72539839907729e-68
MYH3	56.1714	-1.27426	0.448099	-2.84371	0.00445921	0.0131895
CADPS	766.362	-1.2741	0.12105	-10.5254	6.59794942579632e-26	1.09212633189551e-24
GLIPR1	164.567	-1.274	0.253663	-5.02242	5.1024127600337e-07	2.77245661211681e-06
SELENOM	77.0215	-1.27305	0.36429	-3.4946	0.00047478	0.00170043
ESPL1	885.56	-1.2718	0.115508	-11.0105	3.40184025111217e-28	6.09616499802057e-27
DTX3L	35.5781	-1.2665	0.542089	-2.33633	0.0194742	0.0492584
FDPS	1314.94	-1.26608	0.105191	-12.036	2.29694642931051e-33	4.81694344163258e-32
KCNH7	51.8099	-1.26332	0.443714	-2.84714	0.0044114	0.0130709
YWHAH-AS1	80.2725	-1.26288	0.361198	-3.49636	0.000471651	0.00169106
CENPU	910.653	-1.26059	0.111506	-11.305	1.2388578949404e-29	2.34073113061151e-28
SYCP2	45.868	-1.25886	0.491991	-2.55871	0.0105061	0.0285003
SEC61G	330.794	-1.25873	0.177413	-7.09492	1.29425474363749e-12	1.12741895364921e-11
LHX5-AS1	1524.96	-1.25762	0.102763	-12.2381	1.94487248480649e-34	4.19652545084734e-33
GMNN	466.179	-1.25681	0.149918	-8.38332	5.14539284810646e-17	5.79256182434345e-16
TMEM161B-DT	1622.33	-1.25669	0.0878499	-14.305	2.03688001313141e-46	6.00998027130344e-45
FAM238C	50.7684	-1.2561	0.447948	-2.80413	0.00504524	0.0147339
NAA38	226.259	-1.25541	0.221799	-5.66014	1.51249133245397e-08	9.58288827990501e-08
UBXN6	958.964	-1.25441	0.112281	-11.172	5.58762952882943e-29	1.02818056050795e-27
PPP2R3C	374.051	-1.25308	0.173231	-7.23359	4.70393285388312e-13	4.19109185980633e-12
ZBTB7C	37.0457	-1.25299	0.529936	-2.36443	0.0180579	0.0461032
CDK5R1	795.403	-1.25161	0.119656	-10.46	1.31794085911879e-25	2.15759672904124e-24
SLC38A2	3395.89	-1.25126	0.077332	-16.1804	6.93657240698356e-59	2.68316348821963e-57
FBXL19-AS1	109.017	-1.25114	0.305127	-4.10039	4.12458958827311e-05	0.0001754
MCRIP2	142.229	-1.251	0.268835	-4.6534	3.26498287971537e-06	1.61059371253455e-05
ENSG00000272977	64.101	-1.25096	0.414121	-3.02075	0.00252149	0.00787674
PSME1	371.253	-1.25094	0.172058	-7.27047	3.58234632777028e-13	3.21663262799614e-12
ENSG00000285796	163.667	-1.25091	0.250787	-4.98796	6.10201454914627e-07	3.28256559645085e-06
MIR9-1HG	273.934	-1.25048	0.210029	-5.95385	2.61902254736148e-09	1.78409925206168e-08
MAB21L2	190.614	-1.24771	0.240709	-5.18351	2.17749527184697e-07	1.22731991388531e-06
LRRC10B	68.7307	-1.24771	0.402932	-3.09658	0.00195764	0.00624844
SLC9A3-AS1	829.711	-1.24629	0.133924	-9.30594	1.32811523214107e-20	1.78784742788222e-19
ERH	1682.3	-1.24624	0.0857867	-14.5272	8.15153681425907e-48	2.48612075314692e-46
KIT	154.099	-1.24621	0.263644	-4.72688	2.27998471560179e-06	1.1435977892547e-05
ACKR3	225.106	-1.24508	0.212309	-5.8645	4.50478081957728e-09	3.00338447968401e-08
PRDX2	4277.75	-1.24506	0.068312	-18.226	3.20884242164847e-74	1.62523705487684e-72
PNMA6A	94.9345	-1.24351	0.323447	-3.84457	0.000120766	0.000478161
MTG1	258.547	-1.24348	0.207156	-6.00264	1.94135008694941e-09	1.33790761695658e-08
KCTD21	98.3431	-1.24288	0.320836	-3.8739	0.000107109	0.000428099
FGF12	80.5465	-1.24183	0.37825	-3.2831	0.00102673	0.00346039
ZNF587B	269.476	-1.24125	0.206589	-6.00829	1.87484696243736e-09	1.2934812852596e-08
TSNAXIP1	156.91	-1.24113	0.259885	-4.7757	1.79084203184192e-06	9.10673678516809e-06
ITPRIP	123.845	-1.24029	0.290627	-4.26764	1.97555441712902e-05	8.75933834259109e-05
FAT3	2303.45	-1.23934	0.0933743	-13.2728	3.32880169872544e-40	8.45528960011593e-39
SRGAP1	630.363	-1.23833	0.146169	-8.47191	2.41403475606001e-17	2.78184068733074e-16
HDC	63.0521	-1.2351	0.398167	-3.10198	0.00192233	0.00614348
MRPL2	42.5022	-1.2348	0.485364	-2.54407	0.010957	0.0296094
ZC4H2	765.278	-1.23254	0.119668	-10.2996	7.07402205708445e-25	1.11909794076383e-23
C1orf112	305.53	-1.23233	0.216805	-5.68405	1.31542787204195e-08	8.38667895805639e-08
TRIM24	7464.72	-1.23195	0.0611297	-20.153	2.53332295021283e-90	1.60707674654126e-88
KCNMB4	299.993	-1.23172	0.189293	-6.50696	7.66878880006186e-11	5.92556381856181e-10
CABLES1	122.341	-1.23128	0.294472	-4.18131	2.89838149265974e-05	0.00012572
VEGFC	53.4451	-1.22921	0.438128	-2.8056	0.00502225	0.0146735
SLC9A3	142.157	-1.2282	0.285437	-4.30288	1.68591607272349e-05	7.55966077846946e-05
FMN2	459.426	-1.22745	0.16015	-7.66435	1.79736381168124e-14	1.75213625514451e-13
NACC2	306.863	-1.22686	0.191824	-6.39576	1.5974672860696e-10	1.20498609940595e-09
KIF3C	1409.08	-1.22641	0.0959844	-12.7772	2.19968955634397e-37	5.19712499927637e-36
MCM7	5274.61	-1.22527	0.061726	-19.8502	1.09806116985637e-87	6.76293742356927e-86
TMEM35A	388.888	-1.22405	0.169182	-7.2351	4.65171150132647e-13	4.1474764352129e-12
RIMS3	1123.37	-1.22387	0.103625	-11.8106	3.4424084389309e-32	6.98250312852691e-31
CHKB-CPT1B	47.2636	-1.22333	0.464618	-2.63298	0.00846385	0.0234901
PIMREG	918.063	-1.22318	0.119998	-10.1934	2.12258536136494e-24	3.30028207994089e-23
GABRB3	760.216	-1.22309	0.120658	-10.1368	3.79245994099886e-24	5.8252827483563e-23
CD83	136.214	-1.22276	0.272488	-4.48739	7.21009823010186e-06	3.39625473526703e-05
NFE2L3	124.324	-1.22268	0.286932	-4.26121	2.03324576694473e-05	9.00468670215859e-05
ENSG00000272374	45.7054	-1.22198	0.47324	-2.58215	0.00981873	0.0268423
ADD2	1376.2	-1.22105	0.0959492	-12.726	4.24161991450936e-37	9.93823687263851e-36
TRIM46	520.098	-1.22025	0.147448	-8.27581	1.27589689859107e-16	1.39251113125799e-15
HLA-C	135.696	-1.21953	0.310041	-3.93346	8.37330229382937e-05	0.000340829
NME9	43.8855	-1.21912	0.483423	-2.52185	0.011674	0.0313535
HMGN3	2103.74	-1.2186	0.0812051	-15.0064	6.66745087164879e-51	2.18305246281404e-49
DNAAF11	339.329	-1.21808	0.174337	-6.98695	2.80916570091991e-12	2.39524797247455e-11
MAN1A1	306.147	-1.2179	0.185201	-6.57611	4.8290628342659e-11	3.7827570173769e-10
ATG4D	311.166	-1.21676	0.18166	-6.69801	2.11277768108808e-11	1.69980132078662e-10
SEMA5B	1388.2	-1.21652	0.0996429	-12.2087	2.79154315783214e-34	5.99791766553688e-33
GLYATL1P2	41.3089	-1.21648	0.515285	-2.36079	0.0182362	0.0465068
GAS2L1	179.726	-1.21373	0.243933	-4.97568	6.50205032213687e-07	3.48741337823342e-06
LIX1	3398.32	-1.21362	0.0732209	-16.5747	1.0613469363453e-61	4.27486960472414e-60
CD74	186.889	-1.21308	0.234247	-5.17865	2.23497431339831e-07	1.25776165895946e-06
ENSG00000276449	46.2635	-1.21297	0.485592	-2.49792	0.0124923	0.0333046
DOK3	94.3581	-1.21264	0.323427	-3.74934	0.000177301	0.000683533
CAHM	51.9591	-1.21212	0.461384	-2.62715	0.00861034	0.0238575
ZNF821	202.157	-1.21193	0.229504	-5.28066	1.28717079868521e-07	7.43250110991788e-07
TMEM178A	495.861	-1.21063	0.150878	-8.02386	1.02469770539663e-15	1.07135163883146e-14
FAM221A	209.199	-1.21026	0.244258	-4.95484	7.23912183371522e-07	3.86233634420782e-06
AADAT	443.447	-1.20979	0.164727	-7.34424	2.06935300994952e-13	1.88680677784654e-12
LRRC37A16P	37.7515	-1.2081	0.51187	-2.36017	0.0182665	0.0465663
CRMP1	6336.77	-1.20745	0.0551013	-21.9132	1.94298063927508e-106	1.55041301011337e-104
TRIB3	85.8772	-1.20684	0.370072	-3.2611	0.0011098	0.0037157
NNMT	40.1292	-1.20327	0.505815	-2.37887	0.0173659	0.0445651
LGALS3BP	333.918	-1.20308	0.189283	-6.35597	2.07111585114574e-10	1.54845505959997e-09
FRMD5	238.297	-1.20294	0.222072	-5.41689	6.06451965311641e-08	3.60983312685501e-07
KCNH3	63.7393	-1.2021	0.39336	-3.05599	0.00224316	0.00707698
MARCKS	10239.6	-1.20138	0.0496605	-24.1918	2.71541171232476e-129	2.84725504959673e-127
IDH3A	134.108	-1.19964	0.285619	-4.20014	2.66751465975135e-05	0.000116343
ENSG00000280138	106.258	-1.19803	0.305229	-3.92501	8.67274126285472e-05	0.000352395
BAG1	749.589	-1.19771	0.121748	-9.83761	7.75343782799412e-23	1.13790332495865e-21
ENSG00000247679	132.067	-1.19749	0.281197	-4.25856	2.05750939929773e-05	9.1052146855912e-05
TCF7	176.753	-1.19303	0.237565	-5.0219	5.116406262615e-07	2.77887005380684e-06
DCLK2	1028.34	-1.19239	0.106572	-11.1886	4.63957226322654e-29	8.58084155826338e-28
LRRC8C-DT	140.877	-1.19208	0.264882	-4.50041	6.78219165660052e-06	3.2137836281277e-05
PIEZO2	80.8858	-1.19018	0.363036	-3.27841	0.00104392	0.00351227
ENSG00000227885	76.6041	-1.18977	0.359632	-3.3083	0.000938651	0.00318639
ZNF583	160.839	-1.18949	0.250514	-4.7482	2.05232183843349e-06	1.03513549294871e-05
CYB5A	119.165	-1.18908	0.291667	-4.07686	4.56486597918647e-05	0.000193024
CD82	203.61	-1.18882	0.228427	-5.20437	1.94655314258661e-07	1.10278602351273e-06
LRRC45	578.134	-1.18826	0.143116	-8.30276	1.01720602252305e-16	1.12273174517278e-15
CADM1	3852.5	-1.1873	0.065564	-18.1091	2.70210567026218e-73	1.33917834732232e-71
ABCA11P	45.7226	-1.18604	0.466384	-2.54306	0.0109886	0.0296854
TMEM106C	1001.41	-1.18556	0.11243	-10.5449	5.36288158347568e-26	8.90596336261095e-25
ADORA2B	51.3651	-1.18347	0.441037	-2.68339	0.00728807	0.0205437
SCD	11957.1	-1.18293	0.20588	-5.74573	9.15227431649765e-09	5.92597501355264e-08
EMILIN3	106.328	-1.18276	0.317587	-3.72422	0.000195923	0.000750081
SREBF1	671.106	-1.18147	0.128505	-9.19398	3.78560728156559e-20	4.99271230611886e-19
ZNF559	411.482	-1.18132	0.160629	-7.35437	1.91833359763152e-13	1.75605032611472e-12
JAKMIP2	783.119	-1.18086	0.118836	-9.93691	2.87621508278235e-23	4.27056510974852e-22
ADGRG1	2645.41	-1.17967	0.077446	-15.2322	2.16121745422226e-52	7.27332797094029e-51
DUOX1	166.833	-1.17931	0.250491	-4.70799	2.5017642447304e-06	1.25137527518301e-05
ZFY	569.765	-1.17901	0.146977	-8.02173	1.04266405392191e-15	1.08968700034054e-14
ENSG00000284735	45.4355	-1.1787	0.471158	-2.50171	0.0123597	0.0330063
SLC13A3	251.061	-1.17731	0.203003	-5.79947	6.65254113006823e-09	4.35859104506794e-08
NCOA5	1346.5	-1.17712	0.0983222	-11.9721	4.97546203436996e-33	1.03316161311078e-31
NEFL	491.668	-1.17674	0.1619	-7.2683	3.64036033463901e-13	3.26555274424283e-12
CACNB4	134.454	-1.17502	0.302023	-3.89049	0.000100042	0.000401925
TRAIP	467.225	-1.17404	0.15979	-7.3474	2.02103945552486e-13	1.84474374762386e-12
ENSG00000285043	49.5081	-1.17398	0.446276	-2.63061	0.00852327	0.0236421
ENSG00000258311	63.6247	-1.17392	0.391425	-2.99909	0.00270787	0.008399
RNF144A	1169.22	-1.17349	0.101026	-11.6157	3.42939149182396e-31	6.73535674187562e-30
ZNF229	322.436	-1.17336	0.180973	-6.48365	8.95307213350041e-11	6.88436986022948e-10
KIF24	439.868	-1.17179	0.153943	-7.61184	2.70220671134424e-14	2.60024631400683e-13
GLI3	11914.7	-1.17149	0.0521954	-22.4443	1.45474620020106e-111	1.27290292517593e-109
INSIG1	1269.48	-1.17015	0.100148	-11.6842	1.53458006721807e-31	3.04218509419207e-30
SLC39A8	163.682	-1.16992	0.273846	-4.27218	1.93571603233231e-05	8.5977234938618e-05
PHETA1	578.178	-1.16964	0.136523	-8.56731	1.0593160079149e-17	1.23985902679154e-16
SMARCD3	542.183	-1.16865	0.140997	-8.28846	1.14722907259456e-16	1.25803533781707e-15
AKR1C1	141.505	-1.16827	0.273747	-4.26772	1.97482599153547e-05	8.75763885620634e-05
PAF1	819.053	-1.16782	0.122733	-9.5151	1.81539759339116e-21	2.52414870861922e-20
UCP3	81.5562	-1.16681	0.347181	-3.36082	0.000777103	0.00267885
GRK4	147.827	-1.16664	0.275757	-4.23067	2.32995570466141e-05	0.000102341
SEMA4G	234.524	-1.16639	0.208099	-5.60499	2.0826544682916e-08	1.30133851595418e-07
OPTN	237.77	-1.16582	0.207294	-5.624	1.86584165951835e-08	1.17047545390057e-07
DEPDC1B	786.479	-1.16472	0.118259	-9.84889	6.93062798629225e-23	1.01773544648244e-21
PRKAG2	374.378	-1.16435	0.166801	-6.98046	2.94207476727888e-12	2.50604723798931e-11
ACTR3B	960.577	-1.16261	0.111637	-10.4142	2.13554152166028e-25	3.46257930428943e-24
NRARP	1148.9	-1.1621	0.10305	-11.2771	1.70304107926801e-29	3.19871705302929e-28
ANKRD53	42.6197	-1.16149	0.488839	-2.37602	0.0175007	0.0448656
LIN7B	47.4955	-1.16089	0.463321	-2.50558	0.0122249	0.032681
SHISA2	2733.93	-1.16061	0.0718868	-16.1449	1.23260965308437e-58	4.75341488556474e-57
RPL30	2595.24	-1.16019	0.0778022	-14.9121	2.75126770772754e-50	8.92754706951233e-49
CHODL	68.9545	-1.15999	0.37732	-3.07429	0.00211001	0.0066885
NFKBIZ	77.8548	-1.15972	0.359733	-3.22383	0.0012649	0.00418473
ENSG00000268362	222.376	-1.158	0.212473	-5.4501	5.03404525329048e-08	3.01626678399636e-07
MX2	43.5541	-1.15747	0.48358	-2.39355	0.016686	0.0430337
NEK11	130.248	-1.15688	0.281581	-4.10849	3.98248091115431e-05	0.00016967
PCNA	2209.42	-1.15671	0.0811075	-14.2615	3.80388459354703e-46	1.11587944001452e-44
FKBP1B	48.2021	-1.154	0.459398	-2.51198	0.0120055	0.0321627
EFCAB2	467.149	-1.15276	0.151183	-7.62494	2.44141057623503e-14	2.35554347421916e-13
VPS37B	1264.16	-1.15195	0.0959982	-11.9997	3.56381368595269e-33	7.43682337837577e-32
ZNF826P	419.714	-1.15008	0.16217	-7.09185	1.32327374486549e-12	1.15072211363817e-11
RHOBTB1	794.551	-1.14971	0.120272	-9.55919	1.18686835497497e-21	1.66759604138925e-20
KCTD17	830.419	-1.14911	0.124599	-9.22242	2.90479275778686e-20	3.85507930067163e-19
CDK5	161.943	-1.14872	0.258266	-4.44783	8.67411409015728e-06	4.03937685883173e-05
SCN3B	339.201	-1.14767	0.178521	-6.4288	1.28615328844973e-10	9.7683746466363e-10
UQCRHL	118.21	-1.147	0.291268	-3.93794	8.21829568042316e-05	0.000334949
LRP3	1652.07	-1.14668	0.0857033	-13.3796	7.95329923774494e-41	2.04888292545967e-39
TAOK3	331.282	-1.14603	0.177073	-6.47206	9.66748312731095e-11	7.41797352148519e-10
SPA17	306.484	-1.14591	0.203971	-5.61802	1.93156216213966e-08	1.21020715714306e-07
AR	293.52	-1.14577	0.185609	-6.17302	6.6997512096174e-10	4.79295706072854e-09
ENSG00000284966	60.2875	-1.14564	0.406029	-2.82156	0.00477903	0.0140485
DLG2	245.264	-1.14472	0.205113	-5.58092	2.3925315432284e-08	1.48727309920188e-07
SLC25A42	211.696	-1.14451	0.218939	-5.22754	1.71781014339268e-07	9.77560717393794e-07
TPD52	386.357	-1.14286	0.167801	-6.81081	9.70474291571606e-12	7.97983964634786e-11
SAMD10	294.354	-1.14088	0.193025	-5.91053	3.41008709186396e-09	2.29585990862425e-08
CDC42EP4	1124.28	-1.14074	0.106503	-10.7109	9.04829855203516e-27	1.54197834625851e-25
TAGLN2	566.957	-1.1404	0.135971	-8.38709	4.98311963394631e-17	5.62235040957704e-16
WNT5A	111.35	-1.14019	0.328336	-3.47264	0.000515368	0.00183286
CRADD	85.3404	-1.13992	0.338387	-3.36869	0.000755254	0.00261026
FBXO4	82.765	-1.13716	0.344191	-3.30388	0.000953575	0.00323143
FGF13	1009.49	-1.13673	0.105592	-10.7653	5.02214934682537e-27	8.64566076497244e-26
CTBP1-AS	133.637	-1.13581	0.28068	-4.04664	5.19582768318816e-05	0.000218032
PDE3A	863.325	-1.13579	0.113292	-10.0253	1.17951661425592e-23	1.77732981512731e-22
EXO1	336.102	-1.13579	0.174028	-6.52646	6.73414889011999e-11	5.21768024692503e-10
ALDH1L2	75.3438	-1.1355	0.374991	-3.02808	0.00246112	0.00770903
PACS2	2610.88	-1.13463	0.0773382	-14.671	9.88370787938781e-49	3.08865871230869e-47
MCM4	2954.35	-1.13422	0.074325	-15.2603	1.40662813261594e-52	4.76544577638579e-51
HMGN5	284.42	-1.13414	0.197404	-5.74525	9.17853985520189e-09	5.94146553126908e-08
PTOV1-AS2	137.423	-1.13273	0.280831	-4.03351	5.49495180229875e-05	0.0002299
ATP11C	810.645	-1.13261	0.131537	-8.6106	7.26764179853392e-18	8.57750747152549e-17
PMVK	240.592	-1.13053	0.211339	-5.34936	8.82679983897366e-08	5.17513969302118e-07
NR2F1-AS1	731.583	-1.13025	0.139757	-8.08723	6.10386857885803e-16	6.43747569362105e-15
TMPO	4083.44	-1.12963	0.0681737	-16.5699	1.14979062030465e-61	4.62376180510782e-60
CDK5R2	77.063	-1.12947	0.376794	-2.99757	0.00272141	0.00843686
WDFY3-AS2	85.7343	-1.12938	0.353586	-3.19408	0.00140276	0.00460956
SYTL2	1046.58	-1.12866	0.104742	-10.7756	4.48735684288779e-27	7.73550814458408e-26
TRIM17	104.169	-1.12835	0.322022	-3.50396	0.000458393	0.00164825
FANCA	566.186	-1.12727	0.140035	-8.04995	8.28244905586028e-16	8.69177604600722e-15
PIK3CD	245.604	-1.12713	0.202074	-5.5778	2.43574805387301e-08	1.51228546285852e-07
MVK	537.592	-1.12612	0.143307	-7.85809	3.90046549710949e-15	3.93536031766017e-14
KIAA1549L	580.877	-1.12564	0.135166	-8.32778	8.23692324166193e-17	9.14312892638546e-16
PEA15	2168.18	-1.12357	0.0770126	-14.5894	3.28037636681971e-48	1.01635592561722e-46
NEGR1	196.905	-1.12341	0.227435	-4.93948	7.83302733305838e-07	4.16170579096224e-06
ZNF232	393.283	-1.12197	0.173648	-6.46115	1.03910281633923e-10	7.96593171136189e-10
STXBP5L	128.304	-1.12147	0.290608	-3.85906	0.000113826	0.000452503
NSDHL	490.501	-1.12053	0.162145	-6.9107	4.82258008376653e-12	4.05477036532723e-11
PODXL	1606.51	-1.11998	0.088513	-12.6533	1.07246339455703e-36	2.46501436928302e-35
ENY2	1266.67	-1.11928	0.0952322	-11.7532	6.80289653463416e-32	1.36785657342585e-30
PRRG3	250.549	-1.11926	0.200559	-5.58069	2.39570733311064e-08	1.48851796223512e-07
IDI1	2152.85	-1.11831	0.0871006	-12.8393	9.87203531146136e-38	2.37218651541981e-36
FKBP14	181.195	-1.11802	0.234885	-4.75986	1.93723785984988e-06	9.81381726765635e-06
SYCE1L	66.5639	-1.11796	0.399731	-2.79678	0.00516139	0.0150471
ITPR1	114.123	-1.11732	0.294496	-3.79401	0.000148231	0.000578671
ENSG00000271369	49.0271	-1.11638	0.444369	-2.51228	0.0119955	0.0321454
ENSG00000280088	66.0719	-1.11504	0.395824	-2.81701	0.00484737	0.0142265
VASH1	1240.7	-1.11328	0.107032	-10.4014	2.44371698973362e-25	3.9521554247604e-24
ENSG00000229727	51.3806	-1.11327	0.433921	-2.56561	0.0102996	0.028
SGTB	228.97	-1.11263	0.211729	-5.25496	1.48053538924248e-07	8.49775740828499e-07
ENSG00000282381	53.4949	-1.11211	0.473368	-2.34936	0.0188057	0.0477768
MCM5	2050.49	-1.10933	0.0790902	-14.0262	1.07763325029825e-44	3.06214375434693e-43
PARP6	1437.16	-1.10925	0.0916571	-12.1022	1.02820365723139e-33	2.17785207030438e-32
SYNM	91.3637	-1.1091	0.327042	-3.39131	0.000695603	0.00242059
GPD1L	88.8181	-1.10795	0.336719	-3.29042	0.00100037	0.00337737
ENSG00000271533	200.842	-1.10767	0.251908	-4.39712	1.09695768665132e-05	5.03897561527465e-05
ZSCAN16	123.166	-1.10761	0.290783	-3.80908	0.000139487	0.000546639
UBE2QL1	149.5	-1.10759	0.265105	-4.17794	2.94164940137854e-05	0.000127423
PAK1	1986.64	-1.10735	0.0798696	-13.8645	1.03921288914022e-43	2.8851233109336e-42
ZNHIT2	146.326	-1.10693	0.261882	-4.22684	2.36996432459981e-05	0.000104027
TTC38	313.373	-1.10411	0.179482	-6.15161	7.66992456672479e-10	5.45013542090847e-09
LRRN1	4030.18	-1.10271	0.0645474	-17.0838	1.96019036030821e-65	8.47356565465432e-64
MECOM	534.518	-1.10259	0.14156	-7.78887	6.76096822552384e-15	6.74634560450914e-14
RGS20	234.945	-1.1022	0.208057	-5.2976	1.17336989302745e-07	6.80088191767278e-07
ST6GALNAC5	595.783	-1.10216	0.134127	-8.21731	2.08114310479415e-16	2.24719175677241e-15
CAVIN4	174.588	-1.10102	0.242473	-4.5408	5.60417706287167e-06	2.68769595483592e-05
ERVK13-1	359.254	-1.1001	0.18444	-5.96454	2.4532550607922e-09	1.67702982671342e-08
NOL4	157.111	-1.09897	0.250249	-4.3915	1.12568797394758e-05	5.15787871775367e-05
SSH3	62.1243	-1.09784	0.401628	-2.73346	0.00626722	0.017925
ANOS1	1860.33	-1.09747	0.0830474	-13.215	7.19037099271237e-40	1.81187352472767e-38
BTN2A2	467.484	-1.09657	0.151772	-7.22513	5.00637423196764e-13	4.45118241542322e-12
PTOV1	4132.41	-1.09546	0.0653418	-16.7651	4.39426827601157e-63	1.83094511500482e-61
SMURF2	825.085	-1.09414	0.121355	-9.01598	1.95113531261206e-19	2.49295360309824e-18
CLIP3	3241.69	-1.09253	0.0665657	-16.4128	1.5493899073843e-60	6.12395154203686e-59
INPP5J	324.092	-1.09204	0.178128	-6.13065	8.75209904898945e-10	6.18447544884732e-09
ENSG00000286797	129.514	-1.09198	0.276801	-3.945	7.97999363499946e-05	0.00032576
LRP8	887.358	-1.09164	0.118648	-9.20066	3.5577077559283e-20	4.70191845347294e-19
CENPW	117.566	-1.09144	0.297242	-3.67189	0.000240762	0.000906562
ZDHHC2	668.928	-1.09142	0.127349	-8.57029	1.03224373121515e-17	1.20928830468995e-16
LYRM4-AS1	65.1905	-1.09139	0.387242	-2.81837	0.00482677	0.0141742
GINS4	502.002	-1.09124	0.14422	-7.56651	3.83380476302664e-14	3.66689769550701e-13
IDUA	536.517	-1.0903	0.141472	-7.70681	1.29001237003881e-14	1.26728857490263e-13
CCNT2-AS1	87.4337	-1.09001	0.335161	-3.25221	0.00114512	0.00382283
RTN2	337.068	-1.08997	0.177075	-6.15538	7.48975440222397e-10	5.33405888174104e-09
PLCE1	619.923	-1.08918	0.137441	-7.92472	2.28666890332881e-15	2.33937498910943e-14
ZSCAN5A	114.918	-1.0888	0.296705	-3.66963	0.000242906	0.000913959
NUP35	216	-1.08876	0.218365	-4.98596	6.16544815956446e-07	3.31528389593024e-06
PTPRM	851.467	-1.08841	0.118759	-9.16483	4.96235452080444e-20	6.50411910978371e-19
MARCHF9	400.038	-1.08787	0.163742	-6.64381	3.05681180190916e-11	2.42850968921242e-10
ATAD2	1113.92	-1.0877	0.110918	-9.80629	1.05791094728291e-22	1.5436739670675e-21
ACVR2A	1176.61	-1.0872	0.106748	-10.1847	2.32046400727626e-24	3.59693183779079e-23
SEMA4A	99.1066	-1.08664	0.314301	-3.45733	0.000545553	0.00193128
NHEJ1	118.75	-1.08658	0.294587	-3.68848	0.000225594	0.000854012
ATP6V1E2	62.0042	-1.08602	0.407459	-2.66535	0.00769082	0.0215379
AP5S1	108.814	-1.08579	0.309186	-3.51178	0.000445116	0.00160575
GPR161	1655.41	-1.0848	0.0902197	-12.024	2.65869317753856e-33	5.5663646353169e-32
ENSG00000277159	52.3679	-1.08456	0.433428	-2.50229	0.0123391	0.032955
LMTK3	263.661	-1.0843	0.195319	-5.55145	2.83311144306982e-08	1.74617932640021e-07
GINS2	729.194	-1.08346	0.12674	-8.54868	1.24507754378265e-17	1.45459680817149e-16
CLMN	543.909	-1.0832	0.141992	-7.62863	2.37264845456883e-14	2.29268676826672e-13
NCAPH	621.826	-1.08296	0.133884	-8.08877	6.0269226787357e-16	6.36161243647747e-15
SARM1	814.456	-1.08253	0.116406	-9.29957	1.41020551823798e-20	1.89533713057673e-19
KCNN3	282.986	-1.08234	0.198281	-5.45859	4.79939413111593e-08	2.8811125166091e-07
PCNT	1730.83	-1.08197	0.0886951	-12.1988	3.15582813013425e-34	6.76915797144182e-33
MNS1	77.6178	-1.08172	0.361697	-2.99068	0.00278357	0.00860751
LIFR	485.487	-1.08107	0.157655	-6.85717	7.02381476988833e-12	5.83020280621251e-11
BTBD19	159.337	-1.08009	0.268761	-4.01876	5.85043605150561e-05	0.000244129
CD151	1055.75	-1.07976	0.105551	-10.2297	1.45938207849309e-24	2.28028449764545e-23
BMP8A	121.703	-1.07914	0.285411	-3.78101	0.000156196	0.000607427
CDK2AP1	1590.44	-1.07757	0.0885869	-12.1639	4.83630801431326e-34	1.03300770928619e-32
LEPROT	823.431	-1.07705	0.11638	-9.25465	2.14939940477186e-20	2.86004246964269e-19
TSPAN18	8156.21	-1.07559	0.0519422	-20.7074	2.96939310901761e-95	2.05308855970904e-93
SLC25A20	144.442	-1.07517	0.263716	-4.07699	4.56231599032388e-05	0.000192948
TAGAP-AS1	67.0586	-1.0737	0.381839	-2.81192	0.00492475	0.0144169
FOXM1	1023.86	-1.07247	0.104706	-10.2426	1.27743866170764e-24	1.99969192108768e-23
SFMBT2	234.229	-1.07214	0.222954	-4.80881	1.51833244919841e-06	7.79124082879872e-06
CDADC1	147.939	-1.07111	0.258927	-4.13674	3.5227509809399e-05	0.000151226
GLIPR2	394.925	-1.07063	0.161306	-6.63728	3.19521577602722e-11	2.535290816657e-10
RP9P	147.862	-1.07013	0.260205	-4.11266	3.91125457169846e-05	0.00016684
SLC39A6	2748.96	-1.06914	0.0704766	-15.1702	5.57271157301993e-52	1.86062573901817e-50
ZNF688	315.297	-1.06851	0.198492	-5.38313	7.32017255201167e-08	4.31473585382802e-07
IL11RA	152.933	-1.06793	0.278167	-3.83917	0.00012345	0.000487937
PAFAH1B3	836.565	-1.0679	0.127252	-8.39203	4.77838627251228e-17	5.40095998507791e-16
INPP5A	540.979	-1.06655	0.151792	-7.0264	2.11924763389261e-12	1.81859684511413e-11
[truncated: 8,051 more rows]

## Sheet: ectoderm_DF2-KO_vs_H1_2FC_downD
	baseMean	log2FoldChange	lfcSE	stat	pvalue	padj
POU3F4	427.053	-12.1584	1.45014	-8.38424	5.10529687899956e-17	5.75252701175018e-16
SLC17A6	378.073	-11.9829	1.45089	-8.25901	1.46881535404092e-16	1.59756492107965e-15
CNGB1	232.347	-11.2826	1.45698	-7.74382	9.64723427474997e-15	9.54008455657757e-14
UNCX	630.474	-11.2788	1.44407	-7.81041	5.70016938096235e-15	5.71255126547866e-14
SCRT2	185.369	-10.9563	1.45944	-7.5072	6.04057042547921e-14	5.70873275778528e-13
ST18	858.747	-10.7223	1.02668	-10.4436	1.5668149381716e-25	2.55513682879847e-24
LINC00461	816.085	-10.6512	1.02762	-10.365	3.57903472792943e-25	5.73345998871271e-24
EPHA3	3895.78	-10.4454	0.439305	-23.7772	5.74806984985171e-125	5.83429089759948e-123
CACNG5	88.5697	-9.88915	1.47554	-6.70204	2.05531876287672e-11	1.65409811633355e-10
EOMES	706.684	-9.85658	0.841008	-11.72	1.00718222278812e-31	2.01238180340541e-30
MFAP5	80.5824	-9.75325	1.47869	-6.59588	4.22755008971638e-11	3.32117905654963e-10
STMN2	2233.56	-9.64176	0.441382	-21.8445	8.77439743956856e-106	6.93614750869322e-104
EBF2	584.465	-9.58145	0.843025	-11.3655	6.2074153212468e-30	1.18341971282222e-28
GREM2	192.046	-9.56099	1.45409	-6.57525	4.85711643341804e-11	3.80281794193097e-10
GSX2	68.9746	-9.53238	1.4904	-6.39587	1.59634732692087e-10	1.20449935832938e-09
GJD2	183.717	-9.49763	1.45464	-6.52922	6.61152810992015e-11	5.1273693700863e-10
UNC13C	45.5136	-8.92646	1.50775	-5.92037	3.21227232484271e-09	2.16692757031935e-08
LHX9	485.032	-8.89741	0.734299	-12.1169	8.59870190130811e-34	1.82282423346444e-32
PANTR1	359.795	-8.88202	0.848281	-10.4706	1.17890700566855e-25	1.93497834856659e-24
WNT7A	355.817	-8.86508	0.847812	-10.4564	1.36941914263663e-25	2.238982651057e-24
RGS4	115.282	-8.82121	1.46629	-6.01599	1.78789671989598e-09	1.2351723187411e-08
NTRK2	1487.44	-8.70594	0.394841	-22.0492	9.71524879696828e-108	7.95240123300226e-106
NXPH1	36.2072	-8.59729	1.52217	-5.64806	1.62266998838236e-08	1.02247953700528e-07
CRHBP	34.3601	-8.52124	1.52694	-5.58061	2.39669796950143e-08	1.48876893454342e-07
CPA4	33.1845	-8.46969	1.53263	-5.52625	3.27143358076121e-08	2.00030426775459e-07
ENSG00000256955	30.6909	-8.36211	1.53592	-5.44435	5.19938224060195e-08	3.11092488458558e-07
ACTL6B	67.7966	-8.05616	1.48096	-5.43983	5.33305201011595e-08	3.1886473788099e-07
TBR1	810.891	-8.05139	0.430622	-18.6971	5.22792768748054e-78	2.82854296524134e-76
ADGRA1-AS1	23.9629	-8.00676	1.56397	-5.11952	3.06319323459469e-07	1.7049468815056e-06
ABCC9	23.6509	-7.98678	1.56323	-5.10915	3.23619005461367e-07	1.79650673016456e-06
PCSK1	452.583	-7.9857	0.564889	-14.1367	2.25484347751059e-45	6.53904608478072e-44
LINC01159	64.5344	-7.98443	1.48306	-5.38375	7.29513999933576e-08	4.3023283472304e-07
ENSG00000287021	23.5899	-7.97551	1.57277	-5.07101	3.95715291048669e-07	2.17909624790798e-06
COL3A1	631.593	-7.95226	0.476373	-16.6933	1.46546092157593e-62	5.99775336854666e-61
FXYD7	61.4827	-7.91531	1.48578	-5.32739	9.96322383380953e-08	5.80920966872511e-07
OTP	21.7914	-7.86464	1.57231	-5.00195	5.67518568260426e-07	3.06595351705521e-06
LINC01102	57.8485	-7.82643	1.48816	-5.25915	1.44723107099568e-07	8.31412461546645e-07
CNR1	694.345	-7.82596	0.432621	-18.0897	3.84410040842672e-73	1.89774412186436e-71
NXPH4	55.6296	-7.76917	1.48985	-5.21472	1.84093770999408e-07	1.04575317642937e-06
C1QL4	19.8133	-7.73332	1.59012	-4.86337	1.15403341622277e-06	6.000737282101e-06
NEUROG3	19.8608	-7.73256	1.5833	-4.88382	1.04052307191105e-06	5.44172979178543e-06
PI15	476.77	-7.6958	0.514227	-14.9658	1.22907156387199e-50	4.00870063409405e-49
CNTNAP5	312.332	-7.65957	1.66152	-4.60997	4.02726601612551e-06	1.96296341066433e-05
C11orf87	51.2765	-7.65256	1.49519	-5.11813	3.08587544812267e-07	1.71719494509019e-06
TFAP2C	151.22	-7.62713	0.866659	-8.80062	1.36067834188569e-18	1.66396206869154e-17
CA8	301.359	-7.62132	0.613279	-12.4272	1.86106079606826e-35	4.14612973663145e-34
SYT5	200.188	-7.61727	0.751697	-10.1334	3.92621477173874e-24	6.02708407942351e-23
NEUROD1	199.725	-7.6124	0.750645	-10.1411	3.62805408150545e-24	5.58289098351733e-23
VCAM1	645.699	-7.60456	0.418186	-18.1846	6.83308356019665e-74	3.44026776468234e-72
EVX1	48.7283	-7.58068	1.50035	-5.05259	4.35854405529574e-07	2.38924293374658e-06
MGAT4C	47.7373	-7.54448	1.5002	-5.029	4.93046544177839e-07	2.68765973330025e-06
CBLN2	17.0065	-7.51055	1.60701	-4.67363	2.95928836916522e-06	1.46692600835256e-05
PCSK1N	365.838	-7.487	0.537996	-13.9165	5.03179673656426e-44	1.40464072816632e-42
SYT4	452.683	-7.46993	0.479485	-15.5791	1.01025948122904e-54	3.61570300933523e-53
NHLH1	761.406	-7.45472	0.367487	-20.2857	1.72050609249345e-91	1.12230956547613e-89
RPH3A	16.3826	-7.45325	1.61259	-4.6219	3.80234395076488e-06	1.86012102854557e-05
GPR149	42.8379	-7.38734	1.50905	-4.89535	9.81294914230029e-07	5.15321987760492e-06
CDH18	15.5077	-7.38044	1.62939	-4.52958	5.91012135303752e-06	2.82321779618462e-05
EPHA5	83.404	-7.3498	1.06945	-6.87253	6.30735980307611e-12	5.25613316923009e-11
TKTL1	408	-7.3199	0.479881	-15.2536	1.5588550097612e-52	5.27412611635874e-51
PROKR2	14.704	-7.30226	1.63419	-4.46843	7.87960482902914e-06	3.69447473275341e-05
BARHL2	241.322	-7.29902	0.61893	-11.793	4.24353393554371e-32	8.58005367445592e-31
AMBN	14.4881	-7.28069	1.6363	-4.44947	8.60824432351682e-06	4.01156479255643e-05
ENSG00000241449	13.4323	-7.16699	1.6476	-4.34995	1.36166330101719e-05	6.17555071730317e-05
DLX1	36.2018	-7.15072	1.52888	-4.67709	2.90971929883901e-06	1.44461215433457e-05
INSM2	34.9776	-7.09724	1.52013	-4.66884	3.02903007061006e-06	1.49915424306086e-05
ENSG00000279993	12.8083	-7.09414	1.66759	-4.25413	2.09866257285855e-05	9.27277777925922e-05
SLC17A6-DT	34.1317	-7.06104	1.52106	-4.64218	3.44754327727346e-06	1.69603355294327e-05
POU3F3	3096.16	-7.00905	0.16453	-42.6005	0	0
INSM1	625.929	-7.0087	0.352947	-19.8577	9.46189054673158e-88	5.84173899326798e-86
NSG2	559.229	-7.00762	0.373569	-18.7586	1.6476537374062e-78	8.97193424606918e-77
FSTL5	64.6168	-6.98001	1.08399	-6.43916	1.20134555035097e-10	9.15714729352836e-10
DPF3	62.6808	-6.93719	1.08373	-6.40124	1.54120060326215e-10	1.16462076556811e-09
NEUROG1	122.722	-6.9049	0.767727	-8.99395	2.38508648203728e-19	3.03823139968353e-18
EPHA5-AS1	10.7816	-6.84582	1.70415	-4.01716	5.8904970822173e-05	0.00024572
ENSG00000269707	10.6018	-6.82409	1.70072	-4.01246	6.00892768283497e-05	0.000249921
CACNG3	10.3746	-6.80324	1.72599	-3.94164	8.0925257762964e-05	0.000330088
LINC01965	10.2785	-6.788	1.71746	-3.95236	7.73843045033749e-05	0.000316867
PTH2	10.2424	-6.77991	1.70895	-3.96729	7.26934509068204e-05	0.000298962
ENSG00000222000	10.1225	-6.76479	1.71667	-3.94064	8.12643360415315e-05	0.000331365
ENSG00000251621	10.014	-6.73949	1.72121	-3.91555	9.02000680715498e-05	0.000365219
CPLX2	270.827	-6.73318	1.05434	-6.38618	1.70084065286818e-10	1.27933869776938e-09
INSRR	27.1878	-6.7313	1.54166	-4.36626	1.26390278994818e-05	5.7537734651839e-05
RHBDL3	379.473	-6.72453	0.415494	-16.1844	6.49425683078925e-59	2.51590484093553e-57
MEGF10	215.917	-6.71779	0.548307	-12.2519	1.64138364059079e-34	3.54770952981186e-33
SAMD5	213.458	-6.70123	0.548871	-12.2091	2.77893597434484e-34	5.97588986008477e-33
GPR88	9.63083	-6.69328	1.73049	-3.86785	0.0001098	0.000438147
TLL1	26.3539	-6.68213	1.5445	-4.3264	1.51565695369067e-05	6.83243830163454e-05
KCNF1	25.5566	-6.64086	1.5477	-4.2908	1.78031848151794e-05	7.95064791772576e-05
ALDH1A1	101.463	-6.62635	0.783115	-8.46153	2.63902126586577e-17	3.03482537506126e-16
PCARE	9.16285	-6.61724	1.73546	-3.81295	0.000137316	0.000538629
ENSG00000260838	24.8976	-6.60698	1.55917	-4.23751	2.26014013462289e-05	9.94539865512711e-05
ENSG00000285907	24.9274	-6.60557	1.55375	-4.25137	2.12468505705376e-05	9.37959000047653e-05
SGCZ	8.79096	-6.5554	1.74727	-3.7518	0.000175567	0.000677364
LHX8	8.61122	-6.52897	1.75397	-3.7224	0.00019734	0.000755165
ENSG00000286970	8.57505	-6.519	1.75487	-3.71481	0.000203354	0.000775839
DNER	680.812	-6.51505	0.292685	-22.2596	9.09950545569326e-110	7.85373982783049e-108
ADAMTS5	23.158	-6.49716	1.5584	-4.16913	3.05767289053185e-05	0.000132088
ENSG00000289993	22.9006	-6.4827	1.56555	-4.14084	3.46033026056578e-05	0.000148647
GBX2	22.7209	-6.4723	1.57093	-4.12004	3.78799737357334e-05	0.000161901
CACNG2	8.15568	-6.45465	1.78199	-3.62216	0.000292154	0.00108589
ONECUT3	110.77	-6.41939	1.43424	-4.4758	7.61258962273037e-06	3.5765499292128e-05
ENSG00000287076	7.90361	-6.40505	1.77921	-3.59995	0.000318277	0.00117473
CHRNA1	7.86744	-6.39419	1.7813	-3.58962	0.000331157	0.00121961
ADCYAP1	106.309	-6.37155	0.704362	-9.04585	1.48509885943036e-19	1.90710443107517e-18
ENSG00000276863	7.65153	-6.35343	1.79115	-3.54713	0.000389457	0.00141888
ISLR2	1563.93	-6.32336	0.185397	-34.1072	5.76994711417752e-255	1.85332162053487e-252
ENSG00000203900	20.4835	-6.3183	1.5733	-4.01597	5.92026614571697e-05	0.00024673
C2orf80	20.4771	-6.31207	1.5755	-4.0064	6.16506235417719e-05	0.000256037
GFY	20.3162	-6.31133	1.58677	-3.97746	6.9655767083665e-05	0.000287261
SIGLEC11	7.35198	-6.30226	1.805	-3.49155	0.000480222	0.00171847
TBC1D8-AS1	7.2559	-6.2801	1.80548	-3.47836	0.000504491	0.00179644
SLN	7.19599	-6.26949	1.80902	-3.46567	0.000528908	0.00187654
ADCY2	653.501	-6.26579	0.282605	-22.1716	6.46380427394715e-109	5.43109382289434e-107
ENSG00000270071	7.07617	-6.24796	1.81998	-3.43299	0.000596973	0.00210042
LY6H	76.2609	-6.21003	0.796118	-7.80038	6.17209279114048e-15	6.17087685481441e-14
COL8A1	418.928	-6.20954	0.343529	-18.0757	4.94918012332166e-73	2.42911887097267e-71
ENSG00000289498	19.0084	-6.2094	1.58333	-3.92174	8.79128790965586e-05	0.000356812
ENSG00000285081	6.86027	-6.20279	1.82931	-3.39079	0.000696927	0.00242486
PMEPA1	6.58446	-6.14453	1.84653	-3.32761	0.000875947	0.00299598
TTC9B	54.4522	-6.13814	0.922176	-6.65614	2.81110516174623e-11	2.24454982628416e-10
IGFBP7-AS1	6.48837	-6.11985	1.8448	-3.31734	0.000908781	0.0030978
GRIA2	286.154	-6.11847	0.400656	-15.2711	1.19116080885592e-52	4.05714168117032e-51
TMEM196	53.528	-6.11316	0.924134	-6.61501	3.71514116441203e-11	2.92951233831434e-10
ARX	1600.48	-6.11057	0.175624	-34.7935	3.05328722642266e-265	1.03302884493967e-262
ENSG00000288172	6.42846	-6.10797	1.85022	-3.30122	0.000962667	0.00325876
P2RX3	746.487	-6.10764	0.253577	-24.0859	3.50922432832643e-128	3.64944948079029e-126
ENSG00000275936	6.4522	-6.10663	1.85098	-3.29913	0.00096986	0.0032818
MMP17	332.531	-6.07708	0.94438	-6.435	1.23474912434492e-10	9.39483029392876e-10
ENSG00000255372	6.2363	-6.05674	1.86577	-3.24624	0.00116939	0.00389867
GRIN1	34.0766	-6.04643	1.13268	-5.33815	9.38972788733862e-08	5.48490665610537e-07
ENSG00000248491	6.15265	-6.04568	1.86866	-3.23531	0.00121511	0.00403316
CRYGEP	6.11648	-6.03178	1.867	-3.23074	0.00123471	0.00409194
ENSG00000259436	6.14022	-6.03077	1.88889	-3.19276	0.00140918	0.00462549
DLX2	33.5201	-6.03035	1.15134	-5.23769	1.626004536631e-07	9.27813472386137e-07
ENSG00000280660	6.05657	-6.01917	1.87001	-3.21879	0.00128732	0.00425392
SMIM18	5.96049	-5.99215	1.88112	-3.18541	0.00144549	0.00473466
ENSG00000286615	5.90058	-5.97916	1.88183	-3.1773	0.00148651	0.00485772
SCG2	64.6761	-5.97243	0.807845	-7.39304	1.43508922071539e-13	1.32612487165525e-12
ENSG00000159239	5.74459	-5.93806	1.89816	-3.12833	0.00175802	0.00566976
VSTM2A	15.806	-5.93764	1.61032	-3.68724	0.000226701	0.00085782
OLIG3	5.68468	-5.92455	1.8982	-3.12115	0.00180148	0.00579228
ENSG00000279128	5.68468	-5.92455	1.8982	-3.12115	0.00180148	0.00579228
ENSG00000289392	5.62476	-5.91094	1.89998	-3.11105	0.00186422	0.00597053
ENSG00000269397	15.3689	-5.90116	1.62951	-3.62143	0.000292977	0.00108879
GSTT2B	5.56485	-5.89723	1.9037	-3.09777	0.00194986	0.00622674
PCDH10-DT	5.50494	-5.88337	1.90935	-3.08135	0.00206063	0.00654016
CHST1	44.4138	-5.84164	0.938446	-6.2248	4.82161642997074e-10	3.49367552571409e-09
PKHD1L1	5.31278	-5.82344	1.93797	-3.00492	0.00265647	0.00825268
GPM6A	1262.4	-5.79422	0.180536	-32.0945	5.26892986998027e-226	1.23795458750694e-223
ENSG00000250643	5.13305	-5.77905	1.93859	-2.98105	0.00287261	0.00884941
LPL	14.1447	-5.76881	1.63319	-3.53223	0.000412071	0.00149589
ENSG00000287506	5.0494	-5.76524	1.97093	-2.92514	0.00344303	0.0104456
C7orf33	5.09688	-5.76257	1.96142	-2.93795	0.00330386	0.0100595
VSX1	28.0384	-5.76068	1.15935	-4.96888	6.73417717387941e-07	3.60810274043898e-06
CHRNA4	348.664	-5.75206	0.331033	-17.3761	1.25236230004307e-67	5.64452812852451e-66
LHFPL3	5.03697	-5.74718	1.95805	-2.93516	0.0033338	0.0101445
GCSIR	4.95332	-5.73338	1.95977	-2.92554	0.0034386	0.0104347
NHLRC4	4.97706	-5.73171	1.95729	-2.92838	0.00340729	0.0103483
PCSK2	492.584	-5.72444	0.276923	-20.6716	6.23924833882246e-95	4.29054001619566e-93
CREG2	136.34	-5.71794	0.522745	-10.9383	7.5600699676778e-28	1.33405268031867e-26
ENSG00000253308	4.86967	-5.71716	2.05182	-2.78638	0.00533005	0.0154855
KCNJ9	26.7246	-5.68857	1.16229	-4.89427	9.86706835751712e-07	5.17735441629439e-06
HLA-DRA	4.79733	-5.68451	1.96924	-2.88665	0.00389368	0.0116705
EPSTI1	4.79733	-5.68451	1.96924	-2.88665	0.00389368	0.0116705
MIR149	13.0117	-5.65373	1.64463	-3.43769	0.000586696	0.00206684
TMC1	13.0117	-5.65373	1.64463	-3.43769	0.000586696	0.00206684
C2CD4D-AS1	4.67751	-5.65206	1.99055	-2.83945	0.00451918	0.0133425
ENSG00000285576	4.64134	-5.63387	1.98443	-2.83904	0.00452492	0.0133558
ENSG00000250543	4.58142	-5.61723	1.99029	-2.82231	0.00476792	0.0140208
GPR139	4.4616	-5.58326	2.01095	-2.77643	0.00549598	0.0159074
GLP1R	49.5207	-5.57552	0.841595	-6.62494	3.47386683659242e-11	2.74779834721112e-10
EVX1-AS	4.40169	-5.56584	2.02653	-2.74649	0.00602362	0.0172789
ENSG00000260719	4.42543	-5.56413	2.00862	-2.77012	0.00560355	0.0161782
ENSG00000286136	12.2739	-5.56174	1.65659	-3.35735	0.000786938	0.00271128
LRRTM1	73.2731	-5.55872	0.680743	-8.16566	3.19673174641802e-16	3.41689418977916e-15
GASK1B	73.1266	-5.55191	0.695722	-7.98007	1.4624962153038e-15	1.51658526617629e-14
B3GALT2	36.3666	-5.54918	0.960351	-5.77828	7.54672271095442e-09	4.92536236600999e-08
HECW1	72.0019	-5.53488	0.682674	-8.10764	5.16103447670192e-16	5.46811064076456e-15
VEPH1	838.745	-5.529	0.204578	-27.0264	7.23901901984049e-161	1.00928630565084e-158
SVOP	131.213	-5.52552	0.505994	-10.9201	9.23696080086886e-28	1.6220614555159e-26
LINC02281	4.26944	-5.50907	2.0346	-2.70769	0.0067753	0.0192222
ENSG00000229591	4.20953	-5.49084	2.03562	-2.69738	0.00698865	0.0197832
ROBO2	1274.36	-5.47995	0.164494	-33.3139	2.42861661942337e-243	6.84734963531868e-241
NPTX2	451.552	-5.47816	0.272399	-20.1108	5.9373193739958e-90	3.74774823669511e-88
RUNX1T1	195.877	-5.46954	0.414754	-13.1874	1.03640173308189e-39	2.60383108682702e-38
TNIK	172.446	-5.4692	0.438001	-12.4867	8.82083393163578e-36	1.97379771618393e-34
SCML4	11.4642	-5.46163	1.67635	-3.25805	0.00112181	0.00375354
POU4F2	4.08971	-5.4538	2.04728	-2.66393	0.00772332	0.0216122
DDC	4.08971	-5.4538	2.04728	-2.66393	0.00772332	0.0216122
ASCL1	56.2314	-5.4477	1.36408	-3.99369	6.50530030077021e-05	0.000269417
ENSG00000279673	4.0298	-5.4349	2.05848	-2.64024	0.0082847	0.0230458
SST	4.0298	-5.4349	2.05848	-2.64024	0.0082847	0.0230458
SECTM1	4.0298	-5.4349	2.05848	-2.64024	0.0082847	0.0230458
OR51E2	4.05354	-5.43293	2.06678	-2.62869	0.00857138	0.023759
TMEM255A	223.005	-5.42442	0.3804	-14.2598	3.89592663859297e-46	1.14156049023437e-44
DACT2	3.99363	-5.41365	2.06608	-2.62026	0.00878633	0.0242948
KCNB2	22.0233	-5.40379	1.18891	-4.54518	5.48880614409753e-06	2.63485538983116e-05
MIR663AHG	3.90998	-5.39604	2.09379	-2.57716	0.00996149	0.0271828
ENSG00000286269	3.93372	-5.3942	2.06914	-2.60698	0.00913458	0.0251672
VSTM2B	32.4992	-5.3879	0.986716	-5.46043	4.74974251544175e-08	2.85333135249371e-07
ACKR1	65.1767	-5.38512	0.690223	-7.80199	6.09375500652996e-15	6.09495598307835e-14
ENSG00000287886	3.87381	-5.37452	2.07576	-2.58919	0.00962031	0.0264023
GSTT2	3.87381	-5.37452	2.07576	-2.58919	0.00962031	0.0264023
MAB21L1	203.099	-5.36246	0.390616	-13.7282	6.88151281747843e-43	1.88166366102926e-41
FAM43A	32.0011	-5.36077	0.976228	-5.49131	3.98968143555609e-08	2.41388093531797e-07
ENSG00000279384	3.8139	-5.35456	2.08645	-2.56635	0.0102774	0.0279439
CLRN1	3.83764	-5.35258	2.10363	-2.54445	0.0109451	0.0295836
LZTS1	469.495	-5.33076	0.507173	-10.5108	7.70773516966024e-26	1.27333190058677e-24
ENSG00000287925	3.71782	-5.31149	2.10229	-2.52652	0.0115198	0.030982
RN7SL417P	3.71782	-5.31149	2.10229	-2.52652	0.0115198	0.030982
BHLHE22	41.2351	-5.31142	0.852416	-6.23102	4.63414095791771e-10	3.36455870692881e-09
MIR9-3HG	359.62	-5.30391	0.293616	-18.0641	6.11480344579367e-73	2.98965582730278e-71
EBF1	295.412	-5.29065	0.317931	-16.6409	3.52561870527413e-62	1.43369510651172e-60
ENSG00000288565	3.65791	-5.29063	2.10798	-2.50981	0.0120795	0.0323365
CHRM2	3.65791	-5.29063	2.10798	-2.50981	0.0120795	0.0323365
SAMSN1	3.65791	-5.29063	2.10798	-2.50981	0.0120795	0.0323365
TNFRSF18	3.57426	-5.27045	2.18614	-2.41085	0.0159155	0.0412729
ENSG00000288802	9.88168	-5.25219	1.71147	-3.06882	0.00214905	0.00680036
CNGA3	59.5288	-5.25196	0.699856	-7.50435	6.17331885721422e-14	5.83201660468394e-13
ENSG00000237719	3.56182	-5.24574	2.14075	-2.45042	0.014269	0.0374084
C14orf132	855.336	-5.23601	0.193131	-27.1111	7.27922262072398e-162	1.03769816854422e-159
LINC02123	3.47817	-5.22599	2.15231	-2.42809	0.0151788	0.0395565
ENSG00000225279	3.442	-5.20156	2.14444	-2.4256	0.015283	0.0397996
MIR7152	3.442	-5.20156	2.14444	-2.4256	0.015283	0.0397996
MMP7	3.442	-5.20156	2.14444	-2.4256	0.015283	0.0397996
RNU6-415P	9.50335	-5.18018	1.72029	-3.01123	0.00260193	0.00810307
OSR1	3.38209	-5.17904	2.15346	-2.40499	0.0161729	0.0418762
PNPT1P1	3.38209	-5.17904	2.15346	-2.40499	0.0161729	0.0418762
ENSG00000268884	3.40583	-5.1773	2.19832	-2.35511	0.0185171	0.0471237
ENSG00000248540	74.0985	-5.15244	0.614362	-8.38665	5.00192292130043e-17	5.64105751679993e-16
ZNF536	351.262	-5.14793	0.285221	-18.0489	8.0451370580206e-73	3.91833690685744e-71
LINC01978	3.26227	-5.13278	2.18727	-2.34666	0.0189425	0.0480665
FGD3	135.088	-5.10749	0.448073	-11.3988	4.23970750837587e-30	8.1133165931401e-29
ENSG00000288862	3.2261	-5.10664	2.18624	-2.33581	0.0195011	0.0493116
ENSG00000259744	3.2261	-5.10664	2.18624	-2.33581	0.0195011	0.0493116
ENSG00000265179	35.7896	-5.09566	0.867795	-5.87196	4.30660797228923e-09	2.87503755056141e-08
ENSG00000280229	8.92799	-5.09364	1.7287	-2.94652	0.00321376	0.00980513
DCC	956.895	-5.08065	0.300747	-16.8934	5.02814746411943e-64	2.13003742741286e-62
FBXO32	572.065	-5.05129	0.218101	-23.1603	1.14490291403225e-118	1.07599672013216e-116
LRRTM3	51.7093	-5.0458	0.715912	-7.04808	1.81406220476641e-12	1.56570845054243e-11
ENSG00000280061	43.1042	-5.04039	0.780762	-6.45573	1.07695008550661e-10	8.24113643538303e-10
ELAVL3	869.626	-5.02611	0.183484	-27.3926	3.35797523110982e-165	4.89704721203515e-163
MIR99AHG	311.52	-5.00747	0.294306	-17.0145	6.41134158763159e-65	2.74347036738873e-63
LINC00487	8.34662	-5.00439	1.76542	-2.83467	0.00458736	0.0135307
HID1	316.918	-4.99287	0.286952	-17.3997	8.29616979317924e-68	3.74582399469614e-66
NAV3	1076.01	-4.99272	0.162697	-30.6872	8.43994788949514e-207	1.7411681113491e-204
MYT1L	80.4714	-4.94252	0.56157	-8.80124	1.35309038388173e-18	1.65548064083891e-17
ELAVL4	822.191	-4.94239	0.179904	-27.4724	3.75152209462724e-166	5.59969842065684e-164
SLIT1	1201.59	-4.93339	0.149379	-33.0261	3.42737019230888e-239	9.15468617156188e-237
ZNF804A	47.3555	-4.92513	1.63267	-3.0166	0.00255623	0.00797544
SILC1	325.701	-4.92179	0.278537	-17.6702	7.11937400898754e-70	3.3269634526346e-68
TNFRSF9	79.859	-4.91904	1.06818	-4.60508	4.12314046624767e-06	2.00815142669932e-05
TMEM229A	7.9683	-4.91871	1.76512	-2.78662	0.00532612	0.0154776
ENSG00000275897	7.82474	-4.90027	1.7696	-2.76914	0.00562043	0.0162232
LINC02282	155.549	-4.89079	0.405181	-12.0706	1.5099184269289e-33	3.17696352266341e-32
DLL3	979.322	-4.86616	0.164534	-29.5754	3.09733829267109e-192	5.99961520431519e-190
TOX2	113.805	-4.85092	0.46395	-10.4557	1.37987198661202e-25	2.25462019705601e-24
ANXA2P2	7.50675	-4.83898	1.77761	-2.72218	0.00648523	0.0184923
SYBU	292.559	-4.83536	0.287734	-16.805	2.24472693508088e-63	9.38384612482328e-62
NPY5R	7.33302	-4.8037	1.79006	-2.68354	0.0072848	0.0205414
ADGRA1	87.5928	-4.7936	0.523961	-9.14876	5.75890046963939e-20	7.53258244418039e-19
EEF1A2	174.117	-4.78348	0.376268	-12.713	5.01074026844347e-37	1.17186667568436e-35
ENSG00000289192	14.1683	-4.7549	1.27712	-3.72314	0.000196763	0.000753186
ENSG00000287997	14.1024	-4.75279	1.29324	-3.6751	0.000237757	0.000895914
PANX2	106.053	-4.74983	0.471812	-10.0672	7.71255223117708e-24	1.17049050757248e-22
F12	7.07495	-4.74919	1.7962	-2.64402	0.00819269	0.0228199
ENSG00000286232	7.09869	-4.74773	1.8112	-2.62131	0.00875917	0.0242329
PCDH9	582.802	-4.73598	0.203589	-23.2625	1.06378568933588e-119	1.01099482647558e-117
SLC17A7	202.212	-4.72537	0.337722	-13.9919	1.74625450959419e-44	4.92894418030617e-43
SAMD3	76.356	-4.72224	0.550011	-8.58573	9.02651949896537e-18	1.06138986230883e-16
EPB41L3	264.225	-4.72179	0.296567	-15.9215	4.49468512105076e-57	1.68716915601572e-55
ZNF385D	83.5322	-4.7212	0.525452	-8.98503	2.58660165604959e-19	3.28832750612517e-18
PPFIA2	76.2187	-4.7169	0.55403	-8.5138	1.68325380089938e-17	1.95480847587285e-16
ADGRG6	62.2476	-4.71619	0.609124	-7.74257	9.74236681589707e-15	9.62665724117555e-14
OAS3	20.7629	-4.71325	1.04726	-4.50054	6.7781213464462e-06	3.21245478457363e-05
PMP2	6.88279	-4.70072	1.82542	-2.57514	0.0100198	0.0273273
PHACTR3	102.09	-4.6921	0.471968	-9.94156	2.74497644638657e-23	4.07809000743906e-22
FGFR3	4346.43	-4.67084	0.0839635	-55.6294	0	0
ACSS1	6.68532	-4.66347	1.81609	-2.56786	0.0102327	0.0278421
UBE2Q2P1	13.2686	-4.6528	1.2836	-3.62482	0.000289165	0.00107589
ASPG	13.2923	-4.65178	1.28506	-3.61989	0.000294725	0.00109481
PLCL1	105.452	-4.64356	0.464547	-9.99591	1.58828218982445e-23	2.38195393420777e-22
PTPRQ	72.0628	-4.63663	0.558274	-8.30529	9.9577044570807e-17	1.10146796250402e-15
ENSG00000278905	19.57	-4.63171	1.06718	-4.34012	1.42402535562703e-05	6.4399649615106e-05
DPP4	32.5017	-4.61919	0.838319	-5.51006	3.58712993616825e-08	2.1838632948721e-07
ST8SIA1	519.113	-4.61881	0.20845	-22.1579	8.76055768834808e-109	7.31247208361292e-107
CBLN1	71.0963	-4.61092	0.553451	-8.33121	8.00213691764736e-17	8.8941841561674e-16
LINC01114	19.1027	-4.59363	1.06949	-4.29516	1.74566281739294e-05	7.81100229083865e-05
KIAA1755	25.5111	-4.58667	0.925463	-4.95608	7.1928157409844e-07	3.84005258631347e-06
PLCXD3	12.5911	-4.58142	1.31418	-3.48614	0.000490041	0.00175039
CDH20	1035.72	-4.57879	0.151118	-30.2994	1.16717592283815e-201	2.36936712336145e-199
MAMLD1	50.1115	-4.56502	0.650679	-7.01578	2.28666217726037e-12	1.95828730165312e-11
CYRIA	155.635	-4.55758	0.371661	-12.2627	1.4355394760795e-34	3.11074416784948e-33
VEGFD	12.4471	-4.5535	1.31286	-3.46838	0.0005236	0.00185875
DSCAM	6.12769	-4.54012	1.85115	-2.4526	0.0141829	0.0372095
NTRK1	72.6554	-4.51746	0.540123	-8.36375	6.07568896756831e-17	6.80664934004617e-16
ERBB4	217.777	-4.51189	0.314023	-14.368	8.21589471370862e-47	2.45557512791939e-45
SSTR2	102.777	-4.50988	0.456314	-9.88329	4.91931006107239e-23	7.25741237207627e-22
ENSG00000250155	6.03761	-4.50805	1.84897	-2.43814	0.0147629	0.0385796
CDH7	211.003	-4.50736	0.315778	-14.2738	3.18585237826811e-46	9.37830673997138e-45
PRDM16-DT	401.666	-4.50027	0.232684	-19.3407	2.44110506874846e-83	1.38885742420386e-81
KCNS2	5.88805	-4.48662	1.90536	-2.35473	0.0185362	0.0471677
SPP1	124.863	-4.48571	0.409632	-10.9506	6.60297582346156e-28	1.16759938341698e-26
MME	47.3587	-4.47963	0.661666	-6.77023	1.28577037838146e-11	1.04975622108847e-10
PGAM1P5	5.87562	-4.46994	1.85967	-2.40362	0.0162335	0.0420118
ZNF726	58.4447	-4.45748	0.600359	-7.42469	1.13043530084702e-13	1.05072511937703e-12
CRB1	302.362	-4.45201	0.264353	-16.8411	1.21918865433468e-63	5.12200531518914e-62
ENSG00000274993	11.5952	-4.45098	1.33414	-3.33622	0.000849259	0.00290822
HKDC1	5.84545	-4.45013	1.87741	-2.37035	0.0177711	0.0454625
MFSD2A	80.3768	-4.43732	0.507535	-8.74288	2.27238681056933e-18	2.75893853197113e-17
RUBCNL	28.5631	-4.43377	0.861529	-5.1464	2.65535520581386e-07	1.48413300324948e-06
DYNC1I1	40.2061	-4.43343	0.707622	-6.26525	3.72223250243814e-10	2.72351931226551e-09
ENSG00000286371	11.4393	-4.4293	1.34163	-3.30142	0.000961951	0.00325721
SIT1	5.69589	-4.4289	1.8746	-2.36258	0.0181482	0.046301
FLI1	5.69589	-4.4289	1.8746	-2.36258	0.0181482	0.046301
CNTN5	17.0333	-4.41187	1.09713	-4.02129	5.78796722997243e-05	0.000241641
RFX4	442.896	-4.39863	0.215123	-20.447	6.38795497938915e-93	4.25444508141732e-91
KCNJ3	11.2056	-4.39665	1.32448	-3.31953	0.000901693	0.00307864
TMEFF2	89.4064	-4.39553	0.476042	-9.23349	2.61955173604542e-20	3.48016362838495e-19
CELF4	247.327	-4.36934	0.286013	-15.2767	1.09334041621997e-52	3.73398560721155e-51
ONECUT1	87.8216	-4.36486	0.474811	-9.19282	3.8266998811861e-20	5.04166715914316e-19
TMEM151A	38.3169	-4.36069	0.716983	-6.08199	1.18698993275816e-09	8.29668946574552e-09
CCSER1	32.8071	-4.36058	0.774687	-5.62883	1.81433912386386e-08	1.13844844876472e-07
EBF3	650.492	-4.36007	0.179652	-24.2696	4.11143624826694e-130	4.36517551463488e-128
ENSG00000243004	10.7802	-4.35028	1.36596	-3.18478	0.00144864	0.00474252
C16orf82	21.7748	-4.34681	0.969919	-4.48162	7.40780887620361e-06	3.48550250757772e-05
RUNDC3B	48.796	-4.34213	0.65123	-6.66759	2.60034613882535e-11	2.08216419289029e-10
ABLIM3	10.7139	-4.32885	1.33627	-3.23951	0.00119733	0.00398039
KCNH8	611.461	-4.31758	0.183705	-23.5027	3.82433727796586e-122	3.76133947396836e-120
PPP1R14C	90.1174	-4.31474	0.470024	-9.17983	4.31757928093044e-20	5.67073365701914e-19
EMX2	992.547	-4.30702	0.14925	-28.8577	4.05084397750595e-183	7.1881234915534e-181
PRDM16	1341.21	-4.3023	0.126257	-34.0758	1.68579349025174e-254	5.34712622689225e-252
YTHDF2	1305.97	-4.2979	0.128731	-33.3866	2.14322904488366e-244	6.18004966067306e-242
COL24A1	62.7061	-4.29174	0.552667	-7.76551	8.13148090228803e-15	8.07262628699369e-14
AMER3	46.8122	-4.28704	0.646184	-6.63439	3.25838887904163e-11	2.5829933709991e-10
PDZRN4	10.2885	-4.28014	1.38189	-3.09731	0.00195285	0.00623472
FOXP2	279.197	-4.27568	0.264493	-16.1656	8.82344019813989e-59	3.40783554075799e-57
EDNRB-AS1	10.342	-4.2732	1.34789	-3.17029	0.00152289	0.004967
ZCCHC12	76.5258	-4.25553	0.496164	-8.57687	9.7493807819534e-18	1.14479656335987e-16
ENSG00000284874	56.0994	-4.25192	0.59357	-7.1633	7.87595380521924e-13	6.92729039193893e-12
TRH	365.04	-4.24753	0.233017	-18.2284	3.0713400681906e-74	1.55870508460673e-72
LINC00643	39.9901	-4.22802	0.688802	-6.13822	8.34506864584774e-10	5.91497533207783e-09
NIM1K	30.055	-4.22793	0.784875	-5.38675	7.17413756017293e-08	4.23259103904646e-07
SPOCK1	663.642	-4.22144	0.171599	-24.6005	1.24622712474672e-133	1.38697426712491e-131
PRDM12	44.7198	-4.21556	0.643428	-6.55171	5.68814712956291e-11	4.42886570766059e-10
SCN3A	252.664	-4.21189	0.274696	-15.333	4.60562689214577e-53	1.58572296320487e-51
AMER2	73.7135	-4.20122	0.504553	-8.32661	8.31917121355616e-17	9.23038782439823e-16
MYT1	172.012	-4.19883	0.33519	-12.5267	5.33134271786487e-36	1.20144601657035e-34
FAT4	7630.22	-4.19809	0.0710334	-59.1002	0	0
ENSG00000272372	9.83255	-4.19578	1.3796	-3.04131	0.00235552	0.00739654
CRYBA1	19.4609	-4.18291	0.966165	-4.32939	1.49523111414315e-05	6.74515369269022e-05
PTCHD1	101.513	-4.17279	0.425394	-9.80924	1.02744494417991e-22	1.50008144180467e-21
LINC01206	9.67656	-4.16982	1.3829	-3.01528	0.00256738	0.00800828
SUSD2	81.9145	-4.16805	0.471865	-8.83314	1.01781618213591e-18	1.25374202047081e-17
GRIN3A	33.3944	-4.15456	0.7374	-5.63406	1.76012270826443e-08	1.10607017637964e-07
B4GALNT1	89.8278	-4.14203	0.459319	-9.01776	1.9198294140281e-19	2.45418999400318e-18
CX3CL1	198.607	-4.14004	0.303696	-13.6322	2.57701526285175e-42	6.91976320580562e-41
MIR4648	14.1012	-4.13947	1.14971	-3.60045	0.000317661	0.00117263
JAM2	803.838	-4.13168	0.155505	-26.5694	1.53271546016617e-155	1.98431912253656e-153
GPR45	14.0051	-4.12723	1.14862	-3.59322	0.000326613	0.0012041
SYP	657.058	-4.12708	0.176409	-23.3949	4.81720328752002e-121	4.6655165427794e-119
IGLON5	597.414	-4.12123	0.184872	-22.2923	4.38687111573956e-110	3.79921005330687e-108
NELL1	116.261	-4.11516	0.39294	-10.4728	1.1523090611676e-25	1.89377217792278e-24
LINC01198	23.1116	-4.10647	0.886735	-4.631	3.63905453397578e-06	1.78505719697729e-05
CYP26B1	50.6477	-4.09643	0.595335	-6.88088	5.94838024588989e-12	4.96513647169263e-11
ERICH3	41.1762	-4.09541	0.66955	-6.11666	9.55589131213165e-10	6.72810050070312e-09
LAMP3	18.375	-4.0865	1.00266	-4.07564	4.58886921298522e-05	0.000193974
GAP43	305.467	-4.08537	0.244272	-16.7247	8.66090799516438e-63	3.55615761128311e-61
CLSTN2	854.557	-4.08528	0.168756	-24.2082	1.8238165775373e-129	1.92030479896303e-127
NRK	13.6814	-4.08493	1.13431	-3.60125	0.000316689	0.00116955
ABCB1	31.7098	-4.07988	0.756758	-5.39127	6.99617934664838e-08	4.13240341995351e-07
PPFIA2-AS1	9.06502	-4.07249	1.40773	-2.89294	0.00381649	0.0114594
GALNTL6	31.3978	-4.06393	0.753678	-5.39213	6.96263380448123e-08	4.11450472260622e-07
OPCML	80.7317	-4.05844	0.468008	-8.67173	4.25596227296192e-18	5.09410578662305e-17
PLPPR1	105.87	-4.03372	0.406112	-9.93252	3.00569697657449e-23	4.45760144830963e-22
VWA3B	8.74104	-4.02566	1.41765	-2.83968	0.00451593	0.0133355
ADAMTS18	83.4275	-4.02341	0.480284	-8.37715	5.42254832215206e-17	6.09106523570644e-16
SLCO5A1	222.187	-4.01378	0.284944	-14.0862	4.61644301934647e-45	1.32513847981806e-43
SPOCK3	8.68713	-4.01133	1.39732	-2.87073	0.0040952	0.0122139
HS3ST1	86.4628	-4.0011	0.448262	-8.92581	4.42463619436118e-19	5.54993294275408e-18
CRIP2	493.269	-3.9787	0.192396	-20.6798	5.26996955572448e-95	3.63384449664426e-93
MOCOS	8.46522	-3.97739	1.42885	-2.78362	0.00537554	0.0156051
ENSG00000287757	8.44748	-3.97379	1.41874	-2.80092	0.00509564	0.0148674
LINC01993	16.9959	-3.968	1.01365	-3.91457	9.05655738277761e-05	0.000366465
KCNK2	139.27	-3.96695	0.362721	-10.9366	7.6998910905851e-28	1.35589685234974e-26
CADM3	430.45	-3.96625	0.204906	-19.3564	1.80016048662576e-83	1.03113030131216e-81
PTX3	2648.64	-3.96108	0.0936086	-42.3154	0	0
ENSG00000258525	20.8934	-3.95165	0.89784	-4.40128	1.07614071334089e-05	4.94872609659752e-05
ARID5B	463.956	-3.95115	0.204836	-19.2893	6.60245113363926e-83	3.73134070191751e-81
CAV2	33.3754	-3.94883	0.71356	-5.53398	3.13035832732699e-08	1.9186676945875e-07
LRP1B	20.8749	-3.94845	0.89791	-4.39738	1.09564048624743e-05	5.03383620107344e-05
LRRN3	252.183	-3.9391	0.50743	-7.76284	8.30455363507741e-15	8.24122207626474e-14
BRINP2	20.7434	-3.93711	0.907771	-4.33712	1.4435896438151e-05	6.52379113300234e-05
HSPA6	12.3562	-3.9348	1.16566	-3.37559	0.000736565	0.00255088
LINC01551	2934.22	-3.93435	0.0863349	-45.5708	0	0
ITGA1	65.4785	-3.91752	0.505331	-7.75239	9.01791107433813e-15	8.94214511572216e-14
ENSG00000271275	8.20141	-3.91663	1.43896	-2.72185	0.00649175	0.0185067
SCN2A	16.4021	-3.91485	1.02443	-3.82148	0.000132654	0.000521956
PCSK9	256.746	-3.91431	0.272504	-14.3643	8.67312042549045e-47	2.58613902228931e-45
ENSG00000280422	52.9195	-3.90972	0.56965	-6.86336	6.72582803551891e-12	5.59200152035689e-11
MDGA1	555.811	-3.90508	0.182734	-21.3703	2.52737328238151e-101	1.86430514652415e-99
KIF25-AS1	16.2408	-3.90371	1.01296	-3.85376	0.000116318	0.000461545
CAV1	108.998	-3.90059	0.395763	-9.85588	6.46488707289585e-23	9.49892932685189e-22
GBX2-AS1	8.08159	-3.89657	1.44934	-2.68851	0.00717722	0.0202628
PLAAT5	12.0021	-3.8889	1.19462	-3.25536	0.00113249	0.00378567
PNMT	11.9843	-3.88619	1.17004	-3.32141	0.000895655	0.0030605
PDPN	857.346	-3.86578	0.14793	-26.1325	1.55928608449148e-150	1.96850171114286e-148
NCCRP1	31.2168	-3.85055	0.729684	-5.27701	1.31310560549514e-07	7.57101902736633e-07
MTTP	265.294	-3.84611	0.251358	-15.3013	7.49085000897025e-53	2.56518649092605e-51
MNX1	23.2012	-3.83644	0.840239	-4.5659	4.97365206132465e-06	2.39799393988434e-05
SOX9-AS1	89.1223	-3.83374	0.427181	-8.97451	2.84612518177325e-19	3.60561290501729e-18
ENSG00000261786	11.5465	-3.83269	1.20689	-3.17568	0.00149486	0.00488123
ENSG00000260532	11.6422	-3.83088	1.18011	-3.24621	0.00116952	0.00389867
GRASLND	30.9519	-3.82691	0.730838	-5.23633	1.63801393728261e-07	9.342459801876e-07
ID4	7828.83	-3.81133	0.0654952	-58.1924	0	0
THSD7A	239.77	-3.8073	0.266772	-14.2717	3.2845091713944e-46	9.65752262156813e-45
GPER1	11.4447	-3.80676	1.21299	-3.13832	0.00169919	0.00549542
NSG1	846.12	-3.80271	0.143537	-26.4929	1.16902844308151e-154	1.49818670420168e-152
ERVMER34-1	11.2767	-3.79218	1.18696	-3.19487	0.00139894	0.00459759
ENSG00000288781	11.2583	-3.78698	1.22578	-3.08944	0.00200533	0.00638219
PAG1	139.076	-3.78573	0.347587	-10.8915	1.26600728164774e-27	2.21704173718505e-26
TOX	779.978	-3.78352	0.148185	-25.5325	8.5998719676717e-144	1.02451526375432e-141
SPNS2	116.321	-3.78118	0.392616	-9.63073	5.93092268596745e-22	8.4406709566138e-21
VIPR1	14.9334	-3.77885	1.03516	-3.6505	0.000261732	0.000979564
S100A4	7.47005	-3.77784	1.49254	-2.53114	0.0113692	0.0305995
EDIL3	194.182	-3.77733	0.294584	-12.8226	1.22499279014444e-37	2.92694840394682e-36
ENSG00000278126	18.5784	-3.76707	0.921788	-4.0867	4.37556502668913e-05	0.000185421
LIMCH1	1124.02	-3.76645	0.127688	-29.4972	3.12758087327724e-191	6.0123003529856e-189
STAC2	40.6465	-3.76592	0.632092	-5.95788	2.55537908728852e-09	1.74261608008455e-08
ENSG00000231827	44.3397	-3.76202	0.611466	-6.15246	7.62899692696617e-10	5.42409069828429e-09
FGF7	29.5371	-3.76054	0.732482	-5.13396	2.83703075931882e-07	1.58184257345012e-06
GPRIN3	25.7666	-3.75585	0.782583	-4.7993	1.59224626737036e-06	8.15732869665309e-06
ABCC8	113.928	-3.75481	0.38306	-9.80215	1.10215354792413e-22	1.60730725738936e-21
SH3TC2	14.6161	-3.74949	1.0455	-3.5863	0.000335399	0.00123434
RIBC2	10.941	-3.74716	1.19963	-3.12359	0.00178661	0.00575099
ENSG00000286365	10.9647	-3.74573	1.19328	-3.13903	0.00169507	0.00548349
ASB12	7.24815	-3.73849	1.47327	-2.53755	0.011163	0.0301087
EGFL6	10.9108	-3.73459	1.19438	-3.12681	0.00176712	0.00569478
LDLRAD4	79.6911	-3.72648	0.4675	-7.97108	1.57290848186246e-15	1.62908378478612e-14
ENSG00000279249	25.0892	-3.71799	0.791546	-4.69712	2.63851363715747e-06	1.31640353013902e-05
ENSG00000268278	14.4353	-3.71683	1.05906	-3.50956	0.000448844	0.00161715
SNX22	14.3938	-3.71567	1.04383	-3.55965	0.000371345	0.00135757
NYAP2	10.8445	-3.71315	1.24265	-2.9881	0.0028072	0.00866895
CACNG6	82.5019	-3.7113	0.447315	-8.29683	1.06926307981573e-16	1.17813941165108e-15
ZDHHC22	24.9931	-3.71094	0.789245	-4.70188	2.57771933307296e-06	1.28759110387257e-05
NTN4	246.929	-3.70917	0.258635	-14.3413	1.20713131077733e-46	3.5783828283849e-45
TUBB4A	535.301	-3.70888	0.179698	-20.6395	1.2137415212296e-94	8.32397056789219e-93
AQP5	17.8952	-3.70693	0.976799	-3.79498	0.000147658	0.0005767
AGAP2	117.374	-3.70165	0.365937	-10.1155	4.71463218959313e-24	7.22426279051483e-23
SLCO5A1-AS1	39.1104	-3.70086	0.635755	-5.82121	5.84224080529225e-09	3.85357058576269e-08
LINC02202	10.7009	-3.69886	1.22983	-3.00762	0.00263305	0.00818795
PRDM13	7.05599	-3.68893	1.46643	-2.51557	0.0118838	0.0318698
PTGER4	7.07973	-3.68671	1.48125	-2.48892	0.0128133	0.0339973
BFSP1	14.0283	-3.68425	1.04957	-3.51026	0.000447669	0.00161404
NTN1	533.625	-3.68418	0.187645	-19.6338	7.95595879006632e-86	4.72792633016236e-84
CACNA2D3	21.0237	-3.68026	0.876613	-4.19827	2.6896419669894e-05	0.000117191
HES6	688.757	-3.66918	0.162331	-22.603	4.04536933748317e-113	3.61448052600829e-111
EDNRB	209.147	-3.66636	0.290591	-12.6169	1.7041239507697e-36	3.88170065087802e-35
ENSG00000240086	52.3288	-3.66629	0.55833	-6.56652	5.15061083676811e-11	4.02020147594558e-10
PODN	17.3131	-3.66081	0.937898	-3.90321	9.4926476462963e-05	0.000382661
FAM135B	13.8124	-3.65984	1.05267	-3.47671	0.000507603	0.00180702
ENSG00000270681	17.2532	-3.65611	0.938534	-3.89555	9.79746622784673e-05	0.00039437
ENSG00000261131	6.9	-3.65157	1.47643	-2.47324	0.0133893	0.0353432
AGPAT2	47.5939	-3.63745	0.580221	-6.26907	3.63205498601123e-10	2.65907083871999e-09
SLC1A3	795.851	-3.63705	0.404957	-8.98131	2.67559803166526e-19	3.39636318426744e-18
NEFM	726.335	-3.63638	0.149517	-24.3209	1.17948984758394e-130	1.26285041698069e-128
ENPP7P4	6.78618	-3.62167	1.51098	-2.39691	0.0165342	0.0427182
SERTM2	10.1071	-3.61217	1.21987	-2.9611	0.00306538	0.00938966
PROM1	1077.39	-3.57823	0.133105	-26.8827	3.49662706503174e-159	4.77026407393443e-157
CCNA1	42.5875	-3.57489	0.600792	-5.95029	2.67664690233186e-09	1.82237497039632e-08
TLCD3B	556.344	-3.5724	0.168146	-21.2459	3.59952328094206e-100	2.632216232101e-98
BMP4	110.369	-3.56109	0.372596	-9.55752	1.20616002477435e-21	1.69376373152458e-20
TLR2	16.1255	-3.55387	1.00794	-3.52588	0.000422073	0.0015287
ENSG00000273321	9.64559	-3.5484	1.23343	-2.87685	0.00401665	0.0120078
IL32	86.2885	-3.53796	0.420342	-8.41685	3.86734615487916e-17	4.39077891185945e-16
BMP5	44.5216	-3.5245	0.599537	-5.8787	4.13489188465776e-09	2.76622413849699e-08
ENSG00000289003	6.34837	-3.52328	1.50599	-2.33951	0.0193089	0.0488887
GFRA2	161.193	-3.52113	0.314376	-11.2004	4.06053431133476e-29	7.53738538040377e-28
ENSG00000230707	126.861	-3.52017	0.361759	-9.7307	2.23045992163573e-22	3.21761913084177e-21
ENSG00000273297	9.47186	-3.51858	1.24724	-2.82108	0.00478619	0.0140648
PCDH17	2733.4	-3.50347	0.0899978	-38.9283	0	0
NTNG2	197.399	-3.50277	0.276108	-12.6862	7.05040942249877e-37	1.63084903460261e-35
ABAT	455.214	-3.49759	0.185488	-18.8562	2.61424638423388e-79	1.43896967461897e-77
ENSG00000285535	28.0133	-3.49732	0.725422	-4.82109	1.42778716663365e-06	7.35935392104994e-06
THCAT155	199.527	-3.49556	0.273096	-12.7997	1.64542439337964e-37	3.909423593821e-36
ZMAT4	52.8607	-3.4892	0.527962	-6.6088	3.87440638862964e-11	3.05130546590556e-10
ERICH5	9.2677	-3.489	1.28195	-2.72163	0.00649598	0.0185147
PIK3AP1	43.3418	-3.48798	0.581758	-5.99559	2.02746021807896e-09	1.39573529662924e-08
DYNLT5	21.6829	-3.48429	0.826056	-4.21798	2.46498531251165e-05	0.000108067
STUM	15.3942	-3.48375	1.01528	-3.43132	0.000600649	0.00211276
SLITRK2	198.194	-3.48351	0.276708	-12.5891	2.42431059824534e-36	5.49748716983694e-35
S1PR1-DT	33.7501	-3.47466	0.658962	-5.27293	1.3426172617193e-07	7.73239060738247e-07
LYPD6	95.0812	-3.47204	0.393212	-8.82995	1.04723620557582e-18	1.28810560913652e-17
CABP7	33.7741	-3.46983	0.667273	-5.20002	1.9926698742563e-07	1.12790537718611e-06
RORB	213.684	-3.46338	0.265307	-13.0542	6.01096793285768e-39	1.48953429000257e-37
CHST8	212.871	-3.45913	0.267308	-12.9406	2.65483097960904e-38	6.48376670910294e-37
GNAO1	682.837	-3.45467	0.151495	-22.8038	4.20007878745686e-115	3.80632140113278e-113
CYGB	24.2006	-3.45346	0.775367	-4.45398	8.4294895051701e-06	3.93195397414874e-05
GABRG2	48.4125	-3.4508	0.548505	-6.29128	3.14864403790452e-10	2.31853866691315e-09
REEP1	218.03	-3.45071	0.259933	-13.2754	3.21717133464091e-40	8.17993212590312e-39
ENSG00000287109	9.12971	-3.44714	1.28899	-2.6743	0.00748853	0.0210201
SNAP25	202.203	-3.4445	0.27445	-12.5506	3.94715001563621e-36	8.9109369792499e-35
SPON2	96.0333	-3.43652	0.388602	-8.84329	9.29426887363723e-19	1.14653414034295e-17
ENSG00000235772	26.9997	-3.43624	0.726804	-4.72787	2.26885270933242e-06	1.13823917554983e-05
MIR646HG	9.02163	-3.43586	1.26576	-2.71446	0.00663849	0.0188763
ANKFN1	8.93198	-3.43306	1.2962	-2.64855	0.00808372	0.0225461
PDE4B	456.838	-3.41632	0.184547	-18.512	1.65360696487986e-76	8.70545160452832e-75
DUSP26	82.9047	-3.41535	0.416953	-8.19123	2.58576874917263e-16	2.77789508934189e-15
FOSL1	29.5775	-3.41376	0.6971	-4.89708	9.72697595807741e-07	5.11018664464212e-06
RBFOX1	8.85963	-3.41207	1.32062	-2.58368	0.00977517	0.0267665
ITPRIPL1	11.8094	-3.41207	1.09149	-3.12606	0.00177167	0.00570726
ENSG00000279675	35.3683	-3.4097	0.63536	-5.36656	8.02528361986502e-08	4.71501671345392e-07
SIM1	11.7073	-3.39987	1.10306	-3.08223	0.00205456	0.00652333
ACSL6	14.7283	-3.39985	0.988955	-3.43782	0.000586426	0.00206646
SPX	52.6975	-3.39445	0.522798	-6.49285	8.4224933929666e-11	6.49212545098807e-10
KCNQ1DN	8.6799	-3.38307	1.31209	-2.57839	0.0099263	0.0271023
POU2F2	279.96	-3.3734	0.232974	-14.4798	1.62680490240114e-47	4.92603513107744e-46
NKAIN3	445.242	-3.36665	0.181631	-18.5356	1.06517028146016e-76	5.64273400669136e-75
RNF182	267.365	-3.36642	0.238878	-14.0926	4.21766587546843e-45	1.21204158086083e-43
LINC02575	19.8001	-3.34758	0.843943	-3.96659	7.29077384920071e-05	0.000299649
FAP	286.194	-3.34681	0.229745	-14.5675	4.5234735120739e-48	1.39638856896442e-46
SLC8A1	232.225	-3.34341	0.248858	-13.435	3.76999730054551e-41	9.79157436042398e-40
DISP2	73.3547	-3.33935	0.437109	-7.63963	2.17849919443074e-14	2.11151325663408e-13
LINC01963	479.228	-3.33886	0.182702	-18.2749	1.31103754323858e-74	6.69367759752092e-73
LINC02538	11.2578	-3.33773	1.10802	-3.01233	0.00259251	0.00807673
LTK	11.2875	-3.33282	1.11501	-2.98906	0.00279841	0.00864812
MTUS2	58.7331	-3.32455	0.494109	-6.72838	1.71563126861237e-11	1.38997903707021e-10
ROBO3	1176.82	-3.32073	0.11984	-27.7097	5.33274205825903e-169	8.35298331656314e-167
ENSG00000287355	16.7181	-3.31967	0.940673	-3.52903	0.000417082	0.001513
GPR50	52.8414	-3.31944	0.518806	-6.39822	1.57200962248158e-10	1.18719476697827e-09
SFXN3	88.988	-3.31719	0.396909	-8.35758	6.4020484840348e-17	7.15647490230762e-16
ANXA2	1819.1	-3.30897	0.0981421	-33.7161	3.35919701394877e-249	1.01475743129703e-246
PAPPA	298.974	-3.30748	0.234927	-14.0787	5.13190264346787e-45	1.47143536246324e-43
TMCO4	11.0479	-3.30308	1.12339	-2.94028	0.00327916	0.00998785
EFCAB12	142.992	-3.301	0.320975	-10.2843	8.29649032243717e-25	1.31085580281347e-23
CDHR2	38.1002	-3.28152	0.600905	-5.46096	4.73558106562292e-08	2.84549773952597e-07
GPRIN2	103.451	-3.2793	0.369687	-8.87046	7.28439201410844e-19	9.01665596868301e-18
C9orf24	10.832	-3.27122	1.12896	-2.89756	0.00376083	0.0113084
PHYHIP	43.1419	-3.26938	0.565577	-5.7806	7.44337800223436e-09	4.86041474026497e-08
FRRS1L	99.96	-3.26561	0.393945	-8.2895	1.13723880902436e-16	1.24761931599625e-15
ENSG00000260473	13.5112	-3.26279	1.01907	-3.20173	0.00136607	0.00449716
TLE6	37.6329	-3.26202	0.604773	-5.3938	6.8984502971453e-08	4.07942615451088e-07
SLC4A3	316.621	-3.25826	0.212384	-15.3413	4.04758755236852e-53	1.39548280083357e-51
GRIP2	163.012	-3.25343	0.295564	-11.0075	3.51476389378264e-28	6.29408142588105e-27
KCNH5	92.8028	-3.23965	0.405965	-7.98012	1.46186153987909e-15	1.51654687548781e-14
TOX-DT	174.236	-3.22972	0.288885	-11.1799	5.1125767916398e-29	9.4418949117802e-28
ABCG1	7.90064	-3.22941	1.30429	-2.47598	0.013287	0.0351134
NCAM1-AS1	44.6994	-3.22699	0.552244	-5.84341	5.11426917801156e-09	3.39191271280824e-08
SLC15A3	34.0841	-3.22517	0.633124	-5.09405	3.50489591792945e-07	1.94057896394196e-06
PRDM8	47.3066	-3.22014	0.548319	-5.87276	4.28609288477559e-09	2.86284830089972e-08
SORCS3	18.2229	-3.21706	0.869531	-3.69976	0.000215803	0.000819025
ENSG00000277245	13.1631	-3.21547	1.04904	-3.06514	0.00217567	0.00687859
DMTN	138.528	-3.21229	0.33627	-9.55272	1.26330564940309e-21	1.77107076539246e-20
ABLIM2	36.3255	-3.20727	0.609283	-5.26401	1.40945146560235e-07	8.10258970087438e-07
MUC3A	57.0053	-3.20253	0.487236	-6.57285	4.93597240304735e-11	3.86217390463541e-10
SEMA3D	105.882	-3.20195	0.395359	-8.09883	5.54908180694619e-16	5.86211285808741e-15
NPAS3	345.18	-3.19213	0.206597	-15.451	7.42276732152044e-54	2.61964841145454e-52
CHRNB4	46.1925	-3.18976	0.547122	-5.83007	5.54041742155386e-09	3.6621019034105e-08
SLC4A4	51.3344	-3.18579	0.513202	-6.20767	5.37774269436529e-10	3.88443554994361e-09
PHYHIPL	400.92	-3.1814	0.192216	-16.5512	1.57017727986144e-61	6.30431146779813e-60
C16orf92	7.64256	-3.17579	1.31563	-2.4139	0.015783	0.0409712
LURAP1L	22.916	-3.17352	0.761352	-4.16827	3.06920800422934e-05	0.000132519
PNPLA3	71.3543	-3.17027	0.453185	-6.99552	2.64277690640196e-12	2.25640861372644e-11
MLLT3	1010.4	-3.16553	0.122195	-25.9055	5.77719125967578e-148	7.18608961834672e-146
ATRNL1	110.784	-3.15219	0.364135	-8.65667	4.85738191610272e-18	5.80848567959974e-17
NCAM1	3123.83	-3.15053	0.0806189	-39.0794	0	0
ASIC1	652.489	-3.1461	0.148822	-21.1401	3.40635643832967e-99	2.46257249637081e-97
RASSF2	697.733	-3.14124	0.144615	-21.7213	1.28988649225618e-104	1.00710368433848e-102
ENSG00000261888	59.8276	-3.13857	0.473066	-6.63453	3.25527613685715e-11	2.58133224914845e-10
TMEM158	303.253	-3.13824	0.216141	-14.5194	9.13240845171724e-48	2.7819311460063e-46
SEPTIN6	716.206	-3.13789	0.142519	-22.0173	1.96497322427232e-107	1.58793616451943e-105
COCH	128.978	-3.13642	0.331129	-9.4719	2.74809802652787e-21	3.79602544491806e-20
CLDN5	14.8473	-3.13197	0.967893	-3.23587	0.00121274	0.00402632
VGLL3	151.523	-3.13104	0.327156	-9.57049	1.06402176002029e-21	1.49831033077219e-20
CYP1A1	9.85428	-3.12913	1.20636	-2.59386	0.00949041	0.0260768
TGM2	44.3874	-3.12837	0.553796	-5.64896	1.61419381830475e-08	1.01764392893125e-07
ENSG00000288765	183.187	-3.12792	0.273501	-11.4366	2.74428536862836e-30	5.2754728203746e-29
TMEM132D	103.592	-3.1245	0.359539	-8.69031	3.61456286643114e-18	4.33662093312956e-17
CFAP74	32.1168	-3.12442	0.643454	-4.8557	1.19960198758519e-06	6.22747553907002e-06
F3	49.2482	-3.1236	0.520315	-6.00329	1.93357448142819e-09	1.33291096077806e-08
FAIM2	145.22	-3.12323	0.324346	-9.6293	6.01368668726607e-22	8.55366029648971e-21
LRRTM2	12.3658	-3.12297	1.03191	-3.0264	0.00247484	0.00774724
ABCG4	39.4059	-3.12055	0.583989	-5.34352	9.11609872488658e-08	5.33489403007373e-07
ENSG00000270492	12.3296	-3.11486	1.04539	-2.97962	0.00288602	0.00888747
ALK	14.7218	-3.11418	0.947164	-3.2879	0.00100936	0.00340593
TNN	12.246	-3.10936	1.03159	-3.01415	0.00257704	0.00803542
TGFB1I1	39.0103	-3.10509	0.587712	-5.28335	1.26839650206837e-07	7.33156292482571e-07
PINLYP	26.6258	-3.09893	0.72973	-4.24668	2.16957160724438e-05	9.56609548806709e-05
MMEL1	14.6317	-3.09893	0.967589	-3.20273	0.00136132	0.00448268
LGI1	46.0111	-3.09288	0.540244	-5.72496	1.03456521169519e-08	6.66296757532115e-08
GABRA3	225.047	-3.09099	0.250531	-12.3378	5.67029303041245e-35	1.25007546174384e-33
ARSJ	38.6384	-3.08909	0.587944	-5.25406	1.48782392787201e-07	8.53765992079426e-07
LINC00052	12.1382	-3.08891	1.09598	-2.8184	0.00482639	0.0141742
FAM181B	24.0783	-3.08887	0.744325	-4.1499	3.32626379014046e-05	0.000143252
RFTN2	101.294	-3.08572	0.362768	-8.50605	1.79966153775694e-17	2.08522427034622e-16
FOXG1	11818	-3.08266	0.0583968	-52.7881	0	0
RD3	24.0062	-3.0752	0.746456	-4.11973	3.79317475809845e-05	0.000162095
NAT8L	1029.85	-3.0751	0.128381	-23.9529	8.62064147794869e-127	8.85622580983595e-125
FOLH1	11.9939	-3.07167	1.04738	-2.93271	0.00336021	0.0102139
ENSG00000231977	143.133	-3.06972	0.303421	-10.117	4.64241254300625e-24	7.117898385425e-23
NRIP3-DT	11.8561	-3.06761	1.1077	-2.76934	0.00561696	0.0162151
LBH	475.075	-3.06184	0.174039	-17.5928	2.79618329373028e-69	1.29476553062784e-67
VEGFB	179.467	-3.05666	0.293605	-10.4108	2.21418282330753e-25	3.58550664591121e-24
SMIM10	18.8991	-3.05481	0.829284	-3.68367	0.000229898	0.00086862
SCN9A	47.1795	-3.05231	0.525677	-5.80644	6.38141743682378e-09	4.18852735280402e-08
TSPEAR-AS1	30.6352	-3.04367	0.665387	-4.57429	4.77840863579814e-06	2.30736668189111e-05
LINC02371	11.6824	-3.0421	1.06304	-2.86169	0.00421393	0.0125385
CFAP300	42.2035	-3.04137	0.562165	-5.4101	6.29901849715992e-08	3.74064110380138e-07
NDST3	142.969	-3.03985	0.304477	-9.98382	1.79418486746853e-23	2.67808476541258e-22
CHL1	636.697	-3.03823	0.150568	-20.1785	1.51402105386005e-90	9.67714968304755e-89
CYP1B1	81.9017	-3.03761	0.402634	-7.54433	4.54624818706384e-14	4.32712107077063e-13
NXPH2	74.7211	-3.03528	0.419141	-7.24167	4.43177300210384e-13	3.9555483618848e-12
RFX8	21.0987	-3.03473	0.794119	-3.8215	0.000132641	0.000521956
MACIR	619.859	-3.03266	0.151759	-19.9834	7.6859032229993e-89	4.79188683743507e-87
SAMD11	37.2766	-3.02673	0.60103	-5.0359	4.75603115001539e-07	2.59536108455141e-06
AK7	41.862	-3.02671	0.555997	-5.44375	5.21690982323747e-08	3.12067625564947e-07
RUNDC3A	370.559	-3.02363	0.199063	-15.1893	4.16267619676142e-52	1.39350802760978e-50
SPEG	334.486	-3.01901	0.211576	-14.2692	3.4059216032601e-46	1.00029236901302e-44
LMX1B	13.7685	-3.01264	0.969396	-3.10775	0.00188517	0.00603154
SLC12A8	27.6142	-3.00942	0.68198	-4.41277	1.02056758019596e-05	4.70767175922059e-05
ENSG00000230960	36.6475	-3.00862	0.597339	-5.0367	4.73624732053797e-07	2.58512101008069e-06
CP	25.264	-3.00799	0.741722	-4.05541	5.00455774337391e-05	0.000210563
NRGN	88.7901	-3.00588	0.949946	-3.16427	0.00155473	0.00505849
SLITRK1	116.067	-2.99374	0.333176	-8.98545	2.57688492306747e-19	3.27761678811214e-18
ENSG00000260808	11.4483	-2.99339	1.07679	-2.77993	0.00543708	0.0157585
FRZB	3171	-2.99315	0.0740951	-40.3961	0	0
MAST1	706.26	-2.99023	0.141722	-21.0993	8.07153121613714e-99	5.81861092640568e-97
SLC37A1	462.795	-2.98986	0.172685	-17.3139	3.69314773011612e-67	1.64409866055608e-65
PDE1C	119.004	-2.97262	0.328424	-9.05114	1.41479234306588e-19	1.82142849849298e-18
GLYCTK-AS1	40.0998	-2.96097	0.568162	-5.21148	1.87335370740972e-07	1.06273977924261e-06
ANKRD34B	267.128	-2.95575	0.227974	-12.9653	1.92514865270265e-38	4.72900746005128e-37
GOLGA7B	33.009	-2.94994	0.665728	-4.43115	9.37301100516889e-06	4.34855099309862e-05
ENSG00000262434	11.1066	-2.94952	1.06415	-2.7717	0.0055764	0.0161126
DNAI1	176.796	-2.94882	0.277323	-10.6332	2.08866247725672e-26	3.50992121591982e-25
DGCR5	220.827	-2.94706	0.247201	-11.9217	9.12249673967237e-33	1.87587807754608e-31
ENSG00000227678	17.5924	-2.94547	0.857082	-3.43663	0.000589002	0.00207415
FGF17	34.9207	-2.93425	0.62991	-4.65821	3.18966965560646e-06	1.57527963236695e-05
TNFRSF19	243.283	-2.93338	0.247395	-11.857	1.97826986898711e-32	4.04175506646923e-31
ENSG00000230699	105.114	-2.92941	0.349323	-8.38597	5.03073154095089e-17	5.67102678150283e-16
DLEU7	8.8105	-2.92859	1.23971	-2.36231	0.0181616	0.0463305
RAB33A	52.3864	-2.92832	0.49278	-5.94244	2.80805884293227e-09	1.90570989942247e-08
RGS8	58.908	-2.92801	0.465602	-6.28867	3.20206870296181e-10	2.35651082765824e-09
LAYN	13.1388	-2.92372	1.0571	-2.7658	0.00567835	0.0163755
CNTN6	126.206	-2.92029	0.317256	-9.20484	3.42174295462355e-20	4.52458194234354e-19
S100A11	90.8898	-2.91294	0.381465	-7.6362	2.23729030454182e-14	2.16766863221645e-13
TGFB2	220.847	-2.91106	0.245761	-11.8451	2.28257959725217e-32	4.65598531191911e-31
LINC02609	67.0711	-2.91027	0.436342	-6.66971	2.56315224513848e-11	2.053678188203e-10
MTUS1	259.621	-2.90983	0.225875	-12.8825	5.64652302035935e-38	1.36848635760858e-36
NAT16	12.9708	-2.9098	0.986322	-2.95015	0.00317617	0.0096986
PRNP	252.921	-2.90764	0.234844	-12.3812	3.30371357410517e-35	7.31515985540302e-34
WNK2	549.338	-2.90532	0.159558	-18.2085	4.42005473810042e-74	2.23424081632068e-72
ZMYND10	38.8756	-2.90521	0.5708	-5.08972	3.58597231614774e-07	1.98417024688724e-06
CFAP276	19.2525	-2.9034	0.835436	-3.47531	0.000510271	0.00181575
GJD2-DT	12.9524	-2.90285	0.984694	-2.94797	0.00319872	0.0097651
AJAP1	79.3957	-2.90157	0.421485	-6.88417	5.81272550150976e-12	4.85669771487686e-11
LINC00957	12.8627	-2.90038	0.985324	-2.94358	0.0032444	0.00989264
ENC1	2572.67	-2.89721	0.0815202	-35.5398	1.19615489896866e-276	4.39890297990287e-274
AKAP6	1291.92	-2.89695	0.116066	-24.9595	1.68306903511566e-137	1.94126712573e-135
TFPI2	66.5492	-2.89618	0.440572	-6.57367	4.90904702701342e-11	3.84229081771948e-10
ENSG00000228201	8.54112	-2.89431	1.21018	-2.39164	0.0167732	0.0432181
ATP8A2	273.01	-2.87572	0.216397	-13.2891	2.67788024026121e-40	6.8292674468973e-39
DPPA4	1590.33	-2.87453	0.11228	-25.6016	1.46502196944967e-144	1.75353455069742e-142
ANK1	198.095	-2.87022	0.256804	-11.1767	5.30346610208475e-29	9.77309022079888e-28
CACNA1B	223.92	-2.86868	0.258014	-11.1183	1.02217458463548e-28	1.86736357704285e-27
LINC02593	128.231	-2.86647	0.31555	-9.08405	1.04604208591982e-19	1.35494221185378e-18
HAPLN1	14.7865	-2.86538	0.925474	-3.09612	0.0019607	0.00625743
KCNJ5-AS1	8.36139	-2.86421	1.22308	-2.34181	0.0191905	0.0486181
FBXL16	191.608	-2.85386	0.28545	-9.99774	1.55907601942751e-23	2.34230633469349e-22
ENSG00000283162	33.4387	-2.85385	0.610504	-4.67458	2.94555162359837e-06	1.46040196265746e-05
HPDL	77.3557	-2.85363	0.416702	-6.84813	7.48207514880105e-12	6.19842170750332e-11
CADM3-AS1	22.9082	-2.85019	0.734611	-3.87987	0.000104514	0.000418369
THSD7B	74.6752	-2.84417	0.418228	-6.80052	1.04240430995473e-11	8.55466020863563e-11
AQP3	10.3752	-2.84307	1.08545	-2.61926	0.00881216	0.0243529
GRIN2B	24.7895	-2.83532	0.718622	-3.9455	7.9634761591314e-05	0.000325243
CNTF	18.6103	-2.8349	0.811298	-3.49428	0.000475343	0.00170221
NPY2R	145.985	-2.828	0.334303	-8.45939	2.68780472351544e-17	3.08471482854836e-16
SEPTIN5	65.5711	-2.82621	0.442228	-6.39086	1.64954882472153e-10	1.24168796877214e-09
NPPB	126.828	-2.81815	0.358711	-7.85633	3.95544086192367e-15	3.98765641125598e-14
ASPHD1	38.6178	-2.81604	0.582024	-4.83836	1.30917812206082e-06	6.76977830612383e-06
MYB	83.6354	-2.81484	0.383758	-7.33492	2.21850958364786e-13	2.01700754873037e-12
USP43	18.2871	-2.81269	0.828584	-3.39458	0.000687351	0.00239417
KCND3	30.6275	-2.8117	0.642761	-4.37442	1.21757996352177e-05	5.55785061600377e-05
COMTD1	26.4024	-2.81005	0.684795	-4.10349	4.06965316330736e-05	0.000173238
ADAMTSL1	50.749	-2.80824	0.506496	-5.54445	2.94874102913662e-08	1.81304346048805e-07
LINC00472	265.615	-2.8066	0.220246	-12.743	3.41001102128383e-37	8.01937253615174e-36
ARMC3	40.5104	-2.80598	0.582161	-4.81994	1.43604505677845e-06	7.39891234837627e-06
CHGA	54.6027	-2.80128	0.483492	-5.79385	6.87912143162924e-09	4.50123017863827e-08
DBNDD1	199.965	-2.79965	0.256546	-10.9129	1.00029689732957e-27	1.75414884379667e-26
SLC26A10	18.1725	-2.79729	0.818012	-3.41962	0.000627088	0.00219845
ENSG00000262119	10.1054	-2.79599	1.11582	-2.50576	0.0122188	0.032668
GRM8	20.1262	-2.79518	0.813564	-3.43572	0.000590976	0.00208047
DCX	3828.58	-2.78419	0.0707215	-39.3684	0	0
SCN5A	211.951	-2.78274	0.247837	-11.2281	2.96821433914391e-29	5.51783434840855e-28
PTPRE	24.0105	-2.77646	0.753423	-3.68513	0.000228583	0.000864039
PSTPIP1	25.91	-2.77608	0.691184	-4.01642	5.90893323729692e-05	0.000246408
KLHL17	358.06	-2.77476	0.195155	-14.2182	7.05963711641562e-46	2.05906082562122e-44
TRIM55	14.0547	-2.77206	1.03004	-2.69122	0.00711922	0.0201192
RAB26	82.8265	-2.76596	0.411965	-6.71407	1.89263092812675e-11	1.52752893769772e-10
LINC02301	19.7907	-2.76214	0.782797	-3.52855	0.000417848	0.00151557
FOXJ1	286.044	-2.76061	0.210336	-13.1247	2.37611853123437e-39	5.92861432940728e-38
TTPA	23.7702	-2.75936	0.727314	-3.79391	0.000148293	0.000578826
KLHDC8A	4172.36	-2.75734	0.0709092	-38.8856	0	0
FOXN4	43.2852	-2.75719	0.536593	-5.13832	2.77210461374792e-07	1.54734171961842e-06
TFAP2A	84.3536	-2.75675	0.41364	-6.66459	2.65396248548711e-11	2.12375585207302e-10
GBGT1	9.82888	-2.74408	1.15765	-2.3704	0.0177689	0.0454625
TMEM74B	40.8998	-2.73896	0.542508	-5.04869	4.44843536761917e-07	2.43588794677032e-06
SYT6	130.395	-2.73685	0.305869	-8.94777	3.62721651243417e-19	4.56777265523658e-18
NEUROD4	36.9858	-2.73462	0.573616	-4.76733	1.86684370729667e-06	9.46665848774042e-06
SORBS2	2976.44	-2.73343	0.0779143	-35.0826	1.24364968673243e-269	4.2645420001129e-267
PRR29	13.5514	-2.73133	0.938448	-2.91048	0.00360876	0.010895
LINC02019	11.5917	-2.72781	1.03382	-2.63858	0.00832542	0.0231464
PCDH10	52.1856	-2.72531	0.48239	-5.64959	1.60832982160058e-08	1.01495571308418e-07
VWA5B1	19.2566	-2.72413	0.861256	-3.16297	0.00156169	0.0050805
ENSG00000278952	48.2469	-2.72201	0.511035	-5.32647	1.00142503774641e-07	5.83627935985651e-07
LINC01229	21.0971	-2.72078	0.787695	-3.4541	0.000552128	0.00195347
ARMCX2	9964.25	-2.71971	0.0592247	-45.9219	0	0
KIF5A	1345.5	-2.71921	0.102067	-26.6415	2.24547846704942e-156	2.92200082571175e-154
ETS1	132.634	-2.71496	0.317818	-8.54251	1.31340950509885e-17	1.53301592418966e-16
ATP2B2	49.7577	-2.70974	0.491212	-5.51645	3.45924758098689e-08	2.10904390599573e-07
AK5	70.77	-2.70846	0.425902	-6.35935	2.02611889783105e-10	1.51749607533834e-09
ROPN1L	9.54776	-2.70812	1.1194	-2.41926	0.0155521	0.0404338
SPACA6	36.2779	-2.70543	0.585305	-4.62226	3.79581186847785e-06	1.85764177748554e-05
ENSG00000255710	19.0169	-2.70537	0.854144	-3.16734	0.00153838	0.00501432
RIPOR2	83.8665	-2.70443	0.381417	-7.09049	1.3363430906477e-12	1.16129129880772e-11
ZHX2	347.379	-2.70222	0.198993	-13.5795	5.30181735904809e-42	1.41465421120763e-40
ELF2P4	9.50559	-2.70016	1.11399	-2.42387	0.0153563	0.0399657
DRD2	51.3217	-2.69918	0.486801	-5.54473	2.94405979871555e-08	1.81060391159493e-07
PTPRO	334.766	-2.69815	0.208122	-12.9643	1.95128572349472e-38	4.78394929793995e-37
CHN2	41.7866	-2.69763	0.537982	-5.01436	5.32112369829865e-07	2.88265401034005e-06
BTN3A1	184.256	-2.69525	0.262118	-10.2826	8.44227319548861e-25	1.33305962872137e-23
HCN4	249.663	-2.69076	0.222662	-12.0845	1.27585888710112e-33	2.69566355205585e-32
CPLX1	28.1684	-2.68258	0.722455	-3.71315	0.000204699	0.000780137
MPP3	337.475	-2.6819	0.198485	-13.5118	1.33156183493917e-41	3.51230577563215e-40
NOL3	15.0016	-2.67954	0.890849	-3.00784	0.00263108	0.00818281
TICAM2-AS1	20.6056	-2.67637	0.764145	-3.50244	0.000461025	0.00165701
CLXN	28.1926	-2.67229	0.664663	-4.02052	5.80688442151892e-05	0.000242391
CRLF1	31.7351	-2.67098	0.614356	-4.3476	1.37633706087943e-05	6.23652730710991e-05
STAR	22.3196	-2.66864	0.741127	-3.60079	0.000317255	0.00117147
CLIP4	285.68	-2.66827	0.209856	-12.7148	4.89375679510314e-37	1.14556345641828e-35
RGS9	24.2072	-2.66196	0.698824	-3.8092	0.000139417	0.000546449
SLC47A1	22.1694	-2.6604	0.803014	-3.31301	0.000922967	0.00313861
ENSG00000286964	87.4245	-2.65878	0.374993	-7.09021	1.3391043777491e-12	1.16329248837328e-11
ENSG00000232692	11.1238	-2.65445	1.03329	-2.56892	0.0102015	0.0277631
ENPP2	880.883	-2.64892	0.123595	-21.4323	6.68651753166942e-102	4.96112229140677e-100
DCAF12L1	9.23578	-2.64861	1.12461	-2.35513	0.0185164	0.0471237
SLITRK3	16.5716	-2.64838	0.848872	-3.11988	0.00180927	0.00581512
TCIM	200.712	-2.64608	0.246574	-10.7314	7.2481387004619e-27	1.239363339112e-25
TNFRSF25	695.565	-2.64444	0.136784	-19.333	2.83262095599263e-83	1.60800350689738e-81
ENSG00000267651	16.6073	-2.64333	0.846275	-3.12349	0.0017872	0.00575099
ENSG00000224945	20.1196	-2.63981	0.780995	-3.38006	0.000724687	0.00251352
ODF3B	78.8356	-2.63662	0.390913	-6.74477	1.53264942623706e-11	1.245707213029e-10
GAS7	387.508	-2.63179	0.180689	-14.5653	4.67249038077134e-48	1.43888887636011e-46
SOX3	6001.91	-2.63178	0.0597045	-44.0802	0	0
SYTL4	40.2511	-2.6309	0.550343	-4.78047	1.74886268008108e-06	8.90397080799707e-06
PCDH11X	491.694	-2.61819	0.165078	-15.8603	1.19365306684391e-56	4.44119451190092e-55
FZD8	3082.56	-2.60712	0.0776854	-33.5599	6.44859562975434e-247	1.88084039201168e-244
CADM2	296.557	-2.60415	0.205424	-12.677	7.93588898638779e-37	1.830665300269e-35
ADGRB3-DT	127.591	-2.60217	0.316261	-8.22795	1.90451492203136e-16	2.0626148590075e-15
ENSG00000247416	16.0324	-2.60026	0.880447	-2.95334	0.00314358	0.00960716
ENSG00000270059	12.586	-2.59818	1.00208	-2.59279	0.00952019	0.0261501
CCDC184	305.687	-2.59761	0.204992	-12.6718	8.47576952063413e-37	1.95343007798448e-35
RNF208	217.961	-2.59222	0.238248	-10.8804	1.42976946820098e-27	2.50209656935171e-26
ATP1A3	128.404	-2.59081	0.311623	-8.31394	9.25755895786343e-17	1.02581029937024e-15
BTN2A3P	103.378	-2.59061	0.346527	-7.47593	7.66618198175366e-14	7.20212394620508e-13
ENSG00000259683	69.2458	-2.59029	0.451504	-5.73702	9.6356952576004e-09	6.21835623503586e-08
THEM6	165.28	-2.58481	0.273294	-9.458	3.13900618953817e-21	4.32892837280061e-20
GLRX	65.7088	-2.58273	0.431509	-5.98535	2.15919577957034e-09	1.48160067351534e-08
MPPED1	858.381	-2.57842	0.127357	-20.2456	3.88760364301777e-91	2.50375488430396e-89
TRIM67	30.2059	-2.57726	0.672834	-3.83046	0.000127902	0.00050451
LRRC77P	81.1477	-2.57271	0.380454	-6.76222	1.35890646948019e-11	1.10732985430507e-10
ANXA1	678.24	-2.57152	0.148481	-17.3188	3.39304627715326e-67	1.51581952962612e-65
RASGRP1	567.804	-2.5705	0.153425	-16.7542	5.28097891379823e-63	2.19320523629509e-61
MTARC2	22.888	-2.56896	0.711683	-3.6097	0.000306553	0.00113443
MT-TP	104.083	-2.56876	0.347528	-7.39151	1.45172986110511e-13	1.34101365946641e-12
HMSD	14.1857	-2.56856	0.959095	-2.67811	0.00740392	0.0208046
FAM110A	230.415	-2.56818	0.231664	-11.0858	1.46991641709821e-28	2.66422350599051e-27
NDRG4	2016.58	-2.56104	0.0854195	-29.9819	1.69027375020545e-197	3.40402352471931e-195
C1QTNF2	12.1723	-2.55515	0.978879	-2.61028	0.00904682	0.0249579
RBP7	10.4583	-2.5503	1.09167	-2.33616	0.019483	0.0492756
SERPINI2	10.4042	-2.54934	1.05553	-2.41521	0.0157262	0.0408406
LDHAL6A	15.6236	-2.54909	0.936511	-2.7219	0.00649077	0.018506
ENSG00000269993	13.8621	-2.54598	0.913486	-2.78711	0.00531806	0.0154559
PLP1	3023.33	-2.54533	0.0745922	-34.1233	3.32771740719085e-255	1.08257473342908e-252
TPPP3	253.212	-2.54531	0.220331	-11.5522	7.19848285740829e-31	1.40617015016732e-29
SNCAIP	495.084	-2.54215	0.164258	-15.4766	4.9944802515118e-54	1.7651105345698e-52
MET	36.4013	-2.54012	0.59469	-4.27134	1.94300324473651e-05	8.6270703998581e-05
SHROOM4	446.115	-2.53735	0.169788	-14.9442	1.69881791775907e-50	5.53369764610222e-49
LINC01529	55.2325	-2.53405	0.460809	-5.49915	3.81632144147613e-08	2.31340555607876e-07
LGR5	478.428	-2.53294	0.180969	-13.9965	1.63688211375939e-44	4.62537679695374e-43
KLHL29	229.853	-2.52765	0.239432	-10.5569	4.72212417581816e-26	7.86246069300431e-25
SMPD3	111.436	-2.52473	0.323496	-7.80453	5.97245709587144e-15	5.97834709300741e-14
SLC44A5	750.249	-2.5231	0.133816	-18.855	2.67507167682524e-79	1.46926285280174e-77
UNC5C	145.516	-2.51986	0.300132	-8.39586	4.62501902757544e-17	5.22994018826768e-16
NDRG2	359.864	-2.51828	0.191711	-13.1359	2.05154337199755e-39	5.12381034098797e-38
EMX2OS	1265.14	-2.51803	0.105765	-23.8078	2.77588039692483e-125	2.84024052709546e-123
SCUBE2	445.023	-2.51736	0.172881	-14.5612	4.95613610530439e-48	1.52438731723756e-46
ARHGEF25	122.594	-2.51153	0.309873	-8.10501	5.27417637342115e-16	5.57866717280373e-15
RHOJ	39.2126	-2.5105	0.554867	-4.52451	6.05355699683356e-06	2.88576007504512e-05
L1TD1	42.5494	-2.50554	0.563516	-4.44626	8.73771297590704e-06	4.06750076616476e-05
DGKI	314.563	-2.49933	0.205764	-12.1465	5.98385132299698e-34	1.27382741041148e-32
ENSG00000278962	113.268	-2.49876	0.323119	-7.73323	1.04855350948734e-14	1.03368474371567e-13
H3C6	28.491	-2.49454	0.667389	-3.73776	0.00018567	0.000712981
HACD4	225.632	-2.49257	0.233657	-10.6677	1.44219323255128e-26	2.44516287970375e-25
CMPK2	15.1981	-2.49023	0.882832	-2.82073	0.00479143	0.0140753
UNC5C-AS1	13.4363	-2.4893	0.918319	-2.71071	0.00671388	0.019065
RAB9B	104.189	-2.48773	0.342324	-7.26718	3.67065204672459e-13	3.29010228490415e-12
ENSG00000255410	11.794	-2.48687	0.994914	-2.49959	0.0124339	0.0331731
CBFA2T3	228.116	-2.48589	0.233036	-10.6674	1.4457846552463e-26	2.44905110993824e-25
ESR2	68.7757	-2.48481	0.414998	-5.98751	2.13074980087019e-09	1.46326863862195e-08
ITGB8	1566.6	-2.48409	0.0943142	-26.3385	6.94945147322576e-153	8.86142367503034e-151
SEMA3F-AS1	80.0544	-2.47857	0.380134	-6.52026	7.01871072766061e-11	5.43318440251336e-10
PCP4	13.4299	-2.47759	0.949584	-2.60914	0.00907709	0.025036
SNAP91	455.952	-2.47407	0.163559	-15.1265	1.08375554078488e-51	3.59951529416444e-50
MUC12	131.348	-2.47139	0.297931	-8.29518	1.08418511911295e-16	1.19354435563953e-15
ENSG00000236308	24.8589	-2.46946	0.67972	-3.63306	0.000280081	0.00104408
KCNJ8	51.4323	-2.46928	0.479792	-5.14656	2.65312750353978e-07	1.4833261938375e-06
PLD1	18.2424	-2.46882	0.796958	-3.0978	0.00194962	0.00622674
DPP10	277.736	-2.46189	0.210222	-11.7109	1.12044464716875e-31	2.23516375172224e-30
ENSG00000231227	51.2993	-2.46152	0.476512	-5.1657	2.39535713077997e-07	1.34503622911135e-06
LPGAT1	529.84	-2.45929	0.15757	-15.6076	6.46413339312542e-55	2.32004787624551e-53
NARF-IT1	29.6171	-2.45518	0.620559	-3.9564	7.60880214700716e-05	0.000311912
LHFPL6	320.488	-2.45512	0.200769	-12.2286	2.18765169157822e-34	4.71636887627844e-33
CDH5	13.1605	-2.4546	0.924714	-2.65444	0.00794409	0.0221884
CILP	24.5711	-2.45329	0.701961	-3.49491	0.00047423	0.00169894
SPHK1	508.605	-2.453	0.170699	-14.3703	7.94458293237093e-47	2.37728528194472e-45
ENSG00000267769	14.7185	-2.44968	0.902239	-2.71511	0.0066254	0.0188432
KCNAB3	107.861	-2.44756	0.33867	-7.22698	4.93857179421042e-13	4.39551944153243e-12
PTPRN	162.103	-2.44335	0.283476	-8.61923	6.74083178521604e-18	7.97429401164835e-17
NEUROG2	118.805	-2.43911	0.317299	-7.68712	1.50483918710027e-14	1.47490515151291e-13
FOXC2	65.1844	-2.43813	0.424413	-5.74471	9.20777157758849e-09	5.95886773224453e-08
CLDN1	74.8745	-2.43496	0.400358	-6.08196	1.18720313103929e-09	8.29668946574552e-09
KIF21B	847.947	-2.43005	0.122122	-19.8985	4.19490817963824e-88	2.60258667624255e-86
EVA1A	12.843	-2.42728	0.995675	-2.43783	0.0147759	0.0386056
MIR124-2HG	1077.29	-2.42706	0.118813	-20.4275	9.52003955598837e-93	6.30733691209412e-91
MYO16	181.122	-2.42135	0.265792	-9.10996	8.24091205668305e-20	1.07182544048351e-18
LINGO2	89.7374	-2.41521	0.382924	-6.30728	2.83980339729892e-10	2.10148764089998e-09
TMEM145	211.683	-2.41353	0.253242	-9.53051	1.56506536601474e-21	2.18566503371624e-20
EGR1	3461.2	-2.41302	0.0897067	-26.899	2.25497356444034e-159	3.09297049717155e-157
LMCD1	202.05	-2.41149	0.240154	-10.0414	1.00231654399476e-23	1.51481729028393e-22
RIMBP2	231.708	-2.4078	0.233666	-10.3045	6.72627157776281e-25	1.06474823010437e-23
SLC30A10	47.8891	-2.40654	0.490439	-4.90692	9.25176104616803e-07	4.87162142657219e-06
TMEM150C	122.897	-2.40648	0.31482	-7.64399	2.10593119690286e-14	2.0443000811557e-13
DCLK1	859.062	-2.4053	0.130057	-18.4942	2.2972628125477e-76	1.20440173281814e-74
OPRK1	25.6552	-2.40355	0.681416	-3.52729	0.000419838	0.00152169
LINC02082	62.2951	-2.39974	0.435536	-5.50986	3.59121180023908e-08	2.18582392494763e-07
OLFML2B	93.7156	-2.39839	0.369173	-6.49664	8.21312465509095e-11	6.33459082440525e-10
PLEKHG5	1404.97	-2.39736	0.107343	-22.3337	1.73734778712873e-110	1.50976712665725e-108
FAM89A	14.269	-2.39725	0.894118	-2.68113	0.00733733	0.0206642
ENSG00000161132	17.5113	-2.39649	0.826749	-2.89869	0.0037472	0.0112713
RPS23	4051	-2.39536	0.0651716	-36.7546	9.81008036591036e-296	4.0808326112291e-293
GPRIN1	469.228	-2.39152	0.163694	-14.6097	2.43484406396552e-48	7.56232167969708e-47
CELF3	1502.06	-2.3896	0.0986005	-24.2352	9.47767433268002e-130	1.00206660913231e-127
RAB15	616.282	-2.38654	0.141865	-16.8226	1.66740576365488e-63	6.99345805830456e-62
KIF19	59.922	-2.38483	0.440607	-5.4126	6.21156608831514e-08	3.69043524914532e-07
DNM3	83.3594	-2.38222	0.399979	-5.95585	2.58720213539168e-09	1.7633697068376e-08
FUT9	449.391	-2.38103	0.168495	-14.1312	2.43935957836121e-45	7.06606727179403e-44
DAB1	724.78	-2.37392	0.131338	-18.0749	5.0250902683266e-73	2.46161516522756e-71
TRPC4	197.976	-2.37312	0.247624	-9.58357	9.37503732641406e-22	1.32235448670237e-20
PRKCB	151.677	-2.37084	0.291055	-8.14567	3.77181138762175e-16	4.01972759180605e-15
LHX2	4499.57	-2.36773	0.0700155	-33.8173	1.10012424923003e-250	3.40434790539171e-248
GPC1-AS1	70.5515	-2.36604	0.420919	-5.62113	1.8971719776223e-08	1.18895378938419e-07
SGPP2	60.8867	-2.3658	0.431469	-5.48312	4.1788317685311e-08	2.52230866142903e-07
GRIA1	571.864	-2.36527	0.146609	-16.1332	1.49114201072347e-58	5.72431596401028e-57
EPS8L1	73.0038	-2.36237	0.424722	-5.56216	2.66449447161873e-08	1.64946443565077e-07
DCT	606.596	-2.35436	0.141754	-16.6087	6.02619759602082e-62	2.44663622398445e-60
TMEM151B	635.895	-2.35319	0.13853	-16.9868	1.02780070415392e-64	4.38326770889171e-63
SOX9	2193.84	-2.35253	0.0820028	-28.6884	5.32365278557259e-181	9.25258146807566e-179
BMP3	49.6135	-2.35193	0.477085	-4.92979	8.23166130742953e-07	4.36253980108656e-06
EPHA7	3498.68	-2.35066	0.0731025	-32.1557	7.36308649213838e-227	1.77941256893344e-224
ITPKA	18.4515	-2.35049	0.858561	-2.73771	0.00618683	0.017711
PGM2L1	694.961	-2.34931	0.134874	-17.4185	5.96723092649548e-68	2.69908172477402e-66
ENSG00000275383	12.3448	-2.34798	0.969269	-2.42242	0.0154174	0.0401084
GRIK1	27.7463	-2.34472	0.634476	-3.69552	0.000219433	0.00083218
GADD45G	201.788	-2.34457	0.245134	-9.56443	1.12825787621028e-21	1.58700352598869e-20
RAI14	3359.42	-2.3414	0.0701822	-33.3617	4.93464915473471e-244	1.4069294640606e-241
EBF4	400.265	-2.34124	0.171742	-13.6323	2.5730189553675e-42	6.91635127038668e-41
ENOX1	92.0779	-2.33985	0.368645	-6.34716	2.19322035730572e-10	1.63540894994513e-09
RASSF4	270.546	-2.33796	0.207311	-11.2775	1.69400700418117e-29	3.18410575785906e-28
ACSL1	27.6325	-2.33731	0.63532	-3.67894	0.000234205	0.000883446
KLHL35	420.686	-2.335	0.169003	-13.8163	2.0328782917081e-43	5.60698767957533e-42
RBP1	236.196	-2.33489	0.221315	-10.5501	5.07421847945559e-26	8.43210831147253e-25
GNAO1-DT	16.8636	-2.33063	0.834897	-2.79152	0.00524612	0.0152698
AIF1L	1706.19	-2.3288	0.0898008	-25.933	2.83058365219782e-148	3.53822956524728e-146
DEPDC7	12.237	-2.32871	0.948043	-2.45634	0.0140362	0.0368628
CORO2A	44.3993	-2.32801	0.505154	-4.60851	4.05572136324521e-06	1.97607391690375e-05
PNMA3	313.01	-2.32771	0.193946	-12.0018	3.47645955685713e-33	7.2605070991975e-32
RPSAP52	16.6896	-2.31867	0.814686	-2.84609	0.00442592	0.0131078
ENSG00000279348	295.34	-2.3138	0.206759	-11.1908	4.52256177611299e-29	8.37053282778025e-28
ENSG00000282390	12.1292	-2.30935	0.97445	-2.3699	0.0177931	0.0454957
S100A10	114.141	-2.29949	0.316917	-7.2558	3.99301039777879e-13	3.57399078813534e-12
GCK	23.9947	-2.2993	0.685293	-3.3552	0.000793068	0.00273091
RNU6-30P	27.1463	-2.29818	0.655157	-3.50783	0.000451785	0.00162703
C5orf49	55.4492	-2.29505	0.45402	-5.05495	4.30494816644251e-07	2.36190399402116e-06
FGFR2	1746.75	-2.29132	0.09057	-25.2989	3.28276549574706e-141	3.83871771680099e-139
NHSL1	1508.29	-2.28725	0.0980236	-23.3337	2.01788231411654e-120	1.93953650457225e-118
ENSG00000267547	17.8463	-2.28675	0.798618	-2.86339	0.00419135	0.0124757
PDE2A	183.134	-2.28548	0.2542	-8.99088	2.45258812003447e-19	3.12265045388233e-18
MBNL3	176.943	-2.28381	0.262861	-8.68829	3.67938385588061e-18	4.41230460032942e-17
CCL2	56.6529	-2.28149	0.454865	-5.01574	5.28286608012921e-07	2.86253954267091e-06
FOXG1-AS1	190.406	-2.28092	0.258041	-8.83939	9.62439212162451e-19	1.18668100139078e-17
PLXNA2	1044.21	-2.27862	0.109805	-20.7515	1.18744161958216e-95	8.34662911271392e-94
FAM182B	78.5621	-2.27448	0.376376	-6.04311	1.51171427628054e-09	1.04836703363265e-08
KY	14.8434	-2.26909	0.877033	-2.58724	0.0096749	0.0265263
OLFM3	175.964	-2.26864	0.257508	-8.80999	1.25156938162247e-18	1.53348976623226e-17
SPR	58.8292	-2.26849	0.460246	-4.92887	8.27080205824042e-07	4.38145307365033e-06
PCYT1B	116.733	-2.26735	0.316096	-7.17299	7.33792199876836e-13	6.45854216853094e-12
CFAP100	91.4228	-2.26581	0.359966	-6.29452	3.08353544346534e-10	2.27455557784689e-09
LDB2	109.178	-2.26454	0.326788	-6.9297	4.21745946923633e-12	3.56370409696543e-11
ADAMTS15	233.966	-2.2626	0.220328	-10.2693	9.69493772611313e-25	1.52611069975261e-23
ENSG00000279347	20.5545	-2.26233	0.733367	-3.08486	0.00203649	0.00647083
LRGUK	152.964	-2.2613	0.27305	-8.28165	1.21481141052702e-16	1.32927294273925e-15
CLVS2	155.354	-2.25316	0.273101	-8.25029	1.58013869852743e-16	1.7157047272201e-15
NMNAT2	260.805	-2.25286	0.213791	-10.5376	5.79356414516794e-26	9.61489144431894e-25
CAMKV	1212.01	-2.25194	0.10855	-20.7456	1.3423482289824e-95	9.38349485135766e-94
STXBP6	222.518	-2.25157	0.232235	-9.69522	3.15941742114448e-22	4.53195121885478e-21
MIR4324	17.564	-2.25096	0.791022	-2.84564	0.00443225	0.013122
ANKS1B	135.932	-2.25094	0.308563	-7.29491	2.98854555617402e-13	2.69585295015698e-12
RASD1	159.192	-2.25082	0.273778	-8.22132	2.01280940251046e-16	2.17525718009808e-15
S1PR1	1280.49	-2.24934	0.103564	-21.7194	1.34472069508807e-104	1.04669593981165e-102
TMSB15A	1553.17	-2.24836	0.101257	-22.2044	3.11223615543073e-109	2.63243308146849e-107
STAC	64.071	-2.24398	0.424241	-5.28939	1.22727484785574e-07	7.10358103657377e-07
KLF15	113.366	-2.24226	0.314948	-7.11948	1.08334350488555e-12	9.46294025351837e-12
PCDH15	20.2964	-2.23933	0.741109	-3.02159	0.00251447	0.00785868
CPNE4	20.3981	-2.23852	0.741676	-3.01819	0.00254287	0.00793864
ONECUT2	243.994	-2.23674	0.221631	-10.0922	5.98269427777282e-24	9.11776980771683e-23
MAOA	53.7047	-2.23542	0.470364	-4.75254	2.00880674164171e-06	1.01500340639503e-05
GRID1	33.2582	-2.23468	0.576369	-3.87717	0.000105679	0.000422565
SORBS2-AS1	31.9215	-2.23432	0.590846	-3.78156	0.000155851	0.000606179
YBX2P2	20.3324	-2.23098	0.77225	-2.88894	0.00386541	0.0115953
RNF157-AS1	85.446	-2.22972	0.376409	-5.92366	3.14863513638794e-09	2.12604088839393e-08
RETREG1	115.593	-2.22938	0.316892	-7.03514	1.99055292763631e-12	1.71163268514983e-11
BASP1-AS1	27.2715	-2.22548	0.660876	-3.36746	0.000758636	0.00262068
KLF2P1	17.2765	-2.22143	0.828342	-2.68177	0.00732331	0.020627
ANKRD1	691.179	-2.22113	0.15115	-14.6948	6.95583525842131e-49	2.1871662909844e-47
CERCAM	38.6214	-2.21595	0.536298	-4.13194	3.59710567664926e-05	0.000154157
TAC3	28.6854	-2.21295	0.622233	-3.55646	0.000375879	0.00137276
FOS	1633.33	-2.21233	0.0998239	-22.1623	7.93914828605203e-109	6.64870916694951e-107
NRN1	116.864	-2.20957	0.315417	-7.00522	2.46597873362296e-12	2.1068757698883e-11
TTLL6	24.1435	-2.20512	0.676989	-3.25725	0.00112497	0.00376301
GLRB	157.527	-2.2008	0.278087	-7.91406	2.49123871272192e-15	2.54489461897418e-14
NHLH2	42.7318	-2.19989	0.533192	-4.12589	3.69310428476519e-05	0.000157978
LINC01422	31.0764	-2.19791	0.620315	-3.54321	0.000395281	0.00143906
ADGRB3	216.852	-2.19644	0.228774	-9.60089	7.92552632057979e-22	1.12164099489522e-20
NR2E1	2229.85	-2.19062	0.0811022	-27.0106	1.1106306779765e-160	1.54001384992643e-158
RORB-AS1	14.0823	-2.18826	0.88962	-2.45977	0.0139025	0.0365647
ENSG00000274561	21.2005	-2.18554	0.725701	-3.01163	0.00259851	0.00809443
DIO2	22.4172	-2.18517	0.744251	-2.93606	0.00332408	0.0101174
HACD1	81.5439	-2.18266	0.367526	-5.93879	2.87129384275391e-09	1.94706256707324e-08
DACH1	2785.82	-2.17825	0.0735435	-29.6186	8.62063826813055e-193	1.68268227733702e-190
FABP5	394.734	-2.17645	0.174325	-12.485	9.01082958893182e-36	2.01453569003652e-34
ITIH5	16.7905	-2.17477	0.800886	-2.71546	0.00661845	0.0188277
DHRS3	30.8192	-2.17272	0.654675	-3.31878	0.000904126	0.00308612
GRM7	39.1239	-2.17177	0.528545	-4.10895	3.97457035025994e-05	0.000169398
SRRM4	316.677	-2.16954	0.195541	-11.095	1.32600396865746e-28	2.41372673634741e-27
APC2	3791.55	-2.1683	0.0707879	-30.631	4.73716786154475e-206	9.69400278118532e-204
ENSG00000287978	18.061	-2.16589	0.776699	-2.78859	0.00529387	0.0153944
TMEM86A	83.304	-2.15624	0.370374	-5.82179	5.82189789577397e-09	3.84214978167138e-08
PPP1R1A	304.473	-2.15499	0.192742	-11.1807	5.068553796477e-29	9.3674109676332e-28
CACNA2D1	667.494	-2.1536	0.141423	-15.2281	2.30273112900967e-52	7.7393115759762e-51
ZFPM1-AS1	17.9522	-2.1536	0.86011	-2.50387	0.0122845	0.0328263
TSPO	41.3104	-2.14986	0.528765	-4.0658	4.78675031108298e-05	0.000201734
ENSG00000279833	19.3072	-2.14947	0.752039	-2.85819	0.0042606	0.012667
SYNE3	20.6791	-2.14649	0.722685	-2.97016	0.00297641	0.00914254
PHLDA1	314.167	-2.14601	0.19013	-11.2871	1.52014123444593e-29	2.86579374621586e-28
CD24	4321.67	-2.14417	0.0666925	-32.1501	8.80439959371268e-227	2.10765697821188e-224
AK1	48.0395	-2.14412	0.498517	-4.30099	1.70036450220528e-05	7.61771702744687e-05
TEKT2	258.304	-2.14112	0.229935	-9.31187	1.25607025691636e-20	1.69265973283338e-19
SNHG19	77.7681	-2.13155	0.392804	-5.4265	5.74712118101931e-08	3.42572703707693e-07
PACSIN3	39.5485	-2.12906	0.522159	-4.07742	4.55373963249629e-05	0.000192617
ENSG00000276672	57.1784	-2.12876	0.447264	-4.75952	1.94050423760093e-06	9.82840220142186e-06
EYA2	197.017	-2.12126	0.238614	-8.88994	6.11420266287995e-19	7.60156259532478e-18
ARL9	24.3522	-2.11948	0.6768	-3.13163	0.0017384	0.00561222
SPART-AS1	13.5484	-2.11937	0.888145	-2.38629	0.0170193	0.0437653
EDN1	75.7044	-2.11545	0.397146	-5.32663	1.00049844081633e-07	5.83221868497917e-07
ENSG00000251034	24.2568	-2.11534	0.685257	-3.08693	0.00202234	0.00642828
POMC	55.4162	-2.11502	0.450753	-4.6922	2.70285762092823e-06	1.34718153861822e-05
CNTN2	2989.79	-2.11333	0.0852695	-24.7841	1.33114556305979e-135	1.5147003884593e-133
ZNF474	21.5606	-2.11283	0.759818	-2.78071	0.00542408	0.0157227
FOXO4	160.829	-2.11267	0.261188	-8.08868	6.03157114755072e-16	6.363871844869e-15
GRB10	2772.06	-2.11105	0.0740318	-28.5154	7.54539081922853e-179	1.29367764890489e-176
PBK	337.106	-2.10892	0.182608	-11.5489	7.47837697980482e-31	1.45972166048113e-29
PACRG	67.5433	-2.10656	0.418899	-5.0288	4.93567778465695e-07	2.68992319127298e-06
RRM2	1124.45	-2.10543	0.11608	-18.1377	1.60730169019596e-73	8.02859850171703e-72
RNF175	784.145	-2.10429	0.145	-14.5123	1.01198124347404e-47	3.07901967064193e-46
DOC2A	103.448	-2.10239	0.32408	-6.48727	8.74063098116238e-11	6.7312142988466e-10
ABHD3	356.651	-2.09693	0.180838	-11.5957	4.33542385260092e-31	8.50165226118612e-30
EMP2	350.414	-2.09601	0.18311	-11.4468	2.44109324761712e-30	4.70689522479366e-29
ENSG00000229191	46.9363	-2.09583	0.486277	-4.30994	1.63299431986756e-05	7.33791940262783e-05
ASIC2	20.0498	-2.09488	0.732916	-2.85827	0.00425952	0.0126653
SHISA9	200.292	-2.09409	0.247409	-8.46407	2.58204572185408e-17	2.97140182276858e-16
FOSB	149.828	-2.09406	0.281722	-7.43307	1.0610209443922e-13	9.87290299374846e-13
LINC00951	13.3325	-2.09034	0.892589	-2.34189	0.0191864	0.0486175
NEBL	1185.91	-2.08956	0.118092	-17.6943	4.63684316436434e-70	2.1748594324537e-68
FAM78B	27.917	-2.08438	0.620834	-3.35739	0.000786821	0.00271124
SLC1A4	363.27	-2.08422	0.176772	-11.7904	4.37394055595682e-32	8.83668324899715e-31
SOD2-OT1	14.5608	-2.08083	0.860655	-2.41772	0.0156179	0.0405842
KIFC3	208.338	-2.07857	0.232929	-8.9236	4.51353501709644e-19	5.65864382701691e-18
SDK1	684.928	-2.07618	0.149174	-13.9178	4.93883404110265e-44	1.3802083016848e-42
TAP1	29.1804	-2.07492	0.656699	-3.15962	0.00157974	0.00513526
LAMC2	19.756	-2.07449	0.750019	-2.76592	0.00567633	0.0163726
CUX2	443.67	-2.07409	0.179029	-11.5852	4.89645104294868e-31	9.59439731388592e-30
EFEMP2	392.332	-2.07385	0.17357	-11.9482	6.63437352481514e-33	1.36979030262152e-31
CRYL1	125.744	-2.07335	0.302098	-6.86315	6.73562692791175e-12	5.59831422521326e-11
GALNT3	29.1274	-2.07044	0.625243	-3.31142	0.00092824	0.003154
LIN7A	159.783	-2.06926	0.263988	-7.83848	4.56039630549754e-15	4.58478828256735e-14
SHB	114.497	-2.06909	0.316034	-6.54706	5.86812497762802e-11	4.56339783350632e-10
LRRC4C	341.671	-2.06821	0.184379	-11.2171	3.35973944245469e-29	6.24109724394493e-28
GPR62	35.5389	-2.06687	0.548476	-3.76838	0.00016431	0.000636449
LHX2-AS1	109.301	-2.06548	0.317127	-6.51309	7.36209163443154e-11	5.69204982400062e-10
DEPP1	17.0056	-2.06447	0.813459	-2.53789	0.0111522	0.0300826
SEMA3E	15.687	-2.06174	0.873511	-2.36029	0.0182606	0.0465599
SCRT1	21.0203	-2.0615	0.72234	-2.85392	0.00431831	0.012819
SNX10-AS1	94.7575	-2.06111	0.347728	-5.92736	3.07837593149792e-09	2.08247905256624e-08
LRRC17	145.858	-2.06088	0.275651	-7.4764	7.63878866020497e-14	7.17904675010004e-13
FZD9	108.899	-2.0596	0.316898	-6.49924	8.07273351718091e-11	6.23009771893143e-10
CEACAM19	117.972	-2.05894	0.314273	-6.55144	5.69845995742412e-11	4.43553439937537e-10
DTD2	138.781	-2.05878	0.286187	-7.19384	6.2992153014431e-13	5.56554973099299e-12
TRNP1	32.6272	-2.05579	0.593163	-3.46581	0.00052863	0.00187582
GSTM3	276.022	-2.05457	0.200654	-10.2393	1.32133906978988e-24	2.06586438052484e-23
DPYSL4	2156.26	-2.05295	0.0810349	-25.3342	1.34245790500468e-141	1.58441252741831e-139
FIGNL2-DT	29.9478	-2.049	0.609037	-3.36433	0.00076729	0.00264754
PAQR4	287.937	-2.03783	0.198417	-10.2704	9.57792567916106e-25	1.50862733773254e-23
TIFA	79.0522	-2.03683	0.370351	-5.49972	3.80397833620715e-08	2.30812889242603e-07
ENSG00000287594	62.2267	-2.03683	0.418337	-4.86887	1.12240401189341e-06	5.84345543738105e-06
DDAH1	1642.37	-2.03478	0.102976	-19.7597	6.61694394408601e-87	4.00727810456283e-85
ENSG00000270127	38.8339	-2.03384	0.526606	-3.86216	0.000112387	0.000447554
TMEM229B	16.801	-2.03172	0.824261	-2.4649	0.013705	0.0361051
GPC4	1339.81	-2.02985	0.110719	-18.3333	4.48909091808285e-75	2.31056150195441e-73
TSPAN32	70.8249	-2.02889	0.392113	-5.17426	2.28816541426574e-07	1.2868394810947e-06
PEAR1	84.9837	-2.02781	0.35791	-5.66571	1.46414493472024e-08	9.28816942963149e-08
MGAT4A	276.064	-2.0268	0.210675	-9.62052	6.54976130094278e-22	9.30572189313679e-21
BRINP1	20.5942	-2.02612	0.717597	-2.82348	0.00475052	0.0139729
TMPRSS5	145.383	-2.0251	0.27875	-7.26494	3.7321567943144e-13	3.34286899596639e-12
ENSG00000278730	157.077	-2.02251	0.272754	-7.41513	1.21502883144755e-13	1.12728908950573e-12
AMPD3	165.431	-2.02183	0.26346	-7.67416	1.66507786460936e-14	1.62881074843726e-13
LINC01018	21.9117	-2.01753	0.739532	-2.72811	0.00636975	0.0181937
ACAP3	3412.37	-2.01749	0.0862747	-23.3845	6.13828588402248e-121	5.92239560102929e-119
CNIH2	1009.15	-2.01748	0.113517	-17.7724	1.15581900846354e-70	5.48203875509577e-69
POU6F1	93.4675	-2.0154	0.339458	-5.93711	2.90089923635776e-09	1.96503785698287e-08
ENSG00000284642	106.212	-2.01436	0.318728	-6.32001	2.61545162959478e-10	1.94055804388794e-09
CPNE2	399.347	-2.01416	0.168958	-11.9211	9.18999873361718e-33	1.88822848474118e-31
PCGF5	467.868	-2.01131	0.163492	-12.3021	8.8199236951806e-35	1.92935830832076e-33
ENSG00000269825	169.588	-2.00841	0.253673	-7.91733	2.42670565037121e-15	2.47997003133989e-14
SLFN12	214.143	-2.0074	0.228216	-8.79606	1.41704544672844e-18	1.73039115547325e-17
THBD	17.8558	-2.0067	0.769737	-2.60699	0.00913411	0.0251672
MAPK8IP2	1308.11	-2.00665	0.0990519	-20.2586	2.98580398206665e-91	1.93277489910564e-89
ENSG00000272084	19.0781	-2.00634	0.746525	-2.68757	0.00719744	0.0203108
LIX1L	618.749	-2.00244	0.142634	-14.039	8.99165671080834e-45	2.55788440624172e-43
CXCL12	16.5499	-2.00232	0.842039	-2.37794	0.0174095	0.0446679
GAL3ST4	447.308	-1.99934	0.165472	-12.0827	1.30435596189778e-33	2.7512911498883e-32
ENSG00000284621	15.2193	-1.99755	0.829857	-2.40711	0.0160795	0.0416643
HPGD	25.2558	-1.99126	0.648414	-3.07097	0.00213361	0.00675574
TNFAIP2	179.498	-1.99107	0.248855	-8.00093	1.23478303323518e-15	1.28676055311469e-14
NDUFA4L2	21.4389	-1.99018	0.700372	-2.8416	0.00448881	0.0132585
IL6R	15.1654	-1.98986	0.833874	-2.38628	0.0170197	0.0437653
RSPH4A	222.781	-1.98702	0.23632	-8.40816	4.16478686743681e-17	4.72213881864205e-16
PAK5	168.855	-1.98144	0.28065	-7.06019	1.66277321925673e-12	1.43757650557546e-11
CCDC3	26.3043	-1.98029	0.637098	-3.10829	0.00188171	0.00602124
SUSD1	229.749	-1.97954	0.218915	-9.04254	1.53072306320952e-19	1.96370564858148e-18
ENSG00000277476	43.8602	-1.97591	0.495311	-3.98923	6.6289453342907e-05	0.000274001
COL5A2	1355.28	-1.97394	0.105115	-18.7789	1.12308748237601e-78	6.14188466924383e-77
LIMD2	1137.92	-1.97237	0.108146	-18.2381	2.57316279748695e-74	1.30849711395253e-72
PDGFRB	192.24	-1.97045	0.237268	-8.30474	1.00040065996919e-16	1.10562572938668e-15
BSG-AS1	52.2423	-1.9694	0.477618	-4.12338	3.73352639059477e-05	0.000159653
ENSG00000272438	26.1306	-1.96863	0.645638	-3.04913	0.00229509	0.00722465
C2CD4C	402.997	-1.96773	0.188992	-10.4117	2.19196976457787e-25	3.5518028592697e-24
RGS7BP	39.8034	-1.96644	0.519685	-3.78391	0.000154383	0.000600747
TRIM25	264.932	-1.96449	0.206409	-9.51744	1.77489916776353e-21	2.46919223585524e-20
HS6ST3	69.5276	-1.96037	0.406748	-4.81962	1.4383316289061e-06	7.40618203804635e-06
C2orf72	71.692	-1.9573	0.395475	-4.94924	7.45028681428099e-07	3.96999218631626e-06
LINC00926	75.6339	-1.95633	0.376289	-5.199	2.00363193681117e-07	1.1333517698748e-06
STMN3	1248.28	-1.95629	0.106049	-18.4471	5.50482895804882e-76	2.86239825431329e-74
LINC00511	71.8414	-1.95552	0.387701	-5.04388	4.56195904609656e-07	2.49535914625351e-06
METTL24	164.755	-1.95526	0.255902	-7.64066	2.16110796188732e-14	2.09545718505505e-13
SEPTIN3	2967.8	-1.95433	0.0726314	-26.9074	1.79732663501031e-159	2.47865018279275e-157
AIM2	63.1343	-1.95427	0.422508	-4.6254	3.73876645839236e-06	1.83149032590166e-05
SLC45A1	75.2091	-1.954	0.39403	-4.95901	7.08525920112561e-07	3.78422336831325e-06
JUNB	108.942	-1.95392	0.315613	-6.19089	5.98248132595506e-10	4.30043806362917e-09
PCDH19	2949.63	-1.94762	0.0755153	-25.791	1.11889681834895e-146	1.37159452973936e-144
ZNF225-AS1	24.6857	-1.94695	0.653479	-2.97937	0.00288846	0.00889389
CDO1	661.941	-1.94648	0.132522	-14.6879	7.70136728423467e-49	2.41859152026553e-47
BTG1-DT	87.3354	-1.94529	0.350425	-5.55124	2.83656677292142e-08	1.74788445514524e-07
ARMCX3	5151.53	-1.94497	0.0594664	-32.707	1.24248452757347e-234	3.15280448871767e-232
SFTPD-AS1	40.5282	-1.94453	0.514313	-3.78083	0.000156307	0.000607768
SGIP1	401.079	-1.94379	0.166296	-11.6888	1.45478406069633e-31	2.88850904070184e-30
BAIAP3	364.092	-1.9436	0.177836	-10.9292	8.36280516932472e-28	1.4705903061096e-26
NIBAN1	81.3899	-1.94046	0.393788	-4.92768	8.32100542967963e-07	4.4071282149472e-06
EGR2	36.8671	-1.94012	0.53692	-3.61343	0.000302174	0.00111904
KCNJ5	64.0567	-1.9395	0.424729	-4.56644	4.96084006411619e-06	2.39227131560145e-05
ENSG00000287528	21.9957	-1.93748	0.697709	-2.77692	0.00548771	0.0158871
B3GAT2	22.0137	-1.93414	0.693396	-2.78937	0.005281	0.0153606
ENSG00000270062	20.8089	-1.9334	0.715887	-2.7007	0.00691929	0.0196004
H1-10-AS1	205.019	-1.93288	0.240811	-8.02655	1.00252375733933e-15	1.04903259144271e-14
PCLAF	200.115	-1.92931	0.240159	-8.03347	9.47561371701773e-16	9.92748546941886e-15
RFTN1	271.818	-1.9278	0.202334	-9.52784	1.60592097525057e-21	2.23902443664743e-20
RCAN2	269.242	-1.92706	0.201772	-9.55066	1.2887854838106e-21	1.80579412764737e-20
C1orf232	24.4042	-1.92494	0.667421	-2.88415	0.00392472	0.0117524
ENSG00000271860	34.1699	-1.92484	0.56711	-3.39412	0.000688497	0.00239783
LUM	85.0986	-1.92155	0.366169	-5.24771	1.54002003073237e-07	8.81127582408882e-07
TSPAN12	682.024	-1.92095	0.132188	-14.532	7.59423482392004e-48	2.31893752896475e-46
MIRLET7A1HG	54.614	-1.92056	0.439404	-4.37083	1.23773564675346e-05	5.64274919805408e-05
CSMD2	41.1864	-1.91897	0.519057	-3.69702	0.000218142	0.000827654
TMOD2	609.455	-1.91675	0.14898	-12.8658	7.01429155888711e-38	1.69189779759278e-36
UTS2R	36.4168	-1.91484	0.542489	-3.52973	0.000415981	0.00150966
COMT	26.507	-1.91091	0.63747	-2.99765	0.00272066	0.00843556
WDR76	266.727	-1.90794	0.207629	-9.18919	3.95821521335983e-20	5.2068279439609e-19
CHD3	1673.27	-1.90769	0.0882972	-21.6054	1.59929139446136e-103	1.2150305130077e-101
DBI	447.982	-1.90663	0.163109	-11.6893	1.44521165452443e-31	2.87174986167246e-30
ALDOA	55.7275	-1.90652	0.472216	-4.03739	5.40486216502726e-05	0.000226243
FABP7	1042.74	-1.90515	0.111384	-17.1044	1.37657871637242e-65	5.96086773514508e-64
MORF4L2-AS1	26.4474	-1.90468	0.63767	-2.98693	0.00281793	0.00869997
MYRF	275.301	-1.9031	0.214176	-8.88568	6.35298281793431e-19	7.88297990244905e-18
TNFSF12	32.3851	-1.90291	0.57973	-3.2824	0.00102926	0.00346846
ADCY5	252.511	-1.90264	0.207279	-9.17914	4.34565208239132e-20	5.70465191881427e-19
MYD88	714.675	-1.90106	0.130683	-14.5471	6.0950320673086e-48	1.86789177183521e-46
LRRC55	175.361	-1.89916	0.254925	-7.44989	9.34203705533752e-14	8.7248505807578e-13
HIP1R	1327.59	-1.89863	0.102515	-18.5204	1.41321286924628e-76	7.47089094940093e-75
ZNF702P	125.991	-1.89862	0.290128	-6.54407	5.98659516000941e-11	4.65410086351834e-10
CDH4	327.582	-1.89789	0.193391	-9.81372	9.82797999891386e-23	1.43572246673828e-21
ITGA11	29.9581	-1.8973	0.589942	-3.21609	0.00129951	0.00429306
SYNE2	11466.3	-1.89725	0.0527086	-35.9952	9.95640627251014e-284	3.94755951820226e-281
CDH6	509.088	-1.8933	0.162771	-11.6317	2.84492074621736e-31	5.60045492127739e-30
ENSG00000272420	25.0511	-1.89075	0.651181	-2.90357	0.00368932	0.011117
FAM111B	298.366	-1.88862	0.199762	-9.45434	3.25073808070715e-21	4.47814760032269e-20
ENSG00000262198	28.6574	-1.88519	0.606414	-3.10876	0.00187877	0.00601259
CGAS	22.4087	-1.88399	0.796387	-2.36567	0.0179974	0.0459673
DYDC2	31.0004	-1.88365	0.588516	-3.20068	0.00137105	0.00451236
ARHGAP33	1676.77	-1.88214	0.0954257	-19.7236	1.35156274681601e-86	8.10777888899673e-85
TRIM14	57.0515	-1.87916	0.42988	-4.37136	1.23473506317471e-05	5.63008126290354e-05
CRACR2A	28.3041	-1.87401	0.62471	-2.99981	0.0027015	0.00838213
PARD3B	525.461	-1.87132	0.148872	-12.57	3.08895357583136e-36	6.98593556031379e-35
LINC02977	132.311	-1.87124	0.284096	-6.58665	4.49871250463836e-11	3.52983394573897e-10
PPFIA3	254.22	-1.87123	0.20565	-9.0991	9.1087132796361e-20	1.1816646189712e-18
NR3C1	34.3491	-1.871	0.553766	-3.37868	0.000728335	0.0025248
CCN2	5139.75	-1.86984	0.0630042	-29.6779	1.47909906683552e-193	2.93219834538683e-191
MIR222HG	26.0031	-1.86831	0.632673	-2.95305	0.00314651	0.00961381
EDIL3-DT	27.1658	-1.86822	0.627817	-2.97574	0.00292279	0.00899199
ENSG00000260398	37.7642	-1.86785	0.533214	-3.503	0.000460054	0.00165376
ENPP1	115.766	-1.8659	0.316257	-5.89996	3.63585600009817e-09	2.44461701119478e-08
CNRIP1	202.77	-1.86582	0.229684	-8.12342	4.53212163485821e-16	4.81383786038205e-15
OPLAH	125.911	-1.86308	0.291209	-6.39775	1.57687297642328e-10	1.1901591843171e-09
TEX15	107.055	-1.86037	0.327195	-5.6858	1.30198071187521e-08	8.30511829156198e-08
H2AC20	19.8858	-1.85956	0.743375	-2.50151	0.0123666	0.0330179
RGS5	270.542	-1.8584	0.218129	-8.51972	1.59938522310459e-17	1.8582600749212e-16
STK32B	52.7727	-1.85797	0.452194	-4.10878	3.97758789096561e-05	0.00016949
A2M	18.7294	-1.8542	0.742208	-2.49822	0.0124817	0.0332833
TMEM132E	28.0995	-1.85375	0.632093	-2.93273	0.00335999	0.0102139
ELN	71.3647	-1.84951	0.395914	-4.6715	2.99005264784308e-06	1.48159706969377e-05
PPP1R14B	1159.04	-1.84661	0.110341	-16.7354	7.23202533594374e-63	2.98394541300118e-61
PRMT8	269.835	-1.8465	0.206037	-8.96197	3.18927938375735e-19	4.0242647619514e-18
ENSG00000288538	50.1365	-1.84639	0.455886	-4.05011	5.11928443140267e-05	0.000215034
RIIAD1	32.7252	-1.8461	0.567212	-3.25469	0.00113518	0.00379415
GRIA3	488.638	-1.8459	0.151045	-12.2209	2.40459338386409e-34	5.17967377890928e-33
MIATNB	47.7827	-1.84576	0.49193	-3.75207	0.000175381	0.00067685
SLC35G2	59.5486	-1.84441	0.423563	-4.3545	1.33367942008704e-05	6.05729645332173e-05
EPHB3	457.648	-1.84359	0.168126	-10.9655	5.59947216494794e-28	9.9361263066821e-27
ENSG00000277270	17.5426	-1.84351	0.780446	-2.36213	0.0181704	0.0463484
ENSG00000282057	25.6192	-1.8424	0.63702	-2.89222	0.00382536	0.0114847
NCAM2	72.2382	-1.84011	0.387369	-4.75029	2.03127125710325e-06	1.02533336282067e-05
LINC00680	151.937	-1.83827	0.267745	-6.86575	6.61436534078293e-12	5.50293509909399e-11
JAZF1	98.6075	-1.83812	0.328964	-5.5876	2.30235113334162e-08	1.43261795018498e-07
CCN1	3939.15	-1.83641	0.0689209	-26.6452	2.0340192992861e-156	2.6604762741951e-154
FRMPD3	86.0127	-1.8364	0.355143	-5.17088	2.32999003308444e-07	1.30978061784487e-06
DOK4	269.088	-1.83631	0.20289	-9.05078	1.41946472750066e-19	1.82559135632687e-18
ENSG00000235609	103.333	-1.83544	0.329518	-5.57007	2.54634241119536e-08	1.57940451439947e-07
PLEKHA2	99.9714	-1.83493	0.343793	-5.3373	9.43395766747606e-08	5.50947470223717e-07
OAF	202.317	-1.83202	0.24065	-7.61282	2.6817433500444e-14	2.58153404807954e-13
PDLIM1	214.516	-1.82888	0.238966	-7.65329	1.95895780630033e-14	1.90673395991066e-13
KCNN1	247.781	-1.82885	0.231392	-7.90367	2.7080043122449e-15	2.76299193499052e-14
BRSK2	901.078	-1.82637	0.114416	-15.9625	2.33172279066219e-57	8.8046824126567e-56
LRATD2	1315.59	-1.82468	0.105817	-17.2437	1.24728379153978e-66	5.48523851132095e-65
NECAB1	20.7665	-1.82432	0.725048	-2.51613	0.011865	0.0318226
ENSG00000286747	25.4036	-1.82386	0.648761	-2.8113	0.00493422	0.0144398
IDH1	4111.52	-1.82242	0.0686174	-26.5591	2.01550429299945e-155	2.59611276319091e-153
PARM1	775.766	-1.82194	0.132159	-13.786	3.09530515578355e-43	8.5188035062915e-42
PLA2G3	102.296	-1.8212	0.33639	-5.41394	6.16538197721959e-08	3.66642998996829e-07
PKNOX2	574.479	-1.82003	0.143205	-12.7093	5.25127133210418e-37	1.22360890773318e-35
PTCH2	79.3438	-1.81924	0.362427	-5.0196	5.17792814941238e-07	2.80927788734957e-06
EDRF1-AS1	25.3193	-1.81599	0.644916	-2.81585	0.00486478	0.0142693
SRRM3	155.99	-1.81506	0.272349	-6.66449	2.65586268487381e-11	2.12460641956724e-10
ENSG00000288840	72.2913	-1.81421	0.383096	-4.73566	2.18345759965547e-06	1.09648202238784e-05
ITPR2	48.0925	-1.81246	0.465492	-3.89365	9.87470480837103e-05	0.000397164
NEXMIF	164.049	-1.80987	0.285446	-6.34051	2.29004718031696e-10	1.70510408452297e-09
GLYCTK	171.251	-1.8095	0.255124	-7.09265	1.31568663929787e-12	1.14451657429494e-11
TSPEAR-AS2	37.7512	-1.80912	0.526517	-3.43602	0.000590328	0.00207847
MIR17HG	93.3687	-1.80282	0.337552	-5.34087	9.24993303678142e-08	5.40822697715043e-07
ENSG00000273066	76.1503	-1.80027	0.373711	-4.81728	1.45524776744358e-06	7.49024586184194e-06
ENSG00000250899	108.713	-1.79792	0.336552	-5.34219	9.18285354069942e-08	5.37148244802323e-07
ENKUR	90.6616	-1.7979	0.352901	-5.09463	3.49421390251248e-07	1.93508681310027e-06
TMEM117	36.3194	-1.79655	0.532874	-3.37144	0.000747755	0.00258682
TMEM243	189.404	-1.79629	0.239789	-7.49111	6.82935354300725e-14	6.43740141730346e-13
PLSCR4	18.1119	-1.79609	0.756995	-2.37266	0.0176606	0.0452117
SCARA3	548.145	-1.79446	0.145883	-12.3007	8.97844169345602e-35	1.96234244592116e-33
ENSG00000279838	29.3397	-1.79387	0.614999	-2.91686	0.00353572	0.0106987
CCNE1	176.605	-1.79101	0.244528	-7.32436	2.40040317561825e-13	2.17769862643236e-12
SNRPGP10	82.5898	-1.78972	0.35484	-5.04372	4.56562038898847e-07	2.49682365022807e-06
NIPAL2	33.9944	-1.78963	0.552356	-3.23999	0.00119535	0.00397485
ABCB4	30.4418	-1.78937	0.598661	-2.98895	0.00279939	0.0086501
MITF	33.9165	-1.78893	0.55373	-3.23069	0.00123492	0.00409194
PDZD4	1331.46	-1.78815	0.0967249	-18.487	2.62691253445543e-76	1.37438980539807e-74
CCDC69	19.2199	-1.78714	0.730571	-2.44622	0.0144363	0.0378079
ALPK1	31.616	-1.7844	0.570926	-3.12544	0.00177536	0.00571844
STX1B	422.199	-1.78156	0.161858	-11.0069	3.5389016143042e-28	6.33283698610502e-27
AKAP5	78.684	-1.78121	0.369546	-4.81999	1.43566918569642e-06	7.39847798274709e-06
TUBA1A	35136.4	-1.78049	0.04373	-40.7155	0	0
TSHZ1	252.13	-1.77925	0.206126	-8.63187	6.03577563896286e-18	7.16360181658945e-17
DLK2	70.7034	-1.77764	0.388302	-4.57798	4.69483549944155e-06	2.27046790162625e-05
CAND2	406.801	-1.77528	0.174345	-10.1826	2.37169027590884e-24	3.6740928419528e-23
CYSRT1	42.5977	-1.77305	0.491528	-3.60722	0.000309501	0.00114417
JDP2	83.8355	-1.77158	0.36488	-4.85525	1.20235482606222e-06	6.24048961164429e-06
BTN3A2	31.3402	-1.76837	0.572787	-3.0873	0.00201984	0.00642193
CPE	1250.47	-1.76805	0.0985231	-17.9456	5.19928234734266e-72	2.51778224358435e-70
TMSB4X	12552	-1.76767	0.0501941	-35.2166	1.11207915468308e-271	3.91930674306712e-269
ST3GAL6-AS1	34.6476	-1.76615	0.55802	-3.16502	0.00155072	0.00504935
CDKL2	92.8339	-1.76454	0.345275	-5.11054	3.21235751194683e-07	1.78405716492998e-06
SCG3	413.459	-1.76405	0.170672	-10.3359	4.84629387849492e-25	7.7342583123779e-24
FBLN7	283.235	-1.76341	0.195277	-9.03032	1.71174250471838e-19	2.19149677382588e-18
EFHD1	213.965	-1.76175	0.22383	-7.87091	3.52062204826079e-15	3.56345370860062e-14
TRPS1	382.525	-1.76132	0.173727	-10.1385	3.72892420394004e-24	5.73116000454141e-23
INA	1988.5	-1.75909	0.0828568	-21.2304	4.99852240536717e-100	3.64475592058023e-98
PLEKHO1	1282.06	-1.75906	0.0973033	-18.0781	4.73927967509995e-73	2.33060507278413e-71
MMRN1	1514.07	-1.75805	0.113989	-15.4231	1.1453294767897e-53	4.01418998253295e-52
DCHS1	2641.33	-1.7533	0.0743398	-23.5849	5.50354847604653e-123	5.51986334307038e-121
SVIL-AS1	93.4385	-1.75311	0.351926	-4.98146	6.31058952824772e-07	3.38973770701283e-06
ANKRD65	85.3629	-1.75281	0.351138	-4.9918	5.98195021918918e-07	3.22207571241617e-06
ATOH8	57.6054	-1.75046	0.423462	-4.13368	3.56999109333536e-05	0.000153047
ENSG00000223901	34.0902	-1.74504	0.5685	-3.06955	0.00214378	0.00678455
TCEAL2	203.328	-1.74294	0.242304	-7.19319	6.32934375742916e-13	5.58827758680462e-12
NPY2R-AS1	20.9327	-1.74088	0.725304	-2.4002	0.016386	0.0423674
PDE4D	133.136	-1.73872	0.280541	-6.19773	5.72842575487568e-10	4.12599499091599e-09
PDLIM2	104.144	-1.73435	0.328836	-5.27421	1.33330126901548e-07	7.68048120346603e-07
HNMT	86.6252	-1.73214	0.353482	-4.90022	9.5729302632197e-07	5.03446850630466e-06
SLC5A9	39.5534	-1.73213	0.51163	-3.3855	0.000710476	0.00246862
MAPK15	300.823	-1.73025	0.205468	-8.42101	3.73244374584304e-17	4.2433136223462e-16
ENSG00000259969	218.837	-1.72928	0.234797	-7.36501	1.77128700416763e-13	1.62496051087324e-12
RAB3A	214.483	-1.72838	0.226725	-7.62324	2.47392807095849e-14	2.38510352585758e-13
PLSCR1	167.517	-1.72682	0.251561	-6.86442	6.67596230675496e-12	5.55236130887929e-11
GLB1L2	728.099	-1.72639	0.126105	-13.6901	1.16294466373195e-42	3.15611987617094e-41
SH3GL3	55.7411	-1.72379	0.429404	-4.01438	5.9601869567891e-05	0.000248167
PRKCD	89.4834	-1.7228	0.340767	-5.05566	4.28915516725288e-07	2.35374810486682e-06
RNF224	37.0725	-1.72052	0.53338	-3.22569	0.00125667	0.00416022
RND3	341.603	-1.71994	0.188359	-9.13122	6.77322978636849e-20	8.84108569079735e-19
PLAUR	72.8995	-1.71919	0.381452	-4.50695	6.576578613188e-06	3.11984823910349e-05
RGMA	9566.82	-1.71872	0.0547703	-31.3804	3.74025134969823e-216	8.11186991440962e-214
DRC1	45.6403	-1.71862	0.479432	-3.58469	0.000337477	0.00124162
ENSG00000267443	33.7296	-1.71834	0.559239	-3.07263	0.00212181	0.00672257
APELA	31.5191	-1.71655	0.569799	-3.01256	0.00259057	0.00807166
DGKK	40.1344	-1.71378	0.506604	-3.38288	0.000717313	0.00249101
WASF1	2413.11	-1.71179	0.0761789	-22.4707	8.0309684489668e-112	7.05141260873815e-110
TSPAN15	167.881	-1.71139	0.272893	-6.27129	3.58068335567901e-10	2.62373202859818e-09
STC2	391.652	-1.70978	0.170158	-10.0482	9.35468058855483e-24	1.41547417969337e-22
CREB5	3103.67	-1.70769	0.0725425	-23.5406	1.56845117943225e-122	1.56076269325857e-120
GPM6B	2061.76	-1.70767	0.0805166	-21.2089	7.90028931849892e-100	5.74412153171662e-98
STMN1	5665.57	-1.70733	0.058388	-29.2412	5.81396747871133e-188	1.1009658565097e-185
BNIP3P17	27.0974	-1.70691	0.613724	-2.78123	0.00541528	0.0157007
CALY	43.2614	-1.70642	0.485927	-3.51168	0.000445289	0.00160614
ANKRD13B	938.602	-1.70627	0.113811	-14.9921	8.26956762475454e-51	2.70064708466083e-49
GPC2	1732.74	-1.70374	0.0870357	-19.5752	2.51788780186324e-85	1.46539915074036e-83
MFSD13A	72.2216	-1.7	0.381351	-4.45784	8.27902943116985e-06	3.86959609165472e-05
KCNG1	33.4838	-1.69966	0.554112	-3.06735	0.00215963	0.006833
CACNA1E	198.094	-1.69805	0.230972	-7.35173	1.95664982342037e-13	1.78876317507458e-12
SLC22A23	740.401	-1.69715	0.125728	-13.4986	1.59334826665982e-41	4.18109744224332e-40
ENSG00000286810	21.6269	-1.69517	0.726524	-2.33327	0.0196341	0.0496081
ICAM1	44.1773	-1.69471	0.487962	-3.47303	0.000514618	0.00183045
LINC01918	57.9211	-1.69289	0.42711	-3.96359	7.38308705136433e-05	0.000303198
AKR1C2	61.4079	-1.69174	0.437524	-3.86662	0.000110355	0.000440225
DBX2	36.5034	-1.6913	0.532375	-3.17689	0.00148861	0.00486271
NRCAM	2497.68	-1.68957	0.0778158	-21.7125	1.56458244333592e-104	1.20672582065802e-102
C3orf70	251.123	-1.68854	0.209022	-8.0783	6.56782164305143e-16	6.91815999138356e-15
ODAD1	23.5985	-1.68847	0.655212	-2.57699	0.00996662	0.0271939
GUCY1A1	88.5122	-1.68704	0.376472	-4.48118	7.42310211514386e-06	3.49140345082068e-05
SH2D7	24.5931	-1.68592	0.64244	-2.62424	0.00868415	0.024041
GNG11	87.1758	-1.6812	0.37818	-4.4455	8.76859153798042e-06	4.07888194823562e-05
ACBD7	660.337	-1.68023	0.130992	-12.827	1.15775151021242e-37	2.77150420487171e-36
CRYBG2	111.786	-1.67909	0.31075	-5.40336	6.54028312108969e-08	3.87937550719147e-07
EFNB2	3630.89	-1.67896	0.0653879	-25.6769	2.11741993724874e-145	2.55854909084223e-143
MYCN	910.902	-1.67816	0.121107	-13.8568	1.15790143143374e-43	3.20761450028725e-42
QKI	10404.6	-1.67755	0.0532736	-31.4893	1.21858971994517e-217	2.66566501238005e-215
P2RY2	30.8292	-1.67323	0.579665	-2.88654	0.00389501	0.0116717
MST1R	25.4198	-1.67271	0.643326	-2.60009	0.0093199	0.0256416
TMEM200A	246.185	-1.67033	0.211963	-7.88027	3.26672735719892e-15	3.31307780531265e-14
BLVRA	159.4	-1.67022	0.257837	-6.47781	9.30605588275804e-11	7.14712978283854e-10
TRIM58	79.6311	-1.6698	0.362964	-4.60047	4.21533232997228e-06	2.05029821493285e-05
ANKRD35	42.5783	-1.6684	0.564271	-2.95674	0.00310914	0.00950994
CHST15	80.5776	-1.66829	0.364716	-4.57422	4.77994681010695e-06	2.3076702874137e-05
NFASC	1231.44	-1.66739	0.104247	-15.9945	1.39475089333675e-57	5.29817423928443e-56
NIPSNAP3B	189.487	-1.66653	0.241428	-6.90282	5.09811223542251e-12	4.28217801965727e-11
INTS6L	723.028	-1.66653	0.12998	-12.8215	1.24334875332731e-37	2.96801266375169e-36
SEC14L2	40.2225	-1.66489	0.523097	-3.18276	0.00145878	0.00477202
ENSG00000268049	62.4969	-1.6631	0.407706	-4.07917	4.51971474468459e-05	0.000191306
TMEM121	108.957	-1.66163	0.309268	-5.37278	7.75325438997253e-08	4.55836029067546e-07
RADIL	299.869	-1.66118	0.190504	-8.71989	2.78475106070688e-18	3.36490753168748e-17
CNNM1	74.9705	-1.66043	0.369668	-4.49169	7.06588030336022e-06	3.33575279437704e-05
TP53INP2	552.566	-1.66036	0.142099	-11.6845	1.52932304265587e-31	3.03413387078912e-30
LAMA4	161.432	-1.65967	0.254682	-6.51663	7.19034305801369e-11	5.56265107003345e-10
KCNC1	780.199	-1.65887	0.124819	-13.2902	2.63932352826822e-40	6.73770971124811e-39
DAPK2	63.3837	-1.65874	0.402856	-4.11746	3.83069274316778e-05	0.000163615
DIRAS1	383.945	-1.65835	0.167049	-9.92728	3.16776117743577e-23	4.69520676854163e-22
CFAP57	34.6993	-1.65669	0.552929	-2.9962	0.00273363	0.00846958
TCEAL9	878.907	-1.65559	0.120233	-13.7698	3.87462597644863e-43	1.06405448216866e-41
ELAVL2	690.58	-1.65497	0.133634	-12.3843	3.17776074889443e-35	7.0424173801918e-34
CCDC183-AS1	30.5714	-1.65422	0.576796	-2.86794	0.00413149	0.0123105
BMP1	432.987	-1.65184	0.161678	-10.2169	1.66658441410192e-24	2.59764001890886e-23
POU3F2	1713.07	-1.65131	0.0882781	-18.7058	4.43936214842939e-78	2.41218018236394e-76
DKK3	599.428	-1.65055	0.139454	-11.8358	2.5483563277955e-32	5.1939391018322e-31
PTPRN2	1480.71	-1.64968	0.0965976	-17.0779	2.16828768857312e-65	9.35719389413996e-64
CORO6	46.1898	-1.64934	0.468762	-3.5185	0.000433995	0.00156942
TMEM198	247.55	-1.64877	0.207432	-7.9485	1.88787433669324e-15	1.94182453561374e-14
ENSG00000260293	190.451	-1.64767	0.251582	-6.54925	5.78266443282647e-11	4.49831728948411e-10
MPP1	35.8369	-1.64756	0.556601	-2.96004	0.00307603	0.00942003
HECA	437.387	-1.64486	0.164534	-9.99711	1.56908457698575e-23	2.3547197327908e-22
ACAT2	1708.9	-1.64446	0.20037	-8.20711	2.26573786259277e-16	2.44235761526302e-15
ST8SIA4	251.922	-1.64252	0.206109	-7.96919	1.59712365921928e-15	1.65214076040315e-14
BICC1	133.985	-1.64241	0.282898	-5.80566	6.41142371034841e-09	4.20604644907164e-08
FAM107A	681.023	-1.64185	0.127914	-12.8355	1.03666167574399e-37	2.48632230831793e-36
HBEGF	274.938	-1.64163	0.196907	-8.33708	7.6148774570098e-17	8.47489102945718e-16
IGDCC3	10219.7	-1.64114	0.0494	-33.2215	5.27448292624041e-242	1.43913983068119e-239
ENSG00000279369	60.5741	-1.63973	0.421233	-3.8927	9.91361615636309e-05	0.000398539
CACNG4	1351.55	-1.63657	0.0947053	-17.2806	6.58036396201417e-67	2.91917369818373e-65
ENSG00000239415	65.6299	-1.6345	0.395277	-4.13508	3.54829860403571e-05	0.000152168
E2F8	55.176	-1.63295	0.436646	-3.73975	0.000184203	0.000707992
EPHB1	283.144	-1.63046	0.197551	-8.25338	1.53970753908925e-16	1.67323677963125e-15
PRTFDC1	363.18	-1.63044	0.175206	-9.30586	1.32909554403387e-20	1.78821842151958e-19
PXMP2	68.5414	-1.63039	0.38833	-4.19846	2.68731898149801e-05	0.000117146
PELI2	1436.12	-1.62982	0.0931941	-17.4885	1.75324326467351e-68	7.9728580360377e-67
SCARB1	118.355	-1.62896	0.300122	-5.42766	5.70973122950088e-08	3.40423942548367e-07
MYCNOS	39.4255	-1.62803	0.507867	-3.20562	0.00134773	0.00444081
WDR86	690.553	-1.62625	0.132413	-12.2816	1.1370520876384e-34	2.47238189578615e-33
ENSG00000286449	22.6634	-1.62285	0.691825	-2.34575	0.0189887	0.0481694
ENSG00000277534	82.9661	-1.62208	0.355982	-4.55662	5.19841040122016e-06	2.50302967610933e-05
TRIM5	237.99	-1.62114	0.211863	-7.6518	1.98187147947009e-14	1.92681949392925e-13
CNTN4	146.708	-1.61869	0.26763	-6.04824	1.46440476331902e-09	1.01666951762572e-08
TM9SF5P	177.315	-1.61523	0.244233	-6.61348	3.75398495242737e-11	2.95830335924983e-10
DMC1	22.657	-1.6149	0.677121	-2.38495	0.0170815	0.0439064
RIMKLA	143.622	-1.61453	0.277857	-5.81067	6.2223986180532e-09	4.09050168220466e-08
DAAM2	275.012	-1.61291	0.197629	-8.16127	3.31509317462434e-16	3.5404246340948e-15
HPCA	41.2884	-1.61246	0.503834	-3.20039	0.00137244	0.00451635
FAM219A	1016.1	-1.61203	0.112514	-14.3274	1.47513121630525e-46	4.3677309934359e-45
ENSG00000279196	47.291	-1.61078	0.465235	-3.46229	0.000535591	0.00189866
L1CAM	1102.43	-1.60941	0.107792	-14.9307	2.07939844278621e-50	6.75604807755442e-49
AK9	105.036	-1.60835	0.321799	-4.998	5.79271635601504e-07	3.12811614245332e-06
CAMK2N1	1241.82	-1.60697	0.0981007	-16.3808	2.6209847367246e-60	1.03272496419855e-58
NR2F1	8650.55	-1.60583	0.0582668	-27.5599	3.36685091973526e-167	5.11579892744205e-165
ENSG00000228999	69.7206	-1.60512	0.382691	-4.19429	2.73725450979908e-05	0.000119139
SCN1B	81.8518	-1.60245	0.355152	-4.51201	6.42175141340033e-06	3.05153449653621e-05
TSPAN2	352.499	-1.60188	0.182525	-8.77622	1.69062739968655e-18	2.05951369500942e-17
TYMP	40.8812	-1.60122	0.503162	-3.18232	0.00146101	0.00477868
ERC2	261.023	-1.60074	0.200447	-7.98583	1.39576917493977e-15	1.45035392359118e-14
ENHO	91.1488	-1.60048	0.3347	-4.78184	1.73695473689194e-06	8.84689410851724e-06
NANS	135.319	-1.59926	0.293993	-5.43978	5.33476179763563e-08	3.1889182712604e-07
KANK4	90.1902	-1.59874	0.346321	-4.61635	3.90542941649977e-06	1.90724155973213e-05
FAM89B	89.9267	-1.59829	0.337201	-4.73987	2.13851736696266e-06	1.07561701063781e-05
ENSG00000261762	31.565	-1.59749	0.595677	-2.68181	0.00732247	0.020627
SLC7A4	28.6118	-1.59551	0.596432	-2.67508	0.00747107	0.0209734
INAFM2	375.031	-1.59313	0.168929	-9.43076	4.07117025164133e-21	5.57506449732319e-20
TCEAL3	126.374	-1.59189	0.284562	-5.59417	2.21676020813694e-08	1.38173152251228e-07
SLC16A7	102.961	-1.59157	0.324557	-4.9038	9.39984694195428e-07	4.9465183772727e-06
SLC9A5	102.831	-1.5903	0.316528	-5.02419	5.05574413839688e-07	2.74827565363798e-06
ENSG00000285677	23.5014	-1.58954	0.671019	-2.36884	0.0178439	0.0456118
SPATA13	817.43	-1.58794	0.117555	-13.5081	1.40178508405032e-41	3.69369641825305e-40
SLITRK5	1057.51	-1.58788	0.107462	-14.7762	2.08756132032749e-49	6.64640759138143e-48
LINC01414	120.575	-1.58696	0.31779	-4.99373	5.92229748980761e-07	3.19254151937643e-06
ENSG00000277459	34.4881	-1.58521	0.550595	-2.87909	0.00398825	0.0119258
ADGRD1	23.3034	-1.58236	0.673819	-2.34834	0.0188571	0.0478891
CAMK2A	118.472	-1.58177	0.295403	-5.35462	8.57351558737863e-08	5.03245334327395e-07
UBXN10	156.321	-1.58166	0.265841	-5.94962	2.68758929511958e-09	1.82884361393562e-08
ENSG00000286058	50.5308	-1.58109	0.484727	-3.26182	0.00110699	0.00370724
WWTR1	321.003	-1.58017	0.184756	-8.55275	1.20186867043759e-17	1.40541094526976e-16
CES4A	52.6875	-1.57871	0.441894	-3.5726	0.000353449	0.00129569
CEP170B	923.651	-1.57816	0.118538	-13.3136	1.93051174936478e-40	4.93817899598098e-39
APH1B	819.674	-1.5774	0.119179	-13.2355	5.47205203635014e-40	1.38300119942614e-38
GLYATL2	40.1917	-1.57226	0.51645	-3.04437	0.00233169	0.00732988
DPP6	280.65	-1.57178	0.199141	-7.89278	2.95516985254469e-15	3.00912660547036e-14
FAM114A1	164.419	-1.57058	0.253339	-6.19952	5.66351623275933e-10	4.08504048909233e-09
RASGEF1A	37.4109	-1.56979	0.541106	-2.90108	0.00371881	0.0111952
SLC46A1	74.3799	-1.56898	0.373973	-4.19543	2.72348615880555e-05	0.000118621
C4orf48	512.514	-1.56683	0.155107	-10.1016	5.4347627278807e-24	8.30765688072125e-23
ENSG00000277135	34.051	-1.56548	0.555184	-2.81975	0.00480603	0.0141166
NUDT10	361.307	-1.56448	0.173717	-9.0059	2.13908803188502e-19	2.72897731569042e-18
FSIP1	57.426	-1.56407	0.438756	-3.56479	0.000364145	0.00133298
HOOK2	423.24	-1.56374	0.167819	-9.31801	1.18546003925997e-20	1.599205130049e-19
KITLG	321.275	-1.56214	0.184184	-8.48142	2.22462555261079e-17	2.56707018633465e-16
PFKFB3	791.007	-1.56192	0.121795	-12.8242	1.19984916907782e-37	2.86957329550893e-36
ENSG00000273906	93.0344	-1.56027	0.337205	-4.62706	3.70887324352535e-06	1.81754844639737e-05
SH3GL2	47.9729	-1.56026	0.471999	-3.30565	0.000947572	0.0032141
MYORG	74.2902	-1.5602	0.393725	-3.96265	7.41217907291336e-05	0.000304294
GRIK2	66.022	-1.55761	0.400223	-3.89184	9.94849451025331e-05	0.000399815
CKB	13542.9	-1.55302	0.0630575	-24.6286	6.24546514809705e-134	7.01233089083906e-132
ENSG00000261770	31.882	-1.55246	0.563925	-2.75296	0.0059059	0.0169815
ZNF704	1684.4	-1.55035	0.0935052	-16.5803	9.66833164676146e-62	3.90038021520782e-60
ENSG00000255445	24.8612	-1.54995	0.640926	-2.4183	0.0155931	0.0405322
IL27RA	58.7133	-1.54899	0.425359	-3.6416	0.000270945	0.00101181
MEIS1	1215.22	-1.54709	0.100616	-15.3763	2.36106944844405e-53	8.19591480906534e-52
ENSG00000271851	33.829	-1.546	0.54884	-2.81684	0.00484981	0.0142271
FHL1	1995.48	-1.5428	0.0817977	-18.8612	2.37945391311245e-79	1.31543884630127e-77
FUT8-AS1	73.3603	-1.54156	0.375091	-4.10982	3.95970903219138e-05	0.000168842
FAM106A	85.2941	-1.54093	0.350711	-4.39373	1.11423156276572e-05	5.11092297635214e-05
TLE1P1	29.7729	-1.54068	0.5801	-2.65588	0.00791015	0.0221009
MEGF9	645.741	-1.53994	0.134234	-11.472	1.82371615355128e-30	3.53527863990556e-29
BOK	156.772	-1.53938	0.258323	-5.95913	2.53591022616822e-09	1.73026948074801e-08
SYT17	699.492	-1.53752	0.136211	-11.2878	1.50837546019666e-29	2.84572693698811e-28
DIAPH2	124.662	-1.53463	0.28927	-5.30519	1.12553578941837e-07	6.53856928948975e-07
STX10	321.042	-1.53451	0.203939	-7.52437	5.29749600964872e-14	5.02519481289108e-13
ZFAND5	6613	-1.53397	0.0553178	-27.7302	3.02374477398468e-169	4.76568469812802e-167
ALMS1P1	41.5622	-1.53345	0.491849	-3.11773	0.00182252	0.00585103
C8orf58	225.701	-1.53325	0.240241	-6.38213	1.74638004083671e-10	1.31146473916044e-09
ITPKB	330.674	-1.53291	0.192837	-7.94924	1.87665179684948e-15	1.93184743793329e-14
NRXN1	263.84	-1.53284	0.201878	-7.5929	3.12815006403464e-14	3.00328444475516e-13
TPH1	66.2489	-1.53249	0.390903	-3.92038	8.84109884493776e-05	0.000358432
EFNA3	114.539	-1.53197	0.297804	-5.14421	2.68654040694859e-07	1.50057149078408e-06
TRIM2	3236.71	-1.53165	0.0773924	-19.7907	3.58370192572168e-87	2.18597202800932e-85
CDHR1	154.386	-1.53127	0.273136	-5.60625	2.06762735106616e-08	1.29290399293504e-07
CDHR3	61.115	-1.52986	0.411332	-3.71928	0.00019979	0.00076385
NNAT	7853.13	-1.52934	0.05704	-26.8118	2.3542213208025e-158	3.16076010663299e-156
MEIS2	1909.72	-1.52785	0.0828322	-18.4451	5.70587760363461e-76	2.96087206937072e-74
SLC7A6	207.008	-1.52645	0.225711	-6.76283	1.35319545347607e-11	1.1030303447464e-10
SCRG1	28.5504	-1.52425	0.601519	-2.53401	0.0112766	0.0303666
KCNK5	54.2259	-1.52379	0.438702	-3.4734	0.000513905	0.00182817
MYH2	38.405	-1.52318	0.51227	-2.97338	0.00294537	0.00905486
SOX2-OT	613.148	-1.52314	0.139265	-10.937	7.66859005809267e-28	1.3513227272507e-26
NUDT8	52.058	-1.52075	0.457903	-3.32111	0.000896588	0.00306297
ABTB2	178.39	-1.51892	0.245751	-6.18075	6.3798799470976e-10	4.57314840840682e-09
ZNF354C	166.678	-1.51653	0.249402	-6.08067	1.19683587159903e-09	8.35674953521759e-09
BACE2	31.2527	-1.51638	0.578782	-2.61995	0.00879419	0.0243112
ZNF793-AS1	93.0978	-1.51582	0.329455	-4.601	4.20463160546814e-06	2.0454855634347e-05
LINC02614	54.7534	-1.51532	0.434501	-3.48748	0.000487586	0.00174236
ACSF2	328.835	-1.51375	0.179697	-8.42394	3.64045619991806e-17	4.14430579062004e-16
N4BP2L2-IT2	45.8503	-1.51341	0.52753	-2.86886	0.00411949	0.0122792
GATM	411.935	-1.51303	0.161503	-9.36845	7.3608451022309e-21	1.00043623175741e-19
SHISA7	119.743	-1.50995	0.329053	-4.58878	4.45835986237937e-06	2.16352804566603e-05
HMGCS1	9340.9	-1.50995	0.161181	-9.36807	7.38681223417697e-21	1.00342805375932e-19
ING3	401.595	-1.50972	0.170889	-8.83454	1.00511667778988e-18	1.23870013107908e-17
SPATS2L	350.931	-1.50952	0.176967	-8.52996	1.46396467154845e-17	1.70404144681386e-16
ZNF681	310.509	-1.50815	0.185095	-8.14795	3.70130876584258e-16	3.94624831652334e-15
NT5DC2	3588.15	-1.50799	0.0677486	-22.2586	9.32108830633285e-110	8.0177157889219e-108
GABRG3	129.638	-1.50666	0.288604	-5.2205	1.78441554415056e-07	1.01432671220476e-06
NKAIN2	91.6001	-1.50639	0.332475	-4.53084	5.87493924781153e-06	2.80905565127601e-05
CORO2B	532.977	-1.50622	0.145233	-10.3711	3.35790883981867e-25	5.39284410192398e-24
ULBP3	225.378	-1.50609	0.216151	-6.96775	3.22060766665793e-12	2.73686937513212e-11
ST7-AS1	54.6631	-1.50576	0.446128	-3.37516	0.000737726	0.00255421
CHIC2	211.379	-1.50493	0.221016	-6.80914	9.81844006851088e-12	8.07071320824307e-11
HDAC11	243.438	-1.50281	0.207521	-7.24174	4.42977642966779e-13	3.9551575264891e-12
TMEM221	103.066	-1.50213	0.326317	-4.60327	4.15908497111531e-06	2.02449225286881e-05
MID1	2330.18	-1.50186	0.0841351	-17.8505	2.86205534437243e-71	1.37546693870171e-69
GABARAP	61.2821	-1.50159	0.404459	-3.71259	0.00020515	0.000781281
DYSF	36.8231	-1.50109	0.539991	-2.77985	0.00543844	0.0157607
ENSG00000289268	127.224	-1.49851	0.282428	-5.3058	1.12178851304624e-07	6.51978550585164e-07
KALRN	1159.4	-1.49844	0.100615	-14.8928	3.66916832793246e-50	1.18605281937944e-48
EZR	1313.55	-1.49494	0.0973164	-15.3616	2.9614830361384e-53	1.02380970084485e-51
ESCO2	213.168	-1.4944	0.221543	-6.74539	1.526183789622e-11	1.24084952456451e-10
GDPD2	205.752	-1.48961	0.224722	-6.62869	3.38670180576582e-11	2.68052271744565e-10
ENSG00000279425	36.6015	-1.48856	0.530471	-2.8061	0.00501453	0.0146577
BTN3A3	58.9698	-1.4885	0.423479	-3.51494	0.000439852	0.00158789
RHOBTB2	516.316	-1.48614	0.144109	-10.3126	6.1794349943413e-25	9.80632664048846e-24
CTNND2	2464.89	-1.4846	0.0753386	-19.7057	1.92713505942908e-86	1.15061299136501e-84
CORO1A	174.236	-1.48423	0.248974	-5.96141	2.50067174739561e-09	1.7076034873564e-08
AFAP1	141.726	-1.48391	0.26868	-5.52298	3.33291200729384e-08	2.03495289184507e-07
PHACTR1	267.816	-1.48389	0.205042	-7.23699	4.58743776992169e-13	4.0916075012922e-12
BASP1	3665.59	-1.48321	0.0652188	-22.742	1.72155049391421e-114	1.55460298160403e-112
ZNF367	265.769	-1.48206	0.197509	-7.50373	6.20248844170086e-14	5.857392787799e-13
CADM4	1187.89	-1.48092	0.100829	-14.6875	7.74848699720092e-49	2.43038142835567e-47
TMEM163	321.894	-1.47997	0.186626	-7.93014	2.18902591444421e-15	2.24339792322382e-14
LONRF2	372.839	-1.47673	0.169472	-8.71371	2.94094784229928e-18	3.54857591528027e-17
LTBP3	535.724	-1.47468	0.14524	-10.1534	3.19884026676415e-24	4.93138346106563e-23
EGR3	26.8548	-1.47439	0.609099	-2.42061	0.0154944	0.0402962
GUCY1A2	237.013	-1.47421	0.212404	-6.94057	3.90516388548069e-12	3.30311778646908e-11
VASH2	224.109	-1.47347	0.23444	-6.28508	3.27680328584895e-10	2.40941418077129e-09
STARD10	102.645	-1.47317	0.317601	-4.63845	3.51034230025334e-06	1.72391979618596e-05
COL22A1	493.256	-1.47179	0.147222	-9.9971	1.56919450961547e-23	2.3547197327908e-22
KIAA0319	61.2331	-1.47179	0.407222	-3.61422	0.000301257	0.00111597
PPARA	286.134	-1.47162	0.192738	-7.63535	2.25213634770759e-14	2.18121984057558e-13
EPB41L4A	133.248	-1.47121	0.278691	-5.279	1.29892621054502e-07	7.49437303150976e-07
SERPINB9	50.9054	-1.47114	0.454609	-3.23605	0.00121196	0.00402428
BAZ1A	941.011	-1.46998	0.114065	-12.8872	5.31361538466431e-38	1.28903432491259e-36
OLFM1	470.529	-1.46859	0.15566	-9.43461	3.92439950389088e-21	5.37988316646306e-20
FBXL7	922.119	-1.46805	0.1126	-13.0377	7.46388623845791e-39	1.84776695903287e-37
ENSG00000250519	27.7112	-1.46746	0.597717	-2.4551	0.0140845	0.0369743
IQSEC3	44.8794	-1.46653	0.47138	-3.11114	0.00186367	0.00596953
GALNT8	70.513	-1.46567	0.397576	-3.68651	0.00022735	0.000859891
GPRC5B	1675.28	-1.46411	0.0859123	-17.0419	4.01229427595413e-65	1.72562656359891e-63
MOB3C	78.0356	-1.46366	0.374481	-3.90851	9.28657470937381e-05	0.000374876
IZUMO4	144.666	-1.46268	0.276618	-5.28772	1.23847717167244e-07	7.16515235549207e-07
LINC02897	38.1698	-1.46261	0.516764	-2.83033	0.00464996	0.0137041
SLC6A9	202.275	-1.46124	0.256221	-5.70304	1.1769201408373e-08	7.53579323082174e-08
TES	132.325	-1.45941	0.280019	-5.21181	1.8700439791444e-07	1.06109941795146e-06
SETBP1	1555.2	-1.45924	0.093602	-15.5898	8.53587528566235e-55	3.05929146008025e-53
CFAP54	120.758	-1.45656	0.289336	-5.03413	4.80015703650231e-07	2.61887733393348e-06
SLC38A3	136.848	-1.45625	0.272336	-5.34725	8.93007738258838e-08	5.22964951726703e-07
CDH10	375.963	-1.45514	0.168128	-8.65492	4.9324082253365e-18	5.88987570437241e-17
MT-TN	666.629	-1.45469	0.362965	-4.0078	6.1287927348062e-05	0.000254656
PWWP2B	112.99	-1.45453	0.313302	-4.64257	3.44097902058807e-06	1.69346087368934e-05
SYT13	252.68	-1.45265	0.208256	-6.9753	3.05224073026388e-12	2.59814184939437e-11
SLCO3A1	201.326	-1.45246	0.230311	-6.30653	2.85355046203242e-10	2.10981477197181e-09
NREP	822.998	-1.45182	0.118064	-12.297	9.40548478613488e-35	2.05214253179856e-33
KCNJ11	63.3714	-1.45107	0.402788	-3.60256	0.000315096	0.00116401
PCDHB16	174.466	-1.45097	0.242115	-5.9929	2.06133652892084e-09	1.41790226135447e-08
TLE5	1902.42	-1.45081	0.0852817	-17.012	6.68981091541601e-65	2.85781063937174e-63
GAS1	4321.83	-1.45055	0.0703692	-20.6135	2.07761890831578e-94	1.41719300533637e-92
LNC-LBCS	102.165	-1.45047	0.324948	-4.4637	8.05560512118319e-06	3.77280382108932e-05
BMP6	53.0679	-1.44966	0.436919	-3.31791	0.000906948	0.00309325
IFIT1	42.7169	-1.44869	0.518089	-2.79621	0.0051705	0.0150685
WWC1	510.58	-1.44687	0.144699	-9.99914	1.53731229241596e-23	2.31097745379473e-22
NXF4	38.5294	-1.44441	0.547517	-2.6381	0.00833712	0.0231764
E2F1	577.983	-1.44324	0.144438	-9.99211	1.65036588012165e-23	2.47213897332273e-22
KATNAL1	544.354	-1.44301	0.148426	-9.72211	2.42691358617625e-22	3.49307613438584e-21
TTYH1	6037.38	-1.44289	0.0597034	-24.1677	4.86218322139328e-129	5.07727980423269e-127
C21orf58	763.329	-1.44245	0.13547	-10.6477	1.78653547282659e-26	3.01619012794242e-25
PDE10A	1750.24	-1.44233	0.0974843	-14.7955	1.56648024504837e-49	4.99364776609325e-48
CYB561	268.484	-1.44222	0.203503	-7.08697	1.37082224074856e-12	1.18962429408327e-11
ADGRB1	300.777	-1.44155	0.187213	-7.70006	1.35999092124685e-14	1.33448451765811e-13
TRHDE	31.0414	-1.4415	0.577787	-2.49487	0.0126005	0.0335295
OTOA	31.143	-1.44146	0.567161	-2.54153	0.0110367	0.0298027
SLC34A3	49.9878	-1.44075	0.465145	-3.09742	0.00195215	0.00623328
EML3	377.743	-1.43888	0.167571	-8.58667	8.95259269973333e-18	1.053185163448e-16
LYNX1	79.8545	-1.43627	0.390731	-3.67586	0.000237048	0.000893374
PRELID3A	119.438	-1.43602	0.294635	-4.87389	1.09422929510976e-06	5.70613817579329e-06
PCYT2	438.566	-1.43488	0.160641	-8.93217	4.17727048011075e-19	5.24484109019348e-18
TESK2	91.9447	-1.43403	0.34271	-4.18437	2.85959398948129e-05	0.000124165
XRCC2	743.843	-1.43322	0.129216	-11.0917	1.37630461278582e-28	2.50169982445847e-27
PRKCA	237.493	-1.43211	0.213206	-6.71703	1.85464138138664e-11	1.49925215204479e-10
ENSG00000254682	29.1062	-1.43102	0.58365	-2.45185	0.0142125	0.0372758
ADCYAP1R1	41.2789	-1.42981	0.507401	-2.81792	0.00483362	0.0141927
MCTP1	170.78	-1.42955	0.245339	-5.82686	5.64804233658712e-09	3.72935400184486e-08
DMRT3	651.89	-1.42938	0.132511	-10.7869	3.9697066261566e-27	6.85713448868099e-26
WDR47	441.268	-1.42907	0.155164	-9.21007	3.25924841112376e-20	4.31871688941334e-19
CICP16	57.1586	-1.42878	0.41881	-3.41153	0.000645983	0.00225907
GNG12	577.729	-1.42878	0.139234	-10.2618	1.04790109405043e-24	1.64749010294484e-23
ENSG00000272777	27.1596	-1.42861	0.602728	-2.37024	0.0177765	0.0454679
KLF12	1373.64	-1.42702	0.105669	-13.5046	1.46954042533684e-41	3.86420604071733e-40
MSRB3	411.986	-1.4264	0.161527	-8.8307	1.04019074751915e-18	1.28006014637723e-17
BSN	752.718	-1.42455	0.128076	-11.1227	9.72405556901902e-29	1.77772269498456e-27
INSYN1	140.919	-1.42128	0.269253	-5.27861	1.30166132083295e-07	7.50844646877383e-07
TMEM131L	910.036	-1.41984	0.116309	-12.2075	2.83353005503271e-34	6.08298013083375e-33
SYT16	113.933	-1.4182	0.306486	-4.6273	3.70459722167563e-06	1.81580364110526e-05
ARL10	1002.22	-1.41784	0.110156	-12.8712	6.53640822762497e-38	1.5796319883427e-36
ENSG00000234921	55.6671	-1.41553	0.439499	-3.22078	0.00127842	0.00422633
TMEM178B	1211.8	-1.41526	0.102084	-13.8638	1.0503828313427e-43	2.91294692298591e-42
STS	139.45	-1.4139	0.277912	-5.0876	3.62631939376564e-07	2.00430961918543e-06
PARP14	70.6057	-1.41368	0.379514	-3.72496	0.000195345	0.000747981
SKA2	1234.67	-1.41332	0.100148	-14.1123	3.19096801581846e-45	9.19078472206509e-44
CDC25B	529.769	-1.41305	0.14304	-9.8787	5.14952549725142e-23	7.59263274217052e-22
HHIPL1	165.214	-1.41195	0.256753	-5.49925	3.81418023524486e-08	2.3126600590045e-07
ENSG00000261101	54.8276	-1.41029	0.42651	-3.30659	0.000944407	0.00320421
PIK3C2B	2679.84	-1.40894	0.0759209	-18.5579	7.03426666936143e-77	3.73419491077503e-75
PIM1	431.647	-1.40736	0.162748	-8.64752	5.26288989510584e-18	6.27564995715746e-17
DLGAP3	114.117	-1.40668	0.299883	-4.69075	2.7220941793948e-06	1.35650313829817e-05
TSSC2	451.654	-1.40615	0.166496	-8.44556	3.02598583524072e-17	3.45875633194745e-16
SAMHD1	233.53	-1.40465	0.212337	-6.6152	3.71055557248561e-11	2.92862667657301e-10
RTN1	1315.5	-1.40072	0.102442	-13.6732	1.46743223426775e-42	3.96128648346215e-41
IGSF11	148.961	-1.40001	0.266711	-5.24919	1.52773504460179e-07	8.74956424331258e-07
ENSG00000258515	57.3015	-1.39649	0.440335	-3.17142	0.00151695	0.00494892
ADAMTS16-DT	54.3366	-1.39537	0.438035	-3.18553	0.00144489	0.0047333
LRRC43	54.5931	-1.39506	0.451257	-3.09149	0.00199155	0.00634152
FADS2	6668.52	-1.3942	0.0621386	-22.4369	1.71783159044129e-111	1.49793734046212e-109
LGALS3	76.3925	-1.39363	0.38547	-3.61542	0.00029986	0.00111144
RNF165	1746.58	-1.3924	0.0936652	-14.8657	5.50313794480736e-50	1.76986217172987e-48
PRRT4	29.4769	-1.39238	0.581865	-2.39297	0.0167128	0.0430721
C1R	29.4594	-1.3913	0.593505	-2.34421	0.0190676	0.0483503
DOK6	130.469	-1.38911	0.28179	-4.92959	8.2402229148823e-07	4.36616530518142e-06
ABCC4	1197.37	-1.38816	0.0991739	-13.9972	1.62131147896539e-44	4.58648592851134e-43
FRMD4B	547.628	-1.3876	0.143961	-9.63873	5.48616644899585e-22	7.81647802601178e-21
SERPINE1	205.297	-1.38641	0.226034	-6.13366	8.58805322020198e-10	6.07363016896949e-09
EDNRA	37.6772	-1.38518	0.517348	-2.67746	0.0074182	0.0208411
EIF4EBP1	283.972	-1.38469	0.19775	-7.00224	2.5190482443945e-12	2.15149273650322e-11
RBM43	67.7535	-1.38418	0.38352	-3.60915	0.000307196	0.00113615
PDGFRA	61.2001	-1.38263	0.418454	-3.30413	0.000952714	0.00323067
RALGAPA2	1101.96	-1.38157	0.112301	-12.3023	8.80102660245183e-35	1.92688567762912e-33
BAALC	370.351	-1.37931	0.168755	-8.17343	2.99731530103342e-16	3.2077973751043e-15
ZFHX3	1594.76	-1.37894	0.090017	-15.3186	5.74202019499749e-53	1.97430572422847e-51
DUT-AS1	32.7536	-1.37873	0.57316	-2.40549	0.0161507	0.0418272
LYPD1	50.9394	-1.37868	0.475681	-2.89833	0.00375154	0.0112831
TOMM5	73.2285	-1.37748	0.393169	-3.50353	0.000459136	0.00165069
FAM81A	42.8641	-1.37724	0.506904	-2.71696	0.0065885	0.0187551
ARHGDIG	69.2926	-1.37633	0.380902	-3.61334	0.000302276	0.00111909
CCDC157	163.223	-1.37591	0.249832	-5.50735	3.64267654376857e-08	2.21608528645715e-07
GOLGA2P5	320.556	-1.37519	0.191441	-7.18336	6.80172997658372e-13	5.99076355972967e-12
SLIT3	52.0411	-1.37412	0.438034	-3.13701	0.00170682	0.00551843
FAM131B	818.574	-1.37342	0.125945	-10.905	1.09129254870062e-27	1.91239975298883e-26
CCNE2	121.404	-1.37293	0.297505	-4.61481	3.93450916259335e-06	1.92107311912269e-05
SFXN5	298.558	-1.37208	0.200439	-6.8454	7.62624924017118e-12	6.31579877510913e-11
RAB8B	3919.89	-1.37065	0.0689747	-19.8717	7.15195131448598e-88	4.42636011231907e-86
CAB39L	274.079	-1.37024	0.197774	-6.92831	4.25894934038923e-12	3.59636737146012e-11
KIF25	107.413	-1.36927	0.306298	-4.47039	7.80775349998108e-06	3.66213946510203e-05
ST3GAL5	111.809	-1.36886	0.304483	-4.49568	6.9347003397819e-06	3.2793145941477e-05
PLEKHA7	739.143	-1.3672	0.124144	-11.013	3.30713024324792e-28	5.93063108992339e-27
MAFK	226.477	-1.36662	0.233766	-5.84611	5.0319483866229e-09	3.33993435287879e-08
PRKD1	525.053	-1.36537	0.147304	-9.26906	1.87789599598233e-20	2.50930020526864e-19
AFDN-DT	366.448	-1.36456	0.173589	-7.86085	3.81535351647949e-15	3.85408421499471e-14
CFAP43	175.937	-1.36396	0.243257	-5.60707	2.05780110186002e-08	1.28707673058166e-07
PKIA	1357.09	-1.3639	0.097863	-13.9368	3.78566392957316e-44	1.06027839087107e-42
FAM184A	183	-1.36205	0.235576	-5.78179	7.39110934346316e-09	4.8275263729827e-08
IGSF9	1427.09	-1.36129	0.0928823	-14.6561	1.2312764259908e-48	3.84300606513118e-47
SEMA3C	76.2639	-1.35952	0.377251	-3.60376	0.000313652	0.00115901
LRRC1	389.127	-1.35934	0.163706	-8.30355	1.01046387568703e-16	1.11577549371446e-15
ENOX2	327.976	-1.35827	0.181728	-7.47419	7.76836421508072e-14	7.29272075315106e-13
LMO1	46.0448	-1.35651	0.46434	-2.92138	0.00348482	0.0105623
PCBP4	3569.71	-1.35648	0.0767905	-17.6647	7.84245726605855e-70	3.6581314912911e-68
OR7E12P	65.7516	-1.35616	0.41494	-3.26833	0.00108185	0.00362785
GK	259.329	-1.35554	0.198614	-6.825	8.79274568596895e-12	7.24402343446306e-11
TBL1Y	103.614	-1.35494	0.320749	-4.22431	2.39675621276671e-05	0.000105166
TAGLN3	989.948	-1.35491	0.123566	-10.9651	5.62656258426995e-28	9.97722051543327e-27
SLC7A5	1642.08	-1.35322	0.0966283	-14.0044	1.46602628538258e-44	4.16112046885716e-43
CDC45	276.701	-1.35314	0.195962	-6.90513	5.01575969487053e-12	4.214400736998e-11
SIGIRR	108.382	-1.35225	0.31089	-4.34961	1.3637820338964e-05	6.18405452289515e-05
FBLL1	119.027	-1.35172	0.303204	-4.45811	8.26859856026946e-06	3.86561641813927e-05
RADX	415.916	-1.3496	0.16479	-8.18981	2.61644772040438e-16	2.80966402476771e-15
UPP1	568.136	-1.34912	0.146052	-9.23726	2.52893096637051e-20	3.36153081569679e-19
CENPV	2628.58	-1.34898	0.0745735	-18.0893	3.8722758477394e-73	1.90794174051238e-71
NRXN2	845.846	-1.34792	0.118009	-11.4222	3.23994652023122e-30	6.20948964885704e-29
NEDD9	248.809	-1.34744	0.22001	-6.12444	9.10052232323963e-10	6.41460427645016e-09
ENSG00000280239	66.6254	-1.34671	0.390818	-3.44588	0.000569207	0.00200941
FIGNL2	581.503	-1.34501	0.139052	-9.67271	3.93814644229188e-22	5.62671542641646e-21
THSD4	247.439	-1.34323	0.21233	-6.32615	2.51357506039886e-10	1.86879481856493e-09
ENSG00000287315	128.125	-1.34213	0.285906	-4.69433	2.67488460600995e-06	1.33428733787109e-05
RNASEH2C	393.191	-1.33957	0.166943	-8.02408	1.0229205687053e-15	1.069934436558e-14
RND1	74.2984	-1.33944	0.374151	-3.57993	0.000343681	0.00126317
DHCR24	4395.13	-1.33936	0.0800568	-16.7301	7.91393664510529e-63	3.26000231119394e-61
RCAN3	237.315	-1.33911	0.208683	-6.41694	1.39043617874906e-10	1.05446258325635e-09
SMARCA5-AS1	90.5784	-1.33899	0.341541	-3.92042	8.83935815160663e-05	0.000358419
GARIN1A	118.966	-1.33841	0.292725	-4.57224	4.82533210870242e-06	2.32913833475982e-05
ZWINT	721.915	-1.33721	0.124577	-10.734	7.04430052774597e-27	1.20613445270954e-25
FAM86GP	103.744	-1.33502	0.321311	-4.15491	3.25417334360491e-05	0.000140314
ENSG00000277744	49.2251	-1.33457	0.455004	-2.9331	0.003356	0.0102035
FAM171A1	1757.51	-1.33161	0.0859138	-15.4994	3.50162165752964e-54	1.24270838545195e-52
ACAT1	263.92	-1.33113	0.199138	-6.68445	2.31798112774284e-11	1.85958808461823e-10
MLLT11	2080.03	-1.33	0.0843904	-15.76	5.85957235735569e-56	2.14245891308214e-54
SFRP2	15384.9	-1.32888	0.0575825	-23.0779	7.71365575503996e-118	7.196103484711e-116
ENSG00000284630	45.2774	-1.32868	0.493358	-2.69314	0.00707826	0.0200146
SYNE1	522.04	-1.32776	0.142304	-9.33047	1.05399742518369e-20	1.42413123876657e-19
NEIL1	387.156	-1.32707	0.166571	-7.96699	1.62591043581002e-15	1.68054897387695e-14
TEX9	202.379	-1.32352	0.233212	-5.67518	1.38545592166174e-08	8.81101353688385e-08
GRIK4	39.0899	-1.32331	0.501689	-2.63771	0.00834685	0.0232009
RNF141	1931.11	-1.32331	0.0812568	-16.2855	1.25084575957982e-59	4.90575133683738e-58
NR2F2-AS1	164.092	-1.32164	0.251783	-5.24913	1.52819975276301e-07	8.74956424331258e-07
AFF3	286.62	-1.32003	0.188764	-6.99303	2.69015903970716e-12	2.29609100681363e-11
ZC3HAV1L	142.916	-1.31885	0.270022	-4.88423	1.03831753492329e-06	5.43355484608755e-06
GPC1	4306.01	-1.31764	0.0617013	-21.3552	3.48920243686895e-101	2.56633367639274e-99
OLFM2	312.998	-1.31641	0.183078	-7.19042	6.45905551095599e-13	5.69883635572004e-12
ZCCHC18	118.616	-1.31629	0.297626	-4.42261	9.75147826035844e-06	4.51374974200284e-05
CDC6	348.539	-1.31626	0.181217	-7.26346	3.77312127245488e-13	3.3783681118046e-12
NECTIN3	1614.68	-1.31623	0.0933372	-14.1018	3.69944275999042e-45	1.06432380991788e-43
CCDC40	462.558	-1.31555	0.160991	-8.17159	3.04358010394795e-16	3.25593782199322e-15
GABRQ	37.0888	-1.31527	0.537058	-2.44903	0.0143243	0.0375457
CA3	42.4852	-1.31422	0.497029	-2.64414	0.00818982	0.0228144
OSBPL6	563.195	-1.31412	0.145517	-9.0307	1.7057184117663e-19	2.18488665818122e-18
NFYC-AS1	44.9477	-1.31385	0.490492	-2.67865	0.00739207	0.0207746
HMGA2	5427.11	-1.31385	0.06382	-20.5867	3.60888413426987e-94	2.45510549348788e-92
CASP7	246.147	-1.3135	0.224666	-5.84646	5.0214508797553e-09	3.33383872511226e-08
ENSG00000268230	36.155	-1.31289	0.534304	-2.4572	0.0140025	0.0367942
WIPF3	269.578	-1.31266	0.194994	-6.7318	1.67576461570642e-11	1.35898137179771e-10
MCM10	521.867	-1.31192	0.143739	-9.12706	7.03820640157136e-20	9.18223585809117e-19
PAM	4723.7	-1.31121	0.0623925	-21.0155	4.73118181965855e-98	3.381795455601e-96
BAG2	78.7961	-1.31062	0.373443	-3.50957	0.000448831	0.00161715
DTX4	7354.58	-1.31045	0.0557346	-23.5123	3.05558675160061e-122	3.01694606310761e-120
SLC18B1	343.934	-1.30974	0.178545	-7.33561	2.20711294551978e-13	2.0080850122827e-12
ELL2	725.764	-1.30961	0.129673	-10.0994	5.55927318290309e-24	8.48775914658038e-23
SLC4A8	1094.11	-1.3083	0.106273	-12.3107	7.92925587453116e-35	1.74052653820267e-33
DPYSL5	8538.27	-1.30826	0.0557718	-23.4573	1.11357579155764e-121	1.08264313068104e-119
SLC6A6	582.452	-1.30763	0.136246	-9.59755	8.18651483204212e-22	1.15664150257833e-20
ADAP1	63.5218	-1.30657	0.396242	-3.29739	0.000975865	0.00329948
MIR3936HG	79.1738	-1.30569	0.365284	-3.57445	0.000350959	0.00128712
CYP46A1	243.629	-1.30476	0.210354	-6.20267	5.5513487846022e-10	4.00755264322278e-09
VWCE	443.687	-1.30469	0.155311	-8.40046	4.44724373999227e-17	5.03564524329781e-16
RMDN2	58.3457	-1.3039	0.435383	-2.99483	0.00274595	0.0085034
TTC23L	58.244	-1.30342	0.421612	-3.09152	0.00199134	0.00634152
MTA2	2231.04	-1.30305	0.0790966	-16.4741	5.62753278581804e-61	2.23822326708672e-59
ANAPC15	80.857	-1.30127	0.370778	-3.50956	0.00044885	0.00161715
SAXO2	83.7254	-1.29996	0.376413	-3.45355	0.000553261	0.0019572
ENSG00000278989	112.261	-1.29942	0.304984	-4.26063	2.03855456955155e-05	9.02448049587762e-05
ZNF674-AS1	67.3795	-1.29852	0.401643	-3.23303	0.00122485	0.00406229
CELF2	4358.74	-1.29847	0.0642019	-20.2249	5.91651923773336e-91	3.80080191537934e-89
EEPD1	91.1463	-1.29805	0.335563	-3.86827	0.000109612	0.000437464
NEIL3	143.005	-1.29635	0.271227	-4.77958	1.75665341962039e-06	8.94184162946187e-06
GRIN2D	214.59	-1.29622	0.222306	-5.8308	5.51627999366696e-09	3.64899908340196e-08
TMEM220	63.2631	-1.29498	0.406127	-3.1886	0.00142962	0.00468691
CTSC	386.498	-1.29283	0.171294	-7.5474	4.4403469475103e-14	4.23267482318084e-13
RGS11	174.847	-1.29226	0.246257	-5.24759	1.54100476373518e-07	8.81492242555908e-07
LMO3	1719.24	-1.29089	0.0894576	-14.4302	3.34104192190421e-47	1.00330105051265e-45
ENSG00000272604	43.4982	-1.2904	0.514503	-2.50805	0.0121398	0.0324807
EIF4E3	390.437	-1.29021	0.180149	-7.16191	7.95599425748049e-13	6.99284219894588e-12
XYLB	68.2224	-1.29018	0.395273	-3.26401	0.00109848	0.00368071
PCDHGC4	121.327	-1.29001	0.316784	-4.07221	4.65700049089372e-05	0.000196625
RPS6KA2	1319.68	-1.28842	0.0958772	-13.4382	3.61031878405099e-41	9.39608606618398e-40
TRPV3	71.5892	-1.28813	0.371964	-3.46305	0.000534081	0.00189357
ENSG00000281566	96.2297	-1.28775	0.339402	-3.79416	0.000148146	0.000578426
ENSG00000287837	49.7155	-1.28747	0.463831	-2.77574	0.00550764	0.0159376
CARD19	163.647	-1.28738	0.275107	-4.67957	2.87476846874162e-06	1.42837771478987e-05
CYTH1	683.699	-1.28649	0.1335	-9.6366	5.60142317650542e-22	7.97621285655584e-21
SERPINE2	269.436	-1.28604	0.196611	-6.54106	6.1084931197084e-11	4.74450605793084e-10
C2CD2L	217.301	-1.28531	0.216582	-5.9345	2.94736531049483e-09	1.9959806446172e-08
ENSG00000207751	106.353	-1.28514	0.312737	-4.10933	3.96810728128735e-05	0.000169171
KHK	50.6668	-1.28427	0.443636	-2.89486	0.00379328	0.0113951
ACVR2B-AS1	110.815	-1.28319	0.301546	-4.25539	2.08687102386001e-05	9.22710441373895e-05
ZNF235	125.658	-1.28284	0.291976	-4.39367	1.11452760602801e-05	5.11135694974894e-05
BCHE	111.379	-1.28215	0.300478	-4.26704	1.98080505608813e-05	8.77955079445176e-05
DPY19L2P1	50.6246	-1.28189	0.44634	-2.87201	0.00407867	0.0121732
PKMYT1	329.368	-1.28064	0.185293	-6.91145	4.797289058652e-12	4.03751939845089e-11
SHC3	603.057	-1.2792	0.139609	-9.16273	5.06000977423423e-20	6.62869117300948e-19
NLN	644.729	-1.27902	0.132128	-9.68018	3.66080546263194e-22	5.23340499235412e-21
TSPOAP1	1693.62	-1.27896	0.0953418	-13.4144	4.97772200440518e-41	1.28624944869431e-39
FAM171B	2265.7	-1.27742	0.0807852	-15.8125	2.55016317987116e-56	9.37831749119286e-55
TMEM88B	49.6	-1.27725	0.45948	-2.77977	0.00543976	0.0157627
RNASEH2B	345.364	-1.27704	0.177264	-7.2042	5.83861830248369e-13	5.16759467825335e-12
ENSG00000280079	92.0375	-1.27638	0.328113	-3.89007	0.000100214	0.000402425
PDIA5	49.4869	-1.27611	0.444938	-2.86807	0.00412982	0.012307
TRMO	108.462	-1.27514	0.304418	-4.18876	2.80479688077139e-05	0.000121932
PLK4	742.598	-1.27513	0.12444	-10.2469	1.22202035386289e-24	1.9176726332264e-23
NTN3	63.3106	-1.27499	0.402668	-3.16635	0.00154367	0.00502895
HMGB3	2630.97	-1.27498	0.0720024	-17.7075	3.67178378522851e-70	1.72539839907729e-68
MYH3	56.1714	-1.27426	0.448099	-2.84371	0.00445921	0.0131895
CADPS	766.362	-1.2741	0.12105	-10.5254	6.59794942579632e-26	1.09212633189551e-24
GLIPR1	164.567	-1.274	0.253663	-5.02242	5.1024127600337e-07	2.77245661211681e-06
SELENOM	77.0215	-1.27305	0.36429	-3.4946	0.00047478	0.00170043
ESPL1	885.56	-1.2718	0.115508	-11.0105	3.40184025111217e-28	6.09616499802057e-27
DTX3L	35.5781	-1.2665	0.542089	-2.33633	0.0194742	0.0492584
FDPS	1314.94	-1.26608	0.105191	-12.036	2.29694642931051e-33	4.81694344163258e-32
KCNH7	51.8099	-1.26332	0.443714	-2.84714	0.0044114	0.0130709
YWHAH-AS1	80.2725	-1.26288	0.361198	-3.49636	0.000471651	0.00169106
CENPU	910.653	-1.26059	0.111506	-11.305	1.2388578949404e-29	2.34073113061151e-28
SYCP2	45.868	-1.25886	0.491991	-2.55871	0.0105061	0.0285003
SEC61G	330.794	-1.25873	0.177413	-7.09492	1.29425474363749e-12	1.12741895364921e-11
LHX5-AS1	1524.96	-1.25762	0.102763	-12.2381	1.94487248480649e-34	4.19652545084734e-33
GMNN	466.179	-1.25681	0.149918	-8.38332	5.14539284810646e-17	5.79256182434345e-16
TMEM161B-DT	1622.33	-1.25669	0.0878499	-14.305	2.03688001313141e-46	6.00998027130344e-45
FAM238C	50.7684	-1.2561	0.447948	-2.80413	0.00504524	0.0147339
NAA38	226.259	-1.25541	0.221799	-5.66014	1.51249133245397e-08	9.58288827990501e-08
UBXN6	958.964	-1.25441	0.112281	-11.172	5.58762952882943e-29	1.02818056050795e-27
PPP2R3C	374.051	-1.25308	0.173231	-7.23359	4.70393285388312e-13	4.19109185980633e-12
ZBTB7C	37.0457	-1.25299	0.529936	-2.36443	0.0180579	0.0461032
CDK5R1	795.403	-1.25161	0.119656	-10.46	1.31794085911879e-25	2.15759672904124e-24
SLC38A2	3395.89	-1.25126	0.077332	-16.1804	6.93657240698356e-59	2.68316348821963e-57
FBXL19-AS1	109.017	-1.25114	0.305127	-4.10039	4.12458958827311e-05	0.0001754
MCRIP2	142.229	-1.251	0.268835	-4.6534	3.26498287971537e-06	1.61059371253455e-05
ENSG00000272977	64.101	-1.25096	0.414121	-3.02075	0.00252149	0.00787674
PSME1	371.253	-1.25094	0.172058	-7.27047	3.58234632777028e-13	3.21663262799614e-12
ENSG00000285796	163.667	-1.25091	0.250787	-4.98796	6.10201454914627e-07	3.28256559645085e-06
MIR9-1HG	273.934	-1.25048	0.210029	-5.95385	2.61902254736148e-09	1.78409925206168e-08
MAB21L2	190.614	-1.24771	0.240709	-5.18351	2.17749527184697e-07	1.22731991388531e-06
LRRC10B	68.7307	-1.24771	0.402932	-3.09658	0.00195764	0.00624844
SLC9A3-AS1	829.711	-1.24629	0.133924	-9.30594	1.32811523214107e-20	1.78784742788222e-19
ERH	1682.3	-1.24624	0.0857867	-14.5272	8.15153681425907e-48	2.48612075314692e-46
KIT	154.099	-1.24621	0.263644	-4.72688	2.27998471560179e-06	1.1435977892547e-05
ACKR3	225.106	-1.24508	0.212309	-5.8645	4.50478081957728e-09	3.00338447968401e-08
PRDX2	4277.75	-1.24506	0.068312	-18.226	3.20884242164847e-74	1.62523705487684e-72
PNMA6A	94.9345	-1.24351	0.323447	-3.84457	0.000120766	0.000478161
MTG1	258.547	-1.24348	0.207156	-6.00264	1.94135008694941e-09	1.33790761695658e-08
KCTD21	98.3431	-1.24288	0.320836	-3.8739	0.000107109	0.000428099
FGF12	80.5465	-1.24183	0.37825	-3.2831	0.00102673	0.00346039
ZNF587B	269.476	-1.24125	0.206589	-6.00829	1.87484696243736e-09	1.2934812852596e-08
TSNAXIP1	156.91	-1.24113	0.259885	-4.7757	1.79084203184192e-06	9.10673678516809e-06
ITPRIP	123.845	-1.24029	0.290627	-4.26764	1.97555441712902e-05	8.75933834259109e-05
FAT3	2303.45	-1.23934	0.0933743	-13.2728	3.32880169872544e-40	8.45528960011593e-39
SRGAP1	630.363	-1.23833	0.146169	-8.47191	2.41403475606001e-17	2.78184068733074e-16
HDC	63.0521	-1.2351	0.398167	-3.10198	0.00192233	0.00614348
MRPL2	42.5022	-1.2348	0.485364	-2.54407	0.010957	0.0296094
ZC4H2	765.278	-1.23254	0.119668	-10.2996	7.07402205708445e-25	1.11909794076383e-23
C1orf112	305.53	-1.23233	0.216805	-5.68405	1.31542787204195e-08	8.38667895805639e-08
TRIM24	7464.72	-1.23195	0.0611297	-20.153	2.53332295021283e-90	1.60707674654126e-88
KCNMB4	299.993	-1.23172	0.189293	-6.50696	7.66878880006186e-11	5.92556381856181e-10
CABLES1	122.341	-1.23128	0.294472	-4.18131	2.89838149265974e-05	0.00012572
VEGFC	53.4451	-1.22921	0.438128	-2.8056	0.00502225	0.0146735
SLC9A3	142.157	-1.2282	0.285437	-4.30288	1.68591607272349e-05	7.55966077846946e-05
FMN2	459.426	-1.22745	0.16015	-7.66435	1.79736381168124e-14	1.75213625514451e-13
NACC2	306.863	-1.22686	0.191824	-6.39576	1.5974672860696e-10	1.20498609940595e-09
KIF3C	1409.08	-1.22641	0.0959844	-12.7772	2.19968955634397e-37	5.19712499927637e-36
MCM7	5274.61	-1.22527	0.061726	-19.8502	1.09806116985637e-87	6.76293742356927e-86
TMEM35A	388.888	-1.22405	0.169182	-7.2351	4.65171150132647e-13	4.1474764352129e-12
RIMS3	1123.37	-1.22387	0.103625	-11.8106	3.4424084389309e-32	6.98250312852691e-31
CHKB-CPT1B	47.2636	-1.22333	0.464618	-2.63298	0.00846385	0.0234901
PIMREG	918.063	-1.22318	0.119998	-10.1934	2.12258536136494e-24	3.30028207994089e-23
GABRB3	760.216	-1.22309	0.120658	-10.1368	3.79245994099886e-24	5.8252827483563e-23
CD83	136.214	-1.22276	0.272488	-4.48739	7.21009823010186e-06	3.39625473526703e-05
NFE2L3	124.324	-1.22268	0.286932	-4.26121	2.03324576694473e-05	9.00468670215859e-05
ENSG00000272374	45.7054	-1.22198	0.47324	-2.58215	0.00981873	0.0268423
ADD2	1376.2	-1.22105	0.0959492	-12.726	4.24161991450936e-37	9.93823687263851e-36
TRIM46	520.098	-1.22025	0.147448	-8.27581	1.27589689859107e-16	1.39251113125799e-15
HLA-C	135.696	-1.21953	0.310041	-3.93346	8.37330229382937e-05	0.000340829
NME9	43.8855	-1.21912	0.483423	-2.52185	0.011674	0.0313535
HMGN3	2103.74	-1.2186	0.0812051	-15.0064	6.66745087164879e-51	2.18305246281404e-49
DNAAF11	339.329	-1.21808	0.174337	-6.98695	2.80916570091991e-12	2.39524797247455e-11
MAN1A1	306.147	-1.2179	0.185201	-6.57611	4.8290628342659e-11	3.7827570173769e-10
ATG4D	311.166	-1.21676	0.18166	-6.69801	2.11277768108808e-11	1.69980132078662e-10
SEMA5B	1388.2	-1.21652	0.0996429	-12.2087	2.79154315783214e-34	5.99791766553688e-33
GLYATL1P2	41.3089	-1.21648	0.515285	-2.36079	0.0182362	0.0465068
GAS2L1	179.726	-1.21373	0.243933	-4.97568	6.50205032213687e-07	3.48741337823342e-06
LIX1	3398.32	-1.21362	0.0732209	-16.5747	1.0613469363453e-61	4.27486960472414e-60
CD74	186.889	-1.21308	0.234247	-5.17865	2.23497431339831e-07	1.25776165895946e-06
ENSG00000276449	46.2635	-1.21297	0.485592	-2.49792	0.0124923	0.0333046
DOK3	94.3581	-1.21264	0.323427	-3.74934	0.000177301	0.000683533
CAHM	51.9591	-1.21212	0.461384	-2.62715	0.00861034	0.0238575
ZNF821	202.157	-1.21193	0.229504	-5.28066	1.28717079868521e-07	7.43250110991788e-07
TMEM178A	495.861	-1.21063	0.150878	-8.02386	1.02469770539663e-15	1.07135163883146e-14
FAM221A	209.199	-1.21026	0.244258	-4.95484	7.23912183371522e-07	3.86233634420782e-06
AADAT	443.447	-1.20979	0.164727	-7.34424	2.06935300994952e-13	1.88680677784654e-12
LRRC37A16P	37.7515	-1.2081	0.51187	-2.36017	0.0182665	0.0465663
CRMP1	6336.77	-1.20745	0.0551013	-21.9132	1.94298063927508e-106	1.55041301011337e-104
TRIB3	85.8772	-1.20684	0.370072	-3.2611	0.0011098	0.0037157
NNMT	40.1292	-1.20327	0.505815	-2.37887	0.0173659	0.0445651
LGALS3BP	333.918	-1.20308	0.189283	-6.35597	2.07111585114574e-10	1.54845505959997e-09
FRMD5	238.297	-1.20294	0.222072	-5.41689	6.06451965311641e-08	3.60983312685501e-07
KCNH3	63.7393	-1.2021	0.39336	-3.05599	0.00224316	0.00707698
MARCKS	10239.6	-1.20138	0.0496605	-24.1918	2.71541171232476e-129	2.84725504959673e-127
IDH3A	134.108	-1.19964	0.285619	-4.20014	2.66751465975135e-05	0.000116343
ENSG00000280138	106.258	-1.19803	0.305229	-3.92501	8.67274126285472e-05	0.000352395
BAG1	749.589	-1.19771	0.121748	-9.83761	7.75343782799412e-23	1.13790332495865e-21
ENSG00000247679	132.067	-1.19749	0.281197	-4.25856	2.05750939929773e-05	9.1052146855912e-05
TCF7	176.753	-1.19303	0.237565	-5.0219	5.116406262615e-07	2.77887005380684e-06
DCLK2	1028.34	-1.19239	0.106572	-11.1886	4.63957226322654e-29	8.58084155826338e-28
LRRC8C-DT	140.877	-1.19208	0.264882	-4.50041	6.78219165660052e-06	3.2137836281277e-05
PIEZO2	80.8858	-1.19018	0.363036	-3.27841	0.00104392	0.00351227
ENSG00000227885	76.6041	-1.18977	0.359632	-3.3083	0.000938651	0.00318639
ZNF583	160.839	-1.18949	0.250514	-4.7482	2.05232183843349e-06	1.03513549294871e-05
CYB5A	119.165	-1.18908	0.291667	-4.07686	4.56486597918647e-05	0.000193024
CD82	203.61	-1.18882	0.228427	-5.20437	1.94655314258661e-07	1.10278602351273e-06
LRRC45	578.134	-1.18826	0.143116	-8.30276	1.01720602252305e-16	1.12273174517278e-15
CADM1	3852.5	-1.1873	0.065564	-18.1091	2.70210567026218e-73	1.33917834732232e-71
ABCA11P	45.7226	-1.18604	0.466384	-2.54306	0.0109886	0.0296854
TMEM106C	1001.41	-1.18556	0.11243	-10.5449	5.36288158347568e-26	8.90596336261095e-25
ADORA2B	51.3651	-1.18347	0.441037	-2.68339	0.00728807	0.0205437
SCD	11957.1	-1.18293	0.20588	-5.74573	9.15227431649765e-09	5.92597501355264e-08
EMILIN3	106.328	-1.18276	0.317587	-3.72422	0.000195923	0.000750081
SREBF1	671.106	-1.18147	0.128505	-9.19398	3.78560728156559e-20	4.99271230611886e-19
ZNF559	411.482	-1.18132	0.160629	-7.35437	1.91833359763152e-13	1.75605032611472e-12
JAKMIP2	783.119	-1.18086	0.118836	-9.93691	2.87621508278235e-23	4.27056510974852e-22
ADGRG1	2645.41	-1.17967	0.077446	-15.2322	2.16121745422226e-52	7.27332797094029e-51
DUOX1	166.833	-1.17931	0.250491	-4.70799	2.5017642447304e-06	1.25137527518301e-05
ZFY	569.765	-1.17901	0.146977	-8.02173	1.04266405392191e-15	1.08968700034054e-14
ENSG00000284735	45.4355	-1.1787	0.471158	-2.50171	0.0123597	0.0330063
SLC13A3	251.061	-1.17731	0.203003	-5.79947	6.65254113006823e-09	4.35859104506794e-08
NCOA5	1346.5	-1.17712	0.0983222	-11.9721	4.97546203436996e-33	1.03316161311078e-31
NEFL	491.668	-1.17674	0.1619	-7.2683	3.64036033463901e-13	3.26555274424283e-12
CACNB4	134.454	-1.17502	0.302023	-3.89049	0.000100042	0.000401925
TRAIP	467.225	-1.17404	0.15979	-7.3474	2.02103945552486e-13	1.84474374762386e-12
ENSG00000285043	49.5081	-1.17398	0.446276	-2.63061	0.00852327	0.0236421
ENSG00000258311	63.6247	-1.17392	0.391425	-2.99909	0.00270787	0.008399
RNF144A	1169.22	-1.17349	0.101026	-11.6157	3.42939149182396e-31	6.73535674187562e-30
ZNF229	322.436	-1.17336	0.180973	-6.48365	8.95307213350041e-11	6.88436986022948e-10
KIF24	439.868	-1.17179	0.153943	-7.61184	2.70220671134424e-14	2.60024631400683e-13
GLI3	11914.7	-1.17149	0.0521954	-22.4443	1.45474620020106e-111	1.27290292517593e-109
INSIG1	1269.48	-1.17015	0.100148	-11.6842	1.53458006721807e-31	3.04218509419207e-30
SLC39A8	163.682	-1.16992	0.273846	-4.27218	1.93571603233231e-05	8.5977234938618e-05
PHETA1	578.178	-1.16964	0.136523	-8.56731	1.0593160079149e-17	1.23985902679154e-16
SMARCD3	542.183	-1.16865	0.140997	-8.28846	1.14722907259456e-16	1.25803533781707e-15
AKR1C1	141.505	-1.16827	0.273747	-4.26772	1.97482599153547e-05	8.75763885620634e-05
PAF1	819.053	-1.16782	0.122733	-9.5151	1.81539759339116e-21	2.52414870861922e-20
UCP3	81.5562	-1.16681	0.347181	-3.36082	0.000777103	0.00267885
GRK4	147.827	-1.16664	0.275757	-4.23067	2.32995570466141e-05	0.000102341
SEMA4G	234.524	-1.16639	0.208099	-5.60499	2.0826544682916e-08	1.30133851595418e-07
OPTN	237.77	-1.16582	0.207294	-5.624	1.86584165951835e-08	1.17047545390057e-07
DEPDC1B	786.479	-1.16472	0.118259	-9.84889	6.93062798629225e-23	1.01773544648244e-21
PRKAG2	374.378	-1.16435	0.166801	-6.98046	2.94207476727888e-12	2.50604723798931e-11
ACTR3B	960.577	-1.16261	0.111637	-10.4142	2.13554152166028e-25	3.46257930428943e-24
NRARP	1148.9	-1.1621	0.10305	-11.2771	1.70304107926801e-29	3.19871705302929e-28
ANKRD53	42.6197	-1.16149	0.488839	-2.37602	0.0175007	0.0448656
LIN7B	47.4955	-1.16089	0.463321	-2.50558	0.0122249	0.032681
SHISA2	2733.93	-1.16061	0.0718868	-16.1449	1.23260965308437e-58	4.75341488556474e-57
RPL30	2595.24	-1.16019	0.0778022	-14.9121	2.75126770772754e-50	8.92754706951233e-49
CHODL	68.9545	-1.15999	0.37732	-3.07429	0.00211001	0.0066885
NFKBIZ	77.8548	-1.15972	0.359733	-3.22383	0.0012649	0.00418473
ENSG00000268362	222.376	-1.158	0.212473	-5.4501	5.03404525329048e-08	3.01626678399636e-07
MX2	43.5541	-1.15747	0.48358	-2.39355	0.016686	0.0430337
NEK11	130.248	-1.15688	0.281581	-4.10849	3.98248091115431e-05	0.00016967
PCNA	2209.42	-1.15671	0.0811075	-14.2615	3.80388459354703e-46	1.11587944001452e-44
FKBP1B	48.2021	-1.154	0.459398	-2.51198	0.0120055	0.0321627
EFCAB2	467.149	-1.15276	0.151183	-7.62494	2.44141057623503e-14	2.35554347421916e-13
VPS37B	1264.16	-1.15195	0.0959982	-11.9997	3.56381368595269e-33	7.43682337837577e-32
ZNF826P	419.714	-1.15008	0.16217	-7.09185	1.32327374486549e-12	1.15072211363817e-11
RHOBTB1	794.551	-1.14971	0.120272	-9.55919	1.18686835497497e-21	1.66759604138925e-20
KCTD17	830.419	-1.14911	0.124599	-9.22242	2.90479275778686e-20	3.85507930067163e-19
CDK5	161.943	-1.14872	0.258266	-4.44783	8.67411409015728e-06	4.03937685883173e-05
SCN3B	339.201	-1.14767	0.178521	-6.4288	1.28615328844973e-10	9.7683746466363e-10
UQCRHL	118.21	-1.147	0.291268	-3.93794	8.21829568042316e-05	0.000334949
LRP3	1652.07	-1.14668	0.0857033	-13.3796	7.95329923774494e-41	2.04888292545967e-39
TAOK3	331.282	-1.14603	0.177073	-6.47206	9.66748312731095e-11	7.41797352148519e-10
SPA17	306.484	-1.14591	0.203971	-5.61802	1.93156216213966e-08	1.21020715714306e-07
AR	293.52	-1.14577	0.185609	-6.17302	6.6997512096174e-10	4.79295706072854e-09
ENSG00000284966	60.2875	-1.14564	0.406029	-2.82156	0.00477903	0.0140485
DLG2	245.264	-1.14472	0.205113	-5.58092	2.3925315432284e-08	1.48727309920188e-07
SLC25A42	211.696	-1.14451	0.218939	-5.22754	1.71781014339268e-07	9.77560717393794e-07
TPD52	386.357	-1.14286	0.167801	-6.81081	9.70474291571606e-12	7.97983964634786e-11
SAMD10	294.354	-1.14088	0.193025	-5.91053	3.41008709186396e-09	2.29585990862425e-08
CDC42EP4	1124.28	-1.14074	0.106503	-10.7109	9.04829855203516e-27	1.54197834625851e-25
TAGLN2	566.957	-1.1404	0.135971	-8.38709	4.98311963394631e-17	5.62235040957704e-16
WNT5A	111.35	-1.14019	0.328336	-3.47264	0.000515368	0.00183286
CRADD	85.3404	-1.13992	0.338387	-3.36869	0.000755254	0.00261026
FBXO4	82.765	-1.13716	0.344191	-3.30388	0.000953575	0.00323143
FGF13	1009.49	-1.13673	0.105592	-10.7653	5.02214934682537e-27	8.64566076497244e-26
CTBP1-AS	133.637	-1.13581	0.28068	-4.04664	5.19582768318816e-05	0.000218032
PDE3A	863.325	-1.13579	0.113292	-10.0253	1.17951661425592e-23	1.77732981512731e-22
EXO1	336.102	-1.13579	0.174028	-6.52646	6.73414889011999e-11	5.21768024692503e-10
ALDH1L2	75.3438	-1.1355	0.374991	-3.02808	0.00246112	0.00770903
PACS2	2610.88	-1.13463	0.0773382	-14.671	9.88370787938781e-49	3.08865871230869e-47
MCM4	2954.35	-1.13422	0.074325	-15.2603	1.40662813261594e-52	4.76544577638579e-51
HMGN5	284.42	-1.13414	0.197404	-5.74525	9.17853985520189e-09	5.94146553126908e-08
PTOV1-AS2	137.423	-1.13273	0.280831	-4.03351	5.49495180229875e-05	0.0002299
ATP11C	810.645	-1.13261	0.131537	-8.6106	7.26764179853392e-18	8.57750747152549e-17
PMVK	240.592	-1.13053	0.211339	-5.34936	8.82679983897366e-08	5.17513969302118e-07
NR2F1-AS1	731.583	-1.13025	0.139757	-8.08723	6.10386857885803e-16	6.43747569362105e-15
TMPO	4083.44	-1.12963	0.0681737	-16.5699	1.14979062030465e-61	4.62376180510782e-60
CDK5R2	77.063	-1.12947	0.376794	-2.99757	0.00272141	0.00843686
WDFY3-AS2	85.7343	-1.12938	0.353586	-3.19408	0.00140276	0.00460956
SYTL2	1046.58	-1.12866	0.104742	-10.7756	4.48735684288779e-27	7.73550814458408e-26
TRIM17	104.169	-1.12835	0.322022	-3.50396	0.000458393	0.00164825
FANCA	566.186	-1.12727	0.140035	-8.04995	8.28244905586028e-16	8.69177604600722e-15
PIK3CD	245.604	-1.12713	0.202074	-5.5778	2.43574805387301e-08	1.51228546285852e-07
MVK	537.592	-1.12612	0.143307	-7.85809	3.90046549710949e-15	3.93536031766017e-14
KIAA1549L	580.877	-1.12564	0.135166	-8.32778	8.23692324166193e-17	9.14312892638546e-16
PEA15	2168.18	-1.12357	0.0770126	-14.5894	3.28037636681971e-48	1.01635592561722e-46
NEGR1	196.905	-1.12341	0.227435	-4.93948	7.83302733305838e-07	4.16170579096224e-06
ZNF232	393.283	-1.12197	0.173648	-6.46115	1.03910281633923e-10	7.96593171136189e-10
STXBP5L	128.304	-1.12147	0.290608	-3.85906	0.000113826	0.000452503
NSDHL	490.501	-1.12053	0.162145	-6.9107	4.82258008376653e-12	4.05477036532723e-11
PODXL	1606.51	-1.11998	0.088513	-12.6533	1.07246339455703e-36	2.46501436928302e-35
ENY2	1266.67	-1.11928	0.0952322	-11.7532	6.80289653463416e-32	1.36785657342585e-30
PRRG3	250.549	-1.11926	0.200559	-5.58069	2.39570733311064e-08	1.48851796223512e-07
IDI1	2152.85	-1.11831	0.0871006	-12.8393	9.87203531146136e-38	2.37218651541981e-36
FKBP14	181.195	-1.11802	0.234885	-4.75986	1.93723785984988e-06	9.81381726765635e-06
SYCE1L	66.5639	-1.11796	0.399731	-2.79678	0.00516139	0.0150471
ITPR1	114.123	-1.11732	0.294496	-3.79401	0.000148231	0.000578671
ENSG00000271369	49.0271	-1.11638	0.444369	-2.51228	0.0119955	0.0321454
ENSG00000280088	66.0719	-1.11504	0.395824	-2.81701	0.00484737	0.0142265
VASH1	1240.7	-1.11328	0.107032	-10.4014	2.44371698973362e-25	3.9521554247604e-24
ENSG00000229727	51.3806	-1.11327	0.433921	-2.56561	0.0102996	0.028
SGTB	228.97	-1.11263	0.211729	-5.25496	1.48053538924248e-07	8.49775740828499e-07
ENSG00000282381	53.4949	-1.11211	0.473368	-2.34936	0.0188057	0.0477768
MCM5	2050.49	-1.10933	0.0790902	-14.0262	1.07763325029825e-44	3.06214375434693e-43
PARP6	1437.16	-1.10925	0.0916571	-12.1022	1.02820365723139e-33	2.17785207030438e-32
SYNM	91.3637	-1.1091	0.327042	-3.39131	0.000695603	0.00242059
GPD1L	88.8181	-1.10795	0.336719	-3.29042	0.00100037	0.00337737
ENSG00000271533	200.842	-1.10767	0.251908	-4.39712	1.09695768665132e-05	5.03897561527465e-05
ZSCAN16	123.166	-1.10761	0.290783	-3.80908	0.000139487	0.000546639
UBE2QL1	149.5	-1.10759	0.265105	-4.17794	2.94164940137854e-05	0.000127423
PAK1	1986.64	-1.10735	0.0798696	-13.8645	1.03921288914022e-43	2.8851233109336e-42
ZNHIT2	146.326	-1.10693	0.261882	-4.22684	2.36996432459981e-05	0.000104027
TTC38	313.373	-1.10411	0.179482	-6.15161	7.66992456672479e-10	5.45013542090847e-09
LRRN1	4030.18	-1.10271	0.0645474	-17.0838	1.96019036030821e-65	8.47356565465432e-64
MECOM	534.518	-1.10259	0.14156	-7.78887	6.76096822552384e-15	6.74634560450914e-14
RGS20	234.945	-1.1022	0.208057	-5.2976	1.17336989302745e-07	6.80088191767278e-07
ST6GALNAC5	595.783	-1.10216	0.134127	-8.21731	2.08114310479415e-16	2.24719175677241e-15
CAVIN4	174.588	-1.10102	0.242473	-4.5408	5.60417706287167e-06	2.68769595483592e-05
ERVK13-1	359.254	-1.1001	0.18444	-5.96454	2.4532550607922e-09	1.67702982671342e-08
NOL4	157.111	-1.09897	0.250249	-4.3915	1.12568797394758e-05	5.15787871775367e-05
SSH3	62.1243	-1.09784	0.401628	-2.73346	0.00626722	0.017925
ANOS1	1860.33	-1.09747	0.0830474	-13.215	7.19037099271237e-40	1.81187352472767e-38
BTN2A2	467.484	-1.09657	0.151772	-7.22513	5.00637423196764e-13	4.45118241542322e-12
PTOV1	4132.41	-1.09546	0.0653418	-16.7651	4.39426827601157e-63	1.83094511500482e-61
SMURF2	825.085	-1.09414	0.121355	-9.01598	1.95113531261206e-19	2.49295360309824e-18
CLIP3	3241.69	-1.09253	0.0665657	-16.4128	1.5493899073843e-60	6.12395154203686e-59
INPP5J	324.092	-1.09204	0.178128	-6.13065	8.75209904898945e-10	6.18447544884732e-09
ENSG00000286797	129.514	-1.09198	0.276801	-3.945	7.97999363499946e-05	0.00032576
LRP8	887.358	-1.09164	0.118648	-9.20066	3.5577077559283e-20	4.70191845347294e-19
CENPW	117.566	-1.09144	0.297242	-3.67189	0.000240762	0.000906562
ZDHHC2	668.928	-1.09142	0.127349	-8.57029	1.03224373121515e-17	1.20928830468995e-16
LYRM4-AS1	65.1905	-1.09139	0.387242	-2.81837	0.00482677	0.0141742
GINS4	502.002	-1.09124	0.14422	-7.56651	3.83380476302664e-14	3.66689769550701e-13
IDUA	536.517	-1.0903	0.141472	-7.70681	1.29001237003881e-14	1.26728857490263e-13
CCNT2-AS1	87.4337	-1.09001	0.335161	-3.25221	0.00114512	0.00382283
RTN2	337.068	-1.08997	0.177075	-6.15538	7.48975440222397e-10	5.33405888174104e-09
PLCE1	619.923	-1.08918	0.137441	-7.92472	2.28666890332881e-15	2.33937498910943e-14
ZSCAN5A	114.918	-1.0888	0.296705	-3.66963	0.000242906	0.000913959
NUP35	216	-1.08876	0.218365	-4.98596	6.16544815956446e-07	3.31528389593024e-06
PTPRM	851.467	-1.08841	0.118759	-9.16483	4.96235452080444e-20	6.50411910978371e-19
MARCHF9	400.038	-1.08787	0.163742	-6.64381	3.05681180190916e-11	2.42850968921242e-10
ATAD2	1113.92	-1.0877	0.110918	-9.80629	1.05791094728291e-22	1.5436739670675e-21
ACVR2A	1176.61	-1.0872	0.106748	-10.1847	2.32046400727626e-24	3.59693183779079e-23
SEMA4A	99.1066	-1.08664	0.314301	-3.45733	0.000545553	0.00193128
NHEJ1	118.75	-1.08658	0.294587	-3.68848	0.000225594	0.000854012
ATP6V1E2	62.0042	-1.08602	0.407459	-2.66535	0.00769082	0.0215379
AP5S1	108.814	-1.08579	0.309186	-3.51178	0.000445116	0.00160575
GPR161	1655.41	-1.0848	0.0902197	-12.024	2.65869317753856e-33	5.5663646353169e-32
ENSG00000277159	52.3679	-1.08456	0.433428	-2.50229	0.0123391	0.032955
LMTK3	263.661	-1.0843	0.195319	-5.55145	2.83311144306982e-08	1.74617932640021e-07
GINS2	729.194	-1.08346	0.12674	-8.54868	1.24507754378265e-17	1.45459680817149e-16
CLMN	543.909	-1.0832	0.141992	-7.62863	2.37264845456883e-14	2.29268676826672e-13
NCAPH	621.826	-1.08296	0.133884	-8.08877	6.0269226787357e-16	6.36161243647747e-15
SARM1	814.456	-1.08253	0.116406	-9.29957	1.41020551823798e-20	1.89533713057673e-19
KCNN3	282.986	-1.08234	0.198281	-5.45859	4.79939413111593e-08	2.8811125166091e-07
PCNT	1730.83	-1.08197	0.0886951	-12.1988	3.15582813013425e-34	6.76915797144182e-33
MNS1	77.6178	-1.08172	0.361697	-2.99068	0.00278357	0.00860751
LIFR	485.487	-1.08107	0.157655	-6.85717	7.02381476988833e-12	5.83020280621251e-11
BTBD19	159.337	-1.08009	0.268761	-4.01876	5.85043605150561e-05	0.000244129
CD151	1055.75	-1.07976	0.105551	-10.2297	1.45938207849309e-24	2.28028449764545e-23
BMP8A	121.703	-1.07914	0.285411	-3.78101	0.000156196	0.000607427
CDK2AP1	1590.44	-1.07757	0.0885869	-12.1639	4.83630801431326e-34	1.03300770928619e-32
LEPROT	823.431	-1.07705	0.11638	-9.25465	2.14939940477186e-20	2.86004246964269e-19
TSPAN18	8156.21	-1.07559	0.0519422	-20.7074	2.96939310901761e-95	2.05308855970904e-93
SLC25A20	144.442	-1.07517	0.263716	-4.07699	4.56231599032388e-05	0.000192948
TAGAP-AS1	67.0586	-1.0737	0.381839	-2.81192	0.00492475	0.0144169
FOXM1	1023.86	-1.07247	0.104706	-10.2426	1.27743866170764e-24	1.99969192108768e-23
SFMBT2	234.229	-1.07214	0.222954	-4.80881	1.51833244919841e-06	7.79124082879872e-06
CDADC1	147.939	-1.07111	0.258927	-4.13674	3.5227509809399e-05	0.000151226
GLIPR2	394.925	-1.07063	0.161306	-6.63728	3.19521577602722e-11	2.535290816657e-10
RP9P	147.862	-1.07013	0.260205	-4.11266	3.91125457169846e-05	0.00016684
SLC39A6	2748.96	-1.06914	0.0704766	-15.1702	5.57271157301993e-52	1.86062573901817e-50
ZNF688	315.297	-1.06851	0.198492	-5.38313	7.32017255201167e-08	4.31473585382802e-07
IL11RA	152.933	-1.06793	0.278167	-3.83917	0.00012345	0.000487937
PAFAH1B3	836.565	-1.0679	0.127252	-8.39203	4.77838627251228e-17	5.40095998507791e-16
INPP5A	540.979	-1.06655	0.151792	-7.0264	2.11924763389261e-12	1.81859684511413e-11
[truncated: 107 more rows]

## Sheet: ectoderm_DF2-KO_vs_H1_2FC_upDEG
	baseMean	log2FoldChange	lfcSE	stat	pvalue	padj
EFCAB13	86.375	1.00089	0.341566	2.9303	0.00338635	0.0102884
RIPK2	480.088	1.00124	0.148957	6.72168	1.79639464724708e-11	1.45355593666756e-10
SETD7	727.478	1.00302	0.125621	7.98447	1.41126994014593e-15	1.46586061118309e-14
PDPR	2224.8	1.00336	0.0757441	13.2467	4.7144070036089e-40	1.19389299118339e-38
POM121	3121.37	1.00444	0.0694559	14.4615	2.12003080067322e-47	6.38904769205259e-46
C7orf50	2065.03	1.00448	0.0996362	10.0815	6.66817947131265e-24	1.01441878947577e-22
CBLB	1032.59	1.00449	0.104984	9.56795	1.09048105947651e-21	1.53471751992326e-20
HYOU1	3407.68	1.0045	0.0682794	14.7116	5.43229100567245e-49	1.71022809266673e-47
ENSG00000279926	55.418	1.00455	0.430713	2.3323	0.0196847	0.0497312
C6orf226	83.0142	1.00456	0.346775	2.89685	0.0037693	0.0113311
RMC1	636.007	1.00537	0.136555	7.36241	1.8061345991504e-13	1.65513418033375e-12
ZNF114	80.6097	1.00542	0.346329	2.90309	0.003695	0.0111316
EFCAB11	220.459	1.00714	0.211931	4.75221	2.01203963342442e-06	1.01643451519301e-05
BCAS4	237.601	1.00791	0.219676	4.58818	4.47137205789395e-06	2.16901292236779e-05
CNN2	5605.8	1.00806	0.0563151	17.9004	1.17121556883687e-71	5.65011312913225e-70
JCAD	170.423	1.00815	0.254153	3.9667	7.2876151881176e-05	0.000299568
ANXA2R-OT1	117.75	1.00896	0.287677	3.50725	0.000452756	0.0016296
GTF3C2-AS2	501.038	1.00974	0.150874	6.6926	2.19246558625823e-11	1.76167872866696e-10
CEP19	247.606	1.01026	0.200331	5.04292	4.58480241933812e-07	2.50623354999364e-06
NFAT5	3042.22	1.01119	0.0753279	13.4238	4.38491777047204e-41	1.13422312360579e-39
ACTN4	5735.5	1.01155	0.0587642	17.2138	2.09394483410249e-66	9.16100864919838e-65
NOS1AP	226.577	1.01203	0.209087	4.84025	1.29673289687092e-06	6.70974658607252e-06
SEMA3A	2395.17	1.01205	0.095072	10.6451	1.83727698783158e-26	3.09773445622766e-25
ENSG00000267571	53.2531	1.01218	0.429106	2.3588	0.0183341	0.0467048
RHBDD1	730.184	1.01364	0.120812	8.39019	4.85368866063835e-17	5.48119046567414e-16
RHOG	271.211	1.01394	0.2029	4.99725	5.81541904839683e-07	3.13837214702402e-06
TTC17	3900.44	1.01414	0.0654961	15.484	4.44753285051041e-54	1.57400482680197e-52
IER5	316.39	1.01469	0.181014	5.6056	2.075289362053e-08	1.29737540187472e-07
ODAD2	169.095	1.01572	0.26114	3.88955	0.000100429	0.000403225
TRIM71	6101.42	1.01664	0.0573136	17.7381	2.12924067977445e-70	1.00240226807564e-68
BMS1P10	116.457	1.01724	0.306595	3.31785	0.000907132	0.00309346
NTN5	81.0394	1.01728	0.349136	2.91371	0.00357159	0.0107956
KLHL42	2344.53	1.01757	0.0770133	13.2129	7.39293999827667e-40	1.86106996484395e-38
TRIM36	1353.43	1.01766	0.0993835	10.2397	1.31610044678188e-24	2.0589425916825e-23
JADE3	759.345	1.01767	0.121177	8.39827	4.53088623506283e-17	5.12806593285991e-16
HLCS	1214.8	1.01833	0.0981167	10.3788	3.09596075127944e-25	4.98477183145404e-24
CBWD2	743.028	1.01898	0.126345	8.06502	7.32230349423473e-16	7.70329399528218e-15
LHPP	254.662	1.01914	0.208914	4.87826	1.07027834020401e-06	5.58928028044386e-06
CDV3	5526.97	1.02032	0.0662107	15.4101	1.39918170092552e-53	4.87695544793751e-52
B3GALNT2	403.295	1.02123	0.159338	6.40921	1.46278529609051e-10	1.10767463110405e-09
WIPF1	575.033	1.02145	0.136324	7.49283	6.74026181230287e-14	6.35578385310983e-13
AGK	441.595	1.02265	0.155441	6.579	4.7361221766612e-11	3.71381644724283e-10
TMCC1	1323.65	1.0229	0.0977525	10.4642	1.26100357300906e-25	2.06838821364608e-24
CCDC126	246.443	1.02349	0.200582	5.10261	3.35001680914903e-07	1.85725751654264e-06
MYO6	3563.59	1.02438	0.0666637	15.3663	2.75259801857044e-53	9.52894607383695e-52
HMGN4	1845.97	1.0244	0.0817822	12.526	5.38162287108107e-36	1.21170080171856e-34
C14orf28	135.835	1.02685	0.269223	3.81412	0.000136671	0.000536347
SLC5A3	3868.02	1.02782	0.0759251	13.5373	9.41511112046823e-42	2.49643097891203e-40
LPIN2	1441	1.0279	0.0929312	11.0609	1.94153906683701e-28	3.51151488389089e-27
GPR3	83.629	1.0281	0.342506	3.00171	0.00268468	0.00833523
SARS2	98.5931	1.02836	0.338117	3.04142	0.00235462	0.00739553
BAHD1	1287.57	1.02841	0.0946211	10.8687	1.62454992040356e-27	2.83904643458955e-26
CDS1	123.149	1.02877	0.283962	3.62291	0.000291303	0.00108289
ANKRD36	932.544	1.02909	0.121625	8.46122	2.64588916890564e-17	3.04073540131253e-16
WASH8P	961.876	1.02958	0.10886	9.45787	3.14279537921329e-21	4.33179971469512e-20
RASA4CP	54.9033	1.03037	0.420779	2.44871	0.0143368	0.0375745
CNTN3	55.6565	1.03115	0.428944	2.40393	0.01622	0.0419812
CBWD1	756.826	1.03162	0.118794	8.68405	3.8190646267935e-18	4.57764595677303e-17
ENSG00000258768	82.0734	1.03496	0.346841	2.98395	0.00284558	0.00877784
CLU	5983.27	1.03567	0.0592345	17.4842	1.89120345436051e-68	8.58484573423935e-67
TMEM87B	897.041	1.03593	0.112504	9.20792	3.32516680394698e-20	4.39917141033132e-19
ARHGEF26	169.649	1.03637	0.242716	4.26989	1.95566589638732e-05	8.67570316797696e-05
SUMF2	750.947	1.03655	0.126602	8.18747	2.66771691144296e-16	2.8635074715679e-15
TUFT1	593.198	1.03657	0.137124	7.55933	4.05160707577521e-14	3.86938387458773e-13
THAP9-AS1	2134.3	1.03664	0.0842018	12.3113	7.87239455825639e-35	1.73103996460794e-33
PCDHGB7	987.557	1.03823	0.11384	9.12004	7.50965048249472e-20	9.78220641649402e-19
ALG2	532.677	1.04041	0.139234	7.47235	7.8773083289636e-14	7.38679596627684e-13
SOX4	5183.49	1.0413	0.0582424	17.8787	1.72943947943533e-71	8.32723468513688e-70
SP8	4078.15	1.04242	0.0640501	16.2751	1.48240179428291e-59	5.79598544374868e-58
ZC3H6	699.754	1.0427	0.126681	8.23089	1.85824491220995e-16	2.01336313609425e-15
IQSEC2	250.812	1.04317	0.201838	5.16835	2.36167866421258e-07	1.32730002446056e-06
PBX2	2948.22	1.04374	0.0707558	14.7513	3.01816038226316e-49	9.57322746249097e-48
FOSL2	685.668	1.04391	0.126073	8.28018	1.22991943518865e-16	1.34522438223759e-15
TRMT1L	737.533	1.04452	0.121906	8.56826	1.05064503893441e-17	1.23027770479745e-16
LINC02021	134.829	1.0447	0.271201	3.85211	0.000117106	0.000464523
FURIN	1178.78	1.04564	0.101332	10.319	5.7803528968816e-25	9.18449935869572e-24
TOM1L1	670.307	1.04603	0.132598	7.88868	3.05394450810302e-15	3.10472122969208e-14
MCPH1-DT	164.642	1.04797	0.244266	4.29027	1.78459725491618e-05	7.96695203087579e-05
ENSG00000269981	223.031	1.04826	0.215651	4.8609	1.16851916784736e-06	6.06984112264621e-06
CDC42	73.0715	1.04971	0.37213	2.82082	0.00479014	0.0140732
SLC35D2	272.904	1.04987	0.190902	5.49954	3.80793817805472e-08	2.30942713355971e-07
ZNF700	632.032	1.05031	0.137934	7.61459	2.64521309195008e-14	2.54733518816824e-13
TRIM8-DT	392.398	1.05062	0.165227	6.35866	2.03515695331408e-10	1.52336600856474e-09
CANX	8297.69	1.05121	0.0598938	17.5512	5.8188050621929e-69	2.66039961176837e-67
ZNF706	1888.87	1.05253	0.0829626	12.6868	6.99669777962039e-37	1.61990151603894e-35
TGIF1	804.571	1.05368	0.11908	8.84854	8.86681128060994e-19	1.09433529302275e-17
KCTD13-DT	53.8499	1.05374	0.42494	2.47973	0.0131481	0.0347981
TP53	3955.61	1.05461	0.0627749	16.7999	2.44540938503422e-63	1.02059643330992e-61
DCP1B	401.321	1.05564	0.16628	6.34853	2.17380302295087e-10	1.62140657576068e-09
TRAPPC6A	415.206	1.05577	0.157096	6.72053	1.81060585393996e-11	1.46458793572606e-10
SPAG5-AS1	101.803	1.05635	0.327605	3.22447	0.00126207	0.004177
ENSG00000272970	79.9974	1.05653	0.374483	2.82131	0.00478275	0.0140563
MRPS18B	450.845	1.05677	0.152505	6.9294	4.2261467708682e-12	3.56985600235621e-11
ENSG00000279168	53.9514	1.05734	0.438852	2.40933	0.015982	0.0414369
B4GALT4	619.355	1.05913	0.132459	7.99589	1.28644607913691e-15	1.33949812302418e-14
PARTICL	69.525	1.06017	0.37395	2.83507	0.00458159	0.0135168
SYT9	381.6	1.0609	0.163498	6.48879	8.65278081550879e-11	6.66558327849228e-10
MARCHF4	270.329	1.06106	0.219193	4.84073	1.2936407115004e-06	6.6951117793846e-06
FAM185A	153.767	1.0611	0.25713	4.1267	3.68010594296935e-05	0.000157475
PCDHGB4	852.234	1.06159	0.135986	7.80661	5.87446506556574e-15	5.88257896759e-14
ENSG00000213062	154.379	1.06275	0.268475	3.95848	7.54285825586086e-05	0.000309408
PTBP3	1962.2	1.06286	0.094961	11.1926	4.43400270350802e-29	8.21261449646102e-28
ZNF844	408.435	1.06364	0.17903	5.94112	2.83076037363853e-09	1.9206027936117e-08
NRP1	473.609	1.0643	0.164383	6.47452	9.51159134581066e-11	7.30277247806189e-10
DNAH5	164.759	1.06452	0.251098	4.23944	2.24081694707676e-05	9.86480396115074e-05
PLCB1	569.096	1.06595	0.136366	7.81687	5.41531326543243e-15	5.4313665656264e-14
PMS2CL	536.575	1.06624	0.145953	7.30535	2.76537274091246e-13	2.50076027443527e-12
RPLP0P6	211.479	1.0663	0.225894	4.72035	2.35439874746446e-06	1.17952355808313e-05
TIGAR	187.784	1.06688	0.237803	4.48642	7.24291327132302e-06	3.41044580181521e-05
TVP23C	132.967	1.06713	0.273462	3.9023	9.52837444680725e-05	0.000383965
ENPP4	429.259	1.06731	0.160461	6.65156	2.90011040340396e-11	2.30980230654035e-10
ZBTB21	1000.28	1.06742	0.108677	9.82199	9.05403128980776e-23	1.32494835051253e-21
C8orf76	55.805	1.06756	0.416968	2.56029	0.0104585	0.0283894
HERC5	58.2447	1.06794	0.445666	2.39627	0.0165631	0.0427774
RPL13AP5	323.932	1.06835	0.185812	5.74959	8.94583520106664e-09	5.79526597465065e-08
SEC24B-AS1	129.462	1.06924	0.279722	3.8225	0.000132107	0.000520126
ENSG00000273702	56.8339	1.06944	0.440937	2.42538	0.0152925	0.0398202
PUS7L	832.193	1.06957	0.115417	9.26696	1.91520295636223e-20	2.55511435424246e-19
TNFRSF1A	802.812	1.07028	0.117188	9.13297	6.66443841941067e-20	8.70355763729005e-19
KCNS3	102.568	1.07078	0.323134	3.31375	0.000920544	0.00313121
ENSG00000225156	175.087	1.07116	0.247638	4.32549	1.52194778931373e-05	6.855924934109e-05
AP5M1	1985.67	1.07255	0.0958206	11.1933	4.39566951896125e-29	8.14756128879779e-28
ENSG00000288926	47.4979	1.07264	0.454427	2.36042	0.0182543	0.0465483
EDEM2	323.587	1.07269	0.185699	5.77653	7.62588572484377e-09	4.97355917957306e-08
RNASET2	350.934	1.07288	0.174472	6.1493	7.7825805551293e-10	5.52709156413115e-09
PIP4K2C	637.883	1.07327	0.132029	8.12905	4.32671081089788e-16	4.60336632396367e-15
GFOD1	153.665	1.07344	0.25476	4.21351	2.51427597686353e-05	0.000110132
KIAA2013	1628.77	1.07357	0.0897643	11.9599	5.76143889735449e-33	1.19246747161803e-31
SMPD2	71.1931	1.07359	0.373754	2.87246	0.00407295	0.0121575
MC1R	114.886	1.07431	0.307667	3.4918	0.000479777	0.00171711
FGF14-AS2	103.901	1.07446	0.313364	3.42878	0.000606298	0.00213175
HOOK1	212.443	1.07458	0.224365	4.78943	1.67254263331488e-06	8.53595521326729e-06
NEURL1B	711.121	1.07486	0.123344	8.71432	2.92518898667608e-18	3.53124027292605e-17
PCDHB9	208.173	1.07528	0.224592	4.78771	1.68692913028602e-06	8.60591609992112e-06
SLCO1A2	171.774	1.07537	0.243545	4.4155	1.00777162738361e-05	4.65372248314086e-05
ZNRF2	289.981	1.07574	0.193568	5.55743	2.7377439011656e-08	1.69150843662228e-07
ABCA5	491.837	1.07582	0.148541	7.24258	4.40223602912152e-13	3.93195139876658e-12
ENSG00000287262	50.5775	1.07585	0.447974	2.4016	0.0163235	0.042223
DFFA	1863.08	1.07634	0.0852233	12.6296	1.44925691404636e-36	3.31007148460184e-35
CLIC1	3620.63	1.07702	0.0647171	16.642	3.45734600957363e-62	1.40818868367465e-60
NBPF15	1909.96	1.0775	0.086133	12.5098	6.60205884553662e-36	1.48385512139497e-34
SHISAL1	141.567	1.07775	0.292646	3.68277	0.000230714	0.000871446
PARS2	205.588	1.08107	0.241566	4.47525	7.63230229439729e-06	3.58514755128343e-05
ZNF845	340.73	1.08174	0.185152	5.84244	5.14419380655051e-09	3.40997695509977e-08
CLEC18A	324.181	1.08285	0.176636	6.13042	8.76488916831306e-10	6.19178904916325e-09
CCDC117	1386.32	1.08287	0.0979457	11.0558	2.05514386818029e-28	3.71169221744306e-27
PALM2AKAP2	3060.7	1.08293	0.0711205	15.2267	2.35075604592084e-52	7.89026913561393e-51
PDPR2P	190.929	1.08404	0.227488	4.76524	1.88630832485189e-06	9.56345129732601e-06
ENSG00000267506	77.472	1.08405	0.361335	3.00012	0.00269875	0.00837479
NCOA3	1217.64	1.08416	0.0986975	10.9846	4.53011798182924e-28	8.07245391776102e-27
F8	229.21	1.08505	0.209436	5.18081	2.20921669324218e-07	1.24381791859375e-06
ENSG00000242299	80.8869	1.08511	0.35988	3.0152	0.0025681	0.00800953
DNAJA3	561.196	1.08542	0.136196	7.96957	1.59233684832443e-15	1.64786082896543e-14
NEXN	396.545	1.08783	0.161419	6.73919	1.59273474147542e-11	1.29371459874964e-10
VWA5A	723.076	1.08807	0.121519	8.95392	3.43087518404569e-19	4.32696112301985e-18
TBC1D32	468.029	1.08833	0.154881	7.02688	2.11200846575775e-12	1.81299779494597e-11
HACD2	1070.96	1.08912	0.111268	9.78825	1.26468155362764e-22	1.83904266036111e-21
DDX60	57.2391	1.09094	0.436155	2.50125	0.0123754	0.033038
PRDM4	1753.45	1.09133	0.0890023	12.2619	1.45128937282529e-34	3.14219008834827e-33
CTTNBP2	831.801	1.09204	0.114845	9.5088	1.92867409564426e-21	2.67871402172814e-20
MYLK	2125.06	1.09252	0.0832882	13.1174	2.61784282445326e-39	6.52532039985279e-38
KIF26B	84.2178	1.09281	0.343846	3.17819	0.00148196	0.00484411
VN1R83P	66.5032	1.09294	0.392699	2.78316	0.00538328	0.0156169
RGS10	53.6032	1.09492	0.42525	2.57478	0.0100305	0.0273504
ARHGAP6	133	1.09502	0.277451	3.94673	7.92269975929606e-05	0.000323681
CECR2	6389.55	1.09512	0.0581724	18.8254	4.6809339604147e-79	2.56541467052965e-77
ARL4C	3156.39	1.09578	0.0705652	15.5287	2.21979227141266e-54	7.92225441450018e-53
GON4L	2317.86	1.09626	0.0772791	14.1858	1.12214343913799e-45	3.26541167065671e-44
ELOVL7	49.8774	1.09665	0.440198	2.49126	0.0127291	0.033817
TNFRSF10B	3067.56	1.09782	0.0701567	15.6481	3.42108262571148e-55	1.23485023652104e-53
ABHD14A	157.634	1.0987	0.258823	4.24499	2.18599970004412e-05	9.63350857739136e-05
LINC00467	331.762	1.10093	0.183731	5.99207	2.07185170410215e-09	1.4239771666195e-08
TMLHE	318.987	1.10221	0.17912	6.15348	7.58025204930407e-10	5.39094438764268e-09
GUCA1B	103.965	1.1032	0.311677	3.53956	0.000400793	0.00145746
PGAM1	2981.51	1.10336	0.0715852	15.4132	1.33381527757271e-53	4.6555106834123e-52
NHSL2	520.475	1.10388	0.141786	7.78555	6.94126956743205e-15	6.91537947678006e-14
KCTD6	594.698	1.10412	0.134472	8.21075	2.19812522509743e-16	2.37048141040574e-15
TMCC3	268.266	1.10416	0.194301	5.68275	1.32549719994043e-08	8.44663270931404e-08
MARF1	1358.98	1.10433	0.0946072	11.6728	1.75489646889553e-31	3.47351777677254e-30
POLR2A	9101.86	1.10467	0.0500576	22.0679	6.42964007675721e-108	5.29714665414657e-106
SCPEP1	475.628	1.10469	0.154638	7.14367	9.08696536431364e-13	7.96207686876583e-12
ANAPC1P2	476.201	1.1068	0.14785	7.48596	7.1024148162437e-14	6.68982093400831e-13
TMBIM1	99.7604	1.10697	0.317671	3.48463	0.000492813	0.00175955
CCDC144NL-AS1	1971.49	1.10727	0.0826796	13.3923	6.70763563743056e-41	1.72973835670529e-39
MSTO2P	358.768	1.10958	0.170149	6.52123	6.973496884791e-11	5.3998316585771e-10
RIOX1	519.35	1.10974	0.149264	7.43474	1.04776926222687e-13	9.76750368442571e-13
ENSG00000289586	119.059	1.11197	0.295874	3.75825	0.000171106	0.000661359
NOCT	118.658	1.11284	0.298417	3.72914	0.000192131	0.000736233
HERC2P9	1059.28	1.11418	0.102621	10.8572	1.84358273087401e-27	3.21739420879836e-26
SPINT2	192.684	1.11478	0.232378	4.79729	1.60828717871039e-06	8.2311995078209e-06
MYO19	826.347	1.11608	0.128929	8.65651	4.86425882461509e-18	5.81396927341535e-17
PDK1	410.402	1.11638	0.159912	6.9812	2.92675666785632e-12	2.49383648243298e-11
SLC25A15	604.425	1.11676	0.138751	8.04863	8.37253570884148e-16	8.78268266274711e-15
TCN2	593.073	1.11702	0.133318	8.37864	5.35424603279623e-17	6.01700589380887e-16
CGN	299.314	1.11772	0.183387	6.09488	1.09521274307316e-09	7.67919960085149e-09
NBPF12	1163.46	1.11853	0.107633	10.3921	2.69478912126439e-25	4.3526590676056e-24
ENSG00000263326	42.9333	1.11924	0.477701	2.34298	0.0191304	0.04849
BMERB1	683.298	1.12112	0.124853	8.97952	2.71958869443805e-19	3.44875377917868e-18
RGS16	258.211	1.12113	0.202166	5.54559	2.92957311585463e-08	1.80300552546232e-07
THOC3	415.674	1.12164	0.156716	7.15716	8.23644598356547e-13	7.2293260751634e-12
PHRF1	887.923	1.12218	0.114923	9.76467	1.59624169938095e-22	2.31587382057128e-21
PLS3	1508.75	1.12343	0.0974267	11.531	9.20594814765664e-31	1.78867484109332e-29
ZDHHC24	432.832	1.12357	0.156265	7.19016	6.47168015934568e-13	5.70799040818202e-12
ROBO1	2360.58	1.12423	0.0822149	13.6743	1.44633705291718e-42	3.90849869198864e-41
IFI27L1	137.801	1.12449	0.268476	4.18843	2.80893559388721e-05	0.000122088
SPATC1L	330.92	1.12618	0.183499	6.13728	8.39471062480288e-10	5.94683925472845e-09
BICDL1	312.272	1.12712	0.180705	6.23737	4.4497860375709e-10	3.23905108156516e-09
XDH	152.5	1.12898	0.25709	4.39138	1.12635096928747e-05	5.15898113164868e-05
PCDHB3	120.2	1.12899	0.310606	3.63479	0.000278203	0.00103766
CXXC5	1971.84	1.13066	0.082074	13.7761	3.54697337792302e-43	9.75129463323907e-42
B4GALT1	725.319	1.13067	0.125414	9.0155	1.95978014537919e-19	2.5027388620532e-18
PMFBP1	118.441	1.13141	0.296721	3.81305	0.000137261	0.000538495
ANKRD18B	60.3419	1.13306	0.405895	2.79152	0.00524618	0.0152698
NUTM2D	304.508	1.13662	0.183839	6.18269	6.30185911469927e-10	4.51977600439497e-09
HK2-DT	66.7401	1.13727	0.410455	2.77075	0.00559265	0.0161504
TSGA10	90.6503	1.13731	0.339095	3.35395	0.000796662	0.0027418
CCDC18-AS1	992.595	1.13792	0.109994	10.3453	4.39687197866028e-25	7.0214365297989e-24
MOCS2-DT	60.0308	1.13803	0.432665	2.63029	0.00853133	0.0236593
STX3	740.165	1.13809	0.126727	8.98067	2.69130930222022e-19	3.4145986771919e-18
SAMD12	241.128	1.13935	0.205482	5.54478	2.94326008548888e-08	1.81055090107346e-07
FLJ16779	159.023	1.13936	0.248881	4.57794	4.69577850655526e-06	2.27049122720731e-05
ZNHIT3	467.095	1.13958	0.148631	7.66716	1.75841864223643e-14	1.71482986344156e-13
MOV10	2661.66	1.14035	0.0725115	15.7264	9.96832374946402e-56	3.6290705185459e-54
CFAP77	82.7736	1.14411	0.362176	3.15898	0.00158321	0.00514589
CIB1	549.528	1.14676	0.150994	7.59473	3.08443743608882e-14	2.96243754507017e-13
RPH3AL	119.134	1.15094	0.294101	3.91342	9.09990442877433e-05	0.000367984
ZDHHC3	1011.71	1.15114	0.106656	10.7931	3.71243578507174e-27	6.42585661979505e-26
IRAK4	244.373	1.15116	0.202413	5.68719	1.29144365230206e-08	8.23997552858053e-08
TARBP1	2566.26	1.15194	0.0723872	15.9135	5.10605042811776e-57	1.91382613904709e-55
NAMPT	1534.74	1.1523	0.0888346	12.9713	1.77960246976727e-38	4.37571828201012e-37
GREB1L	6064.75	1.15273	0.0667595	17.2669	8.34587395324849e-67	3.68948696103973e-65
SHROOM2	1178.86	1.15384	0.107506	10.7328	7.14046929930944e-27	1.2217761865811e-25
ENSG00000280649	60.9637	1.15444	0.452523	2.55111	0.0107381	0.0290706
ZNF43	948.917	1.15552	0.114354	10.1048	5.25927237146718e-24	8.04909749251989e-23
AOC2	117.764	1.15584	0.289265	3.99578	6.44825753952383e-05	0.000267229
LINC01515	113.715	1.15778	0.301449	3.8407	0.000122683	0.000485206
CMTM7	381.148	1.15807	0.168185	6.88566	5.75184020467245e-12	4.81057828587882e-11
SKA1	130.262	1.1588	0.28413	4.07842	4.53422677985106e-05	0.000191824
C2orf50	76.9723	1.15961	0.363776	3.18771	0.00143405	0.00470021
ARHGAP4	168.47	1.1598	0.246816	4.69904	2.6139125478743e-06	1.30438605510935e-05
SLC3A2	4162.43	1.15999	0.0821909	14.1133	3.14455593219406e-45	9.06739849766184e-44
ZBED8	331.212	1.16086	0.175487	6.61506	3.71411437796348e-11	2.92951233831434e-10
WHRN	1518.77	1.16158	0.0918751	12.643	1.2232322145627e-36	2.80393111513356e-35
FGD4	1417.24	1.16192	0.0928878	12.5089	6.67760458806991e-36	1.49950634002012e-34
TGM1	45.3482	1.16235	0.482385	2.40959	0.0159705	0.0414113
LRBA	1971.96	1.16302	0.0899618	12.9279	3.13100853339074e-38	7.63202128095967e-37
COLGALT2	1848.91	1.16305	0.0823306	14.1266	2.60454993639729e-45	7.52738663281107e-44
MIOS-DT	107.866	1.16506	0.303042	3.84456	0.00012077	0.000478161
PCDHA8	39.3084	1.16655	0.499776	2.33414	0.0195882	0.049503
MATN3	136.846	1.16669	0.267882	4.35523	1.32928463708201e-05	6.03841705441389e-05
ZNF322	1011.22	1.16703	0.110997	10.514	7.44294897609705e-26	1.23038977373591e-24
ZNF217	1581.57	1.16775	0.0900726	12.9646	1.94322978413023e-38	4.76880616753429e-37
RHBDF1	1303.87	1.16993	0.0960708	12.1778	4.08160469745788e-34	8.73277564907198e-33
BAZ2B-AS1	102.681	1.16997	0.324739	3.60279	0.000314822	0.00116316
C1orf226	527.475	1.17033	0.140488	8.33044	8.05443720915675e-17	8.94839510430615e-16
RBKS	68.7312	1.17066	0.408047	2.86894	0.00411855	0.0122792
TUB	2834.57	1.17101	0.0699606	16.7382	6.90784088193492e-63	2.85948552005055e-61
GBAP1	244.544	1.17105	0.22054	5.30994	1.09660159341386e-07	6.37632113493964e-07
RBM41	1369.68	1.17326	0.093551	12.5414	4.4328277719052e-36	9.99848930774173e-35
SCARB2	6787.18	1.17369	0.0642216	18.2756	1.29560127757862e-74	6.62820210051564e-73
ENSG00000242615	83.3045	1.17372	0.350854	3.34532	0.000821867	0.00282166
GNG2	3818.3	1.17644	0.0725375	16.2183	3.74351574811559e-59	1.45692809982259e-57
ACACA	2769.58	1.17711	0.0794612	14.8136	1.19651304619788e-49	3.81905893676369e-48
RPL14P1	114.426	1.17772	0.300759	3.91583	9.00942511678137e-05	0.000364849
ENSG00000267940	45.7607	1.17782	0.46011	2.55987	0.0104711	0.0284176
FHOD3	2436.8	1.18043	0.0760973	15.5121	2.87512684729275e-54	1.0246677492985e-52
KRT8P12	209.726	1.18155	0.236419	4.99768	5.80236406069068e-07	3.13265932000056e-06
BMP2	346.78	1.18155	0.178003	6.63784	3.18318462185294e-11	2.52653455675691e-10
XPO1	12267.8	1.18231	0.0509768	23.193	5.35148445695414e-119	5.04810104443165e-117
ABHD14B	132.444	1.18364	0.275165	4.30157	1.69595072844025e-05	7.59928478442017e-05
ELK4	1262.9	1.18403	0.0953615	12.4163	2.13293872889405e-35	4.73934503027027e-34
AGER	410.128	1.18418	0.167469	7.07106	1.53753494537415e-12	1.33202284871523e-11
KLF11	599.879	1.18445	0.133386	8.87988	6.69337570834006e-19	8.30129074287043e-18
JRKL	370.102	1.18508	0.167715	7.06607	1.59385657196358e-12	1.37987412192343e-11
KIZ	251.897	1.18708	0.212312	5.5912	2.25511187605739e-08	1.40391226336988e-07
GALNT10	1291.09	1.18772	0.106254	11.1781	5.21948593707073e-29	9.63232404750326e-28
ADARB1	845.518	1.18798	0.121973	9.73966	2.0423745369053e-22	2.94796665949783e-21
SERTAD1	107.727	1.1889	0.312572	3.80362	0.000142599	0.000558049
ADAMTS10	1816.03	1.18899	0.0834832	14.2423	5.00661620676669e-46	1.46531587366442e-44
FRRS1	163.636	1.18955	0.246947	4.81703	1.45708663844311e-06	7.49818970807017e-06
DDX51	601.043	1.18974	0.13348	8.91327	4.95497437738845e-19	6.19677056807451e-18
SCAI	1065.53	1.18993	0.121209	9.81723	9.491333494006e-23	1.38814171418099e-21
ENSG00000267317	71.9118	1.19094	0.37199	3.20154	0.00136693	0.00449941
CYP39A1	163.994	1.19096	0.253126	4.705	2.53865604153871e-06	1.26907795614746e-05
ENSG00000279041	44.7917	1.19101	0.491227	2.42457	0.0153264	0.0398961
ADAM28	44.935	1.1925	0.466063	2.55866	0.0105077	0.0285017
ANKRD24	93.7453	1.19335	0.390773	3.05382	0.00225948	0.00712315
RAB3D	221.648	1.19416	0.212757	5.61278	1.99098962064457e-08	1.24623380433267e-07
UNC79	313.193	1.19438	0.179971	6.63653	3.21151699690882e-11	2.5474286901082e-10
XYLT1	1081.69	1.19453	0.106221	11.2457	2.43152702757407e-29	4.54010289364915e-28
KLF10	425.483	1.19461	0.157705	7.57498	3.59193298967388e-14	3.43814785412956e-13
BEGAIN	588.872	1.19662	0.134349	8.90681	5.25240574675973e-19	6.56227453589503e-18
PTPRJ	1461.58	1.19685	0.0966265	12.3863	3.09859599462154e-35	6.87297844086727e-34
TBC1D9B	2670.89	1.19745	0.0719066	16.6529	2.88255574308998e-62	1.17596225049692e-60
UBAC2-AS1	43.9244	1.1978	0.492402	2.43257	0.0149921	0.0391142
RAD54L2	2908.78	1.19926	0.070436	17.0262	5.24779636907739e-65	2.25317822107172e-63
TYRO3	4203.1	1.19928	0.0659041	18.1974	5.41179247752176e-74	2.73010405799433e-72
TEP1	1050.5	1.20176	0.105466	11.3947	4.44468300584199e-30	8.49915834764435e-29
GTF2IP20	514.154	1.20255	0.144956	8.29595	1.0772117633318e-16	1.18638231313127e-15
ENSG00000270659	120.494	1.20422	0.287054	4.1951	2.72751596650085e-05	0.000118776
FAM27C	92.9612	1.2056	0.33025	3.65057	0.00026166	0.000979439
GOLPH3-DT	50.9328	1.20565	0.438695	2.74827	0.00599106	0.017197
RRP7BP	681.367	1.20586	0.128711	9.36875	7.33940879686263e-21	9.98057332370789e-20
ANKAR	77.0419	1.20754	0.359029	3.36334	0.000770049	0.00265633
LINC01833	436.231	1.20779	0.155033	7.79053	6.67311789891596e-15	6.66392627646567e-14
CGNL1	184.594	1.20814	0.24321	4.96747	6.78309090385063e-07	3.63200953123465e-06
PHF24	63.5086	1.20855	0.397027	3.04401	0.00233446	0.00733765
N4BP3	354.795	1.20883	0.175954	6.87018	6.41208782514974e-12	5.33989919800376e-11
UST	600.958	1.21132	0.13604	8.90415	5.37949207452128e-19	6.71774662357172e-18
POLH	491.988	1.21269	0.14525	8.34895	6.88697525966219e-17	7.68162625116168e-16
GLUD1	3716.7	1.21334	0.0687933	17.6375	1.26944123820722e-69	5.88886131983695e-68
MYADM	1382.96	1.21348	0.0960614	12.6323	1.40130249678972e-36	3.20631657854276e-35
CNNM4	742.584	1.21435	0.120868	10.0468	9.48652643289141e-24	1.43456858304302e-22
IGFBP2	9657.2	1.21505	0.0692568	17.5442	6.59044434963903e-69	3.00777923331098e-67
CCDC154	153.497	1.21528	0.25577	4.75145	2.01958356046985e-06	1.02004245316326e-05
TOB1	801.678	1.21531	0.116547	10.4276	1.854416914269e-25	3.01253708063866e-24
CCDC15-DT	61.0029	1.21736	0.401851	3.02938	0.00245054	0.00767778
BDP1	1128.95	1.21774	0.108441	11.2296	2.9189862240793e-29	5.43428286397742e-28
TSC22D4	1187.54	1.21784	0.109941	11.0772	1.61814801423796e-28	2.93079984734392e-27
ENSG00000283491	50.9858	1.22114	0.448318	2.72384	0.00645283	0.0184082
LDLRAP1	315.628	1.22312	0.180833	6.76383	1.34393679169141e-11	1.09654006717587e-10
SCOC-AS1	58.3953	1.22412	0.408666	2.99541	0.0027408	0.00849076
RPL23AP7	108.054	1.22461	0.302646	4.04635	5.20234490869936e-05	0.000218198
PCDHGC3	1554.79	1.22509	0.0884264	13.8543	1.19823471091015e-43	3.31572582217504e-42
PPP1R3C	100.949	1.22671	0.31561	3.88679	0.000101577	0.000407449
KAT6B	1222.19	1.22773	0.0970303	12.653	1.07625609216691e-36	2.47149306232898e-35
PDZK1	39.4263	1.22781	0.497512	2.46791	0.0135904	0.0358331
NR1D1	72.3285	1.2286	0.369948	3.32099	0.000896976	0.00306336
APAF1	2353.13	1.22988	0.0835112	14.7271	4.32002761336815e-49	1.36513948554442e-47
STXBP2	67.3652	1.23051	0.380936	3.23022	0.00123695	0.0040976
UBASH3B	108.879	1.23059	0.31472	3.9101	9.22576470014331e-05	0.000372599
ANKRD13A	1589.44	1.23147	0.0961276	12.8108	1.42678248587436e-37	3.39949348160205e-36
PCDHB14	593.151	1.23364	0.137604	8.96516	3.09821841897465e-19	3.91520380385866e-18
TNRC6A	2626.54	1.23431	0.0729295	16.9247	2.95614027390345e-64	1.25648340787772e-62
LINC02428	53.4552	1.23505	0.429488	2.87564	0.00403208	0.0120461
PREPL	3291.52	1.23575	0.0703382	17.5687	4.27926770219399e-69	1.96714525259371e-67
LIF	48.0796	1.23575	0.461069	2.68019	0.007358	0.0207064
DLGAP1-AS1	71.2937	1.23584	0.372509	3.31762	0.000907884	0.00309561
NUDT16	2377.99	1.23637	0.0778904	15.8732	9.70861366446526e-57	3.6282190240914e-55
BFAR	845.358	1.23693	0.114496	10.8033	3.32086234912179e-27	5.75200560470754e-26
SLC39A11	224.221	1.23701	0.219444	5.637	1.73033540989974e-08	1.08762103111731e-07
ZNF18	226.858	1.23749	0.216479	5.71646	1.08767549225803e-08	6.98728243444239e-08
ENPP5	44.9158	1.23774	0.479033	2.58384	0.00977069	0.0267571
ENSG00000284664	41.3994	1.23935	0.500712	2.47517	0.0133173	0.0351787
ENSG00000279413	42.6673	1.23936	0.478771	2.58862	0.00963616	0.0264343
TOP1MT	787.912	1.2395	0.124114	9.98676	1.74176437891591e-23	2.60290171466379e-22
PPIP5K1	612.394	1.24036	0.132478	9.36274	7.76984802496224e-21	1.05489509702203e-19
RALBP1	2286.01	1.24373	0.0781968	15.9052	5.83588411465538e-57	2.18415279364868e-55
SNTB1	105.588	1.24543	0.332603	3.7445	0.000180755	0.000695391
PCDHB10	418.144	1.24663	0.156908	7.94499	1.94206941564399e-15	1.99675897171662e-14
GPR143	142.736	1.24808	0.266804	4.67788	2.8985009599011e-06	1.43960583005462e-05
NEK3	849.282	1.24817	0.116752	10.6908	1.12411163231828e-26	1.9131007827013e-25
C20orf204	89.759	1.24823	0.339966	3.67164	0.000240995	0.000907305
ENSG00000270953	36.5678	1.24832	0.53178	2.34744	0.0189027	0.0479897
KCND1	495.524	1.24854	0.155277	8.04073	8.93037668430129e-16	9.36011186964664e-15
CPS1	1421.91	1.24879	0.0975905	12.7963	1.72019895611292e-37	4.08325991687233e-36
RNF32	40.6157	1.25105	0.50085	2.49785	0.012495	0.0333081
PLEKHB1	111.09	1.25116	0.301805	4.14557	3.38962274961126e-05	0.000145832
ENSG00000279930	34.917	1.25155	0.528681	2.3673	0.0179182	0.0457879
ERBB2	6571.6	1.25232	0.0547433	22.8763	8.00263972124048e-116	7.33093801178618e-114
BAG3	682.41	1.2534	0.12802	9.79065	1.23505414383747e-22	1.79698961581857e-21
NAALAD2	1529.26	1.25393	0.0943684	13.2876	2.73097309291584e-40	6.9576749229658e-39
HSF1	2028.04	1.25418	0.079625	15.7511	6.75016637858298e-56	2.46099815885838e-54
ENSG00000269947	62.5381	1.25458	0.401612	3.12388	0.00178485	0.00574609
CLN8-AS1	133.06	1.25459	0.278464	4.5054	6.62470826870187e-06	3.14209294052916e-05
MBLAC2	258.98	1.25547	0.204342	6.14396	8.04868609681206e-10	5.71128103206393e-09
LSM12	644.215	1.2555	0.134179	9.35691	8.21051660639433e-21	1.11293728038064e-19
ENSG00000247934	78.0566	1.25561	0.371584	3.37908	0.000727279	0.00252182
SMTNL2	49.0895	1.25669	0.45309	2.7736	0.00554406	0.0160247
RHBDL1	283.725	1.25688	0.205182	6.1257	9.02860577003183e-10	6.36922077883118e-09
ENSG00000268970	51.8758	1.25923	0.445473	2.82673	0.00470264	0.0138498
SPRY2	812.118	1.25936	0.11919	10.566	4.28403747202129e-26	7.1424080717832e-25
ZNF747-DT	37.3146	1.26005	0.518214	2.43152	0.0150358	0.0392241
NHS	424.126	1.26011	0.160406	7.85572	3.97494085414891e-15	4.0025446100805e-14
TINF2	360.195	1.26105	0.170449	7.39837	1.37863457172804e-13	1.27535006407579e-12
PPP1R26-AS1	102.855	1.26108	0.309458	4.07513	4.59893446832482e-05	0.000194335
GNL1	957.303	1.26117	0.107864	11.6922	1.39697861764929e-31	2.77808247827984e-30
DMGDH	43.8926	1.26197	0.472218	2.67243	0.00753039	0.0211189
RRAS	108.554	1.26372	0.308278	4.0993	4.1439665846807e-05	0.000176165
WIPI1	357.407	1.26378	0.174816	7.2292	4.85839963177899e-13	4.32719868923804e-12
STOM	425.041	1.26388	0.160282	7.88536	3.13629510514745e-15	3.18588824231851e-14
ACOT1	41.6381	1.26395	0.485872	2.6014	0.00928443	0.0255523
TKFC	1016.09	1.26564	0.110706	11.4325	2.87739362071876e-30	5.52298510784708e-29
CAPN6	2787.49	1.26608	0.0702736	18.0164	1.4490059321768e-72	7.04377883697054e-71
RPP25	114.414	1.26685	0.305513	4.14664	3.3739175536561e-05	0.000145181
NLGN2	2039.68	1.26765	0.0811995	15.6116	6.07039452328273e-55	2.18181672844617e-53
DUSP6	154.437	1.26872	0.257234	4.93217	8.13223743366823e-07	4.31164907813062e-06
THNSL1	420.548	1.26975	0.158711	8.00037	1.24042861494482e-15	1.29211314056752e-14
PFN1P2	74.3418	1.27066	0.369852	3.43558	0.000591278	0.00208124
GAS5	2644.66	1.27211	0.0797347	15.9543	2.65887132876446e-57	1.00250906340859e-55
IGF2R	9831.19	1.27221	0.0541744	23.4835	6.01210008951856e-122	5.8902331958121e-120
FNBP4	2166.81	1.27314	0.0786067	16.1963	5.35512271950725e-59	2.07777123864674e-57
ATP6V1H	1221.84	1.2742	0.106309	11.9858	4.21616821123134e-33	8.77442882634718e-32
MINDY2	1430.54	1.27503	0.0940551	13.5562	7.28358543522558e-42	1.937326838772e-40
SNORC	62.4362	1.27532	0.404903	3.14968	0.00163448	0.00530098
PDZK1P1	80.8718	1.27662	0.356744	3.57852	0.000345541	0.00126908
IQGAP2	990.291	1.27787	0.107703	11.8647	1.80488765726841e-32	3.69049349743641e-31
HOMEZ	780.601	1.27815	0.120809	10.5799	3.69155537333429e-26	6.16676876881881e-25
PRICKLE3	86.5527	1.27847	0.343634	3.72044	0.000198877	0.000760588
SLC26A6	1278.1	1.27858	0.0982025	13.0198	9.4361195722563e-39	2.32919780297669e-37
FAM189A1	50.7273	1.27953	0.465981	2.7459	0.00603458	0.0173025
ZMAT3	690.255	1.27961	0.135751	9.42616	4.25381487180137e-21	5.81889770199244e-20
CDKN1C	1563.71	1.27963	0.108171	11.8297	2.74130946300624e-32	5.58272292325708e-31
PFN1P6	34.0554	1.28048	0.534568	2.39535	0.0166046	0.0428715
AHDC1	3385.09	1.28053	0.0688633	18.5952	3.51279472875146e-77	1.87262954290059e-75
ARMC10	690.136	1.28144	0.125072	10.2456	1.23811995179402e-24	1.94173632736547e-23
FBF1	183.438	1.28219	0.240571	5.32979	9.83246987918132e-08	5.73560742952243e-07
RABAC1	157.246	1.28396	0.263912	4.86511	1.1439098284228e-06	5.9510041731696e-06
DCXR	968.427	1.28432	0.117007	10.9765	4.95865174737969e-28	8.81750442114643e-27
ENG	89.8232	1.2848	0.33109	3.88052	0.000104235	0.000417383
PDCD6IP-DT	150.441	1.28626	0.261085	4.92659	8.36788399077189e-07	4.42918348489438e-06
CD27-AS1	219.478	1.28632	0.214304	6.0023	1.94541222123194e-09	1.34034306580941e-08
ITGB5	1779.99	1.28821	0.0855384	15.06	2.96661073071617e-51	9.77633081713283e-50
CATSPERG	163.728	1.28944	0.253916	5.07823	3.80968468382718e-07	2.10153801852423e-06
RPL26	703.773	1.29011	0.136202	9.47198	2.74576585557958e-21	3.79486974865642e-20
VAMP2	3025.72	1.29044	0.0744414	17.335	2.56105404168202e-67	1.14817572981769e-65
ATP5IF1	212.428	1.29062	0.234967	5.49279	3.95641513986648e-08	2.39489585339008e-07
MXRA8	737.025	1.29112	0.124361	10.382	2.99365944605782e-25	4.82618223911799e-24
MAP3K14-AS1	104.886	1.29137	0.30975	4.16905	3.05868716175136e-05	0.000132109
LAMC1	4159.36	1.29155	0.0680117	18.9901	2.05902753078275e-80	1.14078217453302e-78
ZNF887P	53.4477	1.29411	0.455276	2.84246	0.00447665	0.0132303
ADAMTS13	686.726	1.29475	0.135862	9.52984	1.57519551189545e-21	2.19860209649873e-20
RXRB	466.007	1.29594	0.156054	8.30438	1.00341195570354e-16	1.1084709784927e-15
NUDT7	91.8379	1.29838	0.328842	3.94832	7.87002087464595e-05	0.000321736
E2F2	93.8349	1.29885	0.325006	3.99638	6.43188821272377e-05	0.000266595
ZNF600	67.2429	1.29928	0.389718	3.3339	0.000856361	0.00293125
DECR2	239.114	1.30003	0.206565	6.29357	3.10250460506443e-10	2.28788300940163e-09
PELI3	327.83	1.30055	0.177084	7.34428	2.0687548810581e-13	1.88680677784654e-12
PARN	722.664	1.30131	0.122444	10.6278	2.2128256898154e-26	3.71365422480594e-25
ENSG00000255326	79.16	1.30308	0.394634	3.30201	0.000959954	0.00325175
RNF112	46.3256	1.30424	0.470171	2.77397	0.00553774	0.01601
MYOF	1170.82	1.30477	0.102099	12.7795	2.1346159193947e-37	5.04807818775773e-36
SIL1	278.293	1.30505	0.193376	6.74878	1.49098347027375e-11	1.21261876789091e-10
AGMAT	40.3578	1.30546	0.500632	2.60762	0.00911736	0.025128
MCTS1	550.912	1.3057	0.141779	9.20941	3.27936427435163e-20	4.34083820874661e-19
RPL13P5	34.1804	1.3069	0.535746	2.43939	0.0147119	0.0384623
ENSG00000234338	127.255	1.3078	0.283517	4.61276	3.9735315699726e-06	1.93788897920536e-05
ZBTB7B	200.113	1.30817	0.225563	5.79958	6.64818042241268e-09	4.35685894159922e-08
TCERG1L	286.288	1.30832	0.199437	6.56006	5.3787115170169e-11	4.19308155896478e-10
LNX2	379.931	1.30884	0.171886	7.6146	2.64510454585661e-14	2.54733518816824e-13
CDH3	214.733	1.30963	0.227047	5.7681	8.01689965848421e-09	5.21880012401326e-08
ZSCAN18	2550.47	1.31094	0.0777813	16.8542	9.7707368703915e-64	4.11164922199311e-62
TYSND1	611.856	1.31238	0.138056	9.50608	1.97980250399924e-21	2.74822147368604e-20
PDLIM7	5274.61	1.31241	0.0611409	21.4654	3.28064683714799e-102	2.44842392625383e-100
INSIG1-DT	163.092	1.31295	0.24746	5.3057	1.12238889346213e-07	6.5217811247084e-07
SLC66A3	75.2374	1.31301	0.395666	3.31849	0.00090507	0.00308851
ENSG00000288838	47.5752	1.31345	0.485485	2.70543	0.00682159	0.0193492
USP53	486.566	1.31406	0.166712	7.88223	3.21583494087601e-15	3.26276735804594e-14
SWSAP1	47.9277	1.31409	0.465188	2.82486	0.00473008	0.0139193
ATP2A3	32.2666	1.31443	0.562958	2.33487	0.0195504	0.0494213
ZBTB37	1940.58	1.31448	0.0808691	16.2544	2.07876067692769e-59	8.1151618733908e-58
MAD2L2	1756.42	1.3151	0.099398	13.2306	5.84076642654202e-40	1.47472087635327e-38
RUNDC3A-AS1	35.2984	1.31598	0.533713	2.4657	0.0136744	0.036032
ENSG00000267248	71.1889	1.31621	0.371849	3.53963	0.000400686	0.00145727
RAP1GAP	238.898	1.31631	0.211927	6.21114	5.26014686964677e-10	3.80057593443299e-09
KHDRBS3	766.675	1.31723	0.119375	11.0344	2.60731422197457e-28	4.6955712123921e-27
EPHA2	2363.76	1.3184	0.0761394	17.3156	3.58949436179493e-67	1.6007630831379e-65
XACT	71.9122	1.31851	0.374391	3.52175	0.000428713	0.00155165
ITPK1	447.134	1.32091	0.154695	8.53879	1.35635824868633e-17	1.58096419661992e-16
DBH	53.321	1.32169	0.44073	2.99886	0.00270988	0.00840422
PLEKHM3	1106.88	1.32224	0.102392	12.9136	3.77234643545109e-38	9.16889758616584e-37
MFSD4B	832.562	1.32341	0.123398	10.7248	7.78786792627811e-27	1.33075520962496e-25
CLDN19	52.2687	1.32355	0.435941	3.03607	0.00239684	0.00751696
SNHG32	328.549	1.32372	0.18116	7.30691	2.73360148424615e-13	2.47379235601804e-12
RPL3P4	161.703	1.32428	0.25234	5.24801	1.53753517988302e-07	8.79904266791419e-07
EGLN3	252.26	1.32446	0.20523	6.45357	1.09243764220004e-10	8.35461276998975e-10
KIAA1217	1302.08	1.32639	0.0958724	13.8349	1.56923069647427e-43	4.33288671632585e-42
ENSG00000278861	32.3443	1.32669	0.551332	2.40633	0.0161136	0.041744
DTNB	447.903	1.32731	0.153779	8.63126	6.06799368390925e-18	7.19847310561931e-17
KLHL36	923.622	1.32748	0.11695	11.3508	7.34584397629377e-30	1.39835552061856e-28
ANK2	4530.81	1.32956	0.0655674	20.2778	2.01800677538924e-91	1.30963994694379e-89
NOP9	744.806	1.33023	0.13426	9.9079	3.84663228653058e-23	5.69476629350721e-22
BTG2	1023.16	1.33066	0.113353	11.7391	8.03606653748315e-32	1.6119777738232e-30
SEMA3B	252.565	1.33219	0.213814	6.23058	4.6470605466946e-10	3.37297372346612e-09
ENSG00000264112	1353.11	1.33231	0.0958374	13.9017	6.18277040719526e-44	1.72214927642788e-42
PTP4A3	223.443	1.33308	0.225379	5.91485	3.32182312513663e-09	2.23881173440484e-08
MKLN1-AS	75.5536	1.33349	0.365621	3.64718	0.00026513	0.000991697
PCDH18	1427.98	1.33374	0.097072	13.7397	5.87220091390704e-43	1.60914792862193e-41
SEPTIN4	131.505	1.33776	0.276603	4.83637	1.32230069213056e-06	6.82811967090212e-06
LAMB2P1	95.6749	1.33787	0.321971	4.15524	3.24940981316536e-05	0.000140132
PRKCG	266.358	1.33813	0.200669	6.66836	2.58672477277856e-11	2.07191101986288e-10
POLD4	36.1471	1.33844	0.521166	2.56817	0.0102238	0.0278208
GLIS3	886.455	1.33909	0.118889	11.2634	1.98894242343478e-29	3.72193318544673e-28
TPST2	657.77	1.33927	0.128044	10.4595	1.3261014047438e-25	2.1695566180125e-24
ASCC3	2102.65	1.34006	0.0883595	15.1661	5.93368802289171e-52	1.97854577635844e-50
ZBTB24	391.722	1.34039	0.16384	8.18112	2.81221187116965e-16	3.01575622650399e-15
ENSG00000197332	44.1956	1.34071	0.472476	2.83762	0.00454507	0.0134137
GLDC	3444.81	1.34197	0.0677084	19.8199	2.00609150470852e-87	1.2295790321734e-85
SERPINH1	5900.27	1.34199	0.0624284	21.4964	1.68096650571493e-102	1.26571291046043e-100
NUAK2	3803.41	1.34238	0.0648061	20.7138	2.60059142167435e-95	1.80300566461712e-93
FAM222B	1192.42	1.34477	0.100767	13.3454	1.25930379084254e-40	3.23757180269802e-39
FMO4	107.819	1.34492	0.304065	4.42314	9.72748086937242e-06	4.50346336545019e-05
SNHG8	231.736	1.34665	0.222889	6.04182	1.52382555981665e-09	1.05647742022808e-08
ZNF528-AS1	91.2613	1.34785	0.329507	4.0905	4.30453095923049e-05	0.000182657
ZNF843	53.0099	1.34819	0.454218	2.96815	0.00299599	0.00919377
GAREM1	483.465	1.35011	0.15518	8.70023	3.31208136962835e-18	3.98501966592316e-17
MMP11	439.725	1.35213	0.163215	8.28432	1.18785265890156e-16	1.30089603882724e-15
ATP1B2	1270.13	1.35249	0.0983232	13.7556	4.71379036034118e-43	1.29310735560711e-41
AOC3	101.259	1.35293	0.318824	4.24352	2.20044769207211e-05	9.69381253234894e-05
WASF2	3065.32	1.35409	0.0727985	18.6005	3.18349861548894e-77	1.70784941581463e-75
RPL41	7229.39	1.35498	0.067315	20.1289	4.12259880822984e-90	2.60875173962175e-88
TMEM231P1	33.1271	1.35653	0.549048	2.4707	0.0134848	0.035573
RPS6KA4	728.031	1.35718	0.131125	10.3503	4.17309838419845e-25	6.67669429376013e-24
CHCHD5	474.591	1.35792	0.162365	8.36339	6.09411766965023e-17	6.82428225363525e-16
TMEM263-DT	45.8399	1.35814	0.475625	2.85549	0.004297	0.0127647
LINC03006	79.6659	1.35834	0.358514	3.78881	0.000151373	0.000589756
GON7	63.2462	1.35986	0.403625	3.36912	0.000754083	0.00260693
SPOCK2	154.555	1.36001	0.255868	5.31527	1.06502048538328e-07	6.19694905219003e-07
CHCHD10	363.603	1.36008	0.192622	7.0609	1.65428907863571e-12	1.43072888106275e-11
MAST2	2439.82	1.36015	0.0811962	16.7514	5.53144263483043e-63	2.29346988331409e-61
TIAM1	1950.04	1.36312	0.0882836	15.4403	8.77098306444497e-54	3.08259965734475e-52
CORO7	68.4785	1.36481	0.388868	3.5097	0.00044862	0.00161701
ENSG00000285571	103.297	1.36533	0.331897	4.11371	3.89342886294445e-05	0.000166127
DCST2	194.414	1.36706	0.234952	5.81844	5.93982034518495e-09	3.91691635288639e-08
ANKRD37	37.2708	1.36707	0.528976	2.58437	0.00975569	0.0267189
ADGRL4	45.9532	1.36735	0.478338	2.85856	0.00425574	0.012657
BRD2	3229.76	1.36778	0.0697974	19.5964	1.65971010952188e-85	9.70395023712391e-84
TSSK6	93.0127	1.36781	0.392848	3.48177	0.000498115	0.00177673
COBL	37.3185	1.36817	0.512413	2.67006	0.00758374	0.0212614
DRC7	46.4074	1.3686	0.462836	2.95699	0.00310663	0.00950454
FAM83G	333.199	1.37089	0.1774	7.72772	1.09486667520724e-14	1.07808466757407e-13
SUCLG2-DT	56.1185	1.37201	0.434165	3.1601	0.00157712	0.00512808
TPM2	3362.91	1.37307	0.0662133	20.7371	1.60242733426562e-95	1.11707674744478e-93
FBN3	4584.75	1.37573	0.0634928	21.6675	4.15881937796408e-104	3.18821878295585e-102
TAF1D	1573.44	1.37812	0.0878974	15.6788	2.11277806526783e-55	7.65882048659587e-54
ARFGEF3	391.355	1.37838	0.164083	8.40051	4.44543166342306e-17	5.03564524329781e-16
ELOA-AS1	30.1427	1.3796	0.575358	2.39781	0.0164936	0.0426326
ORAI3	232.777	1.38023	0.210024	6.57179	4.97128081984276e-11	3.88620612456901e-10
ENSG00000289378	60.0224	1.38093	0.4059	3.40214	0.000668613	0.00233339
TADA2A	466.003	1.38272	0.152254	9.08168	1.06914779052538e-19	1.38345870395622e-18
FLRT3	864.87	1.385	0.118881	11.6502	2.28805336567265e-31	4.52175655404544e-30
SERTAD2	1178.77	1.3852	0.101208	13.6867	1.21983421470707e-42	3.30344644591162e-41
FAM66D	426.285	1.38542	0.157728	8.78356	1.5837664199004e-18	1.93119043272333e-17
HTR7P1	161.363	1.38563	0.252568	5.48615	4.10796750325184e-08	2.48248810181032e-07
UNC93B1	121.288	1.38629	0.301595	4.59654	4.29567747744272e-06	2.08657764146457e-05
FAM189B	1568.01	1.38694	0.0917179	15.1218	1.16286933877498e-51	3.85722999626341e-50
EIF2AK3-DT	72.1492	1.38726	0.408874	3.39288	0.000691619	0.00240805
TPCN1	960.561	1.38735	0.108823	12.7486	3.17388262211919e-37	7.47792679074043e-36
KCNJ12	107.846	1.3878	0.313521	4.4265	9.57731514782783e-06	4.43637042490199e-05
ZFP1	247.138	1.38853	0.205292	6.76369	1.34524797598093e-11	1.09725706816188e-10
RAB4A-AS1	244.478	1.38917	0.206985	6.71145	1.92696340539144e-11	1.55474392406384e-10
PDP1	1112.84	1.39085	0.103571	13.429	4.08964710927572e-41	1.05892648365175e-39
ENSG00000227782	36.7738	1.39091	0.518361	2.68329	0.00729021	0.0205475
LINC00624	49.9765	1.39114	0.45664	3.04647	0.00231545	0.00728152
DENND3-AS1	30.8182	1.39163	0.568693	2.44707	0.0144022	0.0377381
CLN6	829.523	1.39235	0.115418	12.0635	1.64712290043248e-33	3.46277908852314e-32
VPS28	670.368	1.39284	0.131415	10.5988	3.01763165177318e-26	5.04762051178276e-25
CTSL	873.185	1.39518	0.11665	11.9603	5.73289073402305e-33	1.18752736633335e-31
CYP2T1P	47.8119	1.39639	0.479573	2.91173	0.00359436	0.0108567
GTF2IP13	466.279	1.397	0.150563	9.27852	1.71852265088214e-20	2.29876184850471e-19
TJP1	2598.33	1.39762	0.0728827	19.1763	5.83431760675338e-82	3.26811940996395e-80
ENSG00000277290	33.1919	1.39885	0.547356	2.55565	0.0105991	0.028725
USP51	306.208	1.40048	0.185724	7.54067	4.67554068152688e-14	4.44851311562597e-13
RAMP2	85.4348	1.40069	0.342614	4.08825	4.34644564588866e-05	0.00018431
PPP1R17	52.5539	1.40191	0.45001	3.11528	0.00183769	0.00589526
SMIM38	39.9606	1.40293	0.519476	2.70066	0.0069202	0.0196004
ENSG00000286482	36.355	1.4032	0.523768	2.67905	0.00738316	0.0207542
C2orf92	294.219	1.40487	0.187327	7.49956	6.40337133666651e-14	6.04260125206071e-13
ARHGAP28	616.893	1.4064	0.133238	10.5555	4.78990528696818e-26	7.97008830536508e-25
F2RL2	99.9883	1.4065	0.315397	4.45946	8.21650867622933e-06	3.8443078159797e-05
FLNB	6885.78	1.40783	0.0580014	24.2723	3.84676456799033e-130	4.10132987028381e-128
CRABP2	3904.12	1.40807	0.0649284	21.6865	2.75330063308449e-104	2.11712132013694e-102
ZNF443	234.065	1.40892	0.208745	6.74946	1.48400776764667e-11	1.20733238550927e-10
NBPF8	1420.44	1.41024	0.096822	14.5653	4.66985748564842e-48	1.43888887636011e-46
CNKSR1	204.664	1.41067	0.232765	6.06051	1.35693135650707e-09	9.45158747498408e-09
ZNF521	4097.12	1.41211	0.0649672	21.7358	9.4211287025209e-105	7.40127370979777e-103
PSME2	996.078	1.41214	0.113976	12.3897	2.97062117327906e-35	6.59488296342573e-34
HMGB1P10	47.1178	1.4122	0.459303	3.07466	0.0021074	0.00668106
UBE3D	273.092	1.41255	0.203712	6.93407	4.0891059240105e-12	3.45639782883965e-11
LDAF1	360.756	1.41553	0.16974	8.33939	7.46742525116354e-17	8.31443245933633e-16
ENSG00000258559	138.56	1.41754	0.307026	4.61701	3.89309556429138e-06	1.90195032622052e-05
PAQR8	508.943	1.41756	0.144175	9.83224	8.17814699200224e-23	1.1988473710113e-21
MMRN2	32.6952	1.41818	0.559104	2.53652	0.0111961	0.0301784
SHC1	2306.43	1.41901	0.0806949	17.5849	3.21368324007937e-69	1.48537727171246e-67
DUS4L-BCAP29	67.1309	1.41931	0.396731	3.5775	0.000346892	0.00127368
PI4KAP2	2942.45	1.42035	0.0697303	20.3691	3.14116721988261e-92	2.0649512488218e-90
ANXA4	141.999	1.4209	0.267274	5.31628	1.05909187042125e-07	6.16386610365578e-07
ZYX	1954.16	1.42106	0.0805638	17.6389	1.23770757621066e-69	5.75216662020982e-68
NPC2	2005.37	1.42178	0.0800167	17.7686	1.23746933712646e-70	5.84744589005288e-69
EML2	242.256	1.42264	0.228191	6.23442	4.53452771672918e-10	3.29695245879665e-09
NANOS1	314.433	1.42339	0.190522	7.47099	7.95961609041235e-14	7.4612212151538e-13
HCN2	225.932	1.42349	0.225967	6.29954	2.98531966776658e-10	2.20467073834625e-09
AGBL4	151.679	1.42807	0.260616	5.47958	4.26335754761896e-08	2.57088160101785e-07
DHRS4	172.714	1.42852	0.248685	5.7443	9.23001449715497e-09	5.97021712631423e-08
ZXDA	254.13	1.42867	0.208525	6.8513	7.31840635521052e-12	6.068776511878e-11
RNF125	119.031	1.43133	0.290566	4.92599	8.39358487785139e-07	4.44093445111508e-06
LINC02696	38.7223	1.43142	0.526496	2.71877	0.00655254	0.0186611
TGFBR3	273.036	1.43246	0.199112	7.19427	6.27975250717475e-13	5.55028630684637e-12
PLPPR4	29.526	1.43535	0.577651	2.48481	0.0129621	0.0343583
HSD17B8	71.483	1.43787	0.406874	3.53394	0.000409416	0.00148711
ENSG00000270184	27.78	1.44006	0.594933	2.42055	0.0154972	0.0402993
HPRT1	401.662	1.44019	0.166952	8.62638	6.33251901902719e-18	7.50526249919734e-17
BCORL1	2415.59	1.44117	0.0745095	19.3421	2.37458642605734e-83	1.35404787777989e-81
RN7SL1	37.9091	1.44189	0.51438	2.80315	0.00506055	0.0147718
ENSG00000286369	33.2812	1.44434	0.573798	2.51716	0.0118304	0.0317432
CTBS	67.1714	1.44652	0.390814	3.7013	0.000214499	0.000814321
TMC7	223.591	1.4466	0.218338	6.62551	3.46043870815323e-11	2.73803031554064e-10
RPRM	82.078	1.44991	0.355191	4.08206	4.46383590759459e-05	0.000189035
ZNF763	140.029	1.45206	0.284444	5.1049	3.30976074589586e-07	1.83534044858189e-06
BTBD11	136.136	1.45284	0.274417	5.29427	1.19490916287567e-07	6.9225616456553e-07
RTN4RL1	232.978	1.45304	0.2205	6.58975	4.40579831812166e-11	3.45906968819112e-10
RPL13P12	152.693	1.45394	0.257772	5.64043	1.69627089025666e-08	1.06726689413e-07
TCEA3	29.4778	1.45396	0.587002	2.47693	0.0132518	0.0350403
RAMAC	336.987	1.45461	0.17563	8.28225	1.2086868022256e-16	1.32314182944239e-15
ABCA1	1598.77	1.45633	0.0931408	15.6358	4.15294793853192e-55	1.49688997074215e-53
ARHGAP29	256.039	1.45681	0.204996	7.10655	1.18976965665404e-12	1.03854162496031e-11
BLACAT1	2242.82	1.46045	0.0883641	16.5276	2.32083534849537e-61	9.30350663002684e-60
CAD	4647.85	1.46138	0.0628001	23.2704	8.84311245465568e-120	8.46769730327879e-118
ZNF625	33.9443	1.46193	0.540947	2.70255	0.00688106	0.0195047
ZNF593OS	70.9201	1.46261	0.374605	3.9044	9.44596816323434e-05	0.000380946
HULC	67.309	1.46357	0.400226	3.65686	0.000255323	0.000956848
POLR2H	1395.43	1.46367	0.108138	13.5352	9.69720278282609e-42	2.56854405651578e-40
ANO10	1081.92	1.46377	0.104525	14.0041	1.47105015413499e-44	4.17071482247768e-43
TUBB	10350.8	1.46443	0.0524365	27.9278	1.22810499827777e-171	1.9976387391858e-169
SLC28A2-AS1	122.055	1.46458	0.286733	5.10781	3.25909806939953e-07	1.808037024727e-06
UBE2Q2P2	134.951	1.46515	0.280471	5.22388	1.75210126205329e-07	9.96851334632335e-07
TATDN3	441.802	1.46565	0.157027	9.33379	1.02153444497303e-20	1.38173968769673e-19
B3GNTL1	157.063	1.46717	0.25729	5.70241	1.18128451954637e-08	7.56183014215165e-08
ATL3	344.333	1.46816	0.1814	8.09349	5.79808816629895e-16	6.12261702953957e-15
RRN3	912.232	1.46915	0.116617	12.5981	2.16400639161426e-36	4.91599482428038e-35
MFSD6	225.286	1.46973	0.213552	6.88233	5.88822944295931e-12	4.91654564380034e-11
SMIM14-DT	55.7026	1.47411	0.429663	3.43085	0.000601688	0.00211612
SMARCA2	390.982	1.47466	0.165435	8.9138	4.93111121160721e-19	6.16996780051938e-18
SDK2	8375.19	1.47483	0.0551084	26.7623	8.88611834230053e-158	1.18676448913619e-155
ADIRF-AS1	216.029	1.47566	0.219069	6.73607	1.62725472514464e-11	1.32048572595284e-10
OSER1	1255.64	1.47686	0.0979422	15.0789	2.23099968640018e-51	7.37130430239643e-50
RYR1	190.384	1.47863	0.231938	6.37512	1.8281869357773e-10	1.37168076568152e-09
SOX8	229.196	1.48001	0.215114	6.8801	5.98111388236361e-12	4.99081765093642e-11
ELFN2	66.6924	1.48054	0.394281	3.75504	0.000173317	0.000669291
MYH7B	71.565	1.48087	0.380092	3.89609	9.77593051079279e-05	0.000393565
ACVR1B	1955.7	1.48098	0.0817549	18.1148	2.43431750986333e-73	1.2111922904467e-71
ENSG00000236924	46.2912	1.48184	0.46944	3.1566	0.00159619	0.00518276
ENSG00000247903	71.2005	1.48328	0.388665	3.81634	0.000135443	0.000532106
CAVIN3	184.297	1.48385	0.235208	6.30867	2.81439357254733e-10	2.08329162495299e-09
SKAP2	51.8932	1.48389	0.446718	3.32176	0.000894515	0.00305701
TANC1	596.305	1.48393	0.137329	10.8057	3.23489315050804e-27	5.60692716490037e-26
RNF187	1140.54	1.48754	0.113525	13.1032	3.15601813556626e-39	7.85907362021529e-38
LINGO1	1563.5	1.48984	0.093101	16.0025	1.22843374138071e-57	4.68040633446478e-56
EPB41L4B	115.165	1.49098	0.31242	4.77236	1.82080446955603e-06	9.25168470464242e-06
PIPOX	88.4201	1.49112	0.336547	4.43064	9.39516837557007e-06	4.35756529939848e-05
B4GALNT3	333.62	1.49266	0.179101	8.33416	7.80483801808048e-17	8.68249735680808e-16
PPP2R2B	419.731	1.49377	0.160948	9.28108	1.67775119932573e-20	2.24540805289506e-19
NRM	490.794	1.49394	0.155371	9.61534	6.88839426181533e-22	9.7813656627624e-21
CHRNB1	130.023	1.49661	0.306123	4.88892	1.01392986487139e-06	5.31031379176708e-06
PCDHB11	97.3037	1.49972	0.350926	4.2736	1.92343881959281e-05	8.54917849836533e-05
C5orf34	296.692	1.50016	0.188249	7.96905	1.59901482351704e-15	1.6534230296147e-14
DOCK8	84.2581	1.50081	0.347763	4.31561	1.59164527500168e-05	7.16099270446236e-05
AEN	865.53	1.50168	0.121979	12.311	7.90437352608051e-35	1.73656691103284e-33
FAM169A	544.21	1.5024	0.14117	10.6425	1.89066573711805e-26	3.18140869226596e-25
LENG8	4099.68	1.50309	0.0662222	22.6976	4.73060026538295e-114	4.25670147993235e-112
TAPBP	197.598	1.50325	0.230898	6.51044	7.49306505480175e-11	5.79154815003333e-10
WNT2B	517.003	1.50378	0.147551	10.1916	2.16218789381902e-24	3.35979900830727e-23
LINC02972	92.8202	1.50498	0.332658	4.52411	6.0649350561642e-06	2.89064100394753e-05
TRAPPC10	1392.87	1.50532	0.0933184	16.131	1.5455190283434e-58	5.92410050516825e-57
CTF1	123.427	1.50551	0.289811	5.1948	2.04944779778068e-07	1.15720377989953e-06
NPIPB7	30.9541	1.50582	0.570149	2.6411	0.00826363	0.0229973
DHX36	2700.59	1.50641	0.0742722	20.2823	1.84436721458125e-91	1.20002097615383e-89
LINC00471	39.0078	1.50768	0.52216	2.88739	0.00388451	0.0116471
RPL6P19	32.1976	1.50885	0.558315	2.70251	0.0068818	0.0195047
RPL6P27	288.038	1.5093	0.196157	7.69434	1.42230466188194e-14	1.39509009645359e-13
RPL29P11	29.328	1.5096	0.632098	2.38824	0.0169292	0.0435811
MRPL45	590.03	1.51083	0.148514	10.173	2.61682518318725e-24	4.04643138472739e-23
AVPI1	110.596	1.51145	0.307784	4.91076	9.07224749009886e-07	4.78404572030878e-06
ROGDI	619.741	1.51197	0.142476	10.6121	2.61758221236073e-26	4.38713002897315e-25
INMT	71.8269	1.51563	0.380954	3.97852	6.93458891678857e-05	0.000286029
EEF2K	282.118	1.51619	0.193531	7.83436	4.71220433485788e-15	4.73553207908985e-14
RPS7P1	172.904	1.51777	0.246552	6.15597	7.46200559056296e-10	5.31578865414192e-09
SIPA1L3	2324.61	1.51788	0.0768368	19.7545	7.33115975012554e-87	4.42924234903418e-85
NBPF3	197.986	1.52063	0.229273	6.6324	3.30282663990698e-11	2.61495244891231e-10
NBPF1	3037.28	1.52184	0.0721359	21.0969	8.49596465055968e-99	6.10722671410629e-97
SESN1	765.454	1.52235	0.126252	12.058	1.76048263334094e-33	3.69803367723729e-32
ZBBX	222.086	1.52253	0.220953	6.89073	5.55056654194168e-12	4.64990511725884e-11
MGST1	898.445	1.52267	0.112142	13.5781	5.40277758774361e-42	1.44007858496843e-40
METTL23	363.505	1.52309	0.172896	8.80924	1.25991656116855e-18	1.5429721399446e-17
ZNF578	26.4098	1.52369	0.621766	2.45058	0.0142626	0.0373954
ZBTB38	1063.6	1.52388	0.108267	14.0752	5.39566793792653e-45	1.54531686145469e-43
SEC22B4P	50.5712	1.52446	0.46235	3.29721	0.000976503	0.00330119
HSPA4L	812.333	1.52614	0.133856	11.4013	4.1189903915787e-30	7.88825518387242e-29
H19	84.61	1.52845	0.352117	4.34075	1.41999382145607e-05	6.42402268130642e-05
FBXW4	966.422	1.52849	0.121575	12.5724	2.99469178399676e-36	6.77879607662068e-35
ENSG00000257060	151.289	1.5293	0.265601	5.7579	8.51682742816955e-09	5.53288520199187e-08
FNDC3B	1506.36	1.53047	0.0913252	16.7584	4.91473242812419e-63	2.04444812071559e-61
VRK2	440.122	1.53906	0.157796	9.75344	1.78325583495655e-22	2.5798242196136e-21
FAM185BP	57.2491	1.53974	0.419969	3.66631	0.000246072	0.000925048
SERTAD3	376.171	1.54057	0.169794	9.07316	1.1561701628418e-19	1.49530162498016e-18
ZNF385B	122.211	1.54073	0.290657	5.30086	1.15259264433844e-07	6.68656569503612e-07
ENSG00000275557	82.7262	1.54097	0.362752	4.24799	2.15700753750149e-05	9.51235075844637e-05
FCGBP	90.1931	1.54135	0.340557	4.52599	6.01142008220288e-06	2.86768187340909e-05
C3orf33	35.1987	1.54211	0.53996	2.85596	0.00429066	0.0127519
NPAS1	110.492	1.54292	0.303539	5.08311	3.71297143858734e-07	2.04863340409119e-06
IGSF21	118.469	1.54314	0.340952	4.52596	6.01224337597492e-06	2.86768187340909e-05
PCDHA6	69.2131	1.54346	0.380583	4.05553	5.00215012612509e-05	0.000210497
ENSG00000197550	92.6031	1.54356	0.341632	4.5182	6.23682554647003e-06	2.96810668120174e-05
ZNF516-AS1	42.8991	1.54442	0.490482	3.14879	0.00163947	0.00531581
ETV4	40.1371	1.5453	0.505583	3.05648	0.0022395	0.00706633
FAM3C2P	100.878	1.54568	0.316419	4.88492	1.0347136762083e-06	5.41581261010428e-06
MED22	497.028	1.54654	0.15084	10.2528	1.14929077289114e-24	1.80465676745746e-23
IGDCC4	4362.01	1.54838	0.0657571	23.547	1.3463949101478e-122	1.34506971830711e-120
FES	148.088	1.549	0.266878	5.80414	6.46972422602477e-09	4.24319597403408e-08
MYO5C	595.01	1.54945	0.139697	11.0915	1.37950133006606e-28	2.50571555121161e-27
TUBB8	43.5509	1.54971	0.479247	3.23364	0.00122225	0.00405495
ZDHHC14	229.408	1.55064	0.21292	7.28277	3.27045743591625e-13	2.9438757515564e-12
LINC01234	62.205	1.55366	0.409792	3.79134	0.000149835	0.000584214
ENSG00000276334	88.172	1.55416	0.338878	4.58618	4.51435973309593e-06	2.18777460327176e-05
IFITM3	2134.78	1.55498	0.08179	19.0118	1.36140785835158e-80	7.55923947607686e-79
UNC119	1884.77	1.55504	0.0874277	17.7866	8.98280832909527e-71	4.26851613016465e-69
BEND6	108.949	1.55575	0.309334	5.02937	4.92088451709757e-07	2.68301342117213e-06
TRAF5	406.182	1.55629	0.166711	9.33527	1.00731912269803e-20	1.36396599458178e-19
ATP2B1	3465.52	1.55756	0.0713358	21.8342	1.09820285956123e-105	8.65431601284664e-104
MUC20	26.8695	1.55784	0.608573	2.55982	0.0104726	0.0284186
ENSG00000288823	55.1623	1.55789	0.438464	3.55306	0.000380784	0.00138907
BCDIN3D-AS1	59.9092	1.55857	0.41283	3.77535	0.000159786	0.000620154
PCDHGA8	30.2297	1.55878	0.577329	2.69999	0.00693418	0.0196356
MYOZ1	28.6872	1.56081	0.61577	2.53473	0.0112534	0.0303072
MYOM1	47.8854	1.56249	0.457399	3.41603	0.000635406	0.00222522
ZNF816	188.773	1.56302	0.235208	6.64528	3.0263428493377e-11	2.40505636711381e-10
PMS2	878.172	1.56397	0.11873	13.1725	1.26374756703713e-39	3.16873463572799e-38
SYNPO2L	25.9127	1.56397	0.651361	2.40109	0.0163465	0.042274
CHORDC1	700.589	1.56413	0.134319	11.6449	2.43719341703432e-31	4.81274575542769e-30
KANK2	957.684	1.56416	0.109034	14.3455	1.13636755356411e-46	3.37255282709817e-45
COL9A3	86.5036	1.56427	0.358073	4.36859	1.2505261856767e-05	5.69901256493289e-05
PTCHD4	68.5606	1.5644	0.384198	4.07186	4.66383868544839e-05	0.000196881
FBN1-DT	49.7451	1.56573	0.463132	3.38074	0.000722911	0.00250839
RNF135	150.819	1.56613	0.260247	6.01788	1.76711312513754e-09	1.2211463929838e-08
HES1	521.962	1.56617	0.145139	10.7908	3.80256460808619e-27	6.57737402387097e-26
BNIP3P9	37.4045	1.56623	0.522904	2.99526	0.00274208	0.00849368
FAS	84.5484	1.56761	0.390502	4.01435	5.96090425027046e-05	0.000248167
ZIC3	59.1437	1.56796	0.414809	3.77996	0.000156855	0.000609616
NEDD8	277.554	1.56797	0.194061	8.07979	6.48788480987387e-16	6.8367972197072e-15
CEP170	1941.18	1.56814	0.0843293	18.5955	3.49645795097419e-77	1.86784464223095e-75
ID2-AS1	33.1593	1.56844	0.594646	2.63761	0.00834922	0.023205
TM9SF1	70.6831	1.56958	0.380053	4.12989	3.62936602534074e-05	0.000155382
ACTG2	94.9993	1.57158	0.327426	4.79982	1.58810523776284e-06	8.13775654447333e-06
SAPCD2	747.025	1.57439	0.123856	12.7115	5.10688369183004e-37	1.19215431168526e-35
SORCS2	621.334	1.57473	0.138762	11.3484	7.55219079246462e-30	1.43548195774374e-28
NKPD1	90.0185	1.57518	0.34623	4.54952	5.37695808216722e-06	2.58409680558699e-05
MYOM2	73.7436	1.57594	0.376342	4.18752	2.82019209896603e-05	0.000122538
MEGF11	49.4039	1.57636	0.504683	3.12348	0.00178728	0.00575099
CHRM3	65.6184	1.57653	0.398332	3.95783	7.56334673269015e-05	0.000310149
LRATD1	309.373	1.57699	0.185854	8.4851	2.15531359083342e-17	2.48935286151106e-16
CRTAC1	85.2476	1.57765	0.381025	4.14054	3.46494847320077e-05	0.00014882
ENSG00000213058	69.5887	1.57774	0.431411	3.65717	0.000255017	0.000955844
PIWIL4	28.0471	1.5787	0.622222	2.53721	0.0111741	0.030129
RPL4P4	205.231	1.57875	0.226662	6.96521	3.2790606261198e-12	2.78281482902307e-11
BMS1P2	68.0636	1.58082	0.387913	4.07519	4.59776883862233e-05	0.000194318
ENSG00000289810	110.944	1.58157	0.305507	5.17687	2.25635539646432e-07	1.26923117236272e-06
WNK3	1974.93	1.58429	0.0814241	19.4573	2.52720886841202e-84	1.45745284172625e-82
RPL10P9	72.715	1.58615	0.372819	4.25446	2.09554402147732e-05	9.26125624366294e-05
TCFL5	713.83	1.58965	0.128024	12.4169	2.11731442912636e-35	4.70875141446813e-34
YPEL4	377.564	1.5904	0.172895	9.1986	3.62628259218265e-20	4.7900531377738e-19
CBS	419.668	1.59051	0.167443	9.49884	2.12236417341999e-21	2.9445046965846e-20
DGAT2	43.4308	1.59101	0.496454	3.20474	0.00135183	0.00445373
SP6	30.0137	1.59108	0.586472	2.71296	0.00666848	0.0189509
RBMS1	1087.72	1.59197	0.112185	14.1906	1.04811599257647e-45	3.05349521373455e-44
ENSG00000279744	25.9241	1.59253	0.635503	2.50594	0.0122127	0.0326551
KLF3-AS1	342.523	1.59295	0.175752	9.06362	1.26188956485134e-19	1.62953932356757e-18
TRPC3	71.9015	1.59309	0.37787	4.21598	2.48700376457678e-05	0.000108994
HESX1	40.0164	1.59411	0.552936	2.88299	0.00393919	0.0117915
WNT3	59.9859	1.59444	0.430683	3.70213	0.0002138	0.000811789
NAP1L2	625.539	1.59554	0.137083	11.6393	2.60278135386323e-31	5.13573692490509e-30
CLEC18B	246.478	1.59789	0.230717	6.92573	4.33721694097299e-12	3.6575898928943e-11
HNRNPA3P6	90.2388	1.59873	0.336517	4.75082	2.0259208857549e-06	1.02303965126429e-05
CNTNAP3P2	220.899	1.60092	0.220001	7.27687	3.41658957033164e-13	3.07105775229066e-12
SCARF1	37.2122	1.60268	0.538718	2.97499	0.00293002	0.00901204
DYNC1I2P1	27.3472	1.60384	0.606939	2.64251	0.00822937	0.0229196
LINC00654	50.5746	1.60534	0.458924	3.49805	0.000468676	0.00168118
BCL7A	1018.37	1.60641	0.107	15.0132	6.01418435443891e-51	1.97170449604506e-49
ATP1B3-AS1	32.6084	1.60647	0.565158	2.84251	0.00447594	0.0132297
SLC25A26	305.949	1.60799	0.188402	8.5349	1.40275396444005e-17	1.63429209585245e-16
LINC01719	170.121	1.60916	0.255247	6.30433	2.8944680632765e-10	2.13944442486575e-09
ENSG00000287804	43.6569	1.60979	0.495534	3.2486	0.00115976	0.00386867
ENSG00000284879	46.1983	1.60992	0.467092	3.44669	0.000567499	0.00200366
WDR88	76.8935	1.61045	0.363725	4.42767	9.5257129366542e-06	4.41488521949955e-05
SSC5D	227.147	1.61046	0.225726	7.13458	9.70860723804071e-13	8.49796166489421e-12
SARDH	384.526	1.61081	0.167964	9.59025	8.78743435870287e-22	1.24085223623865e-20
ERMP1	575.663	1.61117	0.137505	11.7172	1.04102814482987e-31	2.07837050944595e-30
INTS4P2	74.4601	1.61254	0.370439	4.35305	1.34254589573447e-05	6.09538416608735e-05
WDR81	441.911	1.61379	0.158359	10.1907	2.18090450957022e-24	3.38680856366856e-23
LINC02960	38.1687	1.61476	0.524859	3.07657	0.00209399	0.00664204
ENSG00000260000	66.0719	1.61566	0.395597	4.08411	4.4246945587949e-05	0.00018744
RPL41P1	2358.23	1.61692	0.182477	8.86094	7.93394169289646e-19	9.81109992481713e-18
ZBTB3	123.241	1.61844	0.290697	5.56746	2.58475512939883e-08	1.60244713922539e-07
SLC24A1	307.877	1.6188	0.191674	8.44561	3.02457563351812e-17	3.45870242003255e-16
UBR7	453.4	1.61895	0.157895	10.2533	1.14323642929837e-24	1.7962615723496e-23
LRP6	2022.31	1.62044	0.0823007	19.6893	2.6652217387723e-86	1.5875587235058e-84
MIR130AHG	778.4	1.62218	0.119958	13.523	1.14485966384007e-41	3.0229775202853e-40
CTDSPL	2105.98	1.62384	0.079513	20.4223	1.05986022055789e-92	7.00363361892098e-91
FDXR	602.548	1.62448	0.149496	10.8664	1.66720094163749e-27	2.91157769401592e-26
AGAP13P	504.302	1.62526	0.152354	10.6676	1.44252564765183e-26	2.44516287970375e-25
PLEKHM1	335.828	1.62532	0.182691	8.89656	5.7602137283464e-19	7.17552397431467e-18
H3P6	1644.38	1.62595	0.0883092	18.412	1.05251628615775e-75	5.43942989027554e-74
TMPRSS9	68.6603	1.62735	0.389759	4.17527	2.97637817150448e-05	0.000128817
SORL1	3057.05	1.6275	0.0736683	22.0923	3.74817464097182e-108	3.10816769655751e-106
ARID3A	1843.85	1.62813	0.083065	19.6007	1.52588930513651e-85	9.0045211901951e-84
WWP1-AS1	24.2499	1.63024	0.65013	2.50757	0.0121565	0.0325187
WASHC1	519.176	1.63072	0.146692	11.1166	1.0417831573149e-28	1.90181637531407e-27
PHLDA3	220.819	1.63285	0.217284	7.51482	5.69886979567337e-14	5.39988129444405e-13
ENSG00000288612	81.639	1.63348	0.37087	4.40444	1.06055517074724e-05	4.88147786281721e-05
MDC1	1325.98	1.63491	0.0991943	16.4819	4.946887146839e-61	1.9706006491529e-59
RPL10AP6	39.6868	1.63607	0.516145	3.16978	0.00152555	0.00497439
ZNF185	1373.31	1.63658	0.0995267	16.4436	9.31783603617734e-61	3.69437639715625e-59
FOXD4L4	22.3662	1.63976	0.684792	2.39454	0.0166414	0.0429361
LAMA5	9164.6	1.63999	0.0529515	30.9715	1.30414321101384e-210	2.75771949828968e-208
PLEKHF2	346.27	1.64169	0.184052	8.91973	4.6740865019768e-19	5.85703432037833e-18
IMPDH1	2413.5	1.64278	0.0841607	19.5195	7.49103523920846e-85	4.32995487915523e-83
SIX4	821.193	1.64471	0.128218	12.8275	1.15042832364098e-37	2.75657400494711e-36
AMDHD1	34.0191	1.64505	0.576909	2.85148	0.00435158	0.0129072
C4orf47	36.9607	1.64517	0.548254	3.00075	0.00269314	0.00836046
STAT6	282.953	1.64686	0.197228	8.35003	6.82485042479084e-17	7.61568071807685e-16
NRROS	26.4796	1.64689	0.624872	2.63557	0.00839961	0.0233374
NPIPB6	95.2283	1.64894	0.332652	4.95697	7.16003218627842e-07	3.82335472909964e-06
GREB1	6969.89	1.64915	0.0600671	27.4551	6.04340643411859e-166	8.96792036641866e-164
TMEM120B	815.379	1.64939	0.117434	14.0453	8.23399690875876e-45	2.34497947878511e-43
RALY-AS1	144.457	1.65184	0.269166	6.13687	8.41639815937189e-10	5.96053874669444e-09
TTYH2	298.952	1.65204	0.199613	8.27622	1.27146071424547e-16	1.38826659311441e-15
TPPP	756.538	1.6524	0.127599	12.9499	2.35255483648088e-38	5.75106733869964e-37
RAB3B	1864.44	1.65397	0.084424	19.5913	1.8353612253206e-85	1.07062738143701e-83
ANXA3	177.172	1.65496	0.243374	6.80007	1.04565219174298e-11	8.5785400470346e-11
F7	43.4528	1.65684	0.483837	3.42437	0.000616231	0.00216227
CLDN4	216.828	1.65741	0.219478	7.55161	4.29925705468076e-14	4.10126495347836e-13
QPRT	2203.03	1.65785	0.0835678	19.8384	1.38737847023388e-87	8.52414738067427e-86
PCDHGA4	26.4973	1.65876	0.673169	2.46411	0.0137356	0.0361744
ZNF626	561.11	1.65921	0.142053	11.6802	1.60942974952708e-31	3.1880780557572e-30
MIR4733HG	23.7175	1.65925	0.665171	2.49447	0.0126145	0.0335634
UBE2E2	515.779	1.66271	0.147941	11.239	2.62316764586381e-29	4.89073321188788e-28
PLCL2	120.668	1.66359	0.301114	5.52478	3.29904930322202e-08	2.01621811342145e-07
PPP4R4	117.325	1.66433	0.299742	5.55253	2.81561328361662e-08	1.73581601243372e-07
TMEM241	317.048	1.66488	0.183713	9.06241	1.27599371916817e-19	1.64691457903827e-18
LIN28B-AS1	91.4134	1.66524	0.3351	4.96938	6.71686414173e-07	3.60034701302067e-06
ENSG00000261512	79.7667	1.67188	0.35991	4.64526	3.39640681486356e-06	1.6731474068562e-05
GLUD1P2	70.4762	1.67229	0.383759	4.35765	1.31465363476849e-05	5.97623360484602e-05
RPL7P1	158.971	1.67347	0.254819	6.5673	5.12356953156436e-11	4.00155669016453e-10
WNT7B	176.71	1.67404	0.245569	6.81698	9.29711411663513e-12	7.65210089878743e-11
CARMIL3	829.94	1.67836	0.136797	12.269	1.32876841627063e-34	2.88430269998865e-33
RPS23P8	68.5267	1.67955	0.388564	4.32247	1.54295407235722e-05	6.94685230412784e-05
MAP2K6	3939.41	1.6803	0.0641177	26.2065	2.24204131770574e-151	2.84458992183916e-149
PPP1CB-DT	60.4917	1.68057	0.429929	3.90894	9.27009878959013e-05	0.00037427
STOX1	511.774	1.68172	0.1479	11.3707	5.85331533656856e-30	1.11675095237163e-28
ZNF467	404.118	1.68412	0.174553	9.64821	5.00213365180925e-22	7.13085064127302e-21
CSNK2A3	30.4012	1.68517	0.593489	2.83944	0.00451935	0.0133425
NFKBIB	195.642	1.68572	0.242164	6.96106	3.37720783404227e-12	2.86419280711305e-11
PIWIL2-DT	44.8931	1.6862	0.475007	3.54984	0.000385469	0.00140495
PROCA1	518.671	1.68661	0.157881	10.6828	1.22503875754483e-26	2.0820735748627e-25
KCNJ2	22.0011	1.68971	0.686591	2.46101	0.0138547	0.0364654
POLR2J3	200.85	1.69013	0.233282	7.24499	4.32463238752791e-13	3.86399812794087e-12
SLC16A6P1	22.2643	1.69347	0.681199	2.48601	0.0129183	0.0342566
CYP21A2	28.2725	1.69404	0.610457	2.77504	0.0055195	0.0159701
IFI27	60.0125	1.69479	0.416795	4.06625	4.77764611990106e-05	0.000201383
SYNGAP1	2586.74	1.69539	0.0784176	21.62	1.16602123957408e-103	8.88522190816584e-102
C2orf15	32.6489	1.69619	0.570823	2.97148	0.00296365	0.00910663
DHX9-AS1	47.8226	1.69727	0.467797	3.62821	0.000285393	0.00106295
PLGLB2	43.0991	1.69837	0.489336	3.47076	0.000518994	0.0018442
CCZ1	787.666	1.69898	0.126073	13.4762	2.15902704926832e-41	5.64797024486428e-40
ENSG00000283312	60.7303	1.69903	0.424152	4.0057	6.18331658069461e-05	0.000256753
CSNK1G1	1044.79	1.70089	0.106467	15.9758	1.88509234932736e-57	7.1287955833356e-56
ENSG00000269388	43.0096	1.70205	0.509327	3.34177	0.000832459	0.00285493
CCDC27	20.5062	1.70646	0.706921	2.41394	0.0157812	0.0409708
ENSG00000279602	20.9129	1.70979	0.696147	2.45607	0.0140464	0.0368859
ZFP36	135.646	1.71075	0.278724	6.13778	8.36811576258505e-10	5.92965477452096e-09
PYROXD2	154.758	1.7117	0.300974	5.6872	1.29139092692786e-08	8.23997552858053e-08
C1orf53	64.424	1.71337	0.40672	4.21266	2.52386206310111e-05	0.000110514
ADRA2C	159.297	1.71574	0.255501	6.7152	1.87807036573156e-11	1.51674206016672e-10
C21orf62-AS1	24.44	1.71581	0.650055	2.63948	0.00830338	0.0230953
GRAMD1B	895.6	1.71634	0.118585	14.4735	1.78127082664447e-47	5.38092228882182e-46
ID3	114.434	1.71652	0.333133	5.15267	2.56804774091402e-07	1.43850356348109e-06
METTL27	113.101	1.71758	0.306506	5.60373	2.09789476241587e-08	1.31021608654449e-07
GPCPD1	3304.51	1.71774	0.0685781	25.0479	1.84163460958044e-138	2.13385745288145e-136
MTATP6P1	3837.63	1.71796	0.07822	21.9632	6.47034129227443e-107	5.19572500922354e-105
TMEM50B	332.164	1.72006	0.179081	9.60496	7.61848390189169e-22	1.07878922438896e-20
DMRTA1	1719.36	1.72012	0.0870913	19.7508	7.89512924891559e-87	4.7586438168939e-85
DNAJC27-AS1	47.6486	1.72072	0.464162	3.70715	0.000209607	0.000797061
ACOT11	38.705	1.72296	0.54439	3.16495	0.00155112	0.00504974
MAN2A1	2225.76	1.72532	0.088269	19.5462	4.44728095396394e-85	2.57647840654874e-83
TIMP3	3200	1.72536	0.0716991	24.0639	5.97396242957623e-128	6.18731823063253e-126
AKT3	1000.94	1.72945	0.11313	15.2872	9.30254640283867e-53	3.18129535002738e-51
FHL3	837.625	1.72967	0.122889	14.075	5.40816527642217e-45	1.54714987473746e-43
RWDD4	597.159	1.73	0.142559	12.1353	6.86798622624585e-34	1.45959087513391e-32
NOS2	627.598	1.73267	0.134827	12.851	8.48675689204477e-38	2.04124602972167e-36
ADAMTSL4	188.518	1.73303	0.235018	7.374	1.65583631487262e-13	1.52307620897006e-12
HLA-E	377.926	1.73334	0.381504	4.54345	5.53412896651047e-06	2.65581180487162e-05
ENSG00000286084	24.2662	1.7336	0.688859	2.51663	0.0118484	0.031786
ETV5	328.269	1.73608	0.180357	9.62579	6.22253893743874e-22	8.84576613655507e-21
SLC22A31	58.0503	1.73659	0.424703	4.08896	4.33314840082324e-05	0.000183807
CCHCR1	192.244	1.73723	0.529485	3.28097	0.0010345	0.00348473
FBXO17	124.429	1.73954	0.288872	6.02182	1.72468773825195e-09	1.19312844487849e-08
ABCG2	23.3694	1.73984	0.68173	2.5521	0.0107076	0.0289975
BMS1P23	21.6956	1.74275	0.690135	2.52523	0.0115621	0.0310779
CCNG2	3681.19	1.74443	0.0650328	26.8238	1.70719284885335e-158	2.30425630530073e-156
FOXO6	29.6648	1.74633	0.585229	2.98402	0.00284489	0.00877678
SLC37A4	364.755	1.74796	0.173515	10.0738	7.21297983244193e-24	1.09598421106715e-22
TIMM23B-AGAP6	37.2694	1.74868	0.524559	3.33362	0.000857237	0.00293356
SLC27A2	34.376	1.74961	0.558819	3.13091	0.00174263	0.00562372
HSP90AB3P	32.2652	1.75202	0.574677	3.0487	0.00229836	0.00723316
ENSG00000206028	28.2358	1.75314	0.604655	2.8994	0.00373872	0.0112499
SLC52A2	393.51	1.75356	0.170298	10.297	7.26974687131633e-25	1.14934471563646e-23
ENSG00000267605	32.7314	1.75455	0.591349	2.96703	0.00300695	0.00922293
ENSG00000259033	20.4521	1.75569	0.709136	2.47582	0.013293	0.0351219
LPCAT1	1357.63	1.75687	0.0954409	18.408	1.13338813896441e-75	5.84547236305324e-74
LSP1P5	39.0865	1.76018	0.511479	3.44136	0.000578801	0.00204101
BAMBI	35.1767	1.76098	0.538166	3.27219	0.0010672	0.00358418
SAT1	445.813	1.76177	0.161075	10.9375	7.62339082039033e-28	1.34429146676445e-26
LINC02930	43.4387	1.76451	0.495605	3.56031	0.000370411	0.00135474
IGFBP3	1336.51	1.76455	0.097211	18.1518	1.24336933455367e-73	6.23527606013823e-72
CHST7	42.3326	1.76535	0.492208	3.5866	0.00033502	0.00123312
VWA7	78.6334	1.76756	0.367458	4.81023	1.50753479590337e-06	7.73896327049322e-06
MBOAT7	901.214	1.76833	0.118891	14.8736	4.89224902499922e-50	1.57539110417964e-48
HTR2C	334.321	1.76849	0.20551	8.6054	7.604782743537e-18	8.95874475938958e-17
RASL10A	23.5847	1.77008	0.701953	2.52165	0.0116806	0.0313679
SLC26A7	31.6136	1.77085	0.579144	3.0577	0.00223043	0.00704034
CBLL1-AS1	26.161	1.77131	0.635095	2.78905	0.00528634	0.0153743
ASAH2	183.026	1.77195	0.240528	7.36692	1.74610072763669e-13	1.60243421207165e-12
SPDYE6	35.9949	1.77318	0.589082	3.01008	0.00261183	0.00812992
ENSG00000219201	21.6834	1.7777	0.687658	2.58515	0.00973369	0.0266615
NSF	904.701	1.78028	0.119895	14.8487	7.08865655905334e-50	2.27114469931791e-48
GUSBP1	131.637	1.78474	0.293344	6.08414	1.17121193594251e-09	8.19396274456606e-09
ADCY8	21.2168	1.78646	0.698963	2.55587	0.0105923	0.0287097
ENSG00000267053	58.8921	1.78703	0.41916	4.26336	2.01372142138243e-05	8.92077183442372e-05
ENSG00000275464	381.212	1.78738	0.174479	10.2441	1.2576153934121e-24	1.96987596344643e-23
PLCG2	22.9926	1.78803	0.675663	2.64633	0.00813693	0.022682
ENSG00000267934	25.1923	1.79021	0.646831	2.76766	0.00564605	0.0162935
MCF2L2	117.946	1.79114	0.301659	5.93762	2.89191600871244e-09	1.95947580029581e-08
OCLNP1	65.1988	1.79174	0.422202	4.24379	2.19775801083132e-05	9.6836446474813e-05
GZF1	1129.33	1.79306	0.104458	17.1654	4.82291597711824e-66	2.10277479242913e-64
GUSBP2	122.537	1.7935	0.302828	5.9225	3.17075169822062e-09	2.14040501043757e-08
SPATA41	17.313	1.79463	0.766896	2.34012	0.0192776	0.0488194
NBPF20	411.262	1.79476	0.167475	10.7166	8.505180013963e-27	1.45234820224974e-25
ENSG00000218418	38.8646	1.79693	0.513763	3.49758	0.000469491	0.00168363
STRC	60.7749	1.79713	0.412087	4.36104	1.2944550065278e-05	5.88757766457126e-05
GRID2IP	37.0712	1.79881	0.554401	3.2446	0.00117616	0.00391668
NQO2	466.637	1.79935	0.160031	11.2438	2.48564186760046e-29	4.63773252870306e-28
GUSBP9	126.589	1.79979	0.292832	6.14617	7.93779523382802e-10	5.6357457766756e-09
ENSG00000256663	82.6796	1.80006	0.366681	4.90906	9.15141056662622e-07	4.82078146415072e-06
ENSG00000263164	27.9419	1.80054	0.649156	2.77366	0.00554297	0.0160233
ENSG00000244560	181.164	1.80132	0.242072	7.44126	9.97320614325166e-14	9.30746987440276e-13
TUBA1C	2796.35	1.80297	0.0740411	24.3509	5.67610838044919e-131	6.10301907431772e-129
FBN1	4399.8	1.80483	0.0650123	27.7613	1.27218158380287e-169	2.03028979176087e-167
LINC00623	50.0974	1.80608	0.468453	3.85542	0.00011553	0.000458775
HSD17B14	360.115	1.80835	0.177914	10.1642	2.86437895352363e-24	4.42652959474191e-23
PCDHGA6	21.8504	1.80842	0.683819	2.64459	0.00817891	0.0227891
BOLA2-SMG1P6	21.2646	1.81178	0.703509	2.57534	0.010014	0.0273144
ENSG00000205959	108.905	1.81217	0.332352	5.45257	4.96478848427814e-08	2.97617547338904e-07
ENSG00000225032	85.1355	1.81222	0.357858	5.06406	4.10412567115201e-07	2.25660214313071e-06
DUX4L50	31.7799	1.81322	0.599241	3.02586	0.0024793	0.00776022
ENSG00000279821	309.945	1.8134	0.193455	9.37377	6.99889218563219e-21	9.52262140538428e-20
SEC14L6	203.044	1.8183	0.240982	7.54539	4.50945859781517e-14	4.29371526902664e-13
ENSG00000271755	26.0231	1.81841	0.629231	2.88989	0.00385382	0.0115633
TMPPE	86.0558	1.81904	0.366181	4.96759	6.77909251386668e-07	3.63063470956874e-06
SESN2	513.952	1.81997	0.14869	12.24	1.90074111458249e-34	4.10479198149198e-33
KICS2	138.526	1.82443	0.278453	6.55199	5.6773556638894e-11	4.42182013416801e-10
PI4KAP1	1496.37	1.82694	0.0926028	19.7288	1.21995043638696e-86	7.33560244628413e-85
CDKN1A	759.014	1.82727	0.124477	14.6795	8.7188766815891e-49	2.73137649130029e-47
UNC80	1440.65	1.82849	0.106141	17.2271	1.66307124962438e-66	7.30111296872294e-65
ARHGAP24	26.9792	1.83209	0.633263	2.89309	0.00381469	0.0114554
ARHGAP27	109.125	1.8321	0.315782	5.80181	6.56037698936861e-09	4.30042795415212e-08
XKR6	119.545	1.835	0.30847	5.94872	2.70255384518525e-09	1.83804084217571e-08
CEP20	324.72	1.83683	0.184198	9.97203	2.02050224576362e-23	3.0105839392984e-22
RNF150	2464.67	1.84567	0.0793171	23.2695	9.02830437042266e-120	8.61252719546898e-118
CACFD1	688.376	1.84595	0.130665	14.1273	2.57809402712001e-45	7.45942256991678e-44
SLC16A1	1721.66	1.84613	0.0915707	20.1607	2.16611779334049e-90	1.38103615593002e-88
LINC01238	18.4485	1.8462	0.757031	2.43874	0.0147385	0.0385238
NEU1	854.58	1.84653	0.122069	15.1269	1.07600330490882e-51	3.57845135806832e-50
ENSG00000283196	214.609	1.84668	0.232064	7.95763	1.75363031271424e-15	1.81108543691998e-14
AZU1	38.5589	1.84874	0.521213	3.547	0.000389642	0.00141935
CACNA1F	20.0804	1.84896	0.717063	2.57852	0.00992236	0.0270964
IER5L	444.611	1.85082	0.164824	11.229	2.9370893534318e-29	5.46397671138798e-28
JADE2	88.3023	1.85551	0.350068	5.30044	1.15526277296983e-07	6.700524083225e-07
C14orf39	211.642	1.85682	0.225697	8.22706	1.91856935317393e-16	2.07694954508483e-15
RHPN2	610.37	1.85905	0.141498	13.1383	1.98636623803855e-39	4.96591559509636e-38
MAP7	139.164	1.85905	0.277324	6.70353	2.03437680405701e-11	1.63880353660148e-10
ENSG00000253683	18.3826	1.85969	0.770989	2.41208	0.0158619	0.0411466
BEST4	29.0892	1.861	0.597611	3.11408	0.00184522	0.00591577
LPAR1	106.894	1.86431	0.318508	5.85326	4.82028684678438e-09	3.20531390820633e-08
RENBP	190.354	1.86481	0.250774	7.43621	1.03613318846144e-13	9.66257980786812e-13
MRPS12	218.158	1.86522	0.22291	8.36758	5.88120782303516e-17	6.5945933941457e-16
TMC6	213.615	1.86525	0.224978	8.29083	1.12457461922406e-16	1.23479363750803e-15
GNPTAB	1718.08	1.86629	0.0932608	20.0115	4.37525175842133e-89	2.74128428073929e-87
TRPM3	1052.97	1.86661	0.111528	16.7367	7.07643004433911e-63	2.92450183021344e-61
PRKCQ	175.904	1.86708	0.245711	7.59869	2.9913301727269e-14	2.87518951261155e-13
FAM72B	148.489	1.86787	0.268071	6.9678	3.21925602307917e-12	2.73663723904971e-11
EHHADH	199.524	1.86833	0.234809	7.95681	1.76537236322877e-15	1.82247045227543e-14
LINC01138	168.115	1.86916	0.254489	7.34473	2.06168938074019e-13	1.88117109084079e-12
PRRT1	36.293	1.87089	0.543577	3.44181	0.000577843	0.00203819
FAN1	905.692	1.87108	0.122503	15.2738	1.14259792043797e-52	3.89696535364428e-51
DIRAS3	23.5115	1.87575	0.668371	2.80645	0.00500905	0.0146434
F8A1	347.175	1.87584	0.178378	10.5161	7.28210499799684e-26	1.20458549103109e-24
FAM120B	812.073	1.87733	0.120092	15.6324	4.38333823128101e-55	1.5776908882093e-53
ASB2	15.8239	1.87762	0.804416	2.33414	0.0195886	0.049503
ENSG00000288764	26.0643	1.87795	0.669328	2.80573	0.0050203	0.0146712
XK	57.6285	1.87821	0.435333	4.31443	1.60013190774888e-05	7.19662303423038e-05
ITGA5	1808.45	1.87825	0.0864825	21.7183	1.37926576407682e-104	1.07030179704738e-102
TPST1	1097.67	1.87832	0.113883	16.4934	4.08955474687998e-61	1.63164232235974e-59
CHST3	2482.32	1.87967	0.0768227	24.4677	3.26329012863798e-132	3.55390502206819e-130
UQCRFS1P1	88.9652	1.88076	0.355467	5.29096	1.21673946432587e-07	7.04581558814901e-07
SEZ6L	251.628	1.88152	0.2138	8.80038	1.3634980941746e-18	1.66660713582276e-17
ENSG00000269918	48.894	1.88245	0.4744	3.96806	7.24609599717187e-05	0.000298103
HSD17B11	185.893	1.88605	0.240277	7.84949	4.17739796906597e-15	4.20473912991071e-14
AGAP7P	369.672	1.88627	0.192144	9.81694	9.51895717939684e-23	1.39137982964974e-21
TIAM1-AS1	24.2529	1.88731	0.658849	2.86456	0.00417593	0.0124342
SH3D19	985.561	1.89034	0.119353	15.8383	1.69302692641223e-56	6.2624720492289e-55
ADAMTS16	50.1378	1.89315	0.476416	3.97374	7.07523156728648e-05	0.000291593
NAV2	724.876	1.89396	0.141757	13.3606	1.02688415174252e-40	2.64271656698442e-39
ECM1	105.027	1.89399	0.316222	5.98943	2.10581570721262e-09	1.44653691311641e-08
FLRT2	770.751	1.89493	0.132037	14.3515	1.04322695769636e-46	3.09975223086009e-45
NPM3	379.368	1.89683	0.171097	11.0863	1.46145915054381e-28	2.65078813045383e-27
DGCR6	56.6655	1.89782	0.43691	4.34374	1.40078620329444e-05	6.34051907038824e-05
PERCC1	25.4482	1.89812	0.639659	2.96739	0.00300339	0.00921425
CDIP1	869.917	1.89874	0.12091	15.7037	1.42673718423641e-55	5.18674155444112e-54
ADIPOR2	843.049	1.90009	0.119765	15.8652	1.10366856039275e-56	4.11242139793922e-55
LINC01301	37.948	1.90142	0.524505	3.62516	0.000288777	0.00107476
CFAP221	271.43	1.90171	0.200739	9.47354	2.70515280061723e-21	3.74077669295163e-20
CTTN	2631.11	1.90264	0.0772771	24.621	7.52300256724769e-134	8.4095237948859e-132
RPL23A	1704.22	1.90413	0.0876867	21.7151	1.47665553432278e-104	1.14238213973904e-102
ANKRD36B	468.03	1.90771	0.160753	11.8673	1.74971218128107e-32	3.580560209678e-31
ENSG00000289523	18.8783	1.90801	0.763387	2.49941	0.0124401	0.0331843
ENSG00000267274	23.93	1.91144	0.696251	2.74533	0.00604493	0.0173302
RNA5SP312	27.6301	1.91483	0.614153	3.11784	0.00182179	0.00584942
KIRREL3	35.5329	1.91523	0.582312	3.28901	0.00100541	0.00339305
OSGIN2	369.544	1.91583	0.174229	10.996	3.99267697821324e-28	7.12978031823793e-27
VCL	9151.09	1.91697	0.0544109	35.2313	6.63150452845058e-272	2.37006235787935e-269
ATP6V1A	3762.83	1.917	0.0769581	24.9097	5.84251732605862e-137	6.67810257426745e-135
PLEKHA1	2967.49	1.91772	0.0704587	27.2177	4.00669925902403e-163	5.77670418737129e-161
HSPG2	6812.15	1.91986	0.0555643	34.5521	1.32539879040963e-261	4.36779146839537e-259
AP3B1	3267.8	1.9209	0.0692613	27.7341	2.71223979606717e-169	4.30144280157527e-167
GOLGA6L10	153.859	1.92216	0.308356	6.23357	4.55933490542847e-10	3.31403962260806e-09
MYH15	54.0762	1.92365	0.468217	4.10845	3.98317576456387e-05	0.000169671
CCDC17	70.0667	1.92378	0.394983	4.87055	1.11289519164609e-06	5.79751909012926e-06
HTATSF1P2	27.1875	1.9253	0.632292	3.04495	0.00232723	0.00731765
CFAP418-AS1	28.8734	1.92575	0.604609	3.18511	0.00144697	0.00473847
STRA6	254.443	1.92596	0.214538	8.97727	2.77566791776063e-19	3.51811056009871e-18
B3GALT1	452.826	1.92615	0.160793	11.9791	4.57232820858081e-33	9.50227913945439e-32
ENSG00000255434	102.586	1.92729	0.335027	5.75265	8.78569089572231e-09	5.69879617788737e-08
RPL7AP10	53.1434	1.92931	0.445028	4.33525	1.45592707779641e-05	6.57837421636108e-05
ENSG00000249721	36.2197	1.93343	0.578422	3.34259	0.000829994	0.0028484
ENSG00000286162	16.7143	1.93379	0.795917	2.42964	0.0151139	0.0394118
CDRT15P6	17.6108	1.93556	0.766435	2.52541	0.0115562	0.0310667
NPAS2	39.6271	1.93913	0.514849	3.76641	0.000165612	0.000641391
IRF2BP2	1443.47	1.9392	0.0971646	19.9579	1.28044480145371e-88	7.96355069531569e-87
CATSPER2P1	20.0737	1.93977	0.767889	2.5261	0.0115335	0.0310156
ENSG00000273151	661.656	1.94086	0.151678	12.7959	1.72732024301327e-37	4.09633188471604e-36
S1PR2	849.405	1.94407	0.117742	16.5112	3.04559307765315e-61	1.21895779724683e-59
AMT	17.8916	1.94426	0.777892	2.49939	0.0124407	0.0331843
ASS1	63.449	1.94583	0.417169	4.66436	3.09579511049194e-06	1.53160071999869e-05
GEM	80.4269	1.94588	0.397463	4.89576	9.79261674775104e-07	5.14360691314805e-06
MARCHF11	31.9815	1.94713	0.571811	3.40519	0.000661181	0.00230999
FIRRE	492.638	1.94883	0.161446	12.0711	1.50155190573277e-33	3.1619817102049e-32
ENSG00000215154	203.348	1.9527	0.233185	8.37403	5.56809028243278e-17	6.25178278392619e-16
BAIAP2L1	204.615	1.95284	0.229546	8.5074	1.77882974277541e-17	2.06297096539882e-16
AIFM3	69.324	1.96133	0.407797	4.80958	1.51245888711734e-06	7.76267076468496e-06
CSPG4P10	285.918	1.96217	0.201289	9.74804	1.88059876079312e-22	2.71755088582718e-21
CTSO	247.72	1.96295	0.222568	8.81953	1.14937659206727e-18	1.41168591595871e-17
PRSS23	13200.6	1.9646	0.0494126	39.7592	0	0
ENSG00000249684	16.6004	1.96469	0.793547	2.47583	0.0132927	0.0351219
CXCL16	15.3092	1.96563	0.827547	2.37524	0.0175374	0.0449551
SLC38A4-AS1	30.3908	1.96647	0.66027	2.97829	0.00289863	0.00892349
MPV17L	27.4082	1.972	0.617648	3.19275	0.00140925	0.00462549
PRSS23-AS1	15.566	1.97333	0.830197	2.37694	0.0174567	0.0447651
LRRC37A4P	301.208	1.97586	0.190325	10.3815	3.00860195475529e-25	4.84719203821685e-24
MVP	176.039	1.98075	0.249642	7.93436	2.11591833734131e-15	2.17110504690804e-14
TMEM217	16.1338	1.98136	0.83094	2.38448	0.0171035	0.0439583
TMEM108	262.661	1.98244	0.209771	9.45046	3.37342413238878e-21	4.644635776417e-20
GOLGA8A	4901.96	1.98382	0.0700851	28.3059	2.9264603455501e-176	4.95059541788892e-174
ZNF788P	37.8929	1.98396	0.535397	3.70559	0.000210899	0.000801731
PLCD1	1861.42	1.98517	0.0877994	22.6103	3.4308376243074e-113	3.076236915788e-111
NAP1L6P	100.647	1.98607	0.334117	5.94424	2.77740070764212e-09	1.88591230817284e-08
RINL	32.1066	1.9877	0.580079	3.4266	0.000611179	0.00214683
NRG2	28.6811	1.98797	0.634039	3.13541	0.00171614	0.00554386
IRX2	181.723	1.98819	0.251762	7.89711	2.85440751294925e-15	2.90769131437524e-14
DLX3	43.5838	1.98937	0.492388	4.04025	5.33938957783234e-05	0.00022365
SLC8A2	280.08	1.98968	0.198149	10.0413	1.00336952371127e-23	1.51550605143889e-22
PDGFA	212.766	1.9905	0.229975	8.65531	4.91556554824831e-18	5.87252710860644e-17
MFNG	347.153	1.99156	0.204772	9.72575	2.34166162541232e-22	3.3742000990822e-21
GTF2IRD2	146.723	1.99281	0.287015	6.94323	3.83246451862814e-12	3.24378876451598e-11
FLNC	6534.31	1.9931	0.0620101	32.1416	1.1580022623368e-226	2.7461969539062e-224
ZNF101	428.036	1.99339	0.170397	11.6985	1.29657307910752e-31	2.58246011635425e-30
ALDH3B1	37.9942	1.99375	0.534584	3.72953	0.000191836	0.000735322
FKBP5	1444.46	1.99382	0.0975894	20.4307	8.9183973302186e-93	5.92419717943186e-91
TMEM74	323.538	1.99409	0.192348	10.3671	3.50015525984179e-25	5.61418708713561e-24
LSP1P4	248.105	1.99457	0.212379	9.39154	5.91265181320734e-21	8.05333009984628e-20
RPS15P4	30.2056	1.9952	0.593569	3.36136	0.000775605	0.00267441
LINC02804	54.1105	1.99543	0.451251	4.42199	9.77944962294755e-06	4.52339653996162e-05
FKBP9P1	18.7104	1.99576	0.778728	2.56285	0.0103818	0.0282023
STKLD1	31.7295	1.99586	0.583703	3.41931	0.000627799	0.00220064
GPRC5C	955.827	1.99934	0.124305	16.0842	3.29262660281567e-58	1.25639699317966e-56
FTCD	85.3319	1.99972	0.356216	5.61379	1.97945942349207e-08	1.23991071022245e-07
GJC2	95.022	1.99979	0.339055	5.89813	3.67653112765704e-09	2.47000204830017e-08
SLFN13	256.396	2.00018	0.211659	9.45003	3.38737175730965e-21	4.66131010530001e-20
FAM86DP	113.302	2.00195	0.314838	6.35868	2.03492248308998e-10	1.52336600856474e-09
PTEN	1243.8	2.00325	0.115928	17.2801	6.63787330004064e-67	2.93954685843859e-65
FAM86B1	172.684	2.00694	0.254356	7.89029	3.01484513264642e-15	3.06742964077397e-14
ENSG00000258072	23.3488	2.00977	0.706548	2.84449	0.00444821	0.0131585
SOCS7	838.925	2.01043	0.121815	16.5039	3.43676613566523e-61	1.37335339673236e-59
LINC02427	19.6906	2.01058	0.733019	2.74288	0.00609035	0.0174545
ENSG00000283674	24.4189	2.01123	0.656352	3.06425	0.00218215	0.00689822
GPR89A	339.364	2.01127	0.182168	11.0408	2.42963903620224e-28	4.38375785035796e-27
FREM2	1451.91	2.01198	0.0991764	20.2869	1.67920766513915e-91	1.09819315729139e-89
LINC01232	15.5061	2.01223	0.833083	2.4154	0.0157179	0.0408231
PRLR	65.2341	2.01396	0.408231	4.93338	8.08203729666911e-07	4.28772102034244e-06
MFAP4	54.3667	2.01433	0.444602	4.53064	5.88056153048191e-06	2.81068466445618e-05
TMEM132B	1859.93	2.01448	0.0922106	21.8465	8.39070382961482e-106	6.65356592738988e-104
ARRDC2	40.7857	2.01814	0.522551	3.86209	0.00011242	0.000447616
ENSG00000250421	38.2988	2.02268	0.525768	3.8471	0.000119523	0.000473595
PHACTR2	1523.15	2.02608	0.0938366	21.5916	2.15295510625257e-103	1.63078315884056e-101
TRIM56	1149.1	2.02631	0.119064	17.0186	5.97323032590574e-65	2.56031620810571e-63
CHRNA3	500.993	2.02825	0.161293	12.575	2.89916255026809e-36	6.56841515295113e-35
ACTA2	308.308	2.02938	0.189042	10.7351	6.96698752929183e-27	1.19370228599447e-25
BTC	18.9729	2.03076	0.764023	2.65798	0.00786095	0.0219682
PRICKLE2	192.032	2.03114	0.25423	7.98938	1.35619718651704e-15	1.41038949212582e-14
DSC3	65.8675	2.03293	0.423269	4.80293	1.56360008188129e-06	8.01542466216923e-06
TNNC1	16.5224	2.03368	0.822866	2.47146	0.0134563	0.0355089
CIART	216.563	2.03422	0.22438	9.06597	1.23497174701776e-19	1.59559104279916e-18
ARHGAP10	260.797	2.03554	0.208733	9.75192	1.81018659889841e-22	2.61729258957534e-21
ENSG00000282572	26.4209	2.03609	0.648457	3.1399	0.00169006	0.00546936
LIN28A	20316.6	2.03675	0.0489077	41.6449	0	0
ABCC6P1	57.7737	2.03705	0.431384	4.72212	2.33401664588079e-06	1.16954329362609e-05
PCSK5	1123.56	2.03945	0.105414	19.347	2.16209698884152e-83	1.23565790747418e-81
ZKSCAN7	189.669	2.04226	0.240233	8.50115	1.87726609040716e-17	2.17315816806943e-16
DNAJC3-DT	193.268	2.04274	0.24017	8.50536	1.8102797312247e-17	2.09656997625863e-16
ATF3	920.79	2.04441	0.121571	16.8166	1.84554559037178e-63	7.72784147783564e-62
PRSS35	729.608	2.04605	0.132446	15.4482	7.75833268642193e-54	2.73427349886051e-52
ENSG00000286971	19.8995	2.04786	0.734752	2.78714	0.00531752	0.0154559
IMPG1	60.0205	2.04876	0.43211	4.7413	2.12350316562772e-06	1.06827701879071e-05
ZDHHC23	50.5646	2.05112	0.469547	4.36829	1.25222606445127e-05	5.70573467147621e-05
ENSG00000246203	46.9244	2.05113	0.537952	3.81285	0.000137371	0.000538761
BCAR1	1989.64	2.0514	0.0896903	22.872	8.82756079462975e-116	8.02865072271433e-114
CTSLP3	81.3009	2.05145	0.362754	5.65519	1.5567179024794e-08	9.84589151929583e-08
PCDHGB2	97.9841	2.05163	0.335789	6.10987	9.97134775373452e-10	7.01088803688039e-09
SPATA18	165.37	2.05266	0.25654	8.00133	1.23084298187972e-15	1.28318162141322e-14
[truncated: 1,900 more rows]

## Sheet: ectoderm_DF2-KO_vs_H1_4FC_downD
	baseMean	log2FoldChange	lfcSE	stat	pvalue	padj
[truncated: 1,050 more rows]

## Sheet: ectoderm_DF2-KO_vs_H1_4FC_upDEG
	baseMean	log2FoldChange	lfcSE	stat	pvalue	padj
[truncated: 1,942 more rows]
