# Supplementary material for: Transcriptomic analysis of the m6A reader YTHDF2 in the maintenance and differentiation of human embryonic stem cells
Source: Stem Cells. 2025 May 26;43(7):sxaf032. doi: 10.1093/stmcls/sxaf032 (PMC12202760; doi:10.1093/stmcls/sxaf032)
Supplement: sxaf032_suppl_Supplementary_Tables_S1-S29 [file sxaf032_suppl_supplementary_tables_s1-s29.zip › Supplementary_tables_final2/Supplementary_Table16_GO_terms_for_DF2-KO_ectoderm.xlsx]

## Sheet: ectoderm_DF2-KO_vs_H1_downDEG_2
	ID	Description	GeneRatio	BgRatio	pvalue	p.adjust	qvalue	geneID	Count
GO:0022836	GO:0022836	gated channel activity	78/1573	340/18368	3.88334766343873e-16	4.02314817932253e-13	3.53180250653796e-13	1258/27091/10060/1268/10368/3754/10369/1134/2891/5024/2902/1137/3765/117531/9312/1261/3788/3760/131096/6328/116443/3776/6326/6833/59285/55799/2566/6616/27133/1143/41/2556/6335/774/2904/3752/6331/10021/3764/9196/441027/2890/2897/2894/2743/781/40/3762/219527/2892/3780/3709/3755/777/3746/27092/6324/2898/8645/2567/3767/57348/2900/55879/2906/9256/90134/27345/2562/23416/63895/785/2281/1020/55800/3708/3…	78
GO:0005261	GO:0005261	cation channel activity	74/1573	335/18368	1.85007978987641e-14	9.5834133115598e-12	8.41299441291167e-12	1258/27091/10060/1268/10368/3754/10369/1134/2891/5024/2902/2823/1137/3765/117531/9312/1261/304/3788/3760/131096/6328/116443/3776/6326/6833/59285/55799/6616/302/27133/1143/41/6335/774/2904/3752/6331/10021/3764/9196/7223/2890/2897/781/40/3762/219527/2892/3780/3709/3755/777/3746/27092/6324/2898/8645/3767/2900/2906/162514/9256/90134/27345/23416/63895/785/2281/1020/55800/3708/3782/51555	74
GO:0046873	GO:0046873	metal ion transmembrane transporter activity	86/1573	430/18368	6.1415044491191e-14	2.1208662030958e-11	1.8618455593119e-11	27091/10060/1268/10368/3754/10369/2902/2823/3765/117531/9312/304/57030/3788/84879/3760/131096/6328/116443/3776/6326/6833/59285/55799/6507/6616/6546/302/27133/8671/41/6335/84561/774/2904/3752/6331/491/10021/478/3764/9196/55532/7223/2897/781/40/3762/219527/3780/3709/79815/200010/3755/777/3746/27092/6324/6553/2898/8645/6536/3767/57348/142680/2900/9498/6533/2906/162514/9256/90134/54407/27345/6550/234…	86
GO:0022843	GO:0022843	voltage-gated cation channel activity	42/1573	143/18368	4.82163268791373e-13	1.24880286616966e-10	1.0962870111467e-10	27091/10060/1268/10368/3754/10369/2902/3765/117531/9312/3788/3760/131096/116443/3776/6833/59285/55799/6616/27133/774/2904/3752/10021/3764/9196/781/3762/219527/3780/3755/777/3746/27092/3767/2906/9256/90134/23416/785/1020/3782	42
GO:0005216	GO:0005216	ion channel activity	84/1573	432/18368	6.07752659927904e-13	1.25926351137062e-10	1.10547010142676e-10	1258/27091/10060/1268/10368/3754/10369/1134/2891/5024/2902/2823/1137/3765/117531/9312/1261/304/3788/3760/131096/6328/116443/3776/6326/6833/59285/55799/2566/6616/302/27133/1143/41/2556/6335/774/2904/3752/6331/10021/3764/9196/441027/7223/2890/2897/2894/2743/781/40/6509/3762/219527/2892/3780/3709/3755/777/3746/27092/6324/2898/8645/2567/3767/57348/2900/55879/2906/162514/9256/90134/27345/2562/23416/63…	84
GO:0015267	GO:0015267	channel activity	88/1573	480/18368	5.06370068451202e-12	8.42511181215448e-10	7.39615586842255e-10	1258/27091/57369/10060/1268/10368/3754/10369/1134/2891/5024/2902/2823/1137/3765/117531/9312/1261/304/56666/3788/3760/131096/6328/116443/3776/6326/6833/59285/362/55799/2566/6616/302/27133/1143/41/2556/6335/774/360/2904/3752/6331/10021/3764/9196/441027/7223/2890/2897/2894/2743/781/40/6509/3762/219527/2892/3780/3709/3755/777/3746/27092/6324/2898/8645/2567/3767/57348/2900/55879/2906/162514/9256/90134…	88
GO:0022803	GO:0022803	passive transmembrane transporter activity	88/1573	481/18368	5.6926431163206e-12	8.42511181215448e-10	7.39615586842255e-10	1258/27091/57369/10060/1268/10368/3754/10369/1134/2891/5024/2902/2823/1137/3765/117531/9312/1261/304/56666/3788/3760/131096/6328/116443/3776/6326/6833/59285/362/55799/2566/6616/302/27133/1143/41/2556/6335/774/360/2904/3752/6331/10021/3764/9196/441027/7223/2890/2897/2894/2743/781/40/6509/3762/219527/2892/3780/3709/3755/777/3746/27092/6324/2898/8645/2567/3767/57348/2900/55879/2906/162514/9256/90134…	88
GO:0005244	GO:0005244	voltage-gated ion channel activity	49/1573	201/18368	1.20276220175909e-11	1.38451293446935e-09	1.21542285651445e-09	27091/10060/1268/10368/3754/10369/2902/3765/117531/9312/3788/3760/131096/6328/116443/3776/6326/6833/59285/55799/6616/27133/6335/774/2904/3752/6331/10021/3764/9196/781/3762/219527/3780/3755/777/3746/27092/6324/8645/3767/2906/9256/90134/23416/785/1020/55800/3782	49
GO:0022832	GO:0022832	voltage-gated channel activity	49/1573	201/18368	1.20276220175909e-11	1.38451293446935e-09	1.21542285651445e-09	27091/10060/1268/10368/3754/10369/2902/3765/117531/9312/3788/3760/131096/6328/116443/3776/6326/6833/59285/55799/6616/27133/6335/774/2904/3752/6331/10021/3764/9196/781/3762/219527/3780/3755/777/3746/27092/6324/8645/3767/2906/9256/90134/23416/785/1020/55800/3782	49
GO:0015276	GO:0015276	ligand-gated ion channel activity	39/1573	143/18368	4.04256120541682e-11	3.80735764437439e-09	3.34236639376090e-09	1258/10060/1134/2891/5024/2902/1137/3765/1261/3760/116443/6833/2566/1143/41/2556/2904/10021/3764/2890/2897/2894/2743/40/3762/2892/3780/3709/2898/2567/3767/2900/55879/2906/2562/2281/3708/3782/51555	39
GO:0022834	GO:0022834	ligand-gated channel activity	39/1573	143/18368	4.04256120541682e-11	3.80735764437439e-09	3.34236639376090e-09	1258/10060/1134/2891/5024/2902/1137/3765/1261/3760/116443/6833/2566/1143/41/2556/2904/10021/3764/2890/2897/2894/2743/40/3762/2892/3780/3709/2898/2567/3767/2900/55879/2906/2562/2281/3708/3782/51555	39
GO:0099094	GO:0099094	ligand-gated cation channel activity	32/1573	113/18368	7.92750409774897e-10	6.84407853772327e-08	6.00821363197816e-08	1258/10060/1134/2891/5024/2902/1137/3765/1261/3760/116443/6833/1143/41/2904/10021/3764/2890/2897/40/3762/2892/3780/3709/2898/3767/2900/2906/2281/3708/3782/51555	32
GO:0044325	GO:0044325	transmembrane transporter binding	33/1573	133/18368	1.6663048117823e-08	1.32791675769728e-06	1.16573875091491e-06	10060/857/6833/5142/6546/27133/5621/9472/286/3752/6331/57628/1003/9196/6281/6769/706/219527/3709/5144/3746/6324/2273/3767/9532/2257/9783/2281/55800/2258/23241/23171/6717	33
GO:0004970	GO:0004970	ionotropic glutamate receptor activity	11/1573	19/18368	6.95434749778766e-08	5.14621714836287e-06	4.51771145720943e-06	2891/2902/116443/2904/2890/2897/2894/2892/2898/2900/2906	11
GO:0008066	GO:0008066	glutamate receptor activity	13/1573	27/18368	8.10511082201429e-08	5.59792987440454e-06	4.9142566668213e-06	2891/2902/116443/2904/2918/2890/2897/2894/2917/2892/2898/2900/2906	13
GO:0015079	GO:0015079	potassium ion transmembrane transporter activity	34/1573	155/18368	2.57243998450029e-07	1.6398774440895e-05	1.43959978834925e-05	10060/3754/3765/9312/3788/3760/131096/3776/6833/6616/27133/84561/3752/10021/478/3764/9196/2897/3762/219527/3780/3755/3746/6553/2898/8645/3767/2900/90134/27345/6550/23416/3782/57468	34
GO:0005267	GO:0005267	potassium channel activity	29/1573	121/18368	2.69091858586115e-07	1.6398774440895e-05	1.43959978834925e-05	10060/3754/3765/9312/3788/3760/131096/3776/6833/6616/27133/3752/10021/3764/9196/2897/3762/219527/3780/3755/3746/2898/8645/3767/2900/90134/27345/23416/3782	29
GO:0022824	GO:0022824	transmitter-gated ion channel activity	19/1573	60/18368	3.16529637584423e-07	1.72591949756559e-05	1.51513355608278e-05	1134/2891/2902/1137/116443/2566/1143/2556/2904/2890/2897/2894/2743/2892/2898/2567/2900/2906/2562	19
GO:0022835	GO:0022835	transmitter-gated channel activity	19/1573	60/18368	3.16529637584423e-07	1.72591949756559e-05	1.51513355608278e-05	1134/2891/2902/1137/116443/2566/1143/2556/2904/2890/2897/2894/2743/2892/2898/2567/2900/2906/2562	19
GO:0005249	GO:0005249	voltage-gated potassium channel activity	24/1573	90/18368	3.49401631469051e-07	1.80990045100969e-05	1.58885794520663e-05	10060/3754/3765/9312/3788/3760/131096/3776/6833/6616/27133/3752/10021/3764/9196/3762/219527/3780/3755/3746/3767/90134/23416/3782	24
GO:0005230	GO:0005230	extracellular ligand-gated ion channel activity	21/1573	73/18368	4.72635950350791e-07	2.33167068839724e-05	2.04690456693275e-05	1134/2891/5024/2902/1137/116443/2566/1143/2556/2904/2890/2897/2894/2743/2892/2898/2567/2900/55879/2906/2562	21
GO:0016247	GO:0016247	channel regulator activity	30/1573	145/18368	4.56435805065667e-06	0.00021494	0.000188689	27091/10060/53822/10368/10369/255738/857/59285/65268/4887/57628/9196/5579/29763/219527/27092/6324/1804/9378/66004/9379/2257/27345/2281/55800/2258/3708/23171/53826/6717	30
GO:0005262	GO:0005262	calcium channel activity	26/1573	119/18368	6.89886878734348e-06	0.000310749	0.000272797	27091/1268/10368/10369/2902/2823/117531/304/116443/59285/55799/302/774/2904/7223/781/3709/777/27092/2906/162514/9256/785/2281/1020/3708	26
GO:0015085	GO:0015085	calcium ion transmembrane transporter activity	28/1573	135/18368	8.92670277195978e-06	0.000385336	0.000338275	27091/1268/10368/10369/2902/2823/117531/304/116443/59285/55799/6546/302/774/2904/491/7223/781/3709/777/27092/2906/162514/9256/785/2281/1020/3708	28
GO:0005245	GO:0005245	voltage-gated calcium channel activity	14/1573	45/18368	1.4162398512875e-05	0.00058689	0.000515213	27091/1268/10368/10369/117531/59285/55799/774/781/777/27092/9256/785/1020	14
GO:0099106	GO:0099106	ion channel regulator activity	27/1573	139/18368	4.38303191734712e-05	0.00174647	0.00153317	10060/53822/255738/857/59285/65268/4887/57628/9196/5579/29763/219527/27092/6324/1804/9378/66004/9379/2257/27345/2281/55800/2258/3708/23171/53826/6717	27
GO:1904315	GO:1904315	transmitter-gated ion channel activity involved in regulation of postsynaptic membrane potential	13/1573	44/18368	5.25991695111375e-05	0.00201825	0.00177176	1134/1137/116443/2566/1143/2556/2890/2897/2894/2743/2898/2567/2900	13
GO:0030594	GO:0030594	neurotransmitter receptor activity	23/1573	111/18368	5.56787630167385e-05	0.00202607	0.00177862	1134/2891/2902/1137/1129/116443/2566/1143/2556/2904/1813/2890/2897/2894/2743/706/2892/2898/2567/2900/55879/2906/2562	23
GO:0015631	GO:0015631	tubulin binding	55/1573	375/18368	5.67141895378394e-05	0.00202607	0.00177862	11075/11178/89795/55638/1780/4741/65055/5142/23281/84688/22983/57509/5621/1641/3798/79745/51673/8633/23046/124602/26052/284076/10297/135138/3801/50861/84251/226/26112/3925/29911/4281/11337/7430/79805/84056/256364/348235/3834/56896/151393/283726/8851/3797/10634/166614/9832/347240/4600/2258/5058/25999/28981/55605/56992	55
GO:0016776	GO:0016776	phosphotransferase activity, phosphate group as acceptor	12/1573	39/18368	6.53900899520029e-05	0.00225814	0.00198235	122481/26289/129607/3706/136332/203/4354/221264/3707/347736/1740/10654	12
GO:0098631	GO:0098631	cell adhesion mediator activity	15/1573	59/18368	9.80843510140632e-05	0.00327792	0.00287759	1826/3672/64221/302/27255/6282/301/29091/6900/57689/22801/9124/152330/57549/3673	15
GO:0099529	GO:0099529	neurotransmitter receptor activity involved in regulation of postsynaptic membrane potential	13/1573	47/18368	0.000111806	0.00361972	0.00317764	1134/1137/116443/2566/1143/2556/2890/2897/2894/2743/2898/2567/2900	13
GO:0008017	GO:0008017	microtubule binding	42/1573	271/18368	0.000121514	0.00381481	0.00334891	11178/89795/55638/1780/4741/65055/23281/22983/57509/5621/1641/3798/79745/23046/124602/26052/10297/3801/84251/26112/29911/4281/11337/7430/79805/84056/256364/348235/3834/56896/151393/283726/3797/10634/166614/9832/347240/4600/2258/25999/55605/56992	42
GO:0005242	GO:0005242	inward rectifier potassium channel activity	9/1573	25/18368	0.000139476	0.00414557	0.00363927	10060/3765/3760/6833/3764/3762/3780/3767/3782	9
GO:0050145	GO:0050145	nucleoside monophosphate kinase activity	8/1573	20/18368	0.000140053	0.00414557	0.00363927	122481/26289/129607/136332/203/4354/221264/1740	8
GO:0098960	GO:0098960	postsynaptic neurotransmitter receptor activity	15/1573	62/18368	0.000179155	0.00515569	0.00452603	1134/1137/1129/116443/2566/1143/2556/1813/2890/2897/2894/2743/2898/2567/2900	15
GO:0050840	GO:0050840	extracellular matrix binding	14/1573	56/18368	0.000201375	0.00563851	0.00494988	11096/57211/6696/59277/302/25903/170689/2006/3491/59339/3958/2817/9289/3673	14
GO:0015081	GO:0015081	sodium ion transmembrane transporter activity	27/1573	152/18368	0.00021156	0.0057678	0.00506338	57030/84879/6328/6326/6507/6546/8671/41/6335/6331/10021/478/2897/40/200010/6324/6553/2898/6536/142680/2900/9498/6533/54407/6550/64849/55800	27
GO:0005272	GO:0005272	sodium channel activity	12/1573	46/18368	0.0003707	0.00984733	0.00864467	6328/6326/41/6335/6331/10021/2897/40/6324/2898/2900/55800	12
GO:0070700	GO:0070700	BMP receptor binding	6/1573	13/18368	0.000395347	0.0102395	0.00898894	652/653/1003/651/654/353500	6
GO:0035254	GO:0035254	glutamate receptor binding	12/1573	47/18368	0.000459464	0.0116099	0.010192	10368/10369/80852/5621/1813/26052/9495/27092/815/729956/152404/8851	12
GO:0001540	GO:0001540	amyloid-beta binding	17/1573	84/18368	0.000664767	0.0160828	0.0141186	2891/2902/7097/7042/5621/774/2904/478/2890/23542/2892/949/58512/590/972/7804/3673	17
GO:0005003	GO:0005003	ephrin receptor activity	7/1573	19/18368	0.000667527	0.0160828	0.0141186	2042/2044/4914/2045/2049/2047/1944	7
GO:0098632	GO:0098632	cell-cell adhesion mediator activity	12/1573	49/18368	0.000691288	0.0162767	0.0142888	1826/64221/302/27255/6282/301/29091/6900/57689/9124/152330/57549	12
GO:0004714	GO:0004714	transmembrane receptor protein tyrosine kinase activity	22/1573	124/18368	0.000796663	0.018341	0.016101	2042/4915/2044/3645/2261/4914/2066/4058/238/4233/2045/2263/55872/5159/2049/5580/4486/2047/1944/10420/5156/3815	22
GO:0004115	GO:0004115	3',5'-cyclic-AMP phosphodiesterase activity	6/1573	15/18368	0.00099254	0.0214223	0.018806	5142/5137/5138/5144/10846/5139	6
GO:0030548	GO:0030548	acetylcholine receptor regulator activity	6/1573	15/18368	0.00099254	0.0214223	0.018806	4062/130574/66004/116372/59353/1020	6
GO:0099602	GO:0099602	neurotransmitter receptor regulator activity	6/1573	15/18368	0.00099254	0.0214223	0.018806	4062/130574/66004/116372/59353/1020	6
GO:0003779	GO:0003779	actin binding	57/1573	441/18368	0.0011379	0.0240584	0.0211201	23136/116154/22885/6275/22998/2039/84448/8507/9051/339451/8522/57477/23026/54869/26064/83543/7464/11013/161176/135138/10529/29767/226/9026/23224/9124/63876/7114/64236/8936/84940/11170/23500/3208/1730/4620/10391/7430/11151/60312/221692/79805/23345/644150/4621/8851/56776/119/10634/4082/57180/8941/22846/54961/79789/6840/92154	57
GO:0008200	GO:0008200	ion channel inhibitor activity	9/1573	33/18368	0.00140717	0.0287217	0.0252139	255738/857/65268/29763/6324/66004/2281/55800/3708	9
GO:0045499	GO:0045499	chemorepellent activity	8/1573	27/18368	0.00143512	0.0287217	0.0252139	1803/223117/2045/9723/10512/54437/57715/64218	8
GO:0001786	GO:0001786	phosphatidylserine binding	13/1573	60/18368	0.00144163	0.0287217	0.0252139	6861/6860/304/4311/2596/302/148281/55512/949/51760/57586/575/54843	13
GO:0005544	GO:0005544	calcium-dependent phospholipid binding	12/1573	54/18368	0.00172415	0.0337022	0.0295862	6861/6860/22895/304/302/301/131034/8448/221184/51760/8291/57586	12
GO:0016248	GO:0016248	channel inhibitor activity	9/1573	34/18368	0.00177027	0.0339629	0.0298151	255738/857/65268/29763/6324/66004/2281/55800/3708	9
GO:0030165	GO:0030165	PDZ domain binding	16/1573	84/18368	0.00185144	0.0348745	0.0306153	10368/6752/491/4356/8325/2890/729993/59339/575/55970/643965/6550/23705/64130/92/83874	16
GO:0005005	GO:0005005	transmembrane-ephrin receptor activity	6/1573	17/18368	0.00211375	0.0391044	0.0343286	2042/2044/2045/2049/2047/1944	6
GO:0042887	GO:0042887	amide transmembrane transporter activity	9/1573	35/18368	0.00220459	0.0400694	0.0351757	51296/360/55244/6890/113235/10991/10257/64849/23457	9
GO:0033612	GO:0033612	receptor serine/threonine kinase binding	8/1573	29/18368	0.00237847	0.041363	0.0363113	652/653/1003/4986/651/654/353500/9863	8
GO:0019199	GO:0019199	transmembrane receptor protein kinase activity	23/1573	143/18368	0.00238373	0.041363	0.0363113	2042/4915/2044/3645/2261/4914/2066/4058/238/4233/2045/2263/55872/5159/2049/5580/4486/2047/1944/10420/5156/3815/92	23
GO:0005248	GO:0005248	voltage-gated sodium channel activity	7/1573	23/18368	0.00239554	0.041363	0.0363113	6328/6326/6335/6331/10021/6324/55800	7
GO:0015291	GO:0015291	secondary active transmembrane transporter activity	34/1573	240/18368	0.00248203	0.0421538	0.0370056	57084/57030/84879/81796/6507/6546/6508/51296/8671/84561/54020/65012/55244/478/6509/50651/200010/9194/6553/9057/6536/10991/28232/142680/8140/9498/6533/54407/6550/64849/64116/23657/57468/28968	34
GO:0004713	GO:0004713	protein tyrosine kinase activity	22/1573	136/18368	0.00272195	0.0454829	0.0399281	2042/4915/2044/3645/2261/4914/2066/4058/238/4233/2045/2263/55872/5159/2049/5580/4486/2047/1944/10420/5156/3815	22
GO:0005246	GO:0005246	calcium channel regulator activity	10/1573	43/18368	0.00286901	0.0469084	0.0411795	59285/4887/5579/29763/27092/9378/9379/2281/3708/6717	10
GO:0004550	GO:0004550	nucleoside diphosphate kinase activity	6/1573	18/18368	0.00294309	0.0469084	0.0411795	122481/26289/129607/203/221264/347736	6
GO:0098918	GO:0098918	structural constituent of synapse	6/1573	18/18368	0.00294309	0.0469084	0.0411795	8499/26052/9118/26059/8927/4747	6
GO:0070696	GO:0070696	transmembrane receptor protein serine/threonine kinase binding	7/1573	24/18368	0.0031351	0.0492116	0.0432014	652/653/1003/651/654/353500/9863	7
GO:0008179	GO:0008179	adenylate cyclase binding	5/1573	13/18368	0.00328081	0.0492128	0.0432025	108/9472/111/9495/117	5
GO:0070679	GO:0070679	inositol 1,4,5 trisphosphate binding	5/1573	13/18368	0.00328081	0.0492128	0.0432025	22895/5334/7223/3709/3708	5
GO:0140333	GO:0140333	glycerophospholipid flippase activity	5/1573	13/18368	0.00328081	0.0492128	0.0432025	84879/5243/51761/5244/286410	5
GO:0042056	GO:0042056	chemoattractant activity	9/1573	37/18368	0.00332519	0.0492128	0.0432025	7857/2277/6376/2252/652/7423/3958/7424/7474	9
GO:0043178	GO:0043178	alcohol binding	16/1573	89/18368	0.00341303	0.0498015	0.0437192	22895/5375/5334/6855/857/8842/9619/6770/116362/7223/5947/706/3709/114880/11033/3708	16
GO:0022853	GO:0022853	active ion transmembrane transporter activity	36/1573	267/18368	0.00435139	0.0617638	0.0542206	10060/57030/84879/81796/6833/6507/6546/6508/51296/8671/84561/54020/65012/491/55244/478/3764/50651/200010/9194/6553/6536/28232/3767/142680/10257/9498/6533/54407/6550/1528/64849/64116/90423/23657/57468	36
GO:0008514	GO:0008514	organic anion transmembrane transporter activity	27/1573	185/18368	0.00435208	0.0617638	0.0542206	57084/57030/84879/81796/6507/81855/6508/8671/65012/55244/6509/9194/113235/6536/10991/28232/10257/94097/8140/9498/6533/54407/64849/64116/284439/11182/23657	27
GO:0005172	GO:0005172	vascular endothelial growth factor receptor binding	5/1573	14/18368	0.0047469	0.0664566	0.0583402	2277/7423/1003/199731/7424	5
GO:0005178	GO:0005178	integrin binding	22/1573	144/18368	0.005515	0.0761805	0.0668766	1281/7412/11096/6696/6376/58494/10085/25975/2191/63923/3696/2013/6387/1490/3491/3383/5578/6423/84978/977/3673/4323	22
GO:0005543	GO:0005543	phospholipid binding	56/1573	466/18368	0.0061095	0.0832822	0.073111	440279/6861/6860/22895/79674/304/4311/80183/205147/219287/2596/79856/302/9619/80339/2152/4900/7274/148281/94121/301/10125/55512/9892/5337/9468/134829/29091/131034/22822/29763/8448/221184/84251/8938/9026/115004/115703/117583/3709/23541/949/51760/8291/57586/575/5287/11033/9854/7474/54843/3708/129401/6840/92154/55686	56
GO:0035255	GO:0035255	ionotropic glutamate receptor binding	7/1573	27/18368	0.00641295	0.0862834	0.0757456	10368/10369/1813/27092/729956/152404/8851	7
GO:1904680	GO:1904680	peptide transmembrane transporter activity	5/1573	15/18368	0.00662408	0.0879813	0.0772362	51296/6890/10257/64849/23457	5
GO:0008509	GO:0008509	anion transmembrane transporter activity	40/1573	314/18368	0.00733804	0.0962305	0.0844779	57084/10060/57030/84879/81796/6507/2566/81855/6508/8671/2556/84561/54020/65012/55244/2743/6509/9194/6553/113235/2567/6536/10991/28232/57348/10257/94097/8140/55879/9498/6533/54407/6550/2562/64849/64116/284439/11182/23657/57468	40
GO:0019205	GO:0019205	nucleobase-containing compound kinase activity	9/1573	42/18368	0.00809467	0.10473	0.0919396	122481/26289/129607/136332/203/4354/221264/347736/1740	9
GO:0005548	GO:0005548	phospholipid transporter activity	11/1573	57/18368	0.00820216	0.10473	0.0919396	84879/5243/4547/9619/51761/57088/5244/5359/10650/9854/286410	11
GO:0008081	GO:0008081	phosphoric diester hydrolase activity	15/1573	89/18368	0.00828947	0.10473	0.0919396	5334/345557/5142/5137/5168/55512/5337/5138/5167/5144/54857/10846/1909/5139/51196	15
GO:0016917	GO:0016917	GABA receptor activity	6/1573	22/18368	0.00879501	0.106758	0.0937193	2566/2556/2567/55879/2562/9568	6
GO:0017075	GO:0017075	syntaxin-1 binding	6/1573	22/18368	0.00879501	0.106758	0.0937193	440279/6860/10814/55638/6616/10815	6
GO:0003688	GO:0003688	DNA replication origin binding	5/1573	16/18368	0.00896517	0.106758	0.0937193	8318/990/55388/4174/4998	5
GO:0015172	GO:0015172	acidic amino acid transmembrane transporter activity	5/1573	16/18368	0.00896517	0.106758	0.0937193	57084/57030/6507/6509/23657	5
GO:0140327	GO:0140327	flippase activity	5/1573	16/18368	0.00896517	0.106758	0.0937193	84879/5243/51761/5244/286410	5
GO:0005546	GO:0005546	phosphatidylinositol-4,5-bisphosphate binding	14/1573	82/18368	0.00942201	0.110923	0.0973758	6861/22895/304/205147/219287/302/7274/9892/29091/9026/115004/54843/6840/92154	14
GO:0008503	GO:0008503	benzodiazepine receptor activity	4/1573	11/18368	0.0108268	0.120568	0.105843	2566/2556/706/2567	4
GO:0035673	GO:0035673	oligopeptide transmembrane transporter activity	4/1573	11/18368	0.0108268	0.120568	0.105843	51296/10257/64849/23457	4
GO:0051015	GO:0051015	actin filament binding	29/1573	217/18368	0.01096	0.120568	0.105843	22885/2039/84448/9051/339451/8522/57477/23026/83543/7464/161176/10529/9026/23224/63876/84940/4620/10391/7430/11151/23345/4621/8851/119/10634/4082/57180/79789/6840	29
GO:0004114	GO:0004114	3',5'-cyclic-nucleotide phosphodiesterase activity	6/1573	23/18368	0.0110537	0.120568	0.105843	5142/5137/5138/5144/10846/5139	6
GO:0030215	GO:0030215	semaphorin receptor binding	6/1573	23/18368	0.0110537	0.120568	0.105843	223117/9723/10512/54437/57715/64218	6
GO:0030552	GO:0030552	cAMP binding	6/1573	23/18368	0.0110537	0.120568	0.105843	1258/5142/10021/5138/5144/10846	6
GO:0015293	GO:0015293	symporter activity	21/1573	144/18368	0.0110922	0.120568	0.105843	57084/57030/84879/6507/51296/8671/84561/6509/50651/200010/9194/6536/10991/142680/9498/6533/54407/64849/64116/57468/28968	21
GO:0042626	GO:0042626	ATPase-coupled transmembrane transporter activity	17/1573	109/18368	0.0111723	0.120568	0.105843	10060/5243/6833/9619/64137/65012/491/478/3764/6890/5244/3767/10257/9498/90423/23457/57468	17
GO:0015171	GO:0015171	amino acid transmembrane transporter activity	14/1573	84/18368	0.0115977	0.121442	0.106611	57084/57030/6507/81855/55244/6509/6545/9057/6536/10991/8140/6533/54407/23657	14
GO:0030551	GO:0030551	cyclic nucleotide binding	8/1573	37/18368	0.0116036	0.121442	0.106611	1258/1261/5142/10021/5138/5144/10846/2281	8
GO:0005217	GO:0005217	intracellular ligand-gated ion channel activity	7/1573	30/18368	0.0117343	0.121442	0.106611	1258/1261/10021/3709/2281/3708/51555	7
GO:0034185	GO:0034185	apolipoprotein binding	5/1573	17/18368	0.0118199	0.121442	0.106611	4023/255738/4547/949/7804	5
GO:0005201	GO:0005201	extracellular matrix structural constituent	24/1573	172/18368	0.0118394	0.121442	0.106611	8076/1281/258/1295/255631/10085/127435/4584/7980/1404/8483/3918/30008/1290/4060/2006/3491/22915/3910/169044/79875/90187/3730/85301	24
GO:0000149	GO:0000149	SNARE binding	17/1573	110/18368	0.0121921	0.123833	0.10871	440279/6861/6860/10814/55638/6616/148281/10815/9892/7127/8938/112755/51760/8677/57586/9515/2054	17
GO:0072341	GO:0072341	modified amino acid binding	15/1573	93/18368	0.0123202	0.123919	0.108785	6861/6860/304/4311/2596/302/148281/55512/2947/949/113235/51760/57586/575/54843	15
GO:0005516	GO:0005516	calmodulin binding	27/1573	201/18368	0.0128911	0.128415	0.112732	440279/5999/2902/2596/6546/27133/4900/5137/6331/491/5121/8877/3706/79012/3780/219670/9495/23604/815/3707/4620/4621/119/4082/53340/3782/5116	27
GO:0015179	GO:0015179	L-amino acid transmembrane transporter activity	11/1573	61/18368	0.0135896	0.130148	0.114253	57084/57030/6507/55244/6509/9057/6536/10991/8140/54407/23657	11
GO:0015175	GO:0015175	neutral amino acid transmembrane transporter activity	8/1573	38/18368	0.0136227	0.130148	0.114253	81855/6509/6536/10991/8140/6533/54407/23657	8
GO:0140303	GO:0140303	intramembrane lipid transporter activity	8/1573	38/18368	0.0136227	0.130148	0.114253	84879/5243/9619/51761/57088/5244/5359/286410	8
GO:0003707	GO:0003707	steroid hormone receptor activity	6/1573	24/18368	0.0136932	0.130148	0.114253	81285/2852/2100/7101/2908/5465	6
GO:0043495	GO:0043495	protein-membrane adaptor activity	6/1573	24/18368	0.0136932	0.130148	0.114253	4023/23136/9472/161176/23224/23345	6
GO:0022804	GO:0022804	active transmembrane transporter activity	48/1573	406/18368	0.0139651	0.131526	0.115463	57084/10060/57030/84879/5243/81796/6833/6507/6546/6508/9619/51296/8671/64137/84561/54020/65012/491/55244/478/3764/6509/6890/50651/5244/200010/9194/6553/9057/6536/10991/28232/3767/142680/10257/8140/9498/6533/54407/6550/1528/64849/64116/90423/23457/23657/57468/28968	48
GO:0005221	GO:0005221	intracellular cyclic nucleotide activated cation channel activity	4/1573	12/18368	0.0151547	0.137057	0.120318	1258/1261/10021/51555	4
GO:0043855	GO:0043855	cyclic nucleotide-gated ion channel activity	4/1573	12/18368	0.0151547	0.137057	0.120318	1258/1261/10021/51555	4
GO:1902282	GO:1902282	voltage-gated potassium channel activity involved in ventricular cardiac muscle cell action potential repolarization	4/1573	12/18368	0.0151547	0.137057	0.120318	3760/3752/3764/3762	4
GO:0098641	GO:0098641	cadherin binding involved in cell-cell adhesion	5/1573	18/18368	0.0152341	0.137057	0.120318	302/6282/301/29091/9124	5
GO:0099095	GO:0099095	ligand-gated anion channel activity	5/1573	18/18368	0.0152341	0.137057	0.120318	2566/2556/2743/2567/2562	5
GO:0015294	GO:0015294	solute:cation symporter activity	16/1573	104/18368	0.0153461	0.137057	0.120318	57030/84879/6507/51296/8671/84561/50651/200010/6536/142680/9498/6533/54407/64849/64116/57468	16
GO:0004112	GO:0004112	cyclic-nucleotide phosphodiesterase activity	6/1573	25/18368	0.0167425	0.147877	0.129817	5142/5137/5138/5144/10846/5139	6
GO:0005044	GO:0005044	scavenger receptor activity	9/1573	47/18368	0.0168432	0.147877	0.129817	84466/5168/80975/5167/51435/949/84439/57007/3959	9
GO:0017080	GO:0017080	sodium channel regulator activity	8/1573	40/18368	0.0184098	0.160274	0.140699	53822/255738/6324/2257/55800/2258/23171/53826	8
GO:0004890	GO:0004890	GABA-A receptor activity	5/1573	19/18368	0.0192486	0.164807	0.144679	2566/2556/2567/55879/2562	5
GO:0005326	GO:0005326	neurotransmitter transmembrane transporter activity	5/1573	19/18368	0.0192486	0.164807	0.144679	57084/57030/10815/55879/28968	5
GO:1902936	GO:1902936	phosphatidylinositol bisphosphate binding	16/1573	107/18368	0.0197232	0.167486	0.147031	6861/22895/304/205147/219287/302/7274/9892/134829/29091/9026/115004/11033/54843/6840/92154	16
GO:0099604	GO:0099604	ligand-gated calcium channel activity	6/1573	26/18368	0.0202285	0.167996	0.147479	2902/2904/3709/2906/2281/3708	6
GO:0004859	GO:0004859	phospholipase inhibitor activity	4/1573	13/18368	0.0204319	0.167996	0.147479	304/302/390940/301	4
GO:0016594	GO:0016594	glycine binding	4/1573	13/18368	0.0204319	0.167996	0.147479	2902/116443/2904/2743	4
GO:0022851	GO:0022851	GABA-gated chloride ion channel activity	4/1573	13/18368	0.0204319	0.167996	0.147479	2566/2556/2567/2562	4
GO:0046943	GO:0046943	carboxylic acid transmembrane transporter activity	22/1573	163/18368	0.0219789	0.179293	0.157396	57084/57030/84879/5243/6507/81855/65012/55244/6509/6545/9194/113235/9057/6536/10991/10257/94097/8140/6533/54407/64849/23657	22
GO:0019905	GO:0019905	syntaxin binding	12/1573	74/18368	0.022724	0.183923	0.16146	440279/6861/6860/10814/55638/6616/148281/10815/8938/51760/8677/9515	12
GO:0005342	GO:0005342	organic acid transmembrane transporter activity	22/1573	164/18368	0.0234038	0.187956	0.165001	57084/57030/84879/5243/6507/81855/65012/55244/6509/6545/9194/113235/9057/6536/10991/10257/94097/8140/6533/54407/64849/23657	22
GO:0140326	GO:0140326	ATPase-coupled intramembrane lipid transporter activity	6/1573	27/18368	0.0241758	0.192663	0.169133	84879/5243/9619/51761/5244/286410	6
GO:0140359	GO:0140359	ABC-type transporter activity	9/1573	50/18368	0.0246215	0.194717	0.170936	10060/5243/6833/9619/64137/6890/5244/10257/23457	9
GO:0042277	GO:0042277	peptide binding	38/1573	321/18368	0.0258951	0.203237	0.178416	1393/344758/2891/2902/3122/2740/6752/4311/7433/1910/7097/25907/2346/7042/5621/774/2904/478/4986/2890/6890/2947/23542/2892/949/29953/117/58512/8140/1718/9854/590/57486/3107/972/7804/51555/3673	38
GO:0008201	GO:0008201	heparin binding	22/1573	166/18368	0.0264656	0.206153	0.180975	64388/11096/4023/4316/6585/4745/2252/652/7423/2263/170689/3918/30008/1490/3491/129804/1839/6586/5270/9289/3730/79625	22
GO:0005313	GO:0005313	L-glutamate transmembrane transporter activity	4/1573	14/18368	0.0267059	0.206473	0.181256	57084/57030/6507/23657	4
GO:0001217	GO:0001217	DNA-binding transcription repressor activity	37/1573	313/18368	0.0281615	0.214755	0.188527	85508/23440/50674/7022/84684/3642/170302/5458/429/9745/23040/63976/93986/55502/7020/7101/1602/23316/83482/5463/2908/4286/122953/7227/79733/7025/5465/11278/463/7975/100293516/138151/9603/6932/84527/146542/5080	37
GO:0008013	GO:0008013	beta-catenin binding	13/1573	85/18368	0.0283273	0.214755	0.188527	168002/205147/219287/55966/1003/7223/6662/10297/4303/1501/6932/2737/367	13
GO:0043236	GO:0043236	laminin binding	6/1573	28/18368	0.0286063	0.214755	0.188527	57211/59277/59339/3958/2817/3673	6
GO:0046875	GO:0046875	ephrin receptor binding	6/1573	28/18368	0.0286063	0.214755	0.188527	2045/56899/1948/1944/8851/1020	6
GO:0008373	GO:0008373	sialyltransferase activity	5/1573	21/18368	0.0292156	0.216195	0.189792	6489/7903/8869/81849/6484	5
GO:0019200	GO:0019200	carbohydrate kinase activity	5/1573	21/18368	0.0292156	0.216195	0.189792	80201/2645/5209/9942/3795	5
GO:0001216	GO:0001216	DNA-binding transcription activator activity	51/1573	456/18368	0.0296004	0.21749	0.190928	64641/50674/7022/4760/4807/343472/2637/390874/1746/5458/2313/5992/3175/63976/6096/8061/4602/2302/7020/2113/2303/1958/9355/6662/28999/9480/2353/4808/7101/4303/2354/3726/1959/2908/4286/5359/4613/5454/4211/4212/1960/5465/1869/6720/7772/367/2122/4605/688/5080/162962	51
GO:1901681	GO:1901681	sulfur compound binding	32/1573	265/18368	0.030191	0.220267	0.193365	64388/8277/11096/4023/4316/6585/4745/2252/652/80339/7423/2263/170689/3918/30008/2947/79690/1622/1490/5167/56341/3491/129804/414149/51363/1839/6586/5270/9289/3730/79625/3673	32
GO:0042562	GO:0042562	hormone binding	13/1573	86/18368	0.0308528	0.223521	0.196222	1393/216/2740/2852/7433/1910/478/706/2908/117/9854/367/1012	13
GO:0019838	GO:0019838	growth factor binding	19/1573	141/18368	0.0320506	0.230586	0.202425	4915/1281/2261/4914/6331/2045/2263/3570/5159/1490/2/3491/4054/5156/2817/92/3977/3590/347252	19
GO:0005231	GO:0005231	excitatory extracellular ligand-gated ion channel activity	6/1573	29/18368	0.0335392	0.234885	0.206198	1134/5024/1137/1143/2743/2898	6
GO:0005237	GO:0005237	inhibitory extracellular ligand-gated ion channel activity	4/1573	15/18368	0.0340084	0.234885	0.206198	2566/2556/2743/2567	4
GO:0030553	GO:0030553	cGMP binding	4/1573	15/18368	0.0340084	0.234885	0.206198	1258/1261/5138/10846	4
GO:0042043	GO:0042043	neurexin family protein binding	4/1573	15/18368	0.0340084	0.234885	0.206198	26045/94121/1363/54843	4
GO:0050998	GO:0050998	nitric-oxide synthase binding	4/1573	15/18368	0.0340084	0.234885	0.206198	857/6331/26052/972	4
GO:0086008	GO:0086008	voltage-gated potassium channel activity involved in cardiac muscle cell action potential repolarization	4/1573	15/18368	0.0340084	0.234885	0.206198	3760/3752/3764/3762	4
GO:0001228	GO:0001228	DNA-binding transcription activator activity, RNA polymerase II-specific	50/1573	450/18368	0.0342943	0.235291	0.206555	64641/50674/7022/4760/4807/343472/2637/390874/1746/5458/2313/5992/3175/63976/6096/8061/4602/2302/7020/2113/2303/1958/9355/6662/28999/9480/2353/4808/7101/4303/2354/3726/1959/2908/4286/5359/4613/5454/4211/4212/1960/5465/6720/7772/367/2122/4605/688/5080/162962	50
GO:0015106	GO:0015106	bicarbonate transmembrane transporter activity	5/1573	22/18368	0.0352216	0.238494	0.209367	6508/8671/65012/9498/64116	5
GO:0072349	GO:0072349	modified amino acid transmembrane transporter activity	5/1573	22/18368	0.0352216	0.238494	0.209367	6509/113235/10257/64849/23657	5
GO:0008083	GO:0008083	growth factor activity	21/1573	162/18368	0.0365392	0.245809	0.215788	258/2277/2252/652/653/7423/8822/7042/1270/651/6387/1490/649/1839/1890/4254/654/2257/7424/2258/353500	21
GO:0001227	GO:0001227	DNA-binding transcription repressor activity, RNA polymerase II-specific	36/1573	310/18368	0.0377197	0.252114	0.221323	85508/23440/50674/7022/84684/3642/170302/5458/429/9745/23040/63976/93986/55502/7020/7101/1602/23316/83482/5463/2908/4286/122953/7227/79733/7025/5465/11278/463/7975/100293516/138151/9603/84527/146542/5080	36
GO:1901981	GO:1901981	phosphatidylinositol phosphate binding	22/1573	173/18368	0.0396186	0.263108	0.230975	6861/22895/79674/304/80183/205147/219287/2596/79856/302/4900/7274/9892/134829/29091/22822/9026/115004/11033/54843/6840/92154	22
GO:0030276	GO:0030276	clathrin binding	11/1573	72/18368	0.0418237	0.272553	0.239266	6861/6860/51617/92737/27065/148281/9892/9026/50632/51760/57586	11
GO:0009931	GO:0009931	calcium-dependent protein serine/threonine kinase activity	5/1573	23/18368	0.041935	0.272553	0.239266	5579/5580/815/5578/5587	5
GO:0070412	GO:0070412	R-SMAD binding	5/1573	23/18368	0.041935	0.272553	0.239266	56937/753/27063/2353/5080	5
GO:0004698	GO:0004698	calcium-dependent protein kinase C activity	4/1573	16/18368	0.0423562	0.272553	0.239266	5579/5580/5578/5587	4
GO:0005521	GO:0005521	lamin binding	4/1573	16/18368	0.0423562	0.272553	0.239266	5621/23345/7112/3930	4
GO:0042910	GO:0042910	xenobiotic transmembrane transporter activity	6/1573	31/18368	0.0449728	0.287604	0.252479	5243/55244/5244/113235/10257/6533	6
GO:0005496	GO:0005496	steroid binding	14/1573	100/18368	0.0455797	0.288002	0.252828	5375/6855/857/2852/8842/9619/6770/478/2100/706/2908/114880/3638/367	14
GO:0015370	GO:0015370	solute:sodium symporter activity	11/1573	73/18368	0.045591	0.288002	0.252828	57030/84879/6507/8671/200010/6536/142680/9498/6533/54407/64849	11
GO:0004983	GO:0004983	neuropeptide Y receptor activity	3/1573	10/18368	0.0476291	0.28856	0.253318	128674/4889/4887	3
GO:0005031	GO:0005031	tumor necrosis factor-activated receptor activity	3/1573	10/18368	0.0476291	0.28856	0.253318	8784/55504/8718	3
GO:0008239	GO:0008239	dipeptidyl-peptidase activity	3/1573	10/18368	0.0476291	0.28856	0.253318	1803/2191/1075	3
GO:0015232	GO:0015232	heme transmembrane transporter activity	3/1573	10/18368	0.0476291	0.28856	0.253318	127003/113235/55640	3
GO:0016595	GO:0016595	glutamate binding	3/1573	10/18368	0.0476291	0.28856	0.253318	2902/6507/2904	3
GO:0052740	GO:0052740	1-acyl-2-lysophosphatidylserine acylhydrolase activity	3/1573	10/18368	0.0476291	0.28856	0.253318	4023/117245/171586	3
GO:0070567	GO:0070567	cytidylyltransferase activity	3/1573	10/18368	0.0476291	0.28856	0.253318	9468/54187/5833	3
GO:0010857	GO:0010857	calcium-dependent protein kinase activity	5/1573	24/18368	0.049367	0.29735	0.261035	5579/5580/815/5578/5587	5
GO:0033218	GO:0033218	amide binding	44/1573	400/18368	0.0512296	0.299525	0.262944	1393/344758/2891/2902/3122/2740/6752/4311/7433/1910/7097/80339/25907/2346/7042/5621/774/2904/478/4986/2890/6890/2947/23542/1622/2892/414149/949/113235/29953/117/58512/8140/1718/9854/590/57486/3107/972/2281/25999/7804/51555/3673	44
GO:0004697	GO:0004697	protein kinase C activity	4/1573	17/18368	0.051752	0.299525	0.262944	5579/5580/5578/5587	4
GO:0005001	GO:0005001	transmembrane receptor protein tyrosine phosphatase activity	4/1573	17/18368	0.051752	0.299525	0.262944	5791/5800/5799/5797	4
GO:0008525	GO:0008525	phosphatidylcholine transporter activity	4/1573	17/18368	0.051752	0.299525	0.262944	5243/4547/9619/5244	4
GO:0015174	GO:0015174	basic amino acid transmembrane transporter activity	4/1573	17/18368	0.051752	0.299525	0.262944	55244/6545/9057/10991	4
GO:0019198	GO:0019198	transmembrane receptor protein phosphatase activity	4/1573	17/18368	0.051752	0.299525	0.262944	5791/5800/5799/5797	4
GO:0042165	GO:0042165	neurotransmitter binding	4/1573	17/18368	0.051752	0.299525	0.262944	1134/2902/1137/1143	4
GO:0030546	GO:0030546	signaling receptor activator activity	53/1573	495/18368	0.0532602	0.306542	0.269104	64388/7476/258/116/7857/6750/6398/1803/2277/6696/7200/6376/2252/652/9235/653/80763/223117/7423/8822/7042/1270/4879/9244/651/2045/6347/1906/5443/9723/6387/8742/1490/100506013/8614/649/1839/1890/375704/4254/654/3958/10512/6423/2257/7424/54437/57715/1020/7474/2258/64218/353500	53
GO:0005200	GO:0005200	structural constituent of cytoskeleton	14/1573	103/18368	0.0561084	0.321151	0.281929	51412/23136/10382/631/4741/286/8470/7846/9118/119/4747/23336/7431/10376	14
GO:0048018	GO:0048018	receptor ligand activity	52/1573	487/18368	0.057334	0.32388	0.284325	64388/7476/258/116/7857/6750/6398/1803/2277/6696/7200/6376/2252/652/9235/653/80763/223117/7423/8822/7042/1270/4879/9244/651/2045/6347/1906/5443/9723/6387/8742/1490/100506013/8614/649/1839/1890/375704/4254/654/3958/10512/6423/2257/7424/54437/57715/7474/2258/64218/353500	52
GO:0005112	GO:0005112	Notch binding	5/1573	25/18368	0.0575232	0.32388	0.284325	84466/92737/10683/56892/65989	5
GO:0035035	GO:0035035	histone acetyltransferase binding	5/1573	25/18368	0.0575232	0.32388	0.284325	2113/1958/2737/5111/5080	5
GO:0005539	GO:0005539	glycosaminoglycan binding	27/1573	230/18368	0.0581374	0.325569	0.285808	64388/11096/4023/4316/6585/4745/50859/2252/652/7097/7423/143903/5621/1404/2263/170689/3918/30008/1490/3491/129804/1839/6586/5270/9289/3730/79625	27
GO:0035091	GO:0035091	phosphatidylinositol binding	31/1573	271/18368	0.0597855	0.32737	0.287388	6861/22895/79674/304/80183/205147/219287/2596/79856/302/4900/7274/9892/5337/134829/29091/22822/9026/115004/115703/117583/3709/949/5287/11033/9854/54843/3708/6840/92154/55686	31
GO:0015485	GO:0015485	cholesterol binding	8/1573	50/18368	0.0606908	0.32737	0.287388	5375/6855/857/8842/9619/6770/706/114880	8
GO:0016799	GO:0016799	hydrolase activity, hydrolyzing N-glycosyl compounds	8/1573	50/18368	0.0606908	0.32737	0.287388	7097/118788/4615/59307/79661/55247/5111/23098	8
GO:0005436	GO:0005436	sodium:phosphate symporter activity	3/1573	11/18368	0.0614299	0.32737	0.287388	57030/84879/142680	3
GO:0019855	GO:0019855	calcium channel inhibitor activity	3/1573	11/18368	0.0614299	0.32737	0.287388	29763/2281/3708	3
GO:0022889	GO:0022889	serine transmembrane transporter activity	3/1573	11/18368	0.0614299	0.32737	0.287388	81855/6509/54407	3
GO:0048407	GO:0048407	platelet-derived growth factor binding	3/1573	11/18368	0.0614299	0.32737	0.287388	1281/5159/5156	3
GO:0052739	GO:0052739	phosphatidylserine 1-acylhydrolase activity	3/1573	11/18368	0.0614299	0.32737	0.287388	4023/117245/171586	3
GO:0099186	GO:0099186	structural constituent of postsynapse	3/1573	11/18368	0.0614299	0.32737	0.287388	26052/9118/4747	3
GO:0050811	GO:0050811	GABA receptor binding	4/1573	18/18368	0.0621856	0.32737	0.287388	5334/9495/729956/11337	4
GO:0055102	GO:0055102	lipase inhibitor activity	4/1573	18/18368	0.0621856	0.32737	0.287388	304/302/390940/301	4
GO:0003774	GO:0003774	cytoskeletal motor activity	15/1573	114/18368	0.0622508	0.32737	0.287388	54112/1780/27019/3798/23046/23026/124602/3801/4620/3834/4621/3797/347240/55605/56992	15
GO:0038024	GO:0038024	cargo receptor activity	11/1573	77/18368	0.0629548	0.3294	0.289171	84466/53353/5168/80975/5167/51435/949/84439/57007/3959/7804	11
GO:0043225	GO:0043225	ATPase-coupled inorganic anion transmembrane transporter activity	5/1573	26/18368	0.0664029	0.345695	0.303476	10060/65012/10257/9498/57468	5
GO:0005319	GO:0005319	lipid transporter activity	19/1573	154/18368	0.0676782	0.350573	0.307758	84879/5243/4547/124976/9619/64137/51761/7274/6770/2171/706/57088/5244/5359/10650/10257/114880/9854/286410	19
GO:0032934	GO:0032934	sterol binding	9/1573	60/18368	0.0681385	0.350691	0.307862	5375/6855/857/8842/9619/6770/706/114880/3638	9
GO:0003777	GO:0003777	microtubule motor activity	10/1573	69/18368	0.068378	0.350691	0.307862	1780/3798/23046/124602/3801/3834/3797/347240/55605/56992	10
GO:0003924	GO:0003924	GTPase activity	37/1573	337/18368	0.0703785	0.359173	0.315307	5999/1917/10382/116986/2775/23157/9363/85397/5413/25837/8787/57381/51209/376267/26052/51655/132946/55964/84766/8490/7846/5864/390/2791/148252/23221/285598/51762/27289/8786/92170/4600/9886/8601/10376/388/55288	37
GO:0030547	GO:0030547	signaling receptor inhibitor activity	7/1573	43/18368	0.0709661	0.360396	0.316381	4062/255738/130574/2100/27122/66004/116372	7
GO:0048306	GO:0048306	calcium-dependent protein binding	12/1573	88/18368	0.0717123	0.36241	0.318149	11075/10814/6275/6616/302/6282/301/6281/2/79720/7804/2054	12
GO:0060090	GO:0060090	molecular adaptor activity	40/1573	369/18368	0.0723259	0.363511	0.319116	4023/23136/858/857/55824/6616/80852/23157/51364/9472/286/5413/339451/8470/161176/2887/23542/55964/9026/23224/112755/9495/85363/83464/8677/23286/58512/23345/10634/4747/10133/8738/51127/54557/23098/5116/286257/9229/2054/9863	40
GO:0004879	GO:0004879	nuclear receptor activity	8/1573	52/18368	0.0733338	0.363511	0.319116	6096/2100/7101/2908/7025/5465/6720/367	8
GO:0016597	GO:0016597	amino acid binding	8/1573	52/18368	0.0733338	0.363511	0.319116	2902/1644/116443/6507/2904/2743/2917/23576	8
GO:0098531	GO:0098531	ligand-activated transcription factor activity	8/1573	52/18368	0.0733338	0.363511	0.319116	6096/2100/7101/2908/7025/5465/6720/367	8
GO:0030507	GO:0030507	spectrin binding	5/1573	27/18368	0.0759999	0.366921	0.322109	1780/2039/286/5798/119	5
GO:0015297	GO:0015297	antiporter activity	12/1573	89/18368	0.0767476	0.366921	0.322109	6546/6508/54020/65012/55244/478/6553/9057/10991/9498/6550/23657	12
GO:0003906	GO:0003906	DNA-(apurinic or apyrimidinic site) endonuclease activity	3/1573	12/18368	0.076855	0.366921	0.322109	79661/8091/55247	3
GO:0015269	GO:0015269	calcium-activated potassium channel activity	3/1573	12/18368	0.076855	0.366921	0.322109	3780/27345/3782	3
GO:0022858	GO:0022858	alanine transmembrane transporter activity	3/1573	12/18368	0.076855	0.366921	0.322109	6509/10991/6533	3
GO:0033130	GO:0033130	acetylcholine receptor binding	3/1573	12/18368	0.076855	0.366921	0.322109	4062/9378/66004	3
GO:0042166	GO:0042166	acetylcholine binding	3/1573	12/18368	0.076855	0.366921	0.322109	1134/1137/1143	3
GO:0046790	GO:0046790	virion binding	3/1573	12/18368	0.076855	0.366921	0.322109	304/5806/302	3
GO:0140678	GO:0140678	molecular function inhibitor activity	16/1573	128/18368	0.0803788	0.381984	0.335332	6588/304/255738/857/3400/302/390940/65268/301/29763/6324/66004/151636/2281/55800/3708	16
GO:0015248	GO:0015248	sterol transporter activity	6/1573	36/18368	0.083078	0.393008	0.34501	4547/9619/64137/6770/706/114880	6
GO:0004551	GO:0004551	nucleotide diphosphatase activity	4/1573	20/18368	0.0860696	0.400941	0.351974	5168/5167/170685/55190	4
GO:0030506	GO:0030506	ankyrin binding	4/1573	20/18368	0.0860696	0.400941	0.351974	6546/6331/4897/3767	4
GO:0031690	GO:0031690	adrenergic receptor binding	4/1573	20/18368	0.0860696	0.400941	0.351974	9495/5144/7345/9863	4
GO:0003953	GO:0003953	NAD+ nucleosidase activity	5/1573	28/18368	0.0863029	0.400941	0.351974	7097/118788/4615/59307/23098	5
GO:0015459	GO:0015459	potassium channel regulator activity	8/1573	54/18368	0.0874542	0.404476	0.355077	10060/857/65268/57628/9196/219527/1804/27345	8
GO:0004865	GO:0004865	protein serine/threonine phosphatase inhibitor activity	3/1573	13/18368	0.0937819	0.418785	0.367639	81706/5502/26472	3
GO:0005035	GO:0005035	death receptor activity	3/1573	13/18368	0.0937819	0.418785	0.367639	8784/55504/8718	3
GO:0019104	GO:0019104	DNA N-glycosylase activity	3/1573	13/18368	0.0937819	0.418785	0.367639	79661/55247/5111	3
GO:0034236	GO:0034236	protein kinase A catalytic subunit binding	3/1573	13/18368	0.0937819	0.418785	0.367639	6662/7430/5569	3
GO:0042301	GO:0042301	phosphate ion binding	3/1573	13/18368	0.0937819	0.418785	0.367639	22895/5138/55970	3
GO:0045159	GO:0045159	myosin II binding	3/1573	13/18368	0.0937819	0.418785	0.367639	22998/57477/9515	3
GO:0060590	GO:0060590	ATPase regulator activity	3/1573	13/18368	0.0937819	0.418785	0.367639	9024/9532/573	3
GO:0061133	GO:0061133	endopeptidase activator activity	3/1573	13/18368	0.0937819	0.418785	0.367639	83464/6423/5720	3
GO:0003785	GO:0003785	actin monomer binding	5/1573	29/18368	0.0972953	0.42711	0.374947	11013/63876/7114/11151/92154	5
GO:0004033	GO:0004033	aldo-keto reductase (NADP) activity	5/1573	29/18368	0.0972953	0.42711	0.374947	9196/6697/9249/1646/1645	5
GO:0004181	GO:0004181	metallocarboxypeptidase activity	5/1573	29/18368	0.0972953	0.42711	0.374947	51200/2346/1363/79805/22846	5
GO:0016628	GO:0016628	oxidoreductase activity, acting on the CH-CH group of donors, NAD or NADP as acceptor	5/1573	29/18368	0.0972953	0.42711	0.374947	1646/644/1718/1645/3930	5
GO:0015103	GO:0015103	inorganic anion transmembrane transporter activity	18/1573	152/18368	0.0996979	0.43581	0.382585	10060/2566/6508/8671/2556/84561/54020/65012/2743/6509/2567/57348/10257/55879/9498/2562/64116/57468	18
GO:0019829	GO:0019829	ATPase-coupled cation transmembrane transporter activity	7/1573	47/18368	0.103558	0.450781	0.395727	10060/6833/491/478/3764/3767/90423	7
GO:0005343	GO:0005343	organic acid:sodium symporter activity	5/1573	30/18368	0.108956	0.465665	0.408793	6507/6536/6533/54407/64849	5
GO:0017147	GO:0017147	Wnt-protein binding	5/1573	30/18368	0.108956	0.465665	0.408793	2487/5800/8325/8326/6423	5
GO:0031005	GO:0031005	filamin binding	3/1573	14/18368	0.112075	0.465665	0.408793	10529/10570/1400	3
GO:0044548	GO:0044548	S100 protein binding	3/1573	14/18368	0.112075	0.465665	0.408793	302/6282/7430	3
GO:0047555	GO:0047555	3',5'-cyclic-GMP phosphodiesterase activity	3/1573	14/18368	0.112075	0.465665	0.408793	5137/5138/10846	3
GO:0071837	GO:0071837	HMG box domain binding	3/1573	14/18368	0.112075	0.465665	0.408793	5455/1959/5080	3
GO:0070888	GO:0070888	E-box binding	7/1573	48/18368	0.112785	0.465665	0.408793	85508/4760/4762/429/63973/4286/84913	7
GO:0120013	GO:0120013	lipid transfer activity	7/1573	48/18368	0.112785	0.465665	0.408793	4547/9619/7274/6770/706/10650/9854	7
GO:0001618	GO:0001618	virus receptor activity	10/1573	76/18368	0.113184	0.465665	0.408793	1803/4684/9076/5359/3383/1948/949/222256/3673/1604	10
GO:0008093	GO:0008093	cytoskeletal anchor activity	4/1573	22/18368	0.113719	0.465665	0.408793	23136/286/8470/10634	4
GO:0009975	GO:0009975	cyclase activity	4/1573	22/18368	0.113719	0.465665	0.408793	108/111/2982/2977	4
GO:0015464	GO:0015464	acetylcholine receptor activity	4/1573	22/18368	0.113719	0.465665	0.408793	1134/1137/1129/1143	4
GO:0030021	GO:0030021	extracellular matrix structural constituent conferring compression resistance	4/1573	22/18368	0.113719	0.465665	0.408793	258/127435/1404/4060	4
GO:0070182	GO:0070182	DNA polymerase binding	4/1573	22/18368	0.113719	0.465665	0.408793	5111/79840/8099/286257	4
GO:0120020	GO:0120020	cholesterol transfer activity	4/1573	22/18368	0.113719	0.465665	0.408793	4547/9619/6770/706	4
GO:0002020	GO:0002020	protease binding	16/1573	135/18368	0.114827	0.46835	0.411151	4915/1281/304/1803/2191/302/2152/5621/8996/2/5272/5054/8851/3815/8738/6717	16
GO:0140272	GO:0140272	exogenous protein binding	10/1573	77/18368	0.12068	0.488818	0.429119	1803/4684/9076/5359/3383/1948/949/222256/3673/1604	10
GO:0071813	GO:0071813	lipoprotein particle binding	5/1573	31/18368	0.121261	0.488818	0.429119	4023/255738/949/7804/1012	5
GO:0071814	GO:0071814	protein-lipid complex binding	5/1573	31/18368	0.121261	0.488818	0.429119	4023/255738/949/7804/1012	5
GO:0016849	GO:0016849	phosphorus-oxygen lyase activity	4/1573	23/18368	0.128832	0.511378	0.448924	108/111/2982/2977	4
GO:0017116	GO:0017116	single-stranded DNA helicase activity	4/1573	23/18368	0.128832	0.511378	0.448924	4176/4173/4174/5983	4
GO:0017134	GO:0017134	fibroblast growth factor binding	4/1573	23/18368	0.128832	0.511378	0.448924	2261/6331/2263/2817	4
GO:0120015	GO:0120015	sterol transfer activity	4/1573	23/18368	0.128832	0.511378	0.448924	4547/9619/6770/706	4
GO:0004467	GO:0004467	long-chain fatty acid-CoA ligase activity	3/1573	15/18368	0.131592	0.513947	0.451179	23305/2180/80221	3
GO:0005161	GO:0005161	platelet-derived growth factor receptor binding	3/1573	15/18368	0.131592	0.513947	0.451179	2277/5159/5156	3
GO:0005452	GO:0005452	inorganic anion exchanger activity	3/1573	15/18368	0.131592	0.513947	0.451179	6508/8671/9498	3
GO:0034483	GO:0034483	heparan sulfate sulfotransferase activity	3/1573	15/18368	0.131592	0.513947	0.451179	9957/9348/266722	3
GO:0004867	GO:0004867	serine-type endopeptidase inhibitor activity	12/1573	98/18368	0.131959	0.513947	0.451179	27344/6695/302/7980/284293/5276/80760/2/5272/5054/5270/3730	12
GO:0005518	GO:0005518	collagen binding	9/1573	69/18368	0.133573	0.518284	0.454987	57211/3672/127435/1690/4060/22801/9289/5058/3673	9
GO:0046332	GO:0046332	SMAD binding	10/1573	79/18368	0.13647	0.52755	0.46312	56937/753/7041/27063/2353/1290/8091/64750/5080/9863	10
GO:0051018	GO:0051018	protein kinase A binding	7/1573	51/18368	0.142925	0.550446	0.48322	168002/9472/6662/9495/8936/7430/5569	7
GO:0140323	GO:0140323	solute:anion antiporter activity	5/1573	33/18368	0.147683	0.566663	0.497457	6508/54020/65012/9498/23657	5
GO:0070851	GO:0070851	growth factor receptor binding	16/1573	141/18368	0.150414	0.571245	0.501479	2277/2066/2252/7423/8822/1270/1003/3570/5159/4615/5359/1839/9466/199731/5156/7424	16
GO:0005283	GO:0005283	amino acid:sodium symporter activity	3/1573	16/18368	0.152185	0.571245	0.501479	6507/6536/54407	3
GO:0008970	GO:0008970	phospholipase A1 activity	3/1573	16/18368	0.152185	0.571245	0.501479	4023/117245/171586	3
GO:0016307	GO:0016307	phosphatidylinositol phosphate kinase activity	3/1573	16/18368	0.152185	0.571245	0.501479	5287/5293/8395	3
GO:0016641	GO:0016641	oxidoreductase activity, acting on the CH-NH2 group of donors, oxygen as acceptor	3/1573	16/18368	0.152185	0.571245	0.501479	7412/4128/4129	3
GO:0022848	GO:0022848	acetylcholine-gated cation-selective channel activity	3/1573	16/18368	0.152185	0.571245	0.501479	1134/1137/1143	3
GO:0008146	GO:0008146	sulfotransferase activity	7/1573	52/18368	0.15375	0.575036	0.504807	8534/9957/64377/9348/79690/266722/51363	7
GO:0030247	GO:0030247	polysaccharide binding	4/1573	25/18368	0.161335	0.596284	0.52346	3122/5806/5168/5167	4
GO:0034237	GO:0034237	protein kinase A regulatory subunit binding	4/1573	25/18368	0.161335	0.596284	0.52346	9472/9495/8936/7430	4
GO:0008376	GO:0008376	acetylgalactosaminyltransferase activity	5/1573	34/18368	0.161733	0.596284	0.52346	2583/442117/26301/2591/26290	5
GO:0043548	GO:0043548	phosphatidylinositol 3-kinase binding	5/1573	34/18368	0.161733	0.596284	0.52346	3645/118788/1600/5159/11151	5
GO:0019001	GO:0019001	guanyl nucleotide binding	40/1573	398/18368	0.162917	0.596402	0.523563	1258/4081/1261/1917/10382/116986/2775/23157/7052/9363/5413/25837/57381/51209/376267/26052/5138/51655/132946/55964/115004/84766/7846/5864/390/2982/148252/23221/2977/10846/285598/25939/51762/27289/92170/4600/9886/10376/388/55288	40
GO:0032561	GO:0032561	guanyl ribonucleotide binding	40/1573	398/18368	0.162917	0.596402	0.523563	1258/4081/1261/1917/10382/116986/2775/23157/7052/9363/5413/25837/57381/51209/376267/26052/5138/51655/132946/55964/115004/84766/7846/5864/390/2982/148252/23221/2977/10846/285598/25939/51762/27289/92170/4600/9886/10376/388/55288	40
GO:0008238	GO:0008238	exopeptidase activity	12/1573	103/18368	0.170095	0.614197	0.539186	51200/4326/1803/4311/2191/2346/1363/79805/29953/1075/22846/4323	12
GO:0022839	GO:0022839	ion gated channel activity	6/1573	44/18368	0.171199	0.614197	0.539186	41/40/3780/57348/27345/3782	6
GO:0000400	GO:0000400	four-way junction DNA binding	3/1573	17/18368	0.173706	0.614197	0.539186	7516/3149/641	3
GO:0003951	GO:0003951	NAD+ kinase activity	3/1573	17/18368	0.173706	0.614197	0.539186	9162/8877/139189	3
GO:0008381	GO:0008381	mechanosensitive ion channel activity	3/1573	17/18368	0.173706	0.614197	0.539186	117531/441027/63895	3
GO:0015108	GO:0015108	chloride transmembrane transporter activity	3/1573	17/18368	0.173706	0.614197	0.539186	65012/9498/57468	3
GO:0015278	GO:0015278	calcium-release channel activity	3/1573	17/18368	0.173706	0.614197	0.539186	3709/2281/3708	3
GO:0030169	GO:0030169	low-density lipoprotein particle binding	3/1573	17/18368	0.173706	0.614197	0.539186	255738/949/1012	3
GO:0031420	GO:0031420	alkali metal ion binding	3/1573	17/18368	0.173706	0.614197	0.539186	6335/3767/38	3
GO:0043395	GO:0043395	heparan sulfate proteoglycan binding	3/1573	17/18368	0.173706	0.614197	0.539186	4023/129804/3673	3
GO:0003714	GO:0003714	transcription corepressor activity	20/1573	187/18368	0.178114	0.625082	0.548741	862/79816/7020/863/29995/27063/221895/25937/10409/166/54625/90665/8091/9219/51053/57761/57727/57713/595/10138	20
GO:0004620	GO:0004620	phospholipase activity	12/1573	104/18368	0.178315	0.625082	0.548741	4023/374569/5334/117245/80339/5168/55512/5337/171586/50487/1909/51196	12
GO:0042923	GO:0042923	neuropeptide binding	4/1573	26/18368	0.178595	0.625082	0.548741	344758/6752/4986/117	4
GO:0008188	GO:0008188	neuropeptide receptor activity	6/1573	45/18368	0.184247	0.642694	0.564202	128674/124274/4889/6752/22986/4887	6
GO:0000217	GO:0000217	DNA secondary structure binding	5/1573	36/18368	0.191331	0.662939	0.581974	7516/8091/55247/3149/641	5
GO:0042605	GO:0042605	peptide antigen binding	5/1573	36/18368	0.191331	0.662939	0.581974	3122/6890/8140/1718/3107	5
GO:0030228	GO:0030228	lipoprotein particle receptor activity	3/1573	18/18368	0.196011	0.669438	0.58768	53353/949/7804	3
GO:0046624	GO:0046624	sphingolipid transporter activity	3/1573	18/18368	0.196011	0.669438	0.58768	5243/4547/124976	3
GO:0047834	GO:0047834	D-threo-aldose 1-dehydrogenase activity	3/1573	18/18368	0.196011	0.669438	0.58768	9196/1646/1645	3
GO:0016405	GO:0016405	CoA-ligase activity	4/1573	27/18368	0.196437	0.669438	0.58768	84532/23305/2180/80221	4
GO:0043425	GO:0043425	bHLH transcription factor binding	4/1573	27/18368	0.196437	0.669438	0.58768	429/6662/688/7391	4
GO:0004864	GO:0004864	protein phosphatase inhibitor activity	6/1573	46/18368	0.197671	0.671433	0.589431	116154/81706/5502/26472/221692/3958	6
GO:0071855	GO:0071855	neuropeptide receptor binding	5/1573	37/18368	0.206798	0.682713	0.599334	116/2775/1906/5443/100506013	5
GO:0004465	GO:0004465	lipoprotein lipase activity	2/1573	10/18368	0.2089	0.682713	0.599334	4023/80339	2
GO:0004955	GO:0004955	prostaglandin receptor activity	2/1573	10/18368	0.2089	0.682713	0.599334	5734/3248	2
GO:0005384	GO:0005384	manganese ion transmembrane transporter activity	2/1573	10/18368	0.2089	0.682713	0.599334	55532/64116	2
GO:0008331	GO:0008331	high voltage-gated calcium channel activity	2/1573	10/18368	0.2089	0.682713	0.599334	774/785	2
GO:0015173	GO:0015173	aromatic amino acid transmembrane transporter activity	2/1573	10/18368	0.2089	0.682713	0.599334	10991/8140	2
GO:0016303	GO:0016303	1-phosphatidylinositol-3-kinase activity	2/1573	10/18368	0.2089	0.682713	0.599334	5287/5293	2
GO:0016717	GO:0016717	oxidoreductase activity, acting on paired donors, with oxidation of a pair of donors resulting in the reduction of molecular oxygen to two molecules of water	2/1573	10/18368	0.2089	0.682713	0.599334	9415/6319	2
GO:0045503	GO:0045503	dynein light chain binding	2/1573	10/18368	0.2089	0.682713	0.599334	1780/27019	2
GO:0046030	GO:0046030	inositol trisphosphate phosphatase activity	2/1573	10/18368	0.2089	0.682713	0.599334	27124/3632	2
GO:0046974	GO:0046974	histone methyltransferase activity (H3-K9 specific)	2/1573	10/18368	0.2089	0.682713	0.599334	63976/2122	2
GO:0052813	GO:0052813	phosphatidylinositol bisphosphate kinase activity	2/1573	10/18368	0.2089	0.682713	0.599334	5293/8395	2
GO:0004653	GO:0004653	polypeptide N-acetylgalactosaminyltransferase activity	3/1573	19/18368	0.218956	0.711092	0.624246	442117/2591/26290	3
GO:0052742	GO:0052742	phosphatidylinositol kinase activity	3/1573	19/18368	0.218956	0.711092	0.624246	5287/5293/8395	3
GO:0016782	GO:0016782	transferase activity, transferring sulphur-containing groups	8/1573	68/18368	0.224506	0.726839	0.63807	8534/9957/55034/64377/9348/79690/266722/51363	8
GO:0016835	GO:0016835	carbon-oxygen lyase activity	9/1573	79/18368	0.233343	0.73646	0.646517	767/1543/1545/401494/9200/79661/761/8091/55247	9
GO:0019212	GO:0019212	phosphatase inhibitor activity	6/1573	49/18368	0.239925	0.73646	0.646517	116154/81706/5502/26472/221692/3958	6
GO:0004222	GO:0004222	metalloendopeptidase activity	12/1573	111/18368	0.240752	0.73646	0.646517	7092/11096/4326/4316/4311/170692/5069/79258/170689/649/57486/4323	12
GO:0000774	GO:0000774	adenyl-nucleotide exchange factor activity	2/1573	11/18368	0.241671	0.73646	0.646517	9532/573	2
GO:0004016	GO:0004016	adenylate cyclase activity	2/1573	11/18368	0.241671	0.73646	0.646517	108/111	2
GO:0004143	GO:0004143	diacylglycerol kinase activity	2/1573	11/18368	0.241671	0.73646	0.646517	9162/139189	2
GO:0004954	GO:0004954	prostanoid receptor activity	2/1573	11/18368	0.241671	0.73646	0.646517	5734/3248	2
GO:0005536	GO:0005536	glucose binding	2/1573	11/18368	0.241671	0.73646	0.646517	80201/2645	2
GO:0008603	GO:0008603	cAMP-dependent protein kinase regulator activity	2/1573	11/18368	0.241671	0.73646	0.646517	5569/51422	2
GO:0015386	GO:0015386	potassium:proton antiporter activity	2/1573	11/18368	0.241671	0.73646	0.646517	6553/6550	2
GO:0017128	GO:0017128	phospholipid scramblase activity	2/1573	11/18368	0.241671	0.73646	0.646517	57088/5359	2
GO:0031434	GO:0031434	mitogen-activated protein kinase kinase binding	2/1573	11/18368	0.241671	0.73646	0.646517	57761/28951	2
GO:0032052	GO:0032052	bile acid binding	2/1573	11/18368	0.241671	0.73646	0.646517	1646/1645	2
GO:0042608	GO:0042608	T cell receptor binding	2/1573	11/18368	0.241671	0.73646	0.646517	3122/54869	2
GO:0043560	GO:0043560	insulin receptor substrate binding	2/1573	11/18368	0.241671	0.73646	0.646517	3645/5580	2
GO:0047676	GO:0047676	arachidonate-CoA ligase activity	2/1573	11/18368	0.241671	0.73646	0.646517	23305/2180	2
GO:0097157	GO:0097157	pre-mRNA intronic binding	2/1573	11/18368	0.241671	0.73646	0.646517	1996/6662	2
GO:0097493	GO:0097493	structural molecule activity conferring elasticity	2/1573	11/18368	0.241671	0.73646	0.646517	2006/90187	2
GO:0000979	GO:0000979	RNA polymerase II core promoter sequence-specific DNA binding	3/1573	20/18368	0.242406	0.73646	0.646517	2637/2353/5080	3
GO:0016638	GO:0016638	oxidoreductase activity, acting on the CH-NH2 group of donors	3/1573	20/18368	0.242406	0.73646	0.646517	7412/4128/4129	3
GO:0031681	GO:0031681	G-protein beta-subunit binding	3/1573	20/18368	0.242406	0.73646	0.646517	2791/55970/8786	3
GO:0005310	GO:0005310	dicarboxylic acid transmembrane transporter activity	4/1573	30/18368	0.252768	0.765694	0.67218	65012/6509/113235/64849	4
GO:0016538	GO:0016538	cyclin-dependent protein serine/threonine kinase regulator activity	6/1573	50/18368	0.254576	0.768925	0.675016	8900/898/9134/8851/8941/595	6
GO:0042169	GO:0042169	SH2 domain binding	5/1573	40/18368	0.255382	0.769117	0.675185	27240/6855/55824/60312/3815	5
GO:0043621	GO:0043621	protein self-association	7/1573	61/18368	0.265501	0.783803	0.688078	6855/255738/2039/6900/4615/1075/92	7
GO:0003841	GO:0003841	1-acylglycerol-3-phosphate O-acyltransferase activity	3/1573	21/18368	0.266233	0.783803	0.688078	10555/80339/9926	3
GO:0005385	GO:0005385	zinc ion transmembrane transporter activity	3/1573	21/18368	0.266233	0.783803	0.688078	55532/64116/25800	3
GO:0015662	GO:0015662	P-type ion transporter activity	3/1573	21/18368	0.266233	0.783803	0.688078	491/478/10257	3
GO:0140358	GO:0140358	P-type transmembrane transporter activity	3/1573	21/18368	0.266233	0.783803	0.688078	491/478/10257	3
GO:0005525	GO:0005525	GTP binding	36/1573	377/18368	0.26975	0.783803	0.688078	4081/1917/10382/116986/2775/23157/7052/9363/5413/25837/57381/51209/376267/26052/51655/132946/55964/115004/84766/7846/5864/390/2982/148252/23221/2977/285598/25939/51762/27289/92170/4600/9886/10376/388/55288	36
GO:0016877	GO:0016877	ligase activity, forming carbon-sulfur bonds	5/1573	41/18368	0.272164	0.783803	0.688078	84532/23305/2180/80221/7318	5
GO:0030020	GO:0030020	extracellular matrix structural constituent conferring tensile strength	5/1573	41/18368	0.272164	0.783803	0.688078	1281/1295/255631/1290/85301	5
GO:0016878	GO:0016878	acid-thiol ligase activity	4/1573	31/18368	0.27225	0.783803	0.688078	84532/23305/2180/80221	4
GO:0008235	GO:0008235	metalloexopeptidase activity	8/1573	72/18368	0.273412	0.783803	0.688078	51200/4326/2346/1363/79805/29953/22846/4323	8
GO:0004032	GO:0004032	alditol:NADP+ 1-oxidoreductase activity	2/1573	12/18368	0.274634	0.783803	0.688078	1646/1645	2
GO:0015280	GO:0015280	ligand-gated sodium channel activity	2/1573	12/18368	0.274634	0.783803	0.688078	41/40	2
GO:0017154	GO:0017154	semaphorin receptor activity	2/1573	12/18368	0.274634	0.783803	0.688078	4233/5362	2
GO:0017166	GO:0017166	vinculin binding	2/1573	12/18368	0.274634	0.783803	0.688078	10391/23336	2
GO:0030955	GO:0030955	potassium ion binding	2/1573	12/18368	0.274634	0.783803	0.688078	3767/38	2
GO:0035004	GO:0035004	phosphatidylinositol 3-kinase activity	2/1573	12/18368	0.274634	0.783803	0.688078	5287/5293	2
GO:0035256	GO:0035256	G protein-coupled glutamate receptor binding	2/1573	12/18368	0.274634	0.783803	0.688078	5621/26052	2
GO:0035325	GO:0035325	Toll-like receptor binding	2/1573	12/18368	0.274634	0.783803	0.688078	7097/4615	2
GO:1900750	GO:1900750	oligopeptide binding	2/1573	12/18368	0.274634	0.783803	0.688078	2346/2947	2
GO:0008528	GO:0008528	G protein-coupled peptide receptor activity	15/1573	147/18368	0.276633	0.78734	0.691182	128674/124274/2740/4889/6752/7433/1910/22986/4887/8549/4986/2837/117/1909/57007	15
GO:0017046	GO:0017046	peptide hormone binding	6/1573	52/18368	0.284556	0.805465	0.707094	1393/2740/7433/1910/117/9854	6
GO:1901682	GO:1901682	sulfur compound transmembrane transporter activity	6/1573	52/18368	0.284556	0.805465	0.707094	65012/6509/10257/6533/64849/23657	6
GO:0015399	GO:0015399	primary active transmembrane transporter activity	18/1573	181/18368	0.287918	0.806341	0.707863	10060/5243/6833/9619/64137/65012/491/478/3764/6890/5244/3767/10257/9498/1528/90423/23457/57468	18
GO:0019894	GO:0019894	kinesin binding	5/1573	42/18368	0.289168	0.806341	0.707863	55638/3798/23542/3746/7804	5
GO:0000062	GO:0000062	fatty-acyl-CoA binding	3/1573	22/18368	0.290314	0.806341	0.707863	80339/1622/414149	3
GO:0005416	GO:0005416	amino acid:cation symporter activity	3/1573	22/18368	0.290314	0.806341	0.707863	6507/6536/54407	3
GO:0008106	GO:0008106	alcohol dehydrogenase (NADP+) activity	3/1573	22/18368	0.290314	0.806341	0.707863	9249/1646/1645	3
GO:0015296	GO:0015296	anion:cation symporter activity	3/1573	22/18368	0.290314	0.806341	0.707863	84561/64116/57468	3
GO:0015645	GO:0015645	fatty acid ligase activity	3/1573	22/18368	0.290314	0.806341	0.707863	23305/2180/80221	3
GO:0015605	GO:0015605	organophosphate ester transmembrane transporter activity	4/1573	32/18368	0.291975	0.806628	0.708115	84879/54020/10257/284439	4
GO:0050699	GO:0050699	WW domain binding	4/1573	32/18368	0.291975	0.806628	0.708115	56937/140597/51186/85012	4
GO:0005254	GO:0005254	chloride channel activity	8/1573	74/18368	0.298902	0.814799	0.715288	2566/2556/2743/6509/2567/57348/55879/2562	8
GO:0019955	GO:0019955	cytokine binding	14/1573	139/18368	0.302529	0.814799	0.715288	64388/2532/3604/10630/9244/3570/2/9466/4054/3815/57007/972/3977/3590	14
GO:0004180	GO:0004180	carboxypeptidase activity	5/1573	43/18368	0.306354	0.814799	0.715288	51200/2346/1363/79805/22846	5
GO:0016504	GO:0016504	peptidase activator activity	5/1573	43/18368	0.306354	0.814799	0.715288	857/83464/6423/1075/5720	5
GO:0016709	GO:0016709	oxidoreductase activity, acting on paired donors, with incorporation or reduction of molecular oxygen, NAD(P)H as one donor, and incorporation of one atom of oxygen	5/1573	43/18368	0.306354	0.814799	0.715288	56603/1543/1646/10858/1645	5
GO:0008035	GO:0008035	high-density lipoprotein particle binding	2/1573	13/18368	0.307516	0.814799	0.715288	949/7804	2
GO:0015250	GO:0015250	water channel activity	2/1573	13/18368	0.307516	0.814799	0.715288	362/360	2
GO:0015271	GO:0015271	outward rectifier potassium channel activity	2/1573	13/18368	0.307516	0.814799	0.715288	3776/3752	2
GO:0015385	GO:0015385	sodium:proton antiporter activity	2/1573	13/18368	0.307516	0.814799	0.715288	6553/6550	2
GO:0032036	GO:0032036	myosin heavy chain binding	2/1573	13/18368	0.307516	0.814799	0.715288	22998/11151	2
GO:0034595	GO:0034595	phosphatidylinositol phosphate 5-phosphatase activity	2/1573	13/18368	0.307516	0.814799	0.715288	27124/8871	2
GO:0039706	GO:0039706	co-receptor binding	2/1573	13/18368	0.307516	0.814799	0.715288	652/27122	2
GO:0045504	GO:0045504	dynein heavy chain binding	2/1573	13/18368	0.307516	0.814799	0.715288	1780/27019	2
GO:0061575	GO:0061575	cyclin-dependent protein serine/threonine kinase activator activity	2/1573	13/18368	0.307516	0.814799	0.715288	8851/8941	2
GO:0072582	GO:0072582	17-beta-hydroxysteroid dehydrogenase (NADP+) activity	2/1573	13/18368	0.307516	0.814799	0.715288	1646/1645	2
GO:0106019	GO:0106019	phosphatidylinositol-4,5-bisphosphate phosphatase activity	2/1573	13/18368	0.307516	0.814799	0.715288	27124/8871	2
GO:0001530	GO:0001530	lipopolysaccharide binding	4/1573	33/18368	0.311877	0.816691	0.716949	7097/10417/949/575	4
GO:0004623	GO:0004623	phospholipase A2 activity	4/1573	33/18368	0.311877	0.816691	0.716949	117245/80339/171586/50487	4
GO:0019956	GO:0019956	chemokine binding	4/1573	33/18368	0.311877	0.816691	0.716949	2532/10630/2/57007	4
GO:0005212	GO:0005212	structural constituent of eye lens	3/1573	23/18368	0.314536	0.816691	0.716949	1411/631/7431	3
GO:0015299	GO:0015299	solute:proton antiporter activity	3/1573	23/18368	0.314536	0.816691	0.716949	55244/6553/6550	3
GO:0042171	GO:0042171	lysophosphatidic acid acyltransferase activity	3/1573	23/18368	0.314536	0.816691	0.716949	10555/80339/9926	3
GO:0071617	GO:0071617	lysophospholipid acyltransferase activity	3/1573	23/18368	0.314536	0.816691	0.716949	10555/80339/9926	3
GO:1901567	GO:1901567	fatty acid derivative binding	3/1573	23/18368	0.314536	0.816691	0.716949	80339/1622/414149	3
GO:0030674	GO:0030674	protein-macromolecule adaptor activity	28/1573	296/18368	0.318242	0.824247	0.723582	4023/23136/858/857/55824/6616/80852/9472/286/8470/161176/2887/23542/9026/23224/112755/85363/83464/8677/23345/10634/4747/10133/8738/51127/23098/2054/9863	28
GO:0016829	GO:0016829	lyase activity	19/1573	196/18368	0.319933	0.824503	0.723807	767/108/1644/55034/1543/1545/401494/9200/226/111/2982/2977/201161/79661/761/8091/5066/55247/3067	19
GO:0019902	GO:0019902	phosphatase binding	19/1573	196/18368	0.319933	0.824503	0.723807	114132/116154/116443/3672/286/4233/1003/8877/23026/9495/221692/199731/5465/3958/1978/11123/1075/54843/9863	19
GO:0001653	GO:0001653	peptide receptor activity	15/1573	153/18368	0.330649	0.844922	0.741732	128674/124274/2740/4889/6752/7433/1910/22986/4887/8549/4986/2837/117/1909/57007	15
GO:0030170	GO:0030170	pyridoxal phosphate binding	6/1573	55/18368	0.330782	0.844922	0.741732	1644/55034/18/54996/3067/51166	6
GO:0045296	GO:0045296	cadherin binding	31/1573	332/18368	0.333188	0.844922	0.741732	1016/28316/1005/8842/302/6282/5800/301/8353/1003/7223/54869/29091/7706/226/1002/1004/9124/3417/8642/222256/7430/1501/26136/1008/8851/8407/7112/5797/1012/83874	31
GO:0042578	GO:0042578	phosphoric ester hydrolase activity	34/1573	366/18368	0.334458	0.844922	0.741732	5334/374462/345557/54886/5142/78986/5137/5791/5800/5168/55512/5337/130367/5138/2139/5167/5144/5799/5209/64943/54857/10846/994/25939/1909/761/4621/5139/54961/27124/51196/5797/3632/8871	34
GO:0002039	GO:0002039	p53 binding	7/1573	66/18368	0.335237	0.844922	0.741732	5458/78986/27063/8805/1020/641/23368	7
GO:0015295	GO:0015295	solute:proton symporter activity	3/1573	24/18368	0.338795	0.844922	0.741732	51296/50651/64116	3
GO:0120014	GO:0120014	phospholipid transfer activity	3/1573	24/18368	0.338795	0.844922	0.741732	4547/10650/9854	3
GO:0004065	GO:0004065	arylsulfatase activity	2/1573	14/18368	0.340089	0.844922	0.741732	79642/412	2
GO:0004089	GO:0004089	carbonate dehydratase activity	2/1573	14/18368	0.340089	0.844922	0.741732	767/761	2
GO:0005451	GO:0005451	monovalent cation:proton antiporter activity	2/1573	14/18368	0.340089	0.844922	0.741732	6553/6550	2
GO:0015562	GO:0015562	efflux transmembrane transporter activity	2/1573	14/18368	0.340089	0.844922	0.741732	5243/10257	2
GO:0016863	GO:0016863	intramolecular oxidoreductase activity, transposing C=C bonds	2/1573	14/18368	0.340089	0.844922	0.741732	1638/3422	2
GO:0019992	GO:0019992	diacylglycerol binding	2/1573	14/18368	0.340089	0.844922	0.741732	440279/10125	2
GO:0044594	GO:0044594	17-beta-hydroxysteroid dehydrogenase (NAD+) activity	2/1573	14/18368	0.340089	0.844922	0.741732	1646/1645	2
GO:0140666	GO:0140666	annealing activity	2/1573	14/18368	0.340089	0.844922	0.741732	301/641	2
GO:0051287	GO:0051287	NAD binding	6/1573	56/18368	0.346411	0.85652	0.751913	216/51084/3248/3417/3419/23171	6
GO:0070279	GO:0070279	vitamin B6 binding	6/1573	56/18368	0.346411	0.85652	0.751913	1644/55034/18/54996/3067/51166	6
GO:0097110	GO:0097110	scaffold protein binding	7/1573	67/18368	0.349521	0.862152	0.756857	858/6331/111/3709/9495/5144/7431	7
GO:0015298	GO:0015298	solute:cation antiporter activity	4/1573	35/18368	0.351973	0.864558	0.75897	6546/55244/6553/6550	4
GO:0051117	GO:0051117	ATPase binding	9/1573	89/18368	0.352165	0.864558	0.75897	53822/6588/857/286/9024/5144/5864/7430/367	9
GO:0003697	GO:0003697	single-stranded DNA binding	12/1573	123/18368	0.362393	0.870347	0.764052	301/11144/25939/8318/55086/55388/55247/4176/4173/4174/129401/641	12
GO:0008237	GO:0008237	metallopeptidase activity	18/1573	190/18368	0.362534	0.870347	0.764052	51200/7092/11096/4326/4316/4311/170692/5069/79258/2346/170689/1363/649/79805/29953/57486/22846/4323	18
GO:0005125	GO:0005125	cytokine activity	22/1573	235/18368	0.362887	0.870347	0.764052	64388/7476/7857/6398/6696/6376/652/9235/653/7042/1270/9244/651/6347/1906/6387/8742/649/4254/654/7474/353500	22
GO:0005227	GO:0005227	calcium activated cation channel activity	3/1573	25/18368	0.362994	0.870347	0.764052	3780/27345/3782	3
GO:0120227	GO:0120227	acyl-CoA binding	3/1573	25/18368	0.362994	0.870347	0.764052	80339/1622/414149	3
GO:0008236	GO:0008236	serine-type peptidase activity	18/1573	191/18368	0.371064	0.870347	0.764052	5122/162494/7092/5126/4316/2161/1803/255738/2191/2152/57628/80975/649/1804/715/1075/4323/83886	18
GO:0043177	GO:0043177	organic acid binding	13/1573	135/18368	0.371392	0.870347	0.764052	2902/1644/116443/56603/6507/2904/2743/2171/2917/23576/113235/3157/5066	13
GO:0005484	GO:0005484	SNAP receptor activity	4/1573	36/18368	0.372054	0.870347	0.764052	6616/112755/8677/2054	4
GO:0001846	GO:0001846	opsonin binding	2/1573	15/18368	0.372166	0.870347	0.764052	84466/5806	2
GO:0004029	GO:0004029	aldehyde dehydrogenase (NAD+) activity	2/1573	15/18368	0.372166	0.870347	0.764052	216/160428	2
GO:0004953	GO:0004953	icosanoid receptor activity	2/1573	15/18368	0.372166	0.870347	0.764052	5734/3248	2
GO:0005041	GO:0005041	low-density lipoprotein particle receptor activity	2/1573	15/18368	0.372166	0.870347	0.764052	53353/7804	2
GO:0005545	GO:0005545	1-phosphatidylinositol binding	2/1573	15/18368	0.372166	0.870347	0.764052	9892/949	2
GO:0008559	GO:0008559	ABC-type xenobiotic transporter activity	2/1573	15/18368	0.372166	0.870347	0.764052	5243/10257	2
GO:0019215	GO:0019215	intermediate filament binding	2/1573	15/18368	0.372166	0.870347	0.764052	23336/7431	2
GO:0042813	GO:0042813	Wnt-activated receptor activity	2/1573	15/18368	0.372166	0.870347	0.764052	8325/8326	2
GO:0043138	GO:0043138	3'-5' DNA helicase activity	2/1573	15/18368	0.372166	0.870347	0.764052	4174/641	2
GO:0045125	GO:0045125	bioactive lipid receptor activity	2/1573	15/18368	0.372166	0.870347	0.764052	8877/1901	2
GO:0051139	GO:0051139	metal ion:proton antiporter activity	2/1573	15/18368	0.372166	0.870347	0.764052	6553/6550	2
GO:0051371	GO:0051371	muscle alpha-actinin binding	2/1573	15/18368	0.372166	0.870347	0.764052	9124/64236	2
GO:0070742	GO:0070742	C2H2 zinc finger domain binding	2/1573	15/18368	0.372166	0.870347	0.764052	1879/8091	2
GO:0016616	GO:0016616	oxidoreductase activity, acting on the CH-OH group of donors, NAD or NADP as acceptor	12/1573	124/18368	0.37302	0.87038	0.764081	160287/9196/6697/9249/51084/3248/3417/1646/10257/3419/1645/50814	12
GO:0016765	GO:0016765	transferase activity, transferring alkyl or aryl (other than methyl) groups	6/1573	58/18368	0.377833	0.879629	0.7722	653689/2953/2947/54187/2224/326625	6
GO:0019887	GO:0019887	protein kinase regulator activity	19/1573	204/18368	0.385644	0.883977	0.776017	116986/8900/100133941/898/55450/51704/148932/9134/81617/5569/8851/85450/57761/51422/51347/2258/8941/595/28951	19
GO:0004364	GO:0004364	glutathione transferase activity	3/1573	26/18368	0.387046	0.883977	0.776017	653689/2953/2947	3
GO:0004435	GO:0004435	phosphatidylinositol phospholipase C activity	3/1573	26/18368	0.387046	0.883977	0.776017	5334/1909/51196	3
GO:0038187	GO:0038187	pattern recognition receptor activity	3/1573	26/18368	0.387046	0.883977	0.776017	7097/949/85363	3
GO:0031490	GO:0031490	chromatin DNA binding	10/1573	103/18368	0.387713	0.883977	0.776017	50674/3642/84969/9760/2303/8091/9219/9324/79366/23592	10
GO:0019842	GO:0019842	vitamin binding	14/1573	148/18368	0.389314	0.883977	0.776017	8277/1644/55034/18/7274/54996/116362/5947/23541/113235/5066/3067/51166/326625	14
GO:0015035	GO:0015035	protein-disulfide reductase activity	4/1573	37/18368	0.392085	0.883977	0.776017	2745/55068/10495/10954	4
GO:0046915	GO:0046915	transition metal ion transmembrane transporter activity	4/1573	37/18368	0.392085	0.883977	0.776017	55532/57348/64116/25800	4
GO:0004860	GO:0004860	protein kinase inhibitor activity	7/1573	70/18368	0.392664	0.883977	0.776017	55450/5569/85450/57761/51422/51347/28951	7
GO:0061135	GO:0061135	endopeptidase regulator activity	18/1573	194/18368	0.396833	0.883977	0.776017	27344/6695/50859/302/5621/7980/8996/284293/5276/80760/2/83464/5272/5054/6423/5270/5720/3730	18
GO:0004030	GO:0004030	aldehyde dehydrogenase [NAD(P)+] activity	2/1573	16/18368	0.403592	0.883977	0.776017	216/160428	2
GO:0005372	GO:0005372	water transmembrane transporter activity	2/1573	16/18368	0.403592	0.883977	0.776017	362/360	2
GO:0005402	GO:0005402	carbohydrate:cation symporter activity	2/1573	16/18368	0.403592	0.883977	0.776017	50651/200010	2
GO:0005523	GO:0005523	tropomyosin binding	2/1573	16/18368	0.403592	0.883977	0.776017	10529/29767	2
GO:0008191	GO:0008191	metalloendopeptidase inhibitor activity	2/1573	16/18368	0.403592	0.883977	0.776017	6695/50859	2
GO:0015347	GO:0015347	sodium-independent organic anion transmembrane transporter activity	2/1573	16/18368	0.403592	0.883977	0.776017	81796/28232	2
GO:0015556	GO:0015556	C4-dicarboxylate transmembrane transporter activity	2/1573	16/18368	0.403592	0.883977	0.776017	6509/64849	2
GO:0016208	GO:0016208	AMP binding	2/1573	16/18368	0.403592	0.883977	0.776017	84532/51422	2
GO:0019841	GO:0019841	retinol binding	2/1573	16/18368	0.403592	0.883977	0.776017	116362/5947	2
GO:0022821	GO:0022821	potassium ion antiporter activity	2/1573	16/18368	0.403592	0.883977	0.776017	6553/6550	2
GO:0022841	GO:0022841	potassium ion leak channel activity	2/1573	16/18368	0.403592	0.883977	0.776017	3776/8645	2
GO:0035173	GO:0035173	histone kinase activity	2/1573	16/18368	0.403592	0.883977	0.776017	5579/5578	2
GO:0035497	GO:0035497	cAMP response element binding	2/1573	16/18368	0.403592	0.883977	0.776017	9586/8091	2
GO:0042577	GO:0042577	lipid phosphatase activity	2/1573	16/18368	0.403592	0.883977	0.776017	54886/130367	2
GO:0050135	GO:0050135	NAD(P)+ nucleosidase activity	2/1573	16/18368	0.403592	0.883977	0.776017	7097/23098	2
GO:0061809	GO:0061809	NAD+ nucleotidase, cyclic ADP-ribose generating	2/1573	16/18368	0.403592	0.883977	0.776017	7097/23098	2
GO:0070403	GO:0070403	NAD+ binding	2/1573	16/18368	0.403592	0.883977	0.776017	51084/3248	2
GO:1990404	GO:1990404	protein ADP-ribosylase activity	2/1573	16/18368	0.403592	0.883977	0.776017	54625/56965	2
GO:0017171	GO:0017171	serine hydrolase activity	18/1573	195/18368	0.405467	0.886211	0.777978	5122/162494/7092/5126/4316/2161/1803/255738/2191/2152/57628/80975/649/1804/715/1075/4323/83886	18
GO:0004683	GO:0004683	calmodulin-dependent protein kinase activity	3/1573	27/18368	0.410872	0.888397	0.779898	3706/79012/815	3
GO:0015491	GO:0015491	cation:cation antiporter activity	3/1573	27/18368	0.410872	0.888397	0.779898	6546/6553/6550	3
GO:0022884	GO:0022884	macromolecule transmembrane transporter activity	3/1573	27/18368	0.410872	0.888397	0.779898	51296/23480/54543	3
GO:0070006	GO:0070006	metalloaminopeptidase activity	3/1573	27/18368	0.410872	0.888397	0.779898	4326/29953/4323	3
GO:0005501	GO:0005501	retinoid binding	4/1573	38/18368	0.412017	0.888397	0.779898	56603/116362/5947/2171	4
GO:0019840	GO:0019840	isoprenoid binding	4/1573	38/18368	0.412017	0.888397	0.779898	56603/116362/5947/2171	4
GO:0061134	GO:0061134	peptidase regulator activity	21/1573	230/18368	0.41247	0.888397	0.779898	51050/27344/6695/50859/857/302/5621/7980/8996/284293/5276/80760/2/83464/5272/5054/6423/1075/5270/5720/3730	21
GO:0004252	GO:0004252	serine-type endopeptidase activity	16/1573	174/18368	0.421145	0.904024	0.793615	5122/162494/7092/5126/4316/2161/1803/255738/2191/2152/80975/649/715/1075/4323/83886	16
GO:0003678	GO:0003678	DNA helicase activity	7/1573	72/18368	0.42147	0.904024	0.793615	301/1107/4176/4173/4174/641/5983	7
GO:0016298	GO:0016298	lipase activity	12/1573	129/18368	0.426543	0.909173	0.798136	4023/374569/5334/117245/80339/5168/55512/5337/171586/50487/1909/51196	12
GO:0000287	GO:0000287	magnesium ion binding	20/1573	221/18368	0.432188	0.909173	0.798136	108/167359/22983/51761/8877/5138/2139/1312/9024/3417/5359/56952/254552/6196/3419/286410/4598/5634/5464/5631	20
GO:0005324	GO:0005324	long-chain fatty acid transporter activity	2/1573	17/18368	0.434243	0.909173	0.798136	84879/2171	2
GO:0008484	GO:0008484	sulfuric ester hydrolase activity	2/1573	17/18368	0.434243	0.909173	0.798136	79642/412	2
GO:0008574	GO:0008574	plus-end-directed microtubule motor activity	2/1573	17/18368	0.434243	0.909173	0.798136	3798/124602	2
GO:0015377	GO:0015377	cation:chloride symporter activity	2/1573	17/18368	0.434243	0.909173	0.798136	84561/57468	2
GO:0016722	GO:0016722	oxidoreductase activity, acting on metal ions	2/1573	17/18368	0.434243	0.909173	0.798136	1356/261729	2
GO:0052745	GO:0052745	inositol phosphate phosphatase activity	2/1573	17/18368	0.434243	0.909173	0.798136	27124/3632	2
GO:0001968	GO:0001968	fibronectin binding	3/1573	28/18368	0.434402	0.909173	0.798136	1490/59339/6423	3
GO:0004629	GO:0004629	phospholipase C activity	3/1573	28/18368	0.434402	0.909173	0.798136	5334/1909/51196	3
GO:0015101	GO:0015101	organic cation transmembrane transporter activity	3/1573	28/18368	0.434402	0.909173	0.798136	204962/284439/788	3
GO:0050681	GO:0050681	androgen receptor binding	3/1573	28/18368	0.434402	0.909173	0.798136	93986/7041/5579	3
GO:0017124	GO:0017124	SH3 domain binding	12/1573	130/18368	0.437268	0.913326	0.801782	84251/9026/219670/57088/9495/225689/5359/9444/60312/27124/9844/8871	12
GO:0106310	GO:0106310	protein serine kinase activity	32/1573	360/18368	0.439464	0.916065	0.804187	23043/167359/203447/10290/22983/65268/9201/5579/55872/57144/55351/9024/80216/8999/225689/5580/23604/815/8997/10420/5578/5292/5587/6196/9088/10733/166614/79858/1020/51347/5058/114783	32
GO:0019210	GO:0019210	kinase inhibitor activity	7/1573	74/18368	0.450135	0.931274	0.817537	55450/5569/85450/57761/51422/51347/28951	7
GO:0004177	GO:0004177	aminopeptidase activity	4/1573	40/18368	0.451409	0.931274	0.817537	4326/1803/29953/4323	4
GO:0015144	GO:0015144	carbohydrate transmembrane transporter activity	4/1573	40/18368	0.451409	0.931274	0.817537	360/50651/200010/11182	4
GO:0031492	GO:0031492	nucleosomal DNA binding	4/1573	40/18368	0.451409	0.931274	0.817537	8091/9219/9324/79366	4
GO:0004896	GO:0004896	cytokine receptor activity	9/1573	97/18368	0.452153	0.931274	0.817537	2675/2152/9244/3570/9466/57007/972/3977/3590	9
GO:0008170	GO:0008170	N-methyltransferase activity	9/1573	97/18368	0.452153	0.931274	0.817537	63976/5409/56341/3176/345630/51531/4837/2122/134145	9
GO:0005520	GO:0005520	insulin-like growth factor binding	3/1573	29/18368	0.457572	0.935644	0.821374	1490/3491/347252	3
GO:0015301	GO:0015301	anion:anion antiporter activity	3/1573	29/18368	0.457572	0.935644	0.821374	6508/65012/9498	3
GO:0043325	GO:0043325	phosphatidylinositol-3,4-bisphosphate binding	3/1573	29/18368	0.457572	0.935644	0.821374	7274/9026/59339	3
GO:0004674	GO:0004674	protein serine/threonine kinase activity	34/1573	386/18368	0.457888	0.935644	0.821374	23043/167359/203447/22983/65268/5579/3706/79012/55872/57144/55351/9024/80216/8999/225689/5580/23604/815/8997/10420/5578/5292/5587/6196/9088/10733/2868/51422/79858/1020/51347/5058/92/340371	34
GO:0004303	GO:0004303	estradiol 17-beta-dehydrogenase activity	2/1573	18/18368	0.464022	0.940757	0.825863	1646/1645	2
GO:0008301	GO:0008301	DNA binding, bending	2/1573	18/18368	0.464022	0.940757	0.825863	8091/3149	2
GO:0008569	GO:0008569	minus-end-directed microtubule motor activity	2/1573	18/18368	0.464022	0.940757	0.825863	3801/3834	2
GO:0045236	GO:0045236	CXCR chemokine receptor binding	2/1573	18/18368	0.464022	0.940757	0.825863	6376/6387	2
GO:0048487	GO:0048487	beta-tubulin binding	4/1573	41/18368	0.470787	0.950514	0.834428	135138/11337/8851/2258	4
GO:0005253	GO:0005253	anion channel activity	8/1573	87/18368	0.471169	0.950514	0.834428	2566/2556/2743/6509/2567/57348/55879/2562	8
GO:0016836	GO:0016836	hydro-lyase activity	6/1573	64/18368	0.471587	0.950514	0.834428	767/1543/1545/401494/9200/761	6
GO:1901618	GO:1901618	organic hydroxy compound transmembrane transporter activity	5/1573	53/18368	0.479917	0.96438	0.846601	9619/64137/360/9194/10257	5
GO:0033764	GO:0033764	steroid dehydrogenase activity, acting on the CH-OH group of donors, NAD or NADP as acceptor	3/1573	30/18368	0.480328	0.96438	0.846601	1646/1645/50814	3
GO:0001046	GO:0001046	core promoter sequence-specific DNA binding	4/1573	42/18368	0.489904	0.978154	0.858692	2637/2353/2908/5080	4
GO:0015036	GO:0015036	disulfide oxidoreductase activity	4/1573	42/18368	0.489904	0.978154	0.858692	2745/55068/10495/10954	4
GO:0010314	GO:0010314	phosphatidylinositol-5-phosphate binding	2/1573	19/18368	0.492854	0.978154	0.858692	79674/80183	2
GO:0016918	GO:0016918	retinal binding	2/1573	19/18368	0.492854	0.978154	0.858692	116362/5947	2
GO:0022840	GO:0022840	leak channel activity	2/1573	19/18368	0.492854	0.978154	0.858692	3776/8645	2
GO:0022842	GO:0022842	narrow pore channel activity	2/1573	19/18368	0.492854	0.978154	0.858692	3776/8645	2
GO:0019888	GO:0019888	protein phosphatase regulator activity	8/1573	89/18368	0.497358	0.985206	0.864883	116154/81706/5502/10231/26472/221692/3958/11123	8
GO:0016614	GO:0016614	oxidoreductase activity, acting on CH-OH group of donors	12/1573	136/18368	0.50112	0.989565	0.86871	160287/9196/6697/9249/51084/3248/3417/1646/10257/3419/1645/50814	12
GO:0030295	GO:0030295	protein kinase activator activity	9/1573	101/18368	0.501525	0.989565	0.86871	116986/100133941/51704/148932/81617/8851/51422/2258/8941	9
GO:0016411	GO:0016411	acylglycerol O-acyltransferase activity	3/1573	31/18368	0.502622	0.989565	0.86871	10555/80339/9926	3
GO:0004725	GO:0004725	protein tyrosine phosphatase activity	9/1573	102/18368	0.513681	0.989565	0.86871	374462/78986/5791/5800/2139/5799/994/54961/5797	9
GO:0046906	GO:0046906	tetrapyrrole binding	13/1573	149/18368	0.514425	0.989565	0.86871	56603/114757/1543/1545/127003/8614/2982/2977/10858/1528/53905/326625/55640	13
GO:0001972	GO:0001972	retinoic acid binding	2/1573	20/18368	0.520681	0.989565	0.86871	56603/2171	2
GO:0003756	GO:0003756	protein disulfide isomerase activity	2/1573	20/18368	0.520681	0.989565	0.86871	55068/10954	2
GO:0016408	GO:0016408	C-acyltransferase activity	2/1573	20/18368	0.520681	0.989565	0.86871	39/38	2
GO:0016500	GO:0016500	protein-hormone receptor activity	2/1573	20/18368	0.520681	0.989565	0.86871	3645/8549	2
GO:0016864	GO:0016864	intramolecular oxidoreductase activity, transposing S-S bonds	2/1573	20/18368	0.520681	0.989565	0.86871	55068/10954	2
GO:0042288	GO:0042288	MHC class I protein binding	2/1573	20/18368	0.520681	0.989565	0.86871	6890/23457	2
GO:0070300	GO:0070300	phosphatidic acid binding	2/1573	20/18368	0.520681	0.989565	0.86871	4900/55512	2
GO:0051721	GO:0051721	protein phosphatase 2A binding	3/1573	32/18368	0.524414	0.989565	0.86871	116443/8877/1978	3
GO:0019903	GO:0019903	protein phosphatase binding	13/1573	150/18368	0.524426	0.989565	0.86871	116154/116443/3672/286/4233/1003/8877/23026/9495/221692/199731/3958/1978	13
GO:0051879	GO:0051879	Hsp90 protein binding	4/1573	44/18368	0.527235	0.989565	0.86871	1543/135138/2908/1020	4
GO:0020037	GO:0020037	heme binding	12/1573	139/18368	0.532407	0.989565	0.86871	56603/114757/1543/1545/127003/8614/2982/2977/10858/1528/53905/55640	12
GO:0030414	GO:0030414	peptidase inhibitor activity	16/1573	187/18368	0.5397	0.989565	0.86871	51050/27344/6695/50859/302/5621/7980/8996/284293/5276/80760/2/5272/5054/5270/3730	16
GO:0005154	GO:0005154	epidermal growth factor receptor binding	3/1573	33/18368	0.545667	0.989565	0.86871	2066/5359/1839	3
GO:0005251	GO:0005251	delayed rectifier potassium channel activity	3/1573	33/18368	0.545667	0.989565	0.86871	9312/3755/3746	3
GO:0051427	GO:0051427	hormone receptor binding	3/1573	33/18368	0.545667	0.989565	0.86871	116/2775/4879	3
GO:0016667	GO:0016667	oxidoreductase activity, acting on a sulfur group of donors	5/1573	57/18368	0.545791	0.989565	0.86871	2745/55068/253827/10495/10954	5
GO:0031406	GO:0031406	carboxylic acid binding	15/1573	176/18368	0.54717	0.989565	0.86871	114132/2902/5375/116443/56603/6507/2904/2743/2171/2917/1646/7903/113235/5066/1645	15
GO:0001614	GO:0001614	purinergic nucleotide receptor activity	2/1573	21/18368	0.547465	0.989565	0.86871	5024/5029	2
GO:0001848	GO:0001848	complement binding	2/1573	21/18368	0.547465	0.989565	0.86871	84466/5806	2
GO:0004407	GO:0004407	histone deacetylase activity	2/1573	21/18368	0.547465	0.989565	0.86871	79885/9219	2
GO:0005123	GO:0005123	death receptor binding	2/1573	21/18368	0.547465	0.989565	0.86871	8996/4615	2
GO:0015216	GO:0015216	purine nucleotide transmembrane transporter activity	2/1573	21/18368	0.547465	0.989565	0.86871	10257/284439	2
GO:0016502	GO:0016502	nucleotide receptor activity	2/1573	21/18368	0.547465	0.989565	0.86871	5024/5029	2
GO:0051010	GO:0051010	microtubule plus-end binding	2/1573	21/18368	0.547465	0.989565	0.86871	79745/25999	2
GO:0051428	GO:0051428	peptide hormone receptor binding	2/1573	21/18368	0.547465	0.989565	0.86871	116/2775	2
GO:0070577	GO:0070577	lysine-acetylated histone binding	2/1573	21/18368	0.547465	0.989565	0.86871	4300/8805	2
GO:0140033	GO:0140033	acetylation-dependent protein binding	2/1573	21/18368	0.547465	0.989565	0.86871	4300/8805	2
GO:0004857	GO:0004857	enzyme inhibitor activity	6/1573	70/18368	0.56095	0.989565	0.86871	6588/304/302/390940/301/151636	6
GO:0016229	GO:0016229	steroid dehydrogenase activity	3/1573	34/18368	0.566355	0.989565	0.86871	1646/1645/50814	3
GO:0019209	GO:0019209	kinase activator activity	9/1573	107/18368	0.572858	0.989565	0.86871	116986/100133941/51704/148932/81617/8851/51422/2258/8941	9
GO:0005355	GO:0005355	glucose transmembrane transporter activity	2/1573	22/18368	0.57318	0.989565	0.86871	200010/11182	2
GO:0005540	GO:0005540	hyaluronic acid binding	2/1573	22/18368	0.57318	0.989565	0.86871	143903/1404	2
GO:0008320	GO:0008320	protein transmembrane transporter activity	2/1573	22/18368	0.57318	0.989565	0.86871	23480/54543	2
GO:0015149	GO:0015149	hexose transmembrane transporter activity	2/1573	22/18368	0.57318	0.989565	0.86871	200010/11182	2
GO:0033558	GO:0033558	protein deacetylase activity	2/1573	22/18368	0.57318	0.989565	0.86871	79885/9219	2
GO:0033691	GO:0033691	sialic acid binding	2/1573	22/18368	0.57318	0.989565	0.86871	114132/7903	2
GO:0043027	GO:0043027	cysteine-type endopeptidase inhibitor activity involved in apoptotic process	2/1573	22/18368	0.57318	0.989565	0.86871	8996/5272	2
GO:0050321	GO:0050321	tau-protein kinase activity	2/1573	22/18368	0.57318	0.989565	0.86871	9024/1020	2
GO:0055106	GO:0055106	ubiquitin-protein transferase regulator activity	2/1573	22/18368	0.57318	0.989565	0.86871	57761/28951	2
GO:0036002	GO:0036002	pre-mRNA binding	5/1573	59/18368	0.577197	0.989565	0.86871	1996/56853/11189/6662/10659	5
GO:0016798	GO:0016798	hydrolase activity, acting on glycosyl bonds	12/1573	144/18368	0.583017	0.989565	0.86871	7097/118788/4615/89944/57462/59307/79661/55247/4121/5111/3425/23098	12
GO:0004866	GO:0004866	endopeptidase inhibitor activity	15/1573	180/18368	0.583201	0.989565	0.86871	27344/6695/50859/302/5621/7980/8996/284293/5276/80760/2/5272/5054/5270/3730	15
GO:0004523	GO:0004523	RNA-DNA hybrid ribonuclease activity	1/1573	10/18368	0.591604	0.989565	0.86871	9156	1
GO:0005432	GO:0005432	calcium:sodium antiporter activity	1/1573	10/18368	0.591604	0.989565	0.86871	6546	1
GO:0005528	GO:0005528	FK506 binding	1/1573	10/18368	0.591604	0.989565	0.86871	2281	1
GO:0008190	GO:0008190	eukaryotic initiation factor 4E binding	1/1573	10/18368	0.591604	0.989565	0.86871	1978	1
GO:0008401	GO:0008401	retinoic acid 4-hydroxylase activity	1/1573	10/18368	0.591604	0.989565	0.86871	56603	1
GO:0008526	GO:0008526	phosphatidylinositol transfer activity	1/1573	10/18368	0.591604	0.989565	0.86871	9854	1
GO:0008641	GO:0008641	ubiquitin-like modifier activating enzyme activity	1/1573	10/18368	0.591604	0.989565	0.86871	7318	1
GO:0015279	GO:0015279	store-operated calcium channel activity	1/1573	10/18368	0.591604	0.989565	0.86871	7223	1
GO:0015924	GO:0015924	mannosyl-oligosaccharide mannosidase activity	1/1573	10/18368	0.591604	0.989565	0.86871	4121	1
GO:0016175	GO:0016175	superoxide-generating NAD(P)H oxidase activity	1/1573	10/18368	0.591604	0.989565	0.86871	53905	1
GO:0016783	GO:0016783	sulfurtransferase activity	1/1573	10/18368	0.591604	0.989565	0.86871	55034	1
GO:0016803	GO:0016803	ether hydrolase activity	1/1573	10/18368	0.591604	0.989565	0.86871	144110	1
GO:0016868	GO:0016868	intramolecular transferase activity, phosphotransferases	1/1573	10/18368	0.591604	0.989565	0.86871	283209	1
GO:0017002	GO:0017002	activin-activated receptor activity	1/1573	10/18368	0.591604	0.989565	0.86871	92	1
GO:0019203	GO:0019203	carbohydrate phosphatase activity	1/1573	10/18368	0.591604	0.989565	0.86871	5209	1
GO:0019531	GO:0019531	oxalate transmembrane transporter activity	1/1573	10/18368	0.591604	0.989565	0.86871	65012	1
GO:0019869	GO:0019869	chloride channel inhibitor activity	1/1573	10/18368	0.591604	0.989565	0.86871	65268	1
GO:0031078	GO:0031078	histone deacetylase activity (H3-K14 specific)	1/1573	10/18368	0.591604	0.989565	0.86871	79885	1
GO:0031419	GO:0031419	cobalamin binding	1/1573	10/18368	0.591604	0.989565	0.86871	326625	1
GO:0032041	GO:0032041	NAD-dependent histone deacetylase activity (H3-K14 specific)	1/1573	10/18368	0.591604	0.989565	0.86871	79885	1
GO:0032356	GO:0032356	oxidized DNA binding	1/1573	10/18368	0.591604	0.989565	0.86871	641	1
GO:0032395	GO:0032395	MHC class II receptor activity	1/1573	10/18368	0.591604	0.989565	0.86871	3122	1
GO:0034596	GO:0034596	phosphatidylinositol phosphate 4-phosphatase activity	1/1573	10/18368	0.591604	0.989565	0.86871	8871	1
GO:0036312	GO:0036312	phosphatidylinositol 3-kinase regulatory subunit binding	1/1573	10/18368	0.591604	0.989565	0.86871	118788	1
GO:0043208	GO:0043208	glycosphingolipid binding	1/1573	10/18368	0.591604	0.989565	0.86871	25999	1
GO:0047760	GO:0047760	butyrate-CoA ligase activity	1/1573	10/18368	0.591604	0.989565	0.86871	80221	1
GO:0047844	GO:0047844	deoxycytidine deaminase activity	1/1573	10/18368	0.591604	0.989565	0.86871	81602	1
GO:0048256	GO:0048256	flap endonuclease activity	1/1573	10/18368	0.591604	0.989565	0.86871	9156	1
GO:0050308	GO:0050308	sugar-phosphatase activity	1/1573	10/18368	0.591604	0.989565	0.86871	5209	1
GO:0050786	GO:0050786	RAGE receptor binding	1/1573	10/18368	0.591604	0.989565	0.86871	6275	1
GO:0051880	GO:0051880	G-quadruplex DNA binding	1/1573	10/18368	0.591604	0.989565	0.86871	641	1
GO:0070739	GO:0070739	protein-glutamic acid ligase activity	1/1573	10/18368	0.591604	0.989565	0.86871	284076	1
GO:0070740	GO:0070740	tubulin-glutamic acid ligase activity	1/1573	10/18368	0.591604	0.989565	0.86871	284076	1
GO:0071723	GO:0071723	lipopeptide binding	1/1573	10/18368	0.591604	0.989565	0.86871	7097	1
GO:0099528	GO:0099528	G protein-coupled neurotransmitter receptor activity	1/1573	10/18368	0.591604	0.989565	0.86871	1129	1
GO:0120016	GO:0120016	sphingolipid transfer activity	1/1573	10/18368	0.591604	0.989565	0.86871	4547	1
GO:0016627	GO:0016627	oxidoreductase activity, acting on the CH-CH group of donors	5/1573	60/18368	0.592461	0.989565	0.86871	1646/644/1718/1645/3930	5
GO:0015026	GO:0015026	coreceptor activity	4/1573	48/18368	0.597579	0.989565	0.86871	2239/56963/57007/92	4
GO:0003950	GO:0003950	NAD+ ADP-ribosyltransferase activity	2/1573	23/18368	0.597813	0.989565	0.86871	54625/56965	2
GO:0005158	GO:0005158	insulin receptor binding	2/1573	23/18368	0.597813	0.989565	0.86871	2887/5167	2
GO:0008483	GO:0008483	transaminase activity	2/1573	23/18368	0.597813	0.989565	0.86871	18/51166	2
GO:0016702	GO:0016702	oxidoreductase activity, acting on single donors with incorporation of molecular oxygen, incorporation of two atoms of oxygen	2/1573	23/18368	0.597813	0.989565	0.86871	84842/1036	2
GO:0140103	GO:0140103	catalytic activity, acting on a glycoprotein	2/1573	23/18368	0.597813	0.989565	0.86871	25834/11320	2
GO:0005179	GO:0005179	hormone activity	10/1573	122/18368	0.605015	0.989565	0.86871	116/6750/7200/80763/4879/1906/5443/100506013/8614/375704	10
GO:0042805	GO:0042805	actinin binding	3/1573	36/18368	0.605944	0.989565	0.86871	8842/9124/64236	3
GO:0043394	GO:0043394	proteoglycan binding	3/1573	36/18368	0.605944	0.989565	0.86871	4023/129804/3673	3
GO:0005507	GO:0005507	copper ion binding	5/1573	61/18368	0.607414	0.989565	0.86871	1356/5621/1638/2817/5066	5
GO:0052689	GO:0052689	carboxylic ester hydrolase activity	12/1573	147/18368	0.612229	0.989565	0.86871	4023/374569/117245/80339/9348/5168/171586/112487/50487/283848/590/5050	12
GO:0016763	GO:0016763	pentosyltransferase activity	4/1573	49/18368	0.614155	0.989565	0.86871	1890/54625/7378/56965	4
GO:0008094	GO:0008094	ATP-dependent activity, acting on DNA	9/1573	111/18368	0.617803	0.989565	0.86871	301/1107/11144/7516/4176/4173/4174/641/5983	9
GO:0004622	GO:0004622	lysophospholipase activity	2/1573	24/18368	0.62136	0.989565	0.86871	374569/5168	2
GO:0008171	GO:0008171	O-methyltransferase activity	2/1573	24/18368	0.62136	0.989565	0.86871	118881/1312	2
GO:0015145	GO:0015145	monosaccharide transmembrane transporter activity	2/1573	24/18368	0.62136	0.989565	0.86871	200010/11182	2
GO:0016701	GO:0016701	oxidoreductase activity, acting on single donors with incorporation of molecular oxygen	2/1573	24/18368	0.62136	0.989565	0.86871	84842/1036	2
GO:0016769	GO:0016769	transferase activity, transferring nitrogenous groups	2/1573	24/18368	0.62136	0.989565	0.86871	18/51166	2
GO:0019957	GO:0019957	C-C chemokine binding	2/1573	24/18368	0.62136	0.989565	0.86871	2532/57007	2
GO:0019207	GO:0019207	kinase regulator activity	19/1573	233/18368	0.623206	0.989565	0.86871	116986/8900/100133941/898/55450/51704/148932/9134/81617/5569/8851/85450/57761/51422/51347/2258/8941/595/28951	19
GO:0016620	GO:0016620	oxidoreductase activity, acting on the aldehyde or oxo group of donors, NAD or NADP as acceptor	3/1573	37/18368	0.624814	0.989565	0.86871	216/160428/55711	3
GO:0043531	GO:0043531	ADP binding	3/1573	37/18368	0.624814	0.989565	0.86871	9619/6890/51422	3
GO:0005078	GO:0005078	MAP-kinase scaffold activity	1/1573	11/18368	0.626597	0.989565	0.86871	23542	1
GO:0005347	GO:0005347	ATP transmembrane transporter activity	1/1573	11/18368	0.626597	0.989565	0.86871	284439	1
GO:0008199	GO:0008199	ferric iron binding	1/1573	11/18368	0.626597	0.989565	0.86871	6241	1
GO:0015368	GO:0015368	calcium:cation antiporter activity	1/1573	11/18368	0.626597	0.989565	0.86871	6546	1
GO:0016273	GO:0016273	arginine N-methyltransferase activity	1/1573	11/18368	0.626597	0.989565	0.86871	56341	1
GO:0016274	GO:0016274	protein-arginine N-methyltransferase activity	1/1573	11/18368	0.626597	0.989565	0.86871	56341	1
GO:0016801	GO:0016801	hydrolase activity, acting on ether bonds	1/1573	11/18368	0.626597	0.989565	0.86871	144110	1
GO:0016813	GO:0016813	hydrolase activity, acting on carbon-nitrogen (but not peptide) bonds, in linear amidines	1/1573	11/18368	0.626597	0.989565	0.86871	23576	1
GO:0016832	GO:0016832	aldehyde-lyase activity	1/1573	11/18368	0.626597	0.989565	0.86871	226	1
GO:0019107	GO:0019107	myristoyltransferase activity	1/1573	11/18368	0.626597	0.989565	0.86871	51201	1
GO:0030283	GO:0030283	testosterone dehydrogenase [NAD(P)] activity	1/1573	11/18368	0.626597	0.989565	0.86871	1645	1
GO:0032404	GO:0032404	mismatch repair complex binding	1/1573	11/18368	0.626597	0.989565	0.86871	5111	1
GO:0043295	GO:0043295	glutathione binding	1/1573	11/18368	0.626597	0.989565	0.86871	2947	1
GO:0047134	GO:0047134	protein-disulfide reductase (NAD(P)) activity	1/1573	11/18368	0.626597	0.989565	0.86871	2745	1
GO:0047429	GO:0047429	nucleoside-triphosphate diphosphatase activity	1/1573	11/18368	0.626597	0.989565	0.86871	5167	1
GO:0051400	GO:0051400	BH domain binding	1/1573	11/18368	0.626597	0.989565	0.86871	666	1
GO:0052629	GO:0052629	phosphatidylinositol-3,5-bisphosphate 3-phosphatase activity	1/1573	11/18368	0.626597	0.989565	0.86871	8871	1
GO:0061665	GO:0061665	SUMO ligase activity	1/1573	11/18368	0.626597	0.989565	0.86871	1959	1
GO:0070513	GO:0070513	death domain binding	1/1573	11/18368	0.626597	0.989565	0.86871	8738	1
GO:0070697	GO:0070697	activin receptor binding	1/1573	11/18368	0.626597	0.989565	0.86871	9863	1
GO:0097371	GO:0097371	MDM2/MDM4 family protein binding	1/1573	11/18368	0.626597	0.989565	0.86871	5465	1
GO:0102545	GO:0102545	phosphatidyl phospholipase B activity	1/1573	11/18368	0.626597	0.989565	0.86871	374569	1
GO:0140036	GO:0140036	ubiquitin-dependent protein binding	1/1573	11/18368	0.626597	0.989565	0.86871	124930	1
GO:1901474	GO:1901474	azole transmembrane transporter activity	1/1573	11/18368	0.626597	0.989565	0.86871	10991	1
GO:1901612	GO:1901612	cardiolipin binding	1/1573	11/18368	0.626597	0.989565	0.86871	4311	1
GO:1990226	GO:1990226	histone methyltransferase binding	1/1573	11/18368	0.626597	0.989565	0.86871	59335	1
GO:1990459	GO:1990459	transferrin receptor binding	1/1573	11/18368	0.626597	0.989565	0.86871	56963	1
GO:0016747	GO:0016747	acyltransferase activity, transferring groups other than amino-acyl groups	18/1573	222/18368	0.63154	0.995854	0.87423	374569/117245/283576/10555/83723/80339/7052/339983/375607/9926/8877/39/219970/157570/38/51201/5050/54677	18
GO:0008395	GO:0008395	steroid hydroxylase activity	3/1573	38/18368	0.643054	0.999457	0.877394	1543/1545/10858	3
GO:0019213	GO:0019213	deacetylase activity	3/1573	38/18368	0.643054	0.999457	0.877394	9348/79885/9219	3
GO:0005104	GO:0005104	fibroblast growth factor receptor binding	2/1573	25/18368	0.643827	0.999457	0.877394	2252/8822	2
GO:0005160	GO:0005160	transforming growth factor beta receptor binding	2/1573	25/18368	0.643827	0.999457	0.877394	7042/64750	2
GO:0035925	GO:0035925	mRNA 3'-UTR AU-rich region binding	2/1573	25/18368	0.643827	0.999457	0.877394	1995/1996	2
GO:0070330	GO:0070330	aromatase activity	2/1573	25/18368	0.643827	0.999457	0.877394	1543/1545	2
GO:0016860	GO:0016860	intramolecular oxidoreductase activity	4/1573	51/18368	0.646004	0.999457	0.877394	1638/55068/10954/3422	4
GO:0140297	GO:0140297	DNA-binding transcription factor binding	32/1573	394/18368	0.650825	0.999457	0.877394	8320/4760/2637/862/429/63976/93986/55502/78986/7041/5579/6662/27063/2353/4808/4303/1959/84913/79885/5465/9219/151636/51053/8805/9324/10634/6604/5111/367/688/6717/7391	32
GO:0004497	GO:0004497	monooxygenase activity	8/1573	102/18368	0.654448	0.999457	0.877394	56603/1543/1545/1646/7166/5066/10858/1645	8
GO:0042826	GO:0042826	histone deacetylase binding	10/1573	127/18368	0.655986	0.999457	0.877394	3642/27063/7101/9219/51053/283219/138151/2737/595/7391	10
GO:0000340	GO:0000340	RNA 7-methylguanosine cap binding	1/1573	12/18368	0.658594	0.999457	0.877394	317649	1
GO:0004126	GO:0004126	cytidine deaminase activity	1/1573	12/18368	0.658594	0.999457	0.877394	81602	1
GO:0005165	GO:0005165	neurotrophin receptor binding	1/1573	12/18368	0.658594	0.999457	0.877394	4914	1
GO:0005527	GO:0005527	macrolide binding	1/1573	12/18368	0.658594	0.999457	0.877394	2281	1
GO:0015166	GO:0015166	polyol transmembrane transporter activity	1/1573	12/18368	0.658594	0.999457	0.877394	360	1
GO:0015651	GO:0015651	quaternary ammonium group transmembrane transporter activity	1/1573	12/18368	0.658594	0.999457	0.877394	788	1
GO:0045295	GO:0045295	gamma-catenin binding	1/1573	12/18368	0.658594	0.999457	0.877394	10297	1
GO:0070410	GO:0070410	co-SMAD binding	1/1573	12/18368	0.658594	0.999457	0.877394	5080	1
GO:0089720	GO:0089720	caspase binding	1/1573	12/18368	0.658594	0.999457	0.877394	8996	1
GO:0097677	GO:0097677	STAT family protein binding	1/1573	12/18368	0.658594	0.999457	0.877394	151636	1
GO:0008022	GO:0008022	protein C-terminus binding	15/1573	189/18368	0.659519	0.999457	0.877394	1261/54715/774/1490/25927/5864/6457/6456/7430/11151/3767/79661/4747/10133/5111	15
GO:0005547	GO:0005547	phosphatidylinositol-3,4,5-trisphosphate binding	3/1573	39/18368	0.660657	0.999457	0.877394	4900/9026/11033	3
GO:0050997	GO:0050997	quaternary ammonium group binding	3/1573	39/18368	0.660657	0.999457	0.877394	8277/10125/9468	3
GO:0004806	GO:0004806	triglyceride lipase activity	2/1573	26/18368	0.665225	0.999457	0.877394	4023/80339	2
GO:0019706	GO:0019706	protein-cysteine S-palmitoyltransferase activity	2/1573	26/18368	0.665225	0.999457	0.877394	283576/51201	2
GO:0019707	GO:0019707	protein-cysteine S-acyltransferase activity	2/1573	26/18368	0.665225	0.999457	0.877394	283576/51201	2
GO:0030371	GO:0030371	translation repressor activity	2/1573	26/18368	0.665225	0.999457	0.877394	56853/1978	2
GO:0097602	GO:0097602	cullin family protein binding	2/1573	26/18368	0.665225	0.999457	0.877394	283219/79734	2
GO:0016407	GO:0016407	acetyltransferase activity	7/1573	91/18368	0.671622	0.999457	0.877394	339983/375607/8877/39/157570/38/5050	7
GO:0050661	GO:0050661	NADP binding	4/1573	53/18368	0.676064	0.999457	0.877394	6697/3417/53905/3930	4
GO:1901505	GO:1901505	carbohydrate derivative transmembrane transporter activity	4/1573	53/18368	0.676064	0.999457	0.877394	84879/51296/54020/284439	4
GO:0042287	GO:0042287	MHC protein binding	3/1573	40/18368	0.677624	0.999457	0.877394	6890/972/23457	3
GO:0043014	GO:0043014	alpha-tubulin binding	3/1573	40/18368	0.677624	0.999457	0.877394	84688/135138/8851	3
GO:0044183	GO:0044183	protein folding chaperone	3/1573	40/18368	0.677624	0.999457	0.877394	3310/51364/972	3
GO:0004190	GO:0004190	aspartic-type endopeptidase activity	2/1573	27/18368	0.685573	0.999457	0.877394	25825/840	2
GO:0015215	GO:0015215	nucleotide transmembrane transporter activity	2/1573	27/18368	0.685573	0.999457	0.877394	10257/284439	2
GO:0023026	GO:0023026	MHC class II protein complex binding	2/1573	27/18368	0.685573	0.999457	0.877394	3122/972	2
GO:0034593	GO:0034593	phosphatidylinositol bisphosphate phosphatase activity	2/1573	27/18368	0.685573	0.999457	0.877394	27124/8871	2
GO:0051119	GO:0051119	sugar transmembrane transporter activity	2/1573	27/18368	0.685573	0.999457	0.877394	200010/11182	2
GO:0051393	GO:0051393	alpha-actinin binding	2/1573	27/18368	0.685573	0.999457	0.877394	9124/64236	2
GO:0002161	GO:0002161	aminoacyl-tRNA editing activity	1/1573	13/18368	0.68785	0.999457	0.877394	112487	1
GO:0005542	GO:0005542	folic acid binding	1/1573	13/18368	0.68785	0.999457	0.877394	113235	1
GO:0008195	GO:0008195	phosphatidate phosphatase activity	1/1573	13/18368	0.68785	0.999457	0.877394	54886	1
GO:0008253	GO:0008253	5'-nucleotidase activity	1/1573	13/18368	0.68785	0.999457	0.877394	64943	1
GO:0008271	GO:0008271	secondary active sulfate transmembrane transporter activity	1/1573	13/18368	0.68785	0.999457	0.877394	65012	1
GO:0008417	GO:0008417	fucosyltransferase activity	1/1573	13/18368	0.68785	0.999457	0.877394	10690	1
GO:0015355	GO:0015355	secondary active monocarboxylate transmembrane transporter activity	1/1573	13/18368	0.68785	0.999457	0.877394	9194	1
GO:0016668	GO:0016668	oxidoreductase activity, acting on a sulfur group of donors, NAD(P) as acceptor	1/1573	13/18368	0.68785	0.999457	0.877394	2745	1
GO:0016840	GO:0016840	carbon-nitrogen lyase activity	1/1573	13/18368	0.68785	0.999457	0.877394	5066	1
GO:0031404	GO:0031404	chloride ion binding	1/1573	13/18368	0.68785	0.999457	0.877394	1075	1
GO:0031432	GO:0031432	titin binding	1/1573	13/18368	0.68785	0.999457	0.877394	27063	1
GO:0034450	GO:0034450	ubiquitin-ubiquitin ligase activity	1/1573	13/18368	0.68785	0.999457	0.877394	57161	1
GO:0052650	GO:0052650	NADP-retinol dehydrogenase activity	1/1573	13/18368	0.68785	0.999457	0.877394	9249	1
GO:0140035	GO:0140035	ubiquitination-like modification-dependent protein binding	1/1573	13/18368	0.68785	0.999457	0.877394	124930	1
GO:0140299	GO:0140299	small molecule sensor activity	1/1573	13/18368	0.68785	0.999457	0.877394	80303	1
GO:1901338	GO:1901338	catecholamine binding	1/1573	13/18368	0.68785	0.999457	0.877394	1813	1
GO:0046982	GO:0046982	protein heterodimerization activity	26/1573	328/18368	0.689946	1	0.87787	6861/4760/6860/9312/858/857/4547/6492/9619/64067/64137/22882/8353/8326/9026/8338/666/25841/654/57186/119/387103/5050/9568/6717/7391	26
GO:0008374	GO:0008374	O-acyltransferase activity	4/1573	54/18368	0.690411	1	0.87787	10555/80339/9926/54677	4
GO:0035591	GO:0035591	signaling adaptor activity	6/1573	81/18368	0.702982	1	0.87787	55824/80852/2887/23542/23098/9863	6
GO:0005080	GO:0005080	protein kinase C binding	4/1573	55/18368	0.704301	1	0.87787	168002/4745/5579/4082	4
GO:0016410	GO:0016410	N-acyltransferase activity	7/1573	94/18368	0.704423	1	0.87787	117245/83723/7052/339983/375607/219970/157570	7
GO:0070001	GO:0070001	aspartic-type peptidase activity	2/1573	28/18368	0.704894	1	0.87787	25825/840	2
GO:0080025	GO:0080025	phosphatidylinositol-3,5-bisphosphate binding	2/1573	28/18368	0.704894	1	0.87787	134829/9026	2
GO:0019208	GO:0019208	phosphatase regulator activity	8/1573	107/18368	0.706548	1	0.87787	116154/81706/5502/10231/26472/221692/3958/11123	8
GO:0051087	GO:0051087	chaperone binding	8/1573	107/18368	0.706548	1	0.87787	10630/1356/5621/478/135138/9532/1075/573	8
GO:0008307	GO:0008307	structural constituent of muscle	3/1573	42/18368	0.709649	1	0.87787	8470/10529/23336	3
GO:0016757	GO:0016757	glycosyltransferase activity	21/1573	270/18368	0.710365	1	0.87787	25834/8707/6489/2583/442117/26301/10690/2591/11320/135152/7903/1890/26290/54625/8869/7378/554236/56965/81849/6484/9488	21
GO:0001664	GO:0001664	G protein-coupled receptor binding	23/1573	295/18368	0.712471	1	0.87787	7476/116/6376/1910/2775/65055/5621/26052/6347/1901/1906/5443/135138/6387/25927/8643/9495/5144/100506013/51704/7474/7345/9863	23
GO:0004707	GO:0004707	MAP kinase activity	1/1573	14/18368	0.714601	1	0.87787	225689	1
GO:0005344	GO:0005344	oxygen carrier activity	1/1573	14/18368	0.714601	1	0.87787	114757	1
GO:0008499	GO:0008499	UDP-galactose:beta-N-acetylglucosamine beta-1,3-galactosyltransferase activity	1/1573	14/18368	0.714601	1	0.87787	8707	1
GO:0017110	GO:0017110	nucleoside-diphosphatase activity	1/1573	14/18368	0.714601	1	0.87787	284439	1
GO:0030983	GO:0030983	mismatched DNA binding	1/1573	14/18368	0.714601	1	0.87787	5111	1
GO:0045028	GO:0045028	G protein-coupled purinergic nucleotide receptor activity	1/1573	14/18368	0.714601	1	0.87787	5029	1
GO:0070411	GO:0070411	I-SMAD binding	1/1573	14/18368	0.714601	1	0.87787	7041	1
GO:0106018	GO:0106018	phosphatidylinositol-3,5-bisphosphate phosphatase activity	1/1573	14/18368	0.714601	1	0.87787	8871	1
GO:0042054	GO:0042054	histone methyltransferase activity	4/1573	56/18368	0.717734	1	0.87787	63976/56341/345630/2122	4
GO:0004693	GO:0004693	cyclin-dependent protein serine/threonine kinase activity	2/1573	29/18368	0.723214	1	0.87787	8999/1020	2
GO:0046625	GO:0046625	sphingolipid binding	2/1573	29/18368	0.723214	1	0.87787	1901/25999	2
GO:0051787	GO:0051787	misfolded protein binding	2/1573	29/18368	0.723214	1	0.87787	2161/3310	2
GO:0097472	GO:0097472	cyclin-dependent protein kinase activity	2/1573	29/18368	0.723214	1	0.87787	8999/1020	2
GO:0048029	GO:0048029	monosaccharide binding	5/1573	71/18368	0.738184	1	0.87787	80201/2645/226/80216/5066	5
GO:0004559	GO:0004559	alpha-mannosidase activity	1/1573	15/18368	0.739061	1	0.87787	4121	1
GO:0008020	GO:0008020	G protein-coupled photoreceptor activity	1/1573	15/18368	0.739061	1	0.87787	54112	1
GO:0008252	GO:0008252	nucleotidase activity	1/1573	15/18368	0.739061	1	0.87787	64943	1
GO:0010851	GO:0010851	cyclase regulator activity	1/1573	15/18368	0.739061	1	0.87787	2917	1
GO:0016805	GO:0016805	dipeptidase activity	1/1573	15/18368	0.739061	1	0.87787	2346	1
GO:0016846	GO:0016846	carbon-sulfur lyase activity	1/1573	15/18368	0.739061	1	0.87787	201161	1
GO:0017136	GO:0017136	NAD-dependent histone deacetylase activity	1/1573	15/18368	0.739061	1	0.87787	79885	1
GO:0032794	GO:0032794	GTPase activating protein binding	1/1573	15/18368	0.739061	1	0.87787	2775	1
GO:0047372	GO:0047372	acylglycerol lipase activity	1/1573	15/18368	0.739061	1	0.87787	171586	1
GO:0048185	GO:0048185	activin binding	1/1573	15/18368	0.739061	1	0.87787	92	1
GO:0050664	GO:0050664	oxidoreductase activity, acting on NAD(P)H, oxygen as acceptor	1/1573	15/18368	0.739061	1	0.87787	53905	1
GO:0071933	GO:0071933	Arp2/3 complex binding	1/1573	15/18368	0.739061	1	0.87787	8936	1
GO:0097153	GO:0097153	cysteine-type endopeptidase activity involved in apoptotic process	1/1573	15/18368	0.739061	1	0.87787	840	1
GO:1901611	GO:1901611	phosphatidylglycerol binding	1/1573	15/18368	0.739061	1	0.87787	4311	1
GO:0001784	GO:0001784	phosphotyrosine residue binding	3/1573	44/18368	0.739168	1	0.87787	64092/6461/53358	3
GO:0004712	GO:0004712	protein serine/threonine/tyrosine kinase activity	3/1573	44/18368	0.739168	1	0.87787	55872/10420/6196	3
GO:0016903	GO:0016903	oxidoreductase activity, acting on the aldehyde or oxo group of donors	3/1573	44/18368	0.739168	1	0.87787	216/160428/55711	3
GO:0016746	GO:0016746	acyltransferase activity	19/1573	250/18368	0.740426	1	0.87787	374569/117245/283576/10555/83723/80339/7052/339983/375607/9926/8877/39/219970/3157/157570/38/51201/5050/54677	19
GO:0005184	GO:0005184	neuropeptide hormone activity	2/1573	30/18368	0.740563	1	0.87787	116/80763	2
GO:0016417	GO:0016417	S-acyltransferase activity	2/1573	30/18368	0.740563	1	0.87787	283576/51201	2
GO:0022829	GO:0022829	wide pore channel activity	2/1573	30/18368	0.740563	1	0.87787	57369/56666	2
GO:0046966	GO:0046966	thyroid hormone receptor binding	2/1573	30/18368	0.740563	1	0.87787	9324/10634	2
GO:0070566	GO:0070566	adenylyltransferase activity	2/1573	30/18368	0.740563	1	0.87787	4940/23057	2
GO:0016741	GO:0016741	transferase activity, transferring one-carbon groups	17/1573	225/18368	0.740622	1	0.87787	63976/59335/5409/59336/56978/118881/728464/1312/56341/3176/2628/345630/51531/4837/160428/2122/134145	17
GO:0008028	GO:0008028	monocarboxylic acid transmembrane transporter activity	4/1573	58/18368	0.743235	1	0.87787	84879/9194/10257/6533	4
GO:0048156	GO:0048156	tau protein binding	3/1573	45/18368	0.753009	1	0.87787	9024/9532/1020	3
GO:0000146	GO:0000146	microfilament motor activity	2/1573	31/18368	0.756973	1	0.87787	4620/4621	2
GO:0008157	GO:0008157	protein phosphatase 1 binding	2/1573	31/18368	0.756973	1	0.87787	116154/221692	2
GO:0031210	GO:0031210	phosphatidylcholine binding	2/1573	31/18368	0.756973	1	0.87787	10125/9468	2
GO:0043015	GO:0043015	gamma-tubulin binding	2/1573	31/18368	0.756973	1	0.87787	5142/5058	2
GO:0090482	GO:0090482	vitamin transmembrane transporter activity	2/1573	31/18368	0.756973	1	0.87787	113235/11182	2
GO:0140318	GO:0140318	protein transporter activity	2/1573	31/18368	0.756973	1	0.87787	23480/54543	2
GO:0033293	GO:0033293	monocarboxylic acid binding	5/1573	73/18368	0.760076	1	0.87787	5375/56603/2171/1646/1645	5
GO:0000900	GO:0000900	translation repressor activity, mRNA regulatory element binding	1/1573	16/18368	0.761425	1	0.87787	56853	1
GO:0005092	GO:0005092	GDP-dissociation inhibitor activity	1/1573	16/18368	0.761425	1	0.87787	398	1
GO:0015923	GO:0015923	mannosidase activity	1/1573	16/18368	0.761425	1	0.87787	4121	1
GO:0016888	GO:0016888	endodeoxyribonuclease activity, producing 5'-phosphomonoesters	1/1573	16/18368	0.761425	1	0.87787	9156	1
GO:0034979	GO:0034979	NAD-dependent protein deacetylase activity	1/1573	16/18368	0.761425	1	0.87787	79885	1
GO:0036122	GO:0036122	BMP binding	1/1573	16/18368	0.761425	1	0.87787	64388	1
GO:0047498	GO:0047498	calcium-dependent phospholipase A2 activity	1/1573	16/18368	0.761425	1	0.87787	50487	1
GO:0050700	GO:0050700	CARD domain binding	1/1573	16/18368	0.761425	1	0.87787	84270	1
GO:0070402	GO:0070402	NADPH binding	1/1573	16/18368	0.761425	1	0.87787	3930	1
GO:0017022	GO:0017022	myosin binding	5/1573	74/18368	0.770493	1	0.87787	22998/57477/5864/11151/9515	5
GO:0001223	GO:0001223	transcription coactivator binding	2/1573	32/18368	0.772477	1	0.87787	5465/367	2
GO:0031624	GO:0031624	ubiquitin conjugating enzyme binding	2/1573	32/18368	0.772477	1	0.87787	5465/9781	2
GO:0048019	GO:0048019	receptor antagonist activity	2/1573	32/18368	0.772477	1	0.87787	2100/27122	2
GO:0004659	GO:0004659	prenyltransferase activity	1/1573	17/18368	0.781874	1	0.87787	2224	1
GO:0005149	GO:0005149	interleukin-1 receptor binding	1/1573	17/18368	0.781874	1	0.87787	4615	1
GO:0009881	GO:0009881	photoreceptor activity	1/1573	17/18368	0.781874	1	0.87787	54112	1
GO:0015095	GO:0015095	magnesium ion transmembrane transporter activity	1/1573	17/18368	0.781874	1	0.87787	79815	1
GO:0015116	GO:0015116	sulfate transmembrane transporter activity	1/1573	17/18368	0.781874	1	0.87787	65012	1
GO:0017081	GO:0017081	chloride channel regulator activity	1/1573	17/18368	0.781874	1	0.87787	65268	1
GO:0031489	GO:0031489	myosin V binding	1/1573	17/18368	0.781874	1	0.87787	5864	1
GO:0042625	GO:0042625	ATPase-coupled ion transmembrane transporter activity	1/1573	17/18368	0.781874	1	0.87787	90423	1
GO:0043024	GO:0043024	ribosomal small subunit binding	1/1573	17/18368	0.781874	1	0.87787	5292	1
GO:0044769	GO:0044769	ATPase activity, coupled to transmembrane movement of ions, rotational mechanism	1/1573	17/18368	0.781874	1	0.87787	90423	1
GO:0046961	GO:0046961	proton-transporting ATPase activity, rotational mechanism	1/1573	17/18368	0.781874	1	0.87787	90423	1
GO:0048531	GO:0048531	beta-1,3-galactosyltransferase activity	1/1573	17/18368	0.781874	1	0.87787	8707	1
GO:0070064	GO:0070064	proline-rich region binding	1/1573	17/18368	0.781874	1	0.87787	595	1
GO:0019239	GO:0019239	deaminase activity	2/1573	33/18368	0.78711	1	0.87787	272/81602	2
GO:0005126	GO:0005126	cytokine receptor binding	20/1573	271/18368	0.788462	1	0.87787	2277/4914/6376/7423/7042/1270/8996/9244/1003/6347/6387/3570/8742/4615/4254/9466/199731/7424/64750/3977	20
GO:0030246	GO:0030246	carbohydrate binding	20/1573	271/18368	0.788462	1	0.87787	114132/3122/4885/80201/442117/5806/26033/143903/5168/2645/6900/2591/226/5167/80216/55057/26290/3958/5066/140578	20
GO:1990841	GO:1990841	promoter-specific chromatin binding	4/1573	62/18368	0.788902	1	0.87787	5458/2303/1958/4303	4
GO:0008757	GO:0008757	S-adenosylmethionine-dependent methyltransferase activity	11/1573	156/18368	0.790843	1	0.87787	63976/5409/118881/1312/56341/3176/345630/51531/4837/2122/134145	11
GO:0031267	GO:0031267	small GTPase binding	19/1573	259/18368	0.79207	1	0.87787	22895/89846/81553/857/302/94121/3706/8936/23500/1730/117/9783/10133/23580/54843/5058/51196/51555/92154	19
GO:0015078	GO:0015078	proton transmembrane transporter activity	9/1573	130/18368	0.792511	1	0.87787	51296/55244/50651/6553/113235/6550/1528/64116/90423	9
GO:0016887	GO:0016887	ATP hydrolysis activity	20/1573	272/18368	0.793676	1	0.87787	3310/64137/51761/3798/491/478/23046/124602/1107/3834/4621/3797/4176/4173/286410/4174/29028/641/55605/56992	20
GO:0140375	GO:0140375	immune receptor activity	10/1573	144/18368	0.798352	1	0.87787	3122/2675/2152/9244/3570/9466/57007/972/3977/3590	10
GO:0000295	GO:0000295	adenine nucleotide transmembrane transporter activity	1/1573	18/18368	0.800571	1	0.87787	284439	1
GO:0004438	GO:0004438	phosphatidylinositol-3-phosphatase activity	1/1573	18/18368	0.800571	1	0.87787	8871	1
GO:0004708	GO:0004708	MAP kinase kinase activity	1/1573	18/18368	0.800571	1	0.87787	55872	1
GO:0005229	GO:0005229	intracellular calcium activated chloride channel activity	1/1573	18/18368	0.800571	1	0.87787	57348	1
GO:0005346	GO:0005346	purine ribonucleotide transmembrane transporter activity	1/1573	18/18368	0.800571	1	0.87787	284439	1
GO:0008409	GO:0008409	5'-3' exonuclease activity	1/1573	18/18368	0.800571	1	0.87787	9156	1
GO:0016755	GO:0016755	aminoacyltransferase activity	1/1573	18/18368	0.800571	1	0.87787	7052	1
GO:0033549	GO:0033549	MAP kinase phosphatase activity	1/1573	18/18368	0.800571	1	0.87787	78986	1
GO:0042834	GO:0042834	peptidoglycan binding	1/1573	18/18368	0.800571	1	0.87787	7097	1
GO:0061778	GO:0061778	intracellular chloride channel activity	1/1573	18/18368	0.800571	1	0.87787	57348	1
GO:1904047	GO:1904047	S-adenosyl-L-methionine binding	1/1573	18/18368	0.800571	1	0.87787	56341	1
GO:0016831	GO:0016831	carboxy-lyase activity	2/1573	34/18368	0.800907	1	0.87787	1644/3067	2
GO:0030291	GO:0030291	protein serine/threonine kinase inhibitor activity	2/1573	34/18368	0.800907	1	0.87787	5569/51422	2
GO:0052866	GO:0052866	phosphatidylinositol phosphate phosphatase activity	2/1573	34/18368	0.800907	1	0.87787	27124/8871	2
GO:0008009	GO:0008009	chemokine activity	3/1573	49/18368	0.802534	1	0.87787	6376/6347/6387	3
GO:0032813	GO:0032813	tumor necrosis factor receptor superfamily binding	3/1573	49/18368	0.802534	1	0.87787	8996/8742/4615	3
GO:0043539	GO:0043539	protein serine/threonine kinase activator activity	3/1573	49/18368	0.802534	1	0.87787	81617/8851/8941	3
GO:1990782	GO:1990782	protein tyrosine kinase binding	7/1573	105/18368	0.805418	1	0.87787	1826/9796/1003/199731/4739/53358/5111	7
GO:0003713	GO:0003713	transcription coactivator activity	19/1573	262/18368	0.807595	1	0.87787	51412/84969/63976/84159/7041/2113/5579/27063/7706/9830/9124/85363/25937/23286/9219/8805/6604/56943/10138	19
GO:0003712	GO:0003712	transcription coregulator activity	37/1573	489/18368	0.809552	1	0.87787	51412/8110/862/84969/63976/84159/79816/7041/7020/2113/863/29995/5579/9079/27063/7706/9830/221895/9124/85363/25937/10409/166/23286/54625/90665/8091/9219/51053/8805/57761/57727/6604/56943/57713/595/10138	37
GO:0030159	GO:0030159	signaling receptor complex adaptor activity	3/1573	50/18368	0.813528	1	0.87787	80852/2887/9863	3
GO:0000339	GO:0000339	RNA cap binding	1/1573	19/18368	0.817667	1	0.87787	317649	1
GO:0003746	GO:0003746	translation elongation factor activity	1/1573	19/18368	0.817667	1	0.87787	1917	1
GO:0004129	GO:0004129	cytochrome-c oxidase activity	1/1573	19/18368	0.817667	1	0.87787	1528	1
GO:0004675	GO:0004675	transmembrane receptor protein serine/threonine kinase activity	1/1573	19/18368	0.817667	1	0.87787	92	1
GO:0004745	GO:0004745	NAD-retinol dehydrogenase activity	1/1573	19/18368	0.817667	1	0.87787	9249	1
GO:0016646	GO:0016646	oxidoreductase activity, acting on the CH-NH group of donors, NAD or NADP as acceptor	1/1573	19/18368	0.817667	1	0.87787	160428	1
GO:0035615	GO:0035615	clathrin adaptor activity	1/1573	19/18368	0.817667	1	0.87787	9026	1
GO:0052744	GO:0052744	phosphatidylinositol monophosphate phosphatase activity	1/1573	19/18368	0.817667	1	0.87787	8871	1
GO:0030145	GO:0030145	manganese ion binding	4/1573	65/18368	0.818698	1	0.87787	108/2591/254552/5292	4
GO:0061659	GO:0061659	ubiquitin-like protein ligase activity	23/1573	316/18368	0.821681	1	0.87787	283948/23072/342897/142689/84675/285533/7706/1959/9830/25893/57161/85363/23321/494470/23220/151636/8805/10293/9781/26272/51127/64750/114804	23
GO:0051020	GO:0051020	GTPase binding	21/1573	291/18368	0.823983	1	0.87787	22895/89846/81553/857/302/94121/5798/3706/8936/55698/23500/1730/117/9783/10133/23580/54843/5058/51196/51555/92154	21
GO:0004601	GO:0004601	peroxidase activity	3/1573	51/18368	0.823998	1	0.87787	114757/7001/53905	3
GO:0061630	GO:0061630	ubiquitin protein ligase activity	22/1573	304/18368	0.824969	1	0.87787	283948/23072/342897/142689/84675/285533/7706/9830/25893/57161/85363/23321/494470/23220/151636/8805/10293/9781/26272/51127/64750/114804	22
GO:0008168	GO:0008168	methyltransferase activity	15/1573	214/18368	0.825757	1	0.87787	63976/59335/5409/59336/56978/118881/728464/1312/56341/3176/345630/51531/4837/2122/134145	15
GO:0016814	GO:0016814	hydrolase activity, acting on carbon-nitrogen (but not peptide) bonds, in cyclic amidines	2/1573	36/18368	0.826137	1	0.87787	272/81602	2
GO:0023023	GO:0023023	MHC protein complex binding	2/1573	36/18368	0.826137	1	0.87787	3122/972	2
GO:0001091	GO:0001091	RNA polymerase II general transcription initiation factor binding	1/1573	20/18368	0.833298	1	0.87787	367	1
GO:0009678	GO:0009678	pyrophosphate hydrolysis-driven proton transmembrane transporter activity	1/1573	20/18368	0.833298	1	0.87787	90423	1
GO:0016505	GO:0016505	peptidase activator activity involved in apoptotic process	1/1573	20/18368	0.833298	1	0.87787	1075	1
GO:0016675	GO:0016675	oxidoreductase activity, acting on a heme group of donors	1/1573	20/18368	0.833298	1	0.87787	1528	1
GO:0030296	GO:0030296	protein tyrosine kinase activator activity	1/1573	20/18368	0.833298	1	0.87787	100133941	1
GO:0031418	GO:0031418	L-ascorbic acid binding	1/1573	20/18368	0.833298	1	0.87787	5066	1
GO:0031683	GO:0031683	G-protein beta/gamma-subunit complex binding	1/1573	20/18368	0.833298	1	0.87787	2775	1
GO:0035014	GO:0035014	phosphatidylinositol 3-kinase regulator activity	1/1573	20/18368	0.833298	1	0.87787	116986	1
GO:0097001	GO:0097001	ceramide binding	1/1573	20/18368	0.833298	1	0.87787	25999	1
GO:0140312	GO:0140312	cargo adaptor activity	1/1573	20/18368	0.833298	1	0.87787	9026	1
GO:0016830	GO:0016830	carbon-carbon lyase activity	3/1573	52/18368	0.833961	1	0.87787	1644/226/3067	3
GO:0005109	GO:0005109	frizzled binding	2/1573	37/18368	0.837641	1	0.87787	7476/7474	2
GO:0016409	GO:0016409	palmitoyltransferase activity	2/1573	37/18368	0.837641	1	0.87787	283576/51201	2
GO:0003684	GO:0003684	damaged DNA binding	4/1573	68/18368	0.844941	1	0.87787	79661/55247/5111/641	4
GO:0005243	GO:0005243	gap junction channel activity	1/1573	21/18368	0.847589	1	0.87787	57369	1
GO:0008391	GO:0008391	arachidonic acid monooxygenase activity	1/1573	21/18368	0.847589	1	0.87787	1543	1
GO:0015125	GO:0015125	bile acid transmembrane transporter activity	1/1573	21/18368	0.847589	1	0.87787	10257	1
GO:0140416	GO:0140416	transcription regulator inhibitor activity	1/1573	21/18368	0.847589	1	0.87787	3400	1
GO:0003755	GO:0003755	peptidyl-prolyl cis-trans isomerase activity	2/1573	38/18368	0.848452	1	0.87787	2281/55033	2
GO:0044390	GO:0044390	ubiquitin-like protein conjugating enzyme binding	2/1573	38/18368	0.848452	1	0.87787	5465/9781	2
GO:0016810	GO:0016810	hydrolase activity, acting on carbon-nitrogen (but not peptide) bonds	8/1573	125/18368	0.849335	1	0.87787	374569/7052/23576/272/26873/79885/9219/81602	8
GO:0061629	GO:0061629	RNA polymerase II-specific DNA-binding transcription factor binding	21/1573	299/18368	0.857502	1	0.87787	8320/4760/2637/93986/55502/78986/7041/5579/27063/2353/4808/1959/5465/9219/151636/8805/9324/10634/6604/5111/367	21
GO:0005504	GO:0005504	fatty acid binding	2/1573	39/18368	0.858603	1	0.87787	5375/2171	2
GO:0019825	GO:0019825	oxygen binding	2/1573	39/18368	0.858603	1	0.87787	114757/1543	2
GO:0008649	GO:0008649	rRNA methyltransferase activity	1/1573	22/18368	0.860656	1	0.87787	345630	1
GO:0016881	GO:0016881	acid-amino acid ligase activity	1/1573	22/18368	0.860656	1	0.87787	284076	1
GO:0030742	GO:0030742	GTP-dependent protein binding	1/1573	22/18368	0.860656	1	0.87787	5864	1
GO:0140102	GO:0140102	catalytic activity, acting on a rRNA	1/1573	22/18368	0.860656	1	0.87787	345630	1
GO:0016684	GO:0016684	oxidoreductase activity, acting on peroxide as acceptor	3/1573	55/18368	0.860983	1	0.87787	114757/7001/53905	3
GO:0016811	GO:0016811	hydrolase activity, acting on carbon-nitrogen (but not peptide) bonds, in linear amides	4/1573	71/18368	0.867905	1	0.87787	374569/7052/79885/9219	4
GO:0031491	GO:0031491	nucleosome binding	4/1573	71/18368	0.867905	1	0.87787	8091/9219/9324/79366	4
GO:0016712	GO:0016712	oxidoreductase activity, acting on paired donors, with incorporation or reduction of molecular oxygen, reduced flavin or flavoprotein as one donor, and incorporation of one atom of oxygen	2/1573	40/18368	0.868128	1	0.87787	1543/1545	2
GO:0043028	GO:0043028	cysteine-type endopeptidase regulator activity involved in apoptotic process	2/1573	40/18368	0.868128	1	0.87787	8996/5272	2
GO:0004869	GO:0004869	cysteine-type endopeptidase inhibitor activity	3/1573	56/18368	0.869091	1	0.87787	6695/8996/5272	3
GO:0030374	GO:0030374	nuclear receptor coactivator activity	3/1573	56/18368	0.869091	1	0.87787	2113/5579/56943	3
GO:0045309	GO:0045309	protein phosphorylated amino acid binding	3/1573	56/18368	0.869091	1	0.87787	64092/6461/53358	3
GO:0031072	GO:0031072	heat shock protein binding	8/1573	129/18368	0.872027	1	0.87787	3310/1543/135138/2908/3767/9532/573/1020	8
GO:0004529	GO:0004529	exodeoxyribonuclease activity	1/1573	23/18368	0.872604	1	0.87787	9156	1
GO:0008143	GO:0008143	poly(A) binding	1/1573	23/18368	0.872604	1	0.87787	1996	1
GO:0016493	GO:0016493	C-C chemokine receptor activity	1/1573	23/18368	0.872604	1	0.87787	57007	1
GO:0016895	GO:0016895	exodeoxyribonuclease activity, producing 5'-phosphomonoesters	1/1573	23/18368	0.872604	1	0.87787	9156	1
GO:0017025	GO:0017025	TBP-class protein binding	1/1573	23/18368	0.872604	1	0.87787	23066	1
GO:0019865	GO:0019865	immunoglobulin binding	1/1573	23/18368	0.872604	1	0.87787	3958	1
GO:0050750	GO:0050750	low-density lipoprotein particle receptor binding	1/1573	23/18368	0.872604	1	0.87787	255738	1
GO:0070530	GO:0070530	K63-linked polyubiquitin modification-dependent protein binding	1/1573	23/18368	0.872604	1	0.87787	10133	1
GO:0008194	GO:0008194	UDP-glycosyltransferase activity	9/1573	143/18368	0.872696	1	0.87787	25834/8707/2583/442117/26301/2591/11320/135152/26290	9
GO:0016859	GO:0016859	cis-trans isomerase activity	2/1573	41/18368	0.87706	1	0.87787	2281/55033	2
GO:0008276	GO:0008276	protein methyltransferase activity	5/1573	88/18368	0.88225	1	0.87787	63976/56341/345630/2122/134145	5
GO:0051219	GO:0051219	phosphoprotein binding	5/1573	88/18368	0.88225	1	0.87787	64092/114787/6461/4281/53358	5
GO:0000030	GO:0000030	mannosyltransferase activity	1/1573	24/18368	0.883527	1	0.87787	9488	1
GO:0001965	GO:0001965	G-protein alpha-subunit binding	1/1573	24/18368	0.883527	1	0.87787	5999	1
GO:0019789	GO:0019789	SUMO transferase activity	1/1573	24/18368	0.883527	1	0.87787	1959	1
GO:0043274	GO:0043274	phospholipase binding	1/1573	24/18368	0.883527	1	0.87787	4747	1
GO:0050431	GO:0050431	transforming growth factor beta binding	1/1573	24/18368	0.883527	1	0.87787	4054	1
GO:0070840	GO:0070840	dynein complex binding	1/1573	24/18368	0.883527	1	0.87787	348807	1
GO:0005096	GO:0005096	GTPase activator activity	33/1573	462/18368	0.885028	1	0.87787	5999/216/89846/116986/85397/1124/8787/10125/115557/57449/54869/577/116983/115703/8490/221178/221002/8997/440073/57186/398/11033/8786/9267/57522/55789/9515/8601/51196/92154/9844/55616/83874	33
GO:0003725	GO:0003725	double-stranded RNA binding	4/1573	74/18368	0.887882	1	0.87787	4940/23180/7431/10376	4
GO:0016279	GO:0016279	protein-lysine N-methyltransferase activity	3/1573	59/18368	0.890961	1	0.87787	63976/2122/134145	3
GO:0018024	GO:0018024	histone-lysine N-methyltransferase activity	2/1573	43/18368	0.89327	1	0.87787	63976/2122	2
GO:0030544	GO:0030544	Hsp70 protein binding	2/1573	43/18368	0.89327	1	0.87787	1543/135138	2
GO:0008327	GO:0008327	methyl-CpG binding	1/1573	25/18368	0.893515	1	0.87787	2079	1
GO:0019003	GO:0019003	GDP binding	4/1573	75/18368	0.893928	1	0.87787	51209/148252/51762/388	4
GO:0016278	GO:0016278	lysine N-methyltransferase activity	3/1573	60/18368	0.897488	1	0.87787	63976/2122/134145	3
GO:0008375	GO:0008375	acetylglucosaminyltransferase activity	2/1573	44/18368	0.900608	1	0.87787	25834/11320	2
GO:0001637	GO:0001637	G protein-coupled chemoattractant receptor activity	1/1573	26/18368	0.902647	1	0.87787	57007	1
GO:0004950	GO:0004950	chemokine receptor activity	1/1573	26/18368	0.902647	1	0.87787	57007	1
GO:0008198	GO:0008198	ferrous iron binding	1/1573	26/18368	0.902647	1	0.87787	1036	1
GO:0005506	GO:0005506	iron ion binding	9/1573	151/18368	0.90808	1	0.87787	56603/114757/1543/1545/6241/1036/7166/10858/6319	9
GO:0016791	GO:0016791	phosphatase activity	18/1573	275/18368	0.909775	1	0.87787	374462/54886/78986/5791/5800/130367/2139/5799/5209/64943/994/761/4621/54961/27124/5797/3632/8871	18
GO:0001221	GO:0001221	transcription coregulator binding	4/1573	78/18368	0.91038	1	0.87787	23625/5465/7975/367	4
GO:0001671	GO:0001671	ATPase activator activity	1/1573	27/18368	0.910996	1	0.87787	5864	1
GO:0016866	GO:0016866	intramolecular transferase activity	1/1573	27/18368	0.910996	1	0.87787	283209	1
GO:0051959	GO:0051959	dynein light intermediate chain binding	1/1573	27/18368	0.910996	1	0.87787	29911	1
GO:0044389	GO:0044389	ubiquitin-like protein ligase binding	21/1573	316/18368	0.912373	1	0.87787	5243/3310/6331/8325/9627/5798/1734/135138/1959/1152/666/4281/11337/9532/151636/57761/573/10376/7345/28951/5080	21
GO:0140296	GO:0140296	general transcription initiation factor binding	2/1573	46/18368	0.913893	1	0.87787	23066/367	2
GO:0030695	GO:0030695	GTPase regulator activity	34/1573	488/18368	0.91627	1	0.87787	5999/216/89846/116986/10900/85397/1124/8787/10125/115557/57449/54869/577/116983/115703/8490/221178/221002/8997/440073/57186/398/11033/8786/9267/57522/55789/9515/8601/51196/92154/9844/55616/83874	34
GO:0060589	GO:0060589	nucleoside-triphosphatase regulator activity	34/1573	488/18368	0.91627	1	0.87787	5999/216/89846/116986/10900/85397/1124/8787/10125/115557/57449/54869/577/116983/115703/8490/221178/221002/8997/440073/57186/398/11033/8786/9267/57522/55789/9515/8601/51196/92154/9844/55616/83874	34
GO:0017056	GO:0017056	structural constituent of nuclear pore	1/1573	28/18368	0.918629	1	0.87787	129401	1
GO:0051861	GO:0051861	glycolipid binding	1/1573	28/18368	0.918629	1	0.87787	25999	1
GO:0070325	GO:0070325	lipoprotein particle receptor binding	1/1573	28/18368	0.918629	1	0.87787	255738	1
GO:0008138	GO:0008138	protein tyrosine/serine/threonine phosphatase activity	2/1573	47/18368	0.919892	1	0.87787	78986/54961	2
GO:0016758	GO:0016758	hexosyltransferase activity	12/1573	197/18368	0.921246	1	0.87787	25834/8707/2583/442117/26301/10690/2591/11320/135152/1890/26290/9488	12
GO:0016705	GO:0016705	oxidoreductase activity, acting on paired donors, with incorporation or reduction of molecular oxygen	10/1573	170/18368	0.924755	1	0.87787	56603/1543/1545/1646/7166/9415/5066/10858/6319/1645	10
GO:0016879	GO:0016879	ligase activity, forming carbon-nitrogen bonds	2/1573	48/18368	0.925496	1	0.87787	284076/284716	2
GO:0048020	GO:0048020	CCR chemokine receptor binding	2/1573	48/18368	0.925496	1	0.87787	6376/6347	2
GO:0016645	GO:0016645	oxidoreductase activity, acting on the CH-NH group of donors	1/1573	29/18368	0.925608	1	0.87787	160428	1
GO:0035250	GO:0035250	UDP-galactosyltransferase activity	1/1573	29/18368	0.925608	1	0.87787	8707	1
GO:0070273	GO:0070273	phosphatidylinositol-4-phosphate binding	1/1573	29/18368	0.925608	1	0.87787	80183	1
GO:0070717	GO:0070717	poly-purine tract binding	1/1573	29/18368	0.925608	1	0.87787	1996	1
GO:0004175	GO:0004175	endopeptidase activity	29/1573	430/18368	0.930721	1	0.87787	5122/162494/7092/11096/4326/5126/4316/2161/57211/1803/4311/170692/255738/2191/5069/2152/79258/170689/80975/649/25825/715/840/1075/57486/9700/7345/4323/83886	29
GO:0031625	GO:0031625	ubiquitin protein ligase binding	19/1573	297/18368	0.931447	1	0.87787	5243/3310/6331/8325/9627/1734/135138/1959/1152/666/4281/11337/9532/57761/573/10376/7345/28951/5080	19
GO:0016853	GO:0016853	isomerase activity	9/1573	158/18368	0.931853	1	0.87787	1638/283209/55068/3157/84056/10954/2281/3422/55033	9
GO:0140097	GO:0140097	catalytic activity, acting on DNA	14/1573	229/18368	0.932674	1	0.87787	301/1107/11144/7516/79661/8091/55247/4176/5111/9156/4173/4174/641/5983	14
GO:0016922	GO:0016922	nuclear receptor binding	8/1573	144/18368	0.933517	1	0.87787	93986/7041/5579/8805/9324/10634/6604/5111	8
GO:0015932	GO:0015932	nucleobase-containing compound transmembrane transporter activity	2/1573	50/18368	0.935612	1	0.87787	10257/284439	2
GO:0004721	GO:0004721	phosphoprotein phosphatase activity	10/1573	174/18368	0.936358	1	0.87787	374462/78986/5791/5800/2139/5799/994/4621/54961/5797	10
GO:0005164	GO:0005164	tumor necrosis factor receptor binding	1/1573	31/18368	0.937823	1	0.87787	8742	1
GO:0008080	GO:0008080	N-acetyltransferase activity	3/1573	68/18368	0.938245	1	0.87787	339983/375607/157570	3
GO:0016779	GO:0016779	nucleotidyltransferase activity	7/1573	132/18368	0.941843	1	0.87787	4081/4940/9468/23057/115004/54187/5833	7
GO:0001222	GO:0001222	transcription corepressor binding	1/1573	32/18368	0.943157	1	0.87787	23625	1
GO:0008175	GO:0008175	tRNA methyltransferase activity	1/1573	32/18368	0.943157	1	0.87787	51531	1
GO:0008378	GO:0008378	galactosyltransferase activity	1/1573	32/18368	0.943157	1	0.87787	8707	1
GO:0030332	GO:0030332	cyclin binding	1/1573	32/18368	0.943157	1	0.87787	3642	1
GO:0071889	GO:0071889	14-3-3 protein binding	1/1573	32/18368	0.943157	1	0.87787	9750	1
GO:0140658	GO:0140658	ATP-dependent chromatin remodeler activity	1/1573	32/18368	0.943157	1	0.87787	1107	1
GO:0016209	GO:0016209	antioxidant activity	4/1573	86/18368	0.943681	1	0.87787	114757/2745/7001/53905	4
GO:0003727	GO:0003727	single-stranded RNA binding	4/1573	87/18368	0.946934	1	0.87787	1746/1996/301/54596	4
GO:0031369	GO:0031369	translation initiation factor binding	1/1573	33/18368	0.948033	1	0.87787	1978	1
GO:0016651	GO:0016651	oxidoreductase activity, acting on NAD(P)H	4/1573	88/18368	0.950014	1	0.87787	55068/1646/53905/1645	4
GO:0016874	GO:0016874	ligase activity	9/1573	165/18368	0.950103	1	0.87787	84532/23305/2180/284076/7706/284716/80221/7318/7345	9
GO:0005085	GO:0005085	guanyl-nucleotide exchange factor activity	13/1573	223/18368	0.950523	1	0.87787	89846/10125/115557/57449/54869/221178/221002/8997/440073/9267/51196/9844/83874	13
GO:0042379	GO:0042379	chemokine receptor binding	3/1573	72/18368	0.952439	1	0.87787	6376/6347/6387	3
GO:0004993	GO:0004993	G protein-coupled serotonin receptor activity	1/1573	34/18368	0.952491	1	0.87787	1129	1
GO:0015020	GO:0015020	glucuronosyltransferase activity	1/1573	34/18368	0.952491	1	0.87787	135152	1
GO:0016891	GO:0016891	endoribonuclease activity, producing 5'-phosphomonoesters	1/1573	34/18368	0.952491	1	0.87787	9156	1
GO:0045505	GO:0045505	dynein intermediate chain binding	1/1573	34/18368	0.952491	1	0.87787	200132	1
GO:0099589	GO:0099589	serotonin receptor activity	1/1573	34/18368	0.952491	1	0.87787	1129	1
GO:0004842	GO:0004842	ubiquitin-protein transferase activity	28/1573	433/18368	0.9566	1	0.87787	283948/23072/342897/142689/221687/84675/727800/285533/7706/9830/25893/57161/85363/23321/494470/50862/23220/151636/8805/10293/9781/26272/51127/134111/64750/7318/51514/114804	28
GO:0042162	GO:0042162	telomeric DNA binding	1/1573	36/18368	0.960294	1	0.87787	641	1
GO:0061631	GO:0061631	ubiquitin conjugating enzyme activity	1/1573	36/18368	0.960294	1	0.87787	134111	1
GO:0097718	GO:0097718	disordered domain specific binding	1/1573	36/18368	0.960294	1	0.87787	7430	1
GO:0016655	GO:0016655	oxidoreductase activity, acting on NAD(P)H, quinone or similar compound as acceptor	2/1573	57/18368	0.961682	1	0.87787	1646/1645	2
GO:0071949	GO:0071949	FAD binding	1/1573	37/18368	0.963701	1	0.87787	1718	1
GO:0004553	GO:0004553	hydrolase activity, hydrolyzing O-glycosyl compounds	4/1573	94/18368	0.965292	1	0.87787	89944/57462/4121/3425	4
GO:0004520	GO:0004520	endodeoxyribonuclease activity	1/1573	38/18368	0.966816	1	0.87787	9156	1
GO:0030971	GO:0030971	receptor tyrosine kinase binding	3/1573	78/18368	0.968125	1	0.87787	199731/53358/5111	3
GO:0019787	GO:0019787	ubiquitin-like protein transferase activity	29/1573	458/18368	0.969437	1	0.87787	283948/23072/342897/142689/221687/84675/727800/285533/7706/1959/9830/25893/57161/85363/23321/494470/50862/23220/151636/8805/10293/9781/26272/51127/134111/64750/7318/51514/114804	29
GO:0032451	GO:0032451	demethylase activity	1/1573	39/18368	0.969664	1	0.87787	1543	1
GO:0061650	GO:0061650	ubiquitin-like protein conjugating enzyme activity	1/1573	39/18368	0.969664	1	0.87787	134111	1
GO:0004527	GO:0004527	exonuclease activity	3/1573	80/18368	0.972164	1	0.87787	5168/5167/9156	3
GO:0030331	GO:0030331	estrogen receptor binding	1/1573	41/18368	0.974647	1	0.87787	5111	1
GO:0032266	GO:0032266	phosphatidylinositol-3-phosphate binding	1/1573	43/18368	0.978813	1	0.87787	80183	1
GO:0008173	GO:0008173	RNA methyltransferase activity	2/1573	65/18368	0.979107	1	0.87787	345630/51531	2
GO:0050660	GO:0050660	flavin adenine dinucleotide binding	3/1573	85/18368	0.980242	1	0.87787	4128/1718/4129	3
GO:0003954	GO:0003954	NADH dehydrogenase activity	1/1573	45/18368	0.982294	1	0.87787	55068	1
GO:0004715	GO:0004715	non-membrane spanning protein tyrosine kinase activity	1/1573	45/18368	0.982294	1	0.87787	5580	1
GO:0016893	GO:0016893	endonuclease activity, active with either ribo- or deoxyribonucleic acids and producing 5'-phosphomonoesters	1/1573	45/18368	0.982294	1	0.87787	9156	1
GO:0004386	GO:0004386	helicase activity	7/1573	156/18368	0.983215	1	0.87787	301/1107/4176/4173/4174/641/5983	7
GO:0001098	GO:0001098	basal transcription machinery binding	2/1573	70/18368	0.985785	1	0.87787	54623/367	2
GO:0001099	GO:0001099	basal RNA polymerase II transcription machinery binding	2/1573	70/18368	0.985785	1	0.87787	54623/367	2
GO:0051213	GO:0051213	dioxygenase activity	3/1573	92/18368	0.987882	1	0.87787	84842/253982/1036	3
GO:0000993	GO:0000993	RNA polymerase II complex binding	1/1573	50/18368	0.988697	1	0.87787	54623	1
GO:0005048	GO:0005048	signal sequence binding	1/1573	50/18368	0.988697	1	0.87787	51555	1
GO:0106306	GO:0106306	protein serine phosphatase activity	2/1573	73/18368	0.988739	1	0.87787	78986/54961	2
GO:0106307	GO:0106307	protein threonine phosphatase activity	2/1573	73/18368	0.988739	1	0.87787	78986/54961	2
GO:0003743	GO:0003743	translation initiation factor activity	1/1573	51/18368	0.989668	1	0.87787	317649	1
GO:0008227	GO:0008227	G protein-coupled amine receptor activity	1/1573	51/18368	0.989668	1	0.87787	1129	1
GO:0031593	GO:0031593	polyubiquitin modification-dependent protein binding	1/1573	52/18368	0.990555	1	0.87787	10133	1
GO:0017069	GO:0017069	snRNA binding	1/1573	53/18368	0.991366	1	0.87787	11189	1
GO:0004722	GO:0004722	protein serine/threonine phosphatase activity	3/1573	98/18368	0.99209	1	0.87787	78986/4621/54961	3
GO:0004197	GO:0004197	cysteine-type endopeptidase activity	4/1573	119/18368	0.993078	1	0.87787	840/1075/9700/7345	4
GO:0004536	GO:0004536	deoxyribonuclease activity	1/1573	57/18368	0.993972	1	0.87787	9156	1
GO:0043175	GO:0043175	RNA polymerase core enzyme binding	1/1573	57/18368	0.993972	1	0.87787	54623	1
GO:0045182	GO:0045182	translation regulator activity	5/1573	140/18368	0.994204	1	0.87787	1996/1917/56853/1978/317649	5
GO:0016796	GO:0016796	exonuclease activity, active with either ribo- or deoxyribonucleic acids and producing 5'-phosphomonoesters	1/1573	59/18368	0.994963	1	0.87787	9156	1
GO:0008135	GO:0008135	translation factor activity, RNA binding	2/1573	84/18368	0.995259	1	0.87787	1917/317649	2
GO:0090079	GO:0090079	translation regulator activity, nucleic acid binding	3/1573	108/18368	0.996166	1	0.87787	1917/56853/317649	3
GO:0004519	GO:0004519	endonuclease activity	4/1573	129/18368	0.996489	1	0.87787	79661/8091/55247/9156	4
GO:0008047	GO:0008047	enzyme activator activity	3/1573	110/18368	0.996689	1	0.87787	4326/5580/151636	3
GO:0047485	GO:0047485	protein N-terminus binding	3/1573	110/18368	0.996689	1	0.87787	2745/11130/7804	3
GO:0140677	GO:0140677	molecular function activator activity	5/1573	150/18368	0.99696	1	0.87787	4326/219527/5864/5580/151636	5
GO:0003823	GO:0003823	antigen binding	6/1573	171/18368	0.997451	1	0.87787	3122/10417/6890/8140/1718/3107	6
GO:0043130	GO:0043130	ubiquitin binding	2/1573	92/18368	0.997496	1	0.87787	58476/7345	2
GO:0051536	GO:0051536	iron-sulfur cluster binding	1/1573	68/18368	0.997756	1	0.87787	18	1
GO:0051540	GO:0051540	metal cluster binding	1/1573	68/18368	0.997756	1	0.87787	18	1
GO:0004521	GO:0004521	endoribonuclease activity	1/1573	69/18368	0.997949	1	0.87787	9156	1
GO:0004518	GO:0004518	nuclease activity	8/1573	210/18368	0.997972	1	0.87787	5168/5167/5359/25939/79661/8091/55247/9156	8
GO:0042393	GO:0042393	histone binding	10/1573	244/18368	0.997984	1	0.87787	8110/256380/4300/148398/5579/54556/151636/8805/29028/57713	10
GO:0140030	GO:0140030	modification-dependent protein binding	5/1573	160/18368	0.99843	1	0.87787	4300/124930/54556/8805/10133	5
GO:0000049	GO:0000049	tRNA binding	1/1573	72/18368	0.998434	1	0.87787	112487	1
GO:0015453	GO:0015453	oxidoreduction-driven active transmembrane transporter activity	1/1573	72/18368	0.998434	1	0.87787	1528	1
GO:0035064	GO:0035064	methylated histone binding	1/1573	73/18368	0.998569	1	0.87787	54556	1
GO:0070063	GO:0070063	RNA polymerase binding	1/1573	73/18368	0.998569	1	0.87787	54623	1
GO:0140034	GO:0140034	methylation-dependent protein binding	1/1573	73/18368	0.998569	1	0.87787	54556	1
GO:0140104	GO:0140104	molecular carrier activity	1/1573	73/18368	0.998569	1	0.87787	114757	1
GO:0009055	GO:0009055	electron transfer activity	3/1573	126/18368	0.998995	1	0.87787	9249/1528/4129	3
GO:0008234	GO:0008234	cysteine-type peptidase activity	6/1573	190/18368	0.999246	1	0.87787	124739/840/1075/9700/84971/7345	6
GO:0032182	GO:0032182	ubiquitin-like protein binding	2/1573	111/18368	0.999463	1	0.87787	58476/7345	2
GO:0004843	GO:0004843	thiol-dependent deubiquitinase	2/1573	113/18368	0.999544	1	0.87787	124739/7345	2
GO:0101005	GO:0101005	deubiquitinase activity	2/1573	114/18368	0.99958	1	0.87787	124739/7345	2
GO:0003730	GO:0003730	mRNA 3'-UTR binding	6/1573	201/18368	0.999636	1	0.87787	1995/1996/54715/1993/57060/10659	6
GO:0004540	GO:0004540	ribonuclease activity	2/1573	116/18368	0.999644	1	0.87787	25939/9156	2
GO:0051082	GO:0051082	unfolded protein binding	2/1573	122/18368	0.999783	1	0.87787	3310/10036	2
GO:0140101	GO:0140101	catalytic activity, acting on a tRNA	2/1573	124/18368	0.999816	1	0.87787	112487/51531	2
GO:0019783	GO:0019783	ubiquitin-like protein-specific protease activity	2/1573	125/18368	0.99983	1	0.87787	124739/7345	2
GO:0008242	GO:0008242	omega peptidase activity	2/1573	126/18368	0.999844	1	0.87787	124739/7345	2
GO:0003735	GO:0003735	structural constituent of ribosome	3/1573	182/18368	0.999987	1	0.87787	6228/51069/6156	3
GO:0043021	GO:0043021	ribonucleoprotein complex binding	1/1573	149/18368	0.999998	1	0.87787	5292	1
GO:0150100	GO:0150100	RNA binding involved in posttranscriptional gene silencing	2/1573	254/18368	1	1	0.87787	406941/407975	2
GO:1903231	GO:1903231	mRNA binding involved in posttranscriptional gene silencing	2/1573	254/18368	1	1	0.87787	406941/407975	2
GO:0140098	GO:0140098	catalytic activity, acting on RNA	5/1573	386/18368	1	1	0.87787	112487/25939/345630/51531/9156	5
GO:0004984	GO:0004984	olfactory receptor activity	1/1573	430/18368	1	1	0.87787	81285	1

## Sheet: ectoderm_DF2-KO_vs_H1_upDEG_2FC
	ID	Description	GeneRatio	BgRatio	pvalue	p.adjust	qvalue	geneID	Count
GO:0030695	GO:0030695	GTPase regulator activity	67/1597	488/18368	0.000119327	0.0607973	0.0577796	26084/23096/8829/23236/9093/6001/395/6004/393/121512/23061/10928/10788/5909/7074/57221/79822/9411/81704/23094/8831/51622/23101/83667/83478/201176/653268/126432/79658/285190/25894/10156/3071/9824/23348/63940/55843/2874/101060376/729857/23526/653489/100271927/57572/399/7984/22899/727851/84812/102723859/58480/140775/89839/414059/101060351/400966/9744/101060321/84220/729873/729540/84218/101060389/963…	67
GO:0060589	GO:0060589	nucleoside-triphosphatase regulator activity	67/1597	488/18368	0.000119327	0.0607973	0.0577796	26084/23096/8829/23236/9093/6001/395/6004/393/121512/23061/10928/10788/5909/7074/57221/79822/9411/81704/23094/8831/51622/23101/83667/83478/201176/653268/126432/79658/285190/25894/10156/3071/9824/23348/63940/55843/2874/101060376/729857/23526/653489/100271927/57572/399/7984/22899/727851/84812/102723859/58480/140775/89839/414059/101060351/400966/9744/101060321/84220/729873/729540/84218/101060389/963…	67
GO:0005096	GO:0005096	GTPase activator activity	62/1597	462/18368	0.000391453	0.101503	0.0964651	26084/23096/8829/23236/6001/395/6004/393/121512/23061/10928/10788/5909/7074/57221/79822/9411/81704/23094/8831/51622/23101/83478/201176/653268/126432/79658/285190/25894/10156/3071/9824/23348/55843/101060376/729857/23526/653489/100271927/57572/7984/22899/727851/84812/102723859/58480/140775/89839/414059/101060351/400966/9744/101060321/84220/729873/729540/84218/101060389/9639/729877/102724862/414060	62
GO:0031404	GO:0031404	chloride ion binding	6/1597	13/18368	0.000429399	0.101503	0.0964651	131870/4835/4883/277/276/278	6
GO:0015085	GO:0015085	calcium ion transmembrane transporter activity	24/1597	135/18368	0.000568955	0.101503	0.0964651	6520/489/93129/53373/6261/490/7222/9187/778/80036/6543/10343/27112/59341/140738/114780/84876/1139/776/9033/29850/54795/255022/93589	24
GO:0005516	GO:0005516	calmodulin binding	32/1597	201/18368	0.000597664	0.101503	0.0964651	1265/4646/23236/4638/6004/6641/10788/6844/93974/7082/6261/29904/55930/490/355/4843/114/200373/22989/2669/6543/1264/59341/4842/4645/139728/84876/4629/3756/54795/4804/4625	32
GO:0042626	GO:0042626	ATPase-coupled transmembrane transporter activity	20/1597	109/18368	0.00105604	0.12177	0.115726	23461/10928/51606/65010/489/19/6892/490/9429/115111/523/4363/85320/368/24/534/477/6521/480/10351	20
GO:0008559	GO:0008559	ABC-type xenobiotic transporter activity	6/1597	15/18368	0.0010755	0.12177	0.115726	10928/9429/4363/85320/368/10351	6
GO:0048185	GO:0048185	activin binding	6/1597	15/18368	0.0010755	0.12177	0.115726	2022/7049/91/90/10468/269	6
GO:0008146	GO:0008146	sulfotransferase activity	12/1597	52/18368	0.00138742	0.141378	0.134361	10090/8459/56548/8460/9469/6817/92126/64090/6818/6799/6819/445329	12
GO:0003779	GO:0003779	actin binding	57/1597	441/18368	0.00161072	0.149211	0.141805	1265/81/7456/4646/51361/91624/4638/80179/57530/5358/357/121512/80206/6641/10788/9260/10163/79585/23242/7169/2317/57644/55930/58529/8736/79933/9172/100287171/7739/2275/114/2017/7414/22989/55971/2318/9749/7134/57731/6532/1264/3983/59341/4645/286527/85462/2934/85358/4635/374666/4629/170954/342184/4625/89/140469/653440	57
GO:0042165	GO:0042165	neurotransmitter binding	6/1597	17/18368	0.00228509	0.168146	0.1598	1140/1131/1136/6538/89832/1139	6
GO:0042166	GO:0042166	acetylcholine binding	5/1597	12/18368	0.00232311	0.168146	0.1598	1140/1131/1136/89832/1139	5
GO:0005216	GO:0005216	ion channel activity	55/1597	432/18368	0.00268176	0.168146	0.1598	3790/1192/357/3750/65010/93129/53373/3768/610/79905/55129/6261/1140/7222/9187/94015/1364/3759/115111/285175/778/266675/11322/80036/523/653519/1136/10343/9127/55144/1181/51463/27112/57156/59341/140738/83959/147798/1187/89832/53405/55151/114780/84876/1139/26251/776/9033/29850/56660/3756/54795/255022/93589/6337	55
GO:0015267	GO:0015267	channel activity	60/1597	480/18368	0.00270648	0.168146	0.1598	3790/1192/357/3750/65010/93129/53373/3768/610/79905/55129/6261/1140/7222/9187/94015/1364/3759/115111/285175/778/266675/11322/80036/523/57165/653519/1136/10343/9127/55144/2697/1181/51463/27112/57156/59341/140738/83959/147798/1187/89832/53405/55151/2700/114780/84876/1139/26251/776/9033/29850/56660/3756/54795/255022/93589/84694/6337/6563	60
GO:0042562	GO:0042562	hormone binding	16/1597	86/18368	0.00277545	0.168146	0.1598	10266/6464/79602/5618/887/4543/2847/2825/7434/90/3953/4883/2642/269/477/2587	16
GO:0022803	GO:0022803	passive transmembrane transporter activity	60/1597	481/18368	0.00283749	0.168146	0.1598	3790/1192/357/3750/65010/93129/53373/3768/610/79905/55129/6261/1140/7222/9187/94015/1364/3759/115111/285175/778/266675/11322/80036/523/57165/653519/1136/10343/9127/55144/2697/1181/51463/27112/57156/59341/140738/83959/147798/1187/89832/53405/55151/2700/114780/84876/1139/26251/776/9033/29850/56660/3756/54795/255022/93589/84694/6337/6563	60
GO:0015081	GO:0015081	sodium ion transmembrane transporter activity	24/1597	152/18368	0.00303831	0.168146	0.1598	6526/357/6520/26504/53373/610/9187/6543/57282/6532/9153/6538/6535/83959/6540/6527/9033/29850/83697/54795/6549/477/480/6337	24
GO:0005262	GO:0005262	calcium channel activity	20/1597	119/18368	0.0031352	0.168146	0.1598	93129/53373/6261/7222/9187/778/80036/10343/27112/59341/140738/114780/84876/1139/776/9033/29850/54795/255022/93589	20
GO:0008509	GO:0008509	anion transmembrane transporter activity	42/1597	314/18368	0.00335534	0.169672	0.16125	11046/6579/1192/10166/6520/65010/55129/9187/94015/1364/9429/2542/79581/115111/6566/266675/653519/4363/83733/55144/2697/1181/57282/51463/6532/2030/9123/85320/368/6538/256987/6535/83959/1187/53405/6540/23428/83697/6549/6578/6521/293	42
GO:0005035	GO:0005035	death receptor activity	5/1597	13/18368	0.00350669	0.169672	0.16125	7132/8795/355/60401/4804	5
GO:0005109	GO:0005109	frizzled binding	9/1597	37/18368	0.00368204	0.169672	0.16125	7482/7473/4040/7477/25805/8321/4920/7479/7484	9
GO:0001784	GO:0001784	phosphotyrosine residue binding	10/1597	44/18368	0.0038297	0.169672	0.16125	868/26119/6464/5336/5777/1398/56961/126669/5774/23624	10
GO:0017124	GO:0017124	SH3 domain binding	21/1597	130/18368	0.00407166	0.172173	0.163627	868/7456/10040/83992/395/10656/10163/8831/201176/30837/9564/8506/2697/5777/22941/1398/84632/85358/342184/3635/23624	21
GO:0016918	GO:0016918	retinal binding	6/1597	19/18368	0.00430711	0.172173	0.163627	1382/64220/24/1381/83758/8854	6
GO:0005227	GO:0005227	calcium activated cation channel activity	7/1597	25/18368	0.00439303	0.172173	0.163627	55129/80036/57156/9033/29850/54795/255022	7
GO:0016782	GO:0016782	transferase activity, transferring sulphur-containing groups	13/1597	68/18368	0.00524501	0.19795	0.188125	10090/8459/56548/8460/9469/6817/92126/64064/64090/6818/6799/6819/445329	13
GO:0004435	GO:0004435	phosphatidylinositol phospholipase C activity	7/1597	26/18368	0.00556767	0.200519	0.190566	23236/2151/1131/23228/5336/5333/84812	7
GO:0016500	GO:0016500	protein-hormone receptor activity	6/1597	20/18368	0.00570661	0.200519	0.190566	79602/2847/2825/55366/59352/269	6
GO:0140323	GO:0140323	solute:anion antiporter activity	8/1597	33/18368	0.00619998	0.210593	0.20014	65010/2542/115111/57282/83959/83697/6521/293	8
GO:0005161	GO:0005161	platelet-derived growth factor receptor binding	5/1597	15/18368	0.00706426	0.224299	0.213165	5795/3678/5154/5728/3554	5
GO:0005452	GO:0005452	inorganic anion exchanger activity	5/1597	15/18368	0.00706426	0.224299	0.213165	65010/57282/83959/83697/6521	5
GO:0005201	GO:0005201	extracellular matrix structural constituent	25/1597	172/18368	0.00751316	0.224299	0.213165	7286/4148/3915/84467/79812/1299/3911/2200/1893/3339/4239/3617/25878/7148/11117/2199/3912/5549/7450/1307/2202/256158/3909/64129/4588	25
GO:0051015	GO:0051015	actin filament binding	30/1597	217/18368	0.007535	0.224299	0.213165	81/4646/91624/80179/5358/357/80206/10788/79585/7169/2317/57644/55930/8736/9172/7739/2017/22989/2318/7134/57731/6532/3983/59341/4645/2934/4635/4629/4625/89	30
GO:0022804	GO:0022804	active transmembrane transporter activity	50/1597	406/18368	0.00770408	0.224299	0.213165	6526/11046/6579/23461/6520/10928/51606/65010/489/91749/19/6892/490/9187/85019/9429/2542/115111/6566/100128525/523/6543/4363/151473/83733/57282/6532/9153/9123/85320/368/6538/24/6535/83959/5002/6540/6527/534/23428/83697/9120/6549/1015/6578/477/6521/480/10351/293	50
GO:0004629	GO:0004629	phospholipase C activity	7/1597	28/18368	0.00860001	0.237849	0.226043	23236/2151/1131/23228/5336/5333/84812	7
GO:0046873	GO:0046873	metal ion transmembrane transporter activity	52/1597	430/18368	0.00943124	0.237849	0.226043	6526/3790/357/6520/26504/201266/3750/489/93129/53373/3768/610/6261/490/7222/9187/3759/778/80036/6543/10343/57282/6532/9153/27112/59341/140738/6538/6535/83959/123606/6540/6527/55151/114780/84876/1139/26251/776/9033/29850/83697/56660/3756/54795/6549/255022/477/93589/480/6337/7780	52
GO:0015106	GO:0015106	bicarbonate transmembrane transporter activity	6/1597	22/18368	0.00945362	0.237849	0.226043	65010/115111/57282/83959/83697/6521	6
GO:0015297	GO:0015297	antiporter activity	15/1597	89/18368	0.00947032	0.237849	0.226043	11046/6520/65010/9187/85019/2542/115111/6543/57282/83959/5002/83697/6549/6521/293	15
GO:0140359	GO:0140359	ABC-type transporter activity	10/1597	50/18368	0.00985566	0.237849	0.226043	23461/10928/19/6892/9429/4363/85320/368/24/10351	10
GO:0008514	GO:0008514	organic anion transmembrane transporter activity	26/1597	185/18368	0.00998165	0.237849	0.226043	11046/6579/10166/6520/65010/9429/79581/115111/6566/4363/83733/2697/57282/2030/9123/85320/6538/256987/6535/83959/6540/23428/83697/6578/6521/293	26
GO:0015291	GO:0015291	secondary active transmembrane transporter activity	32/1597	240/18368	0.00999362	0.237849	0.226043	6526/11046/6579/6520/65010/91749/9187/85019/2542/115111/6566/6543/151473/83733/57282/6532/9153/9123/6538/6535/83959/5002/6540/6527/23428/83697/9120/6549/1015/6578/6521/293	32
GO:0019838	GO:0019838	growth factor binding	21/1597	141/18368	0.0103506	0.237849	0.226043	5045/8829/64285/3485/2064/3482/2022/1969/6464/7049/91/375387/3486/5154/8828/2065/90/3554/3488/4804/114990	21
GO:0008028	GO:0008028	monocarboxylic acid transmembrane transporter activity	11/1597	58/18368	0.0104287	0.237849	0.226043	6579/65010/9429/11001/6566/151473/9123/85320/6538/6540/9120	11
GO:0015301	GO:0015301	anion:anion antiporter activity	7/1597	29/18368	0.0105036	0.237849	0.226043	65010/115111/57282/83959/83697/6521/293	7
GO:0097493	GO:0097493	structural molecule activity conferring elasticity	4/1597	11/18368	0.0114152	0.252872	0.240321	3915/2200/11117/2199	4
GO:0015103	GO:0015103	inorganic anion transmembrane transporter activity	22/1597	152/18368	0.0121921	0.259014	0.246158	1192/65010/55129/94015/1364/2542/115111/266675/653519/4363/55144/1181/57282/51463/6532/85320/368/83959/1187/53405/83697/6521	22
GO:0008381	GO:0008381	mechanosensitive ion channel activity	5/1597	17/18368	0.0125775	0.259014	0.246158	79905/11322/27112/59341/147798	5
GO:0043395	GO:0043395	heparan sulfate proteoglycan binding	5/1597	17/18368	0.0125775	0.259014	0.246158	566/60495/10468/348/9037	5
GO:0017046	GO:0017046	peptide hormone binding	10/1597	52/18368	0.0129634	0.259014	0.246158	10266/5618/887/2825/7434/90/3953/4883/2642/2587	10
GO:1901682	GO:1901682	sulfur compound transmembrane transporter activity	10/1597	52/18368	0.0129634	0.259014	0.246158	10928/65010/115286/9429/115111/4363/2697/85320/368/6540	10
GO:0042910	GO:0042910	xenobiotic transmembrane transporter activity	7/1597	31/18368	0.0151983	0.297828	0.283045	10928/9429/4363/85320/368/6540/10351	7
GO:0022853	GO:0022853	active ion transmembrane transporter activity	34/1597	267/18368	0.0156866	0.301597	0.286627	6526/6579/6520/51606/65010/489/490/9187/2542/115111/100128525/523/6543/4363/83733/57282/6532/9153/85320/368/6538/6535/83959/5002/6540/6527/534/83697/6549/6578/477/6521/480/293	34
GO:0030247	GO:0030247	polysaccharide binding	6/1597	25/18368	0.0179357	0.331377	0.314929	348174/5507/497190/56261/283971/79660	6
GO:0008378	GO:0008378	galactosyltransferase activity	7/1597	32/18368	0.0180324	0.331377	0.314929	8702/2683/23127/8708/29071/374907/8705	7
GO:0031406	GO:0031406	carboxylic acid binding	24/1597	176/18368	0.0182111	0.331377	0.314929	3141/6809/2746/4935/1373/3482/1621/112399/2731/1382/790/27244/4843/83667/10841/54749/4842/5264/573971/222236/1381/8309/2348/2747	24
GO:0004675	GO:0004675	transmembrane receptor protein serine/threonine kinase activity	5/1597	19/18368	0.0204375	0.361596	0.343648	2022/7049/91/90/269	5
GO:0045309	GO:0045309	protein phosphorylated amino acid binding	10/1597	56/18368	0.0213078	0.361596	0.343648	868/26119/6464/5336/5777/1398/56961/126669/5774/23624	10
GO:0017017	GO:0017017	MAP kinase tyrosine/serine/threonine phosphatase activity	4/1597	13/18368	0.0214967	0.361596	0.343648	1848/1850/80824/11072	4
GO:0008527	GO:0008527	taste receptor activity	6/1597	26/18368	0.0216461	0.361596	0.343648	50831/9033/50840/259290/259295/50839	6
GO:0043225	GO:0043225	ATPase-coupled inorganic anion transmembrane transporter activity	6/1597	26/18368	0.0216461	0.361596	0.343648	65010/115111/4363/85320/368/6521	6
GO:0019208	GO:0019208	phosphatase regulator activity	16/1597	107/18368	0.0223935	0.368048	0.349779	650/10842/114794/5521/58529/57718/5608/3486/9749/392617/5522/159090/26051/54997/79660/28227	16
GO:0043177	GO:0043177	organic acid binding	19/1597	135/18368	0.0246347	0.391354	0.371929	3141/6809/4935/1373/3482/1621/112399/2731/1382/790/3399/4843/445/10841/4842/5264/573971/1381/2348	19
GO:0016638	GO:0016638	oxidoreductase activity, acting on the CH-NH2 group of donors	5/1597	20/18368	0.0253478	0.391354	0.371929	314/2746/2731/8639/2747	5
GO:0030506	GO:0030506	ankyrin binding	5/1597	20/18368	0.0253478	0.391354	0.371929	200845/2318/57731/776/6521	5
GO:0033038	GO:0033038	bitter taste receptor activity	5/1597	20/18368	0.0253478	0.391354	0.371929	50831/50840/259290/259295/50839	5
GO:0045499	GO:0045499	chemorepellent activity	6/1597	27/18368	0.0258415	0.393022	0.373514	10371/7869/23767/23768/3084/9037	6
GO:0015562	GO:0015562	efflux transmembrane transporter activity	4/1597	14/18368	0.0280682	0.414514	0.393939	65010/9429/4363/2697	4
GO:0044594	GO:0044594	17-beta-hydroxysteroid dehydrogenase (NAD+) activity	4/1597	14/18368	0.0280682	0.414514	0.393939	7923/51171/51170/79154	4
GO:0031072	GO:0031072	heat shock protein binding	18/1597	129/18368	0.0304087	0.44025	0.418397	9093/317/9531/3297/124512/26973/7538/4862/2289/202052/2288/6693/8468/3305/146862/144106/3303/3304	18
GO:0022836	GO:0022836	gated channel activity	40/1597	340/18368	0.0306749	0.44025	0.418397	3790/1192/357/3750/53373/3768/610/79905/55129/6261/1140/94015/3759/778/11322/80036/653519/1136/9127/1181/51463/27112/57156/59341/140738/147798/1187/89832/53405/1139/26251/776/9033/29850/56660/3756/54795/255022/93589/6337	40
GO:0022839	GO:0022839	ion gated channel activity	8/1597	44/18368	0.0339338	0.479621	0.455815	55129/94015/80036/57156/9033/29850/54795/255022	8
GO:0042813	GO:0042813	Wnt-activated receptor activity	4/1597	15/18368	0.035706	0.479621	0.455815	4040/8321/7855/11211	4
GO:1904680	GO:1904680	peptide transmembrane transporter activity	4/1597	15/18368	0.035706	0.479621	0.455815	6892/4363/2697/1015	4
GO:0016645	GO:0016645	oxidoreductase activity, acting on the CH-NH group of donors	6/1597	29/18368	0.0357715	0.479621	0.455815	29958/51268/1757/645/573971/5625	6
GO:0035250	GO:0035250	UDP-galactosyltransferase activity	6/1597	29/18368	0.0357715	0.479621	0.455815	8702/2683/23127/8708/374907/8705	6
GO:0005253	GO:0005253	anion channel activity	13/1597	87/18368	0.0372474	0.481827	0.457911	1192/65010/55129/94015/1364/115111/266675/653519/55144/1181/51463/1187/53405	13
GO:0015464	GO:0015464	acetylcholine receptor activity	5/1597	22/18368	0.0372765	0.481827	0.457911	1140/1131/1136/89832/1139	5
GO:0005261	GO:0005261	cation channel activity	39/1597	335/18368	0.0373824	0.481827	0.457911	3790/357/3750/93129/53373/3768/610/55129/6261/1140/7222/9187/3759/285175/778/80036/523/1136/10343/9127/27112/57156/59341/140738/83959/55151/114780/84876/1139/26251/776/9033/29850/56660/3756/54795/255022/93589/6337	39
GO:0016409	GO:0016409	palmitoyltransferase activity	7/1597	37/18368	0.0378275	0.481827	0.457911	254359/51304/79683/254887/55733/653082/55304	7
GO:0005272	GO:0005272	sodium channel activity	8/1597	46/18368	0.0429017	0.509405	0.484121	357/53373/610/83959/9033/29850/54795/6337	8
GO:0005501	GO:0005501	retinoid binding	7/1597	38/18368	0.0430198	0.509405	0.484121	3482/1382/64220/24/1381/83758/8854	7
GO:0019840	GO:0019840	isoprenoid binding	7/1597	38/18368	0.0430198	0.509405	0.484121	3482/1382/64220/24/1381/83758/8854	7
GO:0008081	GO:0008081	phosphoric diester hydrolase activity	13/1597	89/18368	0.0436607	0.509405	0.484121	23236/6610/2151/1131/23228/56261/5336/22909/5333/201164/222236/84812/55344	13
GO:0019888	GO:0019888	protein phosphatase regulator activity	13/1597	89/18368	0.0436607	0.509405	0.484121	10842/114794/5521/58529/57718/3486/9749/392617/5522/159090/26051/79660/28227	13
GO:0033218	GO:0033218	amide binding	45/1597	400/18368	0.0443346	0.509405	0.484121	9883/3141/1191/5045/177/26119/10266/6892/4257/6653/26027/3133/4835/3339/2289/10841/5618/5125/887/54749/2288/3136/2847/320/2825/7434/7855/90/9794/3953/573971/348/1139/23428/4883/2642/2348/440434/4804/2055/79711/8468/100288540/9283/2587	45
GO:0046943	GO:0046943	carboxylic acid transmembrane transporter activity	21/1597	163/18368	0.0443413	0.509405	0.484121	6579/10166/6520/65010/9429/11001/115111/6566/4363/151473/83733/9123/85320/124935/6538/256987/6540/23428/146167/9120/57709	21
GO:0019841	GO:0019841	retinol binding	4/1597	16/18368	0.0444245	0.509405	0.484121	1382/64220/1381/83758	4
GO:0005342	GO:0005342	organic acid transmembrane transporter activity	21/1597	164/18368	0.0468593	0.509405	0.484121	6579/10166/6520/65010/9429/11001/115111/6566/4363/151473/83733/9123/85320/124935/6538/256987/6540/23428/146167/9120/57709	21
GO:0005031	GO:0005031	tumor necrosis factor-activated receptor activity	3/1597	10/18368	0.0494908	0.509405	0.484121	7132/355/60401	3
GO:0005432	GO:0005432	calcium:sodium antiporter activity	3/1597	10/18368	0.0494908	0.509405	0.484121	6520/9187/6543	3
GO:0005522	GO:0005522	profilin binding	3/1597	10/18368	0.0494908	0.509405	0.484121	7456/2017/27445	3
GO:0005528	GO:0005528	FK506 binding	3/1597	10/18368	0.0494908	0.509405	0.484121	2289/2288/8468	3
GO:0008330	GO:0008330	protein tyrosine/threonine phosphatase activity	3/1597	10/18368	0.0494908	0.509405	0.484121	1848/1850/80824	3
GO:0015279	GO:0015279	store-operated calcium channel activity	3/1597	10/18368	0.0494908	0.509405	0.484121	93129/7222/84876	3
GO:0015643	GO:0015643	toxic substance binding	3/1597	10/18368	0.0494908	0.509405	0.484121	566/445/1139	3
GO:0015924	GO:0015924	mannosyl-oligosaccharide mannosidase activity	3/1597	10/18368	0.0494908	0.509405	0.484121	55741/4124/57134	3
GO:0017002	GO:0017002	activin-activated receptor activity	3/1597	10/18368	0.0494908	0.509405	0.484121	91/90/269	3
GO:0048256	GO:0048256	flap endonuclease activity	3/1597	10/18368	0.0494908	0.509405	0.484121	22909/79008/548593	3
GO:0043495	GO:0043495	protein-membrane adaptor activity	5/1597	24/18368	0.0521367	0.520856	0.495003	10519/5174/100034743/57731/6521	5
GO:0050431	GO:0050431	transforming growth factor beta binding	5/1597	24/18368	0.0521367	0.520856	0.495003	2022/7049/375387/90/114990	5
GO:0051537	GO:0051537	2 iron, 2 sulfur cluster binding	5/1597	24/18368	0.0521367	0.520856	0.495003	7498/100128525/150209/316/654483	5
GO:0061630	GO:0061630	ubiquitin protein ligase activity	35/1597	304/18368	0.0530878	0.521666	0.495773	868/131405/998/51191/54492/223082/51283/246330/7732/90025/54941/149603/84282/55148/115290/57484/51676/81844/255488/5987/378108/10346/220972/81786/375593/283807/29116/54797/7726/10475/23024/55072/23624/80352/56658	35
GO:0008308	GO:0008308	voltage-gated anion channel activity	4/1597	17/18368	0.0542236	0.521666	0.495773	653519/1181/51463/1187	4
GO:0048531	GO:0048531	beta-1,3-galactosyltransferase activity	4/1597	17/18368	0.0542236	0.521666	0.495773	8708/29071/374907/8705	4
GO:0043014	GO:0043014	alpha-tubulin binding	7/1597	40/18368	0.0547283	0.521666	0.495773	55521/10123/100287171/59341/10891/374666/653440	7
GO:1901681	GO:1901681	sulfur compound binding	31/1597	265/18368	0.0551859	0.521666	0.495773	3141/8829/7049/146760/4257/875/26027/2200/566/89797/3617/26577/7148/8828/60495/64093/10468/348/9037/6817/9508/5549/59352/27010/4018/6818/2255/340419/51156/80739/445329	31
GO:0019842	GO:0019842	vitamin binding	19/1597	148/18368	0.0553407	0.521666	0.495773	3141/6948/1621/112399/2731/1382/875/64220/10841/113675/5264/24/573971/1381/83758/8854/27010/2348/55304	19
GO:0042578	GO:0042578	phosphoric ester hydrolase activity	41/1597	366/18368	0.0558014	0.521666	0.495773	64077/9663/23236/57103/6610/25819/5795/5507/84959/131870/1848/11156/54704/2151/9890/1131/10217/23228/56261/5336/22909/5333/5728/5777/1850/66036/2138/2070/201164/81537/80824/222236/128853/11072/3635/11122/84812/477/5774/79660/55344	41
GO:0061659	GO:0061659	ubiquitin-like protein ligase activity	36/1597	316/18368	0.0571256	0.529191	0.502924	868/131405/998/51191/54492/223082/51283/246330/7732/90025/54941/149603/84282/55148/115290/57484/51676/81844/255488/5987/378108/10346/220972/81786/375593/283807/29116/54797/7726/10475/23024/55072/23624/80352/56658/9189	36
GO:0004725	GO:0004725	protein tyrosine phosphatase activity	14/1597	102/18368	0.0581009	0.533377	0.506902	5795/84959/1848/11156/5728/5777/1850/2138/2070/80824/128853/11072/11122/5774	14
GO:0030165	GO:0030165	PDZ domain binding	12/1597	84/18368	0.0589907	0.53671	0.51007	5174/6641/65010/222484/7049/9411/490/4905/59338/5728/8321/2697	12
GO:0015368	GO:0015368	calcium:cation antiporter activity	3/1597	11/18368	0.0637691	0.56505	0.537003	6520/9187/6543	3
GO:0016813	GO:0016813	hydrolase activity, acting on carbon-nitrogen (but not peptide) bonds, in linear amidines	3/1597	11/18368	0.0637691	0.56505	0.537003	79814/11240/51702	3
GO:0035673	GO:0035673	oligopeptide transmembrane transporter activity	3/1597	11/18368	0.0637691	0.56505	0.537003	4363/2697/1015	3
GO:0004303	GO:0004303	estradiol 17-beta-dehydrogenase activity	4/1597	18/18368	0.0650896	0.566891	0.538753	7923/51171/51170/79154	4
GO:0033549	GO:0033549	MAP kinase phosphatase activity	4/1597	18/18368	0.0650896	0.566891	0.538753	1848/1850/80824/11072	4
GO:0019706	GO:0019706	protein-cysteine S-palmitoyltransferase activity	5/1597	26/18368	0.0699824	0.599261	0.569516	254359/51304/79683/254887/653082	5
GO:0019707	GO:0019707	protein-cysteine S-acyltransferase activity	5/1597	26/18368	0.0699824	0.599261	0.569516	254359/51304/79683/254887/653082	5
GO:0019199	GO:0019199	transmembrane receptor protein kinase activity	18/1597	143/18368	0.0709634	0.602597	0.572687	8767/8829/7301/2064/3482/2022/1969/7049/91/2242/5608/8828/2065/90/4920/2202/269/8711	18
GO:0015293	GO:0015293	symporter activity	18/1597	144/18368	0.0748237	0.617687	0.587028	6526/91749/9187/6566/151473/83733/57282/6532/9153/9123/6538/6535/83959/5002/6540/6527/83697/9120	18
GO:0051219	GO:0051219	phosphoprotein binding	12/1597	88/18368	0.078382	0.617687	0.587028	868/26119/84959/3482/6464/5336/5777/1398/56961/126669/5774/23624	12
GO:0042887	GO:0042887	amide transmembrane transporter activity	6/1597	35/18368	0.0788026	0.617687	0.587028	6892/9429/4363/2697/1015/6563	6
GO:0005024	GO:0005024	transforming growth factor beta-activated receptor activity	3/1597	12/18368	0.0797051	0.617687	0.587028	2022/7049/90	3
GO:0005095	GO:0005095	GTPase inhibitor activity	3/1597	12/18368	0.0797051	0.617687	0.587028	10788/2874/399	3
GO:0005165	GO:0005165	neurotrophin receptor binding	3/1597	12/18368	0.0797051	0.617687	0.587028	6464/1946/4908	3
GO:0005527	GO:0005527	macrolide binding	3/1597	12/18368	0.0797051	0.617687	0.587028	2289/2288/8468	3
GO:0015280	GO:0015280	ligand-gated sodium channel activity	3/1597	12/18368	0.0797051	0.617687	0.587028	357/53373/6337	3
GO:0042975	GO:0042975	peroxisome proliferator activated receptor binding	3/1597	12/18368	0.0797051	0.617687	0.587028	4776/8517/10891	3
GO:0045295	GO:0045295	gamma-catenin binding	3/1597	12/18368	0.0797051	0.617687	0.587028	5795/1825/11122	3
GO:0097677	GO:0097677	STAT family protein binding	3/1597	12/18368	0.0797051	0.617687	0.587028	3297/1050/11122	3
GO:0035255	GO:0035255	ionotropic glutamate receptor binding	5/1597	27/18368	0.0800145	0.617687	0.587028	821/4905/5728/22941/85358	5
GO:0008201	GO:0008201	heparin binding	20/1597	166/18368	0.0848372	0.649993	0.61773	8829/7049/146760/2200/566/89797/3617/26577/7148/8828/64093/348/9508/5549/59352/4018/2255/340419/51156/80739	20
GO:1901618	GO:1901618	organic hydroxy compound transmembrane transporter activity	8/1597	53/18368	0.0858928	0.65317	0.62075	6526/6579/6566/64220/6532/9123/85320/24	8
GO:0043394	GO:0043394	proteoglycan binding	6/1597	36/18368	0.0879503	0.660668	0.627876	1514/566/60495/10468/348/9037	6
GO:0004551	GO:0004551	nucleotide diphosphatase activity	4/1597	20/18368	0.0899091	0.660668	0.627876	22875/59084/440672/8623	4
GO:0030296	GO:0030296	protein tyrosine kinase activator activity	4/1597	20/18368	0.0899091	0.660668	0.627876	3084/1946/2065/84632	4
GO:0035014	GO:0035014	phosphatidylinositol 3-kinase regulator activity	4/1597	20/18368	0.0899091	0.660668	0.627876	124997/30837/887/8651	4
GO:0001968	GO:0001968	fibronectin binding	5/1597	28/18368	0.090769	0.660668	0.627876	1514/284297/3486/4018/3488	5
GO:0043236	GO:0043236	laminin binding	5/1597	28/18368	0.090769	0.660668	0.627876	284297/1893/3956/3680/64129	5
GO:0016893	GO:0016893	endonuclease activity, active with either ribo- or deoxyribonucleic acids and producing 5'-phosphomonoesters	7/1597	45/18368	0.0919381	0.664432	0.631452	131870/54913/22909/201164/79008/79897/548593	7
GO:0005544	GO:0005544	calcium-dependent phospholipid binding	8/1597	54/18368	0.0935514	0.67133	0.638008	143425/307/306/311/91683/8447/27445/255189	8
GO:0004865	GO:0004865	protein serine/threonine phosphatase inhibitor activity	3/1597	13/18368	0.0971676	0.676917	0.643318	10842/58529/159090	3
GO:0005542	GO:0005542	folic acid binding	3/1597	13/18368	0.0971676	0.676917	0.643318	10841/573971/2348	3
GO:0031994	GO:0031994	insulin-like growth factor I binding	3/1597	13/18368	0.0971676	0.676917	0.643318	3485/3486/3488	3
GO:1901338	GO:1901338	catecholamine binding	3/1597	13/18368	0.0971676	0.676917	0.643318	4935/152/151	3
GO:0043531	GO:0043531	ADP binding	6/1597	37/18368	0.0976515	0.676917	0.643318	4646/2746/317/26973/58/2747	6
GO:0030246	GO:0030246	carbohydrate binding	30/1597	271/18368	0.101357	0.695743	0.661209	821/348174/55568/5507/3482/2022/1621/112399/497190/56261/4124/79695/22859/3956/5264/283971/3824/3998/23420/1272/114780/346689/721/728276/283820/387836/408050/165530/79660/653188	30
GO:0003841	GO:0003841	1-acylglycerol-3-phosphate O-acyltransferase activity	4/1597	21/18368	0.103781	0.695743	0.661209	79888/79143/55326/10554	4
GO:0005243	GO:0005243	gap junction channel activity	4/1597	21/18368	0.103781	0.695743	0.661209	57165/2697/2700/84694	4
GO:0015662	GO:0015662	P-type ion transporter activity	4/1597	21/18368	0.103781	0.695743	0.661209	489/490/477/480	4
GO:0140358	GO:0140358	P-type transmembrane transporter activity	4/1597	21/18368	0.103781	0.695743	0.661209	489/490/477/480	4
GO:0015399	GO:0015399	primary active transmembrane transporter activity	21/1597	181/18368	0.106367	0.701629	0.666803	23461/10928/51606/65010/489/19/6892/490/9429/115111/100128525/523/4363/85320/368/24/534/477/6521/480/10351	21
GO:0005254	GO:0005254	chloride channel activity	10/1597	74/18368	0.106725	0.701629	0.666803	1192/65010/55129/94015/1364/115111/266675/1181/1187/53405	10
GO:0019210	GO:0019210	kinase inhibitor activity	10/1597	74/18368	0.106725	0.701629	0.666803	10519/10253/1028/4040/1026/8651/399/54997/81848/140775	10
GO:0008138	GO:0008138	protein tyrosine/serine/threonine phosphatase activity	7/1597	47/18368	0.109983	0.706506	0.671438	1848/11156/5728/1850/80824/128853/11072	7
GO:0019829	GO:0019829	ATPase-coupled cation transmembrane transporter activity	7/1597	47/18368	0.109983	0.706506	0.671438	51606/489/490/523/534/477/480	7
GO:0050840	GO:0050840	extracellular matrix binding	8/1597	56/18368	0.109996	0.706506	0.671438	9806/284297/1893/3956/2199/64093/3680/64129	8
GO:0004553	GO:0004553	hydrolase activity, hydrolyzing O-glycosyl compounds	12/1597	94/18368	0.114264	0.706506	0.671438	55741/1486/4124/4758/57134/60495/129807/277/276/278/125981/653188	12
GO:0016417	GO:0016417	S-acyltransferase activity	5/1597	30/18368	0.114364	0.706506	0.671438	254359/51304/79683/254887/653082	5
GO:0017147	GO:0017147	Wnt-protein binding	5/1597	30/18368	0.114364	0.706506	0.671438	4040/8321/7855/4920/11211	5
GO:0033764	GO:0033764	steroid dehydrogenase activity, acting on the CH-OH group of donors, NAD or NADP as acceptor	5/1597	30/18368	0.114364	0.706506	0.671438	7923/51171/51170/79154/93517	5
GO:0004065	GO:0004065	arylsulfatase activity	3/1597	14/18368	0.116013	0.706506	0.671438	22901/55959/23213	3
GO:0008499	GO:0008499	UDP-galactose:beta-N-acetylglucosamine beta-1,3-galactosyltransferase activity	3/1597	14/18368	0.116013	0.706506	0.671438	8708/374907/8705	3
GO:0016863	GO:0016863	intramolecular oxidoreductase activity, transposing C=C bonds	3/1597	14/18368	0.116013	0.706506	0.671438	1962/4282/1652	3
GO:0004620	GO:0004620	phospholipase activity	13/1597	104/18368	0.116678	0.706506	0.671438	23236/6610/2151/1131/23228/147011/5336/5333/201164/222236/84812/8399/255189	13
GO:0005355	GO:0005355	glucose transmembrane transporter activity	4/1597	22/18368	0.11856	0.706506	0.671438	6526/91749/6527/66035	4
GO:0015149	GO:0015149	hexose transmembrane transporter activity	4/1597	22/18368	0.11856	0.706506	0.671438	6526/91749/6527/66035	4
GO:0017075	GO:0017075	syntaxin-1 binding	4/1597	22/18368	0.11856	0.706506	0.671438	6813/6844/4905/6532	4
GO:0072349	GO:0072349	modified amino acid transmembrane transporter activity	4/1597	22/18368	0.11856	0.706506	0.671438	4363/2697/6535/6540	4
GO:0120020	GO:0120020	cholesterol transfer activity	4/1597	22/18368	0.11856	0.706506	0.671438	10577/19/57476/348	4
GO:0015026	GO:0015026	coreceptor activity	7/1597	48/18368	0.119659	0.708911	0.673723	8829/2022/10266/7049/4040/4920/4804	7
GO:1990782	GO:1990782	protein tyrosine kinase binding	13/1597	105/18368	0.123181	0.725556	0.689542	868/7157/10140/7074/6464/5336/5728/3084/9046/90/1398/2888/23624	13
GO:0000146	GO:0000146	microfilament motor activity	5/1597	31/18368	0.127153	0.729455	0.693248	4646/80179/55930/4645/4625	5
GO:0016411	GO:0016411	acylglycerol O-acyltransferase activity	5/1597	31/18368	0.127153	0.729455	0.693248	84649/79888/79143/55326/10554	5
GO:0090482	GO:0090482	vitamin transmembrane transporter activity	5/1597	31/18368	0.127153	0.729455	0.693248	9429/79581/64220/4363/24	5
GO:0038024	GO:0038024	cargo receptor activity	10/1597	77/18368	0.129679	0.729455	0.693248	950/177/19/8578/284297/4040/6653/58191/136853/2348	10
GO:0016763	GO:0016763	pentosyltransferase activity	7/1597	49/18368	0.129758	0.729455	0.693248	10135/64131/3251/23475/8658/120071/64761	7
GO:0019212	GO:0019212	phosphatase inhibitor activity	7/1597	49/18368	0.129758	0.729455	0.693248	10842/114794/58529/9749/392617/159090/54997	7
GO:0042277	GO:0042277	peptide binding	34/1597	321/18368	0.13299	0.729455	0.693248	9883/1191/5045/177/26119/10266/6892/4257/6653/3133/3339/5618/5125/887/3136/2847/320/2825/7434/7855/90/9794/3953/348/1139/23428/4883/2642/440434/4804/79711/100288540/9283/2587	34
GO:0042171	GO:0042171	lysophosphatidic acid acyltransferase activity	4/1597	23/18368	0.134186	0.729455	0.693248	79888/79143/55326/10554	4
GO:0050750	GO:0050750	low-density lipoprotein particle receptor binding	4/1597	23/18368	0.134186	0.729455	0.693248	1191/26119/3339/348	4
GO:0070530	GO:0070530	K63-linked polyubiquitin modification-dependent protein binding	4/1597	23/18368	0.134186	0.729455	0.693248	54629/124997/8517/55072	4
GO:0071617	GO:0071617	lysophospholipid acyltransferase activity	4/1597	23/18368	0.134186	0.729455	0.693248	79888/79143/55326/10554	4
GO:0120015	GO:0120015	sterol transfer activity	4/1597	23/18368	0.134186	0.729455	0.693248	10577/19/57476/348	4
GO:0004559	GO:0004559	alpha-mannosidase activity	3/1597	15/18368	0.13609	0.729455	0.693248	55741/4124/57134	3
GO:0005041	GO:0005041	low-density lipoprotein particle receptor activity	3/1597	15/18368	0.13609	0.729455	0.693248	4040/6653/58191	3
GO:0016846	GO:0016846	carbon-sulfur lyase activity	3/1597	15/18368	0.13609	0.729455	0.693248	4056/441495/389857	3
GO:0045125	GO:0045125	bioactive lipid receptor activity	3/1597	15/18368	0.13609	0.729455	0.693248	1902/9294/10161	3
GO:0071933	GO:0071933	Arp2/3 complex binding	3/1597	15/18368	0.13609	0.729455	0.693248	10788/10163/339005	3
GO:0030971	GO:0030971	receptor tyrosine kinase binding	10/1597	78/18368	0.137877	0.729455	0.693248	868/7157/10140/7074/6464/3084/9046/1398/2888/23624	10
GO:0016757	GO:0016757	glycosyltransferase activity	29/1597	270/18368	0.137955	0.729455	0.693248	148789/85365/8702/2683/10135/23127/55568/64131/3251/146712/283358/23475/8708/4242/79695/80235/8658/338596/120071/167127/64761/83857/29071/374907/2528/2651/3037/2525/8705	29
GO:0008528	GO:0008528	G protein-coupled peptide receptor activity	17/1597	147/18368	0.13816	0.729455	0.693248	4157/4935/10266/2151/57537/9294/887/2847/7434/55366/4883/2642/187/1241/9283/2587/56413	17
GO:0030332	GO:0030332	cyclin binding	5/1597	32/18368	0.140561	0.738309	0.701663	1382/90025/147011/1026/2874	5
GO:0005539	GO:0005539	glycosaminoglycan binding	25/1597	230/18368	0.144947	0.75744	0.719843	8829/2022/9806/7049/146760/2200/566/89797/3617/26577/7148/8828/64093/55959/23213/348/9037/9508/5549/59352/4018/2255/340419/51156/80739	25
GO:0043178	GO:0043178	alcohol binding	11/1597	89/18368	0.148782	0.766654	0.728601	950/1382/10577/19/7222/23228/57476/64220/1381/83758/27010	11
GO:0003707	GO:0003707	steroid hormone receptor activity	4/1597	24/18368	0.150596	0.766654	0.728601	9572/6257/85315/4306	4
GO:0015145	GO:0015145	monosaccharide transmembrane transporter activity	4/1597	24/18368	0.150596	0.766654	0.728601	6526/91749/6527/66035	4
GO:0008307	GO:0008307	structural constituent of muscle	6/1597	42/18368	0.153973	0.766654	0.728601	91624/7169/8736/9172/4629/89	6
GO:0005154	GO:0005154	epidermal growth factor receptor binding	5/1597	33/18368	0.154555	0.766654	0.728601	6464/84894/685/2202/23624	5
GO:0005244	GO:0005244	voltage-gated ion channel activity	22/1597	201/18368	0.155327	0.766654	0.728601	3790/1192/3750/53373/3768/610/6261/3759/778/653519/1181/51463/140738/1187/53405/26251/776/29850/56660/3756/255022/93589	22
GO:0022832	GO:0022832	voltage-gated channel activity	22/1597	201/18368	0.155327	0.766654	0.728601	3790/1192/3750/53373/3768/610/6261/3759/778/653519/1181/51463/140738/1187/53405/26251/776/29850/56660/3756/255022/93589	22
GO:0004842	GO:0004842	ubiquitin-protein transferase activity	44/1597	433/18368	0.156103	0.766654	0.728601	868/131405/57542/55521/998/57574/51191/54492/223082/51283/246330/7732/222484/90025/54941/149603/84282/55148/7325/115290/57484/51676/81844/255488/5987/378108/10346/220972/81786/375593/283755/26261/283807/29116/80343/54797/7726/10475/23024/55072/23624/80352/56658/54551	44
GO:0005159	GO:0005159	insulin-like growth factor receptor binding	3/1597	16/18368	0.157243	0.766654	0.728601	6464/1398/8651	3
GO:0008191	GO:0008191	metalloendopeptidase inhibitor activity	3/1597	16/18368	0.157243	0.766654	0.728601	9806/7078/684	3
GO:0015923	GO:0015923	mannosidase activity	3/1597	16/18368	0.157243	0.766654	0.728601	55741/4124/57134	3
GO:0016888	GO:0016888	endodeoxyribonuclease activity, producing 5'-phosphomonoesters	3/1597	16/18368	0.157243	0.766654	0.728601	22909/79008/548593	3
GO:0022848	GO:0022848	acetylcholine-gated cation-selective channel activity	3/1597	16/18368	0.157243	0.766654	0.728601	1140/1136/1139	3
GO:0046935	GO:0046935	1-phosphatidylinositol-3-kinase regulator activity	3/1597	16/18368	0.157243	0.766654	0.728601	30837/887/8651	3
GO:0019207	GO:0019207	kinase regulator activity	25/1597	233/18368	0.159994	0.776351	0.737816	10040/10519/650/10253/1028/124997/4040/5608/901/1026/55890/30837/887/3084/1946/2065/3071/84632/1460/8651/399/54757/54997/81848/140775	25
GO:0016597	GO:0016597	amino acid binding	7/1597	52/18368	0.16246	0.78366	0.744762	4935/1373/2731/790/4843/445/4842	7
GO:0070851	GO:0070851	growth factor receptor binding	16/1597	141/18368	0.164347	0.78366	0.744762	51135/5795/23767/6464/84894/3678/1893/23768/5154/5728/685/3554/2202/2255/23624/2253	16
GO:0030295	GO:0030295	protein kinase activator activity	12/1597	101/18368	0.166242	0.78366	0.744762	10040/650/10253/5608/1026/55890/3084/1946/2065/3071/84632/54757	12
GO:0005104	GO:0005104	fibroblast growth factor receptor binding	4/1597	25/18368	0.167722	0.78366	0.744762	23767/23768/2255/2253	4
GO:0005112	GO:0005112	Notch binding	4/1597	25/18368	0.167722	0.78366	0.744762	54567/100996763/4855/388677	4
GO:0008327	GO:0008327	methyl-CpG binding	4/1597	25/18368	0.167722	0.78366	0.744762	49854/51523/253461/57659	4
GO:0016289	GO:0016289	CoA hydrolase activity	4/1597	25/18368	0.167722	0.78366	0.744762	153364/641371/283927/26027	4
GO:0035925	GO:0035925	mRNA 3'-UTR AU-rich region binding	4/1597	25/18368	0.167722	0.78366	0.744762	170506/7538/678/64506	4
GO:0016229	GO:0016229	steroid dehydrogenase activity	5/1597	34/18368	0.169096	0.78366	0.744762	7923/51171/51170/79154/93517	5
GO:0051082	GO:0051082	unfolded protein binding	14/1597	122/18368	0.173509	0.78366	0.744762	10525/1191/821/9093/64374/871/6892/3327/3998/10595/3305/6447/3303/3304	14
GO:0001653	GO:0001653	peptide receptor activity	17/1597	153/18368	0.176508	0.78366	0.744762	4157/4935/10266/2151/57537/9294/887/2847/7434/55366/4883/2642/187/1241/9283/2587/56413	17
GO:0008194	GO:0008194	UDP-glycosyltransferase activity	16/1597	143/18368	0.178244	0.78366	0.744762	148789/8702/2683/23127/55568/64131/283358/8708/4242/79695/120071/167127/374907/2651/3037/8705	16
GO:0008484	GO:0008484	sulfuric ester hydrolase activity	3/1597	17/18368	0.179319	0.78366	0.744762	22901/55959/23213	3
GO:0008656	GO:0008656	cysteine-type endopeptidase activator activity involved in apoptotic process	3/1597	17/18368	0.179319	0.78366	0.744762	317/489/9994	3
GO:0015108	GO:0015108	chloride transmembrane transporter activity	3/1597	17/18368	0.179319	0.78366	0.744762	65010/115111/6521	3
GO:0016290	GO:0016290	palmitoyl-CoA hydrolase activity	3/1597	17/18368	0.179319	0.78366	0.744762	153364/641371/26027	3
GO:0030275	GO:0030275	LRR domain binding	3/1597	17/18368	0.179319	0.78366	0.744762	6091/4901/1406	3
GO:0031489	GO:0031489	myosin V binding	3/1597	17/18368	0.179319	0.78366	0.744762	9545/5865/57111	3
GO:0034185	GO:0034185	apolipoprotein binding	3/1597	17/18368	0.179319	0.78366	0.744762	821/19/4018	3
GO:0042625	GO:0042625	ATPase-coupled ion transmembrane transporter activity	3/1597	17/18368	0.179319	0.78366	0.744762	51606/523/534	3
GO:0044769	GO:0044769	ATPase activity, coupled to transmembrane movement of ions, rotational mechanism	3/1597	17/18368	0.179319	0.78366	0.744762	51606/523/534	3
GO:0046961	GO:0046961	proton-transporting ATPase activity, rotational mechanism	3/1597	17/18368	0.179319	0.78366	0.744762	51606/523/534	3
GO:0070064	GO:0070064	proline-rich region binding	3/1597	17/18368	0.179319	0.78366	0.744762	10567/64762/55971	3
GO:0015370	GO:0015370	solute:sodium symporter activity	9/1597	73/18368	0.181343	0.78366	0.744762	6526/57282/6532/9153/6538/6535/6540/6527/83697	9
GO:0099094	GO:0099094	ligand-gated cation channel activity	13/1597	113/18368	0.182252	0.78366	0.744762	357/53373/3768/610/6261/1140/3759/1136/9127/1139/29850/54795/6337	13
GO:0072341	GO:0072341	modified amino acid binding	11/1597	93/18368	0.183172	0.78366	0.744762	143425/950/4935/1373/4257/875/57476/10841/573971/91683/2348	11
GO:0015298	GO:0015298	solute:cation antiporter activity	5/1597	35/18368	0.184145	0.78366	0.744762	6520/9187/6543/5002/6549	5
GO:0005178	GO:0005178	integrin binding	16/1597	144/18368	0.185408	0.78366	0.744762	81/3693/11093/3911/2200/9294/7148/11117/3084/3912/7450/1307/89/3909/1015/7087	16
GO:0030371	GO:0030371	translation repressor activity	4/1597	26/18368	0.185493	0.78366	0.744762	131405/340719/573971/64506	4
GO:0042923	GO:0042923	neuropeptide binding	4/1597	26/18368	0.185493	0.78366	0.744762	6653/2847/2825/2587	4
GO:0099604	GO:0099604	ligand-gated calcium channel activity	4/1597	26/18368	0.185493	0.78366	0.744762	53373/6261/29850/54795	4
GO:0008374	GO:0008374	O-acyltransferase activity	7/1597	54/18368	0.18611	0.78366	0.744762	84649/79888/79143/55733/55326/10554/284098	7
GO:0003774	GO:0003774	cytoskeletal motor activity	13/1597	114/18368	0.190466	0.791058	0.751794	4646/1767/55083/80179/57644/55930/22989/4645/196385/201625/4629/4625/140469	13
GO:0017022	GO:0017022	myosin binding	9/1597	74/18368	0.191675	0.791058	0.751794	80179/9545/6844/5865/4868/57111/2934/58/4635	9
GO:0019905	GO:0019905	syntaxin binding	9/1597	74/18368	0.191675	0.791058	0.751794	143425/6813/6844/53373/19/4905/6532/91683/6845	9
GO:0001540	GO:0001540	amyloid-beta binding	10/1597	84/18368	0.192405	0.791058	0.751794	1191/177/26119/6653/3339/320/7855/348/1139/4804	10
GO:0015171	GO:0015171	amino acid transmembrane transporter activity	10/1597	84/18368	0.192405	0.791058	0.751794	10166/6520/83733/124935/6538/256987/6540/23428/146167/57709	10
GO:0016758	GO:0016758	hexosyltransferase activity	21/1597	197/18368	0.192923	0.791058	0.751794	148789/85365/8702/2683/23127/55568/283358/8708/4242/79695/80235/120071/167127/83857/29071/374907/2528/2651/3037/2525/8705	21
GO:0005245	GO:0005245	voltage-gated calcium channel activity	6/1597	45/18368	0.193301	0.791058	0.751794	53373/6261/778/776/255022/93589	6
GO:0023023	GO:0023023	MHC protein complex binding	5/1597	36/18368	0.19966	0.805075	0.765115	311/55080/3108/3824/3109	5
GO:0042605	GO:0042605	peptide antigen binding	5/1597	36/18368	0.19966	0.805075	0.765115	6892/3133/3136/9794/23428	5
GO:0097718	GO:0097718	disordered domain specific binding	5/1597	36/18368	0.19966	0.805075	0.765115	7157/8202/3327/2697/3303	5
GO:0008569	GO:0008569	minus-end-directed microtubule motor activity	3/1597	18/18368	0.202165	0.805075	0.765115	1767/196385/201625	3
GO:0030228	GO:0030228	lipoprotein particle receptor activity	3/1597	18/18368	0.202165	0.805075	0.765115	4040/6653/58191	3
GO:0048038	GO:0048038	quinone binding	3/1597	18/18368	0.202165	0.805075	0.765115	314/8639/7923	3
GO:0050660	GO:0050660	flavin adenine dinucleotide binding	10/1597	85/18368	0.202314	0.805075	0.765115	7498/2329/4843/4835/150209/4842/5625/11062/8309/316	10
GO:0015491	GO:0015491	cation:cation antiporter activity	4/1597	27/18368	0.203837	0.805075	0.765115	6520/9187/6543/6549	4
GO:0051119	GO:0051119	sugar transmembrane transporter activity	4/1597	27/18368	0.203837	0.805075	0.765115	6526/91749/6527/66035	4
GO:0004864	GO:0004864	protein phosphatase inhibitor activity	6/1597	46/18368	0.207185	0.810012	0.769806	10842/114794/58529/9749/392617/159090	6
GO:0046982	GO:0046982	protein heterodimerization activity	33/1597	328/18368	0.21252	0.810012	0.769806	85365/7157/2064/3297/482/8639/7169/121551/4861/152/114/5154/467/7494/51085/8517/6493/653464/2065/58528/6880/8362/54937/8370/8363/128312/477/126961/333932/554313/8337/723790/92815	33
GO:0019787	GO:0019787	ubiquitin-like protein transferase activity	45/1597	458/18368	0.213457	0.810012	0.769806	868/131405/57542/55521/998/57574/51191/54492/223082/51283/246330/7732/222484/90025/54941/149603/84282/55148/7325/115290/57484/51676/81844/255488/5987/378108/10346/220972/81786/375593/283755/26261/283807/29116/80343/54797/7726/10475/23024/55072/23624/80352/56658/54551/9189	45
GO:0008331	GO:0008331	high voltage-gated calcium channel activity	2/1597	10/18368	0.21383	0.810012	0.769806	778/776	2
GO:0016884	GO:0016884	carbon-nitrogen ligase activity, with glutamine as amido-N-donor	2/1597	10/18368	0.21383	0.810012	0.769806	1373/790	2
GO:0019531	GO:0019531	oxalate transmembrane transporter activity	2/1597	10/18368	0.21383	0.810012	0.769806	65010/115111	2
GO:0031957	GO:0031957	very long-chain fatty acid-CoA ligase activity	2/1597	10/18368	0.21383	0.810012	0.769806	11001/11000	2
GO:0033204	GO:0033204	ribonuclease P RNA binding	2/1597	10/18368	0.21383	0.810012	0.769806	54913/79897	2
GO:0035374	GO:0035374	chondroitin sulfate binding	2/1597	10/18368	0.21383	0.810012	0.769806	146760/3617	2
GO:0035612	GO:0035612	AP-2 adaptor complex binding	2/1597	10/18368	0.21383	0.810012	0.769806	26119/9381	2
GO:0045294	GO:0045294	alpha-catenin binding	2/1597	10/18368	0.21383	0.810012	0.769806	7414/11122	2
GO:0071949	GO:0071949	FAD binding	5/1597	37/18368	0.215599	0.811875	0.771577	7498/4835/5625/8309/316	5
GO:0016791	GO:0016791	phosphatase activity	28/1597	275/18368	0.215916	0.811875	0.771577	64077/9663/57103/25819/5795/5507/84959/131870/1848/11156/54704/9890/10217/5728/5777/1850/66036/2138/2070/81537/80824/128853/11072/3635/11122/477/5774/79660	28
GO:0019209	GO:0019209	kinase activator activity	12/1597	107/18368	0.218616	0.81376	0.773368	10040/650/10253/5608/1026/55890/3084/1946/2065/3071/84632/54757	12
GO:1902936	GO:1902936	phosphatidylinositol bisphosphate binding	12/1597	107/18368	0.218616	0.81376	0.773368	143425/23236/26119/55062/53373/23612/3759/5333/196996/2934/246/3756	12
GO:0031625	GO:0031625	ubiquitin protein ligase binding	30/1597	297/18368	0.21907	0.81376	0.773368	1191/7157/4157/5430/84959/203068/91/7188/4738/875/100287171/1026/7414/7316/8517/440738/2065/9258/7855/1398/10891/5002/10628/643246/64112/4804/55072/3305/3303/3304	30
GO:0005044	GO:0005044	scavenger receptor activity	6/1597	47/18368	0.22141	0.81376	0.773368	950/177/8578/284297/58191/136853	6
GO:0035254	GO:0035254	glutamate receptor binding	6/1597	47/18368	0.22141	0.81376	0.773368	821/4905/5728/22941/54550/85358	6
GO:0015101	GO:0015101	organic cation transmembrane transporter activity	4/1597	28/18368	0.222681	0.81376	0.773368	115286/2030/57153/23428	4
GO:0070325	GO:0070325	lipoprotein particle receptor binding	4/1597	28/18368	0.222681	0.81376	0.773368	1191/26119/3339/348	4
GO:0008236	GO:0008236	serine-type peptidase activity	20/1597	191/18368	0.222806	0.81376	0.773368	84236/5045/59342/9581/10003/9028/219743/4320/360200/2155/566/11098/5125/51279/4313/341350/4018/717/440387/629	20
GO:0005326	GO:0005326	neurotransmitter transmembrane transporter activity	3/1597	19/18368	0.225634	0.821145	0.780387	6532/9153/2030	3
GO:0070888	GO:0070888	E-box binding	6/1597	48/18368	0.235946	0.836602	0.795077	9572/3280/148523/6615/430/390992	6
GO:0005231	GO:0005231	excitatory extracellular ligand-gated ion channel activity	4/1597	29/18368	0.241954	0.836602	0.795077	1140/1136/9127/1139	4
GO:0005520	GO:0005520	insulin-like growth factor binding	4/1597	29/18368	0.241954	0.836602	0.795077	3485/3482/3486/3488	4
GO:0051787	GO:0051787	misfolded protein binding	4/1597	29/18368	0.241954	0.836602	0.795077	1191/3305/3303/3304	4
GO:0000774	GO:0000774	adenyl-nucleotide exchange factor activity	2/1597	11/18368	0.247177	0.836602	0.795077	9531/64374	2
GO:0001161	GO:0001161	intronic transcription regulatory region sequence-specific DNA binding	2/1597	11/18368	0.247177	0.836602	0.795077	3297/25806	2
GO:0005247	GO:0005247	voltage-gated chloride channel activity	2/1597	11/18368	0.247177	0.836602	0.795077	1181/1187	2
GO:0016857	GO:0016857	racemase and epimerase activity, acting on carbohydrates and derivatives	2/1597	11/18368	0.247177	0.836602	0.795077	5973/92126	2
GO:0031996	GO:0031996	thioesterase binding	2/1597	11/18368	0.247177	0.836602	0.795077	998/7188	2
GO:0035252	GO:0035252	UDP-xylosyltransferase activity	2/1597	11/18368	0.247177	0.836602	0.795077	64131/120071	2
GO:0042285	GO:0042285	xylosyltransferase activity	2/1597	11/18368	0.247177	0.836602	0.795077	64131/120071	2
GO:0043522	GO:0043522	leucine zipper domain binding	2/1597	11/18368	0.247177	0.836602	0.795077	4901/1406	2
GO:0047429	GO:0047429	nucleoside-triphosphate diphosphatase activity	2/1597	11/18368	0.247177	0.836602	0.795077	131870/8623	2
GO:0047676	GO:0047676	arachidonate-CoA ligase activity	2/1597	11/18368	0.247177	0.836602	0.795077	11001/11000	2
GO:0140036	GO:0140036	ubiquitin-dependent protein binding	2/1597	11/18368	0.247177	0.836602	0.795077	88455/22909	2
GO:0140161	GO:0140161	monocarboxylate:sodium symporter activity	2/1597	11/18368	0.247177	0.836602	0.795077	6538/6540	2
GO:0003899	GO:0003899	DNA-directed 5'-3' RNA polymerase activity	5/1597	39/18368	0.248572	0.836602	0.795077	5430/5437/548644/246721/10622	5
GO:0004402	GO:0004402	histone acetyltransferase activity	5/1597	39/18368	0.248572	0.836602	0.795077	8202/23522/6871/2648/6880	5
GO:0001972	GO:0001972	retinoic acid binding	3/1597	20/18368	0.249585	0.836602	0.795077	3482/1382/1381	3
GO:0009678	GO:0009678	pyrophosphate hydrolysis-driven proton transmembrane transporter activity	3/1597	20/18368	0.249585	0.836602	0.795077	51606/523/534	3
GO:0016505	GO:0016505	peptidase activator activity involved in apoptotic process	3/1597	20/18368	0.249585	0.836602	0.795077	317/489/9994	3
GO:0019211	GO:0019211	phosphatase activator activity	3/1597	20/18368	0.249585	0.836602	0.795077	650/5608/3486	3
GO:0031418	GO:0031418	L-ascorbic acid binding	3/1597	20/18368	0.249585	0.836602	0.795077	1621/112399/5264	3
GO:0042288	GO:0042288	MHC class I protein binding	3/1597	20/18368	0.249585	0.836602	0.795077	203068/6892/3133	3
GO:0032813	GO:0032813	tumor necrosis factor receptor superfamily binding	6/1597	49/18368	0.250762	0.836798	0.795263	64114/7188/8741/4908/9994/4050	6
GO:0017171	GO:0017171	serine hydrolase activity	20/1597	195/18368	0.251286	0.836798	0.795263	84236/5045/59342/9581/10003/9028/219743/4320/360200/2155/566/11098/5125/51279/4313/341350/4018/717/440387/629	20
GO:0004252	GO:0004252	serine-type endopeptidase activity	18/1597	174/18368	0.253747	0.839509	0.797839	84236/5045/9581/9028/219743/4320/360200/2155/566/11098/5125/51279/4313/341350/4018/717/440387/629	18
GO:0004721	GO:0004721	phosphoprotein phosphatase activity	18/1597	174/18368	0.253747	0.839509	0.797839	5795/5507/84959/1848/11156/54704/10217/5728/5777/1850/2138/2070/80824/128853/11072/11122/5774/79660	18
GO:0004222	GO:0004222	metalloendopeptidase activity	12/1597	111/18368	0.256887	0.847144	0.805095	81794/10863/11093/4320/170690/4313/80070/9509/60676/9508/8510/89932	12
GO:0022829	GO:0022829	wide pore channel activity	4/1597	30/18368	0.261583	0.857309	0.814756	57165/2697/2700/84694	4
GO:0004860	GO:0004860	protein kinase inhibitor activity	8/1597	70/18368	0.261652	0.857309	0.814756	10519/10253/1028/1026/8651/54997/81848/140775	8
GO:0015144	GO:0015144	carbohydrate transmembrane transporter activity	5/1597	40/18368	0.265519	0.862678	0.819858	6526/91749/55314/6527/66035	5
GO:0042287	GO:0042287	MHC protein binding	5/1597	40/18368	0.265519	0.862678	0.819858	203068/6892/3133/220972/3824	5
GO:0030159	GO:0030159	signaling receptor complex adaptor activity	6/1597	50/18368	0.26583	0.862678	0.819858	26119/6464/22941/9046/1398/85358	6
GO:0001848	GO:0001848	complement binding	3/1597	21/18368	0.273886	0.867722	0.824651	721/720/629	3
GO:0005123	GO:0005123	death receptor binding	3/1597	21/18368	0.273886	0.867722	0.824651	64114/4908/9994	3
GO:0015216	GO:0015216	purine nucleotide transmembrane transporter activity	3/1597	21/18368	0.273886	0.867722	0.824651	2030/85320/293	3
GO:0140416	GO:0140416	transcription regulator inhibitor activity	3/1597	21/18368	0.273886	0.867722	0.824651	3399/3398/3397	3
GO:0004526	GO:0004526	ribonuclease P activity	2/1597	12/18368	0.280672	0.867722	0.824651	54913/79897	2
GO:0004861	GO:0004861	cyclin-dependent protein serine/threonine kinase inhibitor activity	2/1597	12/18368	0.280672	0.867722	0.824651	1028/1026	2
GO:0017154	GO:0017154	semaphorin receptor activity	2/1597	12/18368	0.280672	0.867722	0.824651	8829/8828	2
GO:0022858	GO:0022858	alanine transmembrane transporter activity	2/1597	12/18368	0.280672	0.867722	0.824651	6520/23428	2
GO:0043176	GO:0043176	amine binding	2/1597	12/18368	0.280672	0.867722	0.824651	3358/6532	2
GO:0051378	GO:0051378	serotonin binding	2/1597	12/18368	0.280672	0.867722	0.824651	3358/6532	2
GO:0089720	GO:0089720	caspase binding	2/1597	12/18368	0.280672	0.867722	0.824651	8767/51283	2
GO:0004714	GO:0004714	transmembrane receptor protein tyrosine kinase activity	13/1597	124/18368	0.280982	0.867722	0.824651	8767/8829/7301/2064/3482/1969/2242/5608/8828/2065/4920/2202/8711	13
GO:0008157	GO:0008157	protein phosphatase 1 binding	4/1597	31/18368	0.281499	0.867722	0.824651	5507/342527/26051/79660	4
GO:0071813	GO:0071813	lipoprotein particle binding	4/1597	31/18368	0.281499	0.867722	0.824651	19/8578/6653/348	4
GO:0071814	GO:0071814	protein-lipid complex binding	4/1597	31/18368	0.281499	0.867722	0.824651	19/8578/6653/348	4
GO:0005546	GO:0005546	phosphatidylinositol-4,5-bisphosphate binding	9/1597	82/18368	0.282176	0.867722	0.824651	143425/23236/26119/23612/3759/5333/196996/2934/246	9
GO:0030331	GO:0030331	estrogen receptor binding	5/1597	41/18368	0.282712	0.867722	0.824651	55062/11240/133522/10891/149563	5
GO:0061733	GO:0061733	peptide-lysine-N-acetyltransferase activity	5/1597	41/18368	0.282712	0.867722	0.824651	8202/23522/6871/2648/6880	5
GO:0005416	GO:0005416	amino acid:cation symporter activity	3/1597	22/18368	0.298411	0.886858	0.842838	83733/6538/6540	3
GO:0030021	GO:0030021	extracellular matrix structural constituent conferring compression resistance	3/1597	22/18368	0.298411	0.886858	0.842838	7286/3339/5549	3
GO:0030742	GO:0030742	GTP-dependent protein binding	3/1597	22/18368	0.298411	0.886858	0.842838	998/9545/8546	3
GO:0070034	GO:0070034	telomerase RNA binding	3/1597	22/18368	0.298411	0.886858	0.842838	7011/5073/170506	3
GO:0106306	GO:0106306	protein serine phosphatase activity	8/1597	73/18368	0.300298	0.886858	0.842838	1848/10217/5728/1850/2138/80824/128853/11072	8
GO:0106307	GO:0106307	protein threonine phosphatase activity	8/1597	73/18368	0.300298	0.886858	0.842838	1848/10217/5728/1850/2138/80824/128853/11072	8
GO:0015605	GO:0015605	organophosphate ester transmembrane transporter activity	4/1597	32/18368	0.301632	0.886858	0.842838	2542/2030/85320/293	4
GO:0050699	GO:0050699	WW domain binding	4/1597	32/18368	0.301632	0.886858	0.842838	10712/340543/6337/79056	4
GO:0071889	GO:0071889	14-3-3 protein binding	4/1597	32/18368	0.301632	0.886858	0.842838	57458/7538/3756/150094	4
GO:0004000	GO:0004000	adenosine deaminase activity	2/1597	13/18368	0.314036	0.886858	0.842838	104/100	2
GO:0004535	GO:0004535	poly(A)-specific ribonuclease activity	2/1597	13/18368	0.314036	0.886858	0.842838	25819/5073	2
GO:0004859	GO:0004859	phospholipase inhibitor activity	2/1597	13/18368	0.314036	0.886858	0.842838	307/306	2
GO:0008195	GO:0008195	phosphatidate phosphatase activity	2/1597	13/18368	0.314036	0.886858	0.842838	9663/9890	2
GO:0008271	GO:0008271	secondary active sulfate transmembrane transporter activity	2/1597	13/18368	0.314036	0.886858	0.842838	65010/115111	2
GO:0008417	GO:0008417	fucosyltransferase activity	2/1597	13/18368	0.314036	0.886858	0.842838	2528/2525	2
GO:0015355	GO:0015355	secondary active monocarboxylate transmembrane transporter activity	2/1597	13/18368	0.314036	0.886858	0.842838	6538/6540	2
GO:0016423	GO:0016423	tRNA (guanine) methyltransferase activity	2/1597	13/18368	0.314036	0.886858	0.842838	81627/6894	2
GO:0016840	GO:0016840	carbon-nitrogen lyase activity	2/1597	13/18368	0.314036	0.886858	0.842838	10841/113675	2
GO:0031386	GO:0031386	protein tag	2/1597	13/18368	0.314036	0.886858	0.842838	4738/7316	2
GO:0039706	GO:0039706	co-receptor binding	2/1597	13/18368	0.314036	0.886858	0.842838	650/7484	2
GO:0045159	GO:0045159	myosin II binding	2/1597	13/18368	0.314036	0.886858	0.842838	2934/4635	2
GO:0052650	GO:0052650	NADP-retinol dehydrogenase activity	2/1597	13/18368	0.314036	0.886858	0.842838	10901/112724	2
GO:0060590	GO:0060590	ATPase regulator activity	2/1597	13/18368	0.314036	0.886858	0.842838	9531/64374	2
GO:0070679	GO:0070679	inositol 1,4,5 trisphosphate binding	2/1597	13/18368	0.314036	0.886858	0.842838	7222/23228	2
GO:0070700	GO:0070700	BMP receptor binding	2/1597	13/18368	0.314036	0.886858	0.842838	650/9518	2
GO:0072582	GO:0072582	17-beta-hydroxysteroid dehydrogenase (NADP+) activity	2/1597	13/18368	0.314036	0.886858	0.842838	51170/79154	2
GO:0140035	GO:0140035	ubiquitination-like modification-dependent protein binding	2/1597	13/18368	0.314036	0.886858	0.842838	88455/22909	2
GO:0140299	GO:0140299	small molecule sensor activity	2/1597	13/18368	0.314036	0.886858	0.842838	57156/59341	2
GO:0004180	GO:0004180	carboxypeptidase activity	5/1597	43/18368	0.317667	0.886858	0.842838	59342/10003/54629/84871/79841	5
GO:0016504	GO:0016504	peptidase activator activity	5/1597	43/18368	0.317667	0.886858	0.842838	317/489/5721/26577/9994	5
GO:0016790	GO:0016790	thiolester hydrolase activity	5/1597	43/18368	0.317667	0.886858	0.842838	153364/641371/283927/26027/9374	5
GO:0034062	GO:0034062	5'-3' RNA polymerase activity	5/1597	43/18368	0.317667	0.886858	0.842838	5430/5437/548644/246721/10622	5
GO:0097747	GO:0097747	RNA polymerase activity	5/1597	43/18368	0.317667	0.886858	0.842838	5430/5437/548644/246721/10622	5
GO:0019887	GO:0019887	protein kinase regulator activity	20/1597	204/18368	0.320056	0.887283	0.843242	10040/10519/650/10253/1028/5608/901/1026/55890/3084/1946/2065/3071/84632/1460/8651/54757/54997/81848/140775	20
GO:0016836	GO:0016836	hydro-lyase activity	7/1597	64/18368	0.320651	0.887283	0.843242	201562/875/1962/29785/770/2027/762	7
GO:0019955	GO:0019955	cytokine binding	14/1597	139/18368	0.322482	0.887283	0.843242	8829/7132/2022/7049/375387/7538/5618/8828/90/3953/3554/114990/1438/3563	14
GO:0016849	GO:0016849	phosphorus-oxygen lyase activity	3/1597	23/18368	0.323044	0.887283	0.843242	8635/26007/114	3
GO:0030215	GO:0030215	semaphorin receptor binding	3/1597	23/18368	0.323044	0.887283	0.843242	10371/7869/9037	3
GO:0047617	GO:0047617	acyl-CoA hydrolase activity	3/1597	23/18368	0.323044	0.887283	0.843242	153364/641371/26027	3
GO:0016298	GO:0016298	lipase activity	13/1597	129/18368	0.330642	0.905711	0.860755	23236/6610/2151/1131/23228/147011/5336/5333/201164/222236/84812/8399/255189	13
GO:0044389	GO:0044389	ubiquitin-like protein ligase binding	30/1597	316/18368	0.333563	0.91076	0.865554	1191/7157/4157/5430/84959/203068/91/7188/4738/875/100287171/1026/7414/7316/8517/440738/2065/9258/7855/1398/10891/5002/10628/643246/64112/4804/55072/3305/3303/3304	30
GO:0051879	GO:0051879	Hsp90 protein binding	5/1597	44/18368	0.335345	0.91076	0.865554	3297/26973/4862/8468/146862	5
GO:0001228	GO:0001228	DNA-binding transcription activator activity, RNA polymerase II-specific	42/1597	450/18368	0.336959	0.91076	0.865554	10725/6659/5089/2355/7157/91664/11108/7594/2005/7071/6257/1870/162966/51043/169792/25925/2118/7547/51804/6778/219736/2119/1747/467/84662/2969/1052/1999/51621/10168/3169/4901/57822/1050/163131/1406/30062/4009/2294/29842/4692/9189	42
GO:0001618	GO:0001618	virus receptor activity	8/1597	76/18368	0.340117	0.91076	0.865554	950/7301/3693/1969/79581/3678/3303/3304	8
GO:0008376	GO:0008376	acetylgalactosaminyltransferase activity	4/1597	34/18368	0.342295	0.91076	0.865554	148789/55568/283358/79695	4
GO:0016891	GO:0016891	endoribonuclease activity, producing 5'-phosphomonoesters	4/1597	34/18368	0.342295	0.91076	0.865554	131870/54913/201164/79897	4
GO:0030291	GO:0030291	protein serine/threonine kinase inhibitor activity	4/1597	34/18368	0.342295	0.91076	0.865554	10519/10253/1028/1026	4
GO:0043548	GO:0043548	phosphatidylinositol 3-kinase binding	4/1597	34/18368	0.342295	0.91076	0.865554	7301/5342/8471/2934	4
GO:0045505	GO:0045505	dynein intermediate chain binding	4/1597	34/18368	0.342295	0.91076	0.865554	1767/9531/196385/6991	4
GO:0016829	GO:0016829	lyase activity	19/1597	196/18368	0.344125	0.91076	0.865554	8635/201562/26007/2731/875/114/1962/10841/29785/770/4056/113675/252969/2027/441495/762/100037417/389857/1652	19
GO:0004722	GO:0004722	protein serine/threonine phosphatase activity	10/1597	98/18368	0.3465	0.91076	0.865554	5507/1848/54704/10217/5728/1850/2138/80824/128853/11072	10
GO:0005068	GO:0005068	transmembrane receptor protein tyrosine kinase adaptor activity	2/1597	14/18368	0.34704	0.91076	0.865554	6464/9046	2
GO:0030983	GO:0030983	mismatched DNA binding	2/1597	14/18368	0.34704	0.91076	0.865554	5395/4439	2
GO:0044548	GO:0044548	S100 protein binding	2/1597	14/18368	0.34704	0.91076	0.865554	177/311	2
GO:0102991	GO:0102991	myristoyl-CoA hydrolase activity	2/1597	14/18368	0.34704	0.91076	0.865554	641371/26027	2
GO:0000030	GO:0000030	mannosyltransferase activity	3/1597	24/18368	0.34768	0.91076	0.865554	85365/80235/83857	3
GO:0008171	GO:0008171	O-methyltransferase activity	3/1597	24/18368	0.34768	0.91076	0.865554	79922/55783/8623	3
GO:0140272	GO:0140272	exogenous protein binding	8/1597	77/18368	0.353568	0.92381	0.877956	950/7301/3693/1969/79581/3678/3303/3304	8
GO:0000149	GO:0000149	SNARE binding	11/1597	110/18368	0.359771	0.935674	0.889231	143425/6809/6813/6844/53373/19/4905/6532/91683/90332/6845	11
GO:0015276	GO:0015276	ligand-gated ion channel activity	14/1597	143/18368	0.36166	0.935674	0.889231	357/53373/3768/610/6261/1140/3759/1136/9127/89832/1139/29850/54795/6337	14
GO:0022834	GO:0022834	ligand-gated channel activity	14/1597	143/18368	0.36166	0.935674	0.889231	357/53373/3768/610/6261/1140/3759/1136/9127/89832/1139/29850/54795/6337	14
GO:0005319	GO:0005319	lipid transporter activity	15/1597	154/18368	0.361782	0.935674	0.889231	6579/23461/10577/19/57476/11001/64220/4363/85320/11000/24/348/6578/10351/79895	15
GO:0000175	GO:0000175	3'-5'-exoribonuclease activity	4/1597	35/18368	0.362702	0.935679	0.889236	25819/5073/3669/90459	4
GO:0000287	GO:0000287	magnesium ion binding	21/1597	221/18368	0.367776	0.938603	0.892015	51135/131870/283927/3705/5414/81788/8986/23139/83983/3251/170506/11076/22909/2669/9064/2027/10595/54997/150094/79895/283629	21
GO:0001216	GO:0001216	DNA-binding transcription activator activity	42/1597	456/18368	0.370062	0.938603	0.892015	10725/6659/5089/2355/7157/91664/11108/7594/2005/7071/6257/1870/162966/51043/169792/25925/2118/7547/51804/6778/219736/2119/1747/467/84662/2969/1052/1999/51621/10168/3169/4901/57822/1050/163131/1406/30062/4009/2294/29842/4692/9189	42
GO:0015079	GO:0015079	potassium ion transmembrane transporter activity	15/1597	155/18368	0.371339	0.938603	0.892015	3790/3750/3768/610/9187/3759/55151/26251/9033/29850/56660/3756/6549/477/480	15
GO:0016798	GO:0016798	hydrolase activity, acting on glycosyl bonds	14/1597	144/18368	0.371581	0.938603	0.892015	55741/1486/4124/4758/57134/60495/252969/3554/129807/277/276/278/125981/653188	14
GO:0005160	GO:0005160	transforming growth factor beta receptor binding	3/1597	25/18368	0.37222	0.938603	0.892015	2022/7049/25805	3
GO:0004029	GO:0004029	aldehyde dehydrogenase (NAD+) activity	2/1597	15/18368	0.379494	0.938603	0.892015	221/8854	2
GO:0004467	GO:0004467	long-chain fatty acid-CoA ligase activity	2/1597	15/18368	0.379494	0.938603	0.892015	11001/11000	2
GO:0004549	GO:0004549	tRNA-specific ribonuclease activity	2/1597	15/18368	0.379494	0.938603	0.892015	54913/79897	2
GO:0004953	GO:0004953	icosanoid receptor activity	2/1597	15/18368	0.379494	0.938603	0.892015	1241/56413	2
GO:0019215	GO:0019215	intermediate filament binding	2/1597	15/18368	0.379494	0.938603	0.892015	83481/286077	2
GO:0032794	GO:0032794	GTPase activating protein binding	2/1597	15/18368	0.379494	0.938603	0.892015	203068/5333	2
GO:0042043	GO:0042043	neurexin family protein binding	2/1597	15/18368	0.379494	0.938603	0.892015	57555/84958	2
GO:0043138	GO:0043138	3'-5' DNA helicase activity	2/1597	15/18368	0.379494	0.938603	0.892015	10973/89797	2
GO:0050998	GO:0050998	nitric-oxide synthase binding	2/1597	15/18368	0.379494	0.938603	0.892015	9722/6532	2
GO:0051371	GO:0051371	muscle alpha-actinin binding	2/1597	15/18368	0.379494	0.938603	0.892015	9260/9033	2
GO:0070742	GO:0070742	C2H2 zinc finger domain binding	2/1597	15/18368	0.379494	0.938603	0.892015	7789/6880	2
GO:1990825	GO:1990825	sequence-specific mRNA binding	2/1597	15/18368	0.379494	0.938603	0.892015	79727/573971	2
GO:0016835	GO:0016835	carbon-oxygen lyase activity	8/1597	79/18368	0.380632	0.939138	0.892523	201562/875/1962/29785/770/252969/2027/762	8
GO:0015248	GO:0015248	sterol transporter activity	4/1597	36/18368	0.383082	0.9429	0.896099	10577/19/57476/348	4
GO:0008237	GO:0008237	metallopeptidase activity	18/1597	190/18368	0.387316	0.951023	0.903819	81794/10863/131870/10003/11093/4320/84871/79956/170690/4313/80070/9509/60676/79841/9508/8510/440434/89932	18
GO:0016616	GO:0016616	oxidoreductase activity, acting on the CH-OH group of donors, NAD or NADP as acceptor	12/1597	124/18368	0.393199	0.952404	0.905131	51181/10901/7923/3614/51171/1962/51170/79154/93517/112724/10202/157739	12
GO:0004521	GO:0004521	endoribonuclease activity	7/1597	69/18368	0.393421	0.952404	0.905131	8635/131870/54913/146857/10595/201164/79897	7
GO:0005518	GO:0005518	collagen binding	7/1597	69/18368	0.393421	0.952404	0.905131	871/1514/5154/26577/7148/3680/7450	7
GO:0097602	GO:0097602	cullin family protein binding	3/1597	26/18368	0.396575	0.952404	0.905131	200845/79786/51676	3
GO:0004713	GO:0004713	protein tyrosine kinase activity	13/1597	136/18368	0.402839	0.952404	0.905131	8767/8829/7301/2064/3482/1969/2242/5608/8828/2065/4920/2202/8711	13
GO:0042056	GO:0042056	chemoattractant activity	4/1597	37/18368	0.403383	0.952404	0.905131	4908/2255/4282/2253	4
GO:0000900	GO:0000900	translation repressor activity, mRNA regulatory element binding	2/1597	16/18368	0.411244	0.952404	0.905131	573971/64506	2
GO:0004030	GO:0004030	aldehyde dehydrogenase [NAD(P)+] activity	2/1597	16/18368	0.411244	0.952404	0.905131	221/8854	2
GO:0004198	GO:0004198	calcium-dependent cysteine-type endopeptidase activity	2/1597	16/18368	0.411244	0.952404	0.905131	726/147968	2
GO:0004698	GO:0004698	calcium-dependent protein kinase C activity	2/1597	16/18368	0.411244	0.952404	0.905131	5582/5588	2
GO:0005283	GO:0005283	amino acid:sodium symporter activity	2/1597	16/18368	0.411244	0.952404	0.905131	6538/6540	2
GO:0005372	GO:0005372	water transmembrane transporter activity	2/1597	16/18368	0.411244	0.952404	0.905131	83959/6563	2
GO:0005402	GO:0005402	carbohydrate:cation symporter activity	2/1597	16/18368	0.411244	0.952404	0.905131	6526/6527	2
GO:0005521	GO:0005521	lamin binding	2/1597	16/18368	0.411244	0.952404	0.905131	23236/3429	2
GO:0005523	GO:0005523	tropomyosin binding	2/1597	16/18368	0.411244	0.952404	0.905131	342527/7138	2
GO:0010181	GO:0010181	FMN binding	2/1597	16/18368	0.411244	0.952404	0.905131	4843/4842	2
GO:0015347	GO:0015347	sodium-independent organic anion transmembrane transporter activity	2/1597	16/18368	0.411244	0.952404	0.905131	6579/6578	2
GO:0016307	GO:0016307	phosphatidylinositol phosphate kinase activity	2/1597	16/18368	0.411244	0.952404	0.905131	79837/8396	2
GO:0016641	GO:0016641	oxidoreductase activity, acting on the CH-NH2 group of donors, oxygen as acceptor	2/1597	16/18368	0.411244	0.952404	0.905131	314/8639	2
GO:0016894	GO:0016894	endonuclease activity, active with either ribo- or deoxyribonucleic acids and producing 3'-phosphomonoesters	2/1597	16/18368	0.411244	0.952404	0.905131	79008/548593	2
GO:0022821	GO:0022821	potassium ion antiporter activity	2/1597	16/18368	0.411244	0.952404	0.905131	9187/6549	2
GO:0042577	GO:0042577	lipid phosphatase activity	2/1597	16/18368	0.411244	0.952404	0.905131	9890/81537	2
GO:0047498	GO:0047498	calcium-dependent phospholipase A2 activity	2/1597	16/18368	0.411244	0.952404	0.905131	8399/255189	2
GO:0070403	GO:0070403	NAD+ binding	2/1597	16/18368	0.411244	0.952404	0.905131	2746/1962	2
GO:1990404	GO:1990404	protein ADP-ribosylase activity	2/1597	16/18368	0.411244	0.952404	0.905131	8658/64761	2
GO:0016887	GO:0016887	ATP hydrolysis activity	25/1597	272/18368	0.415878	0.954088	0.906731	55601/80179/4343/317781/23132/51606/126074/489/10973/170506/490/5395/4905/89797/29118/24/7919/477/79132/3305/480/79895/729453/3303/3304	25
GO:0015294	GO:0015294	solute:cation symporter activity	10/1597	104/18368	0.418309	0.954088	0.906731	6526/83733/57282/6532/9153/6538/6535/6540/6527/83697	10
GO:0008139	GO:0008139	nuclear localization sequence binding	3/1597	27/18368	0.420668	0.954088	0.906731	9883/79711/100288540	3
GO:0015215	GO:0015215	nucleotide transmembrane transporter activity	3/1597	27/18368	0.420668	0.954088	0.906731	2030/85320/293	3
GO:0023026	GO:0023026	MHC class II protein complex binding	3/1597	27/18368	0.420668	0.954088	0.906731	311/3108/3109	3
GO:0048027	GO:0048027	mRNA 5'-UTR binding	3/1597	27/18368	0.420668	0.954088	0.906731	6154/6171/170506	3
GO:0051393	GO:0051393	alpha-actinin binding	3/1597	27/18368	0.420668	0.954088	0.906731	9260/776/9033	3
GO:0051959	GO:0051959	dynein light intermediate chain binding	3/1597	27/18368	0.420668	0.954088	0.906731	1767/51361/196385	3
GO:0140326	GO:0140326	ATPase-coupled intramembrane lipid transporter activity	3/1597	27/18368	0.420668	0.954088	0.906731	19/24/79895	3
GO:0008395	GO:0008395	steroid hydroxylase activity	4/1597	38/18368	0.423556	0.954088	0.906731	51302/1589/1564/29785	4
GO:0015175	GO:0015175	neutral amino acid transmembrane transporter activity	4/1597	38/18368	0.423556	0.954088	0.906731	6520/124935/256987/23428	4
GO:0016896	GO:0016896	exoribonuclease activity, producing 5'-phosphomonoesters	4/1597	38/18368	0.423556	0.954088	0.906731	25819/5073/3669/90459	4
GO:0034212	GO:0034212	peptide N-acetyltransferase activity	5/1597	49/18368	0.424143	0.954088	0.906731	8202/23522/6871/2648/6880	5
GO:0004540	GO:0004540	ribonuclease activity	11/1597	116/18368	0.428078	0.956945	0.909446	8635/25819/131870/54913/5073/146857/3669/90459/10595/201164/79897	11
GO:0019903	GO:0019903	protein phosphatase binding	14/1597	150/18368	0.431656	0.956945	0.909446	7157/5507/2064/342527/6778/114/8546/9961/2648/66036/9258/26051/11122/79660	14
GO:0005525	GO:0005525	GTP binding	34/1597	377/18368	0.437519	0.956945	0.909446	391/998/10123/9545/2746/131870/2794/6237/7732/5414/203068/25923/347688/5865/10633/84790/9077/2669/8396/55733/57111/9258/58528/7280/54769/399/7984/158078/643752/58480/100506084/6447/2747/8225	34
GO:0015179	GO:0015179	L-amino acid transmembrane transporter activity	6/1597	61/18368	0.439565	0.956945	0.909446	10166/6520/83733/124935/256987/23428	6
GO:0043621	GO:0043621	protein self-association	6/1597	61/18368	0.439565	0.956945	0.909446	7157/3297/6844/7732/1398/85358	6
GO:0015932	GO:0015932	nucleobase-containing compound transmembrane transporter activity	5/1597	50/18368	0.441734	0.956945	0.909446	11046/9153/2030/85320/293	5
GO:0004697	GO:0004697	protein kinase C activity	2/1597	17/18368	0.442168	0.956945	0.909446	5582/5588	2
GO:0005001	GO:0005001	transmembrane receptor protein tyrosine phosphatase activity	2/1597	17/18368	0.442168	0.956945	0.909446	5777/11122	2
GO:0005324	GO:0005324	long-chain fatty acid transporter activity	2/1597	17/18368	0.442168	0.956945	0.909446	11001/11000	2
GO:0015095	GO:0015095	magnesium ion transmembrane transporter activity	2/1597	17/18368	0.442168	0.956945	0.909446	26504/123606	2
GO:0015116	GO:0015116	sulfate transmembrane transporter activity	2/1597	17/18368	0.442168	0.956945	0.909446	65010/115111	2
GO:0015278	GO:0015278	calcium-release channel activity	2/1597	17/18368	0.442168	0.956945	0.909446	53373/6261	2
GO:0016854	GO:0016854	racemase and epimerase activity	2/1597	17/18368	0.442168	0.956945	0.909446	5973/92126	2
GO:0017081	GO:0017081	chloride channel regulator activity	2/1597	17/18368	0.442168	0.956945	0.909446	65267/1139	2
GO:0019198	GO:0019198	transmembrane receptor protein phosphatase activity	2/1597	17/18368	0.442168	0.956945	0.909446	5777/11122	2
GO:0030169	GO:0030169	low-density lipoprotein particle binding	2/1597	17/18368	0.442168	0.956945	0.909446	8578/6653	2
GO:0052745	GO:0052745	inositol phosphate phosphatase activity	2/1597	17/18368	0.442168	0.956945	0.909446	5728/3635	2
GO:0017056	GO:0017056	structural constituent of nuclear pore	3/1597	28/18368	0.444426	0.956945	0.909446	9883/54830/100288540	3
GO:0046875	GO:0046875	ephrin receptor binding	3/1597	28/18368	0.444426	0.956945	0.909446	6464/1946/1398	3
GO:0080025	GO:0080025	phosphatidylinositol-3,5-bisphosphate binding	3/1597	28/18368	0.444426	0.956945	0.909446	55062/53373/23612	3
GO:0001227	GO:0001227	DNA-binding transcription repressor activity, RNA polymerase II-specific	28/1597	310/18368	0.445134	0.956945	0.909446	7050/49854/7764/9572/3297/84614/169792/3280/10732/8820/64412/153572/467/4776/51085/127343/25806/221527/7639/6615/60468/338917/80818/57659/169270/2307/145258/430	28
GO:0004519	GO:0004519	endonuclease activity	12/1597	129/18368	0.447657	0.960342	0.912674	8635/131870/54913/5395/22909/146857/252969/10595/201164/79008/79897/548593	12
GO:0033293	GO:0033293	monocarboxylic acid binding	7/1597	73/18368	0.451796	0.965156	0.91725	3141/6809/3482/1382/222236/1381/8309	7
GO:0070063	GO:0070063	RNA polymerase binding	7/1597	73/18368	0.451796	0.965156	0.91725	8202/57661/2064/2040/256536/54700/7538	7
GO:1990841	GO:1990841	promoter-specific chromatin binding	6/1597	62/18368	0.45536	0.966143	0.918187	7157/5430/3297/10891/4901/4692	6
GO:0008227	GO:0008227	G protein-coupled amine receptor activity	5/1597	51/18368	0.459192	0.966143	0.918187	1131/152/3358/3274/151	5
GO:0004532	GO:0004532	exoribonuclease activity	4/1597	40/18368	0.463335	0.966143	0.918187	25819/5073/3669/90459	4
GO:0042169	GO:0042169	SH2 domain binding	4/1597	40/18368	0.463335	0.966143	0.918187	5777/59341/1398/84632	4
GO:0043028	GO:0043028	cysteine-type endopeptidase regulator activity involved in apoptotic process	4/1597	40/18368	0.463335	0.966143	0.918187	317/489/9994/4671	4
GO:0044183	GO:0044183	protein folding chaperone	4/1597	40/18368	0.463335	0.966143	0.918187	1676/3305/3303/3304	4
GO:0001217	GO:0001217	DNA-binding transcription repressor activity	28/1597	313/18368	0.466202	0.966143	0.918187	7050/49854/7764/9572/3297/84614/169792/3280/10732/8820/64412/153572/467/4776/51085/127343/25806/221527/7639/6615/60468/338917/80818/57659/169270/2307/145258/430	28
GO:0003785	GO:0003785	actin monomer binding	3/1597	29/18368	0.467788	0.966143	0.918187	23242/286527/4635	3
GO:0004181	GO:0004181	metallocarboxypeptidase activity	3/1597	29/18368	0.467788	0.966143	0.918187	10003/84871/79841	3
GO:0016628	GO:0016628	oxidoreductase activity, acting on the CH-CH group of donors, NAD or NADP as acceptor	3/1597	29/18368	0.467788	0.966143	0.918187	26063/29785/645	3
GO:0016747	GO:0016747	acyltransferase activity, transferring groups other than amino-acyl groups	20/1597	222/18368	0.468203	0.966143	0.918187	8202/79993/254359/51304/23522/6871/79683/84649/79888/6303/79143/254887/2648/55733/55326/10554/653082/6880/284098/55304	20
GO:0000295	GO:0000295	adenine nucleotide transmembrane transporter activity	2/1597	18/18368	0.472168	0.966143	0.918187	2030/293	2
GO:0004438	GO:0004438	phosphatidylinositol-3-phosphatase activity	2/1597	18/18368	0.472168	0.966143	0.918187	5728/66036	2
GO:0005229	GO:0005229	intracellular calcium activated chloride channel activity	2/1597	18/18368	0.472168	0.966143	0.918187	55129/94015	2
GO:0005346	GO:0005346	purine ribonucleotide transmembrane transporter activity	2/1597	18/18368	0.472168	0.966143	0.918187	2030/293	2
GO:0016755	GO:0016755	aminoacyltransferase activity	2/1597	18/18368	0.472168	0.966143	0.918187	7051/7047	2
GO:0031435	GO:0031435	mitogen-activated protein kinase kinase kinase binding	2/1597	18/18368	0.472168	0.966143	0.918187	998/4920	2
GO:0055102	GO:0055102	lipase inhibitor activity	2/1597	18/18368	0.472168	0.966143	0.918187	307/306	2
GO:0061778	GO:0061778	intracellular chloride channel activity	2/1597	18/18368	0.472168	0.966143	0.918187	55129/94015	2
GO:0098641	GO:0098641	cadherin binding involved in cell-cell adhesion	2/1597	18/18368	0.472168	0.966143	0.918187	55971/11135	2
GO:0140597	GO:0140597	protein carrier activity	2/1597	18/18368	0.472168	0.966143	0.918187	1191/9531	2
GO:0003924	GO:0003924	GTPase activity	30/1597	337/18368	0.474137	0.968227	0.920168	391/998/6001/10123/6004/9545/2794/6237/7732/5909/5414/203068/25923/347688/11076/5865/10633/84790/9077/2669/57111/24/58528/7280/54769/399/158078/643752/58480/100506084	30
GO:0022843	GO:0022843	voltage-gated cation channel activity	13/1597	143/18368	0.475811	0.969703	0.921571	3790/3750/53373/3768/610/6261/3759/778/26251/776/3756/255022/93589	13
GO:0019003	GO:0019003	GDP binding	7/1597	75/18368	0.480609	0.977526	0.929005	6237/5865/9077/2669/58528/54769/643752	7
GO:0005267	GO:0005267	potassium channel activity	11/1597	121/18368	0.484862	0.984211	0.935359	3790/3750/3768/610/3759/55151/26251/9033/29850/56660/3756	11
GO:0005184	GO:0005184	neuropeptide hormone activity	3/1597	30/18368	0.4907	0.988644	0.939572	7425/181/5697	3
GO:0005217	GO:0005217	intracellular ligand-gated ion channel activity	3/1597	30/18368	0.4907	0.988644	0.939572	53373/610/6261	3
GO:0005310	GO:0005310	dicarboxylic acid transmembrane transporter activity	3/1597	30/18368	0.4907	0.988644	0.939572	65010/115111/83733	3
GO:0044325	GO:0044325	transmembrane transporter binding	12/1597	133/18368	0.490926	0.988644	0.939572	81/6526/10519/6844/489/287/4842/3398/9747/3270/3756/89	12
GO:1901505	GO:1901505	carbohydrate derivative transmembrane transporter activity	5/1597	53/18368	0.4936	0.989763	0.940635	11046/2542/9153/2030/293	5
GO:0004674	GO:0004674	protein serine/threonine kinase activity	34/1597	386/18368	0.494771	0.989763	0.940635	8767/4638/51135/4752/2022/5582/81788/8986/23139/6046/83983/7049/91/29904/7444/65267/5608/53944/10000/5588/169436/284086/9064/100130827/56924/90/10595/139728/1460/6011/150094/269/202374/283629	34
GO:0004653	GO:0004653	polypeptide N-acetylgalactosaminyltransferase activity	2/1597	19/18368	0.501172	0.989763	0.940635	55568/79695	2
GO:0016646	GO:0016646	oxidoreductase activity, acting on the CH-NH group of donors, NAD or NADP as acceptor	2/1597	19/18368	0.501172	0.989763	0.940635	645/573971	2
GO:0052742	GO:0052742	phosphatidylinositol kinase activity	2/1597	19/18368	0.501172	0.989763	0.940635	375133/728233	2
GO:0052744	GO:0052744	phosphatidylinositol monophosphate phosphatase activity	2/1597	19/18368	0.501172	0.989763	0.940635	5728/66036	2
GO:0003724	GO:0003724	RNA helicase activity	7/1597	77/18368	0.508991	0.989763	0.940635	55601/4343/317781/170506/29118/7919/79132	7
GO:0016746	GO:0016746	acyltransferase activity	22/1597	250/18368	0.509152	0.989763	0.940635	8202/79993/254359/51304/7051/23522/6871/79683/84649/79888/6303/79143/254887/2648/55733/55326/10554/653082/6880/284098/55304/7047	22
GO:0016706	GO:0016706	2-oxoglutarate-dependent dioxygenase activity	5/1597	54/18368	0.510498	0.989763	0.940635	55217/79697/112399/5264/7404	5
GO:0002020	GO:0002020	protease binding	12/1597	135/18368	0.512294	0.989763	0.940635	8767/5045/7157/51283/219743/7078/54507/1893/5728/7316/7450/3554	12
GO:0005164	GO:0005164	tumor necrosis factor receptor binding	3/1597	31/18368	0.513114	0.989763	0.940635	7188/8741/4050	3
GO:0051117	GO:0051117	ATPase binding	8/1597	89/18368	0.514992	0.989763	0.940635	93974/287/482/19/6880/3270/5774/29082	8
GO:0002039	GO:0002039	p53 binding	6/1597	66/18368	0.517257	0.989763	0.940635	80854/7157/7011/54941/151126/6880	6
GO:0043022	GO:0043022	ribosome binding	6/1597	66/18368	0.517257	0.989763	0.940635	90459/23420/64506/408050/8663/8225	6
GO:0016614	GO:0016614	oxidoreductase activity, acting on CH-OH group of donors	12/1597	136/18368	0.522886	0.989763	0.940635	51181/10901/7923/3614/51171/1962/51170/79154/93517/112724/10202/157739	12
GO:0016684	GO:0016684	oxidoreductase activity, acting on peroxide as acceptor	5/1597	55/18368	0.527162	0.989763	0.940635	27244/4257/83667/4056/7173	5
GO:0016780	GO:0016780	phosphotransferase activity, for other substituted phosphate groups	2/1597	20/18368	0.529126	0.989763	0.940635	1040/79158	2
GO:0097001	GO:0097001	ceramide binding	2/1597	20/18368	0.529126	0.989763	0.940635	54749/2055	2
GO:0004497	GO:0004497	monooxygenase activity	9/1597	102/18368	0.532485	0.989763	0.940635	51302/1621/2329/1589/4843/392636/1564/29785/4842	9
GO:0061134	GO:0061134	peptidase regulator activity	20/1597	230/18368	0.534093	0.989763	0.940635	5045/10653/317/489/871/9806/5721/7078/5973/26577/5176/9994/10406/721/4018/684/720/89932/51156/4671	20
GO:0030515	GO:0030515	snoRNA binding	3/1597	32/18368	0.534992	0.989763	0.940635	131870/283927/3669	3
GO:0031624	GO:0031624	ubiquitin conjugating enzyme binding	3/1597	32/18368	0.534992	0.989763	0.940635	90025/54941/255488	3
GO:0051721	GO:0051721	protein phosphatase 2A binding	3/1597	32/18368	0.534992	0.989763	0.940635	7157/114/9258	3
GO:0008186	GO:0008186	ATP-dependent activity, acting on RNA	7/1597	79/18368	0.536822	0.989763	0.940635	55601/4343/317781/170506/29118/7919/79132	7
GO:0019902	GO:0019902	phosphatase binding	17/1597	196/18368	0.541317	0.989763	0.940635	7157/5507/2064/342527/23139/6778/114/8546/9961/57731/2648/66036/9258/26051/170954/11122/79660	17
GO:0005200	GO:0005200	structural constituent of cytoskeleton	9/1597	103/18368	0.544567	0.989763	0.940635	287/203068/54566/347688/84790/57731/1832/58/7280	9
GO:0031490	GO:0031490	chromatin DNA binding	9/1597	103/18368	0.544567	0.989763	0.940635	81/10473/3297/57459/10891/25806/7546/57822/7404	9
GO:0008080	GO:0008080	N-acetyltransferase activity	6/1597	68/18368	0.547173	0.989763	0.940635	8202/23522/6871/6303/2648/6880	6
GO:0008083	GO:0008083	growth factor activity	14/1597	162/18368	0.550262	0.989763	0.940635	650/3976/734/9542/5154/685/7425/3084/346389/4908/9518/2202/2255/2253	14
GO:0005385	GO:0005385	zinc ion transmembrane transporter activity	2/1597	21/18368	0.555994	0.989763	0.940635	201266/7780	2
GO:0015125	GO:0015125	bile acid transmembrane transporter activity	2/1597	21/18368	0.555994	0.989763	0.940635	6579/85320	2
GO:0004623	GO:0004623	phospholipase A2 activity	3/1597	33/18368	0.556299	0.989763	0.940635	147011/8399/255189	3
GO:0005251	GO:0005251	delayed rectifier potassium channel activity	3/1597	33/18368	0.556299	0.989763	0.940635	3790/26251/3756	3
GO:0031369	GO:0031369	translation initiation factor binding	3/1597	33/18368	0.556299	0.989763	0.940635	79727/8663/728689	3
GO:0008188	GO:0008188	neuropeptide receptor activity	4/1597	45/18368	0.557776	0.989763	0.940635	4935/57537/2847/2587	4
GO:0048156	GO:0048156	tau protein binding	4/1597	45/18368	0.557776	0.989763	0.940635	1191/5641/2288/348	4
GO:0005543	GO:0005543	phospholipid binding	40/1597	466/18368	0.558796	0.989763	0.940635	10040/143425/23236/950/26119/1373/55062/10788/6844/26509/53373/54982/6464/307/19/2242/23612/79666/306/3759/57476/1902/5333/57731/54749/311/54830/10156/196996/91683/2934/348/246/100271927/8447/27445/3756/2886/8399/255189	40
GO:0004518	GO:0004518	nuclease activity	18/1597	210/18368	0.561319	0.989763	0.940635	8635/25819/131870/54913/5073/128387/64782/5395/22909/146857/3669/90459/252969/10595/201164/79008/79897/548593	18
GO:0035591	GO:0035591	signaling adaptor activity	7/1597	81/18368	0.563995	0.989763	0.940635	26119/6464/22941/9046/1398/84632/85358	7
GO:0019001	GO:0019001	guanyl nucleotide binding	34/1597	398/18368	0.569684	0.989763	0.940635	391/998/10123/9545/2746/131870/2794/6237/7732/5414/203068/25923/347688/5865/10633/84790/9077/2669/8396/55733/57111/9258/58528/7280/54769/399/7984/158078/643752/58480/100506084/6447/2747/8225	34
GO:0032561	GO:0032561	guanyl ribonucleotide binding	34/1597	398/18368	0.569684	0.989763	0.940635	391/998/10123/9545/2746/131870/2794/6237/7732/5414/203068/25923/347688/5865/10633/84790/9077/2669/8396/55733/57111/9258/58528/7280/54769/399/7984/158078/643752/58480/100506084/6447/2747/8225	34
GO:0061980	GO:0061980	regulatory RNA binding	4/1597	46/18368	0.575574	0.989763	0.940635	131405/6659/143689/79727	4
GO:0004857	GO:0004857	enzyme inhibitor activity	6/1597	70/18368	0.576231	0.989763	0.940635	1676/93974/307/306/10628/6447	6
GO:0004993	GO:0004993	G protein-coupled serotonin receptor activity	3/1597	34/18368	0.577009	0.989763	0.940635	1131/3358/3274	3
GO:0035198	GO:0035198	miRNA binding	3/1597	34/18368	0.577009	0.989763	0.940635	131405/6659/79727	3
GO:0052866	GO:0052866	phosphatidylinositol phosphate phosphatase activity	3/1597	34/18368	0.577009	0.989763	0.940635	5728/66036/3635	3
GO:0099589	GO:0099589	serotonin receptor activity	3/1597	34/18368	0.577009	0.989763	0.940635	1131/3358/3274	3
GO:0004602	GO:0004602	glutathione peroxidase activity	2/1597	22/18368	0.581752	0.989763	0.940635	4257/4056	2
GO:0005537	GO:0005537	mannose binding	2/1597	22/18368	0.581752	0.989763	0.940635	3482/3998	2
GO:0008093	GO:0008093	cytoskeletal anchor activity	2/1597	22/18368	0.581752	0.989763	0.940635	287/57731	2
GO:0008106	GO:0008106	alcohol dehydrogenase (NADP+) activity	2/1597	22/18368	0.581752	0.989763	0.940635	10901/112724	2
GO:0008649	GO:0008649	rRNA methyltransferase activity	2/1597	22/18368	0.581752	0.989763	0.940635	79922/100130758	2
GO:0009975	GO:0009975	cyclase activity	2/1597	22/18368	0.581752	0.989763	0.940635	26007/114	2
GO:0015645	GO:0015645	fatty acid ligase activity	2/1597	22/18368	0.581752	0.989763	0.940635	11001/11000	2
GO:0140102	GO:0140102	catalytic activity, acting on a rRNA	2/1597	22/18368	0.581752	0.989763	0.940635	79922/100130758	2
GO:0016741	GO:0016741	transferase activity, transferring one-carbon groups	19/1597	225/18368	0.588035	0.989763	0.940635	80854/81627/11108/6894/790/11185/124512/155368/275/10841/85002/51108/653333/79922/260294/100130758/2653/55783/8623	19
GO:0048029	GO:0048029	monosaccharide binding	6/1597	71/18368	0.590404	0.989763	0.940635	3482/2022/1621/112399/5264/3998	6
GO:0098631	GO:0098631	cell adhesion mediator activity	5/1597	59/18368	0.591086	0.989763	0.940635	91624/55971/11117/1832/11135	5
GO:0030674	GO:0030674	protein-macromolecule adaptor activity	25/1597	296/18368	0.591228	0.989763	0.940635	6809/10519/26119/5174/51283/100034743/6844/287/482/23767/10256/6464/23768/57731/2288/22941/10346/9046/1398/84632/85358/91947/2888/6521/6845	25
GO:0001094	GO:0001094	TFIID-class transcription factor complex binding	1/1597	10/18368	0.597404	0.989763	0.940635	7157	1
GO:0004300	GO:0004300	enoyl-CoA hydratase activity	1/1597	10/18368	0.597404	0.989763	0.940635	1962	1
GO:0008172	GO:0008172	S-methyltransferase activity	1/1597	10/18368	0.597404	0.989763	0.940635	11185	1
GO:0008239	GO:0008239	dipeptidyl-peptidase activity	1/1597	10/18368	0.597404	0.989763	0.940635	10003	1
GO:0008401	GO:0008401	retinoic acid 4-hydroxylase activity	1/1597	10/18368	0.597404	0.989763	0.940635	29785	1
GO:0015165	GO:0015165	pyrimidine nucleotide-sugar transmembrane transporter activity	1/1597	10/18368	0.597404	0.989763	0.940635	11046	1
GO:0015173	GO:0015173	aromatic amino acid transmembrane transporter activity	1/1597	10/18368	0.597404	0.989763	0.940635	6520	1
GO:0016595	GO:0016595	glutamate binding	1/1597	10/18368	0.597404	0.989763	0.940635	1373	1
GO:0016634	GO:0016634	oxidoreductase activity, acting on the CH-CH group of donors, oxygen as acceptor	1/1597	10/18368	0.597404	0.989763	0.940635	8309	1
GO:0016803	GO:0016803	ether hydrolase activity	1/1597	10/18368	0.597404	0.989763	0.940635	246	1
GO:0016868	GO:0016868	intramolecular transferase activity, phosphotransferases	1/1597	10/18368	0.597404	0.989763	0.940635	5223	1
GO:0018455	GO:0018455	alcohol dehydrogenase [NAD(P)+] activity	1/1597	10/18368	0.597404	0.989763	0.940635	10901	1
GO:0019203	GO:0019203	carbohydrate phosphatase activity	1/1597	10/18368	0.597404	0.989763	0.940635	57103	1
GO:0019869	GO:0019869	chloride channel inhibitor activity	1/1597	10/18368	0.597404	0.989763	0.940635	65267	1
GO:0031419	GO:0031419	cobalamin binding	1/1597	10/18368	0.597404	0.989763	0.940635	6948	1
GO:0034511	GO:0034511	U3 snoRNA binding	1/1597	10/18368	0.597404	0.989763	0.940635	3669	1
GO:0034713	GO:0034713	type I transforming growth factor beta receptor binding	1/1597	10/18368	0.597404	0.989763	0.940635	2022	1
GO:0043208	GO:0043208	glycosphingolipid binding	1/1597	10/18368	0.597404	0.989763	0.940635	54749	1
GO:0046030	GO:0046030	inositol trisphosphate phosphatase activity	1/1597	10/18368	0.597404	0.989763	0.940635	3635	1
GO:0050308	GO:0050308	sugar-phosphatase activity	1/1597	10/18368	0.597404	0.989763	0.940635	57103	1
GO:0051864	GO:0051864	histone H3-methyl-lysine-36 demethylase activity	1/1597	10/18368	0.597404	0.989763	0.940635	79697	1
GO:0051880	GO:0051880	G-quadruplex DNA binding	1/1597	10/18368	0.597404	0.989763	0.940635	170506	1
GO:0070008	GO:0070008	serine-type exopeptidase activity	1/1597	10/18368	0.597404	0.989763	0.940635	59342	1
GO:0070567	GO:0070567	cytidylyltransferase activity	1/1597	10/18368	0.597404	0.989763	0.940635	1040	1
GO:0099528	GO:0099528	G protein-coupled neurotransmitter receptor activity	1/1597	10/18368	0.597404	0.989763	0.940635	1131	1
GO:0008235	GO:0008235	metalloexopeptidase activity	6/1597	72/18368	0.604326	0.989763	0.940635	131870/10003/84871/79956/79841/440434	6
GO:0016627	GO:0016627	oxidoreductase activity, acting on the CH-CH group of donors	5/1597	60/18368	0.606304	0.989763	0.940635	26063/29785/645/11062/8309	5
GO:0003950	GO:0003950	NAD+ ADP-ribosyltransferase activity	2/1597	23/18368	0.606391	0.989763	0.940635	8658/64761	2
GO:0005158	GO:0005158	insulin receptor binding	2/1597	23/18368	0.606391	0.989763	0.940635	6464/8471	2
GO:0005248	GO:0005248	voltage-gated sodium channel activity	2/1597	23/18368	0.606391	0.989763	0.940635	53373/610	2
GO:0009931	GO:0009931	calcium-dependent protein serine/threonine kinase activity	2/1597	23/18368	0.606391	0.989763	0.940635	5582/5588	2
GO:0015299	GO:0015299	solute:proton antiporter activity	2/1597	23/18368	0.606391	0.989763	0.940635	5002/6549	2
GO:0140103	GO:0140103	catalytic activity, acting on a glycoprotein	2/1597	23/18368	0.606391	0.989763	0.940635	283358/29071	2
GO:0004866	GO:0004866	endopeptidase inhibitor activity	15/1597	180/18368	0.607355	0.989763	0.940635	5045/10653/871/9806/7078/5973/5176/10406/721/4018/684/720/89932/51156/4671	15
GO:0016879	GO:0016879	ligase activity, forming carbon-nitrogen bonds	4/1597	48/18368	0.609914	0.989763	0.940635	3141/1373/790/445	4
GO:0120013	GO:0120013	lipid transfer activity	4/1597	48/18368	0.609914	0.989763	0.940635	10577/19/57476/348	4
GO:0005484	GO:0005484	SNAP receptor activity	3/1597	36/18368	0.616556	0.989763	0.940635	6809/6844/6845	3
GO:0034061	GO:0034061	DNA polymerase activity	3/1597	36/18368	0.616556	0.989763	0.940635	7011/5429/57804	3
GO:0042805	GO:0042805	actinin binding	3/1597	36/18368	0.616556	0.989763	0.940635	9260/776/9033	3
GO:0005507	GO:0005507	copper ion binding	5/1597	61/18368	0.621191	0.989763	0.940635	7157/2157/314/1621/8639	5
GO:0016853	GO:0016853	isomerase activity	13/1597	158/18368	0.6241	0.989763	0.940635	83448/5223/116447/3705/5973/1962/2289/29785/2288/92126/246/4282/1652	13
GO:0016705	GO:0016705	oxidoreductase activity, acting on paired donors, with incorporation or reduction of molecular oxygen	14/1597	170/18368	0.62435	0.989763	0.940635	55217/79697/51302/1621/112399/2329/1589/4843/392636/1564/29785/4842/5264/7404	14
GO:0061135	GO:0061135	endopeptidase regulator activity	16/1597	194/18368	0.625225	0.989763	0.940635	5045/10653/871/9806/5721/7078/5973/5176/10406/721/4018/684/720/89932/51156/4671	16
GO:0047485	GO:0047485	protein N-terminus binding	9/1597	110/18368	0.625309	0.989763	0.940635	85365/7157/8202/8820/2966/3397/7450/3303/3304	9
GO:0043539	GO:0043539	protein serine/threonine kinase activator activity	4/1597	49/18368	0.626427	0.989763	0.940635	650/10253/5608/54757	4
GO:0098632	GO:0098632	cell-cell adhesion mediator activity	4/1597	49/18368	0.626427	0.989763	0.940635	91624/55971/1832/11135	4
GO:0001965	GO:0001965	G-protein alpha-subunit binding	2/1597	24/18368	0.62991	0.989763	0.940635	6001/3482	2
GO:0010857	GO:0010857	calcium-dependent protein kinase activity	2/1597	24/18368	0.62991	0.989763	0.940635	5582/5588	2
GO:0015252	GO:0015252	proton channel activity	2/1597	24/18368	0.62991	0.989763	0.940635	523/83959	2
GO:0019789	GO:0019789	SUMO transferase activity	2/1597	24/18368	0.62991	0.989763	0.940635	5987/9189	2
GO:0070696	GO:0070696	transmembrane receptor protein serine/threonine kinase binding	2/1597	24/18368	0.62991	0.989763	0.940635	650/9518	2
GO:0002162	GO:0002162	dystroglycan binding	1/1597	11/18368	0.632427	0.989763	0.940635	7414	1
GO:0004016	GO:0004016	adenylate cyclase activity	1/1597	11/18368	0.632427	0.989763	0.940635	114	1
GO:0004143	GO:0004143	diacylglycerol kinase activity	1/1597	11/18368	0.632427	0.989763	0.940635	55750	1
GO:0005049	GO:0005049	nuclear export signal receptor activity	1/1597	11/18368	0.632427	0.989763	0.940635	7514	1
GO:0005347	GO:0005347	ATP transmembrane transporter activity	1/1597	11/18368	0.632427	0.989763	0.940635	293	1
GO:0010485	GO:0010485	H4 histone acetyltransferase activity	1/1597	11/18368	0.632427	0.989763	0.940635	2648	1
GO:0015378	GO:0015378	sodium:chloride symporter activity	1/1597	11/18368	0.632427	0.989763	0.940635	6532	1
GO:0015386	GO:0015386	potassium:proton antiporter activity	1/1597	11/18368	0.632427	0.989763	0.940635	6549	1
GO:0016801	GO:0016801	hydrolase activity, acting on ether bonds	1/1597	11/18368	0.632427	0.989763	0.940635	246	1
GO:0019107	GO:0019107	myristoyltransferase activity	1/1597	11/18368	0.632427	0.989763	0.940635	51304	1
GO:0022889	GO:0022889	serine transmembrane transporter activity	1/1597	11/18368	0.632427	0.989763	0.940635	256987	1
GO:0030283	GO:0030283	testosterone dehydrogenase [NAD(P)] activity	1/1597	11/18368	0.632427	0.989763	0.940635	7923	1
GO:0032052	GO:0032052	bile acid binding	1/1597	11/18368	0.632427	0.989763	0.940635	222236	1
GO:0032404	GO:0032404	mismatch repair complex binding	1/1597	11/18368	0.632427	0.989763	0.940635	5395	1
GO:0042608	GO:0042608	T cell receptor binding	1/1597	11/18368	0.632427	0.989763	0.940635	3133	1
GO:0043295	GO:0043295	glutathione binding	1/1597	11/18368	0.632427	0.989763	0.940635	4257	1
GO:0048407	GO:0048407	platelet-derived growth factor binding	1/1597	11/18368	0.632427	0.989763	0.940635	5154	1
GO:0061665	GO:0061665	SUMO ligase activity	1/1597	11/18368	0.632427	0.989763	0.940635	9189	1
GO:0086080	GO:0086080	protein binding involved in heterotypic cell-cell adhesion	1/1597	11/18368	0.632427	0.989763	0.940635	1832	1
GO:0097157	GO:0097157	pre-mRNA intronic binding	1/1597	11/18368	0.632427	0.989763	0.940635	55285	1
GO:0097371	GO:0097371	MDM2/MDM4 family protein binding	1/1597	11/18368	0.632427	0.989763	0.940635	7157	1
GO:1901474	GO:1901474	azole transmembrane transporter activity	1/1597	11/18368	0.632427	0.989763	0.940635	9153	1
GO:1990226	GO:1990226	histone methyltransferase binding	1/1597	11/18368	0.632427	0.989763	0.940635	11108	1
GO:1990459	GO:1990459	transferrin receptor binding	1/1597	11/18368	0.632427	0.989763	0.940635	8517	1
GO:0071855	GO:0071855	neuropeptide receptor binding	3/1597	37/18368	0.635366	0.989763	0.940635	887/181/5697	3
GO:0098960	GO:0098960	postsynaptic neurotransmitter receptor activity	5/1597	62/18368	0.635738	0.989763	0.940635	1140/1131/1136/89832/1139	5
GO:0140098	GO:0140098	catalytic activity, acting on RNA	32/1597	386/18368	0.638791	0.989763	0.940635	54938/81627/8635/25973/55601/5430/25819/4343/6894/317781/131870/54913/5073/5437/170506/548644/146857/29118/3669/246721/90459/10622/79922/10595/100130758/201164/11062/55783/7919/79132/79897/57176	32
GO:0140030	GO:0140030	modification-dependent protein binding	13/1597	160/18368	0.642309	0.989763	0.940635	88455/54629/287/6046/124997/5336/22909/5777/8517/54466/55072/29057/727866	13
GO:0015485	GO:0015485	cholesterol binding	4/1597	50/18368	0.642487	0.989763	0.940635	950/10577/19/57476	4
GO:0005496	GO:0005496	steroid binding	8/1597	100/18368	0.649382	0.989763	0.940635	950/85315/10577/19/1589/57476/477/4306	8
GO:0003887	GO:0003887	DNA-directed DNA polymerase activity	2/1597	25/18368	0.652318	0.989763	0.940635	5429/57804	2
GO:0005242	GO:0005242	inward rectifier potassium channel activity	2/1597	25/18368	0.652318	0.989763	0.940635	3768/3759	2
GO:0034237	GO:0034237	protein kinase A regulatory subunit binding	2/1597	25/18368	0.652318	0.989763	0.940635	84221/10163	2
GO:0035035	GO:0035035	histone acetyltransferase binding	2/1597	25/18368	0.652318	0.989763	0.940635	7157/284058	2
GO:0048306	GO:0048306	calcium-dependent protein binding	7/1597	88/18368	0.652715	0.989763	0.940635	85365/6844/307/306/7134/311/4842	7
GO:0004520	GO:0004520	endodeoxyribonuclease activity	3/1597	38/18368	0.653521	0.989763	0.940635	22909/79008/548593	3
GO:0044390	GO:0044390	ubiquitin-like protein conjugating enzyme binding	3/1597	38/18368	0.653521	0.989763	0.940635	90025/54941/255488	3
GO:0140303	GO:0140303	intramembrane lipid transporter activity	3/1597	38/18368	0.653521	0.989763	0.940635	19/24/79895	3
GO:0016860	GO:0016860	intramolecular oxidoreductase activity	4/1597	51/18368	0.658087	0.989763	0.940635	1962/29785/4282/1652	4
GO:0003906	GO:0003906	DNA-(apurinic or apyrimidinic site) endonuclease activity	1/1597	12/18368	0.664404	0.989763	0.940635	252969	1
GO:0003964	GO:0003964	RNA-directed DNA polymerase activity	1/1597	12/18368	0.664404	0.989763	0.940635	7011	1
GO:0005221	GO:0005221	intracellular cyclic nucleotide activated cation channel activity	1/1597	12/18368	0.664404	0.989763	0.940635	610	1
GO:0005338	GO:0005338	nucleotide-sugar transmembrane transporter activity	1/1597	12/18368	0.664404	0.989763	0.940635	11046	1
GO:0008174	GO:0008174	mRNA methyltransferase activity	1/1597	12/18368	0.664404	0.989763	0.940635	55783	1
GO:0008296	GO:0008296	3'-5'-exodeoxyribonuclease activity	1/1597	12/18368	0.664404	0.989763	0.940635	3669	1
GO:0008429	GO:0008429	phosphatidylethanolamine binding	1/1597	12/18368	0.664404	0.989763	0.940635	311	1
GO:0015166	GO:0015166	polyol transmembrane transporter activity	1/1597	12/18368	0.664404	0.989763	0.940635	6526	1
GO:0015269	GO:0015269	calcium-activated potassium channel activity	1/1597	12/18368	0.664404	0.989763	0.940635	9033	1
GO:0030955	GO:0030955	potassium ion binding	1/1597	12/18368	0.664404	0.989763	0.940635	477	1
GO:0031543	GO:0031543	peptidyl-proline dioxygenase activity	1/1597	12/18368	0.664404	0.989763	0.940635	112399	1
GO:0034452	GO:0034452	dynactin binding	1/1597	12/18368	0.664404	0.989763	0.940635	92558	1
GO:0035256	GO:0035256	G protein-coupled glutamate receptor binding	1/1597	12/18368	0.664404	0.989763	0.940635	54550	1
GO:0035325	GO:0035325	Toll-like receptor binding	1/1597	12/18368	0.664404	0.989763	0.940635	81622	1
GO:0043855	GO:0043855	cyclic nucleotide-gated ion channel activity	1/1597	12/18368	0.664404	0.989763	0.940635	610	1
GO:0070410	GO:0070410	co-SMAD binding	1/1597	12/18368	0.664404	0.989763	0.940635	7050	1
GO:1900750	GO:1900750	oligopeptide binding	1/1597	12/18368	0.664404	0.989763	0.940635	4257	1
GO:0005085	GO:0005085	guanyl-nucleotide exchange factor activity	18/1597	223/18368	0.664739	0.989763	0.940635	26084/23096/121512/7074/57221/81704/51622/23101/126432/25894/23348/57572/7984/22899/84812/58480/140775/9639	18
GO:0030414	GO:0030414	peptidase inhibitor activity	15/1597	187/18368	0.666486	0.989763	0.940635	5045/10653/871/9806/7078/5973/5176/10406/721/4018/684/720/89932/51156/4671	15
GO:0005506	GO:0005506	iron ion binding	12/1597	151/18368	0.670331	0.989763	0.940635	55217/79697/7498/51302/112399/1589/392636/1564/29785/5264/246/316	12
GO:0016776	GO:0016776	phosphotransferase activity, phosphate group as acceptor	3/1597	39/18368	0.671018	0.989763	0.940635	9677/2987/117283	3
GO:0031593	GO:0031593	polyubiquitin modification-dependent protein binding	4/1597	52/18368	0.67322	0.989763	0.940635	54629/124997/8517/55072	4
GO:0004364	GO:0004364	glutathione transferase activity	2/1597	26/18368	0.67363	0.989763	0.940635	4257/4056	2
GO:0008198	GO:0008198	ferrous iron binding	2/1597	26/18368	0.67363	0.989763	0.940635	112399/5264	2
GO:0005249	GO:0005249	voltage-gated potassium channel activity	7/1597	90/18368	0.675981	0.989763	0.940635	3790/3750/3768/610/3759/26251/3756	7
GO:0008173	GO:0008173	RNA methyltransferase activity	5/1597	65/18368	0.677257	0.989763	0.940635	81627/6894/79922/100130758/55783	5
GO:0060090	GO:0060090	molecular adaptor activity	30/1597	369/18368	0.678234	0.989763	0.940635	6809/10519/26119/5174/51283/100034743/6844/287/5414/482/23767/10256/6464/23768/57731/2288/22941/10346/9046/1398/84632/103091866/85358/91947/100132147/2888/100288805/6521/388692/6845	30
GO:0008238	GO:0008238	exopeptidase activity	8/1597	103/18368	0.682059	0.989763	0.940635	59342/131870/10003/54629/84871/79956/79841/440434	8
GO:0140678	GO:0140678	molecular function inhibitor activity	10/1597	128/18368	0.68442	0.989763	0.940635	1676/93974/307/65267/306/3399/3398/10628/3397/6447	10
GO:0004175	GO:0004175	endopeptidase activity	35/1597	430/18368	0.685296	0.989763	0.940635	84236/5045/81794/10863/9581/1373/9028/11093/219743/4320/1514/360200/2155/566/170690/1519/11098/5125/51279/5641/4313/80070/9509/60676/8722/726/9508/8510/341350/4018/717/147968/89932/440387/629	35
GO:0016407	GO:0016407	acetyltransferase activity	7/1597	91/18368	0.687241	0.989763	0.940635	8202/23522/6871/79888/6303/2648/6880	7
GO:0008168	GO:0008168	methyltransferase activity	17/1597	214/18368	0.68766	0.989763	0.940635	80854/81627/11108/6894/11185/124512/155368/275/85002/51108/653333/79922/260294/100130758/2653/55783/8623	17
GO:0016712	GO:0016712	oxidoreductase activity, acting on paired donors, with incorporation or reduction of molecular oxygen, reduced flavin or flavoprotein as one donor, and incorporation of one atom of oxygen	3/1597	40/18368	0.687857	0.989763	0.940635	51302/1564/29785	3
GO:0050661	GO:0050661	NADP binding	4/1597	53/18368	0.687883	0.989763	0.940635	2329/4843/4842/573971	4
GO:0002161	GO:0002161	aminoacyl-tRNA editing activity	1/1597	13/18368	0.693602	0.989763	0.940635	57176	1
GO:0004312	GO:0004312	fatty acid synthase activity	1/1597	13/18368	0.693602	0.989763	0.940635	79993	1
GO:0008035	GO:0008035	high-density lipoprotein particle binding	1/1597	13/18368	0.693602	0.989763	0.940635	19	1
GO:0009982	GO:0009982	pseudouridine synthase activity	1/1597	13/18368	0.693602	0.989763	0.940635	83448	1
GO:0015271	GO:0015271	outward rectifier potassium channel activity	1/1597	13/18368	0.693602	0.989763	0.940635	3750	1
GO:0015385	GO:0015385	sodium:proton antiporter activity	1/1597	13/18368	0.693602	0.989763	0.940635	6549	1
GO:0016594	GO:0016594	glycine binding	1/1597	13/18368	0.693602	0.989763	0.940635	2731	1
GO:0019104	GO:0019104	DNA N-glycosylase activity	1/1597	13/18368	0.693602	0.989763	0.940635	252969	1
GO:0032036	GO:0032036	myosin heavy chain binding	1/1597	13/18368	0.693602	0.989763	0.940635	4635	1
GO:0034595	GO:0034595	phosphatidylinositol phosphate 5-phosphatase activity	1/1597	13/18368	0.693602	0.989763	0.940635	3635	1
GO:0061133	GO:0061133	endopeptidase activator activity	1/1597	13/18368	0.693602	0.989763	0.940635	5721	1
GO:0072542	GO:0072542	protein phosphatase activator activity	1/1597	13/18368	0.693602	0.989763	0.940635	3486	1
GO:0106019	GO:0106019	phosphatidylinositol-4,5-bisphosphate phosphatase activity	1/1597	13/18368	0.693602	0.989763	0.940635	3635	1
GO:0140333	GO:0140333	glycerophospholipid flippase activity	1/1597	13/18368	0.693602	0.989763	0.940635	24	1
GO:0001671	GO:0001671	ATPase activator activity	2/1597	27/18368	0.693866	0.989763	0.940635	482/29103	2
GO:0004683	GO:0004683	calmodulin-dependent protein kinase activity	2/1597	27/18368	0.693866	0.989763	0.940635	29904/139728	2
GO:0004709	GO:0004709	MAP kinase kinase kinase activity	2/1597	27/18368	0.693866	0.989763	0.940635	8767/9064	2
GO:0016405	GO:0016405	CoA-ligase activity	2/1597	27/18368	0.693866	0.989763	0.940635	11001/11000	2
GO:0016866	GO:0016866	intramolecular transferase activity	2/1597	27/18368	0.693866	0.989763	0.940635	83448/5223	2
GO:0030507	GO:0030507	spectrin binding	2/1597	27/18368	0.693866	0.989763	0.940635	287/57731	2
GO:0034593	GO:0034593	phosphatidylinositol bisphosphate phosphatase activity	2/1597	27/18368	0.693866	0.989763	0.940635	5728/3635	2
GO:0046332	GO:0046332	SMAD binding	6/1597	79/18368	0.69402	0.989763	0.940635	7050/650/10140/7049/91/90	6
GO:0008408	GO:0008408	3'-5' exonuclease activity	4/1597	54/18368	0.702073	0.989763	0.940635	25819/5073/3669/90459	4
GO:0015078	GO:0015078	proton transmembrane transporter activity	10/1597	130/18368	0.703037	0.989763	0.940635	51606/100128525/523/83733/83959/5002/534/525/6549/245972	10
GO:0097110	GO:0097110	scaffold protein binding	5/1597	67/18368	0.703118	0.989763	0.940635	5336/4842/1832/1398/85358	5
GO:0004812	GO:0004812	aminoacyl-tRNA ligase activity	3/1597	41/18368	0.704041	0.989763	0.940635	54938/25973/57176	3
GO:0016875	GO:0016875	ligase activity, forming carbon-oxygen bonds	3/1597	41/18368	0.704041	0.989763	0.940635	54938/25973/57176	3
GO:0004527	GO:0004527	exonuclease activity	6/1597	80/18368	0.705657	0.989763	0.940635	25819/5073/64782/22909/3669/90459	6
GO:0051861	GO:0051861	glycolipid binding	2/1597	28/18368	0.713054	0.989763	0.940635	54982/54749	2
GO:0051536	GO:0051536	iron-sulfur cluster binding	5/1597	68/18368	0.715495	0.989763	0.940635	7498/100128525/150209/316/654483	5
GO:0051540	GO:0051540	metal cluster binding	5/1597	68/18368	0.715495	0.989763	0.940635	7498/100128525/150209/316/654483	5
GO:0030170	GO:0030170	pyridoxal phosphate binding	4/1597	55/18368	0.715792	0.989763	0.940635	2731/875/113675/55304	4
GO:0001046	GO:0001046	core promoter sequence-specific DNA binding	3/1597	42/18368	0.719575	0.989763	0.940635	7157/7071/54700	3
GO:0004089	GO:0004089	carbonate dehydratase activity	1/1597	14/18368	0.72026	0.989763	0.940635	762	1
GO:0005172	GO:0005172	vascular endothelial growth factor receptor binding	1/1597	14/18368	0.72026	0.989763	0.940635	3678	1
GO:0005313	GO:0005313	L-glutamate transmembrane transporter activity	1/1597	14/18368	0.72026	0.989763	0.940635	83733	1
GO:0005451	GO:0005451	monovalent cation:proton antiporter activity	1/1597	14/18368	0.72026	0.989763	0.940635	6549	1
GO:0008474	GO:0008474	palmitoyl-(protein) hydrolase activity	1/1597	14/18368	0.72026	0.989763	0.940635	9374	1
GO:0015373	GO:0015373	anion:sodium symporter activity	1/1597	14/18368	0.72026	0.989763	0.940635	6532	1
GO:0017110	GO:0017110	nucleoside-diphosphatase activity	1/1597	14/18368	0.72026	0.989763	0.940635	131870	1
GO:0019992	GO:0019992	diacylglycerol binding	1/1597	14/18368	0.72026	0.989763	0.940635	161247	1
GO:0031005	GO:0031005	filamin binding	1/1597	14/18368	0.72026	0.989763	0.940635	359845	1
GO:0036041	GO:0036041	long-chain fatty acid binding	1/1597	14/18368	0.72026	0.989763	0.940635	6809	1
GO:0098599	GO:0098599	palmitoyl hydrolase activity	1/1597	14/18368	0.72026	0.989763	0.940635	9374	1
GO:0140666	GO:0140666	annealing activity	1/1597	14/18368	0.72026	0.989763	0.940635	7157	1
GO:0016779	GO:0016779	nucleotidyltransferase activity	10/1597	132/18368	0.72095	0.989763	0.940635	1040/5430/7011/5429/57804/5437/548644/91373/246721/10622	10
GO:0051087	GO:0051087	chaperone binding	8/1597	107/18368	0.722569	0.989763	0.940635	10525/1191/7157/950/9531/3280/7450/477	8
GO:0030374	GO:0030374	nuclear receptor coactivator activity	4/1597	56/18368	0.72904	0.989763	0.940635	81/8202/133522/10891	4
GO:0051287	GO:0051287	NAD binding	4/1597	56/18368	0.72904	0.989763	0.940635	2746/7923/1962/316	4
GO:0070279	GO:0070279	vitamin B6 binding	4/1597	56/18368	0.72904	0.989763	0.940635	2731/875/113675/55304	4
GO:0004033	GO:0004033	aldo-keto reductase (NADP) activity	2/1597	29/18368	0.731222	0.989763	0.940635	10901/112724	2
GO:0032452	GO:0032452	histone demethylase activity	2/1597	29/18368	0.731222	0.989763	0.940635	79697/7404	2
GO:0033612	GO:0033612	receptor serine/threonine kinase binding	2/1597	29/18368	0.731222	0.989763	0.940635	650/9518	2
GO:0043325	GO:0043325	phosphatidylinositol-3,4-bisphosphate binding	2/1597	29/18368	0.731222	0.989763	0.940635	23612/59338	2
GO:0046625	GO:0046625	sphingolipid binding	2/1597	29/18368	0.731222	0.989763	0.940635	54749/2055	2
GO:0140457	GO:0140457	protein demethylase activity	2/1597	29/18368	0.731222	0.989763	0.940635	79697/7404	2
GO:0016709	GO:0016709	oxidoreductase activity, acting on paired donors, with incorporation or reduction of molecular oxygen, NAD(P)H as one donor, and incorporation of one atom of oxygen	3/1597	43/18368	0.734467	0.989763	0.940635	2329/4843/4842	3
GO:0030544	GO:0030544	Hsp70 protein binding	3/1597	43/18368	0.734467	0.989763	0.940635	9093/202052/6693	3
GO:0004536	GO:0004536	deoxyribonuclease activity	4/1597	57/18368	0.74182	0.989763	0.940635	22909/3669/79008/548593	4
GO:0001846	GO:0001846	opsonin binding	1/1597	15/18368	0.744601	0.989763	0.940635	720	1
GO:0010851	GO:0010851	cyclase regulator activity	1/1597	15/18368	0.744601	0.989763	0.940635	2979	1
GO:0016805	GO:0016805	dipeptidase activity	1/1597	15/18368	0.744601	0.989763	0.940635	10003	1
GO:0030548	GO:0030548	acetylcholine receptor regulator activity	1/1597	15/18368	0.744601	0.989763	0.940635	100996746	1
GO:0051139	GO:0051139	metal ion:proton antiporter activity	1/1597	15/18368	0.744601	0.989763	0.940635	6549	1
GO:0086008	GO:0086008	voltage-gated potassium channel activity involved in cardiac muscle cell action potential repolarization	1/1597	15/18368	0.744601	0.989763	0.940635	3759	1
GO:0098847	GO:0098847	sequence-specific single stranded DNA binding	1/1597	15/18368	0.744601	0.989763	0.940635	3297	1
GO:0099602	GO:0099602	neurotransmitter receptor regulator activity	1/1597	15/18368	0.744601	0.989763	0.940635	100996746	1
GO:1901981	GO:1901981	phosphatidylinositol phosphate binding	13/1597	173/18368	0.748387	0.989763	0.940635	143425/23236/26119/55062/10788/53373/23612/3759/5333/196996/2934/246/3756	13
GO:0005343	GO:0005343	organic acid:sodium symporter activity	2/1597	30/18368	0.748402	0.989763	0.940635	6538/6540	2
GO:0046966	GO:0046966	thyroid hormone receptor binding	2/1597	30/18368	0.748402	0.989763	0.940635	8202/9326	2
GO:0008375	GO:0008375	acetylglucosaminyltransferase activity	3/1597	44/18368	0.748727	0.989763	0.940635	4242/374907/2651	3
GO:0016903	GO:0016903	oxidoreductase activity, acting on the aldehyde or oxo group of donors	3/1597	44/18368	0.748727	0.989763	0.940635	221/316/8854	3
GO:1904315	GO:1904315	transmitter-gated ion channel activity involved in regulation of postsynaptic membrane potential	3/1597	44/18368	0.748727	0.989763	0.940635	1140/1136/1139	3
GO:0008135	GO:0008135	translation factor activity, RNA binding	6/1597	84/18368	0.749156	0.989763	0.940635	28985/29904/64506/158078/8663/728689	6
GO:0004867	GO:0004867	serine-type endopeptidase inhibitor activity	7/1597	98/18368	0.758847	0.989763	0.940635	5045/10653/871/5176/10406/89932/51156	7
GO:0008013	GO:0008013	beta-catenin binding	6/1597	85/18368	0.759268	0.989763	0.940635	357/5795/7414/2697/11122/53841	6
GO:0004715	GO:0004715	non-membrane spanning protein tyrosine kinase activity	3/1597	45/18368	0.762366	0.989763	0.940635	8767/2242/8711	3
GO:0140223	GO:0140223	general transcription initiation factor activity	3/1597	45/18368	0.762366	0.989763	0.940635	54700/2966/6880	3
GO:0016878	GO:0016878	acid-thiol ligase activity	2/1597	31/18368	0.764629	0.989763	0.940635	11001/11000	2
GO:0031210	GO:0031210	phosphatidylcholine binding	2/1597	31/18368	0.764629	0.989763	0.940635	950/19	2
GO:0140142	GO:0140142	nucleocytoplasmic carrier activity	2/1597	31/18368	0.764629	0.989763	0.940635	7514/79711	2
GO:0016796	GO:0016796	exonuclease activity, active with either ribo- or deoxyribonucleic acids and producing 5'-phosphomonoesters	4/1597	59/18368	0.765995	0.989763	0.940635	25819/5073/3669/90459	4
GO:0036002	GO:0036002	pre-mRNA binding	4/1597	59/18368	0.765995	0.989763	0.940635	55285/7307/90459/285962	4
GO:0005092	GO:0005092	GDP-dissociation inhibitor activity	1/1597	16/18368	0.766824	0.989763	0.940635	83667	1
GO:0008970	GO:0008970	phospholipase A1 activity	1/1597	16/18368	0.766824	0.989763	0.940635	255189	1
GO:0015172	GO:0015172	acidic amino acid transmembrane transporter activity	1/1597	16/18368	0.766824	0.989763	0.940635	83733	1
GO:0015556	GO:0015556	C4-dicarboxylate transmembrane transporter activity	1/1597	16/18368	0.766824	0.989763	0.940635	83733	1
GO:0016004	GO:0016004	phospholipase activator activity	1/1597	16/18368	0.766824	0.989763	0.940635	395	1
GO:0017070	GO:0017070	U6 snRNA binding	1/1597	16/18368	0.766824	0.989763	0.940635	7919	1
GO:0022841	GO:0022841	potassium ion leak channel activity	1/1597	16/18368	0.766824	0.989763	0.940635	56660	1
GO:0032183	GO:0032183	SUMO binding	1/1597	16/18368	0.766824	0.989763	0.940635	9994	1
GO:0036122	GO:0036122	BMP binding	1/1597	16/18368	0.766824	0.989763	0.940635	2022	1
GO:0050135	GO:0050135	NAD(P)+ nucleosidase activity	1/1597	16/18368	0.766824	0.989763	0.940635	3554	1
GO:0050700	GO:0050700	CARD domain binding	1/1597	16/18368	0.766824	0.989763	0.940635	8767	1
GO:0061809	GO:0061809	NAD+ nucleotidase, cyclic ADP-ribose generating	1/1597	16/18368	0.766824	0.989763	0.940635	3554	1
GO:0070402	GO:0070402	NADPH binding	1/1597	16/18368	0.766824	0.989763	0.940635	573971	1
GO:0070492	GO:0070492	oligosaccharide binding	1/1597	16/18368	0.766824	0.989763	0.940635	3956	1
GO:0140327	GO:0140327	flippase activity	1/1597	16/18368	0.766824	0.989763	0.940635	24	1
GO:1990380	GO:1990380	Lys48-specific deubiquitinase activity	1/1597	16/18368	0.766824	0.989763	0.940635	54629	1
GO:0016810	GO:0016810	hydrolase activity, acting on carbon-nitrogen (but not peptide) bonds	9/1597	125/18368	0.768975	0.989763	0.940635	104/79814/790/144193/56624/100/11240/51702/125981	9
GO:0016209	GO:0016209	antioxidant activity	6/1597	86/18368	0.769077	0.989763	0.940635	27244/4257/83667/4056/348/7173	6
GO:0005230	GO:0005230	extracellular ligand-gated ion channel activity	5/1597	73/18368	0.771845	0.989763	0.940635	1140/1136/9127/89832/1139	5
GO:0001786	GO:0001786	phosphatidylserine binding	4/1597	60/18368	0.777401	0.989763	0.940635	143425/950/57476/91683	4
GO:0032934	GO:0032934	sterol binding	4/1597	60/18368	0.777401	0.989763	0.940635	950/10577/19/57476	4
GO:0008175	GO:0008175	tRNA methyltransferase activity	2/1597	32/18368	0.779938	0.989763	0.940635	81627/6894	2
GO:0140658	GO:0140658	ATP-dependent chromatin remodeler activity	2/1597	32/18368	0.779938	0.989763	0.940635	23132/6595	2
GO:0003725	GO:0003725	double-stranded RNA binding	5/1597	74/18368	0.782024	0.989763	0.940635	55601/6520/104/170506/79132	5
GO:0003951	GO:0003951	NAD+ kinase activity	1/1597	17/18368	0.787115	0.989763	0.940635	55750	1
GO:0005005	GO:0005005	transmembrane-ephrin receptor activity	1/1597	17/18368	0.787115	0.989763	0.940635	1969	1
GO:0005149	GO:0005149	interleukin-1 receptor binding	1/1597	17/18368	0.787115	0.989763	0.940635	51135	1
GO:0008392	GO:0008392	arachidonic acid epoxygenase activity	1/1597	17/18368	0.787115	0.989763	0.940635	29785	1
GO:0008525	GO:0008525	phosphatidylcholine transporter activity	1/1597	17/18368	0.787115	0.989763	0.940635	19	1
GO:0015377	GO:0015377	cation:chloride symporter activity	1/1597	17/18368	0.787115	0.989763	0.940635	6532	1
GO:0016722	GO:0016722	oxidoreductase activity, acting on metal ions	1/1597	17/18368	0.787115	0.989763	0.940635	391059	1
GO:0031420	GO:0031420	alkali metal ion binding	1/1597	17/18368	0.787115	0.989763	0.940635	477	1
GO:0046933	GO:0046933	proton-transporting ATP synthase activity, rotational mechanism	1/1597	17/18368	0.787115	0.989763	0.940635	523	1
GO:0070628	GO:0070628	proteasome binding	1/1597	17/18368	0.787115	0.989763	0.940635	3397	1
GO:0099529	GO:0099529	neurotransmitter receptor activity involved in regulation of postsynaptic membrane potential	3/1597	47/18368	0.787837	0.989763	0.940635	1140/1136/1139	3
GO:0019239	GO:0019239	deaminase activity	2/1597	33/18368	0.794367	0.989763	0.940635	104/100	2
GO:0004708	GO:0004708	MAP kinase kinase activity	1/1597	18/18368	0.805642	0.989763	0.940635	5608	1
GO:0008409	GO:0008409	5'-3' exonuclease activity	1/1597	18/18368	0.805642	0.989763	0.940635	22909	1
GO:0046624	GO:0046624	sphingolipid transporter activity	1/1597	18/18368	0.805642	0.989763	0.940635	19	1
GO:0050811	GO:0050811	GABA receptor binding	1/1597	18/18368	0.805642	0.989763	0.940635	23228	1
GO:0060229	GO:0060229	lipase activator activity	1/1597	18/18368	0.805642	0.989763	0.940635	395	1
GO:0098918	GO:0098918	structural constituent of synapse	1/1597	18/18368	0.805642	0.989763	0.940635	27445	1
GO:1904047	GO:1904047	S-adenosyl-L-methionine binding	1/1597	18/18368	0.805642	0.989763	0.940635	875	1
GO:0004386	GO:0004386	helicase activity	11/1597	156/18368	0.806729	0.989763	0.940635	55601/4343/317781/23132/10973/6595/170506/89797/29118/7919/79132	11
GO:0015020	GO:0015020	glucuronosyltransferase activity	2/1597	34/18368	0.807951	0.989763	0.940635	120071/167127	2
GO:0005126	GO:0005126	cytokine receptor binding	20/1597	271/18368	0.809593	0.989763	0.940635	64114/51135/3976/2022/6464/7049/1489/7188/25805/3678/1893/58191/5618/8741/1946/4908/9994/4050/4282/1652	20
GO:0005125	GO:0005125	cytokine activity	17/1597	235/18368	0.819125	0.989763	0.940635	10135/112616/650/3976/7482/1489/7473/7477/58191/114900/8741/3084/7479/9518/4050/7484/4282	17
GO:0051213	GO:0051213	dioxygenase activity	6/1597	92/18368	0.821723	0.989763	0.940635	55217/79697/112399/5264/246/7404	6
GO:0005048	GO:0005048	signal sequence binding	3/1597	50/18368	0.821755	0.989763	0.940635	9883/79711/100288540	3
GO:0016538	GO:0016538	cyclin-dependent protein serine/threonine kinase regulator activity	3/1597	50/18368	0.821755	0.989763	0.940635	1028/901/1026	3
GO:0016799	GO:0016799	hydrolase activity, hydrolyzing N-glycosyl compounds	3/1597	50/18368	0.821755	0.989763	0.940635	4124/252969/3554	3
GO:0003746	GO:0003746	translation elongation factor activity	1/1597	19/18368	0.822557	0.989763	0.940635	158078	1
GO:0005003	GO:0005003	ephrin receptor activity	1/1597	19/18368	0.822557	0.989763	0.940635	1969	1
GO:0010314	GO:0010314	phosphatidylinositol-5-phosphate binding	1/1597	19/18368	0.822557	0.989763	0.940635	23612	1
GO:0022840	GO:0022840	leak channel activity	1/1597	19/18368	0.822557	0.989763	0.940635	56660	1
GO:0022842	GO:0022842	narrow pore channel activity	1/1597	19/18368	0.822557	0.989763	0.940635	56660	1
GO:0030627	GO:0030627	pre-mRNA 5'-splice site binding	1/1597	19/18368	0.822557	0.989763	0.940635	285962	1
GO:0035615	GO:0035615	clathrin adaptor activity	1/1597	19/18368	0.822557	0.989763	0.940635	26119	1
GO:0030145	GO:0030145	manganese ion binding	4/1597	65/18368	0.827941	0.989763	0.940635	2683/131870/283927/120071	4
GO:0003743	GO:0003743	translation initiation factor activity	3/1597	51/18368	0.831985	0.989763	0.940635	28985/8663/728689	3
GO:0004601	GO:0004601	peroxidase activity	3/1597	51/18368	0.831985	0.989763	0.940635	4257/4056/7173	3
GO:0051018	GO:0051018	protein kinase A binding	3/1597	51/18368	0.831985	0.989763	0.940635	84221/10163/8227	3
GO:0016814	GO:0016814	hydrolase activity, acting on carbon-nitrogen (but not peptide) bonds, in cyclic amidines	2/1597	36/18368	0.83274	0.989763	0.940635	104/100	2
GO:0016410	GO:0016410	N-acyltransferase activity	6/1597	94/18368	0.836998	0.989763	0.940635	8202/23522/6871/6303/2648/6880	6
GO:0001091	GO:0001091	RNA polymerase II general transcription initiation factor binding	1/1597	20/18368	0.838001	0.989763	0.940635	7157	1
GO:0016408	GO:0016408	C-acyltransferase activity	1/1597	20/18368	0.838001	0.989763	0.940635	55304	1
GO:0031681	GO:0031681	G-protein beta-subunit binding	1/1597	20/18368	0.838001	0.989763	0.940635	54331	1
GO:0031690	GO:0031690	adrenergic receptor binding	1/1597	20/18368	0.838001	0.989763	0.940635	152	1
GO:0050145	GO:0050145	nucleoside monophosphate kinase activity	1/1597	20/18368	0.838001	0.989763	0.940635	2987	1
GO:0061608	GO:0061608	nuclear import signal receptor activity	1/1597	20/18368	0.838001	0.989763	0.940635	79711	1
GO:0070300	GO:0070300	phosphatidic acid binding	1/1597	20/18368	0.838001	0.989763	0.940635	57476	1
GO:0140312	GO:0140312	cargo adaptor activity	1/1597	20/18368	0.838001	0.989763	0.940635	26119	1
GO:0090079	GO:0090079	translation regulator activity, nucleic acid binding	7/1597	108/18368	0.83938	0.989763	0.940635	28985/29904/573971/64506/158078/8663/728689	7
GO:0004879	GO:0004879	nuclear receptor activity	3/1597	52/18368	0.841705	0.989763	0.940635	9572/6257/4306	3
GO:0098531	GO:0098531	ligand-activated transcription factor activity	3/1597	52/18368	0.841705	0.989763	0.940635	9572/6257/4306	3
GO:0016620	GO:0016620	oxidoreductase activity, acting on the aldehyde or oxo group of donors, NAD or NADP as acceptor	2/1597	37/18368	0.844019	0.989763	0.940635	221/8854	2
GO:0046915	GO:0046915	transition metal ion transmembrane transporter activity	2/1597	37/18368	0.844019	0.989763	0.940635	201266/7780	2
GO:0046906	GO:0046906	tetrapyrrole binding	10/1597	149/18368	0.844159	0.989763	0.940635	6948/51302/9572/875/1589/4843/1564/29785/4842/7173	10
GO:0008022	GO:0008022	protein C-terminus binding	13/1597	189/18368	0.84708	0.989763	0.940635	5430/10519/2064/10567/6844/24139/8820/9656/1893/3339/2847/85358/3397	13
GO:0140677	GO:0140677	molecular function activator activity	10/1597	150/18368	0.849834	0.989763	0.940635	196513/395/2979/650/482/83640/5608/29103/4056/348	10
GO:0017069	GO:0017069	snRNA binding	3/1597	53/18368	0.850934	0.989763	0.940635	55285/3669/7919	3
GO:0140097	GO:0140097	catalytic activity, acting on DNA	16/1597	229/18368	0.85208	0.989763	0.940635	23132/7011/5429/116447/57804/10973/6595/170506/22909/89797/3669/252969/4439/79008/548593/55237	16
GO:0001614	GO:0001614	purinergic nucleotide receptor activity	1/1597	21/18368	0.852101	0.989763	0.940635	9127	1
GO:0008373	GO:0008373	sialyltransferase activity	1/1597	21/18368	0.852101	0.989763	0.940635	338596	1
GO:0008391	GO:0008391	arachidonic acid monooxygenase activity	1/1597	21/18368	0.852101	0.989763	0.940635	29785	1
GO:0016502	GO:0016502	nucleotide receptor activity	1/1597	21/18368	0.852101	0.989763	0.940635	9127	1
GO:0019200	GO:0019200	carbohydrate kinase activity	1/1597	21/18368	0.852101	0.989763	0.940635	64080	1
GO:0070577	GO:0070577	lysine-acetylated histone binding	1/1597	21/18368	0.852101	0.989763	0.940635	6046	1
GO:0140033	GO:0140033	acetylation-dependent protein binding	1/1597	21/18368	0.852101	0.989763	0.940635	6046	1
GO:1990381	GO:1990381	ubiquitin-specific protease binding	1/1597	21/18368	0.852101	0.989763	0.940635	5728	1
GO:0003755	GO:0003755	peptidyl-prolyl cis-trans isomerase activity	2/1597	38/18368	0.854602	0.989763	0.940635	2289/2288	2
GO:0016251	GO:0016251	RNA polymerase II general transcription initiation factor activity	2/1597	38/18368	0.854602	0.989763	0.940635	2966/6880	2
GO:0140101	GO:0140101	catalytic activity, acting on a tRNA	8/1597	124/18368	0.854826	0.989763	0.940635	54938/81627/25973/6894/54913/11062/79897/57176	8
GO:0030546	GO:0030546	signaling receptor activator activity	37/1597	495/18368	0.855569	0.989763	0.940635	10371/10135/112616/650/3976/7869/23767/7482/1489/7473/7477/2200/23768/734/58191/9542/5154/685/114900/7425/8741/3084/1946/346389/4908/9037/7479/55908/9518/181/2202/2255/4050/7484/5697/4282/2253	37
GO:0004896	GO:0004896	cytokine receptor activity	6/1597	97/18368	0.857912	0.989763	0.940635	5618/54756/3953/3554/1438/3563	6
GO:0030594	GO:0030594	neurotransmitter receptor activity	7/1597	111/18368	0.858858	0.989763	0.940635	1140/1131/3358/1136/3274/89832/1139	7
GO:0016874	GO:0016874	ligase activity	11/1597	165/18368	0.858956	0.989763	0.940635	3141/54938/25973/31/1373/790/11001/523/445/11000/57176	11
GO:0015459	GO:0015459	potassium channel regulator activity	3/1597	54/18368	0.859691	0.989763	0.940635	6526/3790/65267	3
GO:0003777	GO:0003777	microtubule motor activity	4/1597	69/18368	0.861167	0.989763	0.940635	1767/55083/196385/201625	4
GO:0020037	GO:0020037	heme binding	9/1597	139/18368	0.863107	0.989763	0.940635	51302/9572/875/1589/4843/1564/29785/4842/7173	9
GO:0005504	GO:0005504	fatty acid binding	2/1597	39/18368	0.864526	0.989763	0.940635	6809/8309	2
GO:0005547	GO:0005547	phosphatidylinositol-3,4,5-trisphosphate binding	2/1597	39/18368	0.864526	0.989763	0.940635	10788/23612	2
GO:0032451	GO:0032451	demethylase activity	2/1597	39/18368	0.864526	0.989763	0.940635	79697/7404	2
GO:0050997	GO:0050997	quaternary ammonium group binding	2/1597	39/18368	0.864526	0.989763	0.940635	950/19	2
GO:0000062	GO:0000062	fatty-acyl-CoA binding	1/1597	22/18368	0.864975	0.989763	0.940635	26027	1
GO:0005540	GO:0005540	hyaluronic acid binding	1/1597	22/18368	0.864975	0.989763	0.940635	3617	1
GO:0008320	GO:0008320	protein transmembrane transporter activity	1/1597	22/18368	0.864975	0.989763	0.940635	19	1
GO:0015296	GO:0015296	anion:cation symporter activity	1/1597	22/18368	0.864975	0.989763	0.940635	6532	1
GO:0043027	GO:0043027	cysteine-type endopeptidase inhibitor activity involved in apoptotic process	1/1597	22/18368	0.864975	0.989763	0.940635	4671	1
GO:0005080	GO:0005080	protein kinase C binding	3/1597	55/18368	0.867993	0.989763	0.940635	112464/59341/1832	3
GO:0045182	GO:0045182	translation regulator activity	9/1597	140/18368	0.868447	0.989763	0.940635	131405/28985/340719/29904/573971/64506/158078/8663/728689	9
GO:0048018	GO:0048018	receptor ligand activity	36/1597	487/18368	0.868992	0.989763	0.940635	10371/10135/112616/650/3976/7869/23767/7482/1489/7473/7477/2200/23768/734/58191/9542/5154/685/114900/7425/8741/3084/346389/4908/9037/7479/55908/9518/181/2202/2255/4050/7484/5697/4282/2253	36
GO:0031267	GO:0031267	small GTPase binding	18/1597	259/18368	0.869534	0.989763	0.940635	92558/10519/9501/121512/7514/10928/10788/5909/19/6653/9710/201294/4645/84958/399/727851/4804/79711	18
GO:0003925	GO:0003925	G protein activity	2/1597	40/18368	0.873824	0.989763	0.940635	998/10633	2
GO:0017080	GO:0017080	sodium channel regulator activity	2/1597	40/18368	0.873824	0.989763	0.940635	4842/5774	2
GO:0031492	GO:0031492	nucleosomal DNA binding	2/1597	40/18368	0.873824	0.989763	0.940635	10473/57459	2
GO:0004529	GO:0004529	exodeoxyribonuclease activity	1/1597	23/18368	0.876728	0.989763	0.940635	3669	1
GO:0005212	GO:0005212	structural constituent of eye lens	1/1597	23/18368	0.876728	0.989763	0.940635	1415	1
GO:0008143	GO:0008143	poly(A) binding	1/1597	23/18368	0.876728	0.989763	0.940635	5937	1
GO:0008483	GO:0008483	transaminase activity	1/1597	23/18368	0.876728	0.989763	0.940635	275	1
GO:0016702	GO:0016702	oxidoreductase activity, acting on single donors with incorporation of molecular oxygen, incorporation of two atoms of oxygen	1/1597	23/18368	0.876728	0.989763	0.940635	246	1
GO:0016895	GO:0016895	exodeoxyribonuclease activity, producing 5'-phosphomonoesters	1/1597	23/18368	0.876728	0.989763	0.940635	3669	1
GO:0017134	GO:0017134	fibroblast growth factor binding	1/1597	23/18368	0.876728	0.989763	0.940635	7049	1
GO:0019865	GO:0019865	immunoglobulin binding	1/1597	23/18368	0.876728	0.989763	0.940635	7450	1
GO:0030552	GO:0030552	cAMP binding	1/1597	23/18368	0.876728	0.989763	0.940635	610	1
GO:1901567	GO:1901567	fatty acid derivative binding	1/1597	23/18368	0.876728	0.989763	0.940635	26027	1
GO:0003713	GO:0003713	transcription coactivator activity	18/1597	262/18368	0.880881	0.989763	0.940635	81/9663/8202/6871/9792/7789/6595/4793/2648/5987/10346/133522/9794/10891/6880/2874/10475/9189	18
GO:0003678	GO:0003678	DNA helicase activity	4/1597	72/18368	0.882341	0.989763	0.940635	23132/10973/170506/89797	4
GO:0030276	GO:0030276	clathrin binding	4/1597	72/18368	0.882341	0.989763	0.940635	10040/143425/26119/91683	4
GO:0016859	GO:0016859	cis-trans isomerase activity	2/1597	41/18368	0.882531	0.989763	0.940635	2289/2288	2
GO:0016877	GO:0016877	ligase activity, forming carbon-sulfur bonds	2/1597	41/18368	0.882531	0.989763	0.940635	11001/11000	2
GO:0030020	GO:0030020	extracellular matrix structural constituent conferring tensile strength	2/1597	41/18368	0.882531	0.989763	0.940635	1299/1307	2
GO:0016655	GO:0016655	oxidoreductase activity, acting on NAD(P)H, quinone or similar compound as acceptor	3/1597	57/18368	0.883304	0.989763	0.940635	51181/10901/4835	3
GO:0043175	GO:0043175	RNA polymerase core enzyme binding	3/1597	57/18368	0.883304	0.989763	0.940635	8202/2064/54700	3
GO:0004622	GO:0004622	lysophospholipase activity	1/1597	24/18368	0.88746	0.989763	0.940635	255189	1
GO:0015295	GO:0015295	solute:proton symporter activity	1/1597	24/18368	0.88746	0.989763	0.940635	83733	1
GO:0016701	GO:0016701	oxidoreductase activity, acting on single donors with incorporation of molecular oxygen	1/1597	24/18368	0.88746	0.989763	0.940635	246	1
GO:0016769	GO:0016769	transferase activity, transferring nitrogenous groups	1/1597	24/18368	0.88746	0.989763	0.940635	275	1
GO:0019957	GO:0019957	C-C chemokine binding	1/1597	24/18368	0.88746	0.989763	0.940635	7538	1
GO:0043274	GO:0043274	phospholipase binding	1/1597	24/18368	0.88746	0.989763	0.940635	395	1
GO:0070840	GO:0070840	dynein complex binding	1/1597	24/18368	0.88746	0.989763	0.940635	147872	1
GO:0016922	GO:0016922	nuclear receptor binding	9/1597	144/18368	0.888143	0.989763	0.940635	81/8202/9326/55062/11240/133522/10891/1406/149563	9
GO:0140104	GO:0140104	molecular carrier activity	4/1597	73/18368	0.888747	0.989763	0.940635	1191/7514/9531/79711	4
GO:0003714	GO:0003714	transcription corepressor activity	12/1597	187/18368	0.897204	0.992805	0.943526	54856/286205/10140/7832/221336/359948/10346/23543/2874/9994/23429/3303	12
GO:0008266	GO:0008266	poly(U) RNA binding	1/1597	25/18368	0.897257	0.992805	0.943526	5937	1
GO:0051019	GO:0051019	mitogen-activated protein kinase binding	1/1597	25/18368	0.897257	0.992805	0.943526	5795	1
GO:0070330	GO:0070330	aromatase activity	1/1597	25/18368	0.897257	0.992805	0.943526	1564	1
GO:0120227	GO:0120227	acyl-CoA binding	1/1597	25/18368	0.897257	0.992805	0.943526	26027	1
GO:0045296	GO:0045296	cadherin binding	23/1597	332/18368	0.897781	0.992805	0.943526	1265/1192/57530/6520/5795/9531/1001/1969/10163/7082/2317/2017/6147/7414/55971/56924/23348/90/11135/11122/1015/114990/3303	23
GO:0032266	GO:0032266	phosphatidylinositol-3-phosphate binding	2/1597	43/18368	0.898299	0.992805	0.943526	55062/23612	2
GO:0022824	GO:0022824	transmitter-gated ion channel activity	3/1597	60/18368	0.903307	0.995697	0.946275	1140/1136/1139	3
GO:0022835	GO:0022835	transmitter-gated channel activity	3/1597	60/18368	0.903307	0.995697	0.946275	1140/1136/1139	3
GO:0106310	GO:0106310	protein serine kinase activity	25/1597	360/18368	0.903871	0.995697	0.946275	8767/51135/4752/5582/81788/8986/23139/83983/7444/65267/5608/53944/10000/5588/284086/9064/100130827/56924/10595/139728/54101/150094/140469/202374/283629	25
GO:0004712	GO:0004712	protein serine/threonine/tyrosine kinase activity	2/1597	44/18368	0.905421	0.995697	0.946275	5582/5608	2
GO:0042974	GO:0042974	retinoic acid receptor binding	1/1597	26/18368	0.906202	0.995697	0.946275	81	1
GO:0003712	GO:0003712	transcription coregulator activity	35/1597	489/18368	0.906778	0.995697	0.946275	81/9663/8202/54856/286205/10140/23522/256536/7832/6871/9792/7789/6595/6837/221336/1820/4793/2275/359948/2648/5987/3084/10346/133522/9794/10891/6880/23543/2874/54797/9994/10475/23429/3303/9189	35
GO:0043021	GO:0043021	ribonucleoprotein complex binding	9/1597	149/18368	0.909268	0.997356	0.947851	84282/79727/90459/23420/1460/64506/408050/8663/8225	9
GO:0043130	GO:0043130	ubiquitin binding	5/1597	92/18368	0.910971	0.99815	0.948606	10040/51160/8517/78990/55072	5
GO:0022884	GO:0022884	macromolecule transmembrane transporter activity	1/1597	27/18368	0.914369	0.999157	0.949563	19	1
GO:0070006	GO:0070006	metalloaminopeptidase activity	1/1597	27/18368	0.914369	0.999157	0.949563	440434	1
GO:0061629	GO:0061629	RNA polymerase II-specific DNA-binding transcription factor binding	20/1597	299/18368	0.914831	0.999157	0.949563	81/7157/8202/9326/3297/55062/10459/307/3280/3429/2969/11240/133522/3398/10891/1050/11122/145258/1406/149563	20
GO:0140296	GO:0140296	general transcription initiation factor binding	2/1597	46/18368	0.918288	1	0.950364	7157/55814	2
GO:0003697	GO:0003697	single-stranded DNA binding	7/1597	123/18368	0.918379	1	0.950364	7157/3297/126074/5437/170506/5395/5937	7
GO:0003953	GO:0003953	NAD+ nucleosidase activity	1/1597	28/18368	0.921825	1	0.950364	3554	1
GO:0008187	GO:0008187	poly-pyrimidine tract binding	1/1597	28/18368	0.921825	1	0.950364	5937	1
GO:0050681	GO:0050681	androgen receptor binding	1/1597	28/18368	0.921825	1	0.950364	55062	1
GO:1990756	GO:1990756	ubiquitin ligase-substrate adaptor activity	1/1597	28/18368	0.921825	1	0.950364	91947	1
GO:0008047	GO:0008047	enzyme activator activity	6/1597	110/18368	0.92452	1	0.950364	196513/395/2979/83640/4056/348	6
GO:0051020	GO:0051020	GTPase binding	19/1597	291/18368	0.927997	1	0.950364	92558/10519/9501/121512/7514/10928/10788/5909/19/6653/9710/201294/4645/58528/84958/399/727851/4804/79711	19
GO:0008094	GO:0008094	ATP-dependent activity, acting on DNA	6/1597	111/18368	0.928272	1	0.950364	23132/10973/6595/170506/89797/4439	6
GO:0032182	GO:0032182	ubiquitin-like protein binding	6/1597	111/18368	0.928272	1	0.950364	10040/51160/8517/78990/9994/55072	6
GO:0051059	GO:0051059	NF-kappaB binding	1/1597	29/18368	0.928633	1	0.950364	307	1
GO:0070717	GO:0070717	poly-purine tract binding	1/1597	29/18368	0.928633	1	0.950364	5937	1
GO:0042826	GO:0042826	histone deacetylase binding	7/1597	127/18368	0.932679	1	0.950364	7157/51043/170506/3280/2648/3303/3304	7
GO:0001664	GO:0001664	G protein-coupled receptor binding	19/1597	295/18368	0.936964	1	0.950364	7275/7482/7473/4040/7477/152/25805/9294/58191/887/8321/54550/4920/7479/181/7484/5697/3303/3304	19
GO:0015631	GO:0015631	tubulin binding	25/1597	375/18368	0.937813	1	0.950364	55521/51361/55083/10123/220134/827/23139/7074/24139/84871/2242/100287171/11076/10841/2697/440738/59341/252969/85462/10891/643246/374666/342184/653440/4692	25
GO:0140375	GO:0140375	immune receptor activity	8/1597	144/18368	0.94003	1	0.950364	5618/54756/3824/3953/3554/131450/1438/3563	8
GO:0043015	GO:0043015	gamma-tubulin binding	1/1597	31/18368	0.940521	1	0.950364	4692	1
GO:0140318	GO:0140318	protein transporter activity	1/1597	31/18368	0.940521	1	0.950364	19	1
GO:0019843	GO:0019843	rRNA binding	3/1597	68/18368	0.942379	1	0.950364	220717/6147/90459	3
GO:0035091	GO:0035091	phosphatidylinositol binding	17/1597	271/18368	0.943116	1	0.950364	10040/143425/23236/26119/55062/10788/53373/2242/23612/79666/3759/5333/196996/2934/246/3756/2886	17
GO:0001222	GO:0001222	transcription corepressor binding	1/1597	32/18368	0.945701	1	0.950364	9572	1
GO:0048019	GO:0048019	receptor antagonist activity	1/1597	32/18368	0.945701	1	0.950364	10468	1
GO:0008200	GO:0008200	ion channel inhibitor activity	1/1597	33/18368	0.950431	1	0.950364	65267	1
GO:0019956	GO:0019956	chemokine binding	1/1597	33/18368	0.950431	1	0.950364	7538	1
GO:0004197	GO:0004197	cysteine-type endopeptidase activity	6/1597	119/18368	0.95281	1	0.950364	1514/1519/5641/8722/726/147968	6
GO:0016651	GO:0016651	oxidoreductase activity, acting on NAD(P)H	4/1597	88/18368	0.953993	1	0.950364	51181/10901/4835/150209	4
GO:0016248	GO:0016248	channel inhibitor activity	1/1597	34/18368	0.954748	1	0.950364	65267	1
GO:0016831	GO:0016831	carboxy-lyase activity	1/1597	34/18368	0.954748	1	0.950364	1652	1
GO:0000049	GO:0000049	tRNA binding	3/1597	72/18368	0.955865	1	0.950364	54938/81627/146857	3
GO:0035064	GO:0035064	methylated histone binding	3/1597	73/18368	0.958742	1	0.950364	54466/29057/727866	3
GO:0140034	GO:0140034	methylation-dependent protein binding	3/1597	73/18368	0.958742	1	0.950364	54466/29057/727866	3
GO:0004869	GO:0004869	cysteine-type endopeptidase inhibitor activity	2/1597	56/18368	0.961351	1	0.950364	10406/4671	2
GO:0042162	GO:0042162	telomeric DNA binding	1/1597	36/18368	0.962288	1	0.950364	26277	1
GO:0061631	GO:0061631	ubiquitin conjugating enzyme activity	1/1597	36/18368	0.962288	1	0.950364	7325	1
GO:0099106	GO:0099106	ion channel regulator activity	7/1597	139/18368	0.963228	1	0.950364	6526/3790/65267/2669/4842/1139/5774	7
GO:0005548	GO:0005548	phospholipid transporter activity	2/1597	57/18368	0.964189	1	0.950364	19/24	2
GO:0030551	GO:0030551	cyclic nucleotide binding	1/1597	37/18368	0.965574	1	0.950364	610	1
GO:0140297	GO:0140297	DNA-binding transcription factor binding	25/1597	394/18368	0.965836	1	0.950364	81/7157/8202/51523/9326/3297/55062/10459/307/124512/3280/3429/2969/11240/133522/3398/10891/6880/23543/1050/11122/150094/145258/1406/149563	25
GO:0008017	GO:0008017	microtubule binding	16/1597	271/18368	0.965978	1	0.950364	51361/55083/220134/827/23139/7074/24139/2242/11076/10841/440738/59341/252969/85462/643246/342184	16
GO:0008757	GO:0008757	S-adenosylmethionine-dependent methyltransferase activity	8/1597	156/18368	0.966539	1	0.950364	80854/81627/6894/11185/51108/79922/100130758/55783	8
GO:0016765	GO:0016765	transferase activity, transferring alkyl or aryl (other than methyl) groups	2/1597	58/18368	0.966826	1	0.950364	4257/4056	2
GO:0019825	GO:0019825	oxygen binding	1/1597	39/18368	0.971311	1	0.950364	875	1
GO:0061650	GO:0061650	ubiquitin-like protein conjugating enzyme activity	1/1597	39/18368	0.971311	1	0.950364	7325	1
GO:0016247	GO:0016247	channel regulator activity	7/1597	145/18368	0.973198	1	0.950364	6526/3790/65267/2669/4842/1139/5774	7
GO:0008170	GO:0008170	N-methyltransferase activity	4/1597	97/18368	0.973801	1	0.950364	80854/81627/11185/100130758	4
GO:0004177	GO:0004177	aminopeptidase activity	1/1597	40/18368	0.973811	1	0.950364	440434	1
GO:0052689	GO:0052689	carboxylic ester hydrolase activity	7/1597	147/18368	0.975925	1	0.950364	641371/147011/26027/313/8399/255189/57176	7
GO:0048487	GO:0048487	beta-tubulin binding	1/1597	41/18368	0.976093	1	0.950364	59341	1
GO:0019205	GO:0019205	nucleobase-containing compound kinase activity	1/1597	42/18368	0.978176	1	0.950364	2987	1
GO:0019894	GO:0019894	kinesin binding	1/1597	42/18368	0.978176	1	0.950364	9639	1
GO:0005246	GO:0005246	calcium channel regulator activity	1/1597	43/18368	0.980078	1	0.950364	2669	1
GO:0018024	GO:0018024	histone-lysine N-methyltransferase activity	1/1597	43/18368	0.980078	1	0.950364	80854	1
GO:0030547	GO:0030547	signaling receptor inhibitor activity	1/1597	43/18368	0.980078	1	0.950364	10468	1
GO:0003955	GO:0003955	NAD(P)H dehydrogenase (quinone) activity	1/1597	45/18368	0.983399	1	0.950364	4835	1
GO:0005179	GO:0005179	hormone activity	5/1597	122/18368	0.984234	1	0.950364	2200/7425/55908/181/5697	5
GO:0003727	GO:0003727	single-stranded RNA binding	3/1597	87/18368	0.984367	1	0.950364	55601/5937/79132	3
GO:0003684	GO:0003684	damaged DNA binding	2/1597	68/18368	0.984732	1	0.950364	5429/252969	2
GO:0001098	GO:0001098	basal transcription machinery binding	2/1597	70/18368	0.986955	1	0.950364	7157/8202	2
GO:0001099	GO:0001099	basal RNA polymerase II transcription machinery binding	2/1597	70/18368	0.986955	1	0.950364	7157/8202	2
GO:0008234	GO:0008234	cysteine-type peptidase activity	9/1597	190/18368	0.987123	1	0.950364	54629/1514/158880/1519/5641/78990/8722/726/147968	9
GO:0009055	GO:0009055	electron transfer activity	5/1597	126/18368	0.987696	1	0.950364	314/29958/2731/4835/100128525	5
GO:0016811	GO:0016811	hydrolase activity, acting on carbon-nitrogen (but not peptide) bonds, in linear amides	2/1597	71/18368	0.987945	1	0.950364	56624/125981	2
GO:0031491	GO:0031491	nucleosome binding	2/1597	71/18368	0.987945	1	0.950364	10473/57459	2
GO:0008009	GO:0008009	chemokine activity	1/1597	49/18368	0.988473	1	0.950364	58191	1
GO:0000993	GO:0000993	RNA polymerase II complex binding	1/1597	50/18368	0.989478	1	0.950364	8202	1
GO:0016830	GO:0016830	carbon-carbon lyase activity	1/1597	52/18368	0.991233	1	0.950364	1652	1
GO:0042393	GO:0042393	histone binding	12/1597	244/18368	0.99133	1	0.950364	23522/6046/1514/158880/6595/4674/10360/8658/54466/85453/29057/727866	12
GO:0003823	GO:0003823	antigen binding	7/1597	171/18368	0.993785	1	0.950364	6892/3133/4239/3136/3824/9794/23428	7
GO:0042054	GO:0042054	histone methyltransferase activity	1/1597	56/18368	0.993914	1	0.950364	80854	1
GO:0016667	GO:0016667	oxidoreductase activity, acting on a sulfur group of donors	1/1597	57/18368	0.994444	1	0.950364	83667	1
GO:0016279	GO:0016279	protein-lysine N-methyltransferase activity	1/1597	59/18368	0.995371	1	0.950364	80854	1
GO:0016278	GO:0016278	lysine N-methyltransferase activity	1/1597	60/18368	0.995775	1	0.950364	80854	1
GO:0003735	GO:0003735	structural constituent of ribosome	7/1597	182/18368	0.996777	1	0.950364	28973/220717/6154/6171/6183/6147/6218	7
GO:0003730	GO:0003730	mRNA 3'-UTR binding	8/1597	201/18368	0.997148	1	0.950364	7157/5073/6171/170506/5937/7538/678/64506	8
GO:0004843	GO:0004843	thiol-dependent deubiquitinase	3/1597	113/18368	0.997674	1	0.950364	54629/158880/78990	3
GO:0101005	GO:0101005	deubiquitinase activity	3/1597	114/18368	0.997843	1	0.950364	54629/158880/78990	3
GO:0015453	GO:0015453	oxidoreduction-driven active transmembrane transporter activity	1/1597	72/18368	0.998587	1	0.950364	100128525	1
GO:0042379	GO:0042379	chemokine receptor binding	1/1597	72/18368	0.998587	1	0.950364	58191	1
GO:0019783	GO:0019783	ubiquitin-like protein-specific protease activity	3/1597	125/18368	0.999066	1	0.950364	54629/158880/78990	3
GO:0008242	GO:0008242	omega peptidase activity	3/1597	126/18368	0.999135	1	0.950364	54629/158880/78990	3
GO:0001221	GO:0001221	transcription coregulator binding	1/1597	78/18368	0.999183	1	0.950364	9572	1
GO:0034987	GO:0034987	immunoglobulin receptor binding	1/1597	79/18368	0.999255	1	0.950364	2242	1
GO:0008276	GO:0008276	protein methyltransferase activity	1/1597	88/18368	0.999673	1	0.950364	80854	1
GO:0150100	GO:0150100	RNA binding involved in posttranscriptional gene silencing	1/1597	254/18368	1	1	0.950364	9665	1
GO:1903231	GO:1903231	mRNA binding involved in posttranscriptional gene silencing	1/1597	254/18368	1	1	0.950364	9665	1
GO:0004984	GO:0004984	olfactory receptor activity	1/1597	430/18368	1	1	0.950364	7932	1

## Sheet: ectoderm_DF2-KO_vs_H1_downDEG_4
	ID	Description	GeneRatio	BgRatio	pvalue	p.adjust	qvalue	geneID	Count
GO:0022836	GO:0022836	gated channel activity	47/741	340/18368	1.36E-13	1.05E-10	8.84E-11	1258/27091/10060/1268/10368/3754/10369/1134/2891/5024/2902/1137/3765/117531/9312/1261/3788/3760/131096/6328/116443/3776/6326/6833/59285/55799/2566/6616/27133/1143/41/2556/6335/774/2904/3752/6331/10021/3764/9196/441027/2890/2897/2894/2743/781/40	47
GO:0005261	GO:0005261	cation channel activity	46/741	335/18368	3.19E-13	1.23E-10	1.03E-10	1258/27091/10060/1268/10368/3754/10369/1134/2891/5024/2902/2823/1137/3765/117531/9312/1261/304/3788/3760/131096/6328/116443/3776/6326/6833/59285/55799/6616/302/27133/1143/41/6335/774/2904/3752/6331/10021/3764/9196/7223/2890/2897/781/40	46
GO:0015267	GO:0015267	channel activity	56/741	480/18368	8.45E-13	1.78E-10	1.49E-10	1258/27091/57369/10060/1268/10368/3754/10369/1134/2891/5024/2902/2823/1137/3765/117531/9312/1261/304/56666/3788/3760/131096/6328/116443/3776/6326/6833/59285/362/55799/2566/6616/302/27133/1143/41/2556/6335/774/360/2904/3752/6331/10021/3764/9196/441027/7223/2890/2897/2894/2743/781/40/6509	56
GO:0022803	GO:0022803	passive transmembrane transporter activity	56/741	481/18368	9.20E-13	1.78E-10	1.49E-10	1258/27091/57369/10060/1268/10368/3754/10369/1134/2891/5024/2902/2823/1137/3765/117531/9312/1261/304/56666/3788/3760/131096/6328/116443/3776/6326/6833/59285/362/55799/2566/6616/302/27133/1143/41/2556/6335/774/360/2904/3752/6331/10021/3764/9196/441027/7223/2890/2897/2894/2743/781/40/6509	56
GO:0005216	GO:0005216	ion channel activity	52/741	432/18368	1.71E-12	2.65E-10	2.22E-10	1258/27091/10060/1268/10368/3754/10369/1134/2891/5024/2902/2823/1137/3765/117531/9312/1261/304/3788/3760/131096/6328/116443/3776/6326/6833/59285/55799/2566/6616/302/27133/1143/41/2556/6335/774/2904/3752/6331/10021/3764/9196/441027/7223/2890/2897/2894/2743/781/40/6509	52
GO:0022843	GO:0022843	voltage-gated cation channel activity	27/741	143/18368	1.76E-11	2.27E-09	1.91E-09	27091/10060/1268/10368/3754/10369/2902/3765/117531/9312/3788/3760/131096/116443/3776/6833/59285/55799/6616/27133/774/2904/3752/10021/3764/9196/781	27
GO:0005244	GO:0005244	voltage-gated ion channel activity	31/741	201/18368	1.30E-10	1.25E-08	1.05E-08	27091/10060/1268/10368/3754/10369/2902/3765/117531/9312/3788/3760/131096/6328/116443/3776/6326/6833/59285/55799/6616/27133/6335/774/2904/3752/6331/10021/3764/9196/781	31
GO:0022832	GO:0022832	voltage-gated channel activity	31/741	201/18368	1.30E-10	1.25E-08	1.05E-08	27091/10060/1268/10368/3754/10369/2902/3765/117531/9312/3788/3760/131096/6328/116443/3776/6326/6833/59285/55799/6616/27133/6335/774/2904/3752/6331/10021/3764/9196/781	31
GO:0046873	GO:0046873	metal ion transmembrane transporter activity	47/741	430/18368	5.61E-10	4.82E-08	4.05E-08	27091/10060/1268/10368/3754/10369/2902/2823/3765/117531/9312/304/57030/3788/84879/3760/131096/6328/116443/3776/6326/6833/59285/55799/6507/6616/6546/302/27133/8671/41/6335/84561/774/2904/3752/6331/491/10021/478/3764/9196/55532/7223/2897/781/40	47
GO:0015276	GO:0015276	ligand-gated ion channel activity	24/741	143/18368	2.84E-09	2.00E-07	1.68E-07	1258/10060/1134/2891/5024/2902/1137/3765/1261/3760/116443/6833/2566/1143/41/2556/2904/10021/3764/2890/2897/2894/2743/40	24
GO:0022834	GO:0022834	ligand-gated channel activity	24/741	143/18368	2.84E-09	2.00E-07	1.68E-07	1258/10060/1134/2891/5024/2902/1137/3765/1261/3760/116443/6833/2566/1143/41/2556/2904/10021/3764/2890/2897/2894/2743/40	24
GO:0099094	GO:0099094	ligand-gated cation channel activity	20/741	113/18368	2.34E-08	1.51E-06	1.27E-06	1258/10060/1134/2891/5024/2902/1137/3765/1261/3760/116443/6833/1143/41/2904/10021/3764/2890/2897/40	20
GO:0022824	GO:0022824	transmitter-gated ion channel activity	13/741	60/18368	6.04E-07	3.33E-05	2.80E-05	1134/2891/2902/1137/116443/2566/1143/2556/2904/2890/2897/2894/2743	13
GO:0022835	GO:0022835	transmitter-gated channel activity	13/741	60/18368	6.04E-07	3.33E-05	2.80E-05	1134/2891/2902/1137/116443/2566/1143/2556/2904/2890/2897/2894/2743	13
GO:0008066	GO:0008066	glutamate receptor activity	9/741	27/18368	6.57E-07	3.39E-05	2.84E-05	2891/2902/116443/2904/2918/2890/2897/2894/2917	9
GO:0005230	GO:0005230	extracellular ligand-gated ion channel activity	14/741	73/18368	1.09E-06	5.24E-05	4.41E-05	1134/2891/5024/2902/1137/116443/2566/1143/2556/2904/2890/2897/2894/2743	14
GO:0005249	GO:0005249	voltage-gated potassium channel activity	15/741	90/18368	2.90E-06	0.000131815	0.000110751	10060/3754/3765/9312/3788/3760/131096/3776/6833/6616/27133/3752/10021/3764/9196	15
GO:0004970	GO:0004970	ionotropic glutamate receptor activity	7/741	19/18368	5.57E-06	0.00023367	0.00019633	2891/2902/116443/2904/2890/2897/2894	7
GO:0098960	GO:0098960	postsynaptic neurotransmitter receptor activity	12/741	62/18368	5.74E-06	0.00023367	0.00019633	1134/1137/1129/116443/2566/1143/2556/1813/2890/2897/2894/2743	12
GO:1904315	GO:1904315	transmitter-gated ion channel activity involved in regulation of postsynaptic membrane potential	10/741	44/18368	7.67E-06	0.000296559	0.000249169	1134/1137/116443/2566/1143/2556/2890/2897/2894/2743	10
GO:0015085	GO:0015085	calcium ion transmembrane transporter activity	18/741	135/18368	8.26E-06	0.000304076	0.000255484	27091/1268/10368/10369/2902/2823/117531/304/116443/59285/55799/6546/302/774/2904/491/7223/781	18
GO:0030594	GO:0030594	neurotransmitter receptor activity	16/741	111/18368	9.55E-06	0.000335541	0.000281921	1134/2891/2902/1137/1129/116443/2566/1143/2556/2904/1813/2890/2897/2894/2743/706	16
GO:0099529	GO:0099529	neurotransmitter receptor activity involved in regulation of postsynaptic membrane potential	10/741	47/18368	1.44E-05	0.000482365	0.000405282	1134/1137/116443/2566/1143/2556/2890/2897/2894/2743	10
GO:0005262	GO:0005262	calcium channel activity	16/741	119/18368	2.33E-05	0.000751855	0.000631708	27091/1268/10368/10369/2902/2823/117531/304/116443/59285/55799/302/774/2904/7223/781	16
GO:0044325	GO:0044325	transmembrane transporter binding	17/741	133/18368	2.56E-05	0.000791933	0.000665381	10060/857/6833/5142/6546/27133/5621/9472/286/3752/6331/57628/1003/9196/6281/6769/706	17
GO:0005267	GO:0005267	potassium channel activity	16/741	121/18368	2.88E-05	0.000856266	0.000719434	10060/3754/3765/9312/3788/3760/131096/3776/6833/6616/27133/3752/10021/3764/9196/2897	16
GO:0015079	GO:0015079	potassium ion transmembrane transporter activity	18/741	155/18368	5.49E-05	0.00157133	0.00132023	10060/3754/3765/9312/3788/3760/131096/3776/6833/6616/27133/84561/3752/10021/478/3764/9196/2897	18
GO:0005245	GO:0005245	voltage-gated calcium channel activity	9/741	45/18368	6.47E-05	0.00178752	0.00150188	27091/1268/10368/10369/117531/59285/55799/774/781	9
GO:0098631	GO:0098631	cell adhesion mediator activity	10/741	59/18368	0.000112531	0.00299953	0.00252021	1826/3672/64221/302/27255/6282/301/29091/6900/57689	10
GO:0098632	GO:0098632	cell-cell adhesion mediator activity	9/741	49/18368	0.000129965	0.00334876	0.00281362	1826/64221/302/27255/6282/301/29091/6900/57689	9
GO:0017075	GO:0017075	syntaxin-1 binding	6/741	22/18368	0.000180978	0.00451276	0.00379162	440279/6860/10814/55638/6616/10815	6
GO:0043178	GO:0043178	alcohol binding	12/741	89/18368	0.000233483	0.00564008	0.00473879	22895/5375/5334/6855/857/8842/9619/6770/116362/7223/5947/706	12
GO:0005544	GO:0005544	calcium-dependent phospholipid binding	9/741	54/18368	0.000281055	0.00658349	0.00553144	6861/6860/22895/304/302/301/131034/8448/221184	9
GO:0005272	GO:0005272	sodium channel activity	8/741	46/18368	0.000452362	0.0102846	0.0086411	6328/6326/41/6335/6331/10021/2897/40	8
GO:0050145	GO:0050145	nucleoside monophosphate kinase activity	5/741	20/18368	0.000985868	0.0217736	0.0182941	122481/26289/129607/136332/203	5
GO:0016597	GO:0016597	amino acid binding	8/741	52/18368	0.00105478	0.0226485	0.0190293	2902/1644/116443/6507/2904/2743/2917/23576	8
GO:0005543	GO:0005543	phospholipid binding	33/741	466/18368	0.00130379	0.027116	0.0227828	440279/6861/6860/22895/79674/304/4311/80183/205147/219287/2596/79856/302/9619/80339/2152/4900/7274/148281/94121/301/10125/55512/9892/5337/9468/134829/29091/131034/22822/29763/8448/221184	33
GO:0004859	GO:0004859	phospholipase inhibitor activity	4/741	13/18368	0.00140315	0.027116	0.0227828	304/302/390940/301	4
GO:0016594	GO:0016594	glycine binding	4/741	13/18368	0.00140315	0.027116	0.0227828	2902/116443/2904/2743	4
GO:0070700	GO:0070700	BMP receptor binding	4/741	13/18368	0.00140315	0.027116	0.0227828	652/653/1003/651	4
GO:0004714	GO:0004714	transmembrane receptor protein tyrosine kinase activity	13/741	124/18368	0.00150599	0.0283934	0.0238561	2042/4915/2044/3645/2261/4914/2066/4058/238/4233/2045/2263/55872	13
GO:1901981	GO:1901981	phosphatidylinositol phosphate binding	16/741	173/18368	0.00174669	0.0321475	0.0270103	6861/22895/79674/304/80183/205147/219287/2596/79856/302/4900/7274/9892/134829/29091/22822	16
GO:0005248	GO:0005248	voltage-gated sodium channel activity	5/741	23/18368	0.00193555	0.0347948	0.0292345	6328/6326/6335/6331/10021	5
GO:0001540	GO:0001540	amyloid-beta binding	10/741	84/18368	0.00200395	0.0352057	0.0295798	2891/2902/7097/7042/5621/774/2904/478/2890/23542	10
GO:0016247	GO:0016247	channel regulator activity	14/741	145/18368	0.00221805	0.0381011	0.0320125	27091/10060/53822/10368/10369/255738/857/59285/65268/4887/57628/9196/5579/29763	14
GO:0001786	GO:0001786	phosphatidylserine binding	8/741	60/18368	0.00270418	0.0451476	0.037933	6861/6860/304/4311/2596/302/148281/55512	8
GO:0001228	GO:0001228	DNA-binding transcription activator activity, RNA polymerase II-specific	31/741	450/18368	0.00274507	0.0451476	0.037933	64641/50674/7022/4760/4807/343472/2637/390874/1746/5458/2313/5992/3175/63976/6096/8061/4602/2302/7020/2113/2303/1958/9355/6662/28999/9480/2353/4808/7101/4303/2354	31
GO:0005242	GO:0005242	inward rectifier potassium channel activity	5/741	25/18368	0.00285905	0.0460426	0.0386849	10060/3765/3760/6833/3764	5
GO:0015172	GO:0015172	acidic amino acid transmembrane transporter activity	4/741	16/18368	0.00324304	0.049933	0.0419537	57084/57030/6507/6509	4
GO:0001216	GO:0001216	DNA-binding transcription activator activity	31/741	456/18368	0.00334423	0.049933	0.0419537	64641/50674/7022/4760/4807/343472/2637/390874/1746/5458/2313/5992/3175/63976/6096/8061/4602/2302/7020/2113/2303/1958/9355/6662/28999/9480/2353/4808/7101/4303/2354	31
GO:0042056	GO:0042056	chemoattractant activity	6/741	37/18368	0.00337105	0.049933	0.0419537	7857/2277/6376/2252/652/7423	6
GO:0015081	GO:0015081	sodium ion transmembrane transporter activity	14/741	152/18368	0.0034229	0.049933	0.0419537	57030/84879/6328/6326/6507/6546/8671/41/6335/6331/10021/478/2897/40	14
GO:0004713	GO:0004713	protein tyrosine kinase activity	13/741	136/18368	0.00342361	0.049933	0.0419537	2042/4915/2044/3645/2261/4914/2066/4058/238/4233/2045/2263/55872	13
GO:0015485	GO:0015485	cholesterol binding	7/741	50/18368	0.00372636	0.0533421	0.044818	5375/6855/857/8842/9619/6770/706	7
GO:0042165	GO:0042165	neurotransmitter binding	4/741	17/18368	0.00410701	0.0577221	0.0484981	1134/2902/1137/1143	4
GO:0016776	GO:0016776	phosphotransferase activity, phosphate group as acceptor	6/741	39/18368	0.00441955	0.0610055	0.0512568	122481/26289/129607/3706/136332/203	6
GO:0004550	GO:0004550	nucleoside diphosphate kinase activity	4/741	18/18368	0.00511399	0.0670019	0.0562949	122481/26289/129607/203	4
GO:0055102	GO:0055102	lipase inhibitor activity	4/741	18/18368	0.00511399	0.0670019	0.0562949	304/302/390940/301	4
GO:0098641	GO:0098641	cadherin binding involved in cell-cell adhesion	4/741	18/18368	0.00511399	0.0670019	0.0562949	302/6282/301/29091	4
GO:0019199	GO:0019199	transmembrane receptor protein kinase activity	13/741	143/18368	0.00524751	0.0675894	0.0567885	2042/4915/2044/3645/2261/4914/2066/4058/238/4233/2045/2263/55872	13
GO:0005178	GO:0005178	integrin binding	13/741	144/18368	0.00556195	0.0675894	0.0567885	1281/7412/11096/6696/6376/58494/10085/25975/2191/63923/3696/2013/6387	13
GO:0005231	GO:0005231	excitatory extracellular ligand-gated ion channel activity	5/741	29/18368	0.00559538	0.0675894	0.0567885	1134/5024/1137/1143/2743	5
GO:0033612	GO:0033612	receptor serine/threonine kinase binding	5/741	29/18368	0.00559538	0.0675894	0.0567885	652/653/1003/4986/651	5
GO:0005546	GO:0005546	phosphatidylinositol-4,5-bisphosphate binding	9/741	82/18368	0.0057038	0.0675894	0.0567885	6861/22895/304/205147/219287/302/7274/9892/29091	9
GO:0005539	GO:0005539	glycosaminoglycan binding	18/741	230/18368	0.00572515	0.0675894	0.0567885	64388/11096/4023/4316/6585/4745/50859/2252/652/7097/7423/143903/5621/1404/2263/170689/3918/30008	18
GO:0042277	GO:0042277	peptide binding	23/741	321/18368	0.00577089	0.0675894	0.0567885	1393/344758/2891/2902/3122/2740/6752/4311/7433/1910/7097/25907/2346/7042/5621/774/2904/478/4986/2890/6890/2947/23542	23
GO:0005003	GO:0005003	ephrin receptor activity	4/741	19/18368	0.00627383	0.0690607	0.0580247	2042/2044/4914/2045	4
GO:0004983	GO:0004983	neuropeptide Y receptor activity	3/741	10/18368	0.00634322	0.0690607	0.0580247	128674/4889/4887	3
GO:0005031	GO:0005031	tumor necrosis factor-activated receptor activity	3/741	10/18368	0.00634322	0.0690607	0.0580247	8784/55504/8718	3
GO:0016595	GO:0016595	glutamate binding	3/741	10/18368	0.00634322	0.0690607	0.0580247	2902/6507/2904	3
GO:0052740	GO:0052740	1-acyl-2-lysophosphatidylserine acylhydrolase activity	3/741	10/18368	0.00634322	0.0690607	0.0580247	4023/117245/171586	3
GO:0050840	GO:0050840	extracellular matrix binding	7/741	56/18368	0.00703064	0.075009	0.0630224	11096/57211/6696/59277/302/25903/170689	7
GO:0005496	GO:0005496	steroid binding	10/741	100/18368	0.00708364	0.075009	0.0630224	5375/6855/857/2852/8842/9619/6770/478/2100/706	10
GO:0008013	GO:0008013	beta-catenin binding	9/741	85/18368	0.00720651	0.0752789	0.0632492	168002/205147/219287/55966/1003/7223/6662/10297/4303	9
GO:0008503	GO:0008503	benzodiazepine receptor activity	3/741	11/18368	0.00846287	0.085408	0.0717597	2566/2556/706	3
GO:0052739	GO:0052739	phosphatidylserine 1-acylhydrolase activity	3/741	11/18368	0.00846287	0.085408	0.0717597	4023/117245/171586	3
GO:0048018	GO:0048018	receptor ligand activity	31/741	487/18368	0.00850765	0.085408	0.0717597	64388/7476/258/116/7857/6750/6398/1803/2277/6696/7200/6376/2252/652/9235/653/80763/223117/7423/8822/7042/1270/4879/9244/651/2045/6347/1906/5443/9723/6387	31
GO:0008188	GO:0008188	neuropeptide receptor activity	6/741	45/18368	0.00900147	0.0892069	0.0749515	128674/124274/4889/6752/22986/4887	6
GO:0019905	GO:0019905	syntaxin binding	8/741	74/18368	0.00975151	0.0950998	0.0799028	440279/6861/6860/10814/55638/6616/148281/10815	8
GO:0015631	GO:0015631	tubulin binding	25/741	375/18368	0.00997281	0.0950998	0.0799028	11075/11178/89795/55638/1780/4741/65055/5142/23281/84688/22983/57509/5621/1641/3798/79745/51673/8633/23046/124602/26052/284076/10297/135138/3801	25
GO:0032934	GO:0032934	sterol binding	7/741	60/18368	0.0102007	0.0950998	0.0799028	5375/6855/857/8842/9619/6770/706	7
GO:0030546	GO:0030546	signaling receptor activator activity	31/741	495/18368	0.0105912	0.0950998	0.0799028	64388/7476/258/116/7857/6750/6398/1803/2277/6696/7200/6376/2252/652/9235/653/80763/223117/7423/8822/7042/1270/4879/9244/651/2045/6347/1906/5443/9723/6387	31
GO:0015464	GO:0015464	acetylcholine receptor activity	4/741	22/18368	0.0107603	0.0950998	0.0799028	1134/1137/1129/1143	4
GO:0120020	GO:0120020	cholesterol transfer activity	4/741	22/18368	0.0107603	0.0950998	0.0799028	4547/9619/6770/706	4
GO:0005221	GO:0005221	intracellular cyclic nucleotide activated cation channel activity	3/741	12/18368	0.0109494	0.0950998	0.0799028	1258/1261/10021	3
GO:0042166	GO:0042166	acetylcholine binding	3/741	12/18368	0.0109494	0.0950998	0.0799028	1134/1137/1143	3
GO:0043855	GO:0043855	cyclic nucleotide-gated ion channel activity	3/741	12/18368	0.0109494	0.0950998	0.0799028	1258/1261/10021	3
GO:0046790	GO:0046790	virion binding	3/741	12/18368	0.0109494	0.0950998	0.0799028	304/5806/302	3
GO:1902282	GO:1902282	voltage-gated potassium channel activity involved in ventricular cardiac muscle cell action potential repolarization	3/741	12/18368	0.0109494	0.0950998	0.0799028	3760/3752/3764	3
GO:0035254	GO:0035254	glutamate receptor binding	6/741	47/18368	0.011091	0.0951875	0.0799764	10368/10369/80852/5621/1813/26052	6
GO:1902936	GO:1902936	phosphatidylinositol bisphosphate binding	10/741	107/18368	0.0112058	0.0951875	0.0799764	6861/22895/304/205147/219287/302/7274/9892/134829/29091	10
GO:0030552	GO:0030552	cAMP binding	4/741	23/18368	0.0126181	0.102222	0.0858872	1258/5142/10021/5138	4
GO:0070412	GO:0070412	R-SMAD binding	4/741	23/18368	0.0126181	0.102222	0.0858872	56937/753/27063/2353	4
GO:0120015	GO:0120015	sterol transfer activity	4/741	23/18368	0.0126181	0.102222	0.0858872	4547/9619/6770/706	4
GO:0042626	GO:0042626	ATPase-coupled transmembrane transporter activity	10/741	109/18368	0.0126638	0.102222	0.0858872	10060/5243/6833/9619/64137/65012/491/478/3764/6890	10
GO:0072341	GO:0072341	modified amino acid binding	9/741	93/18368	0.0126952	0.102222	0.0858872	6861/6860/304/4311/2596/302/148281/55512/2947	9
GO:0005035	GO:0005035	death receptor activity	3/741	13/18368	0.0138133	0.107855	0.0906198	8784/55504/8718	3
GO:0070679	GO:0070679	inositol 1,4,5 trisphosphate binding	3/741	13/18368	0.0138133	0.107855	0.0906198	22895/5334/7223	3
GO:0140333	GO:0140333	glycerophospholipid flippase activity	3/741	13/18368	0.0138133	0.107855	0.0906198	84879/5243/51761	3
GO:0015248	GO:0015248	sterol transporter activity	5/741	36/18368	0.0140986	0.108982	0.0915666	4547/9619/64137/6770/706	5
GO:0003707	GO:0003707	steroid hormone receptor activity	4/741	24/18368	0.0146688	0.110087	0.0924951	81285/2852/2100/7101	4
GO:0043495	GO:0043495	protein-membrane adaptor activity	4/741	24/18368	0.0146688	0.110087	0.0924951	4023/23136/9472/161176	4
GO:0070696	GO:0070696	transmembrane receptor protein serine/threonine kinase binding	4/741	24/18368	0.0146688	0.110087	0.0924951	652/653/1003/651	4
GO:0140359	GO:0140359	ABC-type transporter activity	6/741	50/18368	0.0148349	0.110264	0.0926433	10060/5243/6833/9619/64137/6890	6
GO:0030551	GO:0030551	cyclic nucleotide binding	5/741	37/18368	0.0157748	0.116132	0.0975742	1258/1261/5142/10021/5138	5
GO:0005112	GO:0005112	Notch binding	4/741	25/18368	0.0169183	0.121639	0.102201	84466/92737/10683/56892	4
GO:0005172	GO:0005172	vascular endothelial growth factor receptor binding	3/741	14/18368	0.0170618	0.121639	0.102201	2277/7423/1003	3
GO:0005313	GO:0005313	L-glutamate transmembrane transporter activity	3/741	14/18368	0.0170618	0.121639	0.102201	57084/57030/6507	3
GO:0008201	GO:0008201	heparin binding	13/741	166/18368	0.0171522	0.121639	0.102201	64388/11096/4023/4316/6585/4745/2252/652/7423/2263/170689/3918/30008	13
GO:0004115	GO:0004115	3',5'-cyclic-AMP phosphodiesterase activity	3/741	15/18368	0.0206993	0.140356	0.117927	5142/5137/5138	3
GO:0005237	GO:0005237	inhibitory extracellular ligand-gated ion channel activity	3/741	15/18368	0.0206993	0.140356	0.117927	2566/2556/2743	3
GO:0030553	GO:0030553	cGMP binding	3/741	15/18368	0.0206993	0.140356	0.117927	1258/1261/5138	3
GO:0050998	GO:0050998	nitric-oxide synthase binding	3/741	15/18368	0.0206993	0.140356	0.117927	857/6331/26052	3
GO:0086008	GO:0086008	voltage-gated potassium channel activity involved in cardiac muscle cell action potential repolarization	3/741	15/18368	0.0206993	0.140356	0.117927	3760/3752/3764	3
GO:0030507	GO:0030507	spectrin binding	4/741	27/18368	0.0220339	0.145574	0.122311	1780/2039/286/5798	4
GO:0045499	GO:0045499	chemorepellent activity	4/741	27/18368	0.0220339	0.145574	0.122311	1803/223117/2045/9723	4
GO:0140326	GO:0140326	ATPase-coupled intramembrane lipid transporter activity	4/741	27/18368	0.0220339	0.145574	0.122311	84879/5243/9619/51761	4
GO:0005201	GO:0005201	extracellular matrix structural constituent	13/741	172/18368	0.0222973	0.146066	0.122725	8076/1281/258/1295/255631/10085/127435/4584/7980/1404/8483/3918/30008	13
GO:0042562	GO:0042562	hormone binding	8/741	86/18368	0.0226252	0.146969	0.123483	1393/216/2740/2852/7433/1910/478/706	8
GO:0004620	GO:0004620	phospholipase activity	9/741	104/18368	0.0246539	0.155402	0.130569	4023/374569/5334/117245/80339/5168/55512/5337/171586	9
GO:0008970	GO:0008970	phospholipase A1 activity	3/741	16/18368	0.0247277	0.155402	0.130569	4023/117245/171586	3
GO:0022848	GO:0022848	acetylcholine-gated cation-selective channel activity	3/741	16/18368	0.0247277	0.155402	0.130569	1134/1137/1143	3
GO:0140327	GO:0140327	flippase activity	3/741	16/18368	0.0247277	0.155402	0.130569	84879/5243/51761	3
GO:0099106	GO:0099106	ion channel regulator activity	11/741	139/18368	0.0252137	0.157179	0.132062	10060/53822/255738/857/59285/65268/4887/57628/9196/5579/29763	11
GO:0048306	GO:0048306	calcium-dependent protein binding	8/741	88/18368	0.0255768	0.158167	0.132892	11075/10814/6275/6616/302/6282/301/6281	8
GO:0030276	GO:0030276	clathrin binding	7/741	72/18368	0.0258013	0.158289	0.132994	6861/6860/51617/92737/27065/148281/9892	7
GO:0019205	GO:0019205	nucleobase-containing compound kinase activity	5/741	42/18368	0.0261387	0.159096	0.133672	122481/26289/129607/136332/203	5
GO:0001227	GO:0001227	DNA-binding transcription repressor activity, RNA polymerase II-specific	20/741	310/18368	0.0268274	0.160936	0.135218	85508/23440/50674/7022/84684/3642/170302/5458/429/9745/23040/63976/93986/55502/7020/7101/1602/23316/83482/5463	20
GO:0008017	GO:0008017	microtubule binding	18/741	271/18368	0.0268574	0.160936	0.135218	11178/89795/55638/1780/4741/65055/23281/22983/57509/5621/1641/3798/79745/23046/124602/26052/10297/3801	18
GO:0008081	GO:0008081	phosphoric diester hydrolase activity	8/741	89/18368	0.0271489	0.161431	0.135635	5334/345557/5142/5137/5168/55512/5337/5138	8
GO:0005005	GO:0005005	transmembrane-ephrin receptor activity	3/741	17/18368	0.0291464	0.167755	0.140948	2042/2044/2045	3
GO:0008525	GO:0008525	phosphatidylcholine transporter activity	3/741	17/18368	0.0291464	0.167755	0.140948	5243/4547/9619	3
GO:0034185	GO:0034185	apolipoprotein binding	3/741	17/18368	0.0291464	0.167755	0.140948	4023/255738/4547	3
GO:0005125	GO:0005125	cytokine activity	16/741	235/18368	0.0291543	0.167755	0.140948	64388/7476/7857/6398/6696/6376/652/9235/653/7042/1270/9244/651/6347/1906/6387	16
GO:0001217	GO:0001217	DNA-binding transcription repressor activity	20/741	313/18368	0.0292975	0.167755	0.140948	85508/23440/50674/7022/84684/3642/170302/5458/429/9745/23040/63976/93986/55502/7020/7101/1602/23316/83482/5463	20
GO:0017147	GO:0017147	Wnt-protein binding	4/741	30/18368	0.0313066	0.177941	0.149506	2487/5800/8325/8326	4
GO:0005516	GO:0005516	calmodulin binding	14/741	201/18368	0.0335649	0.187468	0.157511	440279/5999/2902/2596/6546/27133/4900/5137/6331/491/5121/8877/3706/79012	14
GO:0000149	GO:0000149	SNARE binding	9/741	110/18368	0.0337957	0.187468	0.157511	440279/6861/6860/10814/55638/6616/148281/10815/9892	9
GO:0046624	GO:0046624	sphingolipid transporter activity	3/741	18/18368	0.0339528	0.187468	0.157511	5243/4547/124976	3
GO:0099095	GO:0099095	ligand-gated anion channel activity	3/741	18/18368	0.0339528	0.187468	0.157511	2566/2556/2743	3
GO:0140678	GO:0140678	molecular function inhibitor activity	10/741	128/18368	0.0344322	0.188767	0.158601	6588/304/255738/857/3400/302/390940/65268/301/29763	10
GO:0033218	GO:0033218	amide binding	24/741	400/18368	0.0349111	0.190044	0.159675	1393/344758/2891/2902/3122/2740/6752/4311/7433/1910/7097/80339/25907/2346/7042/5621/774/2904/478/4986/2890/6890/2947/23542	24
GO:0004222	GO:0004222	metalloendopeptidase activity	9/741	111/18368	0.0355194	0.192004	0.161321	7092/11096/4326/4316/4311/170692/5069/79258/170689	9
GO:0008528	GO:0008528	G protein-coupled peptide receptor activity	11/741	147/18368	0.0359359	0.192906	0.162079	128674/124274/2740/4889/6752/7433/1910/22986/4887/8549/4986	11
GO:0005326	GO:0005326	neurotransmitter transmembrane transporter activity	3/741	19/18368	0.0391426	0.208671	0.175325	57084/57030/10815	3
GO:0019829	GO:0019829	ATPase-coupled cation transmembrane transporter activity	5/741	47/18368	0.0400619	0.212109	0.178214	10060/6833/491/478/3764	5
GO:0008200	GO:0008200	ion channel inhibitor activity	4/741	33/18368	0.0425541	0.223115	0.187461	255738/857/65268/29763	4
GO:0022853	GO:0022853	active ion transmembrane transporter activity	17/741	267/18368	0.0432532	0.223115	0.187461	10060/57030/84879/81796/6833/6507/6546/6508/51296/8671/84561/54020/65012/491/55244/478/3764	17
GO:0070888	GO:0070888	E-box binding	5/741	48/18368	0.0432953	0.223115	0.187461	85508/4760/4762/429/63973	5
GO:0120013	GO:0120013	lipid transfer activity	5/741	48/18368	0.0432953	0.223115	0.187461	4547/9619/7274/6770/706	5
GO:0001653	GO:0001653	peptide receptor activity	11/741	153/18368	0.0458369	0.234648	0.197151	128674/124274/2740/4889/6752/7433/1910/22986/4887/8549/4986	11
GO:0008376	GO:0008376	acetylgalactosaminyltransferase activity	4/741	34/18368	0.0467461	0.234726	0.197216	2583/442117/26301/2591	4
GO:0016248	GO:0016248	channel inhibitor activity	4/741	34/18368	0.0467461	0.234726	0.197216	255738/857/65268/29763	4
GO:0043177	GO:0043177	organic acid binding	10/741	135/18368	0.046763	0.234726	0.197216	2902/1644/116443/56603/6507/2904/2743/2171/2917/23576	10
GO:0005319	GO:0005319	lipid transporter activity	11/741	154/18368	0.0476515	0.237643	0.199667	84879/5243/4547/124976/9619/64137/51761/7274/6770/2171/706	11
GO:0035091	GO:0035091	phosphatidylinositol binding	17/741	271/18368	0.0485283	0.240464	0.202038	6861/22895/79674/304/80183/205147/219287/2596/79856/302/4900/7274/9892/5337/134829/29091/22822	17
GO:0003841	GO:0003841	1-acylglycerol-3-phosphate O-acyltransferase activity	3/741	21/18368	0.0506466	0.249362	0.209514	10555/80339/9926	3
GO:0042887	GO:0042887	amide transmembrane transporter activity	4/741	35/18368	0.0511589	0.25029	0.210294	51296/360/55244/6890	4
GO:0030165	GO:0030165	PDZ domain binding	7/741	84/18368	0.0528311	0.256846	0.215801	10368/6752/491/4356/8325/2890/729993	7
GO:0008093	GO:0008093	cytoskeletal anchor activity	3/741	22/18368	0.0569444	0.271716	0.228296	23136/286/8470	3
GO:0015106	GO:0015106	bicarbonate transmembrane transporter activity	3/741	22/18368	0.0569444	0.271716	0.228296	6508/8671/65012	3
GO:0030021	GO:0030021	extracellular matrix structural constituent conferring compression resistance	3/741	22/18368	0.0569444	0.271716	0.228296	258/127435/1404	3
GO:0004465	GO:0004465	lipoprotein lipase activity	2/741	10/18368	0.0589989	0.276401	0.232232	4023/80339	2
GO:0008239	GO:0008239	dipeptidyl-peptidase activity	2/741	10/18368	0.0589989	0.276401	0.232232	1803/2191	2
GO:0045503	GO:0045503	dynein light chain binding	2/741	10/18368	0.0589989	0.276401	0.232232	1780/27019	2
GO:0071855	GO:0071855	neuropeptide receptor binding	4/741	37/18368	0.060642	0.282387	0.237261	116/2775/1906/5443	4
GO:0015291	GO:0015291	secondary active transmembrane transporter activity	15/741	240/18368	0.0626596	0.287348	0.241429	57084/57030/84879/81796/6507/6546/6508/51296/8671/84561/54020/65012/55244/478/6509	15
GO:0004114	GO:0004114	3',5'-cyclic-nucleotide phosphodiesterase activity	3/741	23/18368	0.0635934	0.287348	0.241429	5142/5137/5138	3
GO:0017134	GO:0017134	fibroblast growth factor binding	3/741	23/18368	0.0635934	0.287348	0.241429	2261/6331/2263	3
GO:0042171	GO:0042171	lysophosphatidic acid acyltransferase activity	3/741	23/18368	0.0635934	0.287348	0.241429	10555/80339/9926	3
GO:0071617	GO:0071617	lysophospholipid acyltransferase activity	3/741	23/18368	0.0635934	0.287348	0.241429	10555/80339/9926	3
GO:0008083	GO:0008083	growth factor activity	11/741	162/18368	0.0639377	0.287348	0.241429	258/2277/2252/652/653/7423/8822/7042/1270/651/6387	11
GO:0022804	GO:0022804	active transmembrane transporter activity	23/741	406/18368	0.0645717	0.287819	0.241825	57084/10060/57030/84879/5243/81796/6833/6507/6546/6508/9619/51296/8671/64137/84561/54020/65012/491/55244/478/3764/6509/6890	23
GO:0005501	GO:0005501	retinoid binding	4/741	38/18368	0.0657083	0.287819	0.241825	56603/116362/5947/2171	4
GO:0019840	GO:0019840	isoprenoid binding	4/741	38/18368	0.0657083	0.287819	0.241825	56603/116362/5947/2171	4
GO:0140303	GO:0140303	intramembrane lipid transporter activity	4/741	38/18368	0.0657083	0.287819	0.241825	84879/5243/9619/51761	4
GO:0015459	GO:0015459	potassium channel regulator activity	5/741	54/18368	0.0659041	0.287819	0.241825	10060/857/65268/57628/9196	5
GO:0005436	GO:0005436	sodium:phosphate symporter activity	2/741	11/18368	0.0702291	0.296651	0.249246	57030/84879	2
GO:0005536	GO:0005536	glucose binding	2/741	11/18368	0.0702291	0.296651	0.249246	80201/2645	2
GO:0022889	GO:0022889	serine transmembrane transporter activity	2/741	11/18368	0.0702291	0.296651	0.249246	81855/6509	2
GO:0042608	GO:0042608	T cell receptor binding	2/741	11/18368	0.0702291	0.296651	0.249246	3122/54869	2
GO:0047676	GO:0047676	arachidonate-CoA ligase activity	2/741	11/18368	0.0702291	0.296651	0.249246	23305/2180	2
GO:0097157	GO:0097157	pre-mRNA intronic binding	2/741	11/18368	0.0702291	0.296651	0.249246	1996/6662	2
GO:1901681	GO:1901681	sulfur compound binding	16/741	265/18368	0.0713771	0.299861	0.251943	64388/8277/11096/4023/4316/6585/4745/2252/652/80339/7423/2263/170689/3918/30008/2947	16
GO:0016298	GO:0016298	lipase activity	9/741	129/18368	0.0772991	0.322016	0.270558	4023/374569/5334/117245/80339/5168/55512/5337/171586	9
GO:0004112	GO:0004112	cyclic-nucleotide phosphodiesterase activity	3/741	25/18368	0.0779005	0.322016	0.270558	5142/5137/5138	3
GO:0030247	GO:0030247	polysaccharide binding	3/741	25/18368	0.0779005	0.322016	0.270558	3122/5806/5168	3
GO:0005548	GO:0005548	phospholipid transporter activity	5/741	57/18368	0.0792628	0.325905	0.273825	84879/5243/4547/9619/51761	5
GO:0015280	GO:0015280	ligand-gated sodium channel activity	2/741	12/18368	0.0820851	0.330478	0.277667	41/40	2
GO:0017154	GO:0017154	semaphorin receptor activity	2/741	12/18368	0.0820851	0.330478	0.277667	4233/5362	2
GO:0035256	GO:0035256	G protein-coupled glutamate receptor binding	2/741	12/18368	0.0820851	0.330478	0.277667	5621/26052	2
GO:1900750	GO:1900750	oligopeptide binding	2/741	12/18368	0.0820851	0.330478	0.277667	2346/2947	2
GO:0004364	GO:0004364	glutathione transferase activity	3/741	26/18368	0.0855346	0.340816	0.286353	653689/2953/2947	3
GO:0042923	GO:0042923	neuropeptide binding	3/741	26/18368	0.0855346	0.340816	0.286353	344758/6752/4986	3
GO:0008236	GO:0008236	serine-type peptidase activity	12/741	191/18368	0.0863841	0.342435	0.287714	5122/162494/7092/5126/4316/2161/1803/255738/2191/2152/57628/80975	12
GO:0015103	GO:0015103	inorganic anion transmembrane transporter activity	10/741	152/18368	0.0880983	0.347449	0.291926	10060/2566/6508/8671/2556/84561/54020/65012/2743/6509	10
GO:0003774	GO:0003774	cytoskeletal motor activity	8/741	114/18368	0.0900041	0.347843	0.292257	54112/1780/27019/3798/23046/23026/124602/3801	8
GO:0016405	GO:0016405	CoA-ligase activity	3/741	27/18368	0.0934722	0.347843	0.292257	84532/23305/2180	3
GO:0035255	GO:0035255	ionotropic glutamate receptor binding	3/741	27/18368	0.0934722	0.347843	0.292257	10368/10369/1813	3
GO:0005246	GO:0005246	calcium channel regulator activity	4/741	43/18368	0.0941677	0.347843	0.292257	59285/4887/5579/29763	4
GO:0030547	GO:0030547	signaling receptor inhibitor activity	4/741	43/18368	0.0941677	0.347843	0.292257	4062/255738/130574/2100	4
GO:0004252	GO:0004252	serine-type endopeptidase activity	11/741	174/18368	0.0944964	0.347843	0.292257	5122/162494/7092/5126/4316/2161/1803/255738/2191/2152/80975	11
GO:0004865	GO:0004865	protein serine/threonine phosphatase inhibitor activity	2/741	13/18368	0.0944981	0.347843	0.292257	81706/5502	2
GO:0008179	GO:0008179	adenylate cyclase binding	2/741	13/18368	0.0944981	0.347843	0.292257	108/9472	2
GO:0015250	GO:0015250	water channel activity	2/741	13/18368	0.0944981	0.347843	0.292257	362/360	2
GO:0015271	GO:0015271	outward rectifier potassium channel activity	2/741	13/18368	0.0944981	0.347843	0.292257	3776/3752	2
GO:0022851	GO:0022851	GABA-gated chloride ion channel activity	2/741	13/18368	0.0944981	0.347843	0.292257	2566/2556	2
GO:0042301	GO:0042301	phosphate ion binding	2/741	13/18368	0.0944981	0.347843	0.292257	22895/5138	2
GO:0045159	GO:0045159	myosin II binding	2/741	13/18368	0.0944981	0.347843	0.292257	22998/57477	2
GO:0045504	GO:0045504	dynein heavy chain binding	2/741	13/18368	0.0944981	0.347843	0.292257	1780/27019	2
GO:0002020	GO:0002020	protease binding	9/741	135/18368	0.0959813	0.351628	0.295438	4915/1281/304/1803/2191/302/2152/5621/8996	9
GO:0017171	GO:0017171	serine hydrolase activity	12/741	195/18368	0.0969649	0.353556	0.297057	5122/162494/7092/5126/4316/2161/1803/255738/2191/2152/57628/80975	12
GO:0015179	GO:0015179	L-amino acid transmembrane transporter activity	5/741	61/18368	0.0991424	0.359799	0.302302	57084/57030/6507/55244/6509	5
GO:0004867	GO:0004867	serine-type endopeptidase inhibitor activity	7/741	98/18368	0.101011	0.364868	0.306562	27344/6695/302/7980/284293/5276/80760	7
GO:0050681	GO:0050681	androgen receptor binding	3/741	28/18368	0.1017	0.365647	0.307216	93986/7041/5579	3
GO:0019992	GO:0019992	diacylglycerol binding	2/741	14/18368	0.107404	0.379102	0.318521	440279/10125	2
GO:0031005	GO:0031005	filamin binding	2/741	14/18368	0.107404	0.379102	0.318521	10529/10570	2
GO:0044548	GO:0044548	S100 protein binding	2/741	14/18368	0.107404	0.379102	0.318521	302/6282	2
GO:0047555	GO:0047555	3',5'-cyclic-GMP phosphodiesterase activity	2/741	14/18368	0.107404	0.379102	0.318521	5137/5138	2
GO:0004033	GO:0004033	aldo-keto reductase (NADP) activity	3/741	29/18368	0.110204	0.387216	0.325339	9196/6697/9249	3
GO:0016836	GO:0016836	hydro-lyase activity	5/741	64/18368	0.115537	0.402304	0.338016	767/1543/1545/401494/9200	5
GO:0005217	GO:0005217	intracellular ligand-gated ion channel activity	3/741	30/18368	0.11897	0.402304	0.338016	1258/1261/10021	3
GO:0001846	GO:0001846	opsonin binding	2/741	15/18368	0.120743	0.402304	0.338016	84466/5806	2
GO:0004467	GO:0004467	long-chain fatty acid-CoA ligase activity	2/741	15/18368	0.120743	0.402304	0.338016	23305/2180	2
GO:0005452	GO:0005452	inorganic anion exchanger activity	2/741	15/18368	0.120743	0.402304	0.338016	6508/8671	2
GO:0030548	GO:0030548	acetylcholine receptor regulator activity	2/741	15/18368	0.120743	0.402304	0.338016	4062/130574	2
GO:0034483	GO:0034483	heparan sulfate sulfotransferase activity	2/741	15/18368	0.120743	0.402304	0.338016	9957/9348	2
GO:0042043	GO:0042043	neurexin family protein binding	2/741	15/18368	0.120743	0.402304	0.338016	26045/94121	2
GO:0042813	GO:0042813	Wnt-activated receptor activity	2/741	15/18368	0.120743	0.402304	0.338016	8325/8326	2
GO:0045125	GO:0045125	bioactive lipid receptor activity	2/741	15/18368	0.120743	0.402304	0.338016	8877/1901	2
GO:0099602	GO:0099602	neurotransmitter receptor regulator activity	2/741	15/18368	0.120743	0.402304	0.338016	4062/130574	2
GO:1904680	GO:1904680	peptide transmembrane transporter activity	2/741	15/18368	0.120743	0.402304	0.338016	51296/6890	2
GO:0005200	GO:0005200	structural constituent of cytoskeleton	7/741	103/18368	0.12258	0.406669	0.341683	51412/23136/10382/631/4741/286/8470	7
GO:0015171	GO:0015171	amino acid transmembrane transporter activity	6/741	84/18368	0.12335	0.407478	0.342362	57084/57030/6507/81855/55244/6509	6
GO:0016411	GO:0016411	acylglycerol O-acyltransferase activity	3/741	31/18368	0.127985	0.419204	0.352215	10555/80339/9926	3
GO:0016878	GO:0016878	acid-thiol ligase activity	3/741	31/18368	0.127985	0.419204	0.352215	84532/23305/2180	3
GO:0008514	GO:0008514	organic anion transmembrane transporter activity	11/741	185/18368	0.129071	0.420978	0.353705	57084/57030/84879/81796/6507/81855/6508/8671/65012/55244/6509	11
GO:0005372	GO:0005372	water transmembrane transporter activity	2/741	16/18368	0.13446	0.429494	0.36086	362/360	2
GO:0008191	GO:0008191	metalloendopeptidase inhibitor activity	2/741	16/18368	0.13446	0.429494	0.36086	6695/50859	2
GO:0016641	GO:0016641	oxidoreductase activity, acting on the CH-NH2 group of donors, oxygen as acceptor	2/741	16/18368	0.13446	0.429494	0.36086	7412/4128	2
GO:0019841	GO:0019841	retinol binding	2/741	16/18368	0.13446	0.429494	0.36086	116362/5947	2
GO:0042577	GO:0042577	lipid phosphatase activity	2/741	16/18368	0.13446	0.429494	0.36086	54886/130367	2
GO:0008509	GO:0008509	anion transmembrane transporter activity	17/741	314/18368	0.135042	0.429579	0.360931	57084/10060/57030/84879/81796/6507/2566/81855/6508/8671/2556/84561/54020/65012/55244/2743/6509	17
GO:0030414	GO:0030414	peptidase inhibitor activity	11/741	187/18368	0.136017	0.430906	0.362047	51050/27344/6695/50859/302/5621/7980/8996/284293/5276/80760	11
GO:0016782	GO:0016782	transferase activity, transferring sulphur-containing groups	5/741	68/18368	0.139245	0.439333	0.369127	8534/9957/55034/64377/9348	5
GO:0003777	GO:0003777	microtubule motor activity	5/741	69/18368	0.145483	0.448406	0.37675	1780/3798/23046/124602/3801	5
GO:0004623	GO:0004623	phospholipase A2 activity	3/741	33/18368	0.146701	0.448406	0.37675	117245/80339/171586	3
GO:0051427	GO:0051427	hormone receptor binding	3/741	33/18368	0.146701	0.448406	0.37675	116/2775/4879	3
GO:0140323	GO:0140323	solute:anion antiporter activity	3/741	33/18368	0.146701	0.448406	0.37675	6508/54020/65012	3
GO:0008237	GO:0008237	metallopeptidase activity	11/741	190/18368	0.146804	0.448406	0.37675	51200/7092/11096/4326/4316/4311/170692/5069/79258/2346/170689	11
GO:0003951	GO:0003951	NAD+ kinase activity	2/741	17/18368	0.148502	0.448406	0.37675	9162/8877	2
GO:0005001	GO:0005001	transmembrane receptor protein tyrosine phosphatase activity	2/741	17/18368	0.148502	0.448406	0.37675	5791/5800	2
GO:0005324	GO:0005324	long-chain fatty acid transporter activity	2/741	17/18368	0.148502	0.448406	0.37675	84879/2171	2
GO:0008381	GO:0008381	mechanosensitive ion channel activity	2/741	17/18368	0.148502	0.448406	0.37675	117531/441027	2
GO:0008574	GO:0008574	plus-end-directed microtubule motor activity	2/741	17/18368	0.148502	0.448406	0.37675	3798/124602	2
GO:0019198	GO:0019198	transmembrane receptor protein phosphatase activity	2/741	17/18368	0.148502	0.448406	0.37675	5791/5800	2
GO:0015297	GO:0015297	antiporter activity	6/741	89/18368	0.150051	0.451321	0.379199	6546/6508/54020/65012/55244/478	6
GO:0004857	GO:0004857	enzyme inhibitor activity	5/741	70/18368	0.151838	0.454925	0.382227	6588/304/302/390940/301	5
GO:0043548	GO:0043548	phosphatidylinositol 3-kinase binding	3/741	34/18368	0.156374	0.465313	0.390955	3645/118788/1600	3
GO:0008146	GO:0008146	sulfotransferase activity	4/741	52/18368	0.157111	0.465313	0.390955	8534/9957/64377/9348	4
GO:0017046	GO:0017046	peptide hormone binding	4/741	52/18368	0.157111	0.465313	0.390955	1393/2740/7433/1910	4
GO:0045236	GO:0045236	CXCR chemokine receptor binding	2/741	18/18368	0.16282	0.478556	0.402082	6376/6387	2
GO:0098918	GO:0098918	structural constituent of synapse	2/741	18/18368	0.16282	0.478556	0.402082	8499/26052	2
GO:0051015	GO:0051015	actin filament binding	12/741	217/18368	0.168297	0.492779	0.414033	22885/2039/84448/9051/339451/8522/57477/23026/83543/7464/161176/10529	12
GO:0031406	GO:0031406	carboxylic acid binding	10/741	176/18368	0.174705	0.509611	0.428175	114132/2902/5375/116443/56603/6507/2904/2743/2171/2917	10
GO:0004653	GO:0004653	polypeptide N-acetylgalactosaminyltransferase activity	2/741	19/18368	0.177371	0.509693	0.428244	442117/2591	2
GO:0004890	GO:0004890	GABA-A receptor activity	2/741	19/18368	0.177371	0.509693	0.428244	2566/2556	2
GO:0010314	GO:0010314	phosphatidylinositol-5-phosphate binding	2/741	19/18368	0.177371	0.509693	0.428244	79674/80183	2
GO:0016918	GO:0016918	retinal binding	2/741	19/18368	0.177371	0.509693	0.428244	116362/5947	2
GO:0030170	GO:0030170	pyridoxal phosphate binding	4/741	55/18368	0.180862	0.517801	0.435056	1644/55034/18/54996	4
GO:0070279	GO:0070279	vitamin B6 binding	4/741	56/18368	0.189032	0.534178	0.448816	1644/55034/18/54996	4
GO:0004866	GO:0004866	endopeptidase inhibitor activity	10/741	180/18368	0.192091	0.534178	0.448816	27344/6695/50859/302/5621/7980/8996/284293/5276/80760	10
GO:0000979	GO:0000979	RNA polymerase II core promoter sequence-specific DNA binding	2/741	20/18368	0.192111	0.534178	0.448816	2637/2353	2
GO:0001972	GO:0001972	retinoic acid binding	2/741	20/18368	0.192111	0.534178	0.448816	56603/2171	2
GO:0016500	GO:0016500	protein-hormone receptor activity	2/741	20/18368	0.192111	0.534178	0.448816	3645/8549	2
GO:0016638	GO:0016638	oxidoreductase activity, acting on the CH-NH2 group of donors	2/741	20/18368	0.192111	0.534178	0.448816	7412/4128	2
GO:0030506	GO:0030506	ankyrin binding	2/741	20/18368	0.192111	0.534178	0.448816	6546/6331	2
GO:0070300	GO:0070300	phosphatidic acid binding	2/741	20/18368	0.192111	0.534178	0.448816	4900/55512	2
GO:0015399	GO:0015399	primary active transmembrane transporter activity	10/741	181/18368	0.196554	0.544574	0.45755	10060/5243/6833/9619/64137/65012/491/478/3764/6890	10
GO:0003924	GO:0003924	GTPase activity	17/741	337/18368	0.204199	0.560347	0.470803	5999/1917/10382/116986/2775/23157/9363/85397/5413/25837/8787/57381/51209/376267/26052/51655/132946	17
GO:0001848	GO:0001848	complement binding	2/741	21/18368	0.207002	0.560347	0.470803	84466/5806	2
GO:0015662	GO:0015662	P-type ion transporter activity	2/741	21/18368	0.207002	0.560347	0.470803	491/478	2
GO:0019200	GO:0019200	carbohydrate kinase activity	2/741	21/18368	0.207002	0.560347	0.470803	80201/2645	2
GO:0051428	GO:0051428	peptide hormone receptor binding	2/741	21/18368	0.207002	0.560347	0.470803	116/2775	2
GO:0140358	GO:0140358	P-type transmembrane transporter activity	2/741	21/18368	0.207002	0.560347	0.470803	491/478	2
GO:0050997	GO:0050997	quaternary ammonium group binding	3/741	39/18368	0.207321	0.560347	0.470803	8277/10125/9468	3
GO:0046943	GO:0046943	carboxylic acid transmembrane transporter activity	9/741	163/18368	0.213111	0.570961	0.479721	57084/57030/84879/5243/6507/81855/65012/55244/6509	9
GO:0016835	GO:0016835	carbon-oxygen lyase activity	5/741	79/18368	0.213717	0.570961	0.479721	767/1543/1545/401494/9200	5
GO:0046332	GO:0046332	SMAD binding	5/741	79/18368	0.213717	0.570961	0.479721	56937/753/7041/27063/2353	5
GO:0036002	GO:0036002	pre-mRNA binding	4/741	59/18368	0.214203	0.570961	0.479721	1996/56853/11189/6662	4
GO:0042169	GO:0042169	SH2 domain binding	3/741	40/18368	0.21793	0.577336	0.485077	27240/6855/55824	3
GO:0005342	GO:0005342	organic acid transmembrane transporter activity	9/741	164/18368	0.218088	0.577336	0.485077	57084/57030/84879/5243/6507/81855/65012/55244/6509	9
GO:0061134	GO:0061134	peptidase regulator activity	12/741	230/18368	0.219991	0.579546	0.486934	51050/27344/6695/50859/857/302/5621/7980/8996/284293/5276/80760	12
GO:0005540	GO:0005540	hyaluronic acid binding	2/741	22/18368	0.222007	0.579546	0.486934	143903/1404	2
GO:0015645	GO:0015645	fatty acid ligase activity	2/741	22/18368	0.222007	0.579546	0.486934	23305/2180	2
GO:0016917	GO:0016917	GABA receptor activity	2/741	22/18368	0.222007	0.579546	0.486934	2566/2556	2
GO:0005179	GO:0005179	hormone activity	7/741	122/18368	0.222672	0.579546	0.486934	116/6750/7200/80763/4879/1906/5443	7
GO:0015293	GO:0015293	symporter activity	8/741	144/18368	0.226239	0.586854	0.493074	57084/57030/84879/6507/51296/8671/84561/6509	8
GO:0016877	GO:0016877	ligase activity, forming carbon-sulfur bonds	3/741	41/18368	0.228648	0.589149	0.495003	84532/23305/2180	3
GO:0030020	GO:0030020	extracellular matrix structural constituent conferring tensile strength	3/741	41/18368	0.228648	0.589149	0.495003	1281/1295/255631	3
GO:0043621	GO:0043621	protein self-association	4/741	61/18368	0.231469	0.594437	0.499445	6855/255738/2039/6900	4
GO:0008238	GO:0008238	exopeptidase activity	6/741	103/18368	0.236297	0.600899	0.504874	51200/4326/1803/4311/2191/2346	6
GO:0005212	GO:0005212	structural constituent of eye lens	2/741	23/18368	0.237095	0.600899	0.504874	1411/631	2
GO:0030215	GO:0030215	semaphorin receptor binding	2/741	23/18368	0.237095	0.600899	0.504874	223117/9723	2
GO:0140103	GO:0140103	catalytic activity, acting on a glycoprotein	2/741	23/18368	0.237095	0.600899	0.504874	25834/11320	2
GO:0019894	GO:0019894	kinesin binding	3/741	42/18368	0.239461	0.604873	0.508214	55638/3798/23542	3
GO:1990841	GO:1990841	promoter-specific chromatin binding	4/741	62/18368	0.240228	0.604873	0.508214	5458/2303/1958/4303	4
GO:0052689	GO:0052689	carboxylic ester hydrolase activity	8/741	147/18368	0.242814	0.60784	0.510706	4023/374569/117245/80339/9348/5168/171586/112487	8
GO:0015294	GO:0015294	solute:cation symporter activity	6/741	104/18368	0.242979	0.60784	0.510706	57030/84879/6507/51296/8671/84561	6
GO:0003779	GO:0003779	actin binding	21/741	441/18368	0.247033	0.615988	0.517553	23136/116154/22885/6275/22998/2039/84448/8507/9051/339451/8522/57477/23026/54869/26064/83543/7464/11013/161176/135138/10529	21
GO:0019842	GO:0019842	vitamin binding	8/741	148/18368	0.248428	0.617474	0.518801	8277/1644/55034/18/7274/54996/116362/5947	8
GO:0004622	GO:0004622	lysophospholipase activity	2/741	24/18368	0.252232	0.624921	0.525058	374569/5168	2
GO:0019001	GO:0019001	guanyl nucleotide binding	19/741	398/18368	0.257084	0.632884	0.531749	1258/4081/1261/1917/10382/116986/2775/23157/7052/9363/5413/25837/57381/51209/376267/26052/5138/51655/132946	19
GO:0032561	GO:0032561	guanyl ribonucleotide binding	19/741	398/18368	0.257084	0.632884	0.531749	1258/4081/1261/1917/10382/116986/2775/23157/7052/9363/5413/25837/57381/51209/376267/26052/5138/51655/132946	19
GO:0061135	GO:0061135	endopeptidase regulator activity	10/741	194/18368	0.258306	0.633875	0.532581	27344/6695/50859/302/5621/7980/8996/284293/5276/80760	10
GO:0019903	GO:0019903	protein phosphatase binding	8/741	150/18368	0.259778	0.63547	0.533921	116154/116443/3672/286/4233/1003/8877/23026	8
GO:0005104	GO:0005104	fibroblast growth factor receptor binding	2/741	25/18368	0.267391	0.645917	0.542699	2252/8822	2
GO:0035035	GO:0035035	histone acetyltransferase binding	2/741	25/18368	0.267391	0.645917	0.542699	2113/1958	2
GO:0035925	GO:0035925	mRNA 3'-UTR AU-rich region binding	2/741	25/18368	0.267391	0.645917	0.542699	1995/1996	2
GO:0070330	GO:0070330	aromatase activity	2/741	25/18368	0.267391	0.645917	0.542699	1543/1545	2
GO:0004806	GO:0004806	triglyceride lipase activity	2/741	26/18368	0.282546	0.676186	0.56813	4023/80339	2
GO:0043225	GO:0043225	ATPase-coupled inorganic anion transmembrane transporter activity	2/741	26/18368	0.282546	0.676186	0.56813	10060/65012	2
GO:0099604	GO:0099604	ligand-gated calcium channel activity	2/741	26/18368	0.282546	0.676186	0.56813	2902/2904	2
GO:0004864	GO:0004864	protein phosphatase inhibitor activity	3/741	46/18368	0.283431	0.67621	0.56815	116154/81706/5502	3
GO:0016747	GO:0016747	acyltransferase activity, transferring groups other than amino-acyl groups	11/741	222/18368	0.285423	0.678867	0.570383	374569/117245/283576/10555/83723/80339/7052/339983/375607/9926/8877	11
GO:0005044	GO:0005044	scavenger receptor activity	3/741	47/18368	0.294544	0.698412	0.586805	84466/5168/80975	3
GO:0004683	GO:0004683	calmodulin-dependent protein kinase activity	2/741	27/18368	0.297672	0.701525	0.589421	3706/79012	2
GO:0043425	GO:0043425	bHLH transcription factor binding	2/741	27/18368	0.297672	0.701525	0.589421	429/6662	2
GO:0005518	GO:0005518	collagen binding	4/741	69/18368	0.30327	0.707619	0.59454	57211/3672/127435/1690	4
GO:0001664	GO:0001664	G protein-coupled receptor binding	14/741	295/18368	0.304648	0.707619	0.59454	7476/116/6376/1910/2775/65055/5621/26052/6347/1901/1906/5443/135138/6387	14
GO:0003953	GO:0003953	NAD+ nucleosidase activity	2/741	28/18368	0.312747	0.707619	0.59454	7097/118788	2
GO:0043236	GO:0043236	laminin binding	2/741	28/18368	0.312747	0.707619	0.59454	57211/59277	2
GO:0046875	GO:0046875	ephrin receptor binding	2/741	28/18368	0.312747	0.707619	0.59454	2045/56899	2
GO:0008009	GO:0008009	chemokine activity	3/741	49/18368	0.316838	0.707619	0.59454	6376/6347/6387	3
GO:0019212	GO:0019212	phosphatase inhibitor activity	3/741	49/18368	0.316838	0.707619	0.59454	116154/81706/5502	3
GO:0060090	GO:0060090	molecular adaptor activity	17/741	369/18368	0.321623	0.707619	0.59454	4023/23136/858/857/55824/6616/80852/23157/51364/9472/286/5413/339451/8470/161176/2887/23542	17
GO:0004181	GO:0004181	metallocarboxypeptidase activity	2/741	29/18368	0.32775	0.707619	0.59454	51200/2346	2
GO:0015301	GO:0015301	anion:anion antiporter activity	2/741	29/18368	0.32775	0.707619	0.59454	6508/65012	2
GO:0051787	GO:0051787	misfolded protein binding	2/741	29/18368	0.32775	0.707619	0.59454	2161/3310	2
GO:0016410	GO:0016410	N-acyltransferase activity	5/741	94/18368	0.329633	0.707619	0.59454	117245/83723/7052/339983/375607	5
GO:0004955	GO:0004955	prostaglandin receptor activity	1/741	10/18368	0.3376	0.707619	0.59454	5734	1
GO:0005384	GO:0005384	manganese ion transmembrane transporter activity	1/741	10/18368	0.3376	0.707619	0.59454	55532	1
GO:0005432	GO:0005432	calcium:sodium antiporter activity	1/741	10/18368	0.3376	0.707619	0.59454	6546	1
GO:0008331	GO:0008331	high voltage-gated calcium channel activity	1/741	10/18368	0.3376	0.707619	0.59454	774	1
GO:0008401	GO:0008401	retinoic acid 4-hydroxylase activity	1/741	10/18368	0.3376	0.707619	0.59454	56603	1
GO:0015232	GO:0015232	heme transmembrane transporter activity	1/741	10/18368	0.3376	0.707619	0.59454	127003	1
GO:0015279	GO:0015279	store-operated calcium channel activity	1/741	10/18368	0.3376	0.707619	0.59454	7223	1
GO:0016783	GO:0016783	sulfurtransferase activity	1/741	10/18368	0.3376	0.707619	0.59454	55034	1
GO:0016803	GO:0016803	ether hydrolase activity	1/741	10/18368	0.3376	0.707619	0.59454	144110	1
GO:0016868	GO:0016868	intramolecular transferase activity, phosphotransferases	1/741	10/18368	0.3376	0.707619	0.59454	283209	1
GO:0019531	GO:0019531	oxalate transmembrane transporter activity	1/741	10/18368	0.3376	0.707619	0.59454	65012	1
GO:0019869	GO:0019869	chloride channel inhibitor activity	1/741	10/18368	0.3376	0.707619	0.59454	65268	1
GO:0032395	GO:0032395	MHC class II receptor activity	1/741	10/18368	0.3376	0.707619	0.59454	3122	1
GO:0036312	GO:0036312	phosphatidylinositol 3-kinase regulatory subunit binding	1/741	10/18368	0.3376	0.707619	0.59454	118788	1
GO:0046974	GO:0046974	histone methyltransferase activity (H3-K9 specific)	1/741	10/18368	0.3376	0.707619	0.59454	63976	1
GO:0050786	GO:0050786	RAGE receptor binding	1/741	10/18368	0.3376	0.707619	0.59454	6275	1
GO:0070567	GO:0070567	cytidylyltransferase activity	1/741	10/18368	0.3376	0.707619	0.59454	9468	1
GO:0070739	GO:0070739	protein-glutamic acid ligase activity	1/741	10/18368	0.3376	0.707619	0.59454	284076	1
GO:0070740	GO:0070740	tubulin-glutamic acid ligase activity	1/741	10/18368	0.3376	0.707619	0.59454	284076	1
GO:0071723	GO:0071723	lipopeptide binding	1/741	10/18368	0.3376	0.707619	0.59454	7097	1
GO:0099528	GO:0099528	G protein-coupled neurotransmitter receptor activity	1/741	10/18368	0.3376	0.707619	0.59454	1129	1
GO:0120016	GO:0120016	sphingolipid transfer activity	1/741	10/18368	0.3376	0.707619	0.59454	4547	1
GO:0051018	GO:0051018	protein kinase A binding	3/741	51/18368	0.339158	0.707619	0.59454	168002/9472/6662	3
GO:0015370	GO:0015370	solute:sodium symporter activity	4/741	73/18368	0.340106	0.707619	0.59454	57030/84879/6507/8671	4
GO:0019838	GO:0019838	growth factor binding	7/741	141/18368	0.342476	0.707619	0.59454	4915/1281/2261/4914/6331/2045/2263	7
GO:0070851	GO:0070851	growth factor receptor binding	7/741	141/18368	0.342476	0.707619	0.59454	2277/2066/2252/7423/8822/1270/1003	7
GO:0005184	GO:0005184	neuropeptide hormone activity	2/741	30/18368	0.342663	0.707619	0.59454	116/80763	2
GO:0005310	GO:0005310	dicarboxylic acid transmembrane transporter activity	2/741	30/18368	0.342663	0.707619	0.59454	65012/6509	2
GO:0022829	GO:0022829	wide pore channel activity	2/741	30/18368	0.342663	0.707619	0.59454	57369/56666	2
GO:0070566	GO:0070566	adenylyltransferase activity	2/741	30/18368	0.342663	0.707619	0.59454	4940/23057	2
GO:0005254	GO:0005254	chloride channel activity	4/741	74/18368	0.349349	0.707619	0.59454	2566/2556/2743/6509	4
GO:0004879	GO:0004879	nuclear receptor activity	3/741	52/18368	0.350304	0.707619	0.59454	6096/2100/7101	3
GO:0098531	GO:0098531	ligand-activated transcription factor activity	3/741	52/18368	0.350304	0.707619	0.59454	6096/2100/7101	3
GO:0008194	GO:0008194	UDP-glycosyltransferase activity	7/741	143/18368	0.355666	0.707619	0.59454	25834/8707/2583/442117/26301/2591/11320	7
GO:0031210	GO:0031210	phosphatidylcholine binding	2/741	31/18368	0.357468	0.707619	0.59454	10125/9468	2
GO:0042910	GO:0042910	xenobiotic transmembrane transporter activity	2/741	31/18368	0.357468	0.707619	0.59454	5243/55244	2
GO:0071813	GO:0071813	lipoprotein particle binding	2/741	31/18368	0.357468	0.707619	0.59454	4023/255738	2
GO:0071814	GO:0071814	protein-lipid complex binding	2/741	31/18368	0.357468	0.707619	0.59454	4023/255738	2
GO:1901505	GO:1901505	carbohydrate derivative transmembrane transporter activity	3/741	53/18368	0.361429	0.707619	0.59454	84879/51296/54020	3
GO:1901618	GO:1901618	organic hydroxy compound transmembrane transporter activity	3/741	53/18368	0.361429	0.707619	0.59454	9619/64137/360	3
GO:0004016	GO:0004016	adenylate cyclase activity	1/741	11/18368	0.364337	0.707619	0.59454	108	1
GO:0004143	GO:0004143	diacylglycerol kinase activity	1/741	11/18368	0.364337	0.707619	0.59454	9162	1
GO:0004954	GO:0004954	prostanoid receptor activity	1/741	11/18368	0.364337	0.707619	0.59454	5734	1
GO:0005078	GO:0005078	MAP-kinase scaffold activity	1/741	11/18368	0.364337	0.707619	0.59454	23542	1
GO:0008199	GO:0008199	ferric iron binding	1/741	11/18368	0.364337	0.707619	0.59454	6241	1
GO:0015368	GO:0015368	calcium:cation antiporter activity	1/741	11/18368	0.364337	0.707619	0.59454	6546	1
GO:0016801	GO:0016801	hydrolase activity, acting on ether bonds	1/741	11/18368	0.364337	0.707619	0.59454	144110	1
GO:0016813	GO:0016813	hydrolase activity, acting on carbon-nitrogen (but not peptide) bonds, in linear amidines	1/741	11/18368	0.364337	0.707619	0.59454	23576	1
GO:0019855	GO:0019855	calcium channel inhibitor activity	1/741	11/18368	0.364337	0.707619	0.59454	29763	1
GO:0035673	GO:0035673	oligopeptide transmembrane transporter activity	1/741	11/18368	0.364337	0.707619	0.59454	51296	1
GO:0043295	GO:0043295	glutathione binding	1/741	11/18368	0.364337	0.707619	0.59454	2947	1
GO:0043560	GO:0043560	insulin receptor substrate binding	1/741	11/18368	0.364337	0.707619	0.59454	3645	1
GO:0047134	GO:0047134	protein-disulfide reductase (NAD(P)) activity	1/741	11/18368	0.364337	0.707619	0.59454	2745	1
GO:0048407	GO:0048407	platelet-derived growth factor binding	1/741	11/18368	0.364337	0.707619	0.59454	1281	1
GO:0099186	GO:0099186	structural constituent of postsynapse	1/741	11/18368	0.364337	0.707619	0.59454	26052	1
GO:0102545	GO:0102545	phosphatidyl phospholipase B activity	1/741	11/18368	0.364337	0.707619	0.59454	374569	1
GO:1901612	GO:1901612	cardiolipin binding	1/741	11/18368	0.364337	0.707619	0.59454	4311	1
GO:1990226	GO:1990226	histone methyltransferase binding	1/741	11/18368	0.364337	0.707619	0.59454	59335	1
GO:0015605	GO:0015605	organophosphate ester transmembrane transporter activity	2/741	32/18368	0.37215	0.718106	0.603352	84879/54020	2
GO:0051721	GO:0051721	protein phosphatase 2A binding	2/741	32/18368	0.37215	0.718106	0.603352	116443/8877	2
GO:0008374	GO:0008374	O-acyltransferase activity	3/741	54/18368	0.372523	0.718106	0.603352	10555/80339/9926	3
GO:0004175	GO:0004175	endopeptidase activity	19/741	430/18368	0.37483	0.720755	0.605578	5122/162494/7092/11096/4326/5126/4316/2161/57211/1803/4311/170692/255738/2191/5069/2152/79258/170689/80975	19
GO:0038024	GO:0038024	cargo receptor activity	4/741	77/18368	0.37707	0.723264	0.607686	84466/53353/5168/80975	4
GO:0005080	GO:0005080	protein kinase C binding	3/741	55/18368	0.383581	0.729944	0.613298	168002/4745/5579	3
GO:0001530	GO:0001530	lipopolysaccharide binding	2/741	33/18368	0.386695	0.729944	0.613298	7097/10417	2
GO:0019956	GO:0019956	chemokine binding	2/741	33/18368	0.386695	0.729944	0.613298	2532/10630	2
GO:0005165	GO:0005165	neurotrophin receptor binding	1/741	12/18368	0.389996	0.729944	0.613298	4914	1
GO:0015166	GO:0015166	polyol transmembrane transporter activity	1/741	12/18368	0.389996	0.729944	0.613298	360	1
GO:0022858	GO:0022858	alanine transmembrane transporter activity	1/741	12/18368	0.389996	0.729944	0.613298	6509	1
GO:0033130	GO:0033130	acetylcholine receptor binding	1/741	12/18368	0.389996	0.729944	0.613298	4062	1
GO:0035325	GO:0035325	Toll-like receptor binding	1/741	12/18368	0.389996	0.729944	0.613298	7097	1
GO:0045295	GO:0045295	gamma-catenin binding	1/741	12/18368	0.389996	0.729944	0.613298	10297	1
GO:0089720	GO:0089720	caspase binding	1/741	12/18368	0.389996	0.729944	0.613298	8996	1
GO:0004725	GO:0004725	protein tyrosine phosphatase activity	5/741	102/18368	0.394074	0.734037	0.616737	374462/78986/5791/5800/2139	5
GO:0019902	GO:0019902	phosphatase binding	9/741	196/18368	0.394082	0.734037	0.616737	114132/116154/116443/3672/286/4233/1003/8877/23026	9
GO:0031490	GO:0031490	chromatin DNA binding	5/741	103/18368	0.402123	0.746263	0.627009	50674/3642/84969/9760/2303	5
GO:0030246	GO:0030246	carbohydrate binding	12/741	271/18368	0.41241	0.746263	0.627009	114132/3122/4885/80201/442117/5806/26033/143903/5168/2645/6900/2591	12
GO:0035591	GO:0035591	signaling adaptor activity	4/741	81/18368	0.413833	0.746263	0.627009	55824/80852/2887/23542	4
GO:0002161	GO:0002161	aminoacyl-tRNA editing activity	1/741	13/18368	0.414621	0.746263	0.627009	112487	1
GO:0008195	GO:0008195	phosphatidate phosphatase activity	1/741	13/18368	0.414621	0.746263	0.627009	54886	1
GO:0008271	GO:0008271	secondary active sulfate transmembrane transporter activity	1/741	13/18368	0.414621	0.746263	0.627009	65012	1
GO:0008417	GO:0008417	fucosyltransferase activity	1/741	13/18368	0.414621	0.746263	0.627009	10690	1
GO:0016668	GO:0016668	oxidoreductase activity, acting on a sulfur group of donors, NAD(P) as acceptor	1/741	13/18368	0.414621	0.746263	0.627009	2745	1
GO:0031432	GO:0031432	titin binding	1/741	13/18368	0.414621	0.746263	0.627009	27063	1
GO:0032036	GO:0032036	myosin heavy chain binding	1/741	13/18368	0.414621	0.746263	0.627009	22998	1
GO:0034236	GO:0034236	protein kinase A catalytic subunit binding	1/741	13/18368	0.414621	0.746263	0.627009	6662	1
GO:0039706	GO:0039706	co-receptor binding	1/741	13/18368	0.414621	0.746263	0.627009	652	1
GO:0052650	GO:0052650	NADP-retinol dehydrogenase activity	1/741	13/18368	0.414621	0.746263	0.627009	9249	1
GO:1901338	GO:1901338	catecholamine binding	1/741	13/18368	0.414621	0.746263	0.627009	1813	1
GO:0015298	GO:0015298	solute:cation antiporter activity	2/741	35/18368	0.415324	0.746263	0.627009	6546/55244	2
GO:0016765	GO:0016765	transferase activity, transferring alkyl or aryl (other than methyl) groups	3/741	58/18368	0.416454	0.746263	0.627009	653689/2953/2947	3
GO:0030674	GO:0030674	protein-macromolecule adaptor activity	13/741	296/18368	0.417058	0.746263	0.627009	4023/23136/858/857/55824/6616/80852/9472/286/8470/161176/2887/23542	13
GO:0016746	GO:0016746	acyltransferase activity	11/741	250/18368	0.427895	0.762994	0.641067	374569/117245/283576/10555/83723/80339/7052/339983/375607/9926/8877	11
GO:0042605	GO:0042605	peptide antigen binding	2/741	36/18368	0.429385	0.762994	0.641067	3122/6890	2
GO:0051087	GO:0051087	chaperone binding	5/741	107/18368	0.43417	0.762994	0.641067	10630/1356/5621/478/135138	5
GO:0004065	GO:0004065	arylsulfatase activity	1/741	14/18368	0.438253	0.762994	0.641067	79642	1
GO:0004089	GO:0004089	carbonate dehydratase activity	1/741	14/18368	0.438253	0.762994	0.641067	767	1
GO:0005344	GO:0005344	oxygen carrier activity	1/741	14/18368	0.438253	0.762994	0.641067	114757	1
GO:0008499	GO:0008499	UDP-galactose:beta-N-acetylglucosamine beta-1,3-galactosyltransferase activity	1/741	14/18368	0.438253	0.762994	0.641067	8707	1
GO:0015562	GO:0015562	efflux transmembrane transporter activity	1/741	14/18368	0.438253	0.762994	0.641067	5243	1
GO:0016863	GO:0016863	intramolecular oxidoreductase activity, transposing C=C bonds	1/741	14/18368	0.438253	0.762994	0.641067	1638	1
GO:0070411	GO:0070411	I-SMAD binding	1/741	14/18368	0.438253	0.762994	0.641067	7041	1
GO:0071837	GO:0071837	HMG box domain binding	1/741	14/18368	0.438253	0.762994	0.641067	5455	1
GO:0140666	GO:0140666	annealing activity	1/741	14/18368	0.438253	0.762994	0.641067	301	1
GO:0015035	GO:0015035	protein-disulfide reductase activity	2/741	37/18368	0.443266	0.766253	0.643805	2745/55068	2
GO:0043531	GO:0043531	ADP binding	2/741	37/18368	0.443266	0.766253	0.643805	9619/6890	2
GO:0005507	GO:0005507	copper ion binding	3/741	61/18368	0.448737	0.766253	0.643805	1356/5621/1638	3
GO:0046982	GO:0046982	protein heterodimerization activity	14/741	328/18368	0.453166	0.766253	0.643805	6861/4760/6860/9312/858/857/4547/6492/9619/64067/64137/22882/8353/8326	14
GO:0005525	GO:0005525	GTP binding	16/741	377/18368	0.453909	0.766253	0.643805	4081/1917/10382/116986/2775/23157/7052/9363/5413/25837/57381/51209/376267/26052/51655/132946	16
GO:0008395	GO:0008395	steroid hydroxylase activity	2/741	38/18368	0.456956	0.766253	0.643805	1543/1545	2
GO:0015175	GO:0015175	neutral amino acid transmembrane transporter activity	2/741	38/18368	0.456956	0.766253	0.643805	81855/6509	2
GO:0004029	GO:0004029	aldehyde dehydrogenase (NAD+) activity	1/741	15/18368	0.460932	0.766253	0.643805	216	1
GO:0004953	GO:0004953	icosanoid receptor activity	1/741	15/18368	0.460932	0.766253	0.643805	5734	1
GO:0005041	GO:0005041	low-density lipoprotein particle receptor activity	1/741	15/18368	0.460932	0.766253	0.643805	53353	1
GO:0005161	GO:0005161	platelet-derived growth factor receptor binding	1/741	15/18368	0.460932	0.766253	0.643805	2277	1
GO:0005545	GO:0005545	1-phosphatidylinositol binding	1/741	15/18368	0.460932	0.766253	0.643805	9892	1
GO:0008020	GO:0008020	G protein-coupled photoreceptor activity	1/741	15/18368	0.460932	0.766253	0.643805	54112	1
GO:0008559	GO:0008559	ABC-type xenobiotic transporter activity	1/741	15/18368	0.460932	0.766253	0.643805	5243	1
GO:0010851	GO:0010851	cyclase regulator activity	1/741	15/18368	0.460932	0.766253	0.643805	2917	1
GO:0016805	GO:0016805	dipeptidase activity	1/741	15/18368	0.460932	0.766253	0.643805	2346	1
GO:0032794	GO:0032794	GTPase activating protein binding	1/741	15/18368	0.460932	0.766253	0.643805	2775	1
GO:0047372	GO:0047372	acylglycerol lipase activity	1/741	15/18368	0.460932	0.766253	0.643805	171586	1
GO:0070742	GO:0070742	C2H2 zinc finger domain binding	1/741	15/18368	0.460932	0.766253	0.643805	1879	1
GO:1901611	GO:1901611	phosphatidylglycerol binding	1/741	15/18368	0.460932	0.766253	0.643805	4311	1
GO:0003727	GO:0003727	single-stranded RNA binding	4/741	87/18368	0.46797	0.766253	0.643805	1746/1996/301/54596	4
GO:0005253	GO:0005253	anion channel activity	4/741	87/18368	0.46797	0.766253	0.643805	2566/2556/2743/6509	4
GO:0005504	GO:0005504	fatty acid binding	2/741	39/18368	0.47045	0.766253	0.643805	5375/2171	2
GO:0019825	GO:0019825	oxygen binding	2/741	39/18368	0.47045	0.766253	0.643805	114757/1543	2
GO:0000900	GO:0000900	translation repressor activity, mRNA regulatory element binding	1/741	16/18368	0.482697	0.766253	0.643805	56853	1
GO:0004030	GO:0004030	aldehyde dehydrogenase [NAD(P)+] activity	1/741	16/18368	0.482697	0.766253	0.643805	216	1
GO:0004698	GO:0004698	calcium-dependent protein kinase C activity	1/741	16/18368	0.482697	0.766253	0.643805	5579	1
GO:0005283	GO:0005283	amino acid:sodium symporter activity	1/741	16/18368	0.482697	0.766253	0.643805	6507	1
GO:0005521	GO:0005521	lamin binding	1/741	16/18368	0.482697	0.766253	0.643805	5621	1
GO:0005523	GO:0005523	tropomyosin binding	1/741	16/18368	0.482697	0.766253	0.643805	10529	1
GO:0015347	GO:0015347	sodium-independent organic anion transmembrane transporter activity	1/741	16/18368	0.482697	0.766253	0.643805	81796	1
GO:0015556	GO:0015556	C4-dicarboxylate transmembrane transporter activity	1/741	16/18368	0.482697	0.766253	0.643805	6509	1
GO:0016208	GO:0016208	AMP binding	1/741	16/18368	0.482697	0.766253	0.643805	84532	1
GO:0022841	GO:0022841	potassium ion leak channel activity	1/741	16/18368	0.482697	0.766253	0.643805	3776	1
GO:0035173	GO:0035173	histone kinase activity	1/741	16/18368	0.482697	0.766253	0.643805	5579	1
GO:0036122	GO:0036122	BMP binding	1/741	16/18368	0.482697	0.766253	0.643805	64388	1
GO:0050135	GO:0050135	NAD(P)+ nucleosidase activity	1/741	16/18368	0.482697	0.766253	0.643805	7097	1
GO:0061809	GO:0061809	NAD+ nucleotidase, cyclic ADP-ribose generating	1/741	16/18368	0.482697	0.766253	0.643805	7097	1
GO:0070403	GO:0070403	NAD+ binding	1/741	16/18368	0.482697	0.766253	0.643805	51084	1
GO:0004177	GO:0004177	aminopeptidase activity	2/741	40/18368	0.483741	0.766253	0.643805	4326/1803	2
GO:0016712	GO:0016712	oxidoreductase activity, acting on paired donors, with incorporation or reduction of molecular oxygen, reduced flavin or flavoprotein as one donor, and incorporation of one atom of oxygen	2/741	40/18368	0.483741	0.766253	0.643805	1543/1545	2
GO:0017080	GO:0017080	sodium channel regulator activity	2/741	40/18368	0.483741	0.766253	0.643805	53822/255738	2
GO:0043014	GO:0043014	alpha-tubulin binding	2/741	40/18368	0.483741	0.766253	0.643805	84688/135138	2
GO:0044183	GO:0044183	protein folding chaperone	2/741	40/18368	0.483741	0.766253	0.643805	3310/51364	2
GO:0051117	GO:0051117	ATPase binding	4/741	89/18368	0.485624	0.767663	0.64499	53822/6588/857/286	4
GO:0002039	GO:0002039	p53 binding	3/741	66/18368	0.500818	0.773897	0.650228	5458/78986/27063	3
GO:0004697	GO:0004697	protein kinase C activity	1/741	17/18368	0.503584	0.773897	0.650228	5579	1
GO:0008484	GO:0008484	sulfuric ester hydrolase activity	1/741	17/18368	0.503584	0.773897	0.650228	79642	1
GO:0009881	GO:0009881	photoreceptor activity	1/741	17/18368	0.503584	0.773897	0.650228	54112	1
GO:0015108	GO:0015108	chloride transmembrane transporter activity	1/741	17/18368	0.503584	0.773897	0.650228	65012	1
GO:0015116	GO:0015116	sulfate transmembrane transporter activity	1/741	17/18368	0.503584	0.773897	0.650228	65012	1
GO:0015174	GO:0015174	basic amino acid transmembrane transporter activity	1/741	17/18368	0.503584	0.773897	0.650228	55244	1
GO:0015377	GO:0015377	cation:chloride symporter activity	1/741	17/18368	0.503584	0.773897	0.650228	84561	1
GO:0016722	GO:0016722	oxidoreductase activity, acting on metal ions	1/741	17/18368	0.503584	0.773897	0.650228	1356	1
GO:0017081	GO:0017081	chloride channel regulator activity	1/741	17/18368	0.503584	0.773897	0.650228	65268	1
GO:0030169	GO:0030169	low-density lipoprotein particle binding	1/741	17/18368	0.503584	0.773897	0.650228	255738	1
GO:0031420	GO:0031420	alkali metal ion binding	1/741	17/18368	0.503584	0.773897	0.650228	6335	1
GO:0043395	GO:0043395	heparan sulfate proteoglycan binding	1/741	17/18368	0.503584	0.773897	0.650228	4023	1
GO:0048531	GO:0048531	beta-1,3-galactosyltransferase activity	1/741	17/18368	0.503584	0.773897	0.650228	8707	1
GO:0001046	GO:0001046	core promoter sequence-specific DNA binding	2/741	42/18368	0.50969	0.778637	0.65421	2637/2353	2
GO:0008307	GO:0008307	structural constituent of muscle	2/741	42/18368	0.50969	0.778637	0.65421	8470/10529	2
GO:0015036	GO:0015036	disulfide oxidoreductase activity	2/741	42/18368	0.50969	0.778637	0.65421	2745/55068	2
GO:0042578	GO:0042578	phosphoric ester hydrolase activity	15/741	366/18368	0.512525	0.7814	0.656531	5334/374462/345557/54886/5142/78986/5137/5791/5800/5168/55512/5337/130367/5138/2139	15
GO:0004180	GO:0004180	carboxypeptidase activity	2/741	43/18368	0.522341	0.7814	0.656531	51200/2346	2
GO:0016709	GO:0016709	oxidoreductase activity, acting on paired donors, with incorporation or reduction of molecular oxygen, NAD(P)H as one donor, and incorporation of one atom of oxygen	2/741	43/18368	0.522341	0.7814	0.656531	56603/1543	2
GO:0030544	GO:0030544	Hsp70 protein binding	2/741	43/18368	0.522341	0.7814	0.656531	1543/135138	2
GO:0004708	GO:0004708	MAP kinase kinase activity	1/741	18/18368	0.523629	0.7814	0.656531	55872	1
GO:0008569	GO:0008569	minus-end-directed microtubule motor activity	1/741	18/18368	0.523629	0.7814	0.656531	3801	1
GO:0016755	GO:0016755	aminoacyltransferase activity	1/741	18/18368	0.523629	0.7814	0.656531	7052	1
GO:0030228	GO:0030228	lipoprotein particle receptor activity	1/741	18/18368	0.523629	0.7814	0.656531	53353	1
GO:0033549	GO:0033549	MAP kinase phosphatase activity	1/741	18/18368	0.523629	0.7814	0.656531	78986	1
GO:0042834	GO:0042834	peptidoglycan binding	1/741	18/18368	0.523629	0.7814	0.656531	7097	1
GO:0047834	GO:0047834	D-threo-aldose 1-dehydrogenase activity	1/741	18/18368	0.523629	0.7814	0.656531	9196	1
GO:0050811	GO:0050811	GABA receptor binding	1/741	18/18368	0.523629	0.7814	0.656531	5334	1
GO:0140297	GO:0140297	DNA-binding transcription factor binding	16/741	394/18368	0.525564	0.782777	0.657688	8320/4760/2637/862/429/63976/93986/55502/78986/7041/5579/6662/27063/2353/4808/4303	16
GO:0001784	GO:0001784	phosphotyrosine residue binding	2/741	44/18368	0.53477	0.789483	0.663322	64092/6461	2
GO:0008375	GO:0008375	acetylglucosaminyltransferase activity	2/741	44/18368	0.53477	0.789483	0.663322	25834/11320	2
GO:0022839	GO:0022839	ion gated channel activity	2/741	44/18368	0.53477	0.789483	0.663322	41/40	2
GO:0051879	GO:0051879	Hsp90 protein binding	2/741	44/18368	0.53477	0.789483	0.663322	1543/135138	2
GO:0005126	GO:0005126	cytokine receptor binding	11/741	271/18368	0.535173	0.789483	0.663322	2277/4914/6376/7423/7042/1270/8996/9244/1003/6347/6387	11
GO:0016829	GO:0016829	lyase activity	8/741	196/18368	0.537298	0.791107	0.664687	767/108/1644/55034/1543/1545/401494/9200	8
GO:0003746	GO:0003746	translation elongation factor activity	1/741	19/18368	0.542865	0.792129	0.665545	1917	1
GO:0004745	GO:0004745	NAD-retinol dehydrogenase activity	1/741	19/18368	0.542865	0.792129	0.665545	9249	1
GO:0022840	GO:0022840	leak channel activity	1/741	19/18368	0.542865	0.792129	0.665545	3776	1
GO:0022842	GO:0022842	narrow pore channel activity	1/741	19/18368	0.542865	0.792129	0.665545	3776	1
GO:0016758	GO:0016758	hexosyltransferase activity	8/741	197/18368	0.543115	0.792129	0.665545	25834/8707/2583/442117/26301/10690/2591/11320	8
GO:0008235	GO:0008235	metalloexopeptidase activity	3/741	72/18368	0.559813	0.805019	0.676376	51200/4326/2346	3
GO:0042379	GO:0042379	chemokine receptor binding	3/741	72/18368	0.559813	0.805019	0.676376	6376/6347/6387	3
GO:0003756	GO:0003756	protein disulfide isomerase activity	1/741	20/18368	0.561326	0.805019	0.676376	55068	1
GO:0004551	GO:0004551	nucleotide diphosphatase activity	1/741	20/18368	0.561326	0.805019	0.676376	5168	1
GO:0016864	GO:0016864	intramolecular oxidoreductase activity, transposing S-S bonds	1/741	20/18368	0.561326	0.805019	0.676376	55068	1
GO:0030296	GO:0030296	protein tyrosine kinase activator activity	1/741	20/18368	0.561326	0.805019	0.676376	100133941	1
GO:0031683	GO:0031683	G-protein beta/gamma-subunit complex binding	1/741	20/18368	0.561326	0.805019	0.676376	2775	1
GO:0035014	GO:0035014	phosphatidylinositol 3-kinase regulator activity	1/741	20/18368	0.561326	0.805019	0.676376	116986	1
GO:0042288	GO:0042288	MHC class I protein binding	1/741	20/18368	0.561326	0.805019	0.676376	6890	1
GO:0016616	GO:0016616	oxidoreductase activity, acting on the CH-OH group of donors, NAD or NADP as acceptor	5/741	124/18368	0.564138	0.807553	0.678505	160287/9196/6697/9249/51084	5
GO:0033293	GO:0033293	monocarboxylic acid binding	3/741	73/18368	0.569229	0.810869	0.681291	5375/56603/2171	3
GO:0001614	GO:0001614	purinergic nucleotide receptor activity	1/741	21/18368	0.579042	0.810869	0.681291	5024	1
GO:0005123	GO:0005123	death receptor binding	1/741	21/18368	0.579042	0.810869	0.681291	8996	1
GO:0005243	GO:0005243	gap junction channel activity	1/741	21/18368	0.579042	0.810869	0.681291	57369	1
GO:0005385	GO:0005385	zinc ion transmembrane transporter activity	1/741	21/18368	0.579042	0.810869	0.681291	55532	1
GO:0008373	GO:0008373	sialyltransferase activity	1/741	21/18368	0.579042	0.810869	0.681291	6489	1
GO:0008391	GO:0008391	arachidonic acid monooxygenase activity	1/741	21/18368	0.579042	0.810869	0.681291	1543	1
GO:0016502	GO:0016502	nucleotide receptor activity	1/741	21/18368	0.579042	0.810869	0.681291	5024	1
GO:0051010	GO:0051010	microtubule plus-end binding	1/741	21/18368	0.579042	0.810869	0.681291	79745	1
GO:0070577	GO:0070577	lysine-acetylated histone binding	1/741	21/18368	0.579042	0.810869	0.681291	4300	1
GO:0140033	GO:0140033	acetylation-dependent protein binding	1/741	21/18368	0.579042	0.810869	0.681291	4300	1
GO:0140416	GO:0140416	transcription regulator inhibitor activity	1/741	21/18368	0.579042	0.810869	0.681291	3400	1
GO:0048020	GO:0048020	CCR chemokine receptor binding	2/741	48/18368	0.582229	0.813857	0.683802	6376/6347	2
GO:0045296	GO:0045296	cadherin binding	13/741	332/18368	0.583827	0.814618	0.684441	1016/28316/1005/8842/302/6282/5800/301/8353/1003/7223/54869/29091	13
GO:0000062	GO:0000062	fatty-acyl-CoA binding	1/741	22/18368	0.596044	0.817842	0.68715	80339	1
GO:0005416	GO:0005416	amino acid:cation symporter activity	1/741	22/18368	0.596044	0.817842	0.68715	6507	1
GO:0008106	GO:0008106	alcohol dehydrogenase (NADP+) activity	1/741	22/18368	0.596044	0.817842	0.68715	9249	1
GO:0009975	GO:0009975	cyclase activity	1/741	22/18368	0.596044	0.817842	0.68715	108	1
GO:0015296	GO:0015296	anion:cation symporter activity	1/741	22/18368	0.596044	0.817842	0.68715	84561	1
GO:0016881	GO:0016881	acid-amino acid ligase activity	1/741	22/18368	0.596044	0.817842	0.68715	284076	1
GO:0033691	GO:0033691	sialic acid binding	1/741	22/18368	0.596044	0.817842	0.68715	114132	1
GO:0043027	GO:0043027	cysteine-type endopeptidase inhibitor activity involved in apoptotic process	1/741	22/18368	0.596044	0.817842	0.68715	8996	1
GO:0072349	GO:0072349	modified amino acid transmembrane transporter activity	1/741	22/18368	0.596044	0.817842	0.68715	6509	1
GO:0001618	GO:0001618	virus receptor activity	3/741	76/18368	0.596718	0.817842	0.68715	1803/4684/9076	3
GO:0016799	GO:0016799	hydrolase activity, hydrolyzing N-glycosyl compounds	2/741	50/18368	0.604585	0.821796	0.690472	7097/118788	2
GO:0030159	GO:0030159	signaling receptor complex adaptor activity	2/741	50/18368	0.604585	0.821796	0.690472	80852/2887	2
GO:0140272	GO:0140272	exogenous protein binding	3/741	77/18368	0.605623	0.821796	0.690472	1803/4684/9076	3
GO:0005158	GO:0005158	insulin receptor binding	1/741	23/18368	0.61236	0.821796	0.690472	2887	1
GO:0008143	GO:0008143	poly(A) binding	1/741	23/18368	0.61236	0.821796	0.690472	1996	1
GO:0008483	GO:0008483	transaminase activity	1/741	23/18368	0.61236	0.821796	0.690472	18	1
GO:0009931	GO:0009931	calcium-dependent protein serine/threonine kinase activity	1/741	23/18368	0.61236	0.821796	0.690472	5579	1
GO:0015299	GO:0015299	solute:proton antiporter activity	1/741	23/18368	0.61236	0.821796	0.690472	55244	1
GO:0016702	GO:0016702	oxidoreductase activity, acting on single donors with incorporation of molecular oxygen, incorporation of two atoms of oxygen	1/741	23/18368	0.61236	0.821796	0.690472	84842	1
GO:0016849	GO:0016849	phosphorus-oxygen lyase activity	1/741	23/18368	0.61236	0.821796	0.690472	108	1
GO:0050750	GO:0050750	low-density lipoprotein particle receptor binding	1/741	23/18368	0.61236	0.821796	0.690472	255738	1
GO:1901567	GO:1901567	fatty acid derivative binding	1/741	23/18368	0.61236	0.821796	0.690472	80339	1
GO:0016860	GO:0016860	intramolecular oxidoreductase activity	2/741	51/18368	0.615419	0.82447	0.692718	1638/55068	2
GO:1901682	GO:1901682	sulfur compound transmembrane transporter activity	2/741	52/18368	0.626024	0.827015	0.694857	65012/6509	2
GO:0001965	GO:0001965	G-protein alpha-subunit binding	1/741	24/18368	0.628018	0.827015	0.694857	5999	1
GO:0008171	GO:0008171	O-methyltransferase activity	1/741	24/18368	0.628018	0.827015	0.694857	118881	1
GO:0010857	GO:0010857	calcium-dependent protein kinase activity	1/741	24/18368	0.628018	0.827015	0.694857	5579	1
GO:0015295	GO:0015295	solute:proton symporter activity	1/741	24/18368	0.628018	0.827015	0.694857	51296	1
GO:0016701	GO:0016701	oxidoreductase activity, acting on single donors with incorporation of molecular oxygen	1/741	24/18368	0.628018	0.827015	0.694857	84842	1
GO:0016769	GO:0016769	transferase activity, transferring nitrogenous groups	1/741	24/18368	0.628018	0.827015	0.694857	18	1
GO:0019957	GO:0019957	C-C chemokine binding	1/741	24/18368	0.628018	0.827015	0.694857	2532	1
GO:0070840	GO:0070840	dynein complex binding	1/741	24/18368	0.628018	0.827015	0.694857	348807	1
GO:0120014	GO:0120014	phospholipid transfer activity	1/741	24/18368	0.628018	0.827015	0.694857	4547	1
GO:0005160	GO:0005160	transforming growth factor beta receptor binding	1/741	25/18368	0.643044	0.842496	0.707864	7042	1
GO:0034237	GO:0034237	protein kinase A regulatory subunit binding	1/741	25/18368	0.643044	0.842496	0.707864	9472	1
GO:0120227	GO:0120227	acyl-CoA binding	1/741	25/18368	0.643044	0.842496	0.707864	80339	1
GO:0016614	GO:0016614	oxidoreductase activity, acting on CH-OH group of donors	5/741	136/18368	0.646025	0.844971	0.709943	160287/9196/6697/9249/51084	5
GO:0004435	GO:0004435	phosphatidylinositol phospholipase C activity	1/741	26/18368	0.657464	0.852717	0.716452	5334	1
GO:0019706	GO:0019706	protein-cysteine S-palmitoyltransferase activity	1/741	26/18368	0.657464	0.852717	0.716452	283576	1
GO:0019707	GO:0019707	protein-cysteine S-acyltransferase activity	1/741	26/18368	0.657464	0.852717	0.716452	283576	1
GO:0030371	GO:0030371	translation repressor activity	1/741	26/18368	0.657464	0.852717	0.716452	56853	1
GO:0038187	GO:0038187	pattern recognition receptor activity	1/741	26/18368	0.657464	0.852717	0.716452	7097	1
GO:0019955	GO:0019955	cytokine binding	5/741	139/18368	0.664916	0.853481	0.717094	64388/2532/3604/10630/9244	5
GO:0020037	GO:0020037	heme binding	5/741	139/18368	0.664916	0.853481	0.717094	56603/114757/1543/1545/127003	5
GO:0061629	GO:0061629	RNA polymerase II-specific DNA-binding transcription factor binding	11/741	299/18368	0.665433	0.853481	0.717094	8320/4760/2637/93986/55502/78986/7041/5579/27063/2353/4808	11
GO:0004869	GO:0004869	cysteine-type endopeptidase inhibitor activity	2/741	56/18368	0.666172	0.853481	0.717094	6695/8996	2
GO:0030374	GO:0030374	nuclear receptor coactivator activity	2/741	56/18368	0.666172	0.853481	0.717094	2113/5579	2
GO:0045309	GO:0045309	protein phosphorylated amino acid binding	2/741	56/18368	0.666172	0.853481	0.717094	64092/6461	2
GO:0051287	GO:0051287	NAD binding	2/741	56/18368	0.666172	0.853481	0.717094	216/51084	2
GO:0015491	GO:0015491	cation:cation antiporter activity	1/741	27/18368	0.671302	0.853481	0.717094	6546	1
GO:0016866	GO:0016866	intramolecular transferase activity	1/741	27/18368	0.671302	0.853481	0.717094	283209	1
GO:0022884	GO:0022884	macromolecule transmembrane transporter activity	1/741	27/18368	0.671302	0.853481	0.717094	51296	1
GO:0023026	GO:0023026	MHC class II protein complex binding	1/741	27/18368	0.671302	0.853481	0.717094	3122	1
GO:0070006	GO:0070006	metalloaminopeptidase activity	1/741	27/18368	0.671302	0.853481	0.717094	4326	1
GO:0016667	GO:0016667	oxidoreductase activity, acting on a sulfur group of donors	2/741	57/18368	0.675649	0.857597	0.720552	2745/55068	2
GO:0004629	GO:0004629	phospholipase C activity	1/741	28/18368	0.684582	0.863265	0.725315	5334	1
GO:0015101	GO:0015101	organic cation transmembrane transporter activity	1/741	28/18368	0.684582	0.863265	0.725315	204962	1
GO:0070325	GO:0070325	lipoprotein particle receptor binding	1/741	28/18368	0.684582	0.863265	0.725315	255738	1
GO:0080025	GO:0080025	phosphatidylinositol-3,5-bisphosphate binding	1/741	28/18368	0.684582	0.863265	0.725315	134829	1
GO:0051219	GO:0051219	phosphoprotein binding	3/741	88/18368	0.694756	0.869408	0.730475	64092/114787/6461	3
GO:0003785	GO:0003785	actin monomer binding	1/741	29/18368	0.697326	0.869408	0.730475	11013	1
GO:0035250	GO:0035250	UDP-galactosyltransferase activity	1/741	29/18368	0.697326	0.869408	0.730475	8707	1
GO:0043325	GO:0043325	phosphatidylinositol-3,4-bisphosphate binding	1/741	29/18368	0.697326	0.869408	0.730475	7274	1
GO:0046625	GO:0046625	sphingolipid binding	1/741	29/18368	0.697326	0.869408	0.730475	1901	1
GO:0070273	GO:0070273	phosphatidylinositol-4-phosphate binding	1/741	29/18368	0.697326	0.869408	0.730475	80183	1
GO:0070717	GO:0070717	poly-purine tract binding	1/741	29/18368	0.697326	0.869408	0.730475	1996	1
GO:0019888	GO:0019888	protein phosphatase regulator activity	3/741	89/18368	0.702052	0.87389	0.734242	116154/81706/5502	3
GO:0005343	GO:0005343	organic acid:sodium symporter activity	1/741	30/18368	0.709555	0.880395	0.739707	6507	1
GO:0016417	GO:0016417	S-acyltransferase activity	1/741	30/18368	0.709555	0.880395	0.739707	283576	1
GO:0016407	GO:0016407	acetyltransferase activity	3/741	91/18368	0.716242	0.887268	0.745481	339983/375607/8877	3
GO:0008157	GO:0008157	protein phosphatase 1 binding	1/741	31/18368	0.721292	0.890669	0.748339	116154	1
GO:0043015	GO:0043015	gamma-tubulin binding	1/741	31/18368	0.721292	0.890669	0.748339	5142	1
GO:0046906	GO:0046906	tetrapyrrole binding	5/741	149/18368	0.723012	0.891368	0.748927	56603/114757/1543/1545/127003	5
GO:0008378	GO:0008378	galactosyltransferase activity	1/741	32/18368	0.732554	0.895988	0.752808	8707	1
GO:0030332	GO:0030332	cyclin binding	1/741	32/18368	0.732554	0.895988	0.752808	3642	1
GO:0048019	GO:0048019	receptor antagonist activity	1/741	32/18368	0.732554	0.895988	0.752808	2100	1
GO:0050699	GO:0050699	WW domain binding	1/741	32/18368	0.732554	0.895988	0.752808	56937	1
GO:0071889	GO:0071889	14-3-3 protein binding	1/741	32/18368	0.732554	0.895988	0.752808	9750	1
GO:0005506	GO:0005506	iron ion binding	5/741	151/18368	0.733719	0.895995	0.752814	56603/114757/1543/1545/6241	5
GO:0005154	GO:0005154	epidermal growth factor receptor binding	1/741	33/18368	0.743362	0.902548	0.75832	2066	1
GO:0005251	GO:0005251	delayed rectifier potassium channel activity	1/741	33/18368	0.743362	0.902548	0.75832	9312	1
GO:0019239	GO:0019239	deaminase activity	1/741	33/18368	0.743362	0.902548	0.75832	272	1
GO:0030145	GO:0030145	manganese ion binding	2/741	65/18368	0.743756	0.902548	0.75832	108/2591	2
GO:0016810	GO:0016810	hydrolase activity, acting on carbon-nitrogen (but not peptide) bonds	4/741	125/18368	0.74767	0.905876	0.761116	374569/7052/23576/272	4
GO:0004993	GO:0004993	G protein-coupled serotonin receptor activity	1/741	34/18368	0.753734	0.907534	0.762509	1129	1
GO:0016831	GO:0016831	carboxy-lyase activity	1/741	34/18368	0.753734	0.907534	0.762509	1644	1
GO:0045505	GO:0045505	dynein intermediate chain binding	1/741	34/18368	0.753734	0.907534	0.762509	200132	1
GO:0099589	GO:0099589	serotonin receptor activity	1/741	34/18368	0.753734	0.907534	0.762509	1129	1
GO:0004896	GO:0004896	cytokine receptor activity	3/741	97/18368	0.755669	0.908448	0.763277	2675/2152/9244	3
GO:0097110	GO:0097110	scaffold protein binding	2/741	67/18368	0.758745	0.91073	0.765194	858/6331	2
GO:0016757	GO:0016757	glycosyltransferase activity	9/741	270/18368	0.765703	0.916533	0.77007	25834/8707/6489/2583/442117/26301/10690/2591/11320	9
GO:0008080	GO:0008080	N-acetyltransferase activity	2/741	68/18368	0.765951	0.916533	0.77007	339983/375607	2
GO:0003714	GO:0003714	transcription corepressor activity	6/741	187/18368	0.770363	0.916739	0.770243	862/79816/7020/863/29995/27063	6
GO:0005484	GO:0005484	SNAP receptor activity	1/741	36/18368	0.773239	0.916739	0.770243	6616	1
GO:0016814	GO:0016814	hydrolase activity, acting on carbon-nitrogen (but not peptide) bonds, in cyclic amidines	1/741	36/18368	0.773239	0.916739	0.770243	272	1
GO:0023023	GO:0023023	MHC protein complex binding	1/741	36/18368	0.773239	0.916739	0.770243	3122	1
GO:0042805	GO:0042805	actinin binding	1/741	36/18368	0.773239	0.916739	0.770243	8842	1
GO:0043394	GO:0043394	proteoglycan binding	1/741	36/18368	0.773239	0.916739	0.770243	4023	1
GO:0005109	GO:0005109	frizzled binding	1/741	37/18368	0.782405	0.921107	0.773913	7476	1
GO:0016409	GO:0016409	palmitoyltransferase activity	1/741	37/18368	0.782405	0.921107	0.773913	283576	1
GO:0016620	GO:0016620	oxidoreductase activity, acting on the aldehyde or oxo group of donors, NAD or NADP as acceptor	1/741	37/18368	0.782405	0.921107	0.773913	216	1
GO:0046915	GO:0046915	transition metal ion transmembrane transporter activity	1/741	37/18368	0.782405	0.921107	0.773913	55532	1
GO:0016779	GO:0016779	nucleotidyltransferase activity	4/741	132/18368	0.784548	0.921107	0.773913	4081/4940/9468/23057	4
GO:0004497	GO:0004497	monooxygenase activity	3/741	102/18368	0.785048	0.921107	0.773913	56603/1543/1545	3
GO:0016811	GO:0016811	hydrolase activity, acting on carbon-nitrogen (but not peptide) bonds, in linear amides	2/741	71/18368	0.786457	0.921107	0.773913	374569/7052	2
GO:0048029	GO:0048029	monosaccharide binding	2/741	71/18368	0.786457	0.921107	0.773913	80201/2645	2
GO:0019213	GO:0019213	deacetylase activity	1/741	38/18368	0.791201	0.925262	0.777404	9348	1
GO:0000287	GO:0000287	magnesium ion binding	7/741	221/18368	0.79267	0.925579	0.777671	108/167359/22983/51761/8877/5138/2139	7
GO:0005547	GO:0005547	phosphatidylinositol-3,4,5-trisphosphate binding	1/741	39/18368	0.799642	0.930908	0.782148	4900	1
GO:0032451	GO:0032451	demethylase activity	1/741	39/18368	0.799642	0.930908	0.782148	1543	1
GO:1990782	GO:1990782	protein tyrosine kinase binding	3/741	105/18368	0.801231	0.931356	0.782524	1826/9796/1003	3
GO:0017022	GO:0017022	myosin binding	2/741	74/18368	0.805365	0.93331	0.784166	22998/57477	2
GO:0015144	GO:0015144	carbohydrate transmembrane transporter activity	1/741	40/18368	0.807742	0.93331	0.784166	360	1
GO:0042287	GO:0042287	MHC protein binding	1/741	40/18368	0.807742	0.93331	0.784166	6890	1
GO:0043028	GO:0043028	cysteine-type endopeptidase regulator activity involved in apoptotic process	1/741	40/18368	0.807742	0.93331	0.784166	8996	1
GO:0019208	GO:0019208	phosphatase regulator activity	3/741	107/18368	0.811443	0.936187	0.786583	116154/81706/5502	3
GO:0048487	GO:0048487	beta-tubulin binding	1/741	41/18368	0.815515	0.939483	0.789352	135138	1
GO:0016504	GO:0016504	peptidase activator activity	1/741	43/18368	0.830132	0.952065	0.799924	857	1
GO:0018024	GO:0018024	histone-lysine N-methyltransferase activity	1/741	43/18368	0.830132	0.952065	0.799924	63976	1
GO:0032266	GO:0032266	phosphatidylinositol-3-phosphate binding	1/741	43/18368	0.830132	0.952065	0.799924	80183	1
GO:0003713	GO:0003713	transcription coactivator activity	8/741	262/18368	0.834176	0.953607	0.801219	51412/84969/63976/84159/7041/2113/5579/27063	8
GO:0004721	GO:0004721	phosphoprotein phosphatase activity	5/741	174/18368	0.835654	0.953607	0.801219	374462/78986/5791/5800/2139	5
GO:0004712	GO:0004712	protein serine/threonine/tyrosine kinase activity	1/741	44/18368	0.837001	0.953607	0.801219	55872	1
GO:0016903	GO:0016903	oxidoreductase activity, acting on the aldehyde or oxo group of donors	1/741	44/18368	0.837001	0.953607	0.801219	216	1
GO:0140375	GO:0140375	immune receptor activity	4/741	144/18368	0.837644	0.953607	0.801219	3122/2675/2152/9244	4
GO:0003954	GO:0003954	NADH dehydrogenase activity	1/741	45/18368	0.843592	0.958966	0.805722	55068	1
GO:0008138	GO:0008138	protein tyrosine/serine/threonine phosphatase activity	1/741	47/18368	0.855987	0.971627	0.81636	78986	1
GO:0015026	GO:0015026	coreceptor activity	1/741	48/18368	0.861812	0.974452	0.818733	2239	1
GO:0016879	GO:0016879	ligase activity, forming carbon-nitrogen bonds	1/741	48/18368	0.861812	0.974452	0.818733	284076	1
GO:0016887	GO:0016887	ATP hydrolysis activity	8/741	272/18368	0.862258	0.974452	0.818733	3310/64137/51761/3798/491/478/23046/124602	8
GO:0016209	GO:0016209	antioxidant activity	2/741	86/18368	0.866888	0.975984	0.820021	114757/2745	2
GO:0008168	GO:0008168	methyltransferase activity	6/741	214/18368	0.866922	0.975984	0.820021	63976/59335/5409/59336/56978/118881	6
GO:0032813	GO:0032813	tumor necrosis factor receptor superfamily binding	1/741	49/18368	0.867401	0.975984	0.820021	8996	1
GO:0016538	GO:0016538	cyclin-dependent protein serine/threonine kinase regulator activity	1/741	50/18368	0.872765	0.980592	0.823892	8900	1
GO:0004601	GO:0004601	peroxidase activity	1/741	51/18368	0.877912	0.983516	0.826349	114757	1
GO:0008227	GO:0008227	G protein-coupled amine receptor activity	1/741	51/18368	0.877912	0.983516	0.826349	1129	1
GO:0016830	GO:0016830	carbon-carbon lyase activity	1/741	52/18368	0.882851	0.987617	0.829795	1644	1
GO:0017069	GO:0017069	snRNA binding	1/741	53/18368	0.88759	0.990054	0.831842	11189	1
GO:0050661	GO:0050661	NADP binding	1/741	53/18368	0.88759	0.990054	0.831842	6697	1
GO:0051213	GO:0051213	dioxygenase activity	2/741	92/18368	0.890444	0.990919	0.832569	84842/253982	2
GO:0042826	GO:0042826	histone deacetylase binding	3/741	127/18368	0.891159	0.990919	0.832569	3642/27063/7101	3
GO:0003712	GO:0003712	transcription coregulator activity	15/741	489/18368	0.892211	0.990919	0.832569	51412/8110/862/84969/63976/84159/79816/7041/7020/2113/863/29995/5579/9079/27063	15
GO:0016741	GO:0016741	transferase activity, transferring one-carbon groups	6/741	225/18368	0.895215	0.992165	0.833616	63976/59335/5409/59336/56978/118881	6
GO:0016684	GO:0016684	oxidoreductase activity, acting on peroxide as acceptor	1/741	55/18368	0.896502	0.992165	0.833616	114757	1
GO:0031072	GO:0031072	heat shock protein binding	3/741	129/18368	0.897184	0.992165	0.833616	3310/1543/135138	3
GO:0042054	GO:0042054	histone methyltransferase activity	1/741	56/18368	0.90069	0.994619	0.835678	63976	1
GO:0031267	GO:0031267	small GTPase binding	7/741	259/18368	0.902061	0.994712	0.835756	22895/89846/81553/857/302/94121/3706	7
GO:0016874	GO:0016874	ligase activity	4/741	165/18368	0.904183	0.995076	0.836061	84532/23305/2180/284076	4
GO:0051020	GO:0051020	GTPase binding	8/741	291/18368	0.904965	0.995076	0.836061	22895/89846/81553/857/302/94121/5798/3706	8
GO:0008170	GO:0008170	N-methyltransferase activity	2/741	97/18368	0.907054	0.995956	0.836801	63976/5409	2
GO:0008028	GO:0008028	monocarboxylic acid transmembrane transporter activity	1/741	58/18368	0.908565	0.9962	0.837006	84879	1
GO:0016279	GO:0016279	protein-lysine N-methyltransferase activity	1/741	59/18368	0.912265	0.99884	0.839224	63976	1
GO:0016278	GO:0016278	lysine N-methyltransferase activity	1/741	60/18368	0.915816	1	0.840199	63976	1
GO:0030295	GO:0030295	protein kinase activator activity	2/741	101/18368	0.918615	1	0.840199	116986/100133941	2
GO:0045182	GO:0045182	translation regulator activity	3/741	140/18368	0.925258	1	0.840199	1996/1917/56853	3
GO:0016791	GO:0016791	phosphatase activity	7/741	275/18368	0.930694	1	0.840199	374462/54886/78986/5791/5800/130367/2139	7
GO:0030695	GO:0030695	GTPase regulator activity	14/741	488/18368	0.931623	1	0.840199	5999/216/89846/116986/10900/85397/1124/8787/10125/115557/57449/54869/577/116983	14
GO:0060589	GO:0060589	nucleoside-triphosphatase regulator activity	14/741	488/18368	0.931623	1	0.840199	5999/216/89846/116986/10900/85397/1124/8787/10125/115557/57449/54869/577/116983	14
GO:0019209	GO:0019209	kinase activator activity	2/741	107/18368	0.933448	1	0.840199	116986/100133941	2
GO:0016922	GO:0016922	nuclear receptor binding	3/741	144/18368	0.93359	1	0.840199	93986/7041/5579	3
GO:0090079	GO:0090079	translation regulator activity, nucleic acid binding	2/741	108/18368	0.935657	1	0.840199	1917/56853	2
GO:0005096	GO:0005096	GTPase activator activity	13/741	462/18368	0.935792	1	0.840199	5999/216/89846/116986/85397/1124/8787/10125/115557/57449/54869/577/116983	13
GO:0051536	GO:0051536	iron-sulfur cluster binding	1/741	68/18368	0.939514	1	0.840199	18	1
GO:0051540	GO:0051540	metal cluster binding	1/741	68/18368	0.939514	1	0.840199	18	1
GO:0044389	GO:0044389	ubiquitin-like protein ligase binding	8/741	316/18368	0.943636	1	0.840199	5243/3310/6331/8325/9627/5798/1734/135138	8
GO:0000049	GO:0000049	tRNA binding	1/741	72/18368	0.948732	1	0.840199	112487	1
GO:0003678	GO:0003678	DNA helicase activity	1/741	72/18368	0.948732	1	0.840199	301	1
GO:0005085	GO:0005085	guanyl-nucleotide exchange factor activity	5/741	223/18368	0.949306	1	0.840199	89846/10125/115557/57449/54869	5
GO:0106306	GO:0106306	protein serine phosphatase activity	1/741	73/18368	0.950809	1	0.840199	78986	1
GO:0106307	GO:0106307	protein threonine phosphatase activity	1/741	73/18368	0.950809	1	0.840199	78986	1
GO:0140104	GO:0140104	molecular carrier activity	1/741	73/18368	0.950809	1	0.840199	114757	1
GO:0003725	GO:0003725	double-stranded RNA binding	1/741	74/18368	0.952801	1	0.840199	4940	1
GO:0008757	GO:0008757	S-adenosylmethionine-dependent methyltransferase activity	3/741	156/18368	0.953717	1	0.840199	63976/5409/118881	3
GO:0019003	GO:0019003	GDP binding	1/741	75/18368	0.954713	1	0.840199	51209	1
GO:0016853	GO:0016853	isomerase activity	3/741	158/18368	0.956458	1	0.840199	1638/283209/55068	3
GO:0106310	GO:0106310	protein serine kinase activity	9/741	360/18368	0.956848	1	0.840199	23043/167359/203447/10290/22983/65268/9201/5579/55872	9
GO:0031625	GO:0031625	ubiquitin protein ligase binding	7/741	297/18368	0.957996	1	0.840199	5243/3310/6331/8325/9627/1734/135138	7
GO:0004527	GO:0004527	exonuclease activity	1/741	80/18368	0.963172	1	0.840199	5168	1
GO:0008135	GO:0008135	translation factor activity, RNA binding	1/741	84/18368	0.968789	1	0.840199	1917	1
GO:0015078	GO:0015078	proton transmembrane transporter activity	2/741	130/18368	0.969798	1	0.840199	51296/55244	2
GO:0016705	GO:0016705	oxidoreductase activity, acting on paired donors, with incorporation or reduction of molecular oxygen	3/741	170/18368	0.969962	1	0.840199	56603/1543/1545	3
GO:0050660	GO:0050660	flavin adenine dinucleotide binding	1/741	85/18368	0.970054	1	0.840199	4128	1
GO:0042393	GO:0042393	histone binding	5/741	244/18368	0.970839	1	0.840199	8110/256380/4300/148398/5579	5
GO:0003823	GO:0003823	antigen binding	3/741	171/18368	0.970888	1	0.840199	3122/10417/6890	3
GO:0008276	GO:0008276	protein methyltransferase activity	1/741	88/18368	0.973549	1	0.840199	63976	1
GO:0016651	GO:0016651	oxidoreductase activity, acting on NAD(P)H	1/741	88/18368	0.973549	1	0.840199	55068	1
GO:0004674	GO:0004674	protein serine/threonine kinase activity	9/741	386/18368	0.97565	1	0.840199	23043/167359/203447/22983/65268/5579/3706/79012/55872	9
GO:0016798	GO:0016798	hydrolase activity, acting on glycosyl bonds	2/741	144/18368	0.981553	1	0.840199	7097/118788	2
GO:0004722	GO:0004722	protein serine/threonine phosphatase activity	1/741	98/18368	0.982514	1	0.840199	78986	1
GO:0008022	GO:0008022	protein C-terminus binding	3/741	189/18368	0.983568	1	0.840199	1261/54715/774	3
GO:0061630	GO:0061630	ubiquitin protein ligase activity	6/741	304/18368	0.984959	1	0.840199	283948/23072/342897/142689/84675/285533	6
GO:0003730	GO:0003730	mRNA 3'-UTR binding	3/741	201/18368	0.98887	1	0.840199	1995/1996/54715	3
GO:0061659	GO:0061659	ubiquitin-like protein ligase activity	6/741	316/18368	0.989113	1	0.840199	283948/23072/342897/142689/84675/285533	6
GO:0008047	GO:0008047	enzyme activator activity	1/741	110/18368	0.989363	1	0.840199	4326	1
GO:0047485	GO:0047485	protein N-terminus binding	1/741	110/18368	0.989363	1	0.840199	2745	1
GO:0008094	GO:0008094	ATP-dependent activity, acting on DNA	1/741	111/18368	0.989794	1	0.840199	301	1
GO:0019887	GO:0019887	protein kinase regulator activity	3/741	204/18368	0.989912	1	0.840199	116986/8900/100133941	3
GO:0004843	GO:0004843	thiol-dependent deubiquitinase	1/741	113/18368	0.990606	1	0.840199	124739	1
GO:0101005	GO:0101005	deubiquitinase activity	1/741	114/18368	0.990987	1	0.840199	124739	1
GO:0051082	GO:0051082	unfolded protein binding	1/741	122/18368	0.993531	1	0.840199	3310	1
GO:0003697	GO:0003697	single-stranded DNA binding	1/741	123/18368	0.993794	1	0.840199	301	1
GO:0140101	GO:0140101	catalytic activity, acting on a tRNA	1/741	124/18368	0.994046	1	0.840199	112487	1
GO:0019783	GO:0019783	ubiquitin-like protein-specific protease activity	1/741	125/18368	0.994287	1	0.840199	124739	1
GO:0008242	GO:0008242	omega peptidase activity	1/741	126/18368	0.99452	1	0.840199	124739	1
GO:0009055	GO:0009055	electron transfer activity	1/741	126/18368	0.99452	1	0.840199	9249	1
GO:0019207	GO:0019207	kinase regulator activity	3/741	233/18368	0.996167	1	0.840199	116986/8900/100133941	3
GO:0004842	GO:0004842	ubiquitin-protein transferase activity	8/741	433/18368	0.996743	1	0.840199	283948/23072/342897/142689/221687/84675/727800/285533	8
GO:0140677	GO:0140677	molecular function activator activity	1/741	150/18368	0.997976	1	0.840199	4326	1
GO:0019787	GO:0019787	ubiquitin-like protein transferase activity	8/741	458/18368	0.998346	1	0.840199	283948/23072/342897/142689/221687/84675/727800/285533	8
GO:0004386	GO:0004386	helicase activity	1/741	156/18368	0.998422	1	0.840199	301	1
GO:0140030	GO:0140030	modification-dependent protein binding	1/741	160/18368	0.998664	1	0.840199	4300	1
GO:0003735	GO:0003735	structural constituent of ribosome	1/741	182/18368	0.999465	1	0.840199	6228	1
GO:0008234	GO:0008234	cysteine-type peptidase activity	1/741	190/18368	0.999616	1	0.840199	124739	1
GO:0004518	GO:0004518	nuclease activity	1/741	210/18368	0.999833	1	0.840199	5168	1
GO:0140097	GO:0140097	catalytic activity, acting on DNA	1/741	229/18368	0.999924	1	0.840199	301	1
GO:0150100	GO:0150100	RNA binding involved in posttranscriptional gene silencing	1/741	254/18368	0.999973	1	0.840199	406941	1
GO:1903231	GO:1903231	mRNA binding involved in posttranscriptional gene silencing	1/741	254/18368	0.999973	1	0.840199	406941	1
GO:0140098	GO:0140098	catalytic activity, acting on RNA	1/741	386/18368	1	1	0.840199	112487	1
GO:0004984	GO:0004984	olfactory receptor activity	1/741	430/18368	1	1	0.840199	81285	1

## Sheet: ectoderm_DF2-KO_vs_H1_upDEG_4FC
	ID	Description	GeneRatio	BgRatio	pvalue	p.adjust	qvalue	geneID	Count
GO:0042562	GO:0042562	hormone binding	13/834	86/18368	0.000128292	0.0996954	0.0951041	5618/887/4543/2847/2825/7434/90/3953/4883/2642/269/477/2587	13
GO:0030695	GO:0030695	GTPase regulator activity	39/834	488/18368	0.000463248	0.0996954	0.0951041	79658/285190/25894/10156/3071/9824/23348/63940/55843/2874/101060376/729857/23526/653489/100271927/57572/399/7984/22899/727851/84812/102723859/58480/140775/89839/414059/101060351/400966/9744/101060321/84220/729873/729540/84218/101060389/9639/729877/102724862/414060	39
GO:0060589	GO:0060589	nucleoside-triphosphatase regulator activity	39/834	488/18368	0.000463248	0.0996954	0.0951041	79658/285190/25894/10156/3071/9824/23348/63940/55843/2874/101060376/729857/23526/653489/100271927/57572/399/7984/22899/727851/84812/102723859/58480/140775/89839/414059/101060351/400966/9744/101060321/84220/729873/729540/84218/101060389/9639/729877/102724862/414060	39
GO:0017046	GO:0017046	peptide hormone binding	9/834	52/18368	0.000498477	0.0996954	0.0951041	5618/887/2825/7434/90/3953/4883/2642/2587	9
GO:0008527	GO:0008527	taste receptor activity	6/834	26/18368	0.000907163	0.145146	0.138462	50831/9033/50840/259290/259295/50839	6
GO:0005096	GO:0005096	GTPase activator activity	36/834	462/18368	0.00118309	0.148594	0.141751	79658/285190/25894/10156/3071/9824/23348/55843/101060376/729857/23526/653489/100271927/57572/7984/22899/727851/84812/102723859/58480/140775/89839/414059/101060351/400966/9744/101060321/84220/729873/729540/84218/101060389/9639/729877/102724862/414060	36
GO:0015081	GO:0015081	sodium ion transmembrane transporter activity	16/834	152/18368	0.00151483	0.148594	0.141751	57282/6532/9153/6538/6535/83959/6540/6527/9033/29850/83697/54795/6549/477/480/6337	16
GO:0016500	GO:0016500	protein-hormone receptor activity	5/834	20/18368	0.00167169	0.148594	0.141751	2847/2825/55366/59352/269	5
GO:0033038	GO:0033038	bitter taste receptor activity	5/834	20/18368	0.00167169	0.148594	0.141751	50831/50840/259290/259295/50839	5
GO:0031404	GO:0031404	chloride ion binding	4/834	13/18368	0.00217119	0.173695	0.165696	4883/277/276/278	4
GO:0008509	GO:0008509	anion transmembrane transporter activity	26/834	314/18368	0.00239699	0.174326	0.166298	653519/4363/83733/55144/2697/1181/57282/51463/6532/2030/9123/85320/368/6538/256987/6535/83959/1187/53405/6540/23428/83697/6549/6578/6521/293	26
GO:0005262	GO:0005262	calcium channel activity	13/834	119/18368	0.00292527	0.195018	0.186037	10343/27112/59341/140738/114780/84876/1139/776/9033/29850/54795/255022/93589	13
GO:0005452	GO:0005452	inorganic anion exchanger activity	4/834	15/18368	0.00385499	0.220285	0.21014	57282/83959/83697/6521	4
GO:0008559	GO:0008559	ABC-type xenobiotic transporter activity	4/834	15/18368	0.00385499	0.220285	0.21014	4363/85320/368/10351	4
GO:0046873	GO:0046873	metal ion transmembrane transporter activity	32/834	430/18368	0.00435321	0.223395	0.213107	10343/57282/6532/9153/27112/59341/140738/6538/6535/83959/123606/6540/6527/55151/114780/84876/1139/26251/776/9033/29850/83697/56660/3756/54795/6549/255022/477/93589/480/6337/7780	32
GO:0008514	GO:0008514	organic anion transmembrane transporter activity	17/834	185/18368	0.00461426	0.223395	0.213107	4363/83733/2697/57282/2030/9123/85320/6538/256987/6535/83959/6540/23428/83697/6578/6521/293	17
GO:0005227	GO:0005227	calcium activated cation channel activity	5/834	25/18368	0.00474715	0.223395	0.213107	57156/9033/29850/54795/255022	5
GO:0015293	GO:0015293	symporter activity	14/834	144/18368	0.00593353	0.238201	0.227231	151473/83733/57282/6532/9153/9123/6538/6535/83959/5002/6540/6527/83697/9120	14
GO:0008308	GO:0008308	voltage-gated anion channel activity	4/834	17/18368	0.00625278	0.238201	0.227231	653519/1181/51463/1187	4
GO:0042165	GO:0042165	neurotransmitter binding	4/834	17/18368	0.00625278	0.238201	0.227231	1136/6538/89832/1139	4
GO:0043395	GO:0043395	heparan sulfate proteoglycan binding	4/834	17/18368	0.00625278	0.238201	0.227231	60495/10468/348/9037	4
GO:0015291	GO:0015291	secondary active transmembrane transporter activity	20/834	240/18368	0.00671383	0.243926	0.232693	151473/83733/57282/6532/9153/9123/6538/6535/83959/5002/6540/6527/23428/83697/9120/6549/1015/6578/6521/293	20
GO:0015267	GO:0015267	channel activity	34/834	480/18368	0.00709833	0.243926	0.232693	653519/1136/10343/9127/55144/2697/1181/51463/27112/57156/59341/140738/83959/147798/1187/89832/53405/55151/2700/114780/84876/1139/26251/776/9033/29850/56660/3756/54795/255022/93589/84694/6337/6563	34
GO:0022803	GO:0022803	passive transmembrane transporter activity	34/834	481/18368	0.00731779	0.243926	0.232693	653519/1136/10343/9127/55144/2697/1181/51463/27112/57156/59341/140738/83959/147798/1187/89832/53405/55151/2700/114780/84876/1139/26251/776/9033/29850/56660/3756/54795/255022/93589/84694/6337/6563	34
GO:0015085	GO:0015085	calcium ion transmembrane transporter activity	13/834	135/18368	0.00848265	0.249367	0.237883	10343/27112/59341/140738/114780/84876/1139/776/9033/29850/54795/255022/93589	13
GO:0008146	GO:0008146	sulfotransferase activity	7/834	52/18368	0.00874548	0.249367	0.237883	6817/92126/64090/6818/6799/6819/445329	7
GO:0033218	GO:0033218	amide binding	29/834	400/18368	0.00909402	0.249367	0.237883	5618/5125/887/54749/2288/3136/2847/320/2825/7434/7855/90/9794/3953/573971/348/1139/23428/4883/2642/2348/440434/4804/2055/79711/8468/100288540/9283/2587	29
GO:0015301	GO:0015301	anion:anion antiporter activity	5/834	29/18368	0.00913759	0.249367	0.237883	57282/83959/83697/6521/293	5
GO:0015103	GO:0015103	inorganic anion transmembrane transporter activity	14/834	152/18368	0.00942102	0.249367	0.237883	653519/4363/55144/1181/57282/51463/6532/85320/368/83959/1187/53405/83697/6521	14
GO:0016918	GO:0016918	retinal binding	4/834	19/18368	0.00947535	0.249367	0.237883	24/1381/83758/8854	4
GO:1901681	GO:1901681	sulfur compound binding	21/834	265/18368	0.00966297	0.249367	0.237883	3617/26577/7148/8828/60495/64093/10468/348/9037/6817/9508/5549/59352/27010/4018/6818/2255/340419/51156/80739/445329	21
GO:0022853	GO:0022853	active ion transmembrane transporter activity	21/834	267/18368	0.0104679	0.261697	0.249645	4363/83733/57282/6532/9153/85320/368/6538/6535/83959/5002/6540/6527/534/83697/6549/6578/477/6521/480/293	21
GO:0030296	GO:0030296	protein tyrosine kinase activator activity	4/834	20/18368	0.0114263	0.2624	0.250315	3084/1946/2065/84632	4
GO:0016782	GO:0016782	transferase activity, transferring sulphur-containing groups	8/834	68/18368	0.0116341	0.2624	0.250315	6817/92126/64064/64090/6818/6799/6819/445329	8
GO:0035673	GO:0035673	oligopeptide transmembrane transporter activity	3/834	11/18368	0.0117043	0.2624	0.250315	4363/2697/1015	3
GO:0005201	GO:0005201	extracellular matrix structural constituent	15/834	172/18368	0.011863	0.2624	0.250315	4239/3617/25878/7148/11117/2199/3912/5549/7450/1307/2202/256158/3909/64129/4588	15
GO:0042910	GO:0042910	xenobiotic transmembrane transporter activity	5/834	31/18368	0.012136	0.2624	0.250315	4363/85320/368/6540/10351	5
GO:0001784	GO:0001784	phosphotyrosine residue binding	6/834	44/18368	0.0139339	0.285486	0.272338	5777/1398/56961/126669/5774/23624	6
GO:0005216	GO:0005216	ion channel activity	30/834	432/18368	0.0141599	0.285486	0.272338	653519/1136/10343/9127/55144/1181/51463/27112/57156/59341/140738/83959/147798/1187/89832/53405/55151/114780/84876/1139/26251/776/9033/29850/56660/3756/54795/255022/93589/6337	30
GO:0042166	GO:0042166	acetylcholine binding	3/834	12/18368	0.0150861	0.285486	0.272338	1136/89832/1139	3
GO:0042975	GO:0042975	peroxisome proliferator activated receptor binding	3/834	12/18368	0.0150861	0.285486	0.272338	4776/8517/10891	3
GO:0017124	GO:0017124	SH3 domain binding	12/834	130/18368	0.0152733	0.285486	0.272338	30837/9564/8506/2697/5777/22941/1398/84632/85358/342184/3635/23624	12
GO:0140323	GO:0140323	solute:anion antiporter activity	5/834	33/18368	0.0157391	0.285486	0.272338	57282/83959/83697/6521/293	5
GO:0015106	GO:0015106	bicarbonate transmembrane transporter activity	4/834	22/18368	0.0160586	0.285486	0.272338	57282/83959/83697/6521	4
GO:0072349	GO:0072349	modified amino acid transmembrane transporter activity	4/834	22/18368	0.0160586	0.285486	0.272338	4363/2697/6535/6540	4
GO:0015370	GO:0015370	solute:sodium symporter activity	8/834	73/18368	0.0173848	0.297118	0.283435	57282/6532/9153/6538/6535/6540/6527/83697	8
GO:0004725	GO:0004725	protein tyrosine phosphatase activity	10/834	102/18368	0.0174557	0.297118	0.283435	5728/5777/1850/2138/2070/80824/128853/11072/11122/5774	10
GO:0022804	GO:0022804	active transmembrane transporter activity	28/834	406/18368	0.0188346	0.30717	0.293024	4363/151473/83733/57282/6532/9153/9123/85320/368/6538/24/6535/83959/5002/6540/6527/534/23428/83697/9120/6549/1015/6578/477/6521/480/10351/293	28
GO:0017017	GO:0017017	MAP kinase tyrosine/serine/threonine phosphatase activity	3/834	13/18368	0.0189606	0.30717	0.293024	1850/80824/11072	3
GO:0008201	GO:0008201	heparin binding	14/834	166/18368	0.0191982	0.30717	0.293024	3617/26577/7148/8828/64093/348/9508/5549/59352/4018/2255/340419/51156/80739	14
GO:0042277	GO:0042277	peptide binding	23/834	321/18368	0.021151	0.33178	0.316501	5618/5125/887/3136/2847/320/2825/7434/7855/90/9794/3953/348/1139/23428/4883/2642/440434/4804/79711/100288540/9283/2587	23
GO:0022836	GO:0022836	gated channel activity	24/834	340/18368	0.0220746	0.337735	0.322181	653519/1136/9127/1181/51463/27112/57156/59341/140738/147798/1187/89832/53405/1139/26251/776/9033/29850/56660/3756/54795/255022/93589/6337	24
GO:0023023	GO:0023023	MHC protein complex binding	5/834	36/18368	0.0223749	0.337735	0.322181	311/55080/3108/3824/3109	5
GO:0004065	GO:0004065	arylsulfatase activity	3/834	14/18368	0.0233322	0.345663	0.329744	22901/55959/23213	3
GO:0005112	GO:0005112	Notch binding	4/834	25/18368	0.0249528	0.36295	0.346235	54567/100996763/4855/388677	4
GO:0016846	GO:0016846	carbon-sulfur lyase activity	3/834	15/18368	0.0282016	0.379471	0.361996	4056/441495/389857	3
GO:0042813	GO:0042813	Wnt-activated receptor activity	3/834	15/18368	0.0282016	0.379471	0.361996	8321/7855/11211	3
GO:0048185	GO:0048185	activin binding	3/834	15/18368	0.0282016	0.379471	0.361996	90/10468/269	3
GO:1904680	GO:1904680	peptide transmembrane transporter activity	3/834	15/18368	0.0282016	0.379471	0.361996	4363/2697/1015	3
GO:0043225	GO:0043225	ATPase-coupled inorganic anion transmembrane transporter activity	4/834	26/18368	0.0284603	0.379471	0.361996	4363/85320/368/6521	4
GO:0005539	GO:0005539	glycosaminoglycan binding	17/834	230/18368	0.0335455	0.433105	0.413159	3617/26577/7148/8828/64093/55959/23213/348/9037/9508/5549/59352/4018/2255/340419/51156/80739	17
GO:0046935	GO:0046935	1-phosphatidylinositol-3-kinase regulator activity	3/834	16/18368	0.0335656	0.433105	0.413159	30837/887/8651	3
GO:0046943	GO:0046943	carboxylic acid transmembrane transporter activity	13/834	163/18368	0.0348674	0.442761	0.42237	4363/151473/83733/9123/85320/124935/6538/256987/6540/23428/146167/9120/57709	13
GO:0005342	GO:0005342	organic acid transmembrane transporter activity	13/834	164/18368	0.0363659	0.451805	0.430998	4363/151473/83733/9123/85320/124935/6538/256987/6540/23428/146167/9120/57709	13
GO:0015171	GO:0015171	amino acid transmembrane transporter activity	8/834	84/18368	0.0367091	0.451805	0.430998	83733/124935/6538/256987/6540/23428/146167/57709	8
GO:0008381	GO:0008381	mechanosensitive ion channel activity	3/834	17/18368	0.0394184	0.463745	0.442389	27112/59341/147798	3
GO:0008484	GO:0008484	sulfuric ester hydrolase activity	3/834	17/18368	0.0394184	0.463745	0.442389	22901/55959/23213	3
GO:0048531	GO:0048531	beta-1,3-galactosyltransferase activity	3/834	17/18368	0.0394184	0.463745	0.442389	29071/374907/8705	3
GO:0045309	GO:0045309	protein phosphorylated amino acid binding	6/834	56/18368	0.0407314	0.465886	0.444431	5777/1398/56961/126669/5774/23624	6
GO:0030246	GO:0030246	carbohydrate binding	19/834	271/18368	0.040765	0.465886	0.444431	79695/22859/3956/5264/283971/3824/3998/23420/1272/114780/346689/721/728276/283820/387836/408050/165530/79660/653188	19
GO:0017147	GO:0017147	Wnt-protein binding	4/834	30/18368	0.04529	0.508346	0.484935	8321/7855/4920/11211	4
GO:0033549	GO:0033549	MAP kinase phosphatase activity	3/834	18/18368	0.0457511	0.508346	0.484935	1850/80824/11072	3
GO:0015294	GO:0015294	solute:cation symporter activity	9/834	104/18368	0.0468454	0.50931	0.485855	83733/57282/6532/9153/6538/6535/6540/6527/83697	9
GO:0008028	GO:0008028	monocarboxylic acid transmembrane transporter activity	6/834	58/18368	0.0471112	0.50931	0.485855	151473/9123/85320/6538/6540/9120	6
GO:0022839	GO:0022839	ion gated channel activity	5/834	44/18368	0.0480611	0.512652	0.489043	57156/9033/29850/54795/255022	5
GO:0005326	GO:0005326	neurotransmitter transmembrane transporter activity	3/834	19/18368	0.0525528	0.553187	0.527712	6532/9153/2030	3
GO:0005261	GO:0005261	cation channel activity	22/834	335/18368	0.0536871	0.557788	0.532101	1136/10343/9127/27112/57156/59341/140738/83959/55151/114780/84876/1139/26251/776/9033/29850/56660/3756/54795/255022/93589/6337	22
GO:0005272	GO:0005272	sodium channel activity	5/834	46/18368	0.0564021	0.578483	0.551842	83959/9033/29850/54795/6337	5
GO:0042626	GO:0042626	ATPase-coupled transmembrane transporter activity	9/834	109/18368	0.0597958	0.59072	0.563516	4363/85320/368/24/534/477/6521/480/10351	9
GO:0030506	GO:0030506	ankyrin binding	3/834	20/18368	0.0598104	0.59072	0.563516	57731/776/6521	3
GO:0035014	GO:0035014	phosphatidylinositol 3-kinase regulator activity	3/834	20/18368	0.0598104	0.59072	0.563516	30837/887/8651	3
GO:0008138	GO:0008138	protein tyrosine/serine/threonine phosphatase activity	5/834	47/18368	0.0608651	0.593805	0.566459	5728/1850/80824/128853/11072	5
GO:0004553	GO:0004553	hydrolase activity, hydrolyzing O-glycosyl compounds	8/834	94/18368	0.0636827	0.613809	0.585542	57134/60495/129807/277/276/278/125981/653188	8
GO:0001848	GO:0001848	complement binding	3/834	21/18368	0.0675092	0.625838	0.597016	721/720/629	3
GO:0005243	GO:0005243	gap junction channel activity	3/834	21/18368	0.0675092	0.625838	0.597016	2697/2700/84694	3
GO:0015216	GO:0015216	purine nucleotide transmembrane transporter activity	3/834	21/18368	0.0675092	0.625838	0.597016	2030/85320/293	3
GO:0008528	GO:0008528	G protein-coupled peptide receptor activity	11/834	147/18368	0.0715258	0.625838	0.597016	887/2847/7434/55366/4883/2642/187/1241/9283/2587/56413	11
[truncated: 713 more rows]
