# Supplementary material for: Transcriptomic analysis of the m6A reader YTHDF2 in the maintenance and differentiation of human embryonic stem cells
Source: Stem Cells. 2025 May 26;43(7):sxaf032. doi: 10.1093/stmcls/sxaf032 (PMC12202760; doi:10.1093/stmcls/sxaf032)
Supplement: sxaf032_suppl_Supplementary_Tables_S1-S29 [file sxaf032_suppl_supplementary_tables_s1-s29.zip › Supplementary_tables_final2/Supplementary_Table17_KEGG_ID_for_DF2-KO_ectoderm.xlsx]

## Sheet: ectoderm_DF2-KO_2FC_down
ID Description GeneRatio BgRatio pvalue p.adjust qvalue geneID Count
hsa04360 Axon guidance 43/720 182/8586 2.35104912301454e-10 7.66442014102741e-08 6.50869388792447e-08 2042/2044/6092/1630/6585/22885/59277/9423/84628/64221/84448/223117/4233/8633/7223/2045/5362/57689/9723/6387/57144/2049/56963/1948/2047/3897/815/1944/5578/6586/10512/27289/56896/4917/57522/54437/57715/1020/7474/5293/5058/54961/64218 43
hsa04724 Glutamatergic synapse 29/720 115/8586 4.51441410738173e-08 5.0998070870517e-06 4.330801627041e-06 57084/108/2891/2902/57030/3760/116443/6507/2775/2904/2918/5337/5579/2890/2897/2917/111/2892/3709/2791/2898/10991/5578/55970/2900/2906/54407/3708/9229 29
hsa05033 Nicotine addiction 16/720 40/8586 4.69307400648929e-08 5.0998070870517e-06 4.330801627041e-06 57084/2891/2902/1137/57030/116443/2566/2556/774/2904/2890/2892/2567/55879/2906/2562 16
hsa05032 Morphine addiction 24/720 91/8586 2.66981169096451e-07 2.17589652813608e-05 1.84779072295702e-05 108/3765/3760/2775/2566/5142/2556/5137/774/5579/5138/3762/111/5144/2791/2567/10846/5578/55970/55879/2562/2868/5139/9568 24
hsa04713 Circadian entrainment 24/720 97/8586 9.53874861516491e-07 6.21926409708752e-05 5.28145449639657e-05 116/108/2891/2902/3765/3760/2775/2904/5579/2890/51655/2353/3762/111/2892/2982/2791/815/2977/5578/117/55970/2906/3708 24
hsa04024 cAMP signaling pathway 41/720 225/8586 1.40254192125325e-06 7.62047777214265e-05 6.47137763665972e-05 1258/116/108/2891/2902/2740/6750/1129/1261/6752/116443/3776/5142/2904/491/1813/10021/478/5337/2890/6662/2353/1906/5443/111/2892/5144/9586/815/5465/10846/117/10257/1909/2906/2737/5139/5293/5058/51196/9568 41
hsa05030 Cocaine addiction 15/720 49/8586 6.49120176415163e-06 0.000302304539301919 0.000256719708867952 2891/2902/1644/116443/2904/1813/8787/4128/2354/111/9586/2906/8851/1020/4129 15
hsa04728 Dopaminergic synapse 27/720 132/8586 1.03337472374876e-05 0.000421100199927621 0.000357602042560427 2891/3765/1644/3760/2775/774/2904/3798/1813/5579/2890/4128/2353/3762/1312/111/2892/3709/9586/50632/2791/815/5578/55970/55012/3708/4129 27
hsa04080 Neuroactive ligand-receptor interaction 55/720 367/8586 1.33703479949211e-05 0.000484303716260474 0.000411275031890554 1268/113091/1134/116/2891/5024/2902/1137/2740/6750/1129/4889/6752/7200/116443/7433/5734/1910/130574/2566/80763/9248/1143/2556/2904/4887/2918/1813/4986/2890/2897/1901/2894/6866/2743/2917/706/1906/5443/2837/2908/2892/100506013/5029/2898/2567/66004/117/1909/2900/55879/2906/…
hsa04514 Cell adhesion molecules 30/720 158/8586 1.59820363179589e-05 0.000521014383965462 0.0004424500580656 7412/3122/58494/57863/84628/84631/4684/7122/114798/22865/3696/1003/9076/6900/57689/1002/4685/3383/4897/23114/3897/26050/9378/152404/9379/25945/3107/23705/257194/5797 30
hsa04727 GABAergic synapse 20/720 89/8586 3.51029738522902e-05 0.00104032449780424 0.000883452834751419 108/5334/18/2775/2566/2556/774/5579/111/2791/2567/11337/10991/5578/55970/55879/54407/2562/9568/57468 20
hsa05031 Amphetamine addiction 17/720 69/8586 3.87248062234191e-05 0.00105202390240288 0.000893388073399931 2891/2902/1644/116443/2904/5579/2890/4128/2353/2354/111/2892/9586/815/5578/2906/4129 17
hsa04929 GnRH secretion 16/720 64/8586 5.3773617009547e-05 0.00134847685731633 0.00114513856465675 3765/6696/3760/2852/2100/7223/5579/3762/3780/3709/3767/5578/5293/3708/3782/9568 16
hsa04020 Calcium signaling pathway 39/720 253/8586 0.000132758197533069 0.00309136945684146 0.00262521849257121 4915/6588/108/5024/2902/1129/2261/2277/4914/2066/116443/2252/1910/6546/7423/5137/8822/774/2904/491/4233/8877/5579/3706/2263/5159/3709/777/4486/815/3707/5578/1909/5156/2906/7424/136/3708/51196 39
hsa04933 AGE-RAGE signaling pathway in diabetic complications 20/720 100/8586 0.000196612574870807 0.00427304662719219 0.00362870927656296 1281/7412/2277/2152/7423/7042/1958/5579/6347/1906/7056/5580/3383/5578/5292/5054/7424/5293/51196/595 20
hsa04911 Insulin secretion 18/720 86/8586 0.000223994204517292 0.00456388191703982 0.00387568919658209 116/108/2740/6833/6616/478/5579/2645/111/3780/5864/9586/815/3767/5578/117/27345/3782 18
hsa04723 Retrograde endocannabinoid signaling 25/720 148/8586 0.000533391126760983 0.0102285592543577 0.00868618367418814 57084/1268/108/2891/3765/57030/3760/2775/2566/2556/774/5579/2890/56901/3762/111/2892/3709/2791/2567/5578/55970/55879/2562/3708 25
hsa04010 MAPK signaling pathway 42/720 301/8586 0.000663829828925126 0.0120226957905328 0.0102097804097841 27091/4915/10368/10369/2261/2277/4914/2066/3310/2252/59285/55799/7423/8822/7042/774/10125/4233/5579/10912/2263/2353/781/23542/5159/4615/3925/777/27092/4254/1944/5578/55970/994/5156/6196/3815/7424/785/51347/5058/2122 42
hsa04916 Melanogenesis 18/720 101/8586 0.00166400476919137 0.0285508186713887 0.0242456096563618 7476/108/1910/2775/8325/5579/1638/1906/5443/8326/111/4286/815/4254/5578/3815/6932/7474 18
hsa00900 Terpenoid backbone biosynthesis 7/720 23/8586 0.00210362394649176 0.03342851203478 0.0283877903298261 39/3157/38/2224/10654/4598/3422 7
hsa04921 Oxytocin signaling pathway 24/720 154/8586 0.0021533704071484 0.03342851203478 0.0283877903298261 27091/10368/10369/108/3765/3760/59285/55799/2775/5579/2353/781/3762/111/3709/2982/27092/815/2977/5578/785/51422/3708/595 24
hsa05410 Hypertrophic cardiomyopathy 16/720 90/8586 0.00302589638520134 0.0448382827988926 0.0380770693448781 27091/10368/10369/3672/59285/55799/6546/7042/3696/781/1906/22801/27092/785/51422/3673 16

## Sheet: ectoderm_DF2-KO_2FC_up
ID Description GeneRatio BgRatio pvalue p.adjust qvalue geneID Count
hsa05130 Pathogenic Escherichia coli infection 32/693 198/8586 0.000107992220528791 0.034665502789742 0.0310335538993264 7456/4646/998/7132/8795/51135/149461/10163/7082/203068/55930/347688/355/1364/4793/84790/1902/2017/55971/5777/8517/1365/4645/3071/100506658/7280/4629/3554/137075/57121/5010/4671 32
hsa00260 Glycine	serine and threonine metabolism 11/693 40/8586 0.000230138816570908 0.0369372800596308 0.0330673141704516 5223/314/29958/2731/8639/51268/875/1757/275/113675/2653 11
hsa05205 Proteoglycans in cancer 31/693 205/8586 0.000462648670279671 0.0495034077199248 0.0443168726267895 998/7157/2064/6237/3693/287/5582/7074/1514/2317/7482/355/7473/7477/7078/10000/5336/1026/3678/2017/3339/2318/8321/4313/5777/60495/2065/7855/7479/11211/7484 31

## Sheet: ectoderm_DF2-KO_4FC_down
ID Description GeneRatio BgRatio pvalue p.adjust qvalue geneID Count
hsa04080 Neuroactive ligand-receptor interaction 39/323 367/8586 3.03435404183689e-09 8.64790901923514e-07 7.66573652674583e-07 1268/113091/1134/116/2891/5024/2902/1137/2740/6750/1129/4889/6752/7200/116443/7433/5734/1910/130574/2566/80763/9248/1143/2556/2904/4887/2918/1813/4986/2890/2897/1901/2894/6866/2743/2917/706/1906/5443 39
hsa05033 Nicotine addiction 11/323 40/8586 1.56729859220863e-07 2.2334004938973e-05 1.97974559015827e-05 57084/2891/2902/1137/57030/116443/2566/2556/774/2904/2890 11
hsa04024 cAMP signaling pathway 24/323 225/8586 3.63697853183908e-06 0.000345512960524713 0.000306271876365396 1258/116/108/2891/2902/2740/6750/1129/1261/6752/116443/3776/5142/2904/491/1813/10021/478/5337/2890/6662/2353/1906/5443 24
hsa04724 Glutamatergic synapse 16/323 115/8586 5.64514983395876e-06 0.000402216925669561 0.000356535778986869 57084/108/2891/2902/57030/3760/116443/6507/2775/2904/2918/5337/5579/2890/2897/2917 16
hsa04020 Calcium signaling pathway 25/323 253/8586 8.94830817450438e-06 0.00051005356594675 0.000452125044606537 4915/6588/108/5024/2902/1129/2261/2277/4914/2066/116443/2252/1910/6546/7423/5137/8822/774/2904/491/4233/8877/5579/3706/2263 25
hsa04360 Axon guidance 20/323 182/8586 1.54117042549817e-05 0.00073205595211163 0.00064891386336765 2042/2044/6092/1630/6585/22885/59277/9423/84628/64221/84448/223117/4233/8633/7223/2045/5362/57689/9723/6387 20
hsa05030 Cocaine addiction 9/323 49/8586 7.33534300606656e-05 0.00298653250961281 0.0026473418367759 2891/2902/1644/116443/2904/1813/8787/4128/2354 9
hsa05031 Amphetamine addiction 10/323 69/8586 0.000233124724328508 0.00830506830420311 0.00736183339984763 2891/2902/1644/116443/2904/5579/2890/4128/2353/2354 10
hsa04713 Circadian entrainment 12/323 97/8586 0.000263764394922973 0.00835253917256082 0.00740391283994311 116/108/2891/2902/3765/3760/2775/2904/5579/2890/51655/2353 12
hsa04010 MAPK signaling pathway 24/323 301/8586 0.000401331189221147 0.0114379388928027 0.0101388932013763 27091/4915/10368/10369/2261/2277/4914/2066/3310/2252/59285/55799/7423/8822/7042/774/10125/4233/5579/10912/2263/2353/781/23542 24
hsa05410 Hypertrophic cardiomyopathy 11/323 90/8586 0.000525588622011198 0.0136175233884719 0.0120709348595873 27091/10368/10369/3672/59285/55799/6546/7042/3696/781/1906 11
hsa05032 Morphine addiction 11/323 91/8586 0.000578214469691869 0.0137325936551819 0.0121729362040394 108/3765/3760/2775/2566/5142/2556/5137/774/5579/5138 11
hsa04514 Cell adhesion molecules 15/323 158/8586 0.000869791785801867 0.018562645076213 0.0164544222282221 7412/3122/58494/57863/84628/84631/4684/7122/114798/22865/3696/1003/9076/6900/57689 15
hsa05414 Dilated cardiomyopathy 11/323 96/8586 0.000911849231813972 0.018562645076213 0.0164544222282221 27091/10368/10369/108/3672/59285/55799/6546/7042/3696/781 11
hsa04933 AGE-RAGE signaling pathway in diabetic complications 11/323 100/8586 0.00128159088837623 0.0241548550940683 0.0214115059005592 1281/7412/2277/2152/7423/7042/1958/5579/6347/1906/7056 11
hsa04728 Dopaminergic synapse 13/323 132/8586 0.00135606204036875 0.0241548550940683 0.0214115059005592 2891/3765/1644/3760/2775/774/2904/3798/1813/5579/2890/4128/2353 13
hsa05412 Arrhythmogenic right ventricular cardiomyopathy 9/323 77/8586 0.00228859899850304 0.0375552081113931 0.0332899351679939 27091/10368/10369/3672/59285/55799/6546/3696/781 9
hsa04950 Maturity onset diabetes of the young 5/323 26/8586 0.00250341027421922 0.0375552081113931 0.0332899351679939 50674/4760/3175/3110/2645 5
hsa04721 Synaptic vesicle cycle 9/323 78/8586 0.00250368054075954 0.0375552081113931 0.0332899351679939 57084/440279/10814/57030/6507/6616/774/10815/26052 9

## Sheet: ectoderm_DF2-KO_4FC_up
ID Description GeneRatio BgRatio pvalue p.adjust qvalue geneID Count
hsa04742 Taste transduction 10/360 86/8586 0.00306618752318934 0.684049651971003 0.684049651971003 50831/9033/29850/50840/255022/259294/259290/6337/259295/50839 10
hsa05322 Systemic lupus erythematosus 13/360 137/8586 0.00483702843685578 0.684049651971003 0.684049651971003 3108/8362/3109/721/8370/8363/717/720/126961/333932/554313/8337/723790 13
hsa04260 Cardiac muscle contraction 9/360 87/8586 0.0103975001841694 0.684049651971003 0.684049651971003 7134/4635/776/3270/4625/341947/477/93589/480 9
hsa05165 Human papillomavirus infection 23/360 331/8586 0.0118052366332881 0.684049651971003 0.684049651971003 5728/8321/7148/8517/5522/7855/9794/3680/3912/4855/534/7479/7450/525/7143/3909/11211/84667/7484/245972/10379/390992/28227 23
hsa04973 Carbohydrate digestion and absorption 6/360 47/8586 0.0130943923791457 0.684049651971003 0.684049651971003 776/277/276/278/477/480 6
hsa04964 Proximal tubule bicarbonate reclamation 4/360 23/8586 0.014300689588244 0.684049651971003 0.684049651971003 762/477/480/2747 4
