# Supplementary material for: Transcriptomic analysis of the m6A reader YTHDF2 in the maintenance and differentiation of human embryonic stem cells
Source: Stem Cells. 2025 May 26;43(7):sxaf032. doi: 10.1093/stmcls/sxaf032 (PMC12202760; doi:10.1093/stmcls/sxaf032)
Supplement: sxaf032_suppl_Supplementary_Tables_S1-S29 [file sxaf032_suppl_supplementary_tables_s1-s29.zip › Supplementary_tables_final2/Supplementary_Table18_GSEA_for_DF2-KO_ectoderm.csv]

ONTOLOGY	ID	Description	setSize	enrichmentScore	NES	pvalue	p.adjust	qvalue	rank	leading_edge	core_enrichment
CC	GO:0045211	postsynaptic membrane	158	-0.528459673377463	-2.35226631675586	0.0142857142857143	0.120757020757021	0.0988368356789409	1676	tags=42%	list=17%	signal=36%	2906/6533/55879/25945/2900/23345/1008/6536/440073/2567/729956/2898/27092/3746/1948/4897/2892/401190/254263/57689/8825/729993/6900/2917/577/2743/2894/2897/2045/2890/26052/4986/22865/8787/5800/1813/491/3752/2904/114798/4900/2556/26045/23017/1143/22986/80852/6546/2566/27253/27065/64084/116443/2066/869/347731/1630/1129/347730/1137/2902/2891/1134/10369/10368/22895/27091
BP	GO:0021953	central nervous system neuron differentiation	109	-0.541503576798796	-2.29812315092679	0.0101010101010101	0.120757020757021	0.0988368356789409	1013	tags=28%	list=10%	signal=26%	9723/6900/7101/4808/2263/9201/1813/121643/2290/23017/9760/3400/3110/266727/6695/869/1996/1630/429/167826/1746/170302/2637/431707/1745/23440/10716/4915/7476/170825/8320
BP	GO:0001764	neuron migration	115	-0.536395030770344	-2.28531338271268	0.0114942528735632	0.120757020757021	0.0988368356789409	1270	tags=33%	list=13%	signal=29%	9856/221692/815/4897/7846/340533/6387/116983/83482/9723/6900/1600/9201/8633/1813/58158/1641/10752/2290/63923/84628/9423/266727/6376/6695/2018/1630/429/2823/167826/170302/92737/343472/2128/1281/4915/8320/85508
CC	GO:0034702	ion channel complex	137	-0.516463512982896	-2.26257311454916	0.0138888888888889	0.120757020757021	0.0988368356789409	1508	tags=45%	list=15%	signal=38%	57348/3767/2567/729956/2898/1804/6324/27092/3746/777/3755/5144/3780/2892/219527/3762/254263/729993/781/2743/118427/2897/2890/7223/9196/57628/3764/10021/6331/3752/2904/774/9472/6335/2556/1143/5142/2566/55799/59285/6833/6326/3776/116443/6328/3760/3788/57030/1261/9312/1137/2902/2891/1134/10369/3754/10368/10060/27091/1258/57084
MF	GO:0022836	gated channel activity	137	-0.484825350228469	-2.12396960308626	0.0138888888888889	0.120757020757021	0.0988368356789409	1389	tags=50%	list=14%	signal=44%	55800/2281/785/63895/23416/2562/27345/90134/9256/2906/2900/3767/2567/2898/6324/27092/3746/777/3755/3709/3780/2892/219527/3762/40/781/2743/2894/2897/2890/441027/9196/3764/10021/6331/3752/2904/774/6335/2556/41/1143/27133/2566/55799/59285/6833/6326/3776/116443/6328/131096/3760/3788/1261/9312/117531/3765/1137/2902/5024/2891/1134/10369/3754/10368/10060/27091/1258
MF	GO:0022839	monoatomic ion gated channel activity	137	-0.484825350228469	-2.12396960308626	0.0138888888888889	0.120757020757021	0.0988368356789409	1389	tags=50%	list=14%	signal=44%	55800/2281/785/63895/23416/2562/27345/90134/9256/2906/2900/3767/2567/2898/6324/27092/3746/777/3755/3709/3780/2892/219527/3762/40/781/2743/2894/2897/2890/441027/9196/3764/10021/6331/3752/2904/774/6335/2556/41/1143/27133/2566/55799/59285/6833/6326/3776/116443/6328/131096/3760/3788/1261/9312/117531/3765/1137/2902/5024/2891/1134/10369/3754/10368/10060/27091/1258
BP	GO:0050803	regulation of synapse structure or activity	145	-0.478678432738335	-2.11403950197404	0.0138888888888889	0.120757020757021	0.0988368356789409	1410	tags=32%	list=14%	signal=28%	9378/26050/2047/4897/7846/112755/2049/115703/2239/23316/40/577/2894/79012/3706/2045/26052/22865/5800/1813/2904/5621/114798/26045/84631/84628/7097/9423/266727/54674/64084/4914/869/8499/57030/91752/6585/347731/11178/6092/347730/2823/147381/4915/7476/57084
BP	GO:0007411	axon guidance	158	-0.46100939732944	-2.05203335595182	0.0142857142857143	0.120757020757021	0.0988368356789409	1968	tags=40%	list=20%	signal=33%	64218/5797/3730/7474/1020/57715/2737/54437/8851/4917/56896/10512/57549/6586/1909/8997/1944/9378/6324/3897/152330/2047/23114/1948/4897/2049/1002/1959/6387/9723/6900/1906/5362/2045/9355/115557/8633/5800/3798/27255/10752/2290/9211/4684/223117/64221/9423/2596/53942/4914/1826/85449/6585/1630/5458/6092/170302/2637/2044/2128/10716/56956/2042
BP	GO:0097485	neuron projection guidance	158	-0.46100939732944	-2.05203335595182	0.0142857142857143	0.120757020757021	0.0988368356789409	1968	tags=40%	list=20%	signal=33%	64218/5797/3730/7474/1020/57715/2737/54437/8851/4917/56896/10512/57549/6586/1909/8997/1944/9378/6324/3897/152330/2047/23114/1948/4897/2049/1002/1959/6387/9723/6900/1906/5362/2045/9355/115557/8633/5800/3798/27255/10752/2290/9211/4684/223117/64221/9423/2596/53942/4914/1826/85449/6585/1630/5458/6092/170302/2637/2044/2128/10716/56956/2042
BP	GO:0007416	synapse assembly	122	-0.476654799477507	-2.0244647994417	0.0136986301369863	0.120757020757021	0.0988368356789409	1533	tags=37%	list=15%	signal=32%	8927/575/57717/9378/26050/2047/1948/4897/2049/2239/23316/221935/40/577/2045/26052/22865/1813/114798/26045/2566/84631/84628/27253/7097/9423/266727/54674/64084/2596/53942/2066/4914/1826/869/6585/347731/11178/6092/347730/2823/92737/147381/4915/7476
CC	GO:0044309	neuron spine	110	-0.477250227579005	-2.01455710956383	0.0105263157894737	0.120757020757021	0.0988368356789409	1432	tags=33%	list=14%	signal=28%	575/729956/815/6553/3208/9495/2892/115703/9026/401190/254263/729993/40/56899/3706/2890/26052/9162/478/5800/1813/491/4900/80852/6546/5142/2852/8499/91752/11178/2823/2902/5024/2891/22895/4915
MF	GO:0005261	monoatomic cation channel activity	145	-0.455297491620189	-2.01077971474208	0.0138888888888889	0.120757020757021	0.0988368356789409	1420	tags=37%	list=14%	signal=32%	8645/2898/6324/27092/3746/777/3755/3709/3780/219527/3762/40/781/2897/7223/9196/3764/10021/6331/3752/2904/774/6335/41/1143/27133/302/55799/59285/6833/6326/3776/116443/6328/131096/3760/3788/304/1261/9312/117531/3765/1137/2823/2902/5024/1134/10369/3754/10368/10060/27091/1258
BP	GO:0050807	regulation of synapse organization	141	-0.455130335232316	-1.99495973291852	0.0138888888888889	0.120757020757021	0.0988368356789409	1410	tags=30%	list=14%	signal=27%	9378/26050/2047/4897/7846/2049/115703/2239/23316/40/577/2894/79012/3706/2045/26052/22865/5800/1813/2904/5621/114798/26045/84631/84628/7097/9423/266727/54674/64084/4914/869/8499/91752/6585/347731/11178/6092/347730/2823/147381/4915/7476
CC	GO:0043197	dendritic spine	108	-0.466995362257653	-1.98938590130218	0.01	0.120757020757021	0.0988368356789409	1432	tags=31%	list=14%	signal=27%	575/729956/815/3208/9495/2892/115703/9026/401190/254263/729993/40/56899/3706/2890/26052/9162/478/5800/1813/491/4900/6546/5142/2852/8499/91752/11178/2823/2902/5024/2891/22895/4915
CC	GO:0008021	synaptic vesicle	114	-0.466676910184067	-1.98428585309974	0.0112359550561798	0.120757020757021	0.0988368356789409	1659	tags=32%	list=17%	signal=27%	9498/116843/51762/8927/79772/6536/81615/8291/8677/5799/5864/8448/2890/4986/9892/9162/9627/1813/148281/25837/5413/23157/5142/6616/6833/6855/4311/57030/1644/55530/2902/22895/6860/6861/440279/57084
BP	GO:0010976	positive regulation of neuron projection development	103	-0.473559710104863	-1.98055122570042	0.0099009900990099	0.120757020757021	0.0988368356789409	872	tags=23%	list=9%	signal=21%	6324/221914/50487/23316/3706/10690/65009/440730/1270/51761/8507/63923/238/4058/653/9760/6376/4914/91752/1996/1268/4915/11075/2042
BP	GO:0048167	regulation of synaptic plasticity	111	-0.467896657440471	-1.97393398282411	0.0108695652173913	0.120757020757021	0.0988368356789409	1770	tags=39%	list=18%	signal=32%	9783/3815/5270/2906/10858/152404/79772/575/729956/2898/815/26059/152330/11170/5864/9495/8541/1959/729993/6900/7101/3706/2890/1813/2904/5621/4900/26045/22986/6616/27065/6855/6376/4311/869/11178/347730/2902/5024/10814/6860/4915/440279
BP	GO:0097305	response to alcohol	116	-0.458569243086472	-1.96630554059863	0.0113636363636364	0.120757020757021	0.0988368356789409	2118	tags=34%	list=21%	signal=27%	55915/4129/641/595/7804/10654/4747/6720/761/6586/117/5465/1646/3709/2/4615/111/1036/3248/2354/706/2353/2263/4986/9076/1813/2904/1545/7122/8061/18/5734/116443/2902/108/7412/1268/1393/5999
BP	GO:0032412	regulation of monoatomic ion transmembrane transporter activity	135	-0.446081132686911	-1.964863317369	0.0133333333333333	0.120757020757021	0.0988368356789409	1486	tags=30%	list=15%	signal=26%	6536/729956/2273/6324/3208/27092/3746/3755/5144/7114/9495/84766/219527/23542/254263/729993/1906/781/6769/6347/2745/10021/9472/65268/5621/5142/6833/342667/857/255738/5243/3788/130497/23072/6588/10369/10368/53822/10060/1393/27091
BP	GO:0022898	regulation of transmembrane transporter activity	137	-0.445567828742364	-1.95198647083111	0.0138888888888889	0.120757020757021	0.0988368356789409	1565	tags=31%	list=16%	signal=27%	1909/5292/6536/729956/2273/6324/3208/27092/3746/3755/5144/7114/9495/84766/219527/23542/254263/729993/1906/781/6769/6347/2745/10021/9472/65268/5621/5142/6833/342667/857/255738/5243/3788/130497/23072/6588/10369/10368/53822/10060/1393/27091
BP	GO:0032409	regulation of transporter activity	142	-0.441418485467896	-1.93507813085869	0.0138888888888889	0.120757020757021	0.0988368356789409	1565	tags=31%	list=16%	signal=27%	1909/5292/6536/729956/2273/6324/3208/27092/3746/3755/5580/5144/7114/9495/84766/219527/23542/254263/729993/1906/781/6769/6347/2745/10021/9472/65268/5621/5142/6833/342667/857/255738/5243/3788/130497/23072/6588/10369/10368/53822/10060/1393/27091
BP	GO:1901888	regulation of cell junction assembly	127	-0.443341067827919	-1.93213078234927	0.0136986301369863	0.120757020757021	0.0988368356789409	1410	tags=30%	list=14%	signal=26%	9378/26050/2047/11170/2824/2049/2239/23316/40/577/6281/2045/9076/22865/114798/26045/7122/2039/84631/84628/7097/9423/22998/857/266727/54674/64084/4914/869/6585/347731/11178/6092/347730/147381/4915/7476/2042
BP	GO:1904062	regulation of monoatomic cation transmembrane transport	155	-0.432094407578753	-1.92798167940341	0.0136986301369863	0.120757020757021	0.0988368356789409	1889	tags=36%	list=19%	signal=30%	23171/2258/55800/1020/2281/785/2257/2906/5587/1909/117/11151/2273/1804/6324/3208/3746/3755/5144/7114/9495/84766/219527/1906/781/6769/4986/9196/57628/5354/2745/10021/6331/2904/9472/65268/5621/6546/5142/59285/6833/342667/2852/857/255738/6376/3788/130497/23072/117531/2902/5024/6588/53822/10060/5999
BP	GO:0045165	cell fate commitment	137	-0.438828755175945	-1.92246328809883	0.0138888888888889	0.120757020757021	0.0988368356789409	1201	tags=28%	list=12%	signal=25%	4286/8643/1107/3570/1906/2139/10297/7101/9480/2263/6662/2303/58158/121643/2290/7041/652/9760/3110/10630/2596/56603/3175/2066/23040/429/167826/1746/170302/4762/1745/343472/4760/10716/7476/170825/64641/8320
BP	GO:0099003	vesicle-mediated transport in synapse	130	-0.435986308482886	-1.91797393271008	0.0133333333333333	0.120757020757021	0.0988368356789409	1387	tags=24%	list=14%	signal=21%	6456/26059/3208/1948/50632/6457/5864/112755/9024/8541/8448/5579/26052/5337/9892/10815/5413/80852/6616/27253/27065/6855/57030/1644/10814/22895/6860/6861/7476/440279/57084
BP	GO:0007611	learning or memory	152	-0.431768309665515	-1.91510731135081	0.0133333333333333	0.120757020757021	0.0988368356789409	1105	tags=27%	list=11%	signal=24%	29767/1959/57144/23542/1620/8326/23316/6900/577/2353/2890/4986/65009/1813/2904/5621/4900/7122/41/22986/8061/6616/7097/6833/6326/3776/139411/4311/4914/1996/4885/2740/2902/431707/54112/4762/6860/1268/10716/1393/4915
CC	GO:0070382	exocytic vesicle	120	-0.448354123286924	-1.9119082079951	0.0123456790123457	0.120757020757021	0.0988368356789409	1659	tags=31%	list=17%	signal=26%	9498/116843/51762/8927/79772/6536/81615/8291/8677/5799/5864/8448/2890/4986/9892/9162/9627/94121/1813/148281/25837/5413/23157/5142/6616/6833/6855/4311/57030/1644/55530/2902/22895/6860/6861/440279/57084
BP	GO:0006813	potassium ion transport	103	-0.455716739859389	-1.90592723249377	0.0099009900990099	0.120757020757021	0.0988368356789409	1420	tags=35%	list=14%	signal=30%	8645/2273/1804/6553/3746/3755/3780/219527/3762/2645/4986/9196/57628/3764/478/10021/1813/3752/9472/5621/84561/27133/6507/6833/857/3776/131096/3760/3788/57030/9312/3765/3754/10060/5999/57084
BP	GO:0050770	regulation of axonogenesis	103	-0.450684036060512	-1.88487914190505	0.0099009900990099	0.120757020757021	0.0988368356789409	1968	tags=35%	list=20%	signal=28%	64218/5058/2258/7474/1020/140578/57715/4747/54437/80128/10512/9856/3897/5454/9024/2049/1002/6387/9723/57689/6900/5362/2045/1600/114798/223117/9423/6696/1826/6585/1630/5458/6092/57611/4915/7476
BP	GO:0050769	positive regulation of neurogenesis	142	-0.425979566309144	-1.86739742465417	0.0138888888888889	0.120757020757021	0.0988368356789409	1121	tags=28%	list=11%	signal=25%	7804/56965/140578/6604/2737/4747/7424/3815/5270/8140/7516/1869/3897/1002/1959/6387/23316/706/7101/5362/3706/1638/1813/114798/2290/7052/7097/9423/2852/3400/6376/4311/1826/429/5458/6092/57611/23440/4915/170825
BP	GO:0006836	neurotransmitter transport	114	-0.434609152156448	-1.84793542048516	0.0112359550561798	0.120757020757021	0.0988368356789409	1872	tags=40%	list=19%	signal=33%	1020/64130/785/9783/27345/54407/8618/6533/9498/116843/55879/9379/79772/6536/8291/9378/815/26059/5799/2824/5864/112755/8541/8938/8825/8448/5579/9627/10815/1813/5413/41/1143/6616/6507/2852/6855/57030/1644/10814/22895/6860/6861/7476/440279/57084
BP	GO:0099504	synaptic vesicle cycle	120	-0.418541344542136	-1.78477812615837	0.0123456790123457	0.120757020757021	0.0988368356789409	1387	tags=22%	list=14%	signal=19%	6456/26059/6457/5864/112755/9024/8541/8448/5579/26052/5337/9892/10815/5413/6616/27253/6855/57030/1644/10814/22895/6860/6861/7476/440279/57084
CC	GO:0030426	growth cone	112	-0.421627667722628	-1.78309378394707	0.0108695652173913	0.120757020757021	0.0988368356789409	2360	tags=34%	list=23%	signal=26%	57616/85300/7070/10381/4131/9638/58155/27124/8941/2258/1020/4747/201255/1400/8851/22911/10439/10409/26059/3897/50861/116983/114787/23046/57447/8633/5800/6616/2596/1826/5101/91752/1996/1630/347730/2823/1268/11075
CC	GO:0030427	site of polarized growth	114	-0.417752207157287	-1.77626057058714	0.0112359550561798	0.120757020757021	0.0988368356789409	2360	tags=33%	list=23%	signal=26%	57616/85300/7070/10381/4131/9638/58155/27124/8941/2258/1020/4747/201255/1400/8851/22911/10439/10409/26059/3897/50861/116983/114787/23046/57447/8633/5800/6616/2596/1826/5101/91752/1996/1630/347730/2823/1268/11075
BP	GO:0021543	pallium development	128	-0.402266959525893	-1.75350982876505	0.0138888888888889	0.120757020757021	0.0988368356789409	946	tags=18%	list=9%	signal=16%	7101/9355/1600/478/2290/238/3400/266727/79633/93986/2018/84879/429/1746/170302/5455/1745/2044/4760/1281/10716/4915/8320
BP	GO:0001505	regulation of neurotransmitter levels	114	-0.40814814296945	-1.73542459116688	0.0112359550561798	0.120757020757021	0.0988368356789409	1872	tags=39%	list=19%	signal=32%	1020/64130/785/9783/27345/54407/8618/590/9498/116843/9379/79772/8291/9378/815/26059/5799/2824/5864/3176/112755/8541/1312/8938/8825/8448/4128/5579/9627/10815/1813/5413/41/1143/6616/18/6507/2852/6855/10814/22895/6860/6861/7476/440279
BP	GO:0032496	response to lipopolysaccharide	108	-0.40499735129048	-1.72527627860571	0.01	0.120757020757021	0.0988368356789409	1886	tags=34%	list=19%	signal=28%	7474/64332/54623/7001/59307/8140/5054/5578/654/85363/949/1948/57088/4615/3248/7056/1906/706/2353/27063/6347/2263/4986/9076/3764/129607/1543/5142/10417/7097/1910/5734/6833/6376/7412/1268/5122
BP	GO:0034764	positive regulation of transmembrane transport	110	-0.407947144333461	-1.7220166119401	0.0105263157894737	0.120757020757021	0.0988368356789409	1321	tags=25%	list=13%	signal=22%	27092/3746/7114/9495/84766/219527/1906/781/28999/6769/6347/2180/4986/5354/2745/9472/65268/6833/342667/2852/857/5243/6376/5458/2902/5024/10369/10368
BP	GO:0006261	DNA-templated DNA replication	102	-0.402669850105052	-1.69726432864333	0.00917431192660551	0.120757020757021	0.0988368356789409	4074	tags=70%	list=41%	signal=42%	5423/11073/63922/580/54617/59343/10714/25792/5424/546/142/144455/51507/4796/79892/5982/10926/58525/84515/5558/348654/10189/1763/253714/54107/5888/10721/9837/4172/2021/197342/604/1017/672/2237/23594/57662/9401/64785/5984/5985/6419/4171/201254/79075/5422/90381/23649/5426/6240/4998/5983/641/8099/51659/84296/4174/4173/5111/10293/4176/51053/55388/990/8318/9134/25939/11177/79733/898/1602
BP	GO:0016485	protein processing	107	-0.400725635182517	-1.69570698989518	0.0101010101010101	0.120757020757021	0.0988368356789409	1697	tags=30%	list=17%	signal=25%	590/5270/6196/9532/840/1718/5054/715/2619/25825/83464/649/5329/1363/745/7056/6900/6281/8996/5621/79258/2152/302/255738/5992/4311/1803/2161/5126/7092/27344/5122
BP	GO:0030072	peptide hormone secretion	112	-0.398549587844601	-1.68549492142884	0.0108695652173913	0.120757020757021	0.0988368356789409	1308	tags=23%	list=13%	signal=20%	5799/5864/1363/9024/111/8938/1906/2645/5579/5798/55512/301/94121/10815/1813/1113/6616/18/6833/2852/7200/116/2044/4760/1268/1393
BP	GO:0043270	positive regulation of monoatomic ion transport	107	-0.396734797258856	-1.67881939606902	0.0101010101010101	0.120757020757021	0.0988368356789409	1931	tags=38%	list=19%	signal=31%	23171/55800/1020/785/2257/162514/1909/3958/117/2273/815/6324/27092/3746/7114/9495/84766/219527/5159/6387/1906/706/781/6769/6347/4986/5354/2745/6331/9472/65268/6833/342667/2852/857/5243/6376/2902/5024/10369/10368
BP	GO:0050708	regulation of protein secretion	127	-0.384751111092937	-1.67678908910439	0.0136986301369863	0.120757020757021	0.0988368356789409	1921	tags=27%	list=19%	signal=22%	3708/9515/2281/6720/7424/9854/5066/654/3767/7430/4826/9024/111/8938/27063/2645/5579/94121/1813/1113/7042/9619/6616/18/7097/6833/2852/7200/81285/2044/6860/4760/1268/5122
BP	GO:0090596	sensory organ morphogenesis	137	-0.378359802970484	-1.6575550766071	0.0138888888888889	0.120757020757021	0.0988368356789409	1102	tags=23%	list=11%	signal=21%	23554/1290/221935/1906/118427/2263/6662/22882/7020/121643/1270/51761/2487/2290/6096/652/8842/9423/362/56603/84879/23418/1826/130497/7401/30813/1295/2637/4762/4915/8076/5456
BP	GO:0002790	peptide secretion	115	-0.388270806538866	-1.65422947529098	0.0114942528735632	0.120757020757021	0.0988368356789409	1308	tags=23%	list=13%	signal=20%	5799/5864/1363/9024/111/8938/1906/2645/5579/5798/55512/301/94121/10815/1813/1113/6616/18/6833/2852/7200/116/2044/4760/1268/1393
BP	GO:0051961	negative regulation of nervous system development	103	-0.393863654380142	-1.64724136533638	0.0099009900990099	0.120757020757021	0.0988368356789409	1034	tags=21%	list=10%	signal=19%	1620/9723/706/7101/2045/9355/1600/223117/7097/9423/6833/3400/6696/869/10683/6585/1630/6092/1746/1745/6860/7476
BP	GO:0045055	regulated exocytosis	112	-0.386068249382567	-1.63271044182577	0.0108695652173913	0.120757020757021	0.0988368356789409	1907	tags=35%	list=19%	signal=29%	5293/8941/1020/785/136/9783/3815/8618/9498/10257/57586/11151/7166/51760/26059/5864/112755/50487/8541/8938/8448/5579/376267/10125/10815/148281/25837/1113/5413/2039/6616/6855/10814/22895/6860/6861/1393/7476/440279
BP	GO:0045137	development of primary sexual characteristics	114	-0.383724261938041	-1.63157552439111	0.0112359550561798	0.120757020757021	0.0988368356789409	2073	tags=33%	list=21%	signal=27%	22862/4323/595/92/2175/7474/367/9289/23639/3815/6423/6586/5156/117/10409/666/4254/11144/3417/2/5159/1602/4808/9468/6662/5798/7042/1545/84159/5806/4914/10046/130497/6092/431707/344758/7022/56956
BP	GO:0010001	glial cell differentiation	134	-0.367443568747953	-1.62135979689599	0.0128205128205128	0.120757020757021	0.0988368356789409	1444	tags=25%	list=14%	signal=22%	79885/666/10100/23500/5454/4613/2824/7846/2908/745/1959/6900/7101/28999/6662/7223/1600/5354/58158/1270/56978/7097/79628/3400/2596/23418/57211/429/1746/92737/1745/4915/170825/8320
BP	GO:0002237	response to molecule of bacterial origin	115	-0.380345458223558	-1.62046349401106	0.0114942528735632	0.120757020757021	0.0988368356789409	1606	tags=30%	list=16%	signal=25%	59307/8140/5054/5578/654/85363/949/1948/57088/4615/3248/7056/1906/100133941/706/2353/27063/6347/2263/4986/9076/3764/129607/1543/5142/10417/7097/1910/5734/6833/6376/7412/1268/5122
BP	GO:0008406	gonad development	110	-0.379769938388858	-1.60307567219178	0.0105263157894737	0.120757020757021	0.0988368356789409	2073	tags=33%	list=21%	signal=26%	22862/4323/595/92/2175/7474/367/9289/23639/3815/6423/6586/5156/10409/666/4254/11144/3417/2/5159/4808/9468/6662/5798/7042/1545/84159/5806/4914/10046/130497/6092/431707/344758/7022/56956
BP	GO:0098742	cell-cell adhesion via plasma-membrane adhesion molecules	158	-0.358807605347389	-1.59711532738212	0.0142857142857143	0.120757020757021	0.0988368356789409	1498	tags=33%	list=15%	signal=28%	56098/25945/57549/152404/57717/1008/199731/222256/92211/3897/152330/3383/8642/1004/1002/57526/2239/56971/57689/221935/6900/65217/1600/9076/1003/253559/27328/22865/57575/7042/27255/114798/7122/54825/64221/84631/84628/27253/266727/57863/64084/6376/79633/23418/1005/1826/28316/869/5101/6092/1016/7412
CC	GO:0019898	extrinsic component of membrane	140	-0.36329356674598	-1.59701542307888	0.0140845070422535	0.120757020757021	0.0988368356789409	1729	tags=26%	list=17%	signal=22%	80700/5270/9267/5287/1008/7430/8997/222256/3208/5329/8642/1004/1002/8448/10297/6769/1003/9892/115557/301/94121/148281/5621/85397/6616/2775/2675/342667/255738/858/1005/28316/85449/283987/130497/1016/22895
BP	GO:0010038	response to metal ion	159	-0.356359317087448	-1.59014241439582	0.0136986301369863	0.120757020757021	0.0988368356789409	1502	tags=30%	list=15%	signal=26%	7474/1740/5111/64116/27345/3815/3795/5066/654/57586/3707/51760/3208/3746/5359/7846/3726/221184/2354/1906/706/2353/131034/3706/55532/9076/55512/1813/148281/7020/6331/360/5621/1543/2039/18/6833/4547/857/1261/429/10369/6860/7412/6861/5122/1393
BP	GO:0030100	regulation of endocytosis	105	-0.375904859911285	-1.58745942005716	0.0103092783505155	0.120757020757021	0.0988368356789409	1589	tags=24%	list=16%	signal=20%	5587/5054/3958/79772/3208/1948/124930/50632/100506013/6457/112755/9026/84251/29763/8877/9892/1813/26045/302/857/255738/57030/347730/6860/2042
BP	GO:0003015	heart process	113	-0.374203988820614	-1.58530682406347	0.0112359550561798	0.120757020757021	0.0988368356789409	1370	tags=28%	list=14%	signal=25%	25937/6324/1839/100506013/5144/1490/3762/1906/781/3764/478/10021/1813/491/121643/6331/1113/3752/7042/7423/6508/6546/80763/5142/1910/857/3760/1129/2740/137868/10060/5999
BP	GO:0015833	peptide transport	123	-0.372881578349146	-1.58266250477306	0.0133333333333333	0.120757020757021	0.0988368356789409	1308	tags=33%	list=13%	signal=29%	6717/23657/23457/353500/3708/2281/6720/972/9854/51762/3767/4826/5799/5864/1363/9024/111/8938/6890/1906/2645/5579/5798/55512/301/94121/10815/1813/1113/51296/6616/18/6833/2852/7200/116/2044/4760/1268/1393
BP	GO:0060047	heart contraction	110	-0.374893092212128	-1.58248964714697	0.0105263157894737	0.120757020757021	0.0988368356789409	1347	tags=28%	list=13%	signal=25%	6324/1839/100506013/5144/1490/3762/1906/781/3764/478/10021/1813/491/121643/6331/1113/3752/7042/7423/6508/6546/80763/5142/1910/857/3760/1129/2740/137868/10060/5999
BP	GO:0007548	sex differentiation	140	-0.359842324825338	-1.58184398300795	0.0140845070422535	0.120757020757021	0.0988368356789409	2073	tags=33%	list=21%	signal=26%	22862/4323/595/92/2175/7474/367/9289/23639/3815/10388/6423/1718/6586/5156/58524/117/654/10409/666/4254/11144/8999/3417/2/5159/1602/4808/9468/6662/5798/7042/1545/653/84159/5806/4914/10046/130497/6092/431707/4762/344758/7022/7476/56956
BP	GO:0048588	developmental cell growth	140	-0.359124153812268	-1.57868694889212	0.0140845070422535	0.120757020757021	0.0988368356789409	1889	tags=29%	list=19%	signal=24%	2258/7474/1020/57715/54437/80128/10512/6586/1909/10439/5465/9856/51760/6456/3897/4897/8936/1002/6387/9723/1906/51299/2045/6662/9355/9201/8470/9472/63923/223117/9423/6696/1826/6585/1630/5458/57611/343472/6860/5999
BP	GO:0006898	receptor-mediated endocytosis	123	-0.371039321737851	-1.57484321137761	0.0133333333333333	0.120757020757021	0.0988368356789409	1339	tags=22%	list=13%	signal=19%	3208/27092/1948/124930/50632/8936/100506013/6457/9026/84251/6900/2890/26052/9892/1813/26045/302/6616/857/255738/53353/858/1803/347730/10369/10368/27091
BP	GO:0045664	regulation of neuron differentiation	113	-0.36911608136661	-1.56375201800045	0.0112359550561798	0.120757020757021	0.0988368356789409	1629	tags=30%	list=16%	signal=25%	6423/463/654/9315/51704/1944/4211/152330/4613/4897/6457/6387/6900/7101/6662/1600/5121/6658/22882/1270/2290/238/4058/652/1910/3400/9745/429/5458/1746/4762/1745/4760/50674
MF	GO:0001227	DNA-binding transcription repressor activity	RNA polymerase II-specific	131	-0.355870830965941	-1.55472270202678	0.0133333333333333	0.120757020757021	0.0988368356789409	1345	tags=24%	list=13%	signal=21%	7975/463/11278/5465/7025/79733/7227/122953/4286/2908/5463/83482/23316/1602/7101/7020/55502/3110/93986/63976/23040/9745/429/5458/170302/3642/84684/7022/50674/23440/85508
CC	GO:0032838	plasma membrane bounded cell projection cytoplasm	115	-0.363916135793274	-1.55046629369229	0.0114942528735632	0.120757020757021	0.0988368356789409	2598	tags=37%	list=26%	signal=28%	138162/5573/114327/1768/57662/129881/6647/8636/10084/126731/3182/7345/55329/1740/2737/4747/80128/283726/55036/80217/254050/144535/11337/3208/93233/50632/8936/92749/219670/9026/51566/345895/135138/27285/348807/124602/3798/127003/27019/85452/10382/26150/55638
MF	GO:0030545	signaling receptor regulator activity	145	-0.350990990128303	-1.55011959432445	0.0138888888888889	0.120757020757021	0.0988368356789409	1889	tags=41%	list=19%	signal=34%	2258/7474/1020/57715/54437/59353/7424/2257/6423/10512/116372/3958/66004/654/4254/375704/1890/1839/27122/649/8614/100506013/1490/8742/6387/9723/5443/1906/6347/2045/651/2100/9244/4879/1270/7042/8822/7423/223117/80763/130574/653/9235/652/2252/255738/6376/7200/6696/2277/1803/6750/6398/7857/4062/116/258/7476/64388
MF	GO:0001217	DNA-binding transcription repressor activity	134	-0.350343375949818	-1.54590449578257	0.0128205128205128	0.120757020757021	0.0988368356789409	1825	tags=27%	list=18%	signal=22%	84527/6932/9603/138151/100293516/7975/463/11278/5465/7025/79733/7227/122953/4286/2908/5463/83482/23316/1602/7101/7020/55502/3110/93986/63976/23040/9745/429/5458/170302/3642/84684/7022/50674/23440/85508
BP	GO:0051924	regulation of calcium ion transport	113	-0.364432733057658	-1.54391111770154	0.0112359550561798	0.120757020757021	0.0988368356789409	1589	tags=28%	list=16%	signal=24%	5587/3958/117/11151/815/3208/8614/5144/9495/84766/5159/6387/29763/706/781/6769/6347/5354/9472/5621/6546/5142/59285/342667/2852/857/6376/117531/2902/5024/6588/5999
BP	GO:0019932	second-messenger-mediated signaling	135	-0.348268604021059	-1.53402633397762	0.0133333333333333	0.120757020757021	0.0988368356789409	2007	tags=36%	list=20%	signal=29%	1012/51555/79625/3632/51196/3708/5139/2281/136/2906/11123/79772/117/10846/2977/3208/2982/5144/9495/3709/115004/10231/23576/118442/5443/1906/51655/5138/6662/29995/8877/4879/2904/9472/5621/10900/2039/6546/1910/57211/81285/2740/2902/5024/108/116/2044/7412/4760
BP	GO:0048608	reproductive structure development	146	-0.348747488618279	-1.53267737390318	0.0138888888888889	0.120757020757021	0.0988368356789409	2073	tags=32%	list=21%	signal=26%	22862/4323/595/92/2175/7474/367/9289/23639/3815/10388/5270/6423/1718/6586/5156/654/10409/666/4254/11144/3417/2/5159/4808/9468/2263/6662/5798/301/7042/1545/653/652/3400/84159/5806/4914/10046/130497/6092/431707/4762/344758/7022/7476/56956
BP	GO:0016358	dendrite development	148	-0.346813844148764	-1.53250526163351	0.0133333333333333	0.120757020757021	0.0988368356789409	1472	tags=21%	list=15%	signal=18%	9856/221692/1501/815/26050/2047/2049/115703/23542/23316/221935/7101/577/3706/1600/26052/9201/238/653/116443/84879/1826/8499/1996/1630/11178/23043/23072/50674/51412/7476
BP	GO:0061458	reproductive system development	148	-0.34667119872748	-1.53187493829909	0.0133333333333333	0.120757020757021	0.0988368356789409	2073	tags=32%	list=21%	signal=26%	22862/4323/595/92/2175/7474/367/9289/23639/3815/10388/5270/6423/1718/6586/5156/654/10409/666/4254/11144/3417/2/5159/4808/9468/2263/6662/5798/301/7042/1545/653/652/3400/84159/5806/4914/10046/130497/6092/431707/4762/344758/7022/7476/56956
BP	GO:0098739	import across plasma membrane	103	-0.365978555659361	-1.5306185503634	0.0099009900990099	0.120757020757021	0.0988368356789409	1764	tags=36%	list=18%	signal=30%	6550/54407/162514/6533/8140/3767/10991/6536/8645/113235/6553/777/9495/3762/6509/781/2180/3764/478/55244/10021/6331/774/5621/84561/6335/51296/6546/6507/6833/6326/6328/3760/1261/3765/10060/5999
MF	GO:0048018	receptor ligand activity	127	-0.350592818298155	-1.52792336523937	0.0136986301369863	0.120757020757021	0.0988368356789409	1384	tags=31%	list=14%	signal=28%	4254/375704/1890/1839/649/8614/100506013/1490/8742/6387/9723/5443/1906/6347/2045/651/9244/4879/1270/7042/8822/7423/223117/80763/653/9235/652/2252/6376/7200/6696/2277/1803/6750/6398/7857/116/258/7476/64388
BP	GO:0046879	hormone secretion	134	-0.345722942403404	-1.52551664351477	0.0128205128205128	0.120757020757021	0.0988368356789409	1308	tags=26%	list=13%	signal=23%	654/3767/4826/5799/5864/1363/50487/9024/111/8938/5443/1906/706/2645/5579/4986/5798/55512/301/94121/10815/1813/1113/6616/18/6833/2852/7200/6696/2740/116/2044/4760/1268/1393
BP	GO:1902075	cellular response to salt	103	-0.361175983369817	-1.51053293025762	0.0099009900990099	0.120757020757021	0.0988368356789409	1409	tags=27%	list=14%	signal=24%	3707/51760/3208/5029/7846/3726/221184/2354/1906/2353/131034/3706/5579/1958/9076/148281/6331/85397/7052/80339/2039/6507/1129/5024/4062/6860/6861/1393
CC	GO:0099568	cytoplasmic region	141	-0.343637086481267	-1.50625457632404	0.0138888888888889	0.120757020757021	0.0988368356789409	2598	tags=35%	list=26%	signal=27%	138162/23025/5573/114327/1768/57662/129881/6647/8636/10084/9699/126731/3182/7345/55329/1740/2737/4747/80128/9783/283726/55036/80217/254050/8927/144535/11337/26059/3208/93233/50632/8936/92749/219670/8541/9026/51566/345895/135138/27285/348807/124602/3798/127003/27019/85452/10382/26150/55638/440279
BP	GO:0046883	regulation of hormone secretion	107	-0.355777013595279	-1.50550280748264	0.0101010101010101	0.120757020757021	0.0988368356789409	1178	tags=23%	list=12%	signal=21%	50487/9024/111/8938/5443/1906/706/2645/5579/4986/301/94121/1813/1113/6616/18/6833/2852/7200/6696/116/2044/4760/1268/1393
MF	GO:0030546	signaling receptor activator activity	132	-0.345099511780325	-1.50530120890594	0.0131578947368421	0.120757020757021	0.0988368356789409	1384	tags=30%	list=14%	signal=26%	4254/375704/1890/1839/649/8614/100506013/1490/8742/6387/9723/5443/1906/6347/2045/651/9244/4879/1270/7042/8822/7423/223117/80763/653/9235/652/2252/6376/7200/6696/2277/1803/6750/6398/7857/116/258/7476/64388
BP	GO:0061448	connective tissue development	123	-0.352572821819623	-1.49646380431662	0.0133333333333333	0.120757020757021	0.0988368356789409	1305	tags=22%	list=13%	signal=19%	649/4613/7227/3491/1490/5159/3570/1906/651/6662/1958/2303/3696/55512/2487/653/652/3400/84159/2261/130497/5458/1746/1281/7476/64641/340260
BP	GO:0099173	postsynapse organization	111	-0.352626686809289	-1.48764003605238	0.0108695652173913	0.120757020757021	0.0988368356789409	1955	tags=33%	list=19%	signal=27%	51201/7804/7474/1020/4747/8851/4739/9379/1501/7430/729956/9378/2047/4897/9118/2049/115703/9026/8326/23316/2743/2894/3706/2045/26052/22865/2904/5621/26045/23732/84628/2596/869/8499/91752/11178/7476
CC	GO:0030658	transport vesicle membrane	119	-0.346508511951503	-1.48731021992365	0.0116279069767442	0.120757020757021	0.0988368356789409	1659	tags=31%	list=17%	signal=26%	6720/972/3107/9498/116843/5066/8927/79772/6536/81615/8291/8677/5799/5864/29106/1363/254263/8448/2890/4986/5798/9162/94121/1813/148281/25837/4900/6833/6855/57030/55530/3122/22895/6860/6861/440279/57084
BP	GO:0098657	import into cell	127	-0.34040086971625	-1.48350569447474	0.0136986301369863	0.120757020757021	0.0988368356789409	1764	tags=34%	list=18%	signal=28%	6550/54407/162514/6533/116843/8140/3767/10991/6536/8645/113235/6553/777/2824/225689/9495/3762/6509/781/2180/3764/478/55244/10021/1813/6331/774/5621/84561/6335/51296/6546/80763/6616/6507/6833/6326/6328/3760/1261/3765/10060/5999
BP	GO:0007156	homophilic cell adhesion via plasma membrane adhesion molecules	102	-0.350569790643452	-1.47766116634722	0.00917431192660551	0.120757020757021	0.0988368356789409	1684	tags=36%	list=17%	signal=31%	23705/120114/56098/25945/57549/152404/57717/1008/199731/222256/92211/3897/152330/8642/1004/1002/57526/221935/6900/65217/1003/253559/27328/57575/27255/54825/64221/27253/57863/64084/79633/1005/1826/28316/5101/6092/1016
BP	GO:0043583	ear development	109	-0.345574897254699	-1.46660835825884	0.0101010101010101	0.120757020757021	0.0988368356789409	1339	tags=25%	list=13%	signal=22%	3208/4613/8642/10194/5159/8825/1906/65217/2263/6662/8549/7020/51761/7042/2487/2290/653/652/9423/3776/130497/7401/117531/2637/4762/4760/5456
BP	GO:0009914	hormone transport	137	-0.334293464339633	-1.46450501491555	0.0138888888888889	0.120757020757021	0.0988368356789409	1604	tags=28%	list=16%	signal=24%	140606/9854/8140/51762/654/3767/4826/5799/5864/1363/50487/9024/111/8938/5443/1906/706/2645/5579/4986/5798/55512/301/94121/10815/1813/1113/6616/18/6833/2852/7200/6696/2740/116/2044/4760/1268/1393
BP	GO:0050920	regulation of chemotaxis	107	-0.345067879246234	-1.46018613099118	0.0101010101010101	0.120757020757021	0.0988368356789409	2008	tags=37%	list=20%	signal=30%	3673/1012/64218/7474/57715/972/54437/7424/4739/10512/5587/5156/5054/4354/23604/1948/7114/5159/3570/6387/9723/1906/1901/6347/4233/5800/9750/57509/7423/2152/223117/1826/2277/1803/6585/5458/6092/406941/7857/10716
MF	GO:0035091	phosphatidylinositol binding	133	-0.331803258905102	-1.45993412685737	0.0126582278481013	0.120757020757021	0.0988368356789409	1184	tags=16%	list=12%	signal=14%	3709/117583/115703/115004/9026/22822/134829/5337/9892/7274/4900/302/79856/2596/219287/205147/80183/304/79674/22895/6861
BP	GO:0090257	regulation of muscle system process	107	-0.344342039954082	-1.45711467597762	0.0101010101010101	0.120757020757021	0.0988368356789409	1273	tags=24%	list=13%	signal=21%	2982/5144/407975/1490/1906/29995/8877/10021/6331/1113/9472/1143/6546/80763/5142/18/6833/2852/857/6752/114907/1129/9312/6588/4762/5999
BP	GO:1903522	regulation of blood circulation	107	-0.342713425143982	-1.45022304421048	0.0101010101010101	0.120757020757021	0.0988368356789409	1347	tags=27%	list=13%	signal=24%	6324/1839/100506013/5144/1490/3762/40/1906/781/478/10021/1813/491/121643/6331/1113/3752/7042/6508/6546/80763/5142/1910/857/3760/1129/2740/10060/5999
BP	GO:0009743	response to carbohydrate	104	-0.345197041978249	-1.44801537482166	0.0102040816326531	0.120757020757021	0.0988368356789409	1172	tags=17%	list=12%	signal=15%	9024/1490/111/8938/2645/5579/4986/1958/5798/80339/6546/6833/2852/4023/5024/2044/4760/5122
BP	GO:0045444	fat cell differentiation	124	-0.3393685228834	-1.44578394462068	0.0133333333333333	0.120757020757021	0.0988368356789409	2067	tags=32%	list=21%	signal=26%	28951/688/595/25999/7474/4037/3638/6720/57761/201501/55885/8091/6423/5156/5292/1869/7166/25937/122953/65989/5167/1959/83643/6900/1734/54463/2487/7041/80339/83723/2852/3400/84159/63976/374462/862/4023/222008/338761/64641
BP	GO:0051047	positive regulation of secretion	135	-0.327617831494958	-1.44306542476484	0.0133333333333333	0.120757020757021	0.0988368356789409	1921	tags=32%	list=19%	signal=26%	3708/8941/1020/136/7424/8618/9854/9498/51762/654/7430/4826/5029/5864/112755/50487/8938/6387/1906/27063/2645/6281/5579/376267/4986/55512/94121/1813/4879/7042/9619/302/18/7097/1910/6833/2852/7200/6696/81285/116/6860/5122
BP	GO:1901654	response to ketone	101	-0.344582109761745	-1.44133114838546	0.00917431192660551	0.120757020757021	0.0988368356789409	1390	tags=27%	list=14%	signal=23%	367/5111/4747/6720/6586/1152/3208/1646/5244/2/2908/111/2354/1906/706/2353/9076/7042/1545/5069/8061/7097/5734/857/6696/114907/108
BP	GO:0007160	cell-matrix adhesion	125	-0.335290949367693	-1.42576183242091	0.0138888888888889	0.120757020757021	0.0988368356789409	1564	tags=22%	list=16%	signal=19%	5054/10420/146183/10391/3897/11170/2824/340533/59339/1490/22801/9723/30008/2013/9480/6281/3696/55966/63923/2039/22998/3672/6376/3175/8499/7412/1281/2042
BP	GO:0001666	response to hypoxia	145	-0.322699286887842	-1.42517187548466	0.0138888888888889	0.120757020757021	0.0988368356789409	1253	tags=19%	list=12%	signal=17%	8614/3709/9124/6387/23576/1906/100133941/2353/1958/863/8996/1813/360/7042/7423/1543/6546/114757/18/7097/857/6326/3776/2277/1803/1137/5024/7412
BP	GO:0036293	response to decreased oxygen levels	152	-0.319787848080589	-1.41841824013142	0.0133333333333333	0.120757020757021	0.0988368356789409	1253	tags=19%	list=12%	signal=17%	8614/3709/9124/1490/6387/23576/1906/100133941/2353/1958/863/8996/1813/360/7042/7423/1543/6546/114757/18/7097/857/6326/3776/2277/1803/1137/5024/7412
BP	GO:0010721	negative regulation of cell development	143	-0.321700974444742	-1.41503424785185	0.0140845070422535	0.120757020757021	0.0988368356789409	1889	tags=31%	list=19%	signal=26%	2258/7474/1020/441478/57715/2737/130733/972/54437/80128/7001/3149/56896/10512/23240/9856/23500/4613/1620/10234/9723/6461/706/7101/2045/9355/1600/301/7274/2302/2487/223117/652/1910/9423/6833/3400/6696/10683/6585/1630/1746/1745/6860/7476
BP	GO:0015850	organic hydroxy compound transport	117	-0.32972319864897	-1.41045686175718	0.0111111111111111	0.120757020757021	0.0988368356789409	1715	tags=30%	list=17%	signal=25%	140606/80820/116843/114880/10257/654/57586/51760/9194/949/2824/5864/225689/5244/6387/5443/706/4986/6770/1813/148281/1113/360/64137/9619/302/18/4547/857/255738/6696/1137/6860/6861/1268
BP	GO:0007219	Notch signaling pathway	107	-0.332666944416721	-1.40771044681873	0.0101010101010101	0.120757020757021	0.0988368356789409	869	tags=21%	list=9%	signal=19%	83464/375704/23555/65989/1004/6662/2303/56892/8470/58158/7042/27255/80852/51441/3175/10683/429/6092/1746/92737/1745/170825
MF	GO:0004175	endopeptidase activity	145	-0.315091767793799	-1.39157396344833	0.0138888888888889	0.120757020757021	0.0988368356789409	591	tags=12%	list=6%	signal=11%	79258/2152/5069/2191/255738/170692/4311/1803/57211/2161/4316/5126/4326/11096/7092/162494/5122
BP	GO:1903532	positive regulation of secretion by cell	126	-0.322159595991498	-1.39023945399156	0.0140845070422535	0.120757020757021	0.0988368356789409	1921	tags=32%	list=19%	signal=26%	3708/8941/1020/136/7424/8618/9854/9498/51762/654/7430/4826/5864/112755/50487/8938/6387/1906/27063/2645/6281/5579/376267/4986/55512/94121/1813/7042/9619/302/18/7097/6833/2852/7200/6696/81285/116/6860/5122
BP	GO:0060326	cell chemotaxis	114	-0.325587511941505	-1.38438109919912	0.0112359550561798	0.120757020757021	0.0988368356789409	1789	tags=35%	list=18%	signal=29%	972/7424/3815/4739/5587/5156/5054/3958/1960/11151/2047/1839/4354/23604/5580/7114/5159/3570/6387/1906/1901/6347/57449/4233/301/5800/9750/1113/57509/7042/7423/5142/1910/3672/6376/2277/1803/406941/7857/7412
BP	GO:0006936	muscle contraction	157	-0.30934383141798	-1.38298467142571	0.0142857142857143	0.120757020757021	0.0988368356789409	1137	tags=22%	list=11%	signal=20%	1490/226/29767/3762/1906/781/6769/8877/3764/10021/1813/6331/1113/3752/51761/7423/1143/80852/6546/80763/5142/2775/18/1910/342667/2852/857/3760/6752/1129/9312/5024/1134/4762/10060
BP	GO:0050863	regulation of T cell activation	150	-0.310225853435775	-1.38197522412639	0.0131578947368421	0.120757020757021	0.0988368356789409	2736	tags=40%	list=27%	signal=30%	604/5530/4179/3146/86/3566/6601/5573/64410/1947/84695/1840/6647/9479/7070/23149/961/3105/6935/1604/10385/2175/64332/441478/6604/2737/6932/972/9308/7001/4004/3958/23240/1960/11151/3707/4254/1948/115004/3726/10077/6461/100133941/6347/10125/301/9750/2302/5621/652/9760/55824/857/56603/27240/1803/3604/3122/7412/51412
BP	GO:0043542	endothelial cell migration	116	-0.320877939808579	-1.37589705461887	0.0113636363636364	0.120757020757021	0.0988368356789409	2060	tags=29%	list=20%	signal=24%	388/1012/64218/5797/22846/5293/7474/7424/5587/5578/575/1960/949/1948/84913/7114/8742/2013/1906/7101/57449/2303/1003/57381/4233/301/2113/1545/2191/652/1803/406941/7857/7476
BP	GO:0030198	extracellular matrix organization	157	-0.306666753008346	-1.37101624655763	0.0142857142857143	0.120757020757021	0.0988368356789409	1164	tags=20%	list=12%	signal=18%	3491/2006/1490/4060/1290/30008/7101/170689/6662/25903/2303/55512/92949/7042/1545/302/2191/59277/25975/10630/857/858/5806/170692/255631/1803/4316/4326/1295/11096/7092/1281
BP	GO:0043062	extracellular structure organization	157	-0.306666753008346	-1.37101624655763	0.0142857142857143	0.120757020757021	0.0988368356789409	1164	tags=20%	list=12%	signal=18%	3491/2006/1490/4060/1290/30008/7101/170689/6662/25903/2303/55512/92949/7042/1545/302/2191/59277/25975/10630/857/858/5806/170692/255631/1803/4316/4326/1295/11096/7092/1281
BP	GO:0045229	external encapsulating structure organization	158	-0.304883375355913	-1.35708916028546	0.0142857142857143	0.120757020757021	0.0988368356789409	1164	tags=20%	list=12%	signal=18%	3491/2006/1490/4060/1290/30008/7101/170689/6662/25903/2303/55512/92949/7042/1545/302/2191/59277/25975/10630/857/858/5806/170692/255631/1803/4316/4326/1295/11096/7092/1281
BP	GO:0048863	stem cell differentiation	134	-0.306952818472448	-1.35444188371826	0.0128205128205128	0.120757020757021	0.0988368356789409	1785	tags=25%	list=18%	signal=21%	54437/3815/9219/8091/6423/10512/5156/1909/4054/4254/55698/2/1107/9723/4303/1906/2263/6662/2303/7042/2487/81606/4300/223117/652/1910/51441/2066/130497/2823/2637/7476/8320
BP	GO:0007162	negative regulation of cell adhesion	135	-0.30532096493767	-1.344853929186	0.0133333333333333	0.120757020757021	0.0988368356789409	2043	tags=31%	list=20%	signal=25%	4323/1012/10385/5420/441478/2737/972/7001/5270/27289/398/5054/3958/23240/654/5465/10391/11170/5580/340533/6387/10077/9723/5362/1600/301/5800/9750/2302/55966/5621/1545/2039/18/652/55824/170692/6376/6695/51441/1826/168002
BP	GO:0051604	protein maturation	148	-0.303219017528581	-1.33986790789865	0.0133333333333333	0.120757020757021	0.0988368356789409	1728	tags=24%	list=17%	signal=20%	84316/590/5270/6196/9532/840/1718/5054/715/2619/25825/4826/83464/649/23555/5329/1363/745/7056/6900/6281/8996/5621/79258/2152/302/255738/5992/4311/1803/2161/5126/7092/27344/5122
BP	GO:0009612	response to mechanical stimulus	113	-0.316100741744007	-1.33915371815698	0.0112359550561798	0.120757020757021	0.0988368356789409	1812	tags=29%	list=18%	signal=24%	63895/3815/54407/5270/9379/654/9856/4212/9378/3746/7846/4615/6387/2354/40/1906/2353/27063/5138/6662/441027/1813/51761/6335/6546/8061/6507/5734/3776/4914/117531/5024/4762
BP	GO:1990138	neuron projection extension	112	-0.315915389673249	-1.33602894378877	0.0108695652173913	0.120757020757021	0.0988368356789409	1886	tags=39%	list=19%	signal=32%	23327/23025/3913/8408/9043/2664/8636/57142/2335/4131/9699/114804/64218/7474/1020/57715/54437/80128/10512/6586/1909/10439/9856/51760/6456/3897/4897/8936/1002/6387/9723/1906/51299/9355/9201/63923/223117/9423/1826/6585/5458/57611/343472/6860
CC	GO:0005802	trans-Golgi network	127	-0.305727640587183	-1.33239581951562	0.0136986301369863	0.120757020757021	0.0988368356789409	1965	tags=23%	list=20%	signal=19%	92979/25999/8601/10133/144717/972/5066/5587/25825/8677/51760/666/29911/8938/23057/134829/10690/8549/54715/6616/164633/27065/2852/4311/3122/5126/51617/27344/5122
BP	GO:0019216	regulation of lipid metabolic process	149	-0.295107334372205	-1.31101030198475	0.012987012987013	0.120757020757021	0.0988368356789409	1853	tags=28%	list=18%	signal=23%	51422/3638/6720/57761/972/3815/5587/5156/654/5465/949/27122/23541/5580/50487/3417/3491/2908/5159/83643/3248/706/2171/6662/1958/8877/9926/114898/301/6770/238/64137/9619/653/116986/2852/857/80183/84879/2261/1917/1268
BP	GO:0060560	developmental growth involved in morphogenesis	148	-0.29549196941255	-1.30572353305751	0.0133333333333333	0.120757020757021	0.0988368356789409	1889	tags=27%	list=19%	signal=22%	2258/7474/1020/57715/54437/80128/6423/10512/6586/1909/10439/9856/51760/6456/3897/4897/8936/1002/6387/9723/1906/51299/1901/2263/2045/6662/9355/9201/63923/223117/652/9423/6696/1826/6585/1630/5458/57611/343472/6860
BP	GO:0018108	peptidyl-tyrosine phosphorylation	157	-0.291549557087931	-1.30343173990353	0.0142857142857143	0.120757020757021	0.0988368356789409	1629	tags=24%	list=16%	signal=21%	6423/4739/5156/54625/10420/654/51704/199731/4254/2047/1839/4486/5580/2049/5159/3570/55872/2263/2045/4233/5168/9244/1270/5621/238/2039/4058/2252/857/2066/4914/2261/8784/64092/3645/2044/4915/2042
MF	GO:0008017	microtubule binding	153	-0.33772666483914	-1.49918827417232	0.0144927536231884	0.121468926553672	0.0994195141501506	3245	tags=50%	list=32%	signal=34%	4133/55219/90417/1069/11345/79187/11127/23095/81930/10982/221035/23303/9448/29127/400954/547/157922/147841/2597/9493/51199/57821/11043/3832/84722/403/57662/83473/9787/8636/23255/146909/93323/4131/126731/332/90990/56992/55605/25999/2258/4600/347240/9832/166614/10634/3797/283726/151393/3834/348235/256364/84056/79805/7430/11337/4281/29911/26112/84251/3801/10297/26052/124602/23046/79745/3798/1641/562…
CC	GO:0150034	distal axon	164	-0.504062549398744	-2.23066538367888	0.0151515151515152	0.123934837092732	0.101437805038913	861	tags=35%	list=9%	signal=32%	8941/2258/1020/4747/201255/1400/8851/9256/9498/22911/10439/10409/222256/26059/3897/3746/5864/9024/50861/116983/5579/114787/4986/23046/5798/57447/8633/478/10815/5800/1813/5621/63923/23157/6546/6616/2852/3776/2596/6855/1826/5101/91752/1996/1630/1129/347730/2823/2902/5024/10814/1268/5122/1393/4915/440279/11075
BP	GO:0051962	positive regulation of nervous system development	171	-0.480969844351628	-2.12434419704509	0.0166666666666667	0.123934837092732	0.101437805038913	1968	tags=35%	list=20%	signal=29%	64218/7804/57633/56965/140578/6604/2737/4747/7424/3815/5270/8140/7516/575/1869/9378/26050/3897/2047/2049/1002/1959/6387/23316/40/706/7101/577/5362/3706/1638/22865/1813/114798/2290/26045/7052/84631/7097/9423/2852/3400/54674/64084/6376/4311/4914/1826/869/347731/429/5458/6092/347730/57611/147381/23440/4915/7476/170825
CC	GO:1902495	transmembrane transporter complex	170	-0.45919350903613	-2.01595894362375	0.0166666666666667	0.123934837092732	0.101437805038913	1508	tags=36%	list=15%	signal=32%	57348/3767/2567/729956/2898/1804/6324/27092/3746/777/3755/5144/3780/2892/219527/3762/254263/729993/781/2743/118427/2897/2890/7223/9196/57628/3764/478/10021/6331/3752/2904/774/9472/6335/2556/1143/5142/2566/55799/59285/6833/6326/3776/116443/6328/3760/3788/57030/1261/9312/1137/2902/2891/1134/10369/3754/10368/10060/27091/1258/57084
BP	GO:0050890	cognition	172	-0.449270170218286	-1.98693740695129	0.0166666666666667	0.123934837092732	0.101437805038913	1432	tags=31%	list=14%	signal=27%	729956/2628/4212/9378/55450/11170/7846/29767/1959/57144/23542/1620/8326/23316/6509/6900/577/2353/2890/4986/57477/65009/1813/2904/5621/4900/10752/7122/41/22986/8061/6616/7097/6833/6326/3776/139411/84879/4311/4914/1996/4885/2740/3122/1137/2902/431707/54112/4762/6860/1268/10716/1393/4915
MF	GO:0005216	monoatomic ion channel activity	188	-0.439484872658973	-1.98393347091979	0.0166666666666667	0.123934837092732	0.101437805038913	1438	tags=35%	list=14%	signal=30%	2567/8645/2898/6324/27092/3746/777/3755/3709/3780/2892/219527/3762/6509/40/781/2743/2894/2897/2890/7223/441027/9196/3764/10021/6331/3752/2904/774/6335/2556/41/1143/27133/302/2566/55799/59285/6833/6326/3776/116443/6328/131096/3760/3788/57030/304/1261/9312/117531/3765/1137/2823/2902/5024/2891/1134/10369/3754/10368/10060/27091/1258/57084
BP	GO:1902074	response to salt	188	-0.405988408431615	-1.83272290447627	0.0166666666666667	0.123934837092732	0.101437805038913	1573	tags=29%	list=16%	signal=25%	116372/1909/3767/57586/3707/51760/3208/27092/3746/5029/7846/5167/3726/221184/221935/2354/1906/706/2353/131034/3706/5579/4986/1958/9076/1813/148281/6331/360/85397/7052/1543/80339/2039/6546/18/6507/1910/4547/857/4914/1996/1129/429/5024/4062/10369/6860/6861/1268/5122/10060/1393/5999
BP	GO:0042886	amide transport	167	-0.403734217284561	-1.77303628537341	0.0166666666666667	0.123934837092732	0.101437805038913	1238	tags=24%	list=12%	signal=21%	5864/1363/9024/111/8938/6890/6509/1906/2917/2645/5579/5798/55512/301/94121/55244/10815/1813/1113/360/51296/6616/18/6507/6833/2852/4547/5243/7200/57030/4889/116/5455/2044/6860/4760/1268/1393/4915/57084
BP	GO:0070588	calcium ion transmembrane transport	168	-0.379716584202516	-1.66916168880233	0.0163934426229508	0.123934837092732	0.101437805038913	1339	tags=27%	list=13%	signal=24%	3208/27092/777/5144/9495/3709/1490/84766/1906/781/6769/7223/5354/8996/1813/491/6331/2904/774/9472/5621/6335/41/302/6546/5142/1910/55799/59285/342667/2852/857/6326/6376/116443/6328/304/117531/2823/2902/5024/6588/10369/10368/27091
BP	GO:0009306	protein secretion	176	-0.341446021484881	-1.51779515735603	0.0166666666666667	0.123934837092732	0.101437805038913	936	tags=16%	list=9%	signal=15%	27063/2645/5579/5798/301/94121/10815/1813/1113/7042/2039/9619/6616/18/7097/1910/6833/2852/4547/7200/869/81285/7857/116/2044/6860/4760/1268/5122
BP	GO:0035592	establishment of protein localization to extracellular region	176	-0.341446021484881	-1.51779515735603	0.0166666666666667	0.123934837092732	0.101437805038913	936	tags=16%	list=9%	signal=15%	27063/2645/5579/5798/301/94121/10815/1813/1113/7042/2039/9619/6616/18/7097/1910/6833/2852/4547/7200/869/81285/7857/116/2044/6860/4760/1268/5122
BP	GO:0006887	exocytosis	168	-0.325498286757151	-1.43082839314721	0.0163934426229508	0.123934837092732	0.101437805038913	1935	tags=33%	list=19%	signal=27%	5058/9515/5293/54843/8941/1020/64130/785/136/9783/3815/8618/9498/644150/51762/10257/57586/11151/7166/51760/26059/5864/112755/50487/9024/8541/8938/7127/8825/8448/29091/6281/5579/376267/55512/10125/301/94121/10815/148281/25837/1113/5413/286/2039/302/6616/6855/10814/22895/6860/6861/1393/7476/440279
BP	GO:0060271	cilium assembly	167	-0.321942632469572	-1.41384094966334	0.0166666666666667	0.123934837092732	0.101437805038913	3496	tags=48%	list=35%	signal=32%	79600/79867/55779/115704/54777/55262/65062/1540/80199/64792/8100/55764/49856/11020/57489/79140/125488/401024/11127/284001/2665/84747/56171/25776/22994/6102/10677/10938/199221/57545/8382/84071/138162/55835/9342/403/283232/25886/197335/27077/8814/5990/28981/27152/55329/5116/79734/347240/23639/10733/55036/80217/10257/254050/144535/25937/127733/93233/92749/225689/80216/50487/23224/345895/27285/9480/1…
BP	GO:0048638	regulation of developmental growth	176	-0.311920662235159	-1.38654909071996	0.0166666666666667	0.123934837092732	0.101437805038913	1595	tags=27%	list=16%	signal=23%	2258/7474/367/1020/57715/54437/80128/10512/5292/23286/10439/5465/9856/10409/7430/51760/3897/5454/4897/8614/407975/1002/6387/9723/1906/2263/2045/2303/1813/51761/9472/223117/652/9423/3776/84879/6696/2066/1826/2261/6585/1630/5458/170302/57611/343472/6860/5999
BP	GO:0048545	response to steroid hormone	168	-0.310078594055276	-1.3630463647032	0.0163934426229508	0.123934837092732	0.101437805038913	1176	tags=19%	list=12%	signal=17%	3417/2/1490/2908/1036/2354/1906/706/7101/2353/9076/2100/301/478/7042/1545/81606/5069/8061/7097/652/2852/857/6696/6752/114907/1261/81285/6750/5458/56937/5122
BP	GO:0070482	response to oxygen levels	170	-0.310439680858951	-1.36289742508983	0.0166666666666667	0.123934837092732	0.101437805038913	1273	tags=19%	list=13%	signal=17%	2982/8614/3709/9124/1490/5159/6387/23576/1906/100133941/2353/1958/863/8996/1813/360/7042/7423/1543/6546/114757/18/7097/10630/857/6326/3776/2277/1803/1137/5024/7412
CC	GO:1990351	transporter complex	179	-0.444505218302719	-1.96703025802208	0.0181818181818182	0.125955170657157	0.1030914014532	1508	tags=35%	list=15%	signal=30%	57348/3767/2567/729956/2898/1804/6324/27092/3746/777/3755/5144/3780/2892/219527/3762/254263/729993/781/2743/118427/2897/2890/7223/9196/57628/3764/478/10021/6331/3752/2904/774/51761/9472/6335/2556/1143/5142/2566/55799/59285/6833/6326/3776/116443/6328/3760/3788/57030/1261/9312/1137/2902/2891/1134/10369/3754/10368/10060/27091/1258/57084
MF	GO:0015267	channel activity	203	-0.420081338577006	-1.91766971905348	0.0192307692307692	0.125955170657157	0.1030914014532	1438	tags=33%	list=14%	signal=29%	2567/8645/2898/6324/27092/3746/777/3755/3709/3780/2892/219527/3762/6509/40/781/2743/2894/2897/2890/7223/441027/9196/3764/10021/6331/3752/2904/360/774/6335/2556/41/1143/27133/302/2566/55799/362/59285/6833/6326/3776/116443/6328/131096/3760/3788/57030/304/1261/9312/117531/3765/1137/2823/2902/5024/2891/1134/10369/3754/10368/10060/27091/1258/57084
MF	GO:0022803	passive transmembrane transporter activity	203	-0.420081338577006	-1.91766971905348	0.0192307692307692	0.125955170657157	0.1030914014532	1438	tags=33%	list=14%	signal=29%	2567/8645/2898/6324/27092/3746/777/3755/3709/3780/2892/219527/3762/6509/40/781/2743/2894/2897/2890/7223/441027/9196/3764/10021/6331/3752/2904/360/774/6335/2556/41/1143/27133/302/2566/55799/362/59285/6833/6326/3776/116443/6328/131096/3760/3788/57030/304/1261/9312/117531/3765/1137/2823/2902/5024/2891/1134/10369/3754/10368/10060/27091/1258/57084
BP	GO:0043010	camera-type eye development	179	-0.406598311569809	-1.79928412263053	0.0181818181818182	0.125955170657157	0.1030914014532	869	tags=24%	list=9%	signal=22%	23554/5159/221935/7101/6662/9355/2303/57381/1813/22882/491/58158/7020/121643/1270/51761/7042/1545/343035/1543/6096/652/8842/631/362/1411/56853/84879/23418/1826/57030/4081/5458/30813/2823/1746/1295/1745/343472/4760/4915/7476/57084
BP	GO:0010959	regulation of metal ion transport	185	-0.401714660347911	-1.78562067192769	0.0188679245283019	0.125955170657157	0.1030914014532	1889	tags=35%	list=19%	signal=29%	2258/55800/1020/2281/785/2257/5270/162514/5587/3958/117/11151/154215/2273/1804/815/6324/3208/3746/3755/8614/5144/9495/84766/219527/5159/6387/29763/706/781/6769/6347/2645/4986/55532/9196/57628/5354/2745/1813/6331/9472/65268/5621/6546/286183/5142/59285/6833/342667/2852/857/255738/6376/3788/130497/23072/117531/2902/5024/6588/53822/10060/5999
BP	GO:0051051	negative regulation of transport	189	-0.393689810628328	-1.76513291703984	0.0172413793103448	0.125955170657157	0.1030914014532	1592	tags=26%	list=16%	signal=23%	5569/5587/3958/79772/3767/6536/11151/8291/124930/2824/6457/5359/112755/5167/254263/2887/1906/29763/706/2917/2171/29091/5579/4986/301/94121/1813/1113/26045/41/2039/302/80763/18/7097/6833/857/255738/7200/4889/130497/23072/347730/6588/4762/6860/1268/1393/5999/2042
BP	GO:0021537	telencephalon development	181	-0.394698289675679	-1.74223083268496	0.0192307692307692	0.125955170657157	0.1030914014532	979	tags=19%	list=10%	signal=17%	6900/7101/9355/1600/478/1813/6331/4900/2290/238/6546/652/3400/266727/79633/93986/2018/5992/84879/2066/429/6092/1746/170302/5455/1745/2044/4760/1281/10716/4915/170825/8320/340260
CC	GO:0043235	receptor complex	181	-0.358443938352751	-1.58220113317525	0.0192307692307692	0.125955170657157	0.1030914014532	1686	tags=34%	list=17%	signal=29%	162514/2906/55879/93145/2900/5156/117/51704/2567/729956/9466/2898/26050/27092/5799/4486/3709/2892/22801/5159/3570/254263/10077/118442/729993/2917/118427/5362/2263/2897/2890/3696/4233/5354/9244/2904/2556/238/1143/4058/2566/2675/7097/7433/4547/3672/53353/116443/2066/4914/374462/2261/1137/2902/5024/2891/1134/10369/3645/10368/4915/27091
BP	GO:0071692	protein localization to extracellular region	180	-0.333509918204279	-1.48318939355023	0.0178571428571429	0.125955170657157	0.1030914014532	936	tags=16%	list=9%	signal=15%	27063/2645/5579/5798/301/94121/10815/1813/1113/7042/2039/9619/6616/18/7097/1910/6833/2852/4547/7200/869/81285/7857/116/2044/6860/4760/1268/5122
BP	GO:0042063	gliogenesis	183	-0.328347501303842	-1.45572993391079	0.0185185185185185	0.125955170657157	0.1030914014532	1527	tags=25%	list=15%	signal=22%	22911/1869/79885/666/10100/23500/5454/4613/2824/7846/2908/23224/745/1959/6900/706/7101/28999/6347/6662/7223/1600/5354/301/58158/1270/7042/2290/56978/7097/9423/79628/6833/3400/2596/6376/23418/57211/429/1746/92737/1745/1281/4915/170825/8320
BP	GO:1905475	regulation of protein localization to membrane	102	-0.333808167240016	-1.40701046954094	0.018348623853211	0.125955170657157	0.1030914014532	2050	tags=26%	list=20%	signal=21%	23657/4323/51201/25999/367/1020/8851/2817/116372/3958/7430/729956/3208/221914/9495/2239/8326/6769/57628/10815/5621/2039/23732/342667/2852/10369/2042
BP	GO:0009410	response to xenobiotic stimulus	193	-0.31050813726373	-1.40133195477728	0.0188679245283019	0.125955170657157	0.1030914014532	2105	tags=31%	list=21%	signal=25%	23492/4129/57468/7345/595/3673/5797/7804/5139/5111/64332/1645/6720/4837/4176/7424/590/10858/5066/6423/10512/10257/117/1869/3767/2567/26050/3746/9447/2947/2354/1906/706/2353/27063/2180/1813/5621/7042/1545/1543/6546/8061/5142/18/6507/10555/6833/5243/56603/2018/4914/6750/1644/4023/2902/4760/5122/1393
BP	GO:1990778	protein localization to cell periphery	194	-0.305807095168271	-1.38537515712358	0.0188679245283019	0.125955170657157	0.1030914014532	1955	tags=24%	list=19%	signal=19%	51201/25999/23241/2258/367/55800/1020/64130/10133/25945/51762/116372/3958/7430/1804/23114/23555/5864/8642/9495/112755/2239/8825/2013/6769/6281/57628/10815/25837/286/5621/9211/80852/6616/283576/342667/27065/2852/857/2066/23136/9312/23043/10369/10368/2042
BP	GO:0044782	cilium organization	181	-0.306303388137598	-1.3520484403611	0.0192307692307692	0.125955170657157	0.1030914014532	3496	tags=50%	list=35%	signal=33%	7016/989/285331/22920/4735/117178/7320/79600/79867/55779/115704/54777/55262/65062/1540/80199/64792/8100/55764/49856/11020/57489/79140/125488/401024/11127/284001/2665/84747/56171/25776/22994/6102/10677/10938/199221/57545/8382/84071/138162/55835/9342/403/283232/25886/8636/197335/27077/8814/5990/28981/27152/55329/5116/79734/347240/23639/10733/55036/4739/80217/10257/254050/144535/25937/127733/93233/9…
MF	GO:0001228	DNA-binding transcription activator activity	RNA polymerase II-specific	193	-0.293536029981052	-1.32473635736489	0.0188679245283019	0.125955170657157	0.1030914014532	1473	tags=22%	list=15%	signal=19%	5465/1960/4212/4211/5454/4613/5359/4286/2908/1959/3726/2354/4303/7101/4808/2353/9480/28999/6662/9355/1958/2303/2113/7020/2302/4602/8061/6096/63976/3175/5992/2313/5458/1746/170302/390874/2637/343472/4807/4760/7022/50674/64641
BP	GO:0051098	regulation of binding	193	-0.28159610165413	-1.27085112508173	0.0188679245283019	0.125955170657157	0.1030914014532	1886	tags=20%	list=19%	signal=17%	7474/1020/6604/57761/1400/23639/119/55906/201501/51053/151636/9532/8091/1869/3434/166/5465/3925/56963/5329/5580/7114/56341/9026/6281/9355/4233/9750/7122/302/652/857/255738/5334/5458/6588/4760/64388/64641
BP	GO:1901653	cellular response to peptide	189	-0.281673290387977	-1.26289983457084	0.0172413793103448	0.125955170657157	0.1030914014532	982	tags=14%	list=10%	signal=13%	2887/4303/1906/781/2353/28999/2645/5579/55532/2303/55512/478/5791/5621/27019/1545/80339/2852/857/255738/858/5458/2740/4023/3645/7412/1393
CC	GO:0005938	cell cortex	181	-0.281597711413062	-1.24299554386336	0.0192307692307692	0.125955170657157	0.1030914014532	2380	tags=29%	list=24%	signal=23%	9833/26012/50855/2995/130271/10518/83872/26086/4642/9699/55915/92154/25999/2868/4082/9783/56776/9854/4739/5587/8927/11151/7430/26059/4354/64236/57595/3709/1490/8541/117583/115703/9026/55964/7127/3918/2917/2263/26064/5579/7223/57477/83541/79745/5413/7122/23157/2039/79816/631/857/1397/440279
BP	GO:0048880	sensory system development	202	-0.403847196673892	-1.84274672544954	0.0196078431372549	0.126746123285916	0.103738777932914	1149	tags=24%	list=11%	signal=21%	124842/23554/5159/1290/221935/7101/118427/6662/9355/2303/57381/1813/22882/491/58158/7020/121643/1270/51761/7042/1545/343035/1543/6096/652/8842/631/362/170692/1411/56853/84879/23418/1826/57030/4081/5458/30813/2823/1746/1295/1745/343472/4760/4915/7476/8076/57084
BP	GO:0006816	calcium ion transport	202	-0.388936556514549	-1.77470977099181	0.0196078431372549	0.126746123285916	0.103738777932914	1367	tags=28%	list=14%	signal=24%	815/3208/27092/777/8614/5144/9495/3709/1490/84766/5159/6387/1906/29763/706/781/6769/6347/2645/5579/7223/5354/8996/1813/491/6331/2904/774/9472/5621/6335/41/302/6546/5142/1910/55799/59285/342667/2852/857/6326/6376/116443/6328/304/117531/1137/2823/2902/5024/6588/10369/10368/5999/27091
BP	GO:0003002	regionalization	198	-0.333686372122276	-1.51316491443003	0.02	0.126794871794872	0.103778677462888	903	tags=16%	list=9%	signal=15%	5362/2263/9355/2303/65009/121643/2302/27019/4010/731220/2290/4300/652/55502/56603/2018/5992/10683/130497/429/6092/1746/2637/7092/4762/1745/4760/10716/7476/170825/64388/8320
BP	GO:0009617	response to bacterium	198	-0.305317460189572	-1.38452063709828	0.02	0.126794871794872	0.103778677462888	1650	tags=25%	list=16%	signal=22%	840/761/59307/8140/5587/5054/5578/575/654/9466/85363/949/1948/5580/57088/4615/3570/3248/7056/161145/1906/100133941/706/2353/27063/6347/2263/4986/9076/3764/129607/1113/1543/5142/10417/7097/1910/5734/6833/857/6376/2277/4940/55026/4023/2823/11096/7412/1268/5122
MF	GO:0001216	DNA-binding transcription activator activity	195	-0.291776564253271	-1.32312800638124	0.02	0.126794871794872	0.103778677462888	1506	tags=23%	list=15%	signal=20%	1869/5465/1960/4212/4211/5454/4613/5359/4286/2908/1959/3726/2354/4303/7101/4808/2353/9480/28999/6662/9355/1958/2303/2113/7020/2302/4602/8061/6096/63976/3175/5992/2313/5458/1746/170302/390874/2637/343472/4807/4760/7022/50674/64641
BP	GO:0003012	muscle system process	199	-0.334254924372422	-1.51745382677619	0.0204081632653061	0.127744768793593	0.104556146242641	1273	tags=23%	list=13%	signal=21%	2982/5144/407975/1490/226/29767/3762/1906/781/28999/6769/29995/8877/3764/10021/1813/8470/6331/1113/3752/51761/9472/7423/1143/80852/6546/80763/5142/2775/18/1910/6833/342667/2852/857/3760/6752/114907/1129/9312/5024/6588/1134/4762/10060/5999
BP	GO:0060537	muscle tissue development	199	-0.331222513875099	-1.50368725947083	0.0204081632653061	0.127744768793593	0.104556146242641	1595	tags=25%	list=16%	signal=21%	10512/5156/1909/5292/5465/7763/57462/2047/1948/407975/2006/1959/5159/30008/10529/1906/2139/2353/27063/1901/2263/6662/1958/2303/65009/10021/8470/6331/4879/9472/7042/63923/6546/54715/653/652/857/858/3776/56603/2066/130497/1134/92737/137868/84466/1281/5999/8320
MF	GO:0046873	metal ion transmembrane transporter activity	201	-0.378490926796714	-1.71235470373442	0.0208333333333333	0.129585953878407	0.106063113759241	1873	tags=40%	list=19%	signal=33%	55800/2281/64116/785/64849/23416/6550/27345/54407/90134/9256/162514/2906/6533/9498/2900/142680/57348/3767/10991/6536/8645/2898/6553/6324/27092/3746/777/3755/200010/79815/3709/3780/219527/3762/40/781/2897/7223/55532/9196/3764/478/10021/491/6331/3752/2904/774/84561/6335/41/8671/27133/302/6546/6507/55799/59285/6833/6326/3776/116443/6328/131096/3760/84879/3788/57030/304/9312/117531/3765/2823/2902/103…
BP	GO:0001654	eye development	200	-0.407576542995398	-1.84948938403723	0.0212765957446809	0.130699088145897	0.10697418847767	1102	tags=24%	list=11%	signal=21%	23554/5159/1290/221935/7101/118427/6662/9355/2303/57381/1813/22882/491/58158/7020/121643/1270/51761/7042/1545/343035/1543/6096/652/8842/631/362/170692/1411/56853/84879/23418/1826/57030/4081/5458/30813/2823/1746/1295/1745/343472/4760/4915/7476/8076/57084
BP	GO:0150063	visual system development	200	-0.407576542995398	-1.84948938403723	0.0212765957446809	0.130699088145897	0.10697418847767	1102	tags=24%	list=11%	signal=21%	23554/5159/1290/221935/7101/118427/6662/9355/2303/57381/1813/22882/491/58158/7020/121643/1270/51761/7042/1545/343035/1543/6096/652/8842/631/362/170692/1411/56853/84879/23418/1826/57030/4081/5458/30813/2823/1746/1295/1745/343472/4760/4915/7476/8076/57084
BP	GO:0022407	regulation of cell-cell adhesion	207	-0.266198740696882	-1.21501909625503	0.0217391304347826	0.132716049382716	0.108625024719609	1955	tags=27%	list=19%	signal=22%	51201/10385/5420/7474/64332/441478/6604/2737/972/9308/7001/5270/3958/23240/5578/654/5465/1960/11151/3707/4254/1948/5329/5580/22915/340533/2049/6387/10077/6461/100133941/6347/2045/10690/10125/301/9750/2113/2302/5621/2039/18/652/55824/10630/857/266727/170692/6376/51441/1803/3122/84466/7412/51412
BP	GO:0042391	regulation of membrane potential	210	-0.470433576653825	-2.14428051878116	0.024390243902439	0.145312959153688	0.118935304762052	1889	tags=41%	list=19%	signal=34%	2258/55800/1020/2281/64116/785/63895/23416/2562/9783/27345/2257/55012/90134/2906/9498/55879/2900/10962/152404/388135/3767/2567/8645/9378/666/2273/2898/6324/3746/4897/112755/2892/3762/401190/23542/254263/8326/23316/40/1906/706/781/2743/2894/2897/2890/3764/2745/478/10021/1813/6331/3752/2904/9472/6335/2556/41/8671/1143/27133/6508/6546/2566/18/2852/857/3776/116443/131096/56853/3760/869/3765/1137/2902…
BP	GO:0043434	response to peptide hormone	210	-0.311125036429086	-1.41813719859306	0.024390243902439	0.145312959153688	0.118935304762052	1253	tags=18%	list=12%	signal=16%	8614/5580/5167/1490/1959/1036/6387/2887/4303/5443/1906/2353/28999/2645/5579/4986/55532/1958/2303/301/5791/27019/1545/80339/7097/1910/6833/2852/857/255738/858/5458/2740/4023/3645/1281/5122/1393
BP	GO:0042110	T cell activation	210	-0.287485585789557	-1.31038635767395	0.024390243902439	0.145312959153688	0.118935304762052	1984	tags=26%	list=20%	signal=21%	977/79840/64218/10385/5293/2175/2281/64332/441478/6604/2737/6932/972/9308/7001/3815/4004/3958/23240/1960/11151/3707/4254/1948/3383/115004/3726/3570/10077/6461/100133941/6347/1958/10125/301/8325/11119/9750/2302/4602/5621/652/5734/9760/55824/857/56603/27240/1803/3604/3122/7412/51412/8320
BP	GO:0001558	regulation of cell growth	210	-0.269310178332797	-1.22754113984819	0.024390243902439	0.145312959153688	0.118935304762052	2227	tags=30%	list=22%	signal=23%	2335/4131/6195/9699/4682/27346/23111/8835/114804/4323/347252/64218/51196/2258/7474/1020/57715/54437/80128/5270/6423/10512/6586/10439/5465/9856/51760/2273/3897/1839/11170/4897/8643/5167/1002/57144/6387/9723/1906/2045/8877/10071/2100/4879/9472/7042/2487/9211/223117/54825/9423/6695/84879/6696/1826/6585/1630/5458/57611/343472/6860/5999
BP	GO:0043523	regulation of neuron apoptotic process	120	-0.303537989352639	-1.29437144243737	0.0246913580246914	0.146226066385747	0.119682661966515	1521	tags=24%	list=15%	signal=21%	7516/11151/23321/666/9466/2898/50487/2908/8326/9723/54463/6347/2045/55532/9244/7020/1270/5621/7042/10752/23017/116986/255738/3672/6376/4914/429/1745/4915
BP	GO:0031346	positive regulation of cell projection organization	211	-0.40097516449427	-1.81929718403063	0.025	0.146301775147929	0.119744627841794	903	tags=27%	list=9%	signal=26%	3673/79625/55329/51196/7804/56965/257194/7474/23580/79734/2281/140578/4747/3815/4739/5587/51762/6324/3897/221914/50487/1002/6387/23316/5362/3706/54869/10690/26052/65009/440730/5168/9750/1270/51761/8507/51364/114798/63923/238/4058/653/9423/9760/6376/4914/1826/91752/1996/7401/5458/6092/2823/57611/1268/4915/11075/2042
CC	GO:0030133	transport vesicle	211	-0.36324468656851	-1.648107149533	0.025	0.146301775147929	0.119744627841794	1659	tags=26%	list=17%	signal=22%	9498/116843/5066/51762/8927/79772/57586/6536/81615/8291/8677/83464/5799/5864/29106/1363/254263/8448/1906/2890/4986/5798/9892/9162/9627/94121/1813/148281/25837/1113/5413/4900/23157/80763/5142/6616/6833/858/6855/4311/2261/57030/7401/1644/55530/3122/5126/2902/22895/6860/6861/5122/440279/57084
CC	GO:0097060	synaptic membrane	225	-0.546626926896644	-2.50871019412245	0.0256410256410256	0.146583666814881	0.119975349668079	1676	tags=41%	list=17%	signal=35%	2906/6533/9498/55879/25945/2900/23345/1008/6536/440073/2567/729956/9378/2898/26059/27092/3746/1948/4897/2892/9026/401190/254263/57689/8825/729993/6900/2917/577/2743/2894/5138/2897/2045/2890/26052/4986/3764/9892/9162/9627/478/22865/8787/5800/1813/491/3752/2904/27255/114798/4900/2556/26045/23017/1143/22986/80852/6546/8061/6616/2566/84628/27253/27065/2852/6326/57863/64084/6855/116443/3760/53942/2066…
BP	GO:0034765	regulation of monoatomic ion transmembrane transport	214	-0.424780916923454	-1.9258984793573	0.0256410256410256	0.146583666814881	0.119975349668079	1589	tags=34%	list=16%	signal=29%	5587/1909/117/3767/6536/11151/8645/2273/1804/6324/3208/27092/3746/777/3755/5144/7114/9495/84766/219527/3762/40/1906/781/6769/6347/4986/9196/57628/3764/5354/2745/10021/6331/3752/2904/774/9472/65268/5621/6335/27133/6546/5142/55799/59285/6833/342667/2852/857/255738/6326/5243/6376/6328/131096/3760/3788/130497/9312/23072/117531/3765/2902/5024/6588/10369/3754/10368/53822/10060/5999
BP	GO:0007389	pattern specification process	225	-0.322402222216925	-1.47964489432527	0.0256410256410256	0.146583666814881	0.119975349668079	976	tags=16%	list=10%	signal=15%	1906/10297/5362/2263/9355/2303/65009/121643/2302/27019/4010/731220/2290/4300/653/652/55502/56603/2018/5992/2066/10683/130497/429/6092/1746/2637/7092/4762/1745/4760/10716/7476/170825/64388/8320/340260
MF	GO:0015631	tubulin binding	214	-0.265861786850059	-1.20538091664323	0.0256410256410256	0.146583666814881	0.119975349668079	2853	tags=40%	list=28%	signal=29%	9448/29127/400954/547/157922/147841/5997/9126/2597/9493/51199/57821/11043/55835/3832/84722/672/158135/114327/403/57662/83473/9787/8636/23255/146909/93323/4131/126731/79739/332/90990/9638/56992/55605/28981/25999/5058/2258/4600/347240/9832/166614/10634/3797/8851/283726/151393/644150/3834/348235/256364/84056/79805/7430/11337/4281/29911/3925/26112/226/84251/50861/3801/135138/10297/284076/26052/124602…
BP	GO:0010817	regulation of hormone levels	218	-0.340514777709946	-1.54170426730145	0.0263157894736842	0.147041332143919	0.120349938181761	1308	tags=24%	list=13%	signal=21%	5799/27122/1646/8614/5864/1363/50487/9024/2908/111/8938/5443/1906/706/9249/1734/2645/5947/5579/4986/1958/5798/55512/301/94121/10815/1813/1113/1545/1543/6616/64377/18/653/1910/6833/2852/56603/7200/4311/6696/1803/2740/5126/116/216/2044/27344/4760/1268/5122/1393
BP	GO:0007600	sensory perception	216	-0.327904694563325	-1.4797374992966	0.0263157894736842	0.147041332143919	0.120349938181761	999	tags=24%	list=10%	signal=22%	3801/40/1906/84530/2917/9249/2171/7101/2743/54463/65217/6347/4986/441027/8787/1813/9750/491/7020/2918/51761/6335/343035/1690/41/80763/6096/6507/1910/124976/1411/59335/53942/23418/4311/4914/1261/7401/81285/5458/117531/375612/1137/30813/93035/5024/100507003/388939/1268/57369/1258/5456
BP	GO:1902904	negative regulation of supramolecular fiber organization	100	-0.311170631979062	-1.30464745385218	0.0263157894736842	0.147041332143919	0.120349938181761	2026	tags=27%	list=20%	signal=22%	6840/27124/25999/54961/2258/119/22911/11151/4281/10391/163782/3925/5580/7114/9026/29767/10297/11013/1901/1003/4233/2039/10382/23671/89795/406941/11075
BP	GO:0071560	cellular response to transforming growth factor beta stimulus	149	-0.290859605396817	-1.29213982403265	0.025974025974026	0.147041332143919	0.120349938181761	1054	tags=17%	list=10%	signal=16%	2908/3248/1906/2353/27063/9480/5138/2263/6662/9076/8483/1003/3696/7042/7041/7122/753/857/858/63976/3175/79674/56937/1745/1281/7476
MF	GO:0042277	peptide binding	130	-0.293025787776346	-1.2890675960044	0.0266666666666667	0.148164794007491	0.12126946579933	865	tags=17%	list=9%	signal=16%	2890/4986/478/2904/774/5621/7042/2346/25907/7097/1910/7433/64084/4311/6752/4889/2740/3122/2902/2891/344758/1393
MF	GO:0005543	phospholipid binding	220	-0.31340783041999	-1.41882970073183	0.027027027027027	0.148498498498498	0.121542595226806	1546	tags=21%	list=15%	signal=18%	5287/83851/575/57586/8291/51760/949/23541/3709/117583/115703/115004/9026/8938/84251/221184/8448/29763/22822/131034/134829/9468/5337/9892/55512/10125/301/94121/148281/7274/4900/2152/80339/9619/302/79856/2596/219287/205147/80183/4311/304/79674/22895/6860/6861/440279
BP	GO:0008015	blood circulation	223	-0.290471135377493	-1.32349759328136	0.027027027027027	0.148498498498498	0.121542595226806	1347	tags=25%	list=13%	signal=22%	6324/1839/5029/2982/100506013/5144/2006/1490/2837/3762/6387/23576/40/2013/5443/1906/781/6866/5138/2303/1003/3764/478/10021/5800/1813/491/121643/6331/1113/3752/4879/7042/7423/7122/80852/6508/6546/80763/5142/18/1910/6833/2852/857/3672/3760/2313/1129/81285/2740/137868/1268/10060/5999
CC	GO:0009897	external side of plasma membrane	122	-0.305643358285753	-1.29813907404462	0.0273972602739726	0.149701051994248	0.122526857520703	2013	tags=42%	list=20%	signal=34%	80274/3673/1012/3590/3977/10385/53340/972/3107/9308/3815/5270/8140/10495/5156/10257/10384/79465/9466/4897/11118/22801/3570/6387/7056/2239/100133941/1901/55068/1003/301/54718/9244/11119/5621/2152/4684/9619/6508/2675/255738/3672/5243/3760/3604/8784/117531/1137/2891/2044/7412
BP	GO:0050900	leukocyte migration	145	-0.278095317771151	-1.22818252687731	0.0277777777777778	0.150121432908318	0.122870929600869	1789	tags=30%	list=18%	signal=25%	972/119/7424/3815/4739/5054/3958/11151/9466/4254/4354/23604/3383/4615/3570/6387/2013/1906/1901/6347/10690/55512/301/5800/9750/2302/84675/1113/57509/7042/7423/5142/653/1910/5734/124976/3672/58494/6376/2277/1803/8784/7857/7412
BP	GO:0001501	skeletal system development	227	-0.262565882351172	-1.20051062833005	0.0277777777777778	0.150121432908318	0.122870929600869	1568	tags=21%	list=16%	signal=18%	5156/1909/654/166/4054/7763/4211/649/4613/8642/7227/3491/1490/1290/10234/1906/9249/2263/651/6662/2303/3696/55512/7020/7042/2487/63923/7052/9770/302/653/652/5734/124976/84159/56603/2313/2261/10683/130497/1746/7092/4762/1745/1281/7476/340260
CC	GO:0014069	postsynaptic density	224	-0.455041047591055	-2.05319198247762	0.0285714285714286	0.152741312741313	0.125015240804714	1955	tags=39%	list=19%	signal=32%	51201/7804/3708/1740/1020/6156/64130/23705/119/8851/2906/25945/2900/145773/79870/152404/6252/58512/388135/8927/575/6536/440073/1501/8997/729956/2898/815/55450/27092/1948/4897/6457/9495/2892/9026/4615/401190/23542/254263/57689/8825/729993/2171/577/2894/56899/2897/2045/2890/26052/9201/9162/22865/8787/5800/1813/491/339451/3752/2904/5621/114798/4900/26045/2039/22986/80852/6546/5142/2852/64084/2596/11…
BP	GO:0006260	DNA replication	158	-0.289448132973719	-1.28838420023704	0.0285714285714286	0.152741312741313	0.125015240804714	4074	tags=62%	list=41%	signal=37%	5423/11073/63922/580/54617/59343/10714/27154/25792/5424/1111/80010/890/546/6418/5928/142/8467/466/144455/79596/51507/10445/4796/79892/5982/10926/1660/58525/84515/5558/983/348654/10189/1763/6118/253714/54107/5888/10721/9837/4172/2021/197342/9126/604/1017/116028/86/4678/672/2237/54108/23594/57662/9401/64785/8412/5984/5985/6419/4171/201254/79075/5422/90381/23649/5426/6240/8208/4998/5983/51514/641/10…
CC	GO:0032279	asymmetric synapse	231	-0.458919445490646	-2.10781239238193	0.03125	0.164394946808511	0.134553471444569	1955	tags=39%	list=19%	signal=32%	51201/7804/3708/1740/1020/6156/64130/23705/119/8851/2906/9498/25945/2900/145773/79870/152404/6252/58512/388135/8927/575/6536/440073/1501/8997/729956/2898/815/55450/27092/1948/4897/6457/9495/2892/9026/4615/401190/23542/254263/57689/8825/729993/2917/2171/577/2894/56899/2897/2045/2890/26052/9201/9162/22865/8787/5800/1813/491/339451/3752/2904/5621/114798/4900/26045/2039/22986/80852/6546/5142/2852/640…
BP	GO:0023061	signal release	229	-0.381889597972527	-1.74009133323239	0.03125	0.164394946808511	0.134553471444569	1872	tags=34%	list=19%	signal=28%	1020/2281/64130/785/6720/9783/27345/54407/140606/8618/9854/9498/9379/51762/10257/79772/654/3767/57586/8291/4826/9378/51760/815/26059/5799/5864/1363/112755/50487/9024/8541/111/8938/6387/8825/8448/5443/1906/706/2645/5579/4986/5798/55512/9627/301/94121/10815/1813/148281/1113/5413/41/1143/6616/18/1910/6833/2852/6855/7200/6696/81285/2740/1137/116/10814/2044/22895/6860/4760/6861/1268/1393/7476/440279
BP	GO:0007517	muscle organ development	165	-0.277807266616654	-1.22314296779267	0.03125	0.164394946808511	0.134553471444569	1571	tags=24%	list=16%	signal=20%	463/1909/575/1960/10409/2273/57462/2047/1839/2006/22801/1959/5463/30008/4303/2353/27063/1901/339855/2263/1958/2303/9750/1270/7042/10290/54715/652/857/858/84159/56603/1134/92737/84466/4762/8110/1281/8320
BP	GO:0050767	regulation of neurogenesis	237	-0.38513227165164	-1.76719841695827	0.032258064516129	0.168800136542072	0.138159017615724	1968	tags=30%	list=20%	signal=25%	64218/7804/56965/2258/7474/1020/140578/57715/6604/2737/4747/54437/80128/7424/3815/5270/56896/8140/10512/7516/1869/9856/3897/23500/4613/1002/1959/6387/1620/9723/23316/706/7101/5362/6281/3706/2045/1638/9355/1600/1813/114798/2290/7052/223117/302/7097/55502/9423/6833/2852/3400/6376/51441/4311/6696/1826/10683/6585/1630/429/5458/6092/1746/57611/1745/6860/23440/4915/7476/170825
BP	GO:0032102	negative regulation of response to external stimulus	173	-0.274896664279153	-1.21284587852294	0.0338983050847458	0.176449598572703	0.144419925818114	1606	tags=25%	list=16%	signal=21%	59307/10512/5156/5054/25939/54625/5272/5465/9856/5329/5580/22915/2/7056/9723/55872/1906/6347/1003/5800/1813/55966/90355/223117/302/2191/80763/18/5734/6833/2852/170692/6376/116443/51441/6696/1803/4940/2161/4889/6585/6092/406941
CC	GO:0099572	postsynaptic specialization	238	-0.465623461781577	-2.12656855248196	0.0344827586206897	0.176701804538145	0.144626350582549	1955	tags=39%	list=19%	signal=32%	51201/7804/3708/1740/1020/6156/64130/23705/119/8851/2906/25945/2900/145773/79870/152404/6252/58512/388135/8927/575/1008/6536/440073/1501/8997/729956/2898/815/55450/27092/1948/4897/6457/9495/2892/9026/4615/401190/23542/254263/57689/8825/729993/2171/577/2743/2894/56899/2897/2045/2890/26052/9201/9162/22865/8787/5800/1813/491/339451/3752/2904/5621/114798/4900/2556/26045/2039/22986/80852/6546/5142/256…
BP	GO:0010720	positive regulation of cell development	238	-0.333242377193163	-1.52196531717241	0.0344827586206897	0.176701804538145	0.144626350582549	1953	tags=26%	list=19%	signal=21%	7804/10385/56965/5139/64332/140578/6604/2737/4747/972/9308/7424/3815/55012/5270/4739/8140/5578/7516/1869/1960/3707/4254/3897/50487/1002/1959/6387/6461/23316/706/7101/2353/5362/3706/1638/1003/10125/301/1813/114798/2290/7052/7122/7097/652/9423/9760/2852/3400/6376/4311/1826/429/5458/6092/3122/57611/23440/51412/4915/170825
CC	GO:0031012	extracellular matrix	240	-0.29537054904287	-1.354774567429	0.0344827586206897	0.176701804538145	0.144626350582549	1297	tags=24%	list=13%	signal=21%	3910/3383/221914/5359/22915/129804/3491/2006/2/1490/4060/1290/6387/2239/10234/30008/3918/80760/170689/2263/6281/25903/158038/8483/301/1404/7980/7042/7041/63923/2152/7052/1690/4684/302/10417/127435/59277/25975/10085/6275/54674/5806/170692/255631/869/2161/304/347731/4316/347730/4326/1295/11096/1281/7476/8076
CC	GO:0030312	external encapsulating structure	241	-0.302647188437515	-1.37709519992143	0.037037037037037	0.18881252386407	0.154538694961918	1297	tags=24%	list=13%	signal=21%	3910/3383/221914/5359/22915/129804/3491/2006/2/1490/4060/1290/6387/2239/10234/30008/3918/80760/170689/2263/6281/25903/158038/8483/301/1404/7980/7042/7041/63923/2152/7052/1690/4684/302/10417/127435/59277/25975/10085/6275/54674/5806/170692/255631/869/2161/304/347731/4316/347730/93035/4326/1295/11096/1281/7476/8076
BP	GO:0034329	cell junction assembly	252	-0.358483157113179	-1.63146148300072	0.0384615384615385	0.194073783359498	0.158844914484012	1533	tags=27%	list=15%	signal=23%	8927/5578/10420/575/57717/1008/1501/10391/222256/9378/26050/2047/11170/1948/4897/2824/2049/1004/1002/2239/23316/221935/40/577/6281/2045/26052/9076/1003/22865/5800/1813/114798/26045/7122/2039/2566/84631/84628/27253/7097/9423/22998/857/266727/54674/64084/2596/53942/1005/2066/4914/1826/28316/869/23136/6585/347731/11178/6092/347730/2823/92737/1016/147381/4915/7476/2042
BP	GO:1903530	regulation of secretion by cell	252	-0.353866609450974	-1.61045151490074	0.0384615384615385	0.194073783359498	0.158844914484012	1921	tags=33%	list=19%	signal=27%	3708/9515/8941/1020/2281/785/6720/136/9783/7424/27345/54407/8618/9854/9498/5066/51762/79772/654/3767/57586/7430/8291/4826/51760/815/5864/112755/50487/9024/111/8938/6387/8448/5443/1906/706/2917/27063/29091/2645/6281/5579/376267/4986/55512/9627/301/94121/10815/1813/148281/25837/1113/5413/7042/41/1143/9619/302/6616/18/7097/6833/2852/6855/7200/6696/4889/81285/1137/116/10814/2044/22895/6860/4760/6861/…
BP	GO:0001894	tissue homeostasis	124	-0.303393985693074	-1.29252456793181	0.04	0.1978	0.161894736842105	1522	tags=22%	list=15%	signal=19%	5578/4054/11151/92211/6456/25937/58476/7846/1490/65217/1901/9079/6662/9076/1003/7122/8842/6833/58494/84879/23418/6696/7401/216/4760/1281/1258
BP	GO:0060249	anatomical structure homeostasis	124	-0.303393985693074	-1.29252456793181	0.04	0.1978	0.161894736842105	1522	tags=22%	list=15%	signal=19%	5578/4054/11151/92211/6456/25937/58476/7846/1490/65217/1901/9079/6662/9076/1003/7122/8842/6833/58494/84879/23418/6696/7401/216/4760/1281/1258
BP	GO:0030217	T cell differentiation	130	-0.286443679436557	-1.26011184218287	0.04	0.1978	0.161894736842105	1969	tags=26%	list=20%	signal=21%	79840/64218/10385/5293/2175/64332/441478/6604/2737/6932/972/9308/7001/3815/23240/1960/3707/3726/3570/6461/1958/10125/301/8325/2302/4602/652/5734/9760/56603/3604/3122/51412/8320
BP	GO:0007178	transmembrane receptor protein serine/threonine kinase signaling pathway	198	-0.265948713139839	-1.20599549571523	0.04	0.1978	0.161894736842105	1502	tags=19%	list=15%	signal=16%	654/9315/5465/9856/4054/25937/23625/27122/56963/84913/3491/3248/2353/9480/651/1958/8483/1003/3696/55512/7042/7041/7122/653/652/753/857/858/63976/3175/168002/79674/56937/56884/1745/1281/64388
BP	GO:0008361	regulation of cell size	105	-0.308876691113548	-1.30439711010921	0.0412371134020619	0.201898540369501	0.165249297583041	2227	tags=30%	list=22%	signal=23%	2335/4131/23111/57468/64218/2258/7474/1020/57715/54437/80128/10512/10439/9856/3897/4897/1002/6387/9723/1906/2045/84561/223117/9423/6696/1826/6585/1630/5458/57611/343472
BP	GO:0018212	peptidyl-tyrosine modification	159	-0.286120523212045	-1.27672368245377	0.0410958904109589	0.201898540369501	0.165249297583041	1629	tags=24%	list=16%	signal=20%	6423/4739/5156/54625/10420/654/51704/199731/4254/2047/1839/4486/5580/2049/5159/3570/55872/2263/2045/4233/5168/9244/1270/5621/238/2039/4058/2252/857/2066/4914/2261/8784/64092/3645/2044/4915/2042
BP	GO:0010035	response to inorganic substance	253	-0.284094642530907	-1.28398497146053	0.0416666666666667	0.202001633986928	0.165333677330581	1886	tags=26%	list=19%	signal=21%	7474/1740/2281/5111/7352/64116/4747/27345/7001/3815/54407/140606/3795/5066/654/57586/3707/51760/3208/3746/5580/5359/7846/5167/3726/5159/221184/2354/1906/706/2353/131034/3706/2890/55532/9076/8877/55512/4233/301/1813/148281/7020/6331/360/5621/1545/1543/2039/6546/8061/18/1910/6833/4547/857/4914/1261/429/10369/6860/7412/6861/5122/1393
BP	GO:0051223	regulation of protein transport	253	-0.267291696965369	-1.20804292133872	0.0416666666666667	0.202001633986928	0.165333677330581	2079	tags=22%	list=21%	signal=18%	6717/54543/23657/54741/353500/5116/51201/3708/9515/1020/2281/3638/2737/6720/7424/8851/9854/5066/5569/5587/654/3767/7430/4826/3208/5580/9495/9024/111/8938/27063/2645/5579/94121/10815/1813/1113/5621/7042/2039/9619/6616/18/7097/652/79628/6833/2852/7200/22885/81285/2044/6860/4760/1268/5122
BP	GO:0032868	response to insulin	140	-0.279539428362857	-1.22883755540402	0.0422535211267606	0.203847475094469	0.166844455694372	1242	tags=16%	list=12%	signal=14%	5580/5167/1959/2887/4303/2353/28999/2645/5579/4986/1958/2303/5791/27019/80339/7097/6833/255738/858/5458/4023/3645
BP	GO:0060627	regulation of vesicle-mediated transport	251	-0.333398562463013	-1.50415952114683	0.0434782608695652	0.204761904761905	0.167592895281682	2008	tags=31%	list=20%	signal=26%	3673/1012/977/51201/25999/9515/8941/7474/1020/785/136/9783/8851/8618/9498/5587/51762/5054/3958/8927/79772/2619/57586/11151/7430/8291/51760/26059/3208/949/1948/124930/50632/100506013/6457/5359/5864/9495/112755/50487/9026/8938/84251/8448/29763/29091/6347/6281/5579/376267/8877/5337/9892/55512/65009/301/94121/10815/1813/148281/25837/5413/26045/7052/302/7097/857/255738/5806/6855/57030/347730/10814/228…
CC	GO:0005874	microtubule	251	-0.292701215094556	-1.32054954371486	0.0434782608695652	0.204761904761905	0.167592895281682	3072	tags=41%	list=31%	signal=30%	11127/23095/284001/81930/10982/115106/51143/56171/1808/221035/23303/89953/3831/29127/400954/547/157922/9493/1783/51199/25941/122060/57821/11043/138162/55835/3832/84722/158135/114327/403/221150/1768/57662/83473/129881/79643/146909/93323/10381/4131/126731/79739/9212/90990/9638/56992/55605/10376/6840/55329/5116/23098/25999/2258/1020/4600/347240/10634/3797/283726/151393/9532/3834/348235/22911/256364/…
CC	GO:0005788	endoplasmic reticulum lumen	157	-0.28684989141066	-1.2824209262639	0.0428571428571429	0.204761904761905	0.167592895281682	1253	tags=16%	list=12%	signal=14%	8614/23555/5329/29106/3491/1622/1290/11320/1906/51148/84141/92949/1356/79642/652/4547/255738/255631/6696/7857/1295/11096/258/1281/7476
BP	GO:0001525	angiogenesis	246	-0.282804293184226	-1.26163784656002	0.0434782608695652	0.204761904761905	0.167592895281682	2270	tags=36%	list=23%	signal=29%	10769/7070/26523/9734/1512/2335/23462/2254/9394/7716/388/4323/688/1012/79625/64218/5797/22846/5293/7474/441478/9289/7424/57007/8091/6423/5587/5156/1909/5054/5578/575/79805/1960/1944/4211/1890/2047/79733/1948/4897/100506013/3491/2049/1490/8742/23554/5159/7127/23576/9723/6461/2013/4303/1906/7101/577/1901/6347/2263/5579/2303/8877/1003/3696/57381/301/8325/2113/4879/7042/1545/7423/63923/2152/7122/302/…
BP	GO:0071559	response to transforming growth factor beta	153	-0.282892608253688	-1.25577671323629	0.0434782608695652	0.204761904761905	0.167592895281682	1054	tags=17%	list=10%	signal=15%	2908/3248/1906/2353/27063/9480/5138/2263/6662/9076/8483/1003/3696/7042/7041/7122/753/857/858/63976/3175/79674/56937/1745/1281/7476
BP	GO:0030900	forebrain development	250	-0.415230224236976	-1.87544982537773	0.0454545454545455	0.21204974271012	0.173557822515121	1051	tags=21%	list=10%	signal=19%	6387/9723/6900/7101/4808/2263/1638/9355/1600/9201/478/6658/1813/6331/4900/2290/238/6546/652/59336/9760/3400/266727/139411/79633/93986/2018/5992/84879/6752/2066/6585/1996/429/6092/1746/170302/2637/431707/5455/1745/2044/4760/50674/23440/1281/5122/10716/4915/7476/170825/8320/340260
BP	GO:0044057	regulation of system process	259	-0.408221120736382	-1.83766136070183	0.0454545454545455	0.21204974271012	0.173557822515121	1761	tags=35%	list=18%	signal=30%	27345/2257/92170/3815/1075/2906/10659/9379/51762/1909/152404/58512/5578/654/5465/10391/729956/9378/1890/6324/27092/1839/2982/100506013/5144/112755/407975/1490/9026/745/3762/1959/254263/23316/729993/40/2013/5443/1906/706/781/2171/4986/29995/8877/478/10021/5800/1813/491/121643/6331/1113/3752/4879/2904/9472/7042/1143/6508/6546/80763/5142/18/1910/6833/2852/857/58494/56853/3760/6696/6752/869/114907/11…
CC	GO:0098978	glutamatergic synapse	260	-0.466182180077187	-2.09389510228396	0.0476190476190476	0.215046749293325	0.176010803263867	1713	tags=31%	list=17%	signal=26%	8618/9256/2906/9498/9379/145773/58512/8927/1008/11151/729956/2898/6456/26059/3208/2047/27092/1948/2982/4897/50632/6457/8541/1004/9026/401190/254263/2239/8326/57689/729993/8448/577/2894/79012/3706/2045/2890/26052/3764/8787/10815/5800/1813/491/339451/114798/4900/9211/26045/22986/80852/6616/2566/84631/84628/27253/27065/6326/64084/116443/22885/2066/869/84435/1996/347731/1129/11178/23043/4885/2823/103…
CC	GO:0098984	neuron to neuron synapse	248	-0.446038952603548	-1.99051856912626	0.0476190476190476	0.215046749293325	0.176010803263867	1955	tags=37%	list=19%	signal=31%	51201/7804/3708/1740/1020/6156/64130/23705/119/8851/2906/9498/25945/2900/145773/79870/152404/6252/58512/388135/8927/575/6536/440073/1501/8997/729956/2898/815/55450/27092/1948/4897/6457/9495/2892/9026/4615/401190/23542/254263/57689/8825/729993/2917/2171/577/2894/56899/2897/2045/2890/26052/9201/9162/478/22865/8787/5800/1813/491/339451/3752/2904/5621/114798/4900/26045/2039/22986/80852/6546/5142/2852…
MF	GO:0008324	monoatomic cation transmembrane transporter activity	263	-0.36038182835913	-1.65699253275767	0.0476190476190476	0.215046749293325	0.176010803263867	1874	tags=36%	list=19%	signal=30%	440567/55800/2281/64116/785/64849/1528/63895/23416/6550/27345/54407/90134/9256/162514/2906/6533/9498/116843/2900/142680/57348/3767/10991/6536/8645/2898/113235/6553/6324/27092/3746/777/3755/200010/79815/3709/3780/219527/3762/50651/40/781/2897/7223/55532/9196/3764/478/10021/491/6331/3752/2904/774/84561/6335/41/8671/1143/51296/27133/302/6546/6507/55799/59285/6833/6326/3776/116443/6328/131096/3760/84…
MF	GO:0022890	inorganic cation transmembrane transporter activity	249	-0.348560787231911	-1.55152179191429	0.0476190476190476	0.215046749293325	0.176010803263867	1874	tags=36%	list=19%	signal=30%	440567/55800/2281/64116/785/64849/1528/23416/6550/27345/54407/90134/9256/162514/2906/6533/9498/116843/2900/142680/57348/3767/10991/6536/8645/2898/113235/6553/6324/27092/3746/777/3755/200010/79815/3709/3780/2892/219527/3762/50651/40/781/2897/2890/7223/55532/9196/3764/478/10021/491/6331/3752/2904/774/84561/6335/41/8671/51296/27133/302/6546/6507/55799/59285/6833/6326/3776/116443/6328/131096/3760/848…
MF	GO:1901702	salt transmembrane transporter activity	249	-0.333911436490174	-1.48631426500428	0.0476190476190476	0.215046749293325	0.176010803263867	1881	tags=38%	list=19%	signal=32%	284439/55800/2281/64116/785/64849/23416/2562/6550/27345/54407/90134/9256/162514/2906/6533/9498/2900/94097/10257/142680/57348/3767/10991/6536/2567/8645/2898/113235/6553/9194/6324/27092/3746/777/3755/200010/3709/3780/219527/3762/6509/40/781/2743/2897/7223/55532/9196/3764/204962/478/10021/491/6331/3752/2904/360/774/84561/6335/2556/41/8671/27133/6508/302/6546/2566/6507/55799/362/59285/6833/6326/3776/…
BP	GO:1901652	response to peptide	248	-0.300903121255374	-1.34282722813951	0.0476190476190476	0.215046749293325	0.176010803263867	1266	tags=18%	list=13%	signal=16%	3383/8614/5580/5167/1490/1959/1036/6387/2887/4303/5443/1906/781/2353/28999/2645/5579/4986/55532/1958/2303/55512/301/478/5791/774/5621/27019/1545/80339/7097/1910/6833/2852/857/255738/858/5458/2740/4023/3645/7412/1281/5122/1393
BP	GO:0070201	regulation of establishment of protein localization	264	-0.261960306953913	-1.20516243556063	0.0476190476190476	0.215046749293325	0.176010803263867	2079	tags=22%	list=21%	signal=18%	6717/54543/23657/54741/353500/5116/51201/3708/9515/1020/2281/3638/2737/6720/7424/8851/9854/5066/5569/5587/654/3767/7430/10391/4826/3208/5580/9495/9024/111/8938/27063/2645/5579/94121/10815/1813/1113/5621/7042/2039/9619/6616/18/7097/652/79628/6833/2852/7200/22885/81285/2044/6860/4760/1268/5122
BP	GO:0050673	epithelial cell proliferation	210	-0.25802548631007	-1.17610445151294	0.0487804878048781	0.219290465631929	0.179484187186369	2072	tags=28%	list=21%	signal=23%	5080/4323/27152/595/1012/92/5797/22846/5293/7474/367/64332/441478/7424/8805/3815/6423/5587/5578/654/79805/1960/949/4613/1948/100506013/84913/8742/2173/6387/1602/6347/2263/6662/130367/9076/5798/8549/1813/6331/7042/7423/2152/2191/653/652/1910/2252/857/858/2277/6489/130497/81285/406941/7857/170302/1295/7476
CC	GO:0098797	plasma membrane protein complex	262	-0.419127628768555	-1.90921609529437	0.05	0.222747747747748	0.182313892840209	1432	tags=31%	list=14%	signal=28%	729956/222256/2898/1804/83464/6324/27092/3746/777/3755/5144/8642/3780/2892/1004/22801/1002/219527/3762/84251/3570/254263/10077/8825/729993/781/10297/2743/118427/6281/2897/2890/9196/1003/57628/3764/3696/5354/478/8325/10021/6331/3752/2904/774/6335/1143/302/5142/2775/7097/55799/59285/6833/857/6326/3672/858/3776/116443/6328/3760/23418/3788/1005/28316/9312/3122/1137/2902/2891/1134/10369/137868/3754/36…
BP	GO:0043269	regulation of monoatomic ion transport	261	-0.404818918085871	-1.82139453446552	0.05	0.222747747747748	0.182313892840209	1589	tags=33%	list=16%	signal=28%	5587/1909/3958/117/3767/6536/11151/154215/8645/2273/1804/815/6324/3208/27092/3746/777/3755/8614/5144/7114/9495/84766/219527/3762/5159/6387/40/1906/29763/706/781/6769/6347/2645/4986/55532/9196/57628/3764/5354/2745/10021/1813/6331/3752/2904/774/9472/65268/5621/6335/27133/6546/286183/5142/55799/59285/6833/342667/2852/857/255738/6326/5243/6376/6328/131096/3760/3788/130497/9312/23072/117531/3765/2902/…
CC	GO:0000779	condensed chromosome	centromeric region	106	-0.305669307393211	-1.29159550403386	0.0505050505050505	0.222988816738817	0.182511202248044	4685	tags=80%	list=47%	signal=43%	29117/9918/1063/1639/6602/51164/6612/7158/23122/699/9985/7756/3192/128866/1062/324/23291/3619/10615/81620/64151/119504/57122/57082/84148/151246/546/6605/3835/6598/55055/2959/79902/11004/989/54908/4735/5253/891/92822/79172/51652/10540/55193/83540/90417/11258/81930/79019/701/51143/4085/8850/5905/11335/10524/147841/7272/1783/2491/86/11243/79980/10671/6601/221150/10403/1059/79643/201254/5501/55839/15…
BP	GO:0071241	cellular response to inorganic substance	109	-0.294017348166428	-1.24779983650308	0.0505050505050505	0.222988816738817	0.182511202248044	1502	tags=24%	list=15%	signal=21%	654/57586/3707/51760/3208/7846/3726/221184/2354/1906/706/2353/131034/3706/55532/9076/55512/148281/7020/6331/5621/1543/2039/6860/6861/1393
BP	GO:0031667	response to nutrient levels	225	-0.252448565738635	-1.15859695012766	0.0512820512820513	0.225413105413105	0.18449542660069	1866	tags=22%	list=19%	signal=18%	2281/64332/51422/7352/6720/10634/8805/54407/590/6423/38/7378/8140/5587/5292/5287/10991/5465/11337/11170/8614/2/1312/84251/7706/4303/6900/5443/706/2353/2180/360/1545/1543/6546/80763/255738/56603/84879/6696/6752/4914/6750/429/4023/27344/7412/1268/5122
CC	GO:0000776	kinetochore	100	-0.302756988197121	-1.26937150615778	0.0526315789473684	0.230321378667909	0.188512735028069	4594	tags=77%	list=46%	signal=42%	6602/51164/6612/7158/23122/699/9985/7756/3192/128866/1062/324/23291/3619/10615/81620/119504/57122/57082/84148/151246/6605/3835/6598/55055/2959/79902/11004/989/54908/4735/5253/891/92822/79172/51652/10540/55193/83540/90417/11258/81930/79019/701/51143/4085/8850/5905/10524/147841/7272/1783/2491/86/11243/79980/10671/6601/221150/10403/79643/201254/5501/55839/151648/332/9212/64105/387103/79682/11130/201…
BP	GO:0051046	regulation of secretion	274	-0.357364467662956	-1.66212955076926	0.0555555555555556	0.234805318138651	0.192182736042385	1921	tags=33%	list=19%	signal=28%	3708/9515/8941/1020/2281/785/6720/136/972/9783/7424/27345/54407/8618/9854/9498/5066/51762/79772/654/3767/57586/7430/8291/4826/51760/815/5799/5029/5864/112755/50487/9024/9026/111/8938/6387/8448/5443/1906/706/2917/27063/29091/2645/6281/5579/376267/4986/5798/55512/9627/301/94121/10815/1813/148281/25837/1113/4879/5413/7042/41/1143/9619/302/80763/6616/18/7097/1910/6833/2852/6855/7200/6696/4889/81285/1…
BP	GO:0007186	G protein-coupled receptor signaling pathway	287	-0.343650699579772	-1.5732440121441	0.0555555555555556	0.234805318138651	0.192182736042385	1281	tags=30%	list=13%	signal=27%	5029/2791/1646/3925/139189/100506013/5144/1363/9495/8490/111/2837/29767/8938/401190/5159/3248/6387/8326/118442/6900/5443/1906/2917/577/2743/6866/1901/51655/6347/5138/5579/4986/284339/8877/9162/8549/4233/301/8325/8787/1813/2918/1113/4879/4887/85397/11249/7052/26033/22986/9248/5142/2775/6096/1910/5734/7433/124976/2852/857/3776/2596/6855/11250/6376/6752/57211/84435/4889/1129/2532/81285/6750/2740/124…
BP	GO:0120031	plasma membrane bounded cell projection assembly	274	-0.305808829006205	-1.4223403207975	0.0555555555555556	0.234805318138651	0.192182736042385	2035	tags=24%	list=20%	signal=19%	688/27152/1012/55329/5116/51196/5420/23580/79734/347240/23639/3815/10733/55036/80217/10257/254050/57348/144535/7430/25937/127733/221178/23500/93233/92749/5580/225689/80216/50487/23224/345895/2013/27285/9480/1901/136332/348807/83543/54869/26052/5337/79645/5800/9750/2302/51364/27019/90355/85452/23157/84448/2039/9423/857/2596/22885/3175/5992/89846/7401/23043/2823/100507003/3754
BP	GO:0003013	circulatory system process	270	-0.293050501621612	-1.35124199352242	0.0555555555555556	0.234805318138651	0.192182736042385	1891	tags=33%	list=19%	signal=28%	5139/2258/367/4037/55800/2281/64849/6720/136/7424/27345/2257/54407/6196/10659/6533/9498/8140/1909/10257/654/28232/10991/6536/5465/10391/6456/25937/9194/6324/1839/5029/2982/100506013/5144/2006/1490/2837/3762/6387/23576/6509/40/2013/5443/1906/781/2171/6866/5138/2303/1003/3764/478/10021/5800/1813/491/121643/6331/1113/3752/4879/7042/7423/7122/8671/80852/6508/6546/80763/5142/18/6507/1910/6833/2852/857…
BP	GO:0007626	locomotory behavior	102	-0.298909123599916	-1.25991005499871	0.055045871559633	0.234805318138651	0.192182736042385	1207	tags=22%	list=12%	signal=19%	7846/111/57144/6387/6900/2743/1600/4986/1958/1813/4887/10752/238/1143/6616/18/7200/1826/1803/1996/347730/54112
BP	GO:0071396	cellular response to lipid	270	-0.262051953356208	-1.20830915456578	0.0555555555555556	0.234805318138651	0.192182736042385	1886	tags=24%	list=19%	signal=20%	7474/367/64332/54623/1645/3638/6720/8805/7001/55885/59307/8140/5054/5292/5578/1869/654/5465/85363/949/11170/1948/1646/5244/57088/2908/4615/111/1906/706/7101/2353/27063/6347/2263/6662/4986/9076/2100/129607/301/478/1545/81606/4058/5142/10417/6096/7097/652/1910/5734/2852/56603/6376/6696/6752/114907/130497/81285/5458/4023/56937/108/1393/2042
BP	GO:0040013	negative regulation of locomotion	192	-0.264430370145572	-1.19390886041437	0.0555555555555556	0.234805318138651	0.192182736042385	1051	tags=26%	list=10%	signal=24%	64218/5797/22846/7474/57715/9289/84978/972/54437/57522/6423/4739/10512/5054/79772/575/9466/225689/4286/340533/6387/9723/1602/6347/65009/5800/1813/9750/90355/1545/63923/7122/223117/114757/653/652/127435/5734/753/6833/22998/50859/6376/23671/1803/6585/89795/6092/406941/1281
BP	GO:0098771	inorganic ion homeostasis	217	-0.258792384981049	-1.16383155467322	0.0540540540540541	0.234805318138651	0.192182736042385	2079	tags=29%	list=21%	signal=23%	6717/57468/261729/25800/51196/3708/23241/7474/1020/79734/2281/64116/785/130733/8805/9256/5587/1909/142680/1534/654/11151/666/1152/2898/113235/26059/26507/8614/5144/3709/5167/6387/8326/1906/2890/5579/7223/55532/1003/478/8996/1813/491/4879/9472/5621/1356/84561/7052/6546/80763/6507/1910/2852/857/858/6376/57030/2902/1268/57084
BP	GO:0071375	cellular response to peptide hormone stimulus	156	-0.275134838955636	-1.22764296227154	0.0563380281690141	0.237099190890021	0.194060217970758	982	tags=13%	list=10%	signal=12%	2887/4303/1906/2353/2645/5579/55532/2303/5791/27019/1545/80339/2852/857/255738/858/5458/2740/4023/3645/1393
BP	GO:0031589	cell-substrate adhesion	193	-0.27374253442034	-1.23540775531795	0.0566037735849057	0.237208186760473	0.194149428576238	1564	tags=21%	list=16%	signal=18%	5054/10420/146183/57348/11151/10391/3897/2047/11170/55698/2824/340533/59339/3491/2049/1490/22801/9723/30008/2013/9480/6281/3696/5800/55966/63923/2039/59277/25975/22998/10085/10630/3672/6376/6695/3175/8499/1295/7412/1281/2042
BP	GO:0007159	leukocyte cell-cell adhesion	158	-0.274915349398527	-1.22369624197876	0.0571428571428571	0.238456901748041	0.195171472986263	1861	tags=25%	list=19%	signal=21%	64332/441478/6604/64116/2737/972/119/9308/7001/3958/23240/5465/1960/11151/7430/3707/4254/1948/3383/6387/10077/6461/100133941/51148/6347/10690/10125/301/9750/2113/2302/5621/652/55824/857/58494/1803/3122/7412/51412
BP	GO:0007409	axonogenesis	285	-0.39901768676566	-1.82146424072455	0.0588235294117647	0.240398638794361	0.196760739963667	1968	tags=33%	list=20%	signal=27%	64218/5797/3730/5058/2258/7474/1020/140578/57715/2737/4747/54437/80128/8851/4917/56896/10512/57549/6586/1909/22911/575/10439/9856/8997/1944/9378/26050/6324/3897/152330/2047/5454/23114/1948/4897/3925/5864/9024/2049/1002/1959/6387/9723/57689/6900/1906/7101/5362/2263/2045/9355/1600/9201/115557/8633/22865/5800/1813/3798/51761/27255/114798/10752/2290/9211/63923/4684/223117/64221/84631/84628/9423/2596/…
BP	GO:0007423	sensory organ development	286	-0.391636540052332	-1.78896071980869	0.0588235294117647	0.240398638794361	0.196760739963667	1225	tags=24%	list=12%	signal=22%	8642/10194/4286/124842/23554/5159/1290/8825/221935/1906/7101/65217/118427/2263/6662/9355/2303/57381/8549/6658/1813/22882/491/58158/7020/121643/1270/51761/7042/2487/1545/343035/2290/1543/6096/653/652/8842/9423/631/362/3776/170692/56603/1411/56853/84879/23418/1826/57030/130497/7401/4081/429/5458/117531/30813/2823/1746/1295/2637/4762/1745/343472/4760/4915/7476/8076/57084/5456
MF	GO:0004888	transmembrane signaling receptor activity	298	-0.328043500726	-1.49664196038615	0.0588235294117647	0.240398638794361	0.196760739963667	1180	tags=28%	list=12%	signal=26%	8643/2049/2892/22801/2837/5159/3570/3248/7056/8326/118442/2917/577/2743/2894/1901/5362/2263/2897/2045/2890/4986/8877/8633/8549/4233/8325/8718/9244/5800/1813/5791/2918/4887/2904/55504/2556/238/1143/22986/9248/4058/2566/6096/2675/7097/1910/5734/6833/7433/2852/11250/116443/6752/2066/4914/2261/57211/84435/4889/1630/8784/1129/2532/81285/6092/2740/124274/3122/1137/2902/5024/2891/1134/92737/54112/3645/1…
BP	GO:0006897	endocytosis	288	-0.288687882518131	-1.3224006083167	0.0588235294117647	0.240398638794361	0.196760739963667	1589	tags=20%	list=16%	signal=17%	5587/5054/3958/84439/79772/575/23221/7430/6456/29911/3208/949/27092/1948/124930/50632/8936/100506013/6457/112755/51435/5167/9026/84251/80975/375033/6900/29763/2890/26052/8877/9892/57381/5168/1813/9051/26045/302/10417/6616/857/255738/53353/858/5806/6855/1803/57030/347730/10369/92737/84466/10368/6860/6861/27091/2042
BP	GO:0048514	blood vessel morphogenesis	291	-0.264248413214195	-1.20592092243782	0.0588235294117647	0.240398638794361	0.196760739963667	1589	tags=24%	list=16%	signal=21%	5587/5156/1909/5054/5578/575/79805/1960/1944/4211/1890/2047/79733/9444/1948/4897/100506013/3491/2049/1490/8742/23554/3726/5159/7127/3248/23576/9723/6461/30008/2013/4303/1906/7101/577/1901/6347/2263/5579/2303/8877/1003/3696/57381/301/8325/2113/4879/7042/1545/7423/63923/2152/7122/302/2191/652/6833/221981/857/6376/2277/406941/7857/1295/2637/1281/4915/7476
BP	GO:0006935	chemotaxis	297	-0.376301288120933	-1.70539811207979	0.0625	0.24824297188755	0.203181145635172	1612	tags=32%	list=16%	signal=27%	4739/10512/57549/5587/6586/5156/1909/5054/3958/1960/11151/8997/1944/9378/1890/6324/3897/152330/2047/1839/4354/23604/23114/1948/4897/5329/5580/7114/3491/2049/1002/1959/5159/3570/6387/9723/6900/1906/1901/5362/6347/2045/9355/57449/5337/115557/8633/4233/301/5168/5800/9750/3798/1113/57509/7042/27255/10752/7423/2290/9211/2152/4684/223117/64221/8061/5142/652/1910/9423/2252/3672/2596/6376/53942/4914/1826…
BP	GO:0042330	taxis	297	-0.376301288120933	-1.70539811207979	0.0625	0.24824297188755	0.203181145635172	1612	tags=32%	list=16%	signal=27%	4739/10512/57549/5587/6586/5156/1909/5054/3958/1960/11151/8997/1944/9378/1890/6324/3897/152330/2047/1839/4354/23604/23114/1948/4897/5329/5580/7114/3491/2049/1002/1959/5159/3570/6387/9723/6900/1906/1901/5362/6347/2045/9355/57449/5337/115557/8633/4233/301/5168/5800/9750/3798/1113/57509/7042/27255/10752/7423/2290/9211/2152/4684/223117/64221/8061/5142/652/1910/9423/2252/3672/2596/6376/53942/4914/1826…
MF	GO:0015318	inorganic molecular entity transmembrane transporter activity	289	-0.326981238977723	-1.48534123357029	0.0625	0.24824297188755	0.203181145635172	1874	tags=35%	list=19%	signal=29%	440567/55800/2281/64116/785/64849/1528/23416/2562/6550/27345/54407/90134/9256/162514/2906/6533/9498/116843/2900/10257/142680/57348/3767/10991/6536/2567/8645/2898/113235/6553/6324/27092/3746/777/3755/200010/79815/3709/3780/2892/219527/3762/50651/6509/40/781/2743/2897/2890/7223/55532/9196/3764/478/10021/491/6331/3752/2904/360/774/54020/84561/6335/2556/41/8671/51296/27133/6508/302/6546/2566/6507/557…
BP	GO:0007507	heart development	304	-0.282570179592312	-1.28603238144223	0.0625	0.24824297188755	0.203181145635172	1654	tags=22%	list=16%	signal=19%	5066/840/55036/6423/10512/6586/5156/1909/5292/10439/5465/10409/80114/1948/100506013/92749/64236/8642/1363/407975/9124/3491/2006/5159/5463/10529/2013/1906/9249/27063/1901/5138/2263/6662/2303/3764/65009/10021/8470/121643/2302/6331/4879/4887/9472/7042/27019/7423/7122/6546/653/652/2852/3776/2066/57211/4889/130497/429/5458/6092/11096/137868/7412/1281/5999/8320
BP	GO:1905114	cell surface receptor signaling pathway involved in cell-cell signaling	297	-0.28011115027744	-1.26946423500449	0.0625	0.24824297188755	0.203181145635172	1886	tags=26%	list=19%	signal=22%	7474/1020/387914/441478/55789/54623/2737/6932/2562/643965/2906/55879/6423/1909/152404/23240/388135/166/51704/1501/2567/9378/2898/25937/23500/80114/130612/27122/1363/112755/4286/898/23542/2239/8326/23316/2887/1906/100133941/10297/2743/28999/2263/6662/1958/57447/8549/8325/5800/1813/2904/65268/2487/2556/7041/63923/4300/1143/79816/2566/130574/18/7097/652/1910/857/219287/205147/56853/869/23043/23072/1…
MF	GO:0008233	peptidase activity	229	-0.259275318081656	-1.18139571308098	0.0625	0.24824297188755	0.203181145635172	683	tags=13%	list=7%	signal=12%	1363/57595/374393/745/80975/170689/339855/57628/124739/2346/79258/2152/7052/5069/2191/255738/170692/4311/1803/57211/2161/4316/5126/4326/11096/7092/162494/5122/51200
CC	GO:0098552	side of membrane	229	-0.248391260271768	-1.13180217933212	0.0625	0.24824297188755	0.203181145635172	1213	tags=31%	list=12%	signal=28%	92154/80274/3673/1012/3590/3977/10385/140700/53340/785/972/3107/9308/3815/9854/5270/9267/8140/10495/5156/10257/10384/7430/79465/9466/4897/11118/9495/56341/22801/3570/6387/7056/2239/100133941/6769/1901/55068/1003/57477/301/54718/9244/11119/286/55966/5621/85397/2152/4684/9619/6508/6616/2775/2675/342667/255738/3672/858/5243/3760/1917/3604/8784/117531/3122/1137/2891/2044/7412
CC	GO:0031256	leading edge membrane	110	-0.295442552583636	-1.24711495224279	0.0631578947368421	0.249852631578947	0.204498614958449	1504	tags=25%	list=15%	signal=21%	23286/7430/2567/729956/221178/3208/11170/3746/51177/9495/23224/9026/729993/10297/83543/54869/2890/9750/491/2556/2191/2566/2852/10630/1803/23136/6092
BP	GO:0090092	regulation of transmembrane receptor protein serine/threonine kinase signaling pathway	149	-0.265840668088732	-1.180993536783	0.0649350649350649	0.255859678170435	0.209415244013692	927	tags=18%	list=9%	signal=17%	654/9315/5465/9856/23625/27122/56963/3491/9480/651/8483/1003/7042/7041/653/652/753/857/858/63976/3175/168002/79674/56937/56884/1745/64388
BP	GO:0051960	regulation of nervous system development	283	-0.420402909260002	-1.89356964614106	0.0666666666666667	0.257552083333333	0.210800438596491	1968	tags=33%	list=20%	signal=27%	64218/7804/57633/56965/2258/7474/1020/140578/57715/6604/2737/4747/54437/80128/7424/3815/5270/1075/56896/8140/10512/7516/575/1869/9856/9378/26050/1890/3897/23500/2047/4613/2049/1002/745/1959/6387/1620/9723/23316/40/706/7101/577/5362/6281/3706/2045/1638/9355/1600/22865/1813/114798/2290/26045/7052/223117/302/84631/7097/55502/9423/6833/2852/3400/54674/64084/58494/6376/51441/4311/6696/4914/1826/869/10…
BP	GO:0030031	cell projection assembly	281	-0.295667614277073	-1.32893438149296	0.0666666666666667	0.257552083333333	0.210800438596491	2035	tags=23%	list=20%	signal=19%	688/92154/27152/1012/55329/5116/51196/5420/23580/79734/347240/23639/3815/10733/55036/80217/10257/254050/57348/144535/7430/25937/127733/221178/23500/93233/92749/5580/225689/80216/50487/23224/345895/2013/27285/9480/1901/136332/348807/83543/54869/26052/5337/79645/5800/9750/2302/51364/27019/90355/85452/23157/84448/2039/9423/857/2596/22885/3175/5992/89846/7401/23043/2823/100507003/3754
BP	GO:0046777	protein autophosphorylation	123	-0.285252606549762	-1.21072917244619	0.0666666666666667	0.257552083333333	0.210800438596491	1935	tags=24%	list=19%	signal=19%	5058/51347/1020/7424/8805/3815/5587/5156/5292/815/2047/23604/225689/2049/5167/5159/2263/2045/65268/238/9770/4058/857/2066/4914/2261/23043/3645/4915
BP	GO:0045927	positive regulation of growth	124	-0.283841674898261	-1.20922745838495	0.0666666666666667	0.257552083333333	0.210800438596491	1461	tags=21%	list=15%	signal=18%	10409/7430/51760/3897/1839/5454/407975/1002/23180/6387/1906/2263/8877/1813/51761/9472/7042/9211/9423/84879/2066/1826/5458/170302/57611/6860
BP	GO:0030855	epithelial cell differentiation	303	-0.252634684243227	-1.14784375030388	0.0666666666666667	0.257552083333333	0.210800438596491	1323	tags=18%	list=13%	signal=16%	79733/5454/4613/1646/3383/5144/84913/8643/124842/4615/2947/100133941/9480/28999/1901/5138/2263/6662/9076/2303/1003/4233/301/5800/2302/360/55966/2487/81606/7041/1543/7122/54825/653/652/8842/1910/631/10630/857/56603/3175/2066/4914/130497/7401/168002/429/117531/170302/3642/4760/50674/23440/7476
BP	GO:0099177	regulation of trans-synaptic signaling	277	-0.495097889846603	-2.2401750735407	0.0714285714285714	0.25876504447933	0.211793219312016	1834	tags=39%	list=18%	signal=32%	785/4747/136/9783/27345/3815/54407/590/5270/2906/10858/6533/9498/2900/9379/152404/58512/79772/575/6536/8291/729956/9378/2898/815/26059/152330/2047/27092/11170/5864/9118/9495/112755/2892/8541/1959/8938/23542/254263/57689/23316/729993/6900/1906/2917/2171/7101/2894/79012/6347/2897/3706/2045/2890/5579/9162/9627/10815/1813/2918/5413/2904/774/5621/4900/9211/26045/41/1143/22986/23732/6616/84628/27253/65…
BP	GO:0050804	modulation of chemical synaptic transmission	276	-0.493602066782358	-2.23082518167372	0.0714285714285714	0.25876504447933	0.211793219312016	1834	tags=38%	list=18%	signal=32%	785/4747/136/9783/27345/3815/54407/590/5270/2906/10858/6533/9498/2900/9379/152404/58512/79772/575/6536/8291/729956/9378/2898/815/26059/152330/2047/27092/11170/5864/9118/9495/112755/2892/8541/1959/8938/23542/254263/57689/23316/729993/6900/1906/2917/7101/2894/79012/6347/2897/3706/2045/2890/5579/9162/9627/10815/1813/2918/5413/2904/774/5621/4900/9211/26045/41/1143/22986/23732/6616/84628/27253/6507/27…
CC	GO:0098793	presynapse	312	-0.448141306670834	-2.0768843033404	0.0714285714285714	0.25876504447933	0.211793219312016	1732	tags=32%	list=17%	signal=28%	8851/8618/9256/2906/10858/9498/116843/2900/9379/51762/8927/79772/1008/6536/81615/8291/222256/9378/8677/2898/6456/26059/5799/3746/1948/6457/5864/8541/8938/55964/401190/8825/8448/2917/5138/2897/2890/5579/26052/4986/5798/8877/3764/9892/9162/9627/478/8787/10815/1813/491/148281/25837/5413/5621/27255/2556/63923/23157/41/6546/8061/5142/6616/84628/27253/6833/2852/6326/57863/3776/2596/6855/116443/3760/539…
CC	GO:0044297	cell body	312	-0.411239570442959	-1.90586539569487	0.0714285714285714	0.25876504447933	0.211793219312016	1477	tags=27%	list=15%	signal=24%	10439/1501/11337/9378/1152/2898/6324/3897/3208/27092/3746/777/3780/124842/9026/401190/23542/80975/6509/40/135138/6900/2045/2890/4986/5798/8633/9627/478/253559/10815/1813/491/3798/8470/339451/3752/774/8507/7042/85397/5137/22983/4900/63923/80852/6546/114757/130574/7097/6507/10382/3672/3776/2596/6376/116443/4311/4914/1826/91752/1996/1261/1129/9312/6750/429/1644/5126/1137/2823/5024/2891/116/92737/108…
BP	GO:0010975	regulation of neuron projection development	282	-0.425024982469841	-1.90367235966486	0.0714285714285714	0.25876504447933	0.211793219312016	2001	tags=33%	list=20%	signal=27%	79625/23098/64218/7804/27124/5058/56965/257194/2258/7474/1020/2281/140578/57715/4747/1400/54437/80128/120114/8851/56896/6423/10512/5587/9856/6324/7025/3897/5454/1948/4897/221914/56963/112755/50487/9024/2049/115703/1002/6387/116983/9723/57689/23316/6900/7101/577/5362/3706/2045/1600/10690/26052/65009/440730/5800/1270/51761/8507/114798/63923/238/223117/4058/6616/84628/653/9423/9760/6376/6695/84879/6…
BP	GO:0034762	regulation of transmembrane transport	277	-0.420204267378885	-1.90130304507915	0.0714285714285714	0.25876504447933	0.211793219312016	1604	tags=37%	list=16%	signal=32%	6253/25999/23171/8682/2258/55800/1020/2281/51422/785/23416/57761/2257/90134/2906/8140/5587/1909/5292/117/3767/6536/11151/729956/8645/2273/1804/6324/3208/27092/3746/777/3755/5144/7114/9495/5167/84766/219527/3762/23542/254263/729993/40/2887/1906/781/2171/28999/6769/6347/2180/5579/4986/9196/57628/3764/5354/2745/10021/6331/3752/2904/774/9472/65268/5621/6335/27133/6546/5142/55799/59285/6833/342667/285…
BP	GO:0050808	synapse organization	282	-0.382382453792335	-1.71267793218943	0.0714285714285714	0.25876504447933	0.211793219312016	1968	tags=35%	list=20%	signal=29%	64218/51201/7804/57633/257194/2258/7474/1020/785/4747/119/2562/55906/8851/56098/4739/9379/57549/58512/8927/575/57717/1008/1501/7430/729956/9378/26050/26059/3897/2047/1948/4897/8936/5864/9118/7846/2049/8541/115703/1004/9026/2239/8326/9723/57689/23316/221935/40/6900/577/2743/2894/79012/339855/3706/2045/26052/22865/5800/1813/2904/5621/114798/26045/23732/2566/84631/84628/27253/7097/9423/266727/54674/…
MF	GO:0015075	monoatomic ion transmembrane transporter activity	312	-0.340649856957464	-1.57872155572075	0.0714285714285714	0.25876504447933	0.211793219312016	1874	tags=34%	list=19%	signal=29%	440567/55800/2281/64116/785/64849/1528/63895/23416/2562/6550/27345/54407/90134/9256/162514/2906/6533/9498/116843/2900/142680/57348/3767/10991/6536/2567/8645/2898/113235/6553/6324/27092/3746/777/3755/200010/79815/3709/3780/2892/219527/3762/50651/6509/40/781/2743/2894/2897/2890/7223/441027/55532/9196/3764/478/10021/491/6331/3752/2904/774/84561/6335/2556/41/8671/1143/51296/27133/6508/302/6546/2566/6…
CC	GO:0005912	adherens junction	126	-0.288879891794712	-1.24662505179086	0.0704225352112676	0.25876504447933	0.211793219312016	2007	tags=28%	list=20%	signal=23%	1012/5797/23336/23580/1740/64130/84978/9267/25945/27289/144100/23150/1008/1501/7430/222256/1948/64236/9124/117583/1004/1002/8825/3801/29091/1003/57477/301/55966/6282/302/23418/1005/28316/1016
BP	GO:0048738	cardiac muscle tissue development	107	-0.293672314383271	-1.24270112145831	0.0707070707070707	0.25876504447933	0.211793219312016	1568	tags=25%	list=16%	signal=22%	5156/1909/5292/5465/1948/407975/5159/10529/1906/27063/1901/2263/2303/65009/10021/8470/6331/4879/9472/7042/6546/653/652/3776/2066/137868/5999
BP	GO:0071407	cellular response to organic cyclic compound	277	-0.269383242282919	-1.2188814312635	0.0714285714285714	0.25876504447933	0.211793219312016	976	tags=15%	list=10%	signal=14%	1906/7101/6347/5138/1958/2100/301/478/10021/1813/9472/85397/1545/81606/238/7052/1543/80339/2039/6546/5142/2566/2775/652/6507/27065/2852/857/858/6696/6752/114907/1129/81285/5458/5024/56937/108/51617/1393/5999
BP	GO:0048562	embryonic organ morphogenesis	125	-0.283447075238825	-1.20530548811108	0.0694444444444444	0.25876504447933	0.211793219312016	976	tags=16%	list=10%	signal=15%	1906/2263/6662/2303/65009/7020/121643/51761/2487/2290/652/9423/130497/7401/1746/2637/4762/4760/8076/5456
BP	GO:0048511	rhythmic process	159	-0.269954909864064	-1.20458966993674	0.0684931506849315	0.25876504447933	0.211793219312016	943	tags=13%	list=9%	signal=12%	4808/55068/4986/1958/5798/1813/7042/1545/6335/6096/3400/4547/5806/116443/4914/4889/1644/6092/128674/344758/4915
BP	GO:0046942	carboxylic acid transport	154	-0.266312343489582	-1.19048696430403	0.0675675675675676	0.25876504447933	0.211793219312016	1604	tags=25%	list=16%	signal=22%	8140/94097/10257/28232/10991/6536/5465/9057/113235/9194/6545/5244/50487/2173/6509/1906/2917/2171/5947/2180/7223/116362/301/55244/1813/81855/80763/18/6507/5243/7200/84879/5375/57030/4889/6860/4915/5999/57084
BP	GO:0015849	organic acid transport	155	-0.265558412648071	-1.18490715319803	0.0684931506849315	0.25876504447933	0.211793219312016	1604	tags=25%	list=16%	signal=21%	8140/94097/10257/28232/10991/6536/5465/9057/113235/9194/6545/5244/50487/2173/6509/1906/2917/2171/5947/2180/7223/116362/301/55244/1813/81855/80763/18/6507/5243/7200/84879/5375/57030/4889/6860/4915/5999/57084
BP	GO:0072001	renal system development	173	-0.26305211618294	-1.16058765494962	0.0677966101694915	0.25876504447933	0.211793219312016	1065	tags=18%	list=11%	signal=17%	5159/3570/3248/100133941/28999/2263/2045/6662/1958/2303/3764/8549/9244/5800/7020/2302/7042/6492/652/8842/1910/255738/84159/56603/2018/4311/2066/130497/168002/6092/4326/5455
BP	GO:0010942	positive regulation of cell death	282	-0.257687891236467	-1.15417525133831	0.0714285714285714	0.25876504447933	0.211793219312016	1299	tags=17%	list=13%	signal=15%	23604/4613/1948/5580/3491/1490/2908/9026/8742/5159/3248/8326/22822/706/2353/27063/6347/29944/10912/2045/1958/8633/301/7020/2904/5621/7042/2487/1545/7052/9770/4058/2191/8061/652/2852/857/255738/3672/3776/1411/4914/1917/429/5458/4760/1268
BP	GO:0050679	positive regulation of epithelial cell proliferation	105	-0.293562224275884	-1.23972357901855	0.0721649484536082	0.260478591316126	0.213195717867172	2014	tags=30%	list=20%	signal=25%	595/1012/5293/7474/367/441478/7424/5587/5578/654/79805/1960/4613/100506013/8742/6387/2263/6662/9076/5798/6331/7423/2152/653/652/2252/858/2277/6489/130497/7857/7476
BP	GO:0021700	developmental maturation	161	-0.265456502801391	-1.18157473866011	0.0735294117647059	0.264438502673797	0.216436813960034	1336	tags=19%	list=13%	signal=16%	11144/25893/4897/5864/8642/50487/8938/6461/6900/1906/84530/577/1901/5798/1003/83853/7042/1910/631/59277/6855/6376/51441/2261/55638/429/30813/51412/440279/1258
BP	GO:0007018	microtubule-based movement	193	-0.260442547093229	-1.17538453852288	0.0754716981132075	0.270440251572327	0.221349106975807	3084	tags=43%	list=31%	signal=30%	401024/11127/23095/81930/57584/51143/56171/23303/3301/22994/89953/3831/547/9493/493/3281/8382/1783/84071/138162/3832/403/84074/1768/57662/9787/6647/8636/146909/4131/126731/90990/9638/56992/55605/119032/55686/28981/55288/7345/27152/55329/25999/1740/53340/347240/4747/23639/80128/3797/56776/55036/80217/3834/144535/25893/93233/50632/8936/92749/7846/219670/50487/23224/51566/345895/254263/3801/27285/28…
CC	GO:0043025	neuronal cell body	280	-0.433895083678737	-1.94152621668855	0.0769230769230769	0.273657996679579	0.223982757114147	1069	tags=24%	list=11%	signal=22%	401190/23542/80975/6509/40/6900/2045/2890/4986/5798/8633/9627/478/253559/10815/1813/491/3798/8470/339451/3752/774/8507/7042/85397/5137/22983/4900/63923/80852/6546/114757/130574/6507/10382/3672/3776/2596/6376/116443/4311/4914/1826/91752/1996/1261/1129/9312/6750/429/1644/5126/1137/2823/5024/2891/116/92737/10814/4762/2044/6860/2128/6861/5122/1393/11075
BP	GO:0061564	axon development	322	-0.391283482972546	-1.80176786201739	0.0769230769230769	0.273657996679579	0.223982757114147	1968	tags=33%	list=20%	signal=27%	64218/5797/3730/5058/2258/7474/1020/2281/140578/57715/2737/4747/54437/80128/8851/4917/56896/10512/57549/6586/1909/22911/575/9315/10439/9856/79805/8997/1944/9378/26050/10100/6324/3897/152330/2047/5454/23114/1948/4897/3925/2824/5864/9024/4685/2049/1002/1959/6387/9723/57689/6900/1906/706/2917/7101/5362/2263/2045/9355/1600/9201/115557/8633/5354/22865/5800/1813/3798/1270/51761/27255/114798/10752/2290/…
BP	GO:0002064	epithelial cell development	118	-0.280246077217344	-1.20116056734848	0.0777777777777778	0.275706889685384	0.225659728772349	1266	tags=19%	list=13%	signal=17%	3383/5144/4615/2947/9480/5138/6662/9076/2303/1003/4233/2302/2487/7122/653/652/1910/631/3175/4914/168002/3642/7476
BP	GO:0014706	striated muscle tissue development	113	-0.291184999666528	-1.23359873445271	0.0786516853932584	0.277808988764045	0.227380248373743	1595	tags=26%	list=16%	signal=22%	10512/5156/1909/5292/5465/1948/407975/5159/10529/1906/2139/27063/1901/2263/2303/65009/10021/8470/6331/4879/9472/7042/6546/653/652/3776/2066/137868/5999
MF	GO:0004930	G protein-coupled receptor activity	116	-0.286233868955931	-1.22734625341826	0.0795454545454545	0.27996603041087	0.22914573719968	1106	tags=30%	list=11%	signal=27%	2837/5159/3248/8326/118442/2917/577/1901/4986/8877/8325/1813/2918/4887/22986/9248/6096/1910/5734/7433/2852/11250/6752/57211/84435/4889/1129/2532/81285/2740/124274/54112/128674/344758/1268
BP	GO:0007610	behavior	321	-0.386646067419386	-1.77508738735644	0.0833333333333333	0.288170163170163	0.235860630597473	1136	tags=24%	list=11%	signal=22%	2908/111/29767/1959/84251/57144/6387/23542/1620/8326/23316/221935/6900/706/1602/7101/577/4808/2743/2353/2894/2890/1600/4986/1958/65009/1813/5413/4887/2904/51761/5621/114798/4900/10752/6335/238/7122/41/1143/22986/8061/6616/2566/18/27253/7097/6507/1910/6833/6326/3776/139411/6328/7200/84879/4311/4914/1826/1803/4889/1996/4885/347730/2740/1137/2902/4326/5024/431707/54112/4762/6860/1268/10716/1393/4915
BP	GO:0045596	negative regulation of cell differentiation	324	-0.303297682792654	-1.39041236181886	0.0833333333333333	0.288170163170163	0.235860630597473	1889	tags=29%	list=19%	signal=24%	2258/7474/4037/1020/441478/57715/54623/3638/2737/57761/130733/972/54437/80128/7424/7001/3149/56896/6423/10512/23240/1869/5465/9856/4054/4212/3707/4211/25937/23500/152330/2047/4613/122953/5167/1290/1620/10234/9723/6461/4303/6900/706/7101/55796/2045/6662/9355/1600/301/6658/22882/7274/2302/4602/1270/7042/2487/81606/2290/7041/63923/223117/9619/6096/653/652/83723/1910/9423/753/6833/2852/3400/857/51441…
BP	GO:0008285	negative regulation of cell population proliferation	319	-0.276196938222708	-1.26487545987509	0.0833333333333333	0.288170163170163	0.235860630597473	1031	tags=17%	list=10%	signal=15%	10077/23576/30008/4303/706/1602/7101/6347/2263/6662/23026/1003/863/57447/65009/1813/2113/7020/2302/51761/65268/5621/7042/6282/2487/10290/1545/7041/63923/2191/8061/653/7097/652/127435/6833/2852/10630/857/3672/858/3776/4745/6752/2066/4914/3604/6750/406941/7857/3642/338761/9705
BP	GO:0001568	blood vessel development	333	-0.267707928738888	-1.23108674574674	0.0833333333333333	0.288170163170163	0.235860630597473	1595	tags=23%	list=16%	signal=20%	10512/5587/5156/1909/5054/5578/575/79805/1960/1944/4211/1890/2047/79733/9444/1948/4897/100506013/3491/2049/1490/8742/23554/1959/3726/5159/3570/7127/3248/23576/9723/6461/30008/2013/4303/1906/7101/577/1901/6347/5138/2263/5579/1958/2303/8877/1003/3696/57381/301/8325/2113/4879/7042/1545/7423/63923/2152/7122/302/2191/8061/652/6833/2852/221981/857/6376/2277/130497/6092/406941/7857/1295/2637/1281/4915/7…
MF	GO:0050839	cell adhesion molecule binding	336	-0.238383057573053	-1.10657388127166	0.0833333333333333	0.288170163170163	0.235860630597473	1643	tags=18%	list=16%	signal=15%	25945/6423/9379/57549/5578/1008/26136/1501/7430/222256/9378/152330/23114/4897/3383/8642/1363/3417/9124/1490/1004/22801/1002/226/7706/6387/57689/2013/6900/29091/54869/7223/1003/3696/8353/301/5800/6282/27255/63923/54825/302/64221/2191/8842/25975/10085/3672/58494/6376/53942/6696/1005/1826/28316/11096/1016/7412/1281
BP	GO:0071417	cellular response to organonitrogen compound	329	-0.312065063234076	-1.43752803908488	0.0909090909090909	0.308965948141206	0.252881500846775	982	tags=16%	list=10%	signal=14%	2887/4303/1906/781/2353/28999/5138/2645/6662/5579/55532/1958/2303/55512/478/10021/1813/5791/9472/5621/85397/27019/1545/238/7052/80339/2039/6546/5142/2566/2775/6507/27065/2852/857/255738/858/1129/5458/1644/2740/4023/5024/4062/3645/51617/7412/1281/1393/4915/5999
MF	GO:0003682	chromatin binding	329	-0.280579826253407	-1.29249126211317	0.0909090909090909	0.308965948141206	0.252881500846775	1236	tags=11%	list=12%	signal=10%	225689/122953/4286/115004/1107/9768/1959/4303/2353/6662/9355/5579/1958/2303/7020/121643/55211/4300/59336/9760/2852/3175/2313/84969/429/5458/1746/170302/4762/3642/1745/4760/50674/10716/51412/64641/8320
BP	GO:1901617	organic hydroxy compound biosynthetic process	113	-0.283219190593987	-1.19985176258935	0.0898876404494382	0.308965948141206	0.252881500846775	2536	tags=41%	list=25%	signal=31%	1609/5447/6713/10449/51141/6647/29968/26002/56848/23262/4597/23657/3930/3422/50814/4598/10654/7474/51422/3638/6720/3067/2224/10858/114880/1718/117/654/3157/7166/3707/27122/23541/6697/3706/1638/8877/6770/7042/64137/9619/653/2852/5409/1644/3642
CC	GO:0062023	collagen-containing extracellular matrix	190	-0.263815307118948	-1.18433980521525	0.0909090909090909	0.308965948141206	0.252881500846775	1691	tags=28%	list=17%	signal=24%	5270/1075/2817/6423/79875/5054/3958/5272/4054/3897/3910/3383/221914/5359/22915/3491/2006/2/1490/4060/1290/6387/2239/30008/3918/80760/170689/2263/6281/8483/301/1404/7042/7041/63923/2152/7052/1690/4684/302/127435/59277/25975/10085/6275/255631/869/2161/304/1295/11096/1281/8076
BP	GO:0072657	protein localization to membrane	316	-0.257544894159697	-1.17612550056345	0.0909090909090909	0.308965948141206	0.252881500846775	2058	tags=24%	list=20%	signal=19%	54543/23657/4323/10098/51201/25999/54557/23241/2258/367/55800/1020/79720/64130/10133/8851/23480/10858/25945/2817/9379/51762/401505/116372/3958/7430/729956/9378/1804/3208/23114/221914/23555/5864/8642/1363/9495/112755/23180/2239/8326/8825/2013/100133941/161176/2743/6769/6281/57628/22865/10815/25837/286/101928174/5621/401647/9211/2039/80852/23732/6616/65055/283576/342667/27065/2852/857/2066/23136/93…
CC	GO:0098858	actin-based cell projection	120	-0.279909664425979	-1.19361361280647	0.0987654320987654	0.334517165567394	0.273794582854905	1661	tags=27%	list=17%	signal=23%	5420/2258/1020/56776/6533/8140/5156/57348/10809/7430/4254/221178/2047/4354/23114/23224/8326/65217/8633/9750/54825/8842/362/4547/10630/2596/23418/7401/117531/2823/93035/7412
MF	GO:0005509	calcium ion binding	342	-0.250616143804161	-1.15022919368116	0.1	0.336394557823129	0.275331185105621	1525	tags=24%	list=15%	signal=21%	79772/57348/57717/57586/1008/4054/8291/222256/92211/9378/51760/3208/649/777/5359/8642/22915/80303/129804/65989/57088/64168/5167/84766/1004/1002/8938/57526/64420/7056/2591/30008/65217/83543/1003/5121/57758/10125/301/27328/5168/79645/8996/57575/148281/774/7052/54825/90288/302/6546/164633/27253/10382/25975/10085/53353/50859/64084/4745/79633/6695/23418/1005/28316/5101/2161/304/10683/6585/4023/2902/92…
BP	GO:0001822	kidney development	169	-0.257976929158336	-1.13813117949417	0.1	0.336394557823129	0.275331185105621	1065	tags=18%	list=11%	signal=16%	5159/3570/3248/100133941/28999/2263/2045/6662/1958/2303/3764/9244/5800/7020/2302/7042/6492/652/8842/1910/255738/84159/56603/4311/2066/130497/168002/6092/4326/5455
BP	GO:0071695	anatomical structure maturation	113	-0.280398651394155	-1.1879026113921	0.101123595505618	0.339021138830699	0.277480981066263	1336	tags=21%	list=13%	signal=19%	11144/25893/4897/8642/50487/6461/6900/1906/84530/577/1901/1003/83853/7042/1910/631/59277/6376/51441/2261/429/30813/51412/1258
BP	GO:0009991	response to extracellular stimulus	240	-0.250807517762784	-1.15037754266997	0.103448275862069	0.345643056849953	0.282900868200324	1866	tags=22%	list=19%	signal=18%	2281/64332/51422/7352/6720/136/10634/8805/54407/590/6423/38/7378/8140/5587/5292/5287/166/10991/5465/11337/11170/8614/2/1312/84251/7706/4303/6900/5443/706/2353/2180/360/1545/1543/6546/80763/8061/255738/56603/84879/6696/6752/4914/6750/429/4023/27344/7412/1268/5122
BP	GO:0006874	intracellular calcium ion homeostasis	129	-0.267316437930853	-1.16738236624402	0.105263157894737	0.350522771575403	0.286894802130259	1961	tags=29%	list=20%	signal=23%	51196/3708/23241/7474/1020/79734/2281/785/130733/9256/5587/1909/11151/666/2898/26059/8614/5144/3709/6387/8326/1906/2890/5579/7223/1003/8996/1813/491/9472/7052/6546/2852/857/858/6376/1268
BP	GO:0048667	cell morphogenesis involved in neuron differentiation	372	-0.38186350545913	-1.78677838427127	0.111111111111111	0.359114015976761	0.293926537476589	1595	tags=26%	list=16%	signal=23%	10512/57549/6586/1909/22911/575/10439/9856/221692/1501/8997/92211/1944/9378/26050/6324/3897/152330/2047/5454/23114/1948/4897/3925/5864/9024/2049/115703/1002/1959/6387/23542/9723/57689/23316/6900/1906/7101/577/5362/2263/3706/2045/9355/1600/26052/9201/115557/8633/22865/5800/1813/3798/51761/27255/114798/10752/2290/9211/63923/4684/223117/64221/84631/84628/6507/9423/2596/53942/84879/6696/4914/1826/854…
BP	GO:0070848	response to growth factor	373	-0.269221143016125	-1.25972973349622	0.111111111111111	0.359114015976761	0.293926537476589	1506	tags=19%	list=15%	signal=17%	1869/654/2619/9315/5465/1960/4054/199731/11151/4212/6456/23625/27122/3746/8936/56963/3491/1490/2908/5159/3248/2591/2887/1906/2353/27063/9480/6347/5138/2263/651/6662/5579/1958/9076/8877/8483/1003/3696/55512/301/7042/8822/7423/7041/7122/652/753/2252/857/858/63976/3175/2066/4914/2277/2261/1996/429/1644/79674/406941/222008/56937/56884/1745/7412/1281/4915/7476/64388/11075
BP	GO:1901293	nucleoside phosphate biosynthetic process	125	-0.275615025221846	-1.17200116538815	0.111111111111111	0.359114015976761	0.293926537476589	3349	tags=50%	list=33%	signal=33%	54539/51727/50808/29922/1841/54963/4725/1716/4720/4726/7298/83549/65990/47/4707/55902/84875/4522/4718/8382/514/5635/441024/54898/54956/83594/9605/56848/115/7083/6240/134145/5631/5634/51422/136/4837/347736/38/7378/5465/2977/221264/3208/2982/7114/111/226/272/6241/203/9200/23057/2180/129607/26289/4879/122481/343035/23305/84532/108
BP	GO:0010810	regulation of cell-substrate adhesion	122	-0.275356170945537	-1.16950228131416	0.10958904109589	0.359114015976761	0.293926537476589	1317	tags=18%	list=13%	signal=16%	11170/2824/340533/59339/3491/9723/30008/2013/9480/6281/5800/55966/2039/25975/22998/10085/10630/6376/6695/3175/1295/2042
BP	GO:0051402	neuron apoptotic process	145	-0.263934427427578	-1.16564225031172	0.111111111111111	0.359114015976761	0.293926537476589	1521	tags=21%	list=15%	signal=18%	7516/11151/23321/666/9466/2898/7846/50487/2908/8326/9723/54463/6347/2045/55532/9244/7020/1270/5621/7042/10752/23017/116986/255738/6326/3672/6376/4914/429/1745/4915
BP	GO:0034612	response to tumor necrosis factor	102	-0.274696382658388	-1.15785269587928	0.110091743119266	0.359114015976761	0.293926537476589	1215	tags=20%	list=12%	signal=17%	7114/7846/9447/83643/1906/2353/27063/6347/9076/8877/55512/8718/55504/1545/2852/6376/8784/7412/1393/9705
BP	GO:0051668	localization within membrane	371	-0.241994993824273	-1.13104536055882	0.111111111111111	0.359114015976761	0.293926537476589	2058	tags=22%	list=20%	signal=18%	54543/23657/4323/10098/261729/1012/51201/25999/54557/23241/2258/367/55800/1020/79720/64130/10133/8851/23480/10858/644150/25945/2817/9379/51762/401505/116372/3958/7430/729956/9378/1804/3208/27092/23114/221914/23555/5864/8642/1363/9495/112755/50487/23180/254263/2239/8326/8825/2013/100133941/161176/2743/6769/6281/57628/65009/22865/10815/25837/286/101928174/5621/401647/9211/2039/80852/23732/6616/6505…
BP	GO:0030336	negative regulation of cell migration	160	-0.252962449388268	-1.13057787612621	0.111111111111111	0.359114015976761	0.293926537476589	1236	tags=17%	list=12%	signal=15%	225689/4286/340533/6387/1602/6347/65009/1813/9750/90355/1545/63923/7122/114757/653/652/127435/5734/753/6833/22998/6376/23671/1803/89795/406941/1281
BP	GO:1903037	regulation of leukocyte cell-cell adhesion	142	-0.25604535718418	-1.12244454527051	0.111111111111111	0.359114015976761	0.293926537476589	1861	tags=24%	list=19%	signal=20%	64332/441478/6604/2737/972/9308/7001/3958/23240/5465/1960/11151/3707/4254/1948/6387/10077/6461/100133941/6347/10690/10125/301/9750/2113/2302/5621/652/55824/857/1803/3122/7412/51412
BP	GO:0099111	microtubule-based transport	114	-0.271617107479928	-1.15490175766295	0.112359550561798	0.361966109138821	0.296260909933216	2113	tags=42%	list=21%	signal=34%	80199/64792/3091/4133/8100/55764/11020/11127/23095/57584/22994/547/3281/8382/403/57662/6647/8636/4131/9638/119032/55686/28981/55288/7345/27152/25999/1740/53340/4747/23639/80128/55036/80217/144535/25893/50632/8936/7846/23224/51566/254263/10125/83853/3798/27019/1780/55638
BP	GO:0032869	cellular response to insulin stimulus	110	-0.26822358898824	-1.1322189219062	0.115789473684211	0.371804511278195	0.304313415116739	1242	tags=14%	list=12%	signal=12%	5580/5167/2887/4303/2645/5579/2303/5791/27019/80339/255738/858/5458/4023/3645
BP	GO:0007268	chemical synaptic transmission	395	-0.479188059761918	-2.2241076111168	0.125	0.372364457831325	0.304771718452758	1886	tags=39%	list=19%	signal=33%	7474/1740/1020/64130/785/4747/136/2562/9783/27345/2257/3815/54407/8618/590/5270/6196/2906/10858/6533/9498/55879/2900/9379/116372/152404/58512/388135/8927/79772/66004/575/57717/6536/1960/8291/11337/2567/729956/222256/9378/2898/815/26050/26059/152330/2047/27092/11170/5799/2982/777/5864/9118/9495/112755/3780/2892/2908/8541/29767/1959/8938/23542/254263/57689/8825/23316/6509/729993/40/8448/6900/1906/2…
BP	GO:0098916	anterograde trans-synaptic signaling	395	-0.479188059761918	-2.2241076111168	0.125	0.372364457831325	0.304771718452758	1886	tags=39%	list=19%	signal=33%	7474/1740/1020/64130/785/4747/136/2562/9783/27345/2257/3815/54407/8618/590/5270/6196/2906/10858/6533/9498/55879/2900/9379/116372/152404/58512/388135/8927/79772/66004/575/57717/6536/1960/8291/11337/2567/729956/222256/9378/2898/815/26050/26059/152330/2047/27092/11170/5799/2982/777/5864/9118/9495/112755/3780/2892/2908/8541/29767/1959/8938/23542/254263/57689/8825/23316/6509/729993/40/8448/6900/1906/2…
CC	GO:0030424	axon	383	-0.441124613801625	-2.05557917031308	0.125	0.372364457831325	0.304771718452758	1350	tags=25%	list=13%	signal=23%	26059/6324/3897/3208/152330/2047/3746/23114/4897/50632/5864/112755/9024/4685/1312/51566/50861/401190/116983/6900/2917/23057/2890/5579/26052/114787/57449/4986/23046/5798/9162/57447/8633/478/253559/10815/10021/5800/1813/3798/1270/5621/7042/27255/22983/4900/6335/9211/63923/7122/23157/64221/6546/6616/2566/84628/4741/10382/2852/6326/3776/2596/6855/6695/53942/4311/4914/1826/8499/23136/5101/55638/91752/…
CC	GO:0030425	dendrite	362	-0.400795831654589	-1.88077814732894	0.125	0.372364457831325	0.304771718452758	1664	tags=27%	list=17%	signal=23%	10858/6533/56896/9498/9532/11130/57549/6252/8927/22911/66004/575/1501/2567/729956/1152/815/55450/3897/3208/2047/3746/23114/1948/8936/9495/2049/2892/115703/9026/1312/401190/254263/6509/729993/40/2917/2743/56899/3706/2045/2890/26052/4986/23046/9162/8633/478/10021/5800/1813/491/3798/8470/5621/85397/22983/4900/10752/2556/9211/63923/80852/6546/5142/2566/130574/27065/2852/64084/2596/4311/4914/1826/8499…
CC	GO:0097447	dendritic tree	362	-0.400795831654589	-1.88077814732894	0.125	0.372364457831325	0.304771718452758	1664	tags=27%	list=17%	signal=23%	10858/6533/56896/9498/9532/11130/57549/6252/8927/22911/66004/575/1501/2567/729956/1152/815/55450/3897/3208/2047/3746/23114/1948/8936/9495/2049/2892/115703/9026/1312/401190/254263/6509/729993/40/2917/2743/56899/3706/2045/2890/26052/4986/23046/9162/8633/478/10021/5800/1813/491/3798/8470/5621/85397/22983/4900/10752/2556/9211/63923/80852/6546/5142/2566/130574/27065/2852/64084/2596/4311/4914/1826/8499…
BP	GO:0031344	regulation of cell projection organization	393	-0.391695325385981	-1.82171271202786	0.125	0.372364457831325	0.304771718452758	2035	tags=32%	list=20%	signal=26%	688/7431/27152/3673/79625/55329/23098/64218/51196/7804/27124/5058/56965/5420/257194/2258/7474/23580/1020/79734/2281/140578/57715/347240/4747/1400/54437/80128/120114/3815/8851/56896/6423/4739/10512/5587/51762/9856/7430/6324/7025/3897/23500/5454/1948/4897/221914/56963/5580/225689/112755/50487/9024/2049/115703/23224/1002/6387/116983/9723/57689/23316/6900/7101/577/5362/3706/2045/54869/1600/10690/2605…
BP	GO:0098662	inorganic cation transmembrane transport	362	-0.356180136990607	-1.67141413472055	0.125	0.372364457831325	0.304771718452758	1524	tags=27%	list=15%	signal=24%	117/142680/57348/3767/6536/81615/11151/8645/2273/113235/1804/6553/6324/3208/27092/3746/777/3755/5144/7114/9495/79815/3709/3780/1490/84766/219527/3762/40/1906/781/6769/7223/4986/55532/9196/57628/3764/5354/2745/478/8996/10021/1813/491/6331/3752/2904/774/9472/65268/5621/84561/6335/41/8671/51296/27133/302/6546/5142/6507/1910/55799/59285/6833/342667/2852/857/255738/6326/3776/6376/116443/6328/131096/37…
BP	GO:0098660	inorganic ion transmembrane transport	396	-0.344879516460845	-1.59796261179037	0.125	0.372364457831325	0.304771718452758	1524	tags=27%	list=15%	signal=23%	117/142680/57348/3767/6536/81615/11151/2567/8645/2273/113235/1804/6553/6324/3208/27092/3746/777/3755/5144/7114/9495/79815/3709/3780/1490/84766/219527/3762/6509/40/1906/781/2743/6769/7223/4986/55532/9196/57628/3764/5354/2745/478/8996/10021/1813/491/6331/3752/2904/774/9472/65268/5621/54020/84561/6335/2556/41/8671/51296/27133/6508/302/6546/5142/2566/6507/1910/55799/59285/6833/342667/2852/857/255738/…
MF	GO:0038023	signaling receptor activity	380	-0.317004910373853	-1.48564118354542	0.125	0.372364457831325	0.304771718452758	1412	tags=29%	list=14%	signal=26%	1944/9378/9466/2898/283383/7025/3897/85363/949/2047/5799/4486/5029/2982/3383/56963/5329/8643/2049/2892/2908/22801/2837/5159/3570/3248/7056/375033/2239/124222/8326/118442/706/2917/7101/577/2743/2894/1901/5362/2263/2897/2045/2890/4986/8877/2100/8633/8549/4233/8325/8718/9244/5800/1813/5791/2918/4887/2904/5621/55504/2556/238/1143/22986/9248/4058/2566/6096/2675/7097/1910/5734/6833/7433/2852/11250/1164…
MF	GO:0060089	molecular transducer activity	380	-0.317004910373853	-1.48564118354542	0.125	0.372364457831325	0.304771718452758	1412	tags=29%	list=14%	signal=26%	1944/9378/9466/2898/283383/7025/3897/85363/949/2047/5799/4486/5029/2982/3383/56963/5329/8643/2049/2892/2908/22801/2837/5159/3570/3248/7056/375033/2239/124222/8326/118442/706/2917/7101/577/2743/2894/1901/5362/2263/2897/2045/2890/4986/8877/2100/8633/8549/4233/8325/8718/9244/5800/1813/5791/2918/4887/2904/5621/55504/2556/238/1143/22986/9248/4058/2566/6096/2675/7097/1910/5734/6833/7433/2852/11250/1164…
BP	GO:0033993	response to lipid	383	-0.313014217846576	-1.45860259456438	0.125	0.372364457831325	0.304771718452758	1899	tags=27%	list=19%	signal=22%	10654/7474/367/5111/64332/7352/54623/1645/3638/4747/6720/6319/8805/7001/590/55885/5066/59307/8140/6586/5054/5292/117/5578/1869/654/5465/85363/949/11170/1948/1646/8614/5244/57088/3417/2/1490/2908/4615/111/1036/7706/5159/3248/7056/2354/1906/706/7101/2353/27063/6347/2263/2180/6662/4986/9076/3764/2100/129607/301/478/360/7042/1545/81606/1543/9619/5069/4058/8061/5142/10417/6096/7097/652/1910/5734/6833/…
CC	GO:0009986	cell surface	365	-0.309987147985485	-1.44659068603448	0.125	0.372364457831325	0.304771718452758	1604	tags=30%	list=16%	signal=26%	8140/10495/5156/10257/3958/8927/117/146183/51704/10384/79465/9378/9466/113235/3897/949/27092/1839/3746/4486/4897/3383/221914/23555/56963/5329/11118/5167/22801/5159/3570/6387/7056/10077/2239/56971/8326/6509/2013/6900/100133941/1901/170689/2263/6281/55068/2890/7223/1003/3696/57758/8633/4233/301/54718/22865/9244/11119/6331/2904/55966/5621/143903/2346/63923/2152/41/4684/8671/9619/27133/6508/302/2191/…
MF	GO:0008289	lipid binding	353	-0.27790696516991	-1.28034693543329	0.125	0.372364457831325	0.304771718452758	1546	tags=22%	list=15%	signal=19%	5287/83851/575/57586/5465/10809/8291/51760/6456/949/23541/414149/6457/3709/59339/2908/117583/115703/115004/9026/2173/1622/8938/84251/221184/8448/29763/22822/706/2171/131034/1901/134829/9468/5947/8877/5337/9892/2100/57758/55512/116362/10125/301/478/94121/6770/148281/7274/4900/2152/80339/9619/302/10417/6616/7097/8842/79856/2852/4547/857/2596/56603/6855/219287/205147/80183/4311/5375/304/79674/4023/2…
BP	GO:0030155	regulation of cell adhesion	383	-0.265199082169396	-1.23579073177428	0.125	0.372364457831325	0.304771718452758	1861	tags=27%	list=19%	signal=23%	6484/1604/4323/3673/1012/79625/51201/10385/5420/7474/64332/441478/6604/2737/9289/84978/972/9308/7001/5270/9267/6423/27289/4739/398/463/5054/3958/23240/5578/654/5465/1960/11151/10391/3707/4254/11170/3910/1948/2824/5329/5580/22915/340533/59339/3491/2049/6387/10077/9723/6461/30008/2013/100133941/9480/1901/5362/6347/6281/2045/6662/1600/10690/2303/5276/10125/301/5800/9750/2113/2302/55966/5621/7042/154…
BP	GO:0048589	developmental growth	352	-0.266371889747945	-1.22477046554637	0.125	0.372364457831325	0.304771718452758	1595	tags=20%	list=16%	signal=17%	10512/6586/1909/5292/7516/23286/2619/10439/5465/9856/10409/7430/51760/6456/25937/3897/5454/4897/8614/8936/407975/1002/5159/6387/8326/9723/1906/51299/1901/2263/2045/6662/9355/9201/2303/55512/65009/301/1813/8470/51761/9472/7042/114798/63923/223117/652/9423/2252/84159/5806/3776/2596/84879/6696/2066/1826/2261/6585/1630/5458/170302/57611/1134/343472/344758/6860/1281/5999/7476
MF	GO:0005096	GTPase activator activity	167	0.370485452947462	1.20911727413782	0.117834394904459	0.372364457831325	0.304771718452758	1160	tags=13%	list=12%	signal=12%	414060/102724862/729877/101060389/84218/729540/729873/84220/101060321/9744/400966/101060351/414059/89839/140775/102723859/727851/22899/100271927/653489/23526/729857
BP	GO:0003018	vascular process in circulatory system	124	-0.278592559644808	-1.18686508225052	0.12	0.372364457831325	0.304771718452758	1891	tags=35%	list=19%	signal=29%	5139/4037/64849/136/27345/54407/6533/9498/8140/1909/10257/654/28232/10991/6536/6456/9194/5029/2982/2837/23576/6509/40/1906/2171/5138/2303/1003/3764/4879/7122/8671/80852/6508/6546/6507/1910/6833/2852/857/3672/5243/84879/10060
BP	GO:0009165	nucleotide biosynthetic process	124	-0.272967499373281	-1.16290109832237	0.12	0.372364457831325	0.304771718452758	3349	tags=49%	list=33%	signal=33%	54539/51727/50808/29922/1841/54963/4725/1716/4720/4726/7298/83549/65990/47/4707/55902/84875/4522/4718/8382/514/5635/441024/54898/54956/83594/9605/56848/115/6240/134145/5631/5634/51422/136/4837/347736/38/7378/5465/2977/221264/3208/2982/7114/111/226/272/6241/203/9200/23057/2180/129607/26289/4879/122481/343035/23305/84532/108
BP	GO:0009636	response to toxic substance	103	-0.277136005053466	-1.15905564342207	0.118811881188119	0.372364457831325	0.304771718452758	1130	tags=30%	list=11%	signal=27%	4131/8303/7296/7782/4129/23657/64116/4747/53905/7001/5292/25841/3746/115703/5159/2947/2353/55532/9076/54996/55244/1813/7274/1545/6335/1543/114757/7097/5243/1644/216
BP	GO:0055074	calcium ion homeostasis	137	-0.258311937696696	-1.13163782282331	0.125	0.372364457831325	0.304771718452758	1961	tags=28%	list=20%	signal=23%	51196/3708/23241/7474/1020/79734/2281/785/130733/8805/9256/5587/1909/11151/666/2898/26059/8614/5144/3709/6387/8326/1906/2890/5579/7223/1003/8996/1813/491/9472/7052/6546/2852/857/858/6376/2902/1268
CC	GO:0005769	early endosome	211	-0.249411486717747	-1.13162523674699	0.125	0.372364457831325	0.304771718452758	1472	tags=17%	list=15%	signal=14%	9856/81615/11151/8291/1730/666/6456/2047/124930/6457/25849/23180/134829/2890/55532/8877/301/302/753/27065/2852/857/255738/27074/4311/4914/2532/81285/3122/56937/92737/51617/7412/4915/2042
BP	GO:0072522	purine-containing compound biosynthetic process	109	-0.263608430539144	-1.1187454025379	0.121212121212121	0.372364457831325	0.304771718452758	2959	tags=41%	list=29%	signal=29%	65990/47/4707/55902/84875/4522/4718/8382/514/5635/441024/54898/54956/83594/9605/56848/115/134145/5631/5634/51422/136/4837/347736/38/5465/2977/221264/3208/56952/2982/7114/111/226/272/203/9200/23057/2180/26289/4879/343035/23305/84532/108
BP	GO:0052547	regulation of peptidase activity	165	-0.25309759173779	-1.11435004299768	0.125	0.372364457831325	0.304771718452758	1737	tags=19%	list=17%	signal=16%	5720/5270/6423/1718/5054/5272/1944/666/83464/5329/3491/2/1490/9026/9447/80760/2045/5276/284293/8996/2904/7980/2152/2852/857/50859/27074/6695/2902/27344/51050/9705
MF	GO:0016301	kinase activity	394	-0.229045245076641	-1.06699862374044	0.125	0.372364457831325	0.304771718452758	2380	tags=28%	list=24%	signal=22%	9833/112858/53834/57118/56848/29941/84930/23262/84254/9263/10769/51232/8814/7083/6195/9212/340371/5631/5634/55224/595/8395/114783/92/5058/4598/5293/10654/1740/51347/1020/79858/51422/2868/166614/347736/8805/3815/8851/10733/9088/3795/6196/9942/2710/5587/5156/5292/5287/5578/10420/8997/1944/3707/1152/5209/815/221264/2047/4354/23604/4486/139189/5580/225689/8999/80216/898/132158/9024/2049/55351/5159/57…
BP	GO:0043393	regulation of protein binding	107	-0.265973797326039	-1.1254923260632	0.131313131313131	0.389996056662723	0.319202775343126	1886	tags=21%	list=19%	signal=18%	7474/1020/6604/57761/1400/23639/119/151636/9532/3434/166/5465/56963/5580/56341/9026/7122/302/652/857/255738/5334/64388
CC	GO:0030139	endocytic vesicle	154	-0.255075257577529	-1.14025420332956	0.135135135135135	0.399004841312534	0.326576257750347	1583	tags=19%	list=16%	signal=16%	51762/5287/9856/11151/8291/6456/815/949/27092/1839/2892/9830/84251/6890/2890/57449/8877/5337/51209/1813/7097/857/1803/1129/3122/2891/10369/10368/7476
BP	GO:0043068	positive regulation of programmed cell death	259	-0.250987408161686	-1.12985300998005	0.136363636363636	0.399004841312534	0.326576257750347	1164	tags=15%	list=12%	signal=13%	3491/2908/9026/8742/5159/3248/8326/22822/706/27063/6347/29944/10912/2045/8633/301/7020/5621/7042/2487/1545/7052/9770/4058/2191/8061/652/2852/857/255738/3672/1411/4914/1917/429/5458/4760/1268
BP	GO:0001667	ameboidal-type cell migration	244	-0.24694409196292	-1.10350063920467	0.136363636363636	0.399004841312534	0.326576257750347	2008	tags=27%	list=20%	signal=22%	3673/1012/152007/64218/5797/64750/22846/5293/7474/57715/54437/7424/3815/9219/201161/10512/5587/1909/5578/575/1960/11151/7763/4254/23500/949/1839/55698/1948/100506013/84913/7114/9124/8742/9723/2013/1906/7101/6662/57449/2303/1003/57381/4233/301/5168/2113/7042/90355/1545/223117/2039/6546/2191/114757/652/1910/2252/84159/2066/1803/406941/7857/2637/7476
BP	GO:0016049	cell growth	259	-0.244831714938408	-1.1021423428682	0.136363636363636	0.399004841312534	0.326576257750347	1477	tags=20%	list=15%	signal=17%	6423/10512/6586/1909/10439/5465/9856/51760/2273/6456/3897/1839/11170/4897/8936/8643/5167/1002/57144/6387/9723/1906/51299/2045/6662/9355/9201/8877/10071/2100/8470/4879/9472/7042/2487/9211/63923/223117/54825/9423/6695/84879/6696/1826/6585/1630/5458/57611/343472/6860/5999
BP	GO:0072659	protein localization to plasma membrane	163	-0.247771901065496	-1.0971322683833	0.136363636363636	0.399004841312534	0.326576257750347	2043	tags=23%	list=20%	signal=18%	4323/10098/51201/25999/23241/2258/367/55800/1020/10133/25945/51762/116372/3958/7430/1804/23114/23555/5864/8642/9495/2013/6769/6281/57628/25837/286/5621/80852/283576/342667/27065/2852/23136/9312/23043/2042
BP	GO:0045765	regulation of angiogenesis	127	-0.267528396855794	-1.16591917200475	0.136986301369863	0.399644401341577	0.327099722879754	1968	tags=31%	list=20%	signal=25%	64218/5797/22846/5293/7474/7424/8091/6423/5587/5054/5578/575/79805/1944/100506013/8742/23554/23576/9723/2013/4303/7101/577/5579/2303/8877/1003/3696/57381/2113/4879/7042/1545/7423/63923/2152/7122/6833/2277
BP	GO:0090066	regulation of anatomical structure size	240	-0.244552859852384	-1.12168933562822	0.137931034482759	0.401217038539554	0.328386890146258	1889	tags=24%	list=19%	signal=20%	2258/7474/1020/57715/4747/136/54437/80128/119/27345/10512/1909/10439/9856/11151/7430/163782/3897/23500/5029/2982/4897/5580/7114/2006/1002/9026/2837/29767/6387/9723/40/6900/1906/11013/2045/2303/4879/84561/223117/2039/80852/54825/6546/1910/9423/2852/857/3672/6696/1826/81553/6585/1630/5458/57611/343472/7476
CC	GO:0098794	postsynapse	391	-0.421505459012143	-1.97565109328281	0.142857142857143	0.40137987012987	0.32852016404648	1886	tags=34%	list=19%	signal=29%	7474/1740/1020/6156/64130/4747/23705/119/2562/55906/8851/2906/10858/6533/55879/25945/2900/23345/145773/79870/152404/6252/58512/388135/8927/575/1008/6536/440073/1501/8997/2567/729956/2898/815/55450/3208/27092/3746/1948/4897/50632/8936/6457/5864/9118/9495/2892/115703/9026/4615/401190/23542/254263/8326/57689/8825/729993/40/6900/10297/2917/2171/577/2743/2894/56899/2897/3706/2045/2890/26052/4986/9201/…
BP	GO:0120035	regulation of plasma membrane bounded cell projection organization	385	-0.400920247713811	-1.8737697245618	0.142857142857143	0.40137987012987	0.32852016404648	2035	tags=32%	list=20%	signal=26%	688/7431/27152/79625/55329/23098/64218/51196/7804/27124/5058/56965/5420/257194/2258/7474/23580/1020/79734/2281/140578/57715/347240/4747/1400/54437/80128/120114/3815/8851/56896/6423/4739/10512/5587/9856/7430/6324/7025/3897/23500/5454/1948/4897/221914/56963/5580/225689/112755/50487/9024/2049/115703/23224/1002/6387/116983/9723/57689/23316/6900/7101/577/5362/3706/2045/54869/1600/10690/26052/5337/6500…
BP	GO:0098655	monoatomic cation transmembrane transport	377	-0.351021271356848	-1.63214507773285	0.142857142857143	0.40137987012987	0.32852016404648	1524	tags=26%	list=15%	signal=23%	117/142680/57348/3767/6536/81615/11151/8645/2273/113235/1804/6553/6324/3208/27092/3746/777/3755/5144/7114/9495/79815/3709/3780/1490/84766/219527/3762/40/1906/781/6769/7223/4986/55532/9196/57628/3764/5354/2745/478/8996/10021/1813/491/6331/3752/2904/774/9472/65268/5621/84561/6335/41/8671/51296/27133/302/6546/5142/6507/1910/55799/59285/6833/342667/2852/857/255738/6326/3776/6376/116443/6328/131096/37…
BP	GO:0034330	cell junction organization	420	-0.328498602542049	-1.57621537370922	0.142857142857143	0.40137987012987	0.32852016404648	1612	tags=26%	list=16%	signal=23%	4739/9379/57549/144100/51762/58512/8927/5578/10420/575/654/57717/1008/1501/7430/10391/729956/222256/9378/26050/26059/3897/2047/11170/1948/4897/2824/8936/5864/9118/7846/2049/8541/115703/1004/1002/9026/2239/8326/9723/57689/23316/221935/3801/40/6900/577/2743/2894/79012/339855/6281/3706/2045/26052/9076/1003/22865/5800/1813/2904/5621/7042/114798/26045/7122/2039/23732/2566/84631/84628/27253/7097/9423/6…
BP	GO:0032940	secretion by cell	379	-0.316082502524584	-1.47482345487521	0.142857142857143	0.40137987012987	0.32852016404648	1935	tags=31%	list=19%	signal=26%	5058/3708/9515/5293/54843/8941/1020/2281/64130/785/6720/136/9783/7424/27345/3815/54407/140606/8618/9854/5270/9498/5066/644150/93145/9379/51762/10257/79772/654/3767/57586/10991/11151/7430/8291/4826/7166/9378/51760/815/26059/5799/5864/1363/112755/50487/9024/1490/8541/111/8938/7127/6387/8825/8448/5443/1906/706/2917/27063/29091/2645/6281/5579/376267/4986/5798/55512/9627/10125/301/94121/10815/1813/148…
BP	GO:1901699	cellular response to nitrogen compound	351	-0.29623806938442	-1.35252792181081	0.142857142857143	0.40137987012987	0.32852016404648	1281	tags=17%	list=13%	signal=16%	5029/3383/50632/5580/3709/5167/115004/111/1290/2887/4303/1906/781/2353/28999/5138/2645/6662/2890/5579/55532/1958/2303/55512/478/10021/1813/5791/9472/5621/85397/27019/1545/238/7052/80339/2039/6546/5142/2566/2775/6507/27065/2852/857/255738/858/1129/5458/1644/2740/4023/5024/4062/3645/51617/7412/1281/1393/4915/5999
BP	GO:0001944	vasculature development	349	-0.264002031053849	-1.19900490766325	0.142857142857143	0.40137987012987	0.32852016404648	1595	tags=23%	list=16%	signal=20%	10512/5587/5156/1909/5054/5578/575/79805/1960/1944/7763/4211/1890/2047/79733/9444/1948/4897/100506013/3491/2049/1490/8742/23554/1959/3726/5159/3570/7127/3248/23576/9723/6461/30008/2013/4303/1906/7101/577/1901/6347/5138/2263/5579/1958/2303/8877/1003/3696/57381/301/8325/2113/4879/7042/1545/7423/63923/2152/7122/302/2191/8061/652/6833/2852/221981/10630/857/6376/2277/130497/6092/406941/7857/1295/2637/…
BP	GO:0006814	sodium ion transport	121	-0.268124541917544	-1.13798666159812	0.139240506329114	0.40137987012987	0.32852016404648	769	tags=32%	list=8%	signal=30%	23171/2258/55800/64849/6550/2257/54407/5270/6533/9498/1909/142680/10991/6536/154215/6553/6324/40/1906/2745/478/10021/1813/6331/65268/6335/41/8671/6546/286183/1910/255738/6326/6328/57030/130497/23072/53822/57084
BP	GO:0032535	regulation of cellular component size	195	-0.250025274581795	-1.13379717095844	0.14	0.40137987012987	0.32852016404648	1968	tags=25%	list=20%	signal=20%	119032/57468/6840/64218/54961/2258/7474/1020/57715/4747/54437/80128/119/10512/10439/9856/11151/7430/163782/3897/23500/4897/5580/7114/2006/1002/9026/29767/6387/9723/6900/1906/11013/2045/84561/223117/2039/54825/9423/6696/1826/81553/6585/1630/5458/57611/343472/7476
BP	GO:0050865	regulation of cell activation	260	-0.248369773181137	-1.11557299666249	0.142857142857143	0.40137987012987	0.32852016404648	1906	tags=26%	list=19%	signal=22%	2175/7474/64332/441478/6604/2737/136/6932/972/9308/7001/55012/3149/5270/1075/4739/4004/5156/3958/23240/5578/1960/11151/3707/9466/4254/1948/5580/5359/22915/407975/50487/1490/115004/4615/3726/5159/7056/10077/6461/100133941/6347/8877/10125/301/9750/2302/5621/2039/114757/18/652/9760/55824/2852/10630/857/170692/56603/6376/27240/1803/3604/64092/3122/7412/1268/51412
BP	GO:0052548	regulation of endopeptidase activity	137	-0.253206334275523	-1.1092707034743	0.138888888888889	0.40137987012987	0.32852016404648	1737	tags=20%	list=17%	signal=17%	5720/5270/6423/1718/5054/5272/1944/666/83464/5329/3491/2/1490/9026/9447/2045/5276/8996/2904/2152/2852/50859/27074/6695/2902/27344/9705
CC	GO:0030141	secretory granule	385	-0.233686525520736	-1.09217416445219	0.142857142857143	0.40137987012987	0.32852016404648	1245	tags=15%	list=12%	signal=14%	5329/5580/6457/5864/22915/29106/7114/1363/219670/3709/3417/84443/2/8541/84766/226/272/5443/1906/781/2171/136332/5798/5337/51209/8325/94121/1813/147650/25837/1113/7042/6282/7423/1143/302/80763/6616/7097/10555/857/3672/3310/858/5806/27074/7200/4311/2277/6750/5126/7857/22895/6860/27344/6861/5122/1393
BP	GO:1901342	regulation of vasculature development	129	-0.257684739594843	-1.12532032590908	0.144736842105263	0.404363663395778	0.330962329999843	1968	tags=30%	list=20%	signal=25%	64218/5797/22846/5293/7474/7424/8091/6423/5587/5054/5578/575/79805/1944/100506013/8742/23554/23576/9723/2013/4303/7101/577/5579/2303/8877/1003/3696/57381/2113/4879/7042/1545/7423/63923/2152/7122/6833/2277
BP	GO:0006164	purine nucleotide biosynthetic process	105	-0.26541692790685	-1.12086500437318	0.144329896907216	0.404363663395778	0.330962329999843	2959	tags=42%	list=29%	signal=30%	65990/47/4707/55902/84875/4522/4718/8382/514/5635/441024/54898/54956/83594/9605/56848/115/134145/5631/5634/51422/136/4837/347736/38/5465/2977/221264/3208/2982/7114/111/226/272/203/9200/23057/2180/26289/4879/343035/23305/84532/108
BP	GO:0006839	mitochondrial transport	103	0.383487734257072	1.20727591673458	0.147613762486127	0.410399642492339	0.33590263964303	1053	tags=10%	list=10%	signal=9%	293/3303/8870/51025/3305/89839/58480/55072/284114/64112
BP	GO:0031345	negative regulation of cell projection organization	116	-0.263325851163741	-1.12911864005776	0.147727272727273	0.410399642492339	0.33590263964303	2028	tags=29%	list=20%	signal=24%	7431/64218/27124/2258/7474/1020/57715/347240/1400/54437/80128/120114/56896/10512/9856/7025/1948/56963/5580/112755/9723/2045/1600/26052/5800/2904/5621/223117/9423/6695/6696/6585/1630/11075
BP	GO:0007599	hemostasis	103	-0.266563089853603	-1.1148369320083	0.148514851485149	0.41143189949247	0.336747518183928	1568	tags=25%	list=16%	signal=22%	5156/5054/5578/7166/139189/5329/5580/5359/22915/7056/375033/10077/1906/9162/7980/2152/2039/302/2191/18/10630/857/170692/2313/2161/1281
CC	GO:0031252	cell leading edge	267	-0.238637229788885	-1.08330447946088	0.15	0.414385474860335	0.339164951484857	1504	tags=17%	list=15%	signal=15%	23286/199731/11151/54857/7430/2567/729956/4254/221178/23625/3208/11170/3746/8936/51177/9495/23224/9026/729993/10297/9079/83543/54869/2890/57449/8633/5800/9750/491/8470/9051/6282/143903/2556/2191/2566/2852/10630/22885/1803/23136/89846/64092/7401/6092/11075
BP	GO:0099537	trans-synaptic signaling	400	-0.476574557000336	-2.20007832651826	0.166666666666667	0.439555555555556	0.359766081871345	1886	tags=39%	list=19%	signal=33%	7474/1740/1020/64130/785/4747/136/2562/9783/27345/2257/3815/54407/8618/590/5270/6196/2906/10858/6533/9498/55879/2900/9379/116372/152404/58512/388135/8927/79772/66004/575/57717/6536/1960/8291/11337/2567/729956/222256/9378/2898/815/26050/26059/152330/2047/27092/11170/5799/2982/777/5864/9118/9495/112755/3780/2892/2908/8541/29767/1959/8938/23542/254263/57689/8825/23316/6509/729993/40/8448/6900/1906/2…
BP	GO:0007420	brain development	461	-0.359779245315157	-1.71534432181385	0.166666666666667	0.439555555555556	0.359766081871345	1417	tags=21%	list=14%	signal=19%	4212/4826/666/4211/1152/5209/26050/10100/3208/152330/2047/5454/3746/23114/4897/9118/7846/2049/23224/1959/6387/5463/388610/9723/6900/7101/4808/1901/5362/2263/2045/1638/9355/1600/9201/23026/8877/57447/8633/57477/5354/65009/478/253559/6658/1813/491/2302/6331/2904/22983/4900/2290/238/23017/6546/18/653/652/59336/9760/3400/266727/139411/79633/93986/2018/5992/53942/84879/6752/2066/869/57030/6585/1996/42…
BP	GO:0000904	cell morphogenesis involved in differentiation	409	-0.357305837568492	-1.6503322851877	0.166666666666667	0.439555555555556	0.359766081871345	1595	tags=29%	list=16%	signal=26%	23098/64218/5797/7804/3730/5058/56965/2258/7474/367/1020/140578/57715/2737/4747/54437/80128/120114/8851/4917/56896/10512/57549/6586/1909/22911/575/10439/9856/221692/1501/8997/92211/1944/9378/26050/6324/3897/152330/2047/5454/23114/1948/4897/3925/5864/9024/2049/115703/1002/1959/6387/23542/9723/57689/23316/6900/1906/7101/577/5362/2263/3706/2045/9355/1600/26052/9201/115557/8633/4233/22865/5800/1813/3…
BP	GO:0030001	metal ion transport	397	-0.355112457787966	-1.64026627614122	0.166666666666667	0.439555555555556	0.359766081871345	1889	tags=33%	list=19%	signal=28%	2258/55800/1020/2281/64116/785/64849/23416/6550/27345/2257/54407/90134/5270/162514/2906/6533/9498/5587/1909/3958/117/142680/57348/3767/10991/6536/81615/11151/154215/8645/2273/113235/1804/815/6553/6324/3208/27092/3746/777/3755/8614/5144/9495/79815/3709/3780/1490/84766/219527/3762/5159/6387/40/1906/29763/706/781/6769/6347/2645/5579/7223/4986/55532/9196/57628/3764/5354/2745/478/8996/10021/1813/491/6…
BP	GO:0034220	monoatomic ion transmembrane transport	451	-0.344379890053615	-1.63310773156069	0.166666666666667	0.439555555555556	0.359766081871345	1898	tags=32%	list=19%	signal=27%	286410/2258/55800/1020/2281/7352/64116/785/64849/1528/63895/23416/2562/6550/27345/2257/90134/162514/2906/6533/9498/55879/2900/5587/94097/1909/117/142680/57348/3767/6536/81615/11151/2567/8645/2273/2898/113235/1804/6553/6324/3208/27092/3746/777/3755/5144/7114/9495/79815/3709/3780/2892/1490/84766/219527/3762/6509/40/1906/781/2743/2894/6769/6347/2897/2890/7223/4986/441027/55532/9196/57628/3764/5354/2…
BP	GO:0014070	response to organic cyclic compound	435	-0.308080258617823	-1.44115636073171	0.166666666666667	0.439555555555556	0.359766081871345	1910	tags=27%	list=19%	signal=23%	8682/10654/5139/367/1020/2281/5111/64332/7352/3638/4747/53905/6720/9308/2562/8805/590/55885/5066/840/38/6586/5292/117/3434/654/3767/5465/7430/1152/4254/3208/27092/11170/5029/50632/8614/5244/3709/3417/2/5167/1490/2908/115004/4615/111/23180/1036/7706/5159/3248/7056/221935/2354/1906/706/7101/2353/6347/5138/2180/6662/4986/1958/9076/3764/2100/301/478/10021/1813/360/9472/7042/85397/1545/81606/130132/23…
BP	GO:0140352	export from cell	410	-0.306426967775783	-1.41915685586667	0.166666666666667	0.439555555555556	0.359766081871345	1935	tags=30%	list=19%	signal=25%	5058/3708/9515/5293/54843/8941/1020/2281/64130/785/6720/136/9783/7424/27345/3815/54407/140606/8618/9854/5270/9498/5066/644150/93145/9379/51762/10257/79772/654/3767/57586/10991/11151/7430/8291/8645/4826/7166/9378/51760/815/26059/5799/5864/1363/112755/50487/9024/1490/8541/111/8938/7127/6387/8825/8448/5443/1906/706/2917/27063/29091/2645/6281/5579/376267/4986/5798/55512/9627/10125/301/478/94121/55244…
BP	GO:0046903	secretion	435	-0.300416733037489	-1.40530745991192	0.166666666666667	0.439555555555556	0.359766081871345	1935	tags=30%	list=19%	signal=25%	5058/3708/9515/5293/54843/8941/7163/1020/2281/64130/785/6720/136/972/9783/7424/27345/3815/54407/140606/8618/9854/5270/9498/5066/644150/93145/9379/51762/10257/79772/654/3767/57586/10991/11151/7430/8291/4826/7166/9378/51760/815/26059/5799/5029/5864/1363/112755/5244/50487/9024/1490/8541/9026/111/8938/1036/7127/6387/8825/8448/5443/1906/706/2917/27063/29091/2645/6281/5579/7223/376267/4986/5798/55512/9…
BP	GO:0009725	response to hormone	422	-0.276330116056813	-1.33587020254674	0.166666666666667	0.439555555555556	0.359766081871345	1176	tags=16%	list=12%	signal=15%	3417/2/5167/1490/2908/1959/1036/7706/5159/6387/2947/2354/2887/4303/5443/1906/100133941/706/7101/2353/28999/2645/2180/5579/4986/55532/1958/9076/2303/2100/301/478/5791/7042/27019/1545/81606/80339/5069/8061/7097/652/1910/5734/6833/2852/857/255738/858/7200/4311/6696/6752/114907/1261/81285/6750/5458/6092/2740/4023/56937/3645/1281/5122/1393/7476
BP	GO:0008284	positive regulation of cell population proliferation	423	-0.275089923329524	-1.33215553062094	0.166666666666667	0.439555555555556	0.359766081871345	1649	tags=23%	list=16%	signal=20%	8091/990/6423/8140/5587/5156/5292/994/5578/1869/654/79805/1960/4054/11151/4212/4211/4254/25937/1839/5454/4486/4613/1948/1646/100506013/225689/898/407975/3491/1490/4615/8742/5159/3570/3248/6387/8326/3918/2013/1906/100133941/706/7101/1901/2263/6662/1638/9355/1958/9076/5798/8877/55512/301/9244/1813/6331/1270/7042/8822/7423/81606/2290/2152/7122/8061/653/652/1910/9423/2252/7433/9760/2852/3400/342897/8…
CC	GO:0048471	perinuclear region of cytoplasm	388	-0.27635559441861	-1.27884163273817	0.166666666666667	0.439555555555556	0.359766081871345	1259	tags=15%	list=13%	signal=14%	124930/8614/5580/5359/5864/5144/9024/1490/9026/8742/9768/8326/2591/3918/2013/10297/51655/5138/1600/26052/376267/57449/23026/5337/57447/51673/10021/3798/8470/148281/9051/6331/1113/9472/343035/7052/2039/84688/5142/6616/164633/6507/6275/2852/857/255738/858/27074/4745/6855/6376/1780/6696/3788/2044/6860/6861/5122/4915/11075
BP	GO:0003006	developmental process involved in reproduction	419	-0.256573386989911	-1.23250615979057	0.166666666666667	0.439555555555556	0.359766081871345	1906	tags=23%	list=19%	signal=20%	2175/5139/7474/367/53340/9289/23705/23639/56776/55815/3815/10388/10733/5270/6196/644150/23345/6423/346653/1718/80217/6586/5156/1909/994/58524/117/10420/84056/1869/654/144535/10409/1730/666/4254/11144/79733/9444/8614/8999/50487/3417/2/56154/3726/5159/6461/2591/135138/1906/1602/4808/136332/9468/2263/26064/6662/11189/5798/8633/8549/51673/301/6658/83853/2302/7042/1545/23157/84688/653/652/8900/3400/84…
BP	GO:0001775	cell activation	435	-0.247800004609946	-1.15917376347045	0.166666666666667	0.439555555555556	0.359766081871345	1907	tags=24%	list=19%	signal=20%	5293/2175/9156/7474/7163/2281/64332/441478/6604/2737/136/6932/972/9308/7001/3815/55012/3149/5270/1075/4739/4004/5156/3958/23240/5578/1960/11151/8291/79465/3707/9466/4254/2047/1948/3383/139189/5580/5359/22915/407975/50487/1490/115004/4615/3726/5159/3570/7056/375033/10077/161145/8326/6461/2013/1906/100133941/6347/5579/1958/8877/3696/9162/10125/301/8325/56892/11119/9750/2302/1113/4602/1270/5621/2039…
BP	GO:0032101	regulation of response to external stimulus	419	-0.238142161042783	-1.14396775064831	0.166666666666667	0.439555555555556	0.359766081871345	1908	tags=26%	list=19%	signal=22%	4598/2175/7474/2281/64332/10133/57715/2868/64116/136/23705/972/54437/7424/8805/7001/55012/151636/5270/1075/4739/59307/10512/5587/5156/5054/25939/54625/5578/654/51704/5272/5465/9856/55450/85363/4354/23604/1948/5329/5580/5359/22915/7114/80216/50487/2/115004/4615/23180/9447/5159/3570/6387/7056/10077/92610/9723/55872/1906/1901/6347/5138/8877/1003/4233/10125/301/5800/1813/9750/2113/1270/55966/57509/90…
BP	GO:0044089	positive regulation of cellular component biogenesis	270	-0.241560465147696	-1.11382387225473	0.166666666666667	0.439555555555556	0.359766081871345	1158	tags=15%	list=12%	signal=13%	2049/1490/9026/4615/23316/40/577/9079/6281/6662/54869/26052/9076/1003/55512/4233/51673/22865/9750/1113/51364/114798/26045/7122/84631/22998/857/54674/64084/6376/4914/869/89795/347731/7401/347730/2823/147381/4915/7476
BP	GO:0022604	regulation of cell morphogenesis	139	-0.250714108564044	-1.11304834395111	0.16	0.439555555555556	0.359766081871345	1458	tags=17%	list=15%	signal=14%	11151/7430/51760/51177/226/9723/23316/6900/161176/5362/6347/3706/57381/301/5168/1690/2039/84628/10630/84879/23136/89846/6860
BP	GO:0043065	positive regulation of apoptotic process	253	-0.236315025528181	-1.06804175751216	0.166666666666667	0.439555555555556	0.359766081871345	1910	tags=21%	list=19%	signal=18%	8682/5293/8738/7474/1020/138151/8851/6196/1075/6423/10962/1869/166/10439/666/815/23604/5580/3491/2908/9026/8742/5159/3248/8326/22822/706/27063/6347/29944/10912/2045/8633/301/7020/5621/7042/2487/1545/7052/9770/4058/2191/8061/652/2852/857/255738/3672/1411/1917/429/4760/1268
BP	GO:0040017	positive regulation of locomotion	298	-0.237114090781312	-1.08179219181829	0.176470588235294	0.464173967459324	0.379915684078783	2008	tags=28%	list=20%	signal=23%	3673/1012/152007/977/64218/64750/5058/5420/5293/7474/57715/53905/972/54437/7424/57007/3815/4739/10512/5587/5156/5054/3958/5578/11151/4254/23625/23500/949/1839/11170/23604/3383/100506013/84913/7114/3491/23224/5159/3570/6387/9723/3918/4303/1906/9480/1901/6662/4986/9076/2303/8877/1003/57381/4233/5354/301/5168/9750/2113/7042/6282/1545/7423/2152/223117/2039/6546/652/9423/2252/2852/10630/857/58494/6376…
BP	GO:2000146	negative regulation of cell motility	168	-0.248239733865572	-1.0912145285335	0.180327868852459	0.473061703700483	0.387190091156055	779	tags=17%	list=8%	signal=16%	225689/4286/340533/6387/1602/6347/65009/1813/9750/90355/1545/63923/7122/114757/653/652/127435/5734/753/6833/22998/50859/6376/23671/1803/89795/406941/1281
BP	GO:0062012	regulation of small molecule metabolic process	143	-0.248435949493657	-1.09277063129165	0.183098591549296	0.479059542439824	0.392099183796738	1853	tags=25%	list=18%	signal=21%	51422/3638/6720/136/4837/57761/972/3815/57486/117/654/5465/3208/27122/23541/7114/50487/2908/706/2171/2645/6662/1958/9926/863/301/6770/343035/64137/8671/9619/653/2852/857/84879/1268
BP	GO:0099536	synaptic signaling	414	-0.475747552394457	-2.22943954060638	0.2	0.49823677581864	0.407795306907066	1773	tags=36%	list=18%	signal=31%	2562/9783/27345/2257/3815/54407/8851/8618/590/5270/6196/2906/10858/6533/9498/55879/2900/9379/116372/152404/58512/388135/8927/79772/66004/575/57717/6536/1960/8291/11337/2567/729956/222256/9378/2898/815/26050/26059/152330/2047/27092/11170/5799/2982/777/5864/9118/9495/112755/3780/2892/2908/8541/29767/1959/8938/23542/254263/57689/8825/23316/6509/729993/40/8448/6900/1906/2917/2171/7101/2743/2894/79012…
CC	GO:0036477	somatodendritic compartment	483	-0.409358353802172	-1.95924283189515	0.2	0.49823677581864	0.407795306907066	1664	tags=28%	list=17%	signal=25%	10858/6533/56896/9498/9532/5066/11130/57549/6252/8927/22911/66004/575/10439/1501/2567/729956/9378/1152/2898/815/6324/55450/3897/3208/2047/27092/3746/23114/1948/777/8936/9495/3780/2049/2892/115703/9026/1312/401190/23542/254263/80975/6509/729993/40/6900/2917/2743/56899/3706/2045/2890/26052/4986/23046/5798/9162/8633/9627/478/253559/10815/10021/5800/1813/491/3798/8470/339451/3752/774/8507/5621/7042/8…
BP	GO:0048812	neuron projection morphogenesis	414	-0.376767002810173	-1.76559868659987	0.2	0.49823677581864	0.407795306907066	1595	tags=26%	list=16%	signal=22%	10512/57549/6586/1909/22911/575/10439/9856/221692/1501/8997/1944/9378/51760/6456/26050/6324/3897/152330/2047/5454/23114/1948/4897/3925/8936/5864/7846/9024/2049/115703/1002/1959/6387/23542/9723/57689/23316/6900/1906/7101/577/51299/5362/2263/3706/2045/9355/1600/26052/9201/23026/115557/8633/8522/22865/5800/1813/3798/51761/27255/114798/10752/2290/9211/63923/4684/223117/64221/84631/84628/9423/57624/31…
BP	GO:0048858	cell projection morphogenesis	427	-0.378123504177973	-1.76040451137458	0.2	0.49823677581864	0.407795306907066	1595	tags=26%	list=16%	signal=22%	10512/57549/6586/1909/22911/575/10439/9856/221692/1501/8997/1944/9378/51760/6456/26050/6324/3897/152330/2047/5454/23114/1948/4897/3925/8936/5864/51177/7846/9024/2049/115703/1002/1959/6387/23542/9723/57689/23316/6900/1906/7101/577/51299/5362/2263/3706/2045/9355/1600/26052/9201/23026/115557/8633/8522/22865/5168/5800/1813/3798/51761/27255/114798/10752/2290/9211/63923/4684/223117/64221/84631/84628/94…
BP	GO:0060322	head development	486	-0.354788643687732	-1.68727197934252	0.2	0.49823677581864	0.407795306907066	1571	tags=23%	list=16%	signal=20%	463/5156/1909/6252/22911/1869/10991/10409/221692/4212/4826/7763/666/4211/1152/5209/26050/10100/3208/152330/2047/5454/3746/23114/4897/9118/7846/2049/23224/1959/6387/5463/388610/9723/6900/7101/4808/1901/5362/2263/2045/6662/1638/9355/1600/9201/23026/8877/57447/8633/57477/5354/65009/478/253559/6658/1813/491/2302/6331/2904/22983/4900/2290/238/23017/7122/6546/18/653/652/59336/9760/3400/266727/84159/139…
BP	GO:0032989	cellular component morphogenesis	485	-0.350565092198173	-1.66441825755854	0.2	0.49823677581864	0.407795306907066	1595	tags=24%	list=16%	signal=21%	10512/57549/6586/5156/1909/22911/575/10439/9856/221692/1501/8997/1944/9378/51760/6456/26050/6324/3897/152330/2047/5454/23114/1948/4897/3925/8936/5864/51177/7846/50487/9024/2049/115703/1002/29767/1959/5159/6387/23542/9723/57689/23316/10529/6900/1906/7101/577/51299/27063/5362/2263/3706/2045/9355/1600/26052/9201/23026/115557/8633/8522/22865/5168/5800/1813/3798/51761/27255/114798/10752/2290/9211/6392…
BP	GO:0006812	monoatomic cation transport	457	-0.340405351959559	-1.60843028444138	0.2	0.49823677581864	0.407795306907066	1873	tags=30%	list=19%	signal=26%	55800/1020/2281/7352/64116/785/64849/1528/63895/23416/6550/27345/2257/54407/90134/5270/162514/2906/6533/9498/5587/1909/3958/117/142680/57348/3767/10991/6536/81615/11151/154215/8645/2273/113235/1804/815/6553/6324/3208/27092/3746/777/3755/8614/5144/7114/9495/79815/3709/3780/1490/84766/219527/3762/5159/6387/40/1906/29763/706/781/6769/6347/2645/5579/7223/4986/55532/9196/57628/3764/5354/2745/478/8996/…
BP	GO:0060284	regulation of cell development	428	-0.290662103194083	-1.35702054309672	0.2	0.49823677581864	0.407795306907066	1968	tags=28%	list=20%	signal=23%	64218/92/7804/10385/56965/2175/5139/2258/7474/1020/64332/140578/441478/57715/54623/6604/2737/4747/6932/130733/972/54437/80128/9308/7424/7001/3815/55012/3149/5270/56896/4739/8140/10512/23240/5578/7516/1869/9856/1960/4212/3707/4211/4254/3897/23500/25893/4613/4286/407975/50487/1002/1959/3726/6387/1620/10234/9723/6461/23316/706/7101/2353/5362/6281/3706/2045/1638/9355/1600/1003/10125/301/56892/1813/21…
MF	GO:0022857	transmembrane transporter activity	465	-0.274828959417678	-1.3163226146875	0.2	0.49823677581864	0.407795306907066	1881	tags=29%	list=19%	signal=25%	284439/440567/55800/2281/7352/64116/785/64849/1528/63895/23416/2562/6550/27345/54407/23480/90134/9256/162514/2906/6533/9498/116843/55879/2900/8140/94097/10257/142680/57348/3767/28232/10991/6536/2567/8645/9057/2898/113235/6553/9194/6545/6324/27092/3746/26507/63027/777/3755/200010/5244/79815/3709/3780/2892/219527/3762/50651/6890/6509/40/781/2743/2894/2897/2890/7223/441027/55532/9196/3764/204962/478…
BP	GO:0051241	negative regulation of multicellular organismal process	482	-0.274275457640636	-1.31051673122541	0.2	0.49823677581864	0.407795306907066	1047	tags=16%	list=10%	signal=15%	7056/1620/10077/10234/9723/4303/5443/1906/100133941/706/7101/577/2045/6662/9355/1600/4986/2303/57447/301/5800/1813/9750/2302/4879/1270/5621/7042/2487/90355/7122/223117/302/2191/80763/5142/114757/18/653/7097/652/9423/5734/753/6833/55824/2852/3400/255738/3776/170692/58494/6376/1411/6696/869/5334/4940/2161/10683/6585/89795/1630/130497/64092/5458/6092/406941/1746/11096/216/4762/1745/344758/6860/1268/…
BP	GO:0032880	regulation of protein localization	447	-0.277383474952306	-1.30555290230531	0.2	0.49823677581864	0.407795306907066	1987	tags=21%	list=20%	signal=18%	54741/353500/5116/51201/25999/23171/3708/9515/51127/26272/7474/367/1020/2281/3638/2737/785/6720/166614/80128/59353/7424/8851/151636/9854/5066/2817/4739/5569/5587/9134/398/116372/1909/3958/654/3767/7430/10391/729956/4826/8677/25937/3208/85363/58476/25893/221914/2824/5580/9495/898/9024/111/8938/7706/2239/8326/27063/6769/2645/5579/9201/57628/440730/94121/10815/1813/9750/1113/5621/7042/2039/9619/2373…
BP	GO:0022603	regulation of anatomical structure morphogenesis	463	-0.273435720981779	-1.30232300483765	0.2	0.49823677581864	0.407795306907066	1978	tags=26%	list=20%	signal=22%	23098/64218/5797/7804/64750/5058/56965/22846/5293/2258/7474/23580/367/1020/140578/57715/4747/54437/80128/7424/3815/8851/56896/8091/6423/221061/10512/5587/5054/58524/5578/575/9856/79805/11151/7430/1944/51760/3897/5454/1948/100506013/51177/9024/2049/115703/1002/8742/226/23554/6387/2239/23576/9723/57689/23316/2013/4303/6900/1906/161176/7101/577/5362/6347/2263/3706/2045/6662/5579/1600/26052/2303/8877…
BP	GO:0051093	negative regulation of developmental process	440	-0.259193100251476	-1.20890761981447	0.2	0.49823677581864	0.407795306907066	1889	tags=26%	list=19%	signal=22%	2258/7474/4037/1020/441478/57715/54623/3638/2737/57761/130733/972/54437/80128/7424/120114/7001/3815/10388/3149/56896/6423/10512/5054/23240/575/1869/23286/5465/9856/4054/4212/1944/3707/4211/25937/23500/152330/2047/4613/8614/122953/407975/5167/1290/1620/10234/9723/6461/4303/6900/706/7101/577/55796/2045/6662/9355/1600/26052/2303/301/6658/22882/7274/2302/4602/4879/1270/7042/2487/81606/2290/7041/63923…
BP	GO:0071363	cellular response to growth factor stimulus	358	-0.269171234624761	-1.20843687182676	0.2	0.49823677581864	0.407795306907066	1506	tags=19%	list=15%	signal=17%	1869/654/2619/9315/5465/1960/4054/199731/11151/6456/23625/27122/8936/56963/3491/1490/2908/5159/3248/2591/2887/1906/2353/27063/9480/6347/5138/2263/651/6662/5579/1958/9076/8877/8483/1003/3696/55512/301/7042/8822/7423/7041/7122/652/753/2252/857/858/63976/3175/2066/4914/2277/2261/1996/1644/79674/406941/222008/56937/56884/1745/7412/1281/4915/7476/64388/11075
BP	GO:0048762	mesenchymal cell differentiation	140	-0.249491223703054	-1.09674755802983	0.197183098591549	0.49823677581864	0.407795306907066	1013	tags=16%	list=10%	signal=14%	9723/2013/1906/2263/6662/2303/7042/2487/7041/223117/653/652/1910/753/6275/10630/2066/130497/406941/2637/8320/2042
CC	GO:0099513	polymeric cytoskeletal fiber	341	-0.236022368528208	-1.08372717100184	0.2	0.49823677581864	0.407795306907066	2686	tags=34%	list=27%	signal=26%	1783/4001/51199/25941/3875/122060/57821/11043/138162/3858/55835/3832/84722/158135/114327/403/221150/1768/26502/57662/83473/129881/81624/9050/79643/146909/93323/10381/4131/126731/79739/9212/90990/9638/56992/55605/10376/7431/6840/55329/5116/23098/6253/25999/5058/23336/2258/1020/4600/347240/4747/10634/3797/283726/151393/9532/3834/348235/22911/256364/84056/11151/54857/7430/11337/4281/1730/29911/28363…
BP	GO:0035239	tube morphogenesis	414	-0.229447587645158	-1.07523311852738	0.2	0.49823677581864	0.407795306907066	1349	tags=21%	list=13%	signal=19%	8091/55036/6423/5587/5156/1909/5054/5578/575/79805/1960/1944/4211/1890/2047/79733/9444/4613/1948/4897/100506013/56963/84913/8642/3491/2049/1490/2908/8742/23554/3726/5159/7127/3248/23576/9723/6461/30008/2013/4303/1906/7101/577/1901/6347/2263/2045/6662/9355/5579/2303/8877/1003/3696/57381/8549/4233/65009/301/8325/2113/121643/4879/7042/1545/7423/63923/2152/7052/7122/302/2191/653/652/9423/6833/221981/…
BP	GO:0040007	growth	466	-0.222122625763529	-1.05830463750455	0.2	0.49823677581864	0.407795306907066	1595	tags=18%	list=16%	signal=16%	10512/6586/1909/5292/7516/23286/2619/166/10439/5465/9856/10409/7430/51760/2273/6456/25937/3897/1839/11170/5454/4897/8614/8936/407975/8643/5167/1002/23180/5159/57144/6387/8326/9723/1906/51299/1901/2263/2045/6662/9355/9201/2303/8877/10071/2100/55512/65009/301/1813/8470/4879/51761/9472/7042/2487/114798/9211/63923/223117/54825/652/9423/2252/84159/5806/3776/2596/6695/84879/6696/2066/1826/2261/6585/163…
BP	GO:1903829	positive regulation of protein localization	258	-0.234315090325576	-1.05066056178444	0.2	0.49823677581864	0.407795306907066	1987	tags=19%	list=20%	signal=16%	54741/5116/51201/25999/23171/3708/7474/1020/2737/785/59353/7424/8851/151636/9854/4739/5587/3958/654/7430/10391/4826/25937/3208/5580/9495/8938/27063/6769/2645/5579/57628/94121/5621/7042/9619/18/7097/6833/342667/2852/7200/22885/2066/81285/10369/5122/7476/2042
BP	GO:0090150	establishment of protein localization to membrane	142	-0.247410029574073	-1.08458923526144	0.208333333333333	0.517692629815745	0.423719474565812	1955	tags=20%	list=19%	signal=17%	51201/54557/1020/79720/10133/8851/23480/25945/51762/401505/3208/9495/112755/23180/100133941/161176/10815/25837/101928174/5621/401647/2039/80852/6616/65055/283576/27065/2740/10369
BP	GO:0048598	embryonic morphogenesis	299	-0.231418499832559	-1.05634218024761	0.210526315789474	0.521830893022029	0.427106547532266	976	tags=10%	list=10%	signal=10%	1906/2139/2263/6662/9355/2303/65009/7020/121643/51761/7042/2487/2290/7041/653/652/9423/56603/51441/130497/7401/1746/1295/2637/4762/4760/7476/64388/8076/8320/5456
MF	GO:0033218	amide binding	169	-0.244874879140277	-1.0803281360612	0.216666666666667	0.534372402327515	0.437371483571772	865	tags=24%	list=9%	signal=22%	57486/590/9854/2906/1718/8140/58512/117/29953/113235/949/414149/2892/1622/23542/6890/2890/4986/478/2904/774/5621/7042/2346/25907/80339/7097/6507/1910/7433/64084/4311/6752/4889/2740/3122/2902/2891/344758/1393
BP	GO:0060485	mesenchyme development	171	-0.244250840662606	-1.0788053805836	0.216666666666667	0.534372402327515	0.437371483571772	1065	tags=16%	list=11%	signal=14%	5159/9723/2013/1906/2263/6662/2303/55211/7042/2487/7041/223117/653/652/1910/753/6275/10630/2066/10683/130497/6092/406941/2637/11096/8320/2042
BP	GO:0061061	muscle structure development	331	-0.240881254475118	-1.09838162843422	0.222222222222222	0.545354287289771	0.446359903066185	1640	tags=20%	list=16%	signal=18%	93145/2817/23345/463/5156/1909/575/5465/1960/10409/2273/57462/2047/1839/9444/1948/64236/51177/9124/2006/22801/29767/1959/5159/5463/30008/10529/4303/1906/577/2353/27063/1901/170689/339855/55796/2263/6662/1958/2303/9750/8470/1270/9472/7042/10290/6546/54715/652/1910/2852/857/858/84159/56603/58494/1134/11096/92737/137868/84466/4762/8110/1281/51412/5999/8320
CC	GO:0045121	membrane raft	160	-0.240137895068883	-1.07326044652455	0.222222222222222	0.545354287289771	0.446359903066185	1328	tags=19%	list=13%	signal=17%	949/2047/2824/5359/9495/5244/23180/2013/100133941/1901/6281/7223/491/6331/9472/5621/23017/302/130574/7097/1910/55824/10630/857/3672/858/4311/1803/5024/108/1268
BP	GO:0050678	regulation of epithelial cell proliferation	181	-0.245088781192654	-1.08184211208487	0.230769230769231	0.564927646610815	0.462380246121778	2022	tags=26%	list=20%	signal=21%	27152/595/1012/5797/22846/5293/7474/367/441478/7424/8805/6423/5587/5578/654/79805/1960/4613/1948/100506013/84913/8742/6387/6347/2263/6662/130367/9076/5798/1813/6331/7042/7423/2152/653/652/1910/2252/857/858/2277/6489/130497/406941/7857/170302/7476
BP	GO:0010631	epithelial cell migration	174	-0.245552165100791	-1.08574191465315	0.233333333333333	0.568390804597701	0.465214761040532	2008	tags=26%	list=20%	signal=21%	3673/1012/152007/64218/5797/22846/5293/7474/7424/3815/5587/5578/575/1960/11151/4254/23500/949/1839/1948/84913/7114/8742/2013/1906/7101/6662/57449/2303/1003/57381/4233/301/5168/2113/7042/90355/1545/2191/652/2252/1803/406941/7857/7476
BP	GO:1901214	regulation of neuron death	172	-0.244269934929136	-1.08030557841942	0.233333333333333	0.568390804597701	0.465214761040532	1521	tags=22%	list=15%	signal=19%	7516/5465/11151/23321/666/9466/2898/2047/1948/50487/2908/8326/9723/2353/54463/6347/2045/55532/1958/9244/7020/1113/1270/2904/5621/7042/10752/23017/116986/255738/3672/6376/4914/1630/429/1745/4915
CC	GO:0098857	membrane microdomain	161	-0.239590076541195	-1.06644056215313	0.235294117647059	0.571758924700101	0.467971489643316	1328	tags=19%	list=13%	signal=17%	949/2047/2824/5359/9495/5244/23180/2013/100133941/1901/6281/7223/491/6331/9472/5621/23017/302/130574/7097/1910/55824/10630/857/3672/858/4311/1803/5024/108/1268
BP	GO:0032990	cell part morphogenesis	433	-0.375836531574081	-1.76731632532271	0.25	0.591507177033493	0.484134978594812	1595	tags=25%	list=16%	signal=22%	10512/57549/6586/1909/22911/575/10439/9856/221692/1501/8997/1944/9378/51760/6456/26050/6324/3897/152330/2047/5454/23114/1948/4897/3925/8936/5864/51177/7846/9024/2049/115703/1002/1959/6387/23542/9723/57689/23316/6900/1906/7101/577/51299/5362/2263/3706/2045/9355/1600/26052/9201/23026/115557/8633/8522/22865/5168/5800/1813/3798/51761/27255/114798/10752/2290/9211/63923/4684/223117/64221/84631/84628/94…
BP	GO:0120039	plasma membrane bounded cell projection morphogenesis	425	-0.379070888829497	-1.76106322651134	0.25	0.591507177033493	0.484134978594812	1595	tags=26%	list=16%	signal=23%	10512/57549/6586/1909/22911/575/10439/9856/221692/1501/8997/1944/9378/51760/6456/26050/6324/3897/152330/2047/5454/23114/1948/4897/3925/8936/5864/51177/7846/9024/2049/115703/1002/1959/6387/23542/9723/57689/23316/6900/1906/7101/577/51299/5362/2263/3706/2045/9355/1600/26052/9201/23026/115557/8633/8522/22865/5168/5800/1813/3798/51761/27255/114798/10752/2290/9211/63923/4684/223117/64221/84631/84628/94…
BP	GO:0009887	animal organ morphogenesis	478	-0.309331413439729	-1.47471158539777	0.25	0.591507177033493	0.484134978594812	1654	tags=24%	list=16%	signal=21%	5066/55036/25945/6423/8140/10512/6586/5156/1909/5054/5292/58524/654/10439/5465/4054/10409/4212/7763/2273/4211/25937/2047/649/4613/1948/8642/1363/10194/7846/407975/3491/2006/1490/2908/23554/5159/1290/2239/30008/221935/2013/1906/9249/27063/9480/1901/118427/6347/2263/6662/2303/55512/65009/22882/7020/121643/2302/6331/4887/1270/360/51761/55966/7042/8822/2487/2290/7052/7122/4300/6096/653/652/8842/9423/…
BP	GO:0045597	positive regulation of cell differentiation	443	-0.296940526247331	-1.39116684678045	0.25	0.591507177033493	0.484134978594812	1891	tags=26%	list=19%	signal=22%	5139/367/4037/64332/140578/6604/2737/4747/972/9308/7424/55906/3815/201501/55012/5270/55885/6533/93145/2817/6423/4739/8140/5587/5054/5292/5578/7516/1869/654/51704/10439/1960/4054/54857/7166/3707/4254/25937/3897/1948/4897/6457/84913/8643/50487/3491/1490/1002/1959/3726/83643/3570/6387/6461/30008/23316/2013/1906/100133941/706/7101/2353/5362/3706/6662/1638/1600/1003/5121/10125/301/1813/9750/2113/58158…
BP	GO:0098609	cell-cell adhesion	469	-0.280102407601978	-1.32830527942003	0.25	0.591507177033493	0.484134978594812	1861	tags=29%	list=19%	signal=24%	64332/441478/6604/64116/2737/23705/972/119/9308/120114/7001/3815/8851/5270/56098/25945/9379/57549/144100/5156/3958/152404/23240/5578/57348/654/57717/1008/5465/1960/199731/11151/1501/7430/222256/92211/9378/3707/4254/3897/152330/9543/23114/1948/4897/3383/5329/5580/8642/22915/340533/9124/3491/4685/2049/1004/22801/1002/57526/6387/375033/10077/2239/56971/57689/6461/221935/3801/6900/100133941/51148/652…
CC	GO:0099503	secretory vesicle	472	-0.269178609907616	-1.27386754398833	0.25	0.591507177033493	0.484134978594812	1245	tags=16%	list=12%	signal=15%	5329/5580/6457/5864/22915/29106/7114/1363/219670/3709/3417/84443/2/8541/84766/226/8938/272/8448/5443/1906/781/2171/136332/2890/4986/5798/5337/9892/51209/9162/9627/8325/94121/1813/147650/148281/25837/1113/5413/7042/6282/7423/23157/1143/302/80763/5142/6616/7097/10555/6833/857/3672/3310/858/5806/27074/6855/7200/4311/2277/57030/6750/1644/55530/5126/7857/2902/22895/6860/27344/6861/5122/1393/440279/570…
BP	GO:0051050	positive regulation of transport	433	-0.262810154303423	-1.23582631580738	0.25	0.591507177033493	0.484134978594812	1987	tags=26%	list=20%	signal=22%	54741/977/5116/51201/25999/23171/3708/8941/7474/55800/1020/2737/785/136/80128/7424/2257/8851/8618/9854/162514/80820/9498/8140/5587/51762/1909/5054/3958/117/654/10991/7430/4826/666/2273/815/26059/6324/3208/27092/3746/5029/50632/100506013/5580/5864/7114/9495/112755/5244/50487/84766/9026/219527/1622/8938/84251/5159/6387/8448/1906/706/781/27063/28999/6769/6347/2645/6281/2180/5579/26052/376267/4986/55…
BP	GO:0043547	positive regulation of GTPase activity	146	0.346570484253605	1.12168851752054	0.244086021505376	0.591507177033493	0.484134978594812	1513	tags=16%	list=15%	signal=14%	414060/102724862/729877/9639/101060389/84218/729873/101060321/101060351/414059/140775/102723859/11211/22899/7984/202243/57822/57572/23526/101060376/1398/4908/23348/9824
BP	GO:0010628	positive regulation of gene expression	491	-0.233059644792334	-1.11427674497983	0.25	0.591507177033493	0.484134978594812	1280	tags=15%	list=13%	signal=14%	9444/4613/5359/5144/11118/4286/50487/1490/115004/4615/4060/23180/116496/9447/3570/23316/6900/5443/5138/6281/6662/11189/1958/8877/1003/5337/3696/5354/10125/301/11119/1813/2113/7020/1270/8822/1545/2152/7122/302/5452/5142/10417/7097/652/10555/5734/6833/2252/2852/3400/857/27074/56603/6376/51441/56853/4940/2161/56666/91752/1996/130497/406941/4023/222008/170302/116/5455/343472/4915/7476/1258
BP	GO:0043066	negative regulation of apoptotic process	430	-0.224748746218618	-1.05692905837031	0.25	0.591507177033493	0.484134978594812	1910	tags=21%	list=19%	signal=18%	8682/79366/5139/7474/367/2737/4747/573/972/56776/85450/7001/57007/84316/10388/56098/8091/6423/1718/8140/5054/3958/5292/5578/7516/5272/5465/1960/11151/3707/666/9466/2898/4254/3383/5329/5580/4286/407975/50487/3491/9026/5159/57144/6387/23542/8326/9723/40/1906/2139/7101/54463/6347/2263/6662/55532/2303/8877/1003/301/56892/9244/8996/7020/1270/5621/10752/23017/4058/653/652/1910/116986/10630/857/27074/63…
CC	GO:0099081	supramolecular polymer	471	-0.219001327226776	-1.03919330096241	0.25	0.591507177033493	0.484134978594812	2031	tags=24%	list=20%	signal=20%	9638/85301/56992/55605/6717/10376/7431/6840/113146/55329/5116/23098/6253/25999/347273/5058/23336/2258/55800/1020/2281/4600/347240/4747/10634/3797/8851/4621/283726/151393/9532/23345/79875/3834/348235/22911/256364/84056/11151/54857/7430/11337/4281/4620/1730/29911/283638/55698/3925/64236/9118/7846/219670/9124/2006/23224/226/29767/4060/1290/30008/3801/6509/10529/135138/27285/203/10297/284076/27063/33…
BP	GO:0018394	peptidyl-lysine acetylation	106	-0.252619092447318	-1.06743358311191	0.252525252525253	0.596056025650298	0.487858106247756	28	tags=3%	list=0%	signal=3%	51412/51200/8320
CC	GO:0031253	cell projection membrane	187	-0.238151215127773	-1.0682948238992	0.254237288135593	0.598668280871671	0.489996176882885	1515	tags=22%	list=15%	signal=19%	142680/57348/23286/7430/2567/729956/92211/113235/221178/3208/11170/3746/51177/9495/23224/9026/8326/729993/10297/9249/83543/54869/2890/65009/1813/9750/491/2556/2039/54825/2191/2566/8842/2852/4547/10630/2596/1803/23136/6092/1258
BP	GO:0000070	mitotic sister chromatid segregation	111	0.355442043962112	1.12737958470188	0.259340659340659	0.609234945576988	0.49864474817594	132	tags=4%	list=1%	signal=4%	3304/3303/9639/29082
BP	GO:0090068	positive regulation of cell cycle process	128	-0.247466639258579	-1.078724399197	0.263888888888889	0.616650401214487	0.504714127543974	3550	tags=55%	list=35%	signal=36%	7320/891/7517/5962/1019/9585/10926/55023/58525/134353/9555/51652/29781/9510/5885/79848/983/29899/163786/348654/51143/4085/8850/56852/29127/10524/207/10051/9493/5902/10592/2146/55835/2237/7027/5925/328/10403/995/9787/5087/113130/6240/332/9212/10635/51514/6840/595/23397/7474/54623/9700/10733/990/201161/994/79733/5359/225689/1490/5159/6241/1906/8877/55512/301/1813/1543/4762
BP	GO:0050817	coagulation	100	-0.253756408901031	-1.06392640804766	0.263157894736842	0.616650401214487	0.504714127543974	1250	tags=21%	list=12%	signal=19%	139189/5329/5580/5359/22915/7056/375033/10077/1906/9162/7980/2152/2039/302/2191/18/10630/857/170692/2161/1281
CC	GO:0055037	recycling endosome	115	-0.248549866942474	-1.05894779893717	0.264367816091954	0.616650401214487	0.504714127543974	1972	tags=23%	list=20%	signal=19%	23432/51201/25999/286410/10133/144717/3107/57007/644150/51762/79772/666/6553/7846/9495/50487/8938/2890/55532/9619/27065/2852/1780/4914/2532/23043/6861
BP	GO:0032870	cellular response to hormone stimulus	303	-0.233887845645747	-1.06266763291314	0.266666666666667	0.619092331768388	0.506712791368092	993	tags=12%	list=10%	signal=11%	2354/2887/4303/1906/7101/2353/2645/2180/5579/55532/2303/2100/301/478/5791/27019/1545/81606/80339/652/5734/2852/857/255738/858/7200/6752/114907/81285/6750/5458/6092/2740/4023/56937/3645/1393
BP	GO:0040008	regulation of growth	302	-0.233128239092561	-1.05773428449789	0.266666666666667	0.619092331768388	0.506712791368092	1504	tags=20%	list=15%	signal=17%	10512/6586/5292/23286/166/10439/5465/9856/10409/7430/51760/2273/3897/1839/11170/5454/4897/8614/407975/8643/5167/1002/23180/57144/6387/9723/1906/2263/2045/2303/8877/10071/2100/1813/4879/51761/9472/7042/2487/9211/223117/54825/652/9423/3776/2596/6695/84879/6696/2066/1826/2261/6585/1630/5458/170302/57611/343472/6860/5999
BP	GO:1902105	regulation of leukocyte differentiation	140	-0.242752648319581	-1.06712520904805	0.267605633802817	0.619817264241185	0.507306131873206	1947	tags=26%	list=19%	signal=21%	10385/2175/64332/441478/6604/2737/6932/130733/972/9308/7001/55012/3149/4739/23240/5578/1960/3707/4254/4286/407975/50487/3726/10234/6461/2353/10125/301/2302/9770/652/9760/56603/5458/3122/51412
MF	GO:0005516	calmodulin binding	114	-0.248043259215039	-1.05466698582328	0.269662921348315	0.623122965452063	0.510011772053256	1421	tags=18%	list=14%	signal=16%	4620/3707/815/23604/9495/219670/3780/79012/3706/8877/5121/491/6331/5137/4900/27133/6546/2596/2902/5999/440279
MF	GO:1901681	sulfur compound binding	120	-0.247698430336591	-1.05625584213701	0.271604938271605	0.626147515036404	0.512487296113027	1318	tags=21%	list=13%	signal=18%	1839/51363/414149/129804/56341/5167/1490/1622/79690/30008/3918/6241/170689/2263/5621/7423/238/80339/652/2252/6585/4023/11096/8277/64388
BP	GO:0006631	fatty acid metabolic process	175	-0.238772093196805	-1.05729147346083	0.275862068965517	0.63448275862069	0.519309500696408	1893	tags=25%	list=19%	signal=21%	160428/51422/7352/1645/3638/6720/6319/57761/972/5066/38/9415/5465/80221/254552/219970/39/9444/414149/1646/50487/1622/3248/51084/171586/1906/2171/9200/2180/6662/9926/401494/5354/301/1545/1543/80339/23305/114757/857/84879/84532/4023/1268
BP	GO:0051249	regulation of lymphocyte activation	199	-0.234911918604795	-1.06645546213408	0.285714285714286	0.655618163738813	0.536608342201211	1861	tags=23%	list=19%	signal=19%	64332/441478/6604/2737/6932/972/9308/7001/55012/3149/4739/4004/3958/23240/1960/11151/3707/9466/4254/1948/407975/115004/4615/3726/10077/6461/100133941/6347/10125/301/9750/2302/5621/652/9760/55824/857/56603/27240/1803/3604/64092/3122/7412/51412
BP	GO:2000147	positive regulation of cell motility	289	-0.233772025367868	-1.06193012669388	0.3125	0.715422453703704	0.585556773879142	2008	tags=28%	list=20%	signal=23%	3673/1012/152007/977/64218/64750/5058/5420/5293/7474/57715/53905/972/54437/7424/57007/3815/4739/10512/5587/5156/5054/3958/5578/11151/4254/23625/23500/949/1839/11170/23604/3383/100506013/84913/7114/3491/23224/5159/3570/6387/9723/3918/4303/1906/9480/1901/6662/9076/2303/8877/1003/57381/4233/5354/301/5168/9750/2113/7042/6282/1545/7423/2152/223117/2039/6546/652/9423/2252/2852/10630/857/58494/6376/3175…
BP	GO:0071897	DNA biosynthetic process	118	-0.245282076459388	-1.05130163121562	0.322222222222222	0.735976392096485	0.60237969828343	3244	tags=40%	list=32%	signal=27%	65057/286826/80119/64855/7298/3181/409/54386/84875/54107/10721/9837/51147/5063/54433/7027/54108/7398/64785/5984/5985/79075/10039/5422/5570/7083/5426/6240/9212/5983/51514/51659/84296/26272/5111/225689/25849/1490/9768/5159/1602/27063/8877/55512/124739/1545/3776
BP	GO:0050877	nervous system process	500	-0.366550056955147	-1.76024222448064	0.333333333333333	0.747543461829176	0.611847078012491	1116	tags=24%	list=11%	signal=22%	111/745/29767/4060/1959/57144/6387/23542/254263/1620/8326/23316/3801/6509/729993/40/6900/1906/84530/2917/9249/2171/7101/577/2743/2353/54463/65217/6769/1901/6347/2890/4986/441027/57477/65009/8787/1813/9750/491/7020/2918/2904/51761/5621/4900/10752/6335/343035/2556/7122/1690/41/1143/22986/80763/54715/8061/6616/2566/6096/18/7097/6507/1910/6833/342667/124976/2852/6326/3776/58494/116443/139411/1411/593…
MF	GO:0000981	DNA-binding transcription factor activity	RNA polymerase II-specific	498	-0.295485970664477	-1.41522090889133	0.333333333333333	0.747543461829176	0.611847078012491	1279	tags=19%	list=13%	signal=17%	4613/440097/9586/5359/84913/7227/122953/10194/4286/63876/2908/745/1959/3726/5463/83482/23316/2354/4303/1602/7101/4808/2353/9480/28999/57593/6662/9355/1958/2303/63973/2100/6658/22882/2113/58158/7020/121643/2302/4602/4010/731220/2290/64067/5452/6492/8061/6096/55502/9423/3110/4661/93986/63976/2018/253738/3175/5992/2313/23040/9745/130497/1879/27319/429/5458/30813/167826/1746/170302/390874/2637/431707…
BP	GO:0030334	regulation of cell migration	496	-0.258281770522146	-1.23426981733599	0.333333333333333	0.747543461829176	0.611847078012491	1394	tags=20%	list=14%	signal=18%	9466/4254/815/221178/23625/23500/949/1839/11170/4354/23604/3910/3383/100506013/225689/84913/7114/4286/340533/3491/23224/4615/5159/3570/6387/83482/9723/3918/2013/4303/1906/1602/7101/9480/11013/1901/9079/5362/6347/6662/10690/9076/2303/8877/1003/57381/8633/55512/4233/5354/65009/301/5168/1813/9750/2113/57509/7042/6282/8822/90355/1545/7423/63923/2152/7122/223117/2039/6546/114757/84628/653/652/127435/9…
BP	GO:0007167	enzyme-linked receptor protein signaling pathway	497	-0.233491785265304	-1.11680310173878	0.333333333333333	0.747543461829176	0.611847078012491	1502	tags=19%	list=15%	signal=17%	654/9315/5465/9856/4054/199731/8997/1944/7763/57462/25937/23625/2047/1839/27122/4486/1948/3925/8936/56963/5329/5580/84913/55715/3491/2049/5167/1490/9026/5159/3248/2591/2887/4303/2353/9480/56899/2263/2045/651/6662/5579/55532/1958/2303/8483/1003/3696/55512/4233/65009/5791/4879/7042/8822/27019/7423/7041/238/2152/7122/9770/4058/2675/653/652/753/79628/2252/2852/857/3672/858/84159/63976/3175/2066/4914/…
BP	GO:0071900	regulation of protein serine/threonine kinase activity	187	0.324284105508004	1.06599407031685	0.331919406150583	0.747543461829176	0.611847078012491	2309	tags=22%	list=23%	signal=18%	100996746/728524/105180391/641776/102723555/102723849/4282/23624/10251/11211/10252/81848/1050/7984/643862/7164/348/80824/100310812/4920/10595/4908/7855/100101268/441272/100505767/5777/7148/5728/5154/6543/9077/1026/83667/114/729597/901/5608/6653/4040/875/26973
BP	GO:0030098	lymphocyte differentiation	182	-0.237706332755425	-1.05580767611864	0.333333333333333	0.747543461829176	0.611847078012491	1969	tags=23%	list=20%	signal=19%	79840/64218/10385/5293/2175/7163/64332/441478/6604/2737/6932/972/9308/7001/3815/55012/3149/23240/1960/3707/407975/3726/3570/8326/6461/1958/10125/301/8325/2302/4602/652/5734/9760/56603/3175/4914/3604/3122/7412/51412/8320
BP	GO:0051129	negative regulation of cellular component organization	409	-0.22370153277886	-1.03323769995826	0.333333333333333	0.747543461829176	0.611847078012491	1889	tags=22%	list=19%	signal=18%	64218/27124/25999/54961/2258/7474/367/1020/57715/347240/1400/54437/80128/119/120114/9700/6196/25906/56896/11130/10512/5587/3958/22911/79772/654/9856/11151/4281/10391/666/163782/7025/11170/1948/124930/3925/56963/5580/6457/7114/112755/9026/29767/8326/9723/29763/706/10297/11013/1901/2045/6662/1600/26052/1003/4233/8996/5800/2904/5621/26045/223117/2039/302/2191/7097/652/9423/5734/10382/753/857/255738/…
MF	GO:0046914	transition metal ion binding	477	-0.220754547338139	-1.02416206663387	0.333333333333333	0.747543461829176	0.611847078012491	1675	tags=17%	list=17%	signal=14%	55247/10858/23220/5066/761/2817/79661/463/25939/5292/253827/5578/29953/26136/5465/81615/4281/254552/23321/7166/7763/7025/85363/649/25893/644/5359/7227/1363/5167/2908/9830/1107/1036/2591/6241/7101/170689/5138/29944/1638/5579/29995/1958/2100/54996/10125/440730/5168/84675/2904/5621/1356/1545/79258/1543/5069/114757/6096/79698/6275/55034/1397/56603/4661/170261/4311/79750/23040/4316/4326/108/11096/7092…
