# Supplementary material for: Transcriptomic analysis of the m6A reader YTHDF2 in the maintenance and differentiation of human embryonic stem cells
Source: Stem Cells. 2025 May 26;43(7):sxaf032. doi: 10.1093/stmcls/sxaf032 (PMC12202760; doi:10.1093/stmcls/sxaf032)
Supplement: sxaf032_suppl_Supplementary_Tables_S1-S29 [file sxaf032_suppl_supplementary_tables_s1-s29.zip › Supplementary_tables_final2/Supplementary_Table19_hESC_and_ectoderm_DEG_overlap.xlsx]

## Sheet: upDEGs_Venn_H1_unique_genes
Gene_Name
SPAST
NSUN3
PEA15
GLRX2
BSDC1
PAN3
DYNC1LI2
SUPT7L
PIGA
TLE3
FIGNL1
CPEB4
MAN1A1
ZFP14
MCTP1
RBBP9
LINC00863
ENSG00000279059
AK3
HSPA13
NXF1
RP2
CILK1
KLHL20
ARMCX4
FAM193A
BBS12
ACSF2
GADD45G
MAP7D1
TMEM98
PSEN1
JAM3
DTWD1
MEAF6
ITGA7
TBC1D20
SPRED2
SCYL2
SLC12A2-DT
BTBD6
DCAF12
CRMP1
SSX2IP
DBNL
UBR3
ARL3
UNC13B
PPP2R3C
RAB30-DT
KIRREL1
CAMSAP2
FOXO3
BRD8
HS3ST1
LEPROT
BLOC1S6
PPP1R1A
GRINA
ENSG00000280120
VPS50
NCOA5
CAMSAP1
RALB
REEP3
RAPGEF2
DNAJC24
ZDHHC6
WDR48
ERRFI1
ZNF527
BIRC2
ZNF271P
PKIG
ZNF292
EPHB1
TLE1
ORAI2
RNF122
CRIPT
CDK14
KIF5A
ZHX3
ZNF821
SMAD1
SLC25A53
TET3
LMNA
COA5
FAM168B
ZNF702P
CYTH1
ZDHHC17
RNF144A
ZNF234
RPGRIP1L
TMEM168
MPDZ
TAOK3
OSGEP
ITGAV
ZNF214
ENSG00000260400
C1orf159
SLC25A20
EPC1
NDFIP1
TMEM9B
RPS6KA2
SMOX
SRGAP1
TSPAN3
SLC25A46
NEFM
IFT43
GOLM2
IFT122
MTFR1L
KLF7
AFF1
RTL8C
NRG3
DPY19L4
ZNF26
STAM2
RGMB
HID1
MDFIC
ARID4B
MBIP
MDM4
ZNF462
UBTD2
CADM2
WDR5B
DUSP3
C12orf4
TVP23A
UBE2J1
EZH2
PDE3B
GSK3B
PHIP
ZDHHC21
METAP1D
IFT74
PAFAH1B1
R3HCC1
APH1B
MSANTD2
HINT3
ZNF350
ATP10D
TIA1
EPC2
RPAP2
RORB
SDK1
TTC30A
ARMC2
VPS45
ZNF710
PRXL2A
IRAK1BP1
TRIM44
POU2F2
SCARA3
B9D2
HMGCS1
IFT22
TAGLN
GPC2
ODF2
ATG14
WARS2-AS1
MFSD8
NACAD
TP53I11
ZNF283
CABLES2
ZNF404
NMT2
THAP12
IFTAP
LIN54
RNF24
ASAP1
FAM171A2
TSPAN2
FAM114A2
ROCK2
PKN2
ZNF30
FAM107B
DCUN1D4
RUSC1-AS1
C8orf44
ZNF559
ATF2
MTMR4
RBM48
MAGEH1
DNAL1
CTBP1-AS
PIGB
CYP1B1
RNF130
ATP6V0E2
KLHL8
ADAM9
FBXL3
LINS1
LANCL2
PRR7
CKB
BDH2
SPON2
LPAR2
MDM1
ITFG1
USP16
CSPP1
NREP
CDKL1
KATNAL1
FITM2
SPOP
LGALS8
BAZ1A
MIB1
HOMER3
SIK2
TMEM106C
SUCO
FAM210B
TRAPPC2
CCDC14
ASB8
ZNF71
DNAJB4
MMD
ARL10
CCDC74A
PARP16
DPYSL2
DYNLL2
IFT57
C2CD4C
IFT46
ASRGL1
INPP5J
ZNF148
RNF182
ERCC5
SAP30L
MICU3
ATG4A
DAB1
LRCH2
CFL2
TMCC2
EXT1
ARL13B
EXOG
ENSG00000279207
JAKMIP2
PNMA1
ZFP36L1
TEX9
NDUFC2
DENND6A
POU3F4
WDR86
GLYCTK
CNN3
CDO1
ZFX
SH3BGRL
PGBD1
TRDMT1
ENSG00000278730
NECTIN3
RNF146
TMEM178B
SKA2
TTC13
PITPNM2
ZNF268
CETN2
THSD7B
TIMP2
ZNF280D
JUNB
CSGALNACT2
BIVM
SNAP29
MLLT1
SHC3
APBA2
NR2C1
ACTC1
XPR1
CAB39L
SRSF6
KIFC3
PCBP1-AS1
ZFAND3
NUCB2
ZC3H8
CUX2
SPATA33
PPP2R3A
MBNL3
CEP112
IQCJ-SCHIP1
ING3
ATPSCKMT
TAF9B
ANTXR1
CFAP418
RETREG1
SREK1
YPEL5
SESTD1
CFAP36
FRRS1L
TMEM150C
GPX7
THBS1
GOLGA1
RBM8A
PPP3CC
TPM1
LAMTOR3
RADIL
PPP1R16A
MACROH2A1
ADGRL2
TMBIM4
LYRM2
PCNX4
ZBTB33
FOXJ1
ATP1A3
MAF
IL17D
MAN1A2
RASSF2
ARMCX5-GPRASP2
DAAM2
KRBOX4
ENSG00000284428
GSTM1
LZTS1
TFDP2
NATD1
RIT1
PLEKHO1
CHGB
STK33
ABAT
DAPK2
DICER1
CHIC2
ZMYM5
AFDN
TMEM178A
VEZF1
ENSG00000268912
RCOR3
IFIT5
PTBP2
FAM104B
ZNF266
TCEAL1
EPB41L4A
CCDC157
GDI1
RIMS1
FAT3
B3GNT5
BRD3OS
GRM2
NETO2
FAM110B
NRXN2
WDR73
AP1M1
ZNF345
RB1
FUT9
NUDT19
FAM204A
KIF3A
MPPED2
ERC2
C2orf49-DT
CCDC93
MAP9
HMGN2P3
SPICE1
KCNJ8
SYT1
TTC26
CDKN2D
TNFAIP3
AADAT
MARCHF5
RCBTB2
PHF20L1
ENSG00000287315
ZNF229
PALS1
EGF
ETFRF1
RFTN2
ENSG00000256673
HECA
COL4A2
C19orf12
LINC00667
PRORP
TTC30B
SOS2
EXOC3-AS1
MEIS3
FYTTD1
SFRP2
INIP
HS2ST1
MNS1
SHISA7
CDK5R1
FNIP2
EML1
ANKRD42
MBNL1
SLC10A7
TNC
PACRGL
FHL1
PDE4B
EFCAB2
FPGT
C4orf48
PBK
HEY1
MSL3
SHROOM4
MAMDC2
CASD1
H2AZ2
USP47
TOX
DHX40
AKR1C1
ENSG00000269044
MAP3K4-AS1
ZMYND11
SERPINE1
ZNF84
CEACAM19
DTX1
MCAM
CEP162
OBI1
PTCH1
SAMD4A
PHTF1
RFTN1
ABITRAM
MDH1B
ENSG00000280239
IFT80
ENSG00000285589
EEF1AKMT1
ANKRD65
LINC02614
TMEM47
SPARC
SLC39A6
TMEM182
RHOBTB1
CRISPLD1
FAM219A
TOX2
ARID4A
LINC00926
SLCO5A1
FAM89B
CC2D2A
LRRC17
ABHD3
DPY19L2P1
IQCG
CSDC2
VEGFC
ENSG00000276855
CMTM3
ENSG00000285043
ZNF112
GLIPR2
HLCS-AS1
PLEKHG5
SCRN3
LHFPL6
MID2
GSDME
ANKS1B
MORN2
CHD3
PARP6
ZNF69
LRRC9
CNRIP1
MTUS1
TMEM86A
TSPAN5
ELAC1
STX12
ULBP3
LRRC57
TIFA
PELI2
ZNF438
AMFR
SEPTIN3
FOXN4
SLC25A14
CACNA1E
ATP2B2
PEG10
CLUAP1
EFHD1
PET100
PLK2
ENSG00000289268
RAB30
ENSG00000279348
SVIP
BSN
PCSK1N
RNF157-AS1
ONECUT2
CADM4
EFEMP2
MGAT4A
PLP1
CAHM
MPP3
SATB2
ENSG00000273066
WDR47
BTG1
KIF21A
PIGH
PARP3
FAM106A
KIF24
ABCC8
MGAT3
TBC1D10C
ENSG00000260296
SLFN12
GPR137C
GLB1L2
RHBDD2
CD82
CHURC1
SUSD1
GPR50
TMEM131
ZNF235
CDC42EP4
CCSER1
INTS6L
MEX3B
NEDD4
NEGR1
HIVEP3
ENSG00000258311
GAL3ST4
IFT81
FAM217B
MID1
PTCH2
ENSG00000268230
IPO5P1
PSMA3-AS1
SFXN3
QKI
EXOC6
CASP7
CDADC1
DUSP26
SERINC1
TSPAN12
SH3RF2
GLYATL2
FGFRL1
PNMA8C
ENSG00000231827
PDLIM5
SNRPGP10
ATL1
AK9
DGCR5
CADPS
ARL2BP
SEMA3F-AS1
RAB27B
CNIH2
STOX2
FAM13B
TP53INP2
MGLL
ZNF583
SLC8A1
GPATCH11
RNF141
CCNE2
CFAP57
ENSG00000272848
NCAM2
GPC1
ENSG00000280422
NXPH4
ENSG00000273156
MLLT11
WASF1
TSPYL4
POLR3GL
GAS5-AS1
LAMA4
ZNF793-AS1
LZTFL1
TCAP
ST3GAL6-AS1
FAM229B
OPRK1
LURAP1L
LINC01963
RASD1
DNAJC12
ABCC4
PEAR1
TMEM35A
NEBL
RHOBTB2
TMSB15A
TAGAP-AS1
C3orf70
LYRM4-AS1
GDPD5
TMEM170B
SPNS2
SHISA2
ENSG00000287837
MITF
TSC22D3
ENSG00000280216
SEMA3C
RPL31P46
KCNH3
RADX
LRRC43
ZNF584
GUCY1A2
LINC00680
GFRA2
SLC1A3
PPIP5K2
ENSG00000272374
BORCS7
SYP
DOCK7-DT
EDN1
EFCAB6
ENSG00000280007
SLC17A7
RAB8B
SPOCK1
TDRD6
TTPA
RUNDC3A
ERCC6L2-AS1
CHRNA4
DCHS1
TNFRSF25
PKIA
INA
PDE4D
CCDC181
NDRG4
RUNDC3B
TMOD2
KLF12
PARD3B
AGAP2
FAM171B
CA8
NARF-IT1
TMEM269
LINC02977
KIAA1755
NHSL1
ENSG00000258515
ENSG00000259570
RING1
BICC1
TYMP
SNCAIP
DPYSL4
ARHGDIG
HACD4
PRTFDC1
CCDC81
TRIM2
ACVR2A
LRRTM1
CADM3
ENSG00000288766
ENSG00000285677
CLVS2
ATP6V0D1-DT
NUAK1
RNFT1
CSRP1
KCNH7
ENSG00000285907
OSBPL6
SORBS2
CCN1
ZFPM2
ENSG00000223697
ESR2
CHODL
KCNK2
ITGA11
KCNIP4
GSTM3
DNER
ENSG00000267102
DLK2
ENSG00000284735
CDHR2
ZNF487
ENSG00000279196
ENSG00000230707
MTUS2
ZNF439
ALPK1
C11orf87
ALDH1A1
TICAM2-AS1
ENSG00000274561
ELOCP19
FBXO4
SYCP2
CBFA2T3
COL22A1
TMEM232
KCNH5
SORBS2-AS1
DNAAF1
NEK11
LRRC55
ENPEP
ARMCX6
PCGF5
SOGA3
C5orf49
ENSG00000255320
FGD3
PLPPR1
SAMD3
LDLRAD4
MYT1
ENSG00000265982
GALNTL6
EYA2
KLHL32
LRRC8C
CFAP74
CCL2
SGMS2
UBXN10
TUBA1A
ACTL6B
ENSG00000282057
KIF19
SAXO2
LINC00472
GRM7
CELF4
NTN1
ZBTB7C
SP2-DT
PARM1
CABP7
ARMCX2
SMKR1
SMPD3
THSD7A
CREG2
AFF3
ENSG00000257176
CCN2
SEPTIN5
UNC5C
NTNG2
ENSG00000276517
TMEM176A
ENSG00000288538
ENSG00000272438
TMEFF2
PRKXP1
REEP1
SMYD2
JAM2
GNRH2
IL32
METTL14-DT
ENSG00000270062
ENSG00000230090
BCL2L15
FIGNL2-DT
HBEGF
SGPP2
ENSG00000286964
ENSG00000251034
ENSG00000272630
SLC5A9
DRD2
CX3CL1
ENSG00000267547
RNF175
CCDC183-AS1
ENSG00000267769
PPFIA2
CCDC96
CRIP2
NTN4
LRRC46
ENSG00000278952
GRID1
SLCO5A1-AS1
KANSL1L-AS1
SERPINB8
ENSG00000268278
CHN2
ENSG00000280184
COL24A1
SAMD15
CCDC184
EGR3
PDE6C
ZMYND10
KCNH8
NRG4
ENSG00000238039
ENSG00000289435
RAB9B
ENSG00000273058
ENC1
LINC01229
ENSG00000284621
AMER2
NRSN1
LINC00511
SPRN
ENOX1
MNX1
IRAG2
GPR45
ZCCHC12
ENSG00000287232
ENSG00000286177
FSIP1
ENSG00000279838
FOXC2
RGS8
LINC02606
ENSG00000285928
CCDC13
ENSG00000287528
SVIL-AS1
NRIP3-DT
C5AR1
NRGN
TUBA3FP
NXPH1
LINC00052
SYTL2
DIO2
VEPH1
ENSG00000289993
DLEU2L
ENSG00000256427
ENSG00000272420
AMER3
SPX
SIGLEC16
NKAIN3
ENSG00000260838
ROBO2
GOLGA7B
DNAAF4
LINC02795
ALMS1P1
ENSG00000260398
AKR1C2
PDC-AS1
TMEM196
LDHAL6A
ENSG00000289192
LINC02609
CFAP210
PRDM12
PCSK1
SCGN
SYT5
FGFR3
LINC01114
FAM151B
KLF2P1
CFAP61
ENSG00000288893
NDST3
CTXND1
PTPRO
FABP7
RSPH4A
CDH7
INSRR
KCND3
KCNJ9
MAMLD1
LRRTM2
VSX1
LEMD1-AS1
PAPPA
CPLX2
ADGRA1
ENSG00000277245
LY6H
FOS
PPP1R14C
B4GALNT1
GLYCTK-AS1
ARMC3
ENSG00000283162
PACRG
TRIM55
ENSG00000287853
TNFRSF19
DLX2
FAIM2
MIR149
SCRT2
ENSG00000270773
MIR4648
RHOJ
ST8SIA1
SYTL4
ENSG00000267651
C16orf82
DBX2
ABCA13
ENSG00000287997
FAM246C
ADAMTS18
FGF17
ENSG00000270127
PAG1
SOX9-AS1
SLC26A10
GPM6A
CYP26B1
PCSK2
NAV3
VWA3B
MIR646HG
FSTL5
SLITRK2
CNTN5
EPHA5
RPH3A
SYNE3
PPFIA2-AS1
HCG17
TEDC2-AS1
THCAT155
DPF3
LINC01206
ENSG00000261888
ENSG00000233030
ENSG00000248540
ASCL1
NIM1K
ELAVL4
GRIA1
PHACTR3
PCDH9
LINC02202
PDZRN4
HHIPL2
ENSG00000256955
ENSG00000222000
PI15
ENSG00000229425
ENSG00000203900
ANXA1
ENSG00000280053
PDE1C
ENSG00000284874
SVOP
SNAP25
CPA4
NR1I2
CNR1
ARID5B
DNAJC15
GJD2
RNU6-30P
DRC1
NTRK1
ENSG00000287021
KY
ADGRA1-AS1
NELL1
FBXO32
ENSG00000285535
LIMCH1
MIR9-3HG
NPAS3
ENSG00000241449
SYBU
BMP5
RGS4
ISLR2
ENSG00000274624
SNRPFP2
MIR4324
OPN5
SNAP25-AS1
CNTNAP5
ENSG00000282890
ENSG00000265912
UNC13C
ADAMTSL4-AS2
LRRD1
ENSG00000286948
COL8A1
ENSG00000235902
S1PR1-DT
ENSG00000289392
ANGPT2
ENSG00000279302
CTBP2P7
ENSG00000287355
ENSG00000276250
EFHD2-AS1
ENSG00000279128
ENSG00000159239
DMTN
ZEB2-AS1
LIX1L-AS1
LINC02340
MYT1L
NEBL-AS1
SMIM18
ENSG00000280660
HCRT
LINC01884
ENSG00000248491
ENSG00000279204
SLC9C2
ENSG00000272425
ENSG00000255372
TUSC1
ENSG00000288172
LINC01013
RPL12P23
B3GALT2
TEX26
IGFBP7-AS1
ENSG00000279905
TTC9B
IL31RA
KRT23
ENSG00000272576
ARG1
CRYBA1
ENSG00000285081
SEPTIN12
ENSG00000275191
DCC
CDK15
LINC01043
ENSG00000270071
LINC01102
LINC02803
INSYN2B
ENSG00000288959
SLN
ENSG00000273167
CNGA3
ENSG00000275005
NEUROG3
ENSG00000272797
ENSG00000273108
SLC18A3
ENSG00000288991
LGI1
CSMD3
ENSG00000271275
RSPO3
ENSG00000287076
KCNQ1DN
LINC01798
ENSG00000287757
FAM182B
ENSG00000241269
ANKFN1
ENSG00000279138
ENSG00000288085
ENSG00000287032
ENSG00000279513
ENSG00000284196
ENSG00000267612
ABCC9
MT-TD
INSM1
GREM2
TPH1
ENSG00000234210
PCARE
NPY2R
ENSG00000283010
ENSG00000288802
SLC17A6
ARHGEF7-AS2
ENSG00000251621
LINC00973
NYAP2
LINC02538
LINC01965
CACNG3
ENSG00000288781
ENSG00000269707
LONRF2P1
OSTN
ENSG00000286371
SCML4
GJD2-DT
PWRN4
VEGFD
SLC17A6-DT
PLCL1
CRHBP
INSM2
ENSG00000279993
SILC1
P2RX3
ABCD2
AMBN
ENSG00000280061
SAMD5
GPR149
NPY2R-AS1
ZNF804A
CFAP276
CBLN2
ZNF474
LINC02282
ENSG00000289498
ENSG00000278905
CILP
EBF1
OTP
LINC01198
EBF2
CLXN
PTPRQ
NSG2
TRIM67
GASK1B
FGF7
COL3A1
MFAP5
NEUROD4
ENSG00000279675
ENSG00000265179
EPHA3
DLX1
NEUROD1
TKTL1
LINC00643
ADCYAP1
ERICH3
BHLHE22
ONECUT3
STMN2
NHLH1
EVX1
LINC01159
WNT7A
GSX2
LINC00461
TNFRSF9
NTRK2
CNGB1
EOMES
LHX9
TBR1
VCAM1
NEUROG1
UNCX
BARHL2
GRIA2
PANTR1
ST18

## Sheet: upDEGs_Venn_overlap_genes
Gene_Name
MECOM
LINC01547
DUSP8
LINC01422
GABRG3
ENSG00000275216
CDK20
NELL2
CELF2
KLHDC8B
GLI4
RN7SL674P
DMRTA1
AMIGO1
DIO3OS
DNAL4
AVIL
ST6GAL2
LFNG
PALM
KIF9-AS1
CADM1
PRR14
FILIP1
IL1RAPL1
KCNB1
SHISA6
PRDM2
RIOK3
INPP4B
CAMK2D
HOMEZ
OSTM1-AS1
RNF152
ENSG00000266947
SGSM2-AS1
ENSG00000271843
CCDC167
SLC6A16
CLN5
PCDHGC4
ENSG00000286705
ENSG00000279456
DIABLO
DNAH1
ZNF10
ZSWIM8
TTC14
FEZF1
ENSG00000286873
NEK6
NDNF
MIR9-1HG
ENSG00000239791
RNF213-AS1
LRRC4B
DACT3
MAPKBP1
ZMPSTE24-DT
PTK6
ZNF83
DIP2C
TTC33
PPP2R5B
ZNF618
DNAI1
NEK10
PIK3IP1
C2orf81
QRICH2
ZFYVE16
ZIC1
ZNF337
ENSG00000249626
AMPH
FLNC
BBS5
FAM228B
MSI1
CALCOCO1
DENND1B
LINC00174
TMEM169
SESN3
ENSG00000246090
ENSG00000272918
MTTP
CFAP54
SERP2
CBX4
GARS1-DT
FBXL20
SOX2-OT
ZNF599
XRN1
SLC25A27
UBAP1L
MMRN1
ENSG00000255182
CD47
ZEB1-AS1
ENSG00000277135
CXXC4-AS1
DRP2
RAB36
LTBP4
VAMP2
ENSG00000251615
ODF3B
MGAM2
YAF2
DNAH6
RP9P
ENSG00000267571
HP1BP3
LOXL4
EFNB3
NEXN
GDAP1L1
RYR3
MYO16
FAM107A
SEMA6C
H19
PCDH7
POLR2J4
ENSG00000286830
CATSPERG
B4GALNT4
MED13L
MAGI3
PCDH19
MICALL2
CDKN2C
ELMOD3
ENSG00000269737
PMP22
NDUFA13
PEX11A
SLC34A3
SCNN1D
SIRPA
ENSG00000273720
MAPRE3
ELOVL2
DCLK2
SLC9A3-AS1
IPP
NME5
ENSG00000224969
CACNB3
WNT2B
ENSG00000234500
MOXD1
FZD3
ZBTB47
COL4A5
SGK2
MSRB2
GRAMD1C
BAZ2B
CAMK2A
ENSG00000267904
SLC29A4
DPY19L1P2
ENSG00000232344
ENSG00000250318
MTERF2
HPSE2
DCTN3
GPSM1
CREBRF
CYP7B1
CDC14A
CLASP2
CRB2
SIDT2
THBS3-AS1
FLRT2
ERVK13-1
ENSG00000273270
PRKD1
ENSG00000203392
PDLIM7
EPHB2
C1orf50
MIRLET7IHG
ENSG00000284966
EPB41L5
PNPLA7
SDK2
NIPBL-DT
LINC01089
ZNF385A
PLIN4
VASH1
OTX1
WSB1
GUSBP11
PLCH2
ENSG00000287222
ENSG00000284707
ENSG00000243107
PLAG1
BTG2
ENSG00000197813
ZNF76
ENSG00000265298
MEIS3P2
EGFEM1P
CLEC19A
FGF14
EPHA4
NCOA2
RTN1
LINC00342
LPAR4
MAN2B2
ENSG00000262223
STRADA
LINC02519
SCN3A
ENSG00000273329
CDK5R2
FUT8-AS1
TMSB15B-AS1
TTC12
PARVA
ZHX1
RNF19A
AGBL4
ENSG00000287720
GFRA1
WIPF1
NR2F1-AS1
ARSG
DTX4
SLC12A5
BMP8A
ENSG00000260947
HPX
FAM161B
ENSG00000269896
PSD3
IGFBP3
CCDC144CP
DNAAF3
SFTPD-AS1
NRG1
KCNJ14
ANKMY2
IRAG1
PAM
COLQ
BEND7
THBS3
ENSG00000207751
ARNT2-DT
GRK4
ENSG00000283913
ENSG00000289613
NOG
AGO4
ITGB8
AGPAT3
CCDC82
CYP27C1
KCNA4
PKNOX2
NME9
ELFN1
SORCS2
CES4A
SLITRK6
RILPL1
DNHD1
ZNF441
CSPG5
COL4A6
CAMK1G
GIHCG
TSPOAP1
RNF180
ADGRB3-DT
SMIM17
ENSG00000278962
YJEFN3
ENSG00000289504
EPHB3
SHBG
SLC25A25-AS1
CACNG4
ANKRD44
CHRD
COL7A1
ZBED3-AS1
RNF103
SKIDA1
TTBK2
TANC2
DNAJB2
ENSG00000280334
FMN2
ENSG00000278989
TP53BP1
WDR93
ZADH2
MACROH2A2
TRIM36
SCD5
CLSTN2
ENSG00000267481
ANTXR2
FANK1
PLIN5
FAM172A
CELSR2
LRIG3
LETM2
PLCE1
MOB3A
ENSG00000277744
TMCC1-DT
NNAT
ENSG00000260293
RUFY2
ASIC1
ENSG00000288079
BRICD5
POU3F3
LINC00391
EMX2OS
CSTPP1
MYOF
ENSG00000271344
PLEKHG2
GDF11
HDAC9
TRMT9B
ZNF710-AS1
ENSG00000289463
ENO4
KCNC3
TNRC18
HGSNAT
TM9SF5P
RGL1
ENSG00000258728
GPHN
SERTAD2
AKAP6
RASSF8-AS1
ST3GAL1
ZSWIM6
RGS11
H1-10-AS1
ENSG00000279561
ENSG00000213963
CCDC188
NIN
FAM214A
CELF3
AMOTL2
REV3L
KLHL28
AQP1
SRR
ZEB1
ILDR2
SEMA6D
ROBO3
SOX5
CRYGS
CPEB3
DENND2A
WHRN
SOSTDC1
LINC01801
LIX1L
HERPUD2
ENSG00000275734
ARMH4
ENKUR
HDAC6
CCDC102B
ENSG00000244055
TAB3
PTPN18
PLXNA2
KCNAB3
ZC3H12C
CASC2
DNAH12
AJUBA
SLC16A14
EDEM3
AP4B1
ENSG00000270659
LCA5
ADCY6
ENSG00000275322
ADCK5
C5orf24
TECPR1
MYCL
ZNF19
ATF6
LINC00648
PDE7B
FILIP1L
MIR99AHG
HLCS
IDNK
ABCA3
MALAT1
ZNF737
KLHL5
GLRB
CFAP221
ENSG00000248015
NRXN3
EVL
ZFP90
NEO1
ZNF213-AS1
XPC-AS1
FAM229A
USP32P3
ZBTB5
XKR4
ZSCAN9
LINC02157
SGIP1
USP30
DHX32
ABCA2
MAPK10
SAMD10
ENSG00000260618
ENSG00000286977
SSBP2
TNFRSF13C
PRR7-AS1
USP3
ITGA9-AS1
TGFB2
ENSG00000232611
TBC1D12
BCL2
SLC9A3
ENSG00000259840
C2orf66
ADAM11
DOK6
PNCK
LTBP2
KLF3
GUCY1A1
ENSG00000280187
B3GLCT
RSPH1
CCDC92
MBNL2
SOBP
ZBTB16
ADAM17
ZC2HC1A
SUN2
ASIC3
ENSG00000231227
FAM66D
MXRA7
DCST2
ENSG00000288840
ENSG00000229727
CFLAR
CFAP70
PRKCE
ZNF704
ANKRD6
ENSG00000258302
MZF1
KCNT2
SLC43A2
HHAT
ENSG00000271553
ST8SIA2
SLC25A34
TUBGCP6
UCP3
MIAT
WDR31
ZKSCAN1
VPS37B
EFNB1
ENSG00000269825
FLRT3
WDR97
ADAMTS12
MACROD2
ENSG00000259683
TPI1P2
SLC35D1
SUFU
INAFM1
FAM181A
SLC4A8
CRPPA
ADHFE1
GBF1
BLACAT1
TMEM240
FOXK1
ENSG00000273771
CTNNA2
PIK3C2B
ENSG00000289339
NRCAM
WFIKKN1
CAMK2N1
SMTNL1
CDYL2
MXD4
CARD8
GSTA4
SHC2
SLC4A5
LNC-LBCS
NFKB1
LINC01341
FXYD6
ENSG00000265519
PDIA2
ANGPTL1
MIR124-2HG
KIAA0895
NCAN
PTOV1-AS2
KCNC1
ADSS1
SLC35F5
BAALC
ENSG00000284471
TTC21A
MIR3186
PHF10
HECW2
LAG3
SCUBE2
SVIL
SPPL2B
FBXL19-AS1
APLP1
ZNF213
TCTN1
ENSG00000279930
NADK2
AGAP9
CYB5D2
GREB1
MYO15B
METTL24
LINC01833
LINC00404
SENP7
TLE4
TMEM175
FAM66A
CNTFR
SPIRE1
FHIP2B
NPPB
CHST3
ENSG00000227885
TCP11L2
CUBN
SDC3
MIR130AHG
ENSG00000197815
TFAP2A
MAB21L2
ENSG00000258674
BCL2L2-PABPN1
SNX29
DIRAS2
BMS1P1
GLUD1P3
MASP2
ADGRL3
ENSG00000288013
CA2
F2RL2
AMY2B
NDP
MBOAT2
ENSG00000255434
SLC1A4
LAMP5
CIBAR1
EFR3B
GPC1-AS1
MDK
CASTOR3
TTLL1
YJU2B
PSMD6-AS2
HIP1R
SOX1
ANKRD1
EPM2AIP1
ZNF781
ENSG00000279692
PBLD
ENSG00000289198
DYRK1B
RNF217
FRY
RDH5
RNF212B
TRIM17
SARM1
RFX3
ENSG00000288765
ELMOD2
IQCK
COPZ2
CNTN3
ENSG00000124593
SLC5A3
ASTN1
PCDHGB7
SNX10-AS1
TMEM161B-DT
CLEC18A
PRSS53
IRS4-AS1
TRH
SETBP1
FBRS
DRC3
ARHGAP27P1-BPTFP1-KPNA2P3
CAPN6
SOX1-OT
ENSG00000261168
DPYSL5
ZNF343
SIX3
MEIS3P1
HDAC8
RHOBTB3
ZNF44
APC2
SDHAP3
FEZF1-AS1
LHX5
ENSG00000267002
DNALI1
ENSG00000265100
AZIN2
SMOC1
FLJ16779
LMO2
GLB1L
FAM167A
KALRN
ENSG00000215795
SHROOM3
ZBTB20
LEMD1-DT
JUND
C6orf163
KLHL24
FBXL2
GABPB2
PIH1D2
RAB40B
ZNF862
VSTM2L
MXD1
CDH24
PIERCE2
KLHL35
NOVA1
ZNF497-AS1
LINC00621
DNM1
P4HTM
SCML1
RSPH9
SMAD3
CCNL2
ARMCX3
NR2F1
EFNA2
COL11A1
SMARCC2
ENSG00000260793
BTBD9
ZSWIM5
EFHC1
PLXNC1
ZC3H12B
C1QTNF6
TMEM8B
CEP290
MYLK
NSD2
AGPAT4
PDIK1L
CAPN8
TMEM107
NRBP2
ENSG00000289860
SCARB2
ENSG00000271971
ICA1L
CCT6B
CUL9
CLIP3
RGMB-AS1
ZMAT1
ENSG00000286909
PON2
ENSG00000231977
DUBR
ZSCAN1
KCNJ5
SCUBE1
AATK
CLCF1
PPP1R15A
ZNF823
ANKRD34B
MAU2
ENSG00000269934
ACAP3
SPHK1
MEF2C
IMPG2
DLK1
ITGA2
ZDHHC1
GAS1
ZNF711
RUFY3
ENSG00000257060
LINC02035
ENSG00000253200
ATAT1
ZNF778-DT
DUSP4
LUM
LRRC23
TSHZ2
PEG3
SLC26A1
HS6ST2
TTC28
SCN11A
DPY19L2
SOX3
ZNF800
USP49
PARP10
RNU6-26P
ENSG00000270130
BBIP1
CBX3P2
NPHP4
ENSG00000272720
GSTM2
MEG3
MAP3K12
EFNA5
ZNF540
LEMD1
LINC00900
RGMA
CELF2-AS1
SRCIN1
TMEM44-AS1
LCOR
SLIT1
VPS37D
GARIN1A
RGS12
VSTM4
SZT2
ZBTB10
ENSG00000259668
TMX2P1
BEAN1
PPIL6
LIX1
MSTN
CHD9
SDSL
FOXP2
PHYHIPL
ZNF433
ENSG00000276570
ENSG00000231464
ENSG00000255326
SYT11
CLHC1
RENO1
APBB1
FRS3
DMPK
NUP62CL
TTLL9
STK40
EFCAB7
SMG7-AS1
NXF4
CLBA1
TMEM94
SCART1
DAZAP2
SPAG9
ENSG00000259275
RASGEF1C
NNMT
GABPB1-IT1
CHD7
ARHGAP6
JAG1
ENOSF1
LRRC8C-DT
ZSCAN18
ZNF789
DLEC1
HES4
SYT9
STMN4
IQCE
GKAP1
LSAMP
ERVK3-1
WNT5B
PTPRD-AS1
ZNF446
GLI3
CHMP3
MAPK11
LINC00641
LINC01414
DLL1
MAP6
CD37
SAMD14
PCDHA4
ENSG00000259871
LRRC56
VAX2
DET1
DYNC2H1
H6PD
FOSB
NECTIN3-AS1
CEMIP2
C5
UBXN11
ZNF700
PPP1R9A
ZBTB18
KIF1B
HGFAC
CROT
USP40
PDE1B
BVES
CYP46A1
ZSCAN23
TMEM132A
TEKT2
NOS2
VAX1
DIPK1C
ZNF316
KANTR
LINC02893
C1orf105
ENSG00000272871
ENSG00000286810
GPR153
PLXNB1
CYP2E1
CASKIN1
INPPL1
NES
INO80B
MAGI2-AS3
IFT140
PIANP
SIX3-AS1
ENSG00000253300
ATP7A
FAM131C
SIPA1L2
ARMH1
SLC44A5
UNC80
FOXG1-AS1
HDC
KMT2E
RNU6-1016P
WDTC1
NEK9
DBX1
TMEM17
ZNF276
PARP11
STOX1
CNTN6
PRTG
TIMP3
CRTC3
KLHL22
EMX2
ENSG00000249207
NRIP1
KLHDC10
CRNDE
PHF2
TMX4
ENSG00000267443
LRRC27
ATXN1
ENSG00000258631
NUTM2D
MAPK12
UCN
MN1
CLEC18B
TTLL3
PNMA2
GPR162
CNTFR-AS1
ENSG00000165121
WBP1
DYNLRB2
SLC16A8
PTX3
YPEL2
NOVA2
DYNLT2B
CEP164
ARHGAP5
IFT172
ENSG00000269951
PSMG3-AS1
YWHAH-AS1
SPAG8
ENSG00000265678
TCIM
ENSG00000278922
TBC1D9
NAALAD2
ENSG00000273472
TTN-AS1
ZNF287
EPB41
H1-10
TTLL7
TOGARAM1
NOP2
TERF2IP
FBXL17
CFAP100
ENSG00000228999
ARHGAP33
MDGA2
MAP1B
CEP41
CAP2
GPR161
PAQR6
EPHA7
ENSG00000235609
ADAMTS10
MBD5
CLASP1
ENSG00000288808
ZBBX
ENSG00000222012
ALG9
CNTNAP1
DNAI7
LINC01948
RBM26-AS1
CES3
NDRG1
KCNN3
ANK2
TCEAL7
OAF
LINC00632
PABPN1
CCNG2
ENSG00000260855
AMH
CIRBP
MORC4
ERBB4
ADGRB3
TFAP2E
DCT
ENSG00000231443
MTURN
FEZ1
COL12A1
MIR137HG
DACH1
CCDC57
CASZ1
ENSG00000264449
MVB12B
FKBP9
FBXO15
ENSG00000289419
TRAF3
CCDC146
CLVS1
LOXL3
LRRC77P
MAGED1
MUC1
NSD3
NR2E1
PPP1R9B
SLC28A2-AS1
IQCH-AS1
ZNF471
DUSP18
EGR1
NCKAP5
TMEM163
SOX11
GSTK1
ENSG00000274833
SCUBE3
ENSG00000276334
MC1R
OSBPL5
PRSS35
APBB3
TUT4
MIMT1
PTPRZ1
CLEC2D
ENSG00000234921
ENDOV
TSPOAP1-AS1
MEGF6
ENDOD1
NCAM1
SEMA4F
ENSG00000230960
NAV1
ENSG00000230699
CAMK1
DLGAP4
MOK
ELMO2
GRIA3
LINC02268
BOC
PSD
DENND1A
YPEL1
ZNF334
MAP2
IGDCC3
KAT6A
SIRT2
PGAP1
ZNF785
TNRC18P1
PPIEL
ENSG00000259972
ADAMTS9-AS2
IFT88
ZFP2
RALGDS
TTC36
NADK2-AS1
JUN
FZD10-AS1
ZNF528
NOL4L
C3orf62
RAB22A
ZNF547
NR4A3
TCTN2
KCNK10
VWA3A
TMEM121
B3GALNT1
FOXG1
KCNA2
LMLN
ATP9A
RAI1
MST1
GPRASP1
ENSG00000286787
ENSG00000286721
IL11RA
DENND6B
LRRC4
ZKSCAN8
SGMS1-AS1
PPM1L
PIK3R1
NNT-AS1
SPACA9
EPS8
MSRB3
A2M-AS1
KLHDC8A
GALC
TMEM231
MECP2
RGR
MORN1
DPH5-DT
ENSG00000261754
RASGRP1
ENSG00000225313
ARPIN
FER1L5
COPG2IT1
TULP4
CEP19
SNRK-AS1
LINC01551
ENSG00000277954
FAM126B
ENPP2
ST8SIA4
BMP1
CHRNA3
HERPUD2-AS1
DIP2A
CEP126
ZNF558
WLS
POU3F2
ALDH5A1
AFG3L1P
TRPV1
EFL1P1
ZNF730
RSPH3
LINC02487
ADAM12
LIME1
VIRMA-DT
ACP2
GRM3
EML6
PALLD
PRSS23
MAP3K1
CXCR4
FBN2
CCDC126
LMBRD2
GRIN3B
ZNF518B
LONRF2
ENSG00000273230
TTLL11
SH3BP5-AS1
MGAM
TSPAN18
FAT4
ZFHX3
LINC01830
CFAP53
FIGN
SRRM4
FAM66C
PROX2
IDUA
CDH10
ENSG00000286207
IL21R-AS1
TSPAN19
RBM5
SPAG1
ENSG00000241489
SCRG1
RRAGB
PLCXD2
IER5L
ENSG00000224549
LINC02983
CICP16
NKAIN2
NCAM1-AS1
CDH2
CNTRL
ID4
SRSF12
ENSG00000280255
RNASEL
RTL8B
PBX3
ARRDC3
FRZB
PLEKHG4B
ENSG00000286900
TPPP3
FOXP4
SEL1L
AHNAK
FAM27E3
ADGRG1
ZNF503-AS2
ESRRG
ST6GALNAC5
ENSG00000272512
OR7E7P
ZDHHC15
MXD3
LINC01977
DDHD2
PIGQ
RUSC2
LYRM9
GPR135
BMI1
ARVCF
FAM13C
REM2
LHX5-AS1
HEMK1
HS3ST3B1
RGS22
PCDH17
EBF4
PTPN21
TBCK
GDPD1
SP8
CXXC4
HECTD2
UBE2R2-AS1
ENSG00000225156
NR2F2-AS1
NKAIN4
APPL2
TMEM198B
MARCKS
ENTPD4
ARSD
FBLN7
MNT
BMT2
ENSG00000279821
FEZF2
ZNF536
CLEC18C
MAPK4
CCDC183
SETBP1-DT
SULT1C4
SLC35F1
LRRC49
HFM1
BMPR1B
NOXRED1
LRRC4C
ENSG00000289440
DUSP8P5
FSD1L
SETD7
SLC1A2
RIIAD1
TP53INP1
ENSG00000284654
CFAP46
ENKD1
PRDM16-DT
NUMA1
ZDHHC11B
FOXD4L4
MSANTD2-AS1
ENSG00000279277
HCFC2
ACADVL
FAM168A
ZNF608
TENM2
ENSG00000223356
TSPAN32
PFN1P2
CLGN
ENSG00000278635
ZNF428
ING4
AJUBA-DT
PTPN5
ENSG00000279278
TNFAIP1
HES5
FRMD4B
DUSP1
C9orf50
PCBP4
ENSG00000272983
MAP1LC3A
GALNT16
LINC00205
PAK5
ACTA2
CFAP44
DTNA
PROS1
CDNF
CRTC1
TEAD1
AFDN-DT
ZNF713
ASXL3
MAN2A2
RPS6KL1
ENSG00000263272
PRKN
ZEB2
PABIR3
DNAI4
TPTE2P5
UBE2D4
ZNF664
RTL1
RAB7B
DNAAF11
PRDM4
DMWD
DYRK4
PCDHGB6
EYA4
LEKR1
DRD4
ADAMTS6
SSPOP
EOLA1-DT
HMGCLL1
ATXN7
RIPOR1
NNT
RFX4
KIAA1549
MAN2C1
EFNB2
LINC01239
ENSG00000260729
VPS13C
PRAM1
CCDC191
TSC2
ZNF594-DT
MTHFSD
ZNF688
TSPAN11
S1PR1
FAM218A
YIPF4
ODAD4
SLC40A1
NAMA
ZNF70
OLFM3
C11orf54
DRC7
PAX6
DCAF5
LINC03025
NPHP1
KIAA2026
SPA17
SRGAP3
ENSG00000234286
LRP2
ARHGEF17
NAP1L5
ARNT2
ABCA5
PRRT2
NBPF8
PCDHGC3
ZNF333
IKZF2
TENM4
ENSG00000231829
KLF3-AS1
CCDC177
PLPP4
ZNF703
FAM47E
LINC02593
GOLGB1
ULK2
LRRN3
TRIM45
PYGO1
NTRK3
FZD8
ENSG00000272905
ENSG00000286681
MBD6
WDR5B-DT
ZMIZ1
PSD2
ARSA
LRRIQ1
FAM86HP
ME3
C22orf23
TRPM3
FAM227A
BCL9
SOX6
NUAK2
KIF5C
ENSG00000280138
CCDC30
IQCN
TBC1D19
TSNAXIP1
DMRT3
CPEB2
SNX32
SPAG17
XPA
BAIAP2
CPE
ITPRID2
LIN52
SLIT2
CLIP4
DNAJC6
FER
TMEM200C
DTX3
NIPSNAP3B
KIAA0895L
TP53TG1
TPPP
DNAH7
ZCCHC18
DNAAF9
SCOC-AS1
LMO3
CFAP69
PDE3A
GREB1L
ENSG00000261101
TMEM67
ENSG00000289913
LINC02666
DAAM1
PDE6B-AS1
ZNF497
CDH23
VANGL2
WDR13
TCTE1
SLC25A28
SUSD6
MT-TE
ENSG00000287077
USP54
MEX3A
BAIAP2-DT
ENSG00000279108
SPEF2
IKZF4
ZNF491
HSD17B1P1
DGKI
ZNF521
IQCH
SPSB4
CELF5
ENSG00000289426
LHX2
CCDC154
LPIN1
MARCHF9
DUSP15
GALP
KRBA2
PRSS33
MAP3K13
MXI1
CNTN2
RNF170
TPT1-AS1
NBPF15
GDPD3
ENSG00000251867
TRPV3
FCHSD2
ENSG00000287562
DENND5B
HIPK2
ZNF568
FBN1
NCOA1
TET2
PAUPAR
CREB5
ENSG00000284418
NLGN3
SH3RF1
ZNF117
EMID1
ZFHX4
DPYD
ZSCAN26
ATP2B1-AS1
FBXL14
WDR90
WNT7B
CBX8
SNAP91
ITIH4
MDGA1
CNTN4
UBE2QL1
GAB2
F2R
ZNF740
GPCPD1
RHOB
ANO3
FHOD3
MRTFB
ARHGEF25
ANKRD45
TRAPPC13P1
OSBPL7
ENSG00000280351
WDR19
RNA5SP118
ERV3-1
ENSG00000275367
DUOX1
ATP2B1
TAGLN3
MIR325HG
ENSG00000272040
RNF224
COL2A1
PCYOX1L
TSPAN5-DT
ENSG00000270589
SOGA1
NEXMIF
GLIS3
PHC2
JAK2
BAHCC1
SH2D3C
CAPN2
ENSG00000287619
RABGAP1
MLLT3
PCED1A
BEGAIN
COL9A2
ENSG00000267127
BBOF1
CPXM1
GLIPR1
KDM1B
LEF1
PDCD4
ADAMTS9
FNDC5
CNTNAP3B
ATP8A1
ERBIN
SLITRK5
ENSG00000274922
PCDHB14
RTL5
ENSG00000288658
DMRTA2
HOOK3
LINC01003
PROX1
LINC02082
RTCA-AS1
BCORL1
NCALD
PLXNA3
CNTNAP3
GVQW3
ENSG00000272106
MTSS1
KDM6B
PLEKHM1P1
AKR7L
DCDC1
CCDC65
ENSG00000287168
LRRC51
ZNF224
SHF
RAB6B
IGSF11
USP20
MON2
C19orf44
DUSP10
IGF2
NPEPL1
CDH6
ZNF763
BTBD19
ZNF467
LINC02981
CDK19
ENSG00000254162
GNG13
ENSG00000260917
CFAP119
ENSG00000236710
TSC22D1
WASHC3
RIMBP2
ENSG00000287594
COLGALT2
COPB2-DT
ENSG00000227279
MIR3936HG
LRRC37A3
TMEM260
LAMA1
DNAJC27-AS1
ENSG00000272927
ARL4C
PLEKHG1
LZTR1
OSCP1
LINC02449
CCDC144NL-AS1
CDH11
CCDC18-AS1
SGSM2
ANGPTL2
TOX3
TRPM8
NCOA6
ZFTA
PTPRN2
NR2F2
NFASC
GAPDHP21
APBA1
CYP39A1
MROH8
MLLT6
FAM214B
PEX11B
TRAM1L1
CA3-AS1
ZNF641
IGFL4
DCX
TRIM66
ARX
TCHP
TCEA2
DCBLD2
ASXL1
ZNF37BP
ENSG00000286786
STON1
INTU
TRO
CFAP47
SLC4A10
ENSG00000288973
GNG2
PNRC1
SEPTIN7-DT
DIXDC1
CTNND2
PAXBP1-AS1
CLCN5
C6orf89
DOCK7
SPATA17
CDK5RAP3
DNASE1
LOXL1
VPS9D1
EXD3
WASF3
MERTK
TMEM255A
CYTH2
C2orf88
ENSG00000268049
HDAC10
UBA7
CYP2C8
RNF165
ANKRD36C
HYDIN
RPS6KA3
PDE4DIPP6
NOL4
KIAA0087
LHX2-AS1
BACE1
GABBR1
TMEM123
TTYH1
SMPD1
CYP4V2
NEAT1
C1orf232
ENSG00000286058
GTF2IRD2B
F8
KIFAP3
MAMDC4
RIC3
ZNF440
PCDHB10
CFAP91
PDE6B
POMT1
BCHE
GRIP1
CPB2-AS1
SKOR1
PURG
CRB1
PRDM16
LRP12
RABL2A
TF
RELN
SLC16A9
TMTC2
PIAS1
CYB561D1
NBPF9
ZNF516
PHC3
MEIS1
SPATA7
MPPED1
ZNF285
NHLRC3
SLC30A4
PRAF2
SLC9B2
C2orf92
PRDM8
CORO2B
FOSL2
HAPLN2
TOM1L2
GNAZ
PLEKHM3
KMT2C
CLMN
CROCCP2
DNAH9
ASB16
COL6A4P2
FJX1
TYK2
FZD1
FIGNL2
TMUB2
LRRC10B
ALG10B
DNAI3
PIK3R3
SOX9
TMEM91
SEC31B
AHI1
IGDCC4
PTPRS
PGM5
RHPN1
SVIL2P
ABHD6
ENSG00000261799
ASAP2
FNDC3A
DOCK10
TMEM221
MEIS2
ZNF432
CFAP65
FZD2
FGF9
ACKR3
AHSA2P
KLHL41
CHL1
LNPEP
KIAA1549L
CLIP1
CPQ
LMO1
CUEDC1
SORCS1
RNF150
ENSG00000250132
FSIP2
PCDHB6
CCDC78
SULT4A1
SOX21
NEUROG2
NDST4
SLC27A1
TECTA
SPATA6
GRK5
SMARCD3
SOAT1
NBL1
HSD11B1L
LIG4
PDGFC
SYT17
NRN1
GPRASP2
BCLAF3
PTPRD
LRRC73
LGR5
FAM222A
PLD5P1
SYNE2
FBN1-DT
DMXL2
RNPC3
BRINP3
LRRC39
CCDC50
ZNF774
STX16-NPEPL1
GPR173
IZUMO4
RPS27P25
ENSG00000216775
ENSG00000284642
METRN
ZFHX4-AS1
PTPRM
PLCH1
ARID3C
MAPK15
CTNS-AS1
LINC00963
CAPS2
ENSG00000231616
APOLD1
NTN5
B3GAT1-DT
ATP6V0E2-AS1
EPX
CNTNAP3P2
L3MBTL1
COMMD3
IL6ST
VMAC
ARHGAP21
RAP2C-AS1
ENSG00000224014
ZNF503
MRC2
SNX14
LNPK
IGFBP5
BTG1-DT
ANKRD13A
NTN3
MTMR3
TTC8
RIN2
OTX2
DZANK1
ZNF324
CFAP251
CRYZL1
LINC01772
TTC3
PLCD4
MAP1A
POLK
CCDC160
ENSG00000230286
CRACD
DYNC2LI1
LINC02986
CABCOCO1
ZNF610
SMARCE1
ADAMTS9-AS1
SMAP2
KAT2B
SCMH1
PDE10A
CDH8
ENSG00000197550
EHBP1-AS1
SCN3B
PERCC1
PRMT8
JHY
DNAH5
TSHZ1
TRPS1
ZNF548
ENSG00000280248
ZNF25
CD27-AS1
MAPK8IP3
CPAMD8
CFAP43
ZBTB41
PTPRA
AGO3
MAB21L1
JPH2
ENSG00000259081
APPBP2
DENND2B
HEG1
LINC02145
ENSG00000279255
JMJD7-PLA2G4B
CDH20
PCDHGB4
DNM1P51
STK32A
MXRA5
ITIH3
CD99L2
CSAD
C9orf72
ENSG00000242588
KIF28P
CAPS
ENSG00000236106
TMPRSS5
CCDC40
ZNF514
GUCY1B1
BCAR3
ODC1
BMP7
RTN4RL1
BNIP3L
CSRNP3
VIM
PDCD4-AS1
FUT8
PLAGL1
DDAH2
AK8
WDR17
KCNQ3
ENSG00000279398
PLCB4
NRP1
PIGZ
ELAVL3
SCHIP1
BDNF-AS
PCAT7
ENSG00000276048
ATN1
ENSG00000259969
EBF3
THNSL2
FYN
DPY19L2P2
KLHDC1
LYST
PILRA
RABL2B
[truncated: 58 more rows]

## Sheet: upDEGs_Venn_DF2-KO_unique_genes
Gene_Name
TMEM42
NR2C2
CNTROB
IFITM3
RAB11FIP2
MARCHF1
TAF1
LZTS3
CTBS
BEND5
NKD1
NEK8
TAOK1
DNMBP
ZKSCAN7
CLCN7
ENSG00000274712
ZNF805
NINJ2-AS1
IRS2
CYFIP2
FMNL2
SLX4IP
INTS3
TUFT1
MFSD14C
DUS4L-BCAP29
STAG3L3
COL1A2
ANKRD52
SLC6A11
ZNF818P
TCN2
ENSG00000278784
UBE2R2
ZNF211
ENSG00000285728
PCDH11Y
MAST4
RNF40
LINC01409
TSTD2
DZIP1L
ENSG00000289843
CCDC171
ATG4B
ENSG00000267506
ATP11B
COQ6
SH3BGRL2
ENSG00000247679
PPM1F
ZNF383
FKTN
RTTN
STRA6
SELENON
GALNT11
TIGD4
RFX5
FGGY
AGAP10P
CNN1
TSC1
SLC25A35
SS18L1
SMG1P6
ABL2
PMS2P3
ZNF445
RSRP1
LINC01355
ZNF460
SHTN1
SMAD9
RNF123
NAT9
TM7SF2
ANKRD26
FREM2
MSL1
MPND
EVI5L
EPG5
MOSMO
ENSG00000236255
FXR2
SULT1A3
ZNF555
MTR
WASH6P
PM20D2
ENSG00000280018
GOLGA6L10
PAM16
STAG3L4
MDC1
LHX4
MELTF
CDC42EP1
PXK
PROSER3
SNHG32
PIGCP1
KLHL15
SERTAD4
DNAJC18
KDM3B
KIAA1328
BMERB1
ZNF587
PDCD6IP-DT
ZMAT3
MFSD4B
ENSG00000261172
UFL1
DDX17
LRRC8D
CEP250
SPDYE15
TMEM44
TBC1D9B
STX16
KCTD6
ERF
LRRC37A
TPRA1
NALCN
WWOX
ZNF875
SDCCAG8
ABR
C14orf93
HBP1
ABI2
PACS1
CYBC1
PCDH12
DENND5A
USP46-DT
EIF3J-DT
FBXW8
NFKB2
ZNF839
ENSG00000259556
STAG3L1
NBAS
CALHM2
BSCL2
HIVEP1
IGFBP2
C7orf31
LRCH4
IRGQ
TNXA
LINC02076
FAM157B
GLDC
ENSG00000282936
MLYCD
ABHD2
RCCD1
FNIP1
STX1A
C6orf226
DNAJC27
LINC03009
TUBG2
COX10-DT
PHKA1
HAGH
CUX1
PCGF3-AS1
ZNF621
TM9SF4
USF3
COL25A1
PABPC5
DISP1
TBC1D32
CAPN10
TGFBR3
CLK3
PHLDB3
RNF169
CIC
ZNF354B
ZFP37
CEP57L1
STK38
DDX39B
DXO
TBKBP1
ENSG00000288559
IRF7
SEPTIN7P13
GNS
LINC00938
STAT5B
SLFN5
PINK1-AS
FAM120B
NPTN-IT1
ALG1L6P
ARHGEF40
VPS54
KCTD13
ZNF736
KDM7A
DYNC2I1
CSPG4P12
NPR2
MED12
SLC22A17
DPY19L1
TIGD1
ENSG00000279407
BAG3
TEPSIN
BRF1
POLL
ENSG00000267523
LRRC7
ZNF461
SLC26A11
EXOC1
THRA
EPHA2
CLSTN3
FBXO16
PCDHB4
RPS6KA4
EML2
BIN1
TRIM56
AGAP1
HMBOX1
C17orf97
CAT
NCOA3
ELAPOR2
ELK4
SRSF5
THAP6
ATP9B
FGFR1OP2
ATP6V1H
RBKS
SRGAP2C
MIR4664
FGF14-AS2
CA14
IER5
STX17
PTGR1
SEMA3A
LINC01011
POLM
DGKD
LHFPL1
FMNL3
CPLANE2
ZNF226
SETDB1
MAN1B1
CCDC121
CCDC113
ENSG00000280254
ARHGAP28
TCF25
UBN2
RAPH1
NMNAT1
ZBED9
IKBKB
AKAP13
TRIM26
ZNF780A
PLCB1
CUTALP
SLC66A2
CNN3-DT
ZBTB38
SLC35E2B
GALNT12
SECISBP2L
SLC13A3
MKS1
NAB2
ANKRA2
B3GNTL1
C2orf68
NALF1
DST
TRPC1
TAOK2
GZF1
PAAF1
GOLGA2P7
CACNA2D2
ODAD2
DHRS1
ERN1
FAM215B
ZNF513
HPS1
PYGO2
ZBTB21
RBFOX2
DOCK11
PRANCR
EOLA1
TRIM68
MAP3K2
SPDYE8
CHROMR
ENTPD5
PFKM
ENSG00000246203
ADAT2
OGA
TKFC
ENSG00000278867
CTNND1
LINC00685
EGFR
MAGEL2
TCEANC2
PITPNM3
ARGLU1
PABPC1L
MSS51
VN1R1
ZNF706
LINC01001
TMEM50B
ENSG00000261578
TIRAP
FIBCD1
CCDC163
ATP1A1-AS1
CCPG1
SPDYE11
PRICKLE2
RETSAT
SCAMP4
DVL2
ANKMY1
SYCP2L
CSPG4P11
PDPR2P
CRAT
DLGAP1-AS1
NPAS2
DCLRE1C
TMEM79
ENSG00000261140
KDM7A-DT
FAM156B
LCORL
EP400
SLCO1A2
SLC12A6
ENSG00000288398
KDM3A
HSD17B8
AFF2
TMEM87B
HACE1
PHPT1
RFNG
EFCAB13
SLC41A3
KHDC1-AS1
WASH5P
PRIMPOL
SDHAP1
MARCHF4
CYHR1
SRGAP2B
DSC3
OGT
ENSG00000233757
DOC2B
COL5A1
METTL25B
STRIP2
ENSG00000183889
PTK2B
BRAF
ZNF135
CBFB
AGRN
CLU
RBM33
MTMR11
FBXO48
KIF27
CABIN1
THAP7-AS1
GRB14
DDR1
FAM156A
KMT2D
CPT1C
MCF2L2
KIFC2
TRMT10B
ENSG00000289443
FBXW4
TPP1
SGSH
LINC00649
OSER1-DT
NPDC1
ATF7
CELSR3
GON4L
ZNF677
PDXDC2P-NPIPB14P
C16orf96
SERPINF1
CLEC16A
CDC42
GBAP1
ZFYVE27
ENSG00000213062
DDIT4
TSC22D4
ID2
GUSBP1
LHPP
TUBB3
EEF1A1P19
ABHD14B
SLX4
C1RL
SYT7
GNRH1
TCFL5
ELAPOR1
RRN3P1
BCAT2
PELI3
ENSG00000215154
FAM20A
TMCC3
PUS10
PLEKHG4
STAC3
BNIP3P9
ADAMTS7P3
MEF2A
SLC8A2
EPDR1
PAQR8
TSPYL2
ADCY10P1
RIBC1
PCDHB15
ENSG00000289520
TRAF6
DERA
UGGT2
ENPP4
NHSL1-AS1
NADSYN1
BCL2L2
TMLHE
ENSG00000280128
PLXNA1
ULK3
ZBED8
MORN4
FOXJ2
CBX5
RHEBP2
EID2B
AFAP1L2
MARCHF8
ZNF837
ZNF133
ENSG00000239407
GTF2IRD1
SPDYE10
TFIP11-DT
EVC
KNDC1
PAGR1
ENSG00000260279
THBS4
TRAK1
ENSG00000289102
SPDYE9
ENSG00000280332
ENSG00000280287
TYRO3
MUC20-OT1
LINC00339
MAP4K3-DT
GPR107
ZNF137P
SEPTIN7P2
ARHGEF37
KHDRBS2
STRIP1
NUP210
INTS4P1
FAM131A
SLC38A10
CHD2
PTPN13
ENSG00000228998
LPXN
SAP30L-AS1
HERC2P7
PPT2
SLC25A29
SRGAP2
VPS16
FRG1BP
SLC39A13
ZNRD1ASP
CTC1
ENSG00000285796
ELF2
ENSG00000268858
MYEF2
RIN3
WASH4P
MAST2
ENSG00000242615
TSPAN31
BBC3
BMS1P11
ZFHX3-AS1
SLC27A3
NBEA
GK5
MEGF8
NIFK-AS1
TRAPPC11
NPIPA7
NHLRC2
FAM167B
POMGNT1
SYNRG
SULT1A4
PAXIP1-DT
LINC02960
OTUB2
SBF1
ENSG00000286311
PLCG1
POLH-AS1
PPP4R1L
ENSG00000259994
SCAI
STAG3
METTL27
TRMT61A-DT
ARHGAP39
HCN2
MAP2K5
ARHGAP10
GOLGA8H
NR1D2
IDI2-AS1
OS9
LSM11
PRPF40B
ALOX12P2
ASGR1
PIP5K1C
RRP7BP
TMEM144
PCSK6
ARHGEF4
MRNIP
CSPG4P10
ARHGEF9
HRC
TRAPPC5
NPIPA9
NPIPA2
MHENCR
TNRC6C
NSUN5P1
WNK4
DHPS
KLC1-AS1
ITPRIPL2
PARGP1
ENSG00000278600
PRORSD1P
KCNIP2
GLCCI1
EIF1B-AS1
ENSG00000229212
CTDSP1
SYT15B
SEPTIN7P14
ENSG00000289295
DOT1L
PPP1R3C
HOMER2
TRIM52
MIR1302-9HG
AKAP9
CLCN3
NDUFV2
ENO3
KCNK12
PHF1
ENSG00000271714
ASH1L
GOLGA2P10
LRRC37B
RABGEF1
NUTM2E
ACP6
MGST2
VGLL4
PLEKHG3
AGAP7P
BBX
ZNF808
TMEM120A
ZNF280C
ARHGAP32
PLXNB2
PCSK5
DCAKD
VDAC1P8
IFFO1
TNKS
SPAG16
CNNM4
KLHL42
KBTBD11
TM6SF2
NPIPB11
MAVS
ENSG00000261098
SPRY1
GAS2
TMEM121B
PAPOLA-DT
ZNF264
EP400P1
TP53I13
ENSG00000176593
PFKFB4
KAZN
SRCAP
LCAT
AGBL5
CD99
ENSG00000268970
TRIM8
PGAP3
SPEN-AS1
NINL
LRP2BP
NECAB3
SPG11
SPDYE13
RIMBP3
ENSG00000228327
RIMBP3B
TMCC1
FBXO10
SLC16A2
ALOX12-AS1
TAS2R5
PRRT1
SLC24A1
RNASET2
GGACT
ZNF665
RIMBP3C
FRYL
SPOCK2
CUEDC2
ENSG00000254851
KCNJ12
RSKR
PCDHB5
LINC00997
AP3S2
NOS1AP
BCAP29
TAF1A-AS1
TRIM41
THAP9-AS1
EXTL1
C3orf33
RBM12B-AS1
SHISAL2B
MMP2
IFI27L1
DNAJC9-AS1
SIX5
MYO7A
ZNF419
NYAP1
UBE2H
NPIPA1
HIVEP2
TMEM106A
TENM3
ZNF699
THAP2
PPIP5K1
ZNF490
LMAN1
SPTAN1
PCMTD1
GAREM1
TNXB
ST3GAL6
ENSG00000279789
PBX4
ENSG00000258682
TAPT1-AS1
DGLUCY
OBSCN
TMEM231P1
NIPAL3
MARF1
ENSG00000283491
TAF10
PPOX
SLC16A3
NF1
MIB2
ENSG00000218418
INE1
ZDBF2
SLC35E2A
STARD4-AS1
PMS2P2
DGKH
SOS1
NAA80
STARD7-AS1
TUBB8
NBR2
ENSG00000276805
SRGAP2D
ERICH6-AS1
CEL
TMED4
CHD1-DT
ENSG00000280152
TBX19
TRAF3IP2-AS1
PPM1F-AS1
MRPS5
BMS1P10
LGMN
VPS39
INTS4P2
DHRS12
PRKCZ-AS1
ALAD
WTIP
KLHL11
ENSG00000251095
MAGED2
PIDD1
NPIPA3
SPIRE2
PLEKHH3
PTPRF
ZNF248
ZNF844
SEPSECS
ENSG00000286416
HMGB2
DIS3L2
NBPF3
LINC02887
SHROOM2
AMOT
RUSF1
ENSG00000227782
ADA
TRAPPC12-AS1
VSX2
CBARP
TBL2
KLHDC9
GARNL3
C3orf18
LINC00526
FCSK
PREPL
PI4KA
PHF21A
COL6A1
SBNO1-AS1
PCDHB3
KMT2A
PTMS
C15orf40
GPRC5C
CRAMP1
LINC01572
ZKSCAN8P1
NPIPA8
ENSG00000289075
ARHGAP45
LINC01521
GLTPD2
PTPRJ
UBE3B
ENSG00000272338
RBM41
DOCK8
NRG2
TPCN1
FARP1
ENSG00000280401
NPHP3
HERC2P9
ANXA9
LRRC37A4P
EPHX2
ZNF396
ENSG00000258136
PDPK2P
TSSK6
NRIP2
POLH
ADAM23
LMBR1L
SYNGAP1
ENSG00000265511
ATRN
TFCP2L1
LINC01012
ENSG00000249863
ACAD10
NPHS1
ZXDA
NBPF14
MINDY1
FAM13A-AS1
SMURF2P1
AGAP6
ENSG00000258768
KPNB1-DT
TEX21P
TRIM16
LINC00471
DNAH2
ADAMTS7
ENSG00000260077
STAT2
FRG1-DT
KMT5C
ENSG00000246596
PCDHGB5
ZGLP1
TNFRSF10B
ARHGEF10
UFD1-AS1
TOB1
C14orf28
DENND4C
ENSG00000246308
ENSG00000286895
KCTD18
DCBLD1
ATP6V0A1
PKD1P6-NPIPP1
TMPPE
ENSG00000261349
RBL2
NUTM2B
C1orf162
SLX1B-SULT1A4
LINC01376
PCDHGA4
EHHADH
DGKB
ENSG00000260176
RGS6
KANSL1-AS1
POLI
TTYH2
UNC119
CCDC148
TIAM1
PILRB
WIPI1
SLC44A3-AS1
ENSG00000285996
LINC01515
SAMD12
MAP1LC3C
ABCA7
C17orf100
PKD1P6
ATP6V1A
SLC22A15
NBPF25P
TMEFF1
ENSG00000283103
ENSG00000278390
LPIN2
EVI5
PGGHG
ANKRD33B
SCRIB
ZNF580
PMS2P4
FTCD
LAMTOR5-AS1
SYTL1
GTF2IRD2
NSUN5P2
UBE2V1
XKR7
ANKAR
XRRA1
SLX1A-SULT1A3
GOLGA8Q
DSP
STOML1
RNF227
ENSG00000286388
ENSG00000227719
ABCD4
SPEN
CMKLR2
KHNYN
ZIC2
HULC
ENSG00000232450
ELF3-AS1
MOV10
DLG4
SNX30
TSPAN7
ENSG00000278467
TMEM63C
ALG1L9P
LRATD1
ENSG00000286757
RAD51-AS1
DOK1
CSF1
NBPF10
TSSK5P
SEPTIN4
ENSG00000279696
AKAP3
PWRN1
ENSG00000273702
LGR4
TSC22D1-AS1
ENSG00000287104
OR7E12P
CTSB
CDON
SARDH
MAK
ENSG00000230074
VPS28
AP3B1
EGLN1
GATAD2B
LCMT1-AS1
ENSG00000253476
REEP2
NKTR
AMZ2P1
PCDHA5
C7orf50
ENSG00000269069
NEURL1B
RALGAPA1P1
ENSG00000272447
LETMD1
ADARB1
TRAPPC9
EIF2AK3-DT
ENSG00000288670
NDUFA6-DT
FRG1HP
ASB16-AS1
SFRP1
DNASE1L1
AOC2
ENSG00000235893
MIR4733HG
SPDYE5
SDAD1P1
ILK
MINCR
BCL6
MMP23B
SIPA1L3
SEMA3B
NUDT6
MST1L
HIC2
MYOM2
PPP1R12B
CEBPD
DDIT4L
ALDH6A1
LINC00869
AGAP4
ACBD4
RHBDF1
ENSG00000279453
ENSG00000236924
IDS
CDKN1A
UVSSA
BMS1P13
NDUFV2-AS1
PCMTD1-DT
CLSTN1
ENSG00000285847
RXRB
TANC1
ENSG00000261613
NPIPB8
FBF1
TARBP1
RPH3AL
PAN3-AS1
BMS1P12
WDR27
FBXO38-DT
NUTM2A
TMEM101
INPP5E
CIART
TTC32
FAM219B
ITGA5
PXDC1
LTC4S
ENSG00000282393
ENSG00000260197
ENSG00000279168
VAMP1
DDIT3
GGT7
EDA2R
IGF2R
NPIPB9
IKBKGP1
GARRE1
SCAMP1-AS1
KCND1
KIAA1614
HPS4
ZDHHC24
TCAF1
TMC7
CKMT2
HYDIN2
ENSG00000271369
STXBP2
MRPS31P5
TPTE2P1
PURPL
NOTCH2
SELENBP1
FKBP7
PLPP7
DPP7
LPIN3
HEPH
LINC00467
MSH2-OT1
ZBTB22
ORAI3
PPDPF
STN1
RHOU
ENSG00000240731
PCDHGA10
C17orf113
SCRN2
RPL32P3
WNK3
MAST3
ENSG00000288904
CLDN15
TMLHEP1
LANCL1-AS1
ZNF573
CDH12P3
SLC25A21-AS1
LTBP1
FN3K
EZH1
MXRA8
MIF4GD-DT
TMEM185AP1
DNAH10
ENSG00000277182
ZNF32-AS2
PRRC2B
GPR68
ENSG00000230021
RHEBP1
PTOV1-AS1
ENSG00000268279
PCSK4
AKT3
SLC35D2
NUDT7
ACVR1
CTC-338M12.4
ALKBH6
FAM157C
MMP23A
REL
ENSG00000270060
KIAA1109
HTATSF1P2
TXLNB
ZBTB4
ASMTL-AS1
PTPN23-DT
MIDEAS
MPRIPP1
ZNF585A
SH3PXD2A
ZNF783
ATP11A
C11orf65
ENSG00000279722
COPS8-DT
CEP83-DT
CDH12P4
ELFN2
ENSG00000227388
B3GAT3
ENSG00000228302
NISCH
GSEC
CMTM1
SHC4
ENSG00000259529
ENSG00000269388
MRPS30-DT
ENSG00000273891
CTSK
AGAP13P
CDH12P1
NUDT16-DT
PRR36
CCDC125
CDH12P2
HIC1
FAT1
KLHL3
FBXL22
ENSG00000274422
ZSCAN16-AS1
THSD1
RN7SL1
ENSG00000268030
ESRRB
R3HDM2
SRP14-DT
SPTBN2
MCCC1-AS1
ANO8
CFAP126
DCAF8-DT
ENSG00000288741
TMED2-DT
DPY19L2P3
ENSG00000249839
ENSG00000272108
D2HGDH
ENSG00000288764
ATG16L2
ENSG00000247121
IGSF22
SLC25A37
CLDN20
LIPE-AS1
EXTL3-AS1
HSDL2-AS1
NUDT16
ENSG00000259366
TUB
COX20
NRSN2-AS1
SMG6
MAP3K14-AS1
ZNF517
CARNS1
DNAJC3-DT
C1QTNF4
AKR7A3
AMDHD1
NBPF20
LGI4
ENSG00000238035
GDF15
RAPGEFL1
SFI1
GAS6
LY6G5B
ERN2
ENSG00000275413
LGALS9
KCNH2
LMNTD2
WWP1-AS1
ENSG00000259891
ENSG00000286599
BCAS3
ENSG00000288868
ZNF891
LINC00265
ATF3
ZNF571-AS1
ENGASE
ENSG00000248103
ENSG00000269427
NFAT5
TIGD3
KAT2A
HECTD4
AHCYL2
CBFA2T2
RGPD1
FAM178B
RGPD2
ENSG00000280355
C2orf50
RIPK2-DT
ZNF846
ENSG00000287707
INTS6-AS1
GNRHR2
LRIG1
IP6K3
ENSG00000289858
ENSG00000289929
COL11A2
ENSG00000289586
ENSG00000288060
FAM153CP
ENSG00000280107
FAM185BP
ENSG00000279259
GATD1-DT
ZNF767P
PCDHB16
MYOM1
GTF2IP20
C12orf76
IMPDH1
ENSG00000289985
PAN2
KCNAB2
ENSG00000258365
ENSG00000286545
PBX2
ENSG00000272115
TMEM74
TEP1
CCDC136
SLC2A12
ENSG00000276007
INVS
RALYL
BRSK1
ENSG00000288899
ZNF546
ENSG00000279812
MAP3K6
TBC1D30
ARHGEF6
ENSG00000289318
CHKB
ENSG00000283208
PRKAA2
C15orf62
PCDHGC5
ARRDC3-AS1
ENSG00000289223
RIMKLBP2
ENSG00000269937
RNU6-1053P
ZNF469
FHIP1B
ENSG00000270728
ENSG00000228549
CAMSAP1-DT
ENSG00000259692
RAD54L2
ENSG00000259088
ENSG00000260306
LPAR6
VN1R83P
ENSG00000279159
C2orf16
PDE8B
C18orf32
FBN3
AGAP14P
CCDC39
ENSG00000215022
CCDC144B
GALNT10
C1orf56
CCDC27
SLC5A4
MYO15A
MCF2L
ENSG00000280294
ROR2
ENSG00000261067
ZRANB2-DT
HRK
KIRREL2
LTB4R2
ENSG00000271828
NEXN-AS1
C16orf86
ENSG00000280069
LINC01278
IL18BP
MAP3K2-DT
CNKSR3
CACNA1C
ENSG00000261499
MIR4292
LCA5L
ENSG00000184441
ENSG00000275964
BAZ2B-AS1
ZNF221
ENSG00000267198
LINC01138
ENSG00000237094
TTC17
ZNF337-AS1
SSC4D
AJM1
ENSG00000287262
GAA
ZNRF2P1
LINC02367
RALY-AS1
PROCA1
CNPY2-AS1
PRSS27
NBPF26
MST1P2
INKA2-AS1
PBXIP1
ZNF625
LINC01347
NPIPB10P
LHX1
HLA-DMB
ENSG00000272072
HCN3
SPATA18
SIL1
PKD1P5
ADIRF-AS1
CDKN1B
F10
CFAP92
LAMA5
SLX1A
IL1R1
TPST1
LINC00624
ENSG00000270504
SCAPER
ATP1B2
TIMM23B-AGAP6
MMP11
IQUB
NRBF2P6
OAZ3
NPIPB6
ENSG00000230896
AHDC1
PDE7A-DT
RRH
ENSG00000262879
ENSG00000278948
CRTAC1
TPD52L1
ENSG00000256552
PCDHGA11
LENG8
SEC1P
BACE1-AS
GPC3
KDSR-DT
MCPH1-AS1
FMO4
ROGDI
ENSG00000290033
H3-3A-DT
S1PR2
SPDYE16
ACOX2
ENSG00000258634
ENSG00000283078
DBIL5P
PTCHD4
SIPA1L1-AS1
ENSG00000241860
SLC9A9
ENSG00000286760
ATF6B
LINC01301
DOP1A
ENSG00000278861
H2BW3P
TSTD3
ENSG00000260007
TRIM8-DT
H2AZ1-DT
ADM5
TGM1
SLC5A4-AS1
ENSG00000275481
FAM86JP
PGLS-DT
TBXAS1
ACYP2
ENSG00000280649
PCDHGB1
GUSBP2
SLC13A4
RHPN1-AS1
ENSG00000240291
ENSG00000258561
LINC01473
CDPF1P1
ENSG00000272849
SLC2A4RG
ENSG00000262580
SBK2
ENSG00000250421
ENSG00000289056
APLNR
MIR1281
GOLGA8N
NBPF1
SH3GL1P1
RSPO1
ENSG00000258317
PKD1P3
LINC02976
ADAMTSL4
ENSG00000268686
PPIAP53
C20orf144
LSP1P4
ENSG00000289469
ENSG00000260404
DPY19L1P1
UBE2Q2P2
FXYD2
GTF2IP12
LINC01686
MIF-AS1
CETN4P
ENSG00000282556
ZSCAN30
MYL5
ENSG00000286009
IFI27L2
RRAGD
ENSG00000234630
BCL2L11
LINC01719
GTF2IP13
PHYKPL
ADORA2A
CAPN5
ENSG00000277715
DKKL1
CUL7
LMF1
CCDC17
ENSG00000232909
ENSG00000261335
EPM2A-DT
ENSG00000237461
MSI2
NAIP
FRMD6-AS2
ABHD16A
PIWIL4
IGIP
SCAND2P
PKD1P2
ENSG00000267466
PKD1P4
GPR155-DT
GUK1
PCDHA3
CALCRL
HSD3BP5
ENSG00000273226
ENSG00000275557
ENSG00000228274
ENSG00000266313
ENSG00000273338
RBX1P2
AOC3
SLC25A41
KIAA1217
RNF31
GRAMD1B
AMHR2
SPTLC3
ENSG00000279064
CARD9
PHF24
MIR186
NPAS4
PLEKHA1
VSTM5
CACNA1A
PPP1CB-DT
ENSG00000269068
ENSG00000289007
AGBL2
OPHN1
POU3F1
CYP2T1P
ENSG00000255585
LENG8-AS1
ENSG00000278206
GPR61
LINC02525
ANKRD36B
ENSG00000227775
ENSG00000260645
ENSG00000288979
ENSG00000205236
ENSG00000259732
LTB4R
TDH
SELENOO-AS1
LCMT1-AS2
ENSG00000280063
EPOP
ENSG00000284738
ZNF575
LIFR-AS1
CATSPER2
LINC03006
ENSG00000260563
CLCN3P1
ACAD11
MACROD1
PLEKHD1
NAIPP4
RPS4XP16
ZNF887P
ENSG00000205041
CCDC144A
TNFSF4
DHX9-AS1
PLXDC1
PCDHA2
PCDHGB2
ENSG00000284664
ENSG00000234459
SPTBN4
FRMPD2
TAS2R4
ENSG00000280214
CACFD1
PKD1
MSH5
ENSG00000260261
SEC24B-AS1
ZNF567-DT
ENSG00000279602
ZBTB37
RHD
ENSG00000251414
ENSG00000274363
ENSG00000279186
CATSPER2P1
TVP23C-CDRT4
FAR2P3
C21orf62-AS1
NAALADL2
ENSG00000261123
LINC01237
STIMATE-MUSTN1
NRP2
TMEM86B
MIR100HG
ENSG00000270179
SULF2
ENSG00000234084
ENSG00000280347
PI4KAP1
LINC02021
FMNL1-AS1
ENSG00000235036
ADAM28
ALG13-AS1
KCNT1
LINC01023
PMS2P6
FAHD2CP
ENSG00000268087
PHB1P9
APAF1
BEND3P3
CPS1
ENSG00000257951
ENSG00000233967
ENSG00000273448
GOLGA8O
ADGRL1-AS1
MXRA7P1
TK2
SYCE1L
CSNK1G1
BVES-AS1
SHD
ENSG00000283196
ZNF251
FAM66B
NPEPPSP1
ENSG00000259005
MYO6
PKD1P1
ENSG00000275807
BMS1P2
NDUFB2-AS1
ZNF596
TTBK1
ENSG00000287356
TMOD4
CACTIN-AS1
ENSG00000271662
ENSG00000277782
ENSG00000256973
KLF2P2
ZNF442
ENSG00000289428
HNRNPCP7
DOCK3
ENSG00000260973
ENSG00000279382
ENSG00000286084
ENSG00000223751
RPL23P2
ENSG00000279303
ENSG00000279967
DOC2GP
CEBPA
FNBP1P1
ENSG00000249574
SNRPA1-DT
ZNF528-AS1
TRANK1
ENSG00000273763
ATP1B3-AS1
ENSG00000263164
FZD5
RNA5SP311
CACNA1H
ENSG00000227218
GOT1-DT
NAIPP1
EPB41L4A-DT
DRAXIN
KIF26B
CTF1
SEPSECS-AS1
UGDH-AS1
PABIR2
ENSG00000288891
C1orf21
C19orf71
PCDHB13
CALML4
IRF9
GPA33
CDKN1C
PIWIL2-DT
ENSG00000259774
RASA4DP
ENSG00000253333
MARCHF11
ABHD15
ENSG00000217702
F7
HSPG2
LINC02428
EFS
ENSG00000275494
ENSG00000225489
PDCD6IPP1
BCL7A
LIN28B-AS1
LINC00954
TRAF1
CD160
ZNF470-DT
ANXA2R-OT1
CATSPERE
LINC00663
DBH
NONOP2
ENSG00000213204
SPAG5-AS1
SREBF2-AS1
ENSG00000268496
MIR5581
MAP3K8
ENSG00000232545
RASA4CP
ADAMTSL5
ENSG00000224138
ENSG00000230303
SUGT1P1
ENSG00000289293
SPDYE17
LINC01126
CROCCP3
STRCP1
CRABP1
ANKRD36BP2
LINC01876
PCDHB8
ENSG00000257896
ANKRD36
RASA4B
GSDMB
ENSG00000284523
ENSG00000264112
CICP4
PCDHB12
PPT2-EGFL8
LINC00319
ENSG00000281100
ENSG00000277287
LSP1P5
ENSG00000254595
ENSG00000251417
ENSG00000279155
ENSG00000268401
ALDH3B1
LNCRNA-IUR
ENSG00000259209
CCDC159
FAR2P2
RNA5SP315
CELSR1
CLIC5
ENSG00000255847
CCDC62
C17orf49
HSPA4L
ENSG00000284602
RRAGC-DT
ZNF410
ENSG00000281849
XKR5
CFAP418-AS1
MAP2K6
ENSG00000260051
ENSG00000287310
CEBPA-DT
MAP2K5-DT
PI4KAP2
ENSG00000269481
PDZK1
SH2B1
ENSG00000289614
SLC47A2
MANEA-DT
STAG3L5P
ENSG00000259322
ENSG00000271396
GUSBP16
AGAP12P
GLUD1P2
MYLK4
ENSG00000255389
LINC00324
PKD1-AS1
BMP2
ADD3-AS1
ENSG00000234750
LINC01504
ENSG00000278991
DBH-AS1
DDX50P1
ENSG00000273374
LINC02591
TFEB
ENSG00000272217
ENSG00000247934
ENSG00000279048
ENSG00000267940
RNA5SP312
TAPBPL
LINC01145
SPATA41
ADGRF5P1
SLC2A11
IRS4
PPARGC1A
ENSG00000285803
RNU6-850P
ENSG00000232470
GABPB1-AS1
ENSG00000288612
RASA4
RNASEH1P1
LRRC71
ZNF385B
CCNY-AS1
PHYH
ENSG00000272320
ENSG00000285804
IL10RB
EIF5-DT
ENSG00000279759
VWA7
SMG1P4
UCKL1-AS1
NAIPP2
ENSG00000248774
PPEF1
LNCTAM34A
ENSG00000253553
ENSG00000287731
ENSG00000288820
SEPTIN14P6
LINGO3
ENSG00000268575
GJC2
LINC02882
ENSG00000279926
ENSG00000259605
ENSG00000286872
ENSG00000279267
ZDHHC11
ENSG00000286724
LINC00939
FER1L4
CARF
TMEM51-AS1
ENSG00000287878
CRABP2
CHKB-CPT1B
AXDND1
DOCK6
ENSG00000259594
ENSG00000281571
SNORA75
BMF
BTBD8
GDF6
VTN
CBWD4P
SPDYE18
MAP1LC3B2
ZNF516-DT
RANBP3L
WDR88
ACSBG2
ENSG00000231104
MAPT
C2
USP38-DT
COLEC11
PCDHA6
GUSBP13
ENSG00000287760
ENSG00000279970
CCDC200
ENSG00000283156
TSSK4
ENSG00000254577
BCORP1
CARD14
ZMYND12
ENSG00000285103
ENSG00000224647
TMEM14B-DT
ZNF280A
ODC1-DT
ENSG00000275580
ENSG00000267939
H2AZ2P1
ENSG00000267248
DNASE1L2
ENSG00000228852
ACVR1B
SPATA1
TMEM38B
EYA1
ENSG00000286482
ID2-AS1
ENSG00000287275
ENSG00000273218
TMTC1
ZNF584-DT
BTC
SAP30-DT
ENSG00000248126
DLX3
GOLGA8R
SNORC
FBP2
ACAA2P1
APPBP2-DT
ENSG00000273055
ENSG00000276698
TOB1-AS1
PGM5P2
ENSG00000247903
NFATC4
ENSG00000277277
GEMIN7-AS1
PKDREJ
ENSG00000287804
BRCA1P1
ENSG00000285702
ENSG00000226310
ENSG00000231563
PLGLB1
CFAP77
ENSG00000271155
CCKBR
ENSG00000234338
LINC02175
ENSG00000263990
ENSG00000272842
GUSBP14
ENSG00000197332
ENSG00000260884
LAMB1
ENSG00000276603
GP1BA
ENSG00000272572
ENSG00000269947
XDH
ZNF593OS
KCTD16
ENSG00000260643
MZF1-AS1
MRPS9-AS2
ENSG00000277701
BCDIN3D-AS1
SLC26A7
ENSG00000276110
RNU6-312P
CIBAR1-DT
ENSG00000274292
SLC6A4
CACNA1D
NBAT1
ENSG00000255983
ATP6V1G2
XBP1P1
GLYATL1P2
ENSG00000289378
SGSM3
ENSG00000288721
BEST1
SLC6A10P
ENSG00000289444
TMEM263-DT
C1orf53
NIBAN3
THBS4-AS1
STARD9
DSCAML1
VTCN1
ZNF385C
RNU6-652P
[truncated: 1,177 more rows]
