# Supplementary material for: Transcriptomic analysis of the m6A reader YTHDF2 in the maintenance and differentiation of human embryonic stem cells
Source: Stem Cells. 2025 May 26;43(7):sxaf032. doi: 10.1093/stmcls/sxaf032 (PMC12202760; doi:10.1093/stmcls/sxaf032)
Supplement: sxaf032_suppl_Supplementary_Tables_S1-S29 [file sxaf032_suppl_supplementary_tables_s1-s29.zip › Supplementary_tables_final2/Supplementary_Table1_counts_for_all_samples.xlsx]

## Sheet: count_matix
	Length	hESC_H1_rep1	hESC_H1_rep2	hESC_DF2-KO_rep1	hESC_DF2-KO_rep2	hESC_ADAR_rep1	hESC_ADAR_rep2	hESC_DF2-ADAR_rep1	hESC_DF2-ADAR_rep2	Endoderm_H1_rep1	Endoderm_H1_rep2	Endoderm_DF2-KO_rep1	Endoderm_DF2-KO_rep2	Mesoderm_H1_rep1	Mesoderm_H1_rep2	Mesoderm_DF2-KO_rep1	Mesoderm_DF2-KO_rep2	Ectoderm_H1_rep1	Ectoderm_H1_rep2	Ectoderm_DF2-KO_rep1	Ectoderm_DF2-KO_rep2	NPC_WT_rep1	NPC_WT_rep2	NPC_DF2-KO_rep1	NPC_DF2-KO_rep2	dCas13_Ctrl_rep1	dCas13_Ctrl_rep2	dCas13_ROBO1_rep1	dCas13_ROBO1_rep2
DDX11L1	1735	0	1	2	0	0	1	0	0	0	0	2	1	0	0	0	3	0	0	1	3	3	0	2	8	4	6	4	1
WASH7P	1351	322	450	570	516	507	497	525	539	516	409	760	726	482	758	521	635	120	97	817	840	568	832	1005	1206	934	1252	833	1106
MIR6859-1	68	1	2	4	1	5	5	8	3	6	7	4	9	5	12	0	1	13	7	9	5	15	21	30	30	9	11	11	8
MIR1302-2HG	1021	6	20	10	3	33	32	20	24	10	10	22	14	19	4	3	7	7	4	14	10	14	13	28	20	15	17	18	19
MIR1302-2	138	0	0	0	0	0	0	0	0	0	0	0	0	0	0	0	0	0	0	0	0	0	0	0	0	0	0	0	0
FAM138A	1219	6	4	2	3	5	12	3	6	0	0	2	0	0	0	0	0	0	0	2	0	0	0	0	0	1	0	0	0
OR4G4P	840	0	0	0	0	0	0	0	0	0	0	0	0	0	0	0	0	0	0	0	0	0	0	0	0	0	0	0	0
OR4G11P	1414	0	0	1	0	0	0	0	0	0	0	0	0	0	0	0	0	1	0	0	0	0	0	1	0	0	0	0	0
OR4F5	2618	0	0	0	0	0	0	0	0	0	0	0	0	0	2	0	0	0	0	0	0	0	0	0	0	0	0	0	0
ENSG00000238009	3726	2	7	21	11	7	8	7	5	5	1	7	1	3	1	1	2	0	1	8	18	5	0	14	25	10	14	5	12
ENSG00000239945	1319	0	0	0	0	0	0	0	0	0	0	0	0	0	0	0	0	0	0	0	0	0	0	0	0	0	0	0	0
CICP27	3812	44	25	49	47	27	36	44	50	14	13	30	16	3	5	19	10	16	13	70	78	23	19	74	109	58	56	37	55
ENSG00000268903	755	269	792	1038	912	1910	1811	1162	1300	1294	611	2349	2400	514	632	499	510	154	89	934	833	827	696	893	930	780	958	747	848
ENSG00000269981	284	271	259	243	243	762	745	457	444	433	279	675	686	270	225	194	191	173	128	323	270	375	368	466	495	300	381	242	331
ENSG00000239906	323	103	83	77	110	172	189	257	312	106	129	156	186	78	59	63	50	10	0	99	65	96	35	266	243	68	109	91	89
ENSG00000241860	7559	42	394	86	101	330	374	905	1016	504	709	641	581	325	250	270	277	7	14	448	400	915	1054	482	446	198	339	231	216
RNU6-1100P	104	3	4	2	0	8	1	19	25	10	10	6	11	5	8	4	2	1	0	7	7	28	24	5	1	3	7	3	4
ENSG00000241599	457	5	14	1	2	7	11	7	19	17	11	9	11	6	1	2	4	0	0	9	12	63	65	27	9	6	9	3	4
DDX11L17	570	2	0	0	0	0	0	1	0	0	0	0	1	0	0	1	0	0	0	0	0	0	0	4	5	0	0	1	1
WASH9P	1397	102	532	482	554	678	697	686	614	605	538	810	831	640	938	658	756	243	141	982	1005	969	893	1231	1408	1143	1608	1009	1383
MIR6859-2	68	0	1	0	2	1	4	6	5	4	3	0	2	2	1	0	1	0	0	2	6	1	6	4	7	3	6	6	3
ENSG00000228463	8224	19	41	55	59	55	38	25	27	58	22	56	72	69	48	50	49	10	9	75	73	50	42	82	75	119	108	73	132
ENSG00000286448	736	0	0	0	0	0	0	0	0	0	0	1	1	0	0	0	0	0	0	1	0	0	0	0	0	2	0	1	0
RPL23AP24	385	0	2	0	0	7	5	1	1	9	1	0	7	0	0	1	0	0	0	4	4	0	1	4	0	5	5	3	7
ENSG00000236601	1095	0	0	0	0	0	0	0	0	0	0	0	0	0	0	0	0	0	0	0	2	0	0	2	0	0	0	0	0
ENSG00000237094	6204	359	1204	432	617	1073	1317	2022	2751	1576	1846	1972	1671	1346	1241	959	932	191	154	2372	2053	2559	2680	2762	2142	1636	1928	1599	1550
WBP1LP7	363	0	0	0	0	0	0	0	0	0	0	0	0	0	0	0	0	0	0	0	0	0	0	0	0	0	0	0	0
OR4F29	939	0	0	0	0	0	0	0	0	0	0	0	1	0	0	0	0	0	0	0	0	0	0	0	0	1	1	1	0
CICP7	2477	6	18	20	31	8	14	24	37	0	0	9	5	1	5	6	5	0	0	34	35	1	1	47	84	26	48	30	25
ENSG00000250575	1239	567	1046	1102	968	1967	2033	1305	1361	1330	752	2434	2323	865	999	824	893	12	5	1704	1516	1508	1362	1428	1551	1577	1854	1359	1676
U6	2952	0	0	4	3	5	0	10	17	4	8	5	5	9	3	2	2	10	8	1	9	17	25	7	7	4	6	3	5
ENSG00000230021	5495	34	278	150	176	162	277	385	541	389	339	444	410	204	217	295	300	28	17	591	556	315	372	701	539	504	610	478	478
ENSG00000235146	635	0	0	0	0	0	0	0	0	0	0	0	0	0	0	0	0	0	0	0	0	0	0	0	0	0	0	0	0
MTND1P23	372	46	25	186	178	154	137	273	256	33	50	163	90	38	52	78	71	19	16	159	87	28	20	53	15	132	189	133	170
MTND2P28	1044	7915	4860	10332	10856	6870	6713	7559	10042	7603	11459	5796	5361	7957	8286	6695	6293	134	108	6705	6781	4281	3890	1656	1375	10348	12966	9541	11067
MTCO1P12	1543	6206	7840	13952	13561	11103	10326	13728	13271	8898	14136	15958	14122	8788	13182	8779	7910	1300	980	8779	8302	7639	6941	4718	3714	12634	16005	12299	15037
ENSG00000278791	89	0	0	0	0	0	0	0	0	0	0	0	0	0	0	0	0	0	0	0	0	0	0	0	0	0	0	0	0
MTCO2P12	682	37	10	49	45	46	25	79	51	25	17	36	36	18	43	20	27	14	14	7	21	1	2	7	8	34	25	32	37
MTATP8P1	207	0	7	0	0	1	3	5	1	0	1	0	0	5	3	0	0	2	0	0	0	0	0	0	1	3	4	0	6
MTATP6P1	681	8823	5412	17996	16690	16997	15777	11374	12631	6511	9462	8353	7874	8135	9126	5397	5533	2148	1560	5468	6120	1991	1973	3614	2198	12229	14967	11592	14460
MTCO3P12	547	165	29	90	104	109	96	120	133	24	48	62	86	40	57	57	64	44	36	36	40	6	0	11	9	48	88	59	66
WBP1LP6	424	0	0	0	0	0	0	0	0	0	1	0	0	0	0	0	0	0	0	0	0	0	0	0	0	0	0	0	0
OR4F16	939	0	0	0	0	0	0	0	0	0	0	0	1	0	0	0	0	0	0	0	0	0	0	0	0	1	1	1	0
CICP3	2455	7	7	13	20	3	13	13	20	0	1	8	5	1	2	5	3	5	8	33	22	4	8	43	64	19	38	27	25
ENSG00000228327	7026	885	1897	1364	1327	2500	2771	3076	3542	2373	2101	3764	3491	1683	1779	1846	1828	395	225	3812	3388	3009	2741	3351	3107	3100	3852	2654	3043
RNU6-1199P	104	0	0	0	0	0	0	0	0	0	0	0	1	0	0	0	0	0	0	0	0	0	0	0	0	2	1	0	3
ENSG00000229905	456	1	0	0	1	1	0	1	5	1	0	2	1	0	1	0	0	0	0	4	6	1	9	12	1	4	3	6	4
LINC01409	8413	41	63	38	41	102	69	69	52	71	46	22	46	60	35	14	19	60	35	77	82	113	109	185	234	120	129	89	138
ENSG00000285268	114	0	0	0	0	0	0	0	0	0	0	0	0	0	0	0	0	0	0	0	0	0	0	0	0	0	0	0	0
ENSG00000230092	872	1	0	2	1	3	4	3	3	6	7	5	3	0	3	2	1	7	4	5	3	0	8	2	0	11	9	2	13
FAM87B	1947	2	1	1	1	3	3	1	5	0	3	4	2	4	2	1	2	7	5	7	8	2	6	1	0	5	8	6	8
LINC00115	3312	21	21	19	7	12	27	17	14	13	10	16	14	25	3	5	15	17	16	19	10	79	117	78	75	18	38	19	25
LINC01128	17958	179	213	308	338	202	175	149	227	236	276	227	250	177	166	222	214	501	436	234	200	149	161	540	588	516	715	511	606
ENSG00000288531	3292	1	3	2	2	0	0	0	0	0	0	1	1	0	1	0	0	0	0	0	1	0	0	7	45	0	2	0	0
FAM41C	1971	1	0	0	1	4	0	0	0	0	0	3	2	0	1	1	2	0	0	0	0	0	0	0	1	2	3	1	3
TUBB8P11	1058	0	0	0	0	1	0	10	2	0	0	1	0	0	0	0	0	2	0	0	0	0	0	0	0	1	0	0	1
ENSG00000283040	837	0	0	0	0	0	0	0	0	0	0	1	0	0	0	0	1	3	0	0	0	0	0	0	0	0	0	0	0
ENSG00000272438	351	4	5	2	0	5	5	4	11	58	50	27	32	3	11	4	7	58	30	10	11	5	8	51	21	7	7	5	19
ENSG00000230699	3043	9	20	1	2	12	12	35	25	180	266	67	88	15	28	19	25	203	178	23	25	22	26	144	104	39	46	43	37
ENSG00000241180	443	0	0	0	0	0	0	1	0	9	2	3	2	0	1	1	4	4	2	2	2	0	0	5	2	1	1	2	1
LINC02593	4152	14	29	8	6	29	31	32	43	347	514	126	107	10	16	23	27	277	192	33	28	26	30	150	104	34	46	58	56
SAMD11	4172	7	31	2	0	3	16	34	31	649	1736	437	606	3	8	103	131	72	64	5	11	9	8	63	94	3	10	3	16
NOC2L	5540	3277	2328	4081	3862	2153	2547	2671	2787	1042	1654	2347	2158	1448	2177	4020	4704	1853	1383	1661	1712	1275	1173	1699	1736	2709	3694	2519	3450
KLHL17	3402	566	484	345	300	592	555	536	603	582	277	544	665	173	367	237	321	785	518	88	92	880	1014	724	721	521	665	483	583
PLEKHN1	3451	30	25	4	17	20	37	31	46	16	19	73	51	1	7	16	16	14	7	5	5	6	12	12	13	9	4	7	1
PERM1	3561	1	0	1	0	6	1	1	1	0	2	2	2	0	0	1	0	4	0	1	2	4	0	2	0	1	9	3	2
ENSG00000272512	2086	1	4	0	3	0	5	10	8	10	3	1	2	38	67	2	1	738	527	498	525	1289	1250	999	859	665	767	463	575
HES4	1118	9	108	15	18	63	58	112	64	113	108	63	124	628	1549	140	172	3863	2452	1461	1591	4228	4048	2633	2583	3234	3903	2446	3137
ISG15	867	194	203	227	181	381	323	262	189	271	226	405	373	685	655	63	76	182	116	160	141	172	234	170	138	164	247	176	230
ENSG00000231702	154	0	0	0	0	0	0	3	0	0	0	0	0	6	4	0	0	13	3	6	1	4	5	4	0	5	3	6	3
ENSG00000224969	471	0	1	0	0	1	10	2	3	3	6	1	1	70	30	2	4	74	60	39	37	55	59	78	75	45	61	39	46
AGRN	10761	5720	5696	6252	6068	4788	4863	9501	9143	5649	11741	9155	9329	5251	8705	1252	1487	16338	12476	15019	13779	19783	20449	20248	20432	19214	23590	17162	19629
ENSG00000242590	402	0	0	0	0	0	0	0	0	0	0	0	0	0	0	0	0	0	0	0	0	0	0	0	0	0	0	0	0
ENSG00000217801	2658	23	55	31	33	90	80	51	60	41	19	58	47	15	27	6	7	78	51	33	25	66	57	219	209	33	56	50	42
ENSG00000273443	829	6	11	0	1	7	6	9	5	0	0	2	6	1	1	2	0	6	14	3	3	13	9	27	28	14	2	7	8
RNF223	1900	0	0	0	0	0	1	1	0	0	0	0	3	0	1	0	0	2	2	1	0	3	2	3	4	0	0	2	0
C1orf159	6322	275	157	260	218	292	267	333	332	297	341	442	452	309	443	314	396	734	479	497	406	765	754	814	794	776	878	645	896
ENSG00000285812	1095	4	4	6	6	4	4	9	11	7	16	0	10	4	1	6	18	21	19	17	19	4	18	33	16	34	51	30	29
LINC01342	1620	5	9	0	2	0	1	2	7	0	0	0	1	0	0	0	0	0	0	0	0	0	0	0	1	0	0	0	0
MIR200B	95	0	0	0	0	1	0	4	6	1	13	5	4	0	0	0	0	0	0	0	0	0	0	0	0	0	0	0	0
MIR200A	90	0	1	0	0	0	0	1	1	12	5	6	3	0	0	0	0	0	0	0	0	0	0	0	0	0	0	0	0
MIR429	83	3	4	2	0	1	2	7	4	5	18	7	6	0	0	0	0	0	0	0	0	0	0	0	0	0	0	0	0
ENSG00000272141	987	16	10	9	6	14	21	17	22	42	36	39	44	0	5	0	0	0	1	0	0	3	0	0	0	1	0	1	2
TTLL10-AS1	3532	5	2	1	0	3	3	1	6	2	3	0	0	0	2	1	0	6	5	0	0	11	4	3	7	4	6	7	12
TTLL10	3998	16	13	1	2	4	11	11	7	6	6	9	6	0	1	0	0	12	15	3	0	19	9	15	17	10	11	21	19
TNFRSF18	1271	23	25	8	8	37	33	19	4	14	11	42	42	15	17	7	2	14	2	0	0	0	1	11	4	6	3	4	9
TNFRSF4	1975	0	0	3	0	2	1	6	0	1	0	0	0	2	1	0	0	0	7	4	4	2	1	5	5	0	4	0	1
SDF4	4686	2238	1676	2343	2314	1894	2025	1635	1609	1537	1651	2645	2882	1620	2253	2052	2287	2304	1611	1926	2026	1687	1741	1857	2065	2478	3094	2257	2768
B3GALT6	2805	1032	544	1025	847	636	576	739	607	487	953	1508	1596	369	720	697	692	1280	941	903	946	439	366	763	817	1921	2235	1521	2073
C1QTNF12	1794	32	42	52	34	65	57	73	52	75	83	94	118	77	130	20	30	71	43	34	46	491	512	110	92	25	37	33	38
ENSG00000260179	1558	3	10	2	3	6	10	17	10	15	20	8	3	30	16	0	4	12	10	7	13	94	93	30	45	8	6	8	4
UBE2J2	4691	1367	746	1851	1527	1109	1170	985	1099	709	721	1126	1151	833	1054	1028	1309	1323	977	834	813	1583	1530	1037	989	1716	2143	1406	1790
LINC01786	513	9	11	4	0	14	26	4	10	24	16	24	14	5	16	10	7	55	31	35	28	63	47	78	65	38	50	41	38
SCNN1D	4025	49	80	16	26	113	137	131	154	116	135	175	181	63	110	70	79	498	324	243	253	458	524	530	515	284	351	217	288
ACAP3	8707	945	483	539	562	650	726	809	923	686	648	644	668	1271	1805	763	1042	6581	4770	1479	1187	1882	1864	2029	2071	2107	2471	1998	2450
MIR6726	61	0	0	0	0	0	0	0	0	0	0	0	0	0	0	0	0	0	0	0	0	0	0	0	0	0	0	0	0
PUSL1	2459	673	398	812	705	386	502	366	394	132	145	373	329	124	243	487	572	232	160	114	93	175	152	176	194	380	439	340	436
INTS11	8216	2308	1500	2319	2124	2240	2390	2051	2213	1451	1632	2228	2130	1969	2367	2576	2890	2881	2106	2362	2448	2844	2952	2561	2692	2961	3582	2565	3047
MIR6727	65	0	0	0	0	0	0	0	0	0	0	0	0	0	0	0	0	0	0	0	0	0	0	0	0	0	0	0	0
ENSG00000240731	386	16	34	24	11	37	35	52	65	41	25	8	28	62	42	22	15	84	61	47	73	120	148	154	172	104	118	79	75
CPTP	2555	334	233	406	334	197	320	244	238	153	207	372	375	163	224	262	304	416	334	220	230	136	120	235	295	537	731	420	571
TAS1R3	3475	9	0	0	5	2	1	3	2	5	6	8	11	0	4	23	14	44	39	19	15	1	12	26	24	38	40	37	34
DVL1	3882	1746	998	1167	1049	1314	1383	1564	1624	1023	1500	1767	1914	1195	2022	1683	2078	1700	1169	1334	1276	1509	1551	1613	1611	1887	2368	1599	2053
MIR6808	59	0	0	0	0	0	0	0	0	0	0	0	0	0	0	0	0	0	0	0	0	0	0	0	0	0	0	0	0
MXRA8	3622	225	239	318	272	173	201	398	413	829	909	2017	2524	2972	3746	2511	3303	519	368	1069	994	464	403	679	504	1317	1540	1297	1712
AURKAIP1	1381	2045	1301	2635	2618	1806	1799	1311	1237	648	698	1685	1696	705	1036	1455	1807	981	702	668	705	541	582	730	779	1471	1917	1116	1696
NDUFB4P8	367	0	1	1	0	0	2	1	0	0	0	1	0	0	0	0	0	1	0	3	0	0	0	0	2	1	0	0	0
CCNL2	6842	2747	1959	2376	2292	2681	2564	2799	3007	3218	1614	3202	3427	4619	4034	2206	2884	9621	6127	7294	6916	5358	5295	6933	8604	7359	9005	6577	7836
MRPL20-AS1	2532	323	244	237	246	363	343	357	317	166	199	322	352	224	227	237	334	432	306	311	329	243	296	436	491	733	949	597	650
MRPL20	2767	1103	751	2168	1976	1030	1119	750	797	672	522	1008	1086	702	680	1123	1119	795	664	487	488	492	386	547	440	1365	1753	1278	1548
RN7SL657P	293	0	0	0	0	0	0	0	0	0	0	0	0	0	0	0	0	0	0	0	0	0	0	0	0	0	0	0	0
MRPL20-DT	1523	111	133	115	87	132	102	61	85	82	41	77	79	98	55	53	61	78	75	84	84	199	208	240	307	144	200	150	180
ANKRD65	2644	39	31	26	17	47	33	29	48	26	18	43	37	46	39	10	17	163	111	37	40	48	55	23	16	59	91	58	60
ANKRD65-AS1	543	1	13	0	2	7	10	4	9	2	2	6	12	13	2	0	0	4	6	4	5	7	6	4	2	5	7	9	7
TMEM88B	3217	85	42	46	48	49	59	49	53	7	3	24	13	68	69	23	9	67	75	32	25	58	78	87	57	139	158	114	158
LINC01770	851	35	30	10	10	62	62	29	37	4	14	47	24	25	22	13	9	19	22	6	10	8	6	28	44	13	13	5	13
VWA1	5065	1197	540	1188	1195	622	760	754	664	114	274	557	449	332	587	448	406	800	540	490	465	242	248	701	640	633	794	547	685
ATAD3C	3981	80	40	57	58	34	40	59	71	15	8	26	27	36	24	19	45	69	54	18	41	60	35	117	140	74	83	70	62
ATAD3B	7686	2360	820	2318	2366	868	945	1123	1141	710	633	1109	1020	580	898	1427	1659	1116	827	1364	1366	2266	2235	1599	1727	1462	1872	1294	1586
ENSG00000284740	740	2	0	1	1	4	3	2	2	0	2	0	0	4	2	1	0	6	6	7	12	2	7	28	68	8	21	10	13
ATAD3A	3344	2293	1236	2419	2391	1226	1276	1454	1510	623	980	1291	1308	684	1199	2121	2335	997	682	848	865	1030	908	1003	976	2114	2643	1897	2502
TMEM240	2009	80	74	26	15	103	83	61	70	47	45	74	57	29	56	51	91	248	157	180	168	216	197	229	272	230	305	216	218
SSU72	6919	2783	2137	3753	3580	2553	2455	1907	1861	1697	1874	2420	2323	1855	2038	1850	1997	2705	1946	1456	1445	1381	1294	2304	1895	3562	4601	3097	3860
ENSG00000215014	2349	20	13	37	29	19	41	23	17	18	15	27	27	16	9	40	27	23	13	42	38	16	5	61	35	38	46	26	37
ENSG00000274481	400	0	0	0	0	0	0	0	0	0	0	0	0	0	0	0	0	0	0	0	0	0	0	0	0	0	0	0	0
FNDC10	2124	815	534	703	693	385	429	503	508	121	262	877	600	8	37	189	129	259	214	353	429	276	218	441	383	474	498	400	513
ENSG00000286989	1830	26	21	8	13	18	23	7	19	0	4	7	9	0	2	3	4	17	13	19	25	14	16	25	25	18	18	7	14
ENSG00000272106	2038	110	139	120	83	186	138	102	117	151	65	115	143	128	92	91	104	481	326	466	492	377	280	373	322	401	474	378	482
MIB2	8723	972	821	755	761	1192	1118	1217	1227	658	894	1239	1378	831	1375	696	877	2667	1889	2175	2017	1973	1900	1857	2014	2075	2521	1697	2076
MMP23B	2205	34	237	80	74	276	342	216	213	69	68	347	312	179	126	21	21	21	23	238	260	356	337	69	83	53	44	41	38
CDK11B	3490	1255	1386	1642	1646	1809	1835	1560	1577	997	1163	1454	1342	1404	1618	1428	1473	1098	749	1398	1253	1412	1529	1300	1159	2286	2843	2080	2514
ENSG00000272004	400	6	0	2	1	2	0	0	7	0	1	1	0	0	0	2	0	1	6	5	6	0	0	0	2	12	12	9	5
SLC35E2B	8462	2020	2154	1869	1832	2251	2137	2054	2104	2218	2210	2098	2137	1945	2265	1607	1631	4226	3308	4222	3965	6116	6219	4967	4517	5113	5960	4348	5094
ENSG00000269737	1819	33	31	4	18	40	51	41	60	70	73	46	58	62	41	28	47	143	89	118	131	285	279	167	136	95	122	90	71
MMP23A	1017	54	168	52	52	220	240	132	140	44	56	267	242	152	88	17	15	3	3	177	190	228	225	43	50	32	29	28	31
CDK11A	5085	69	46	63	89	118	84	96	88	65	60	63	59	84	108	52	66	87	70	121	111	228	270	139	147	173	211	173	154
ENSG00000268575	5079	33	62	12	15	53	53	70	62	61	50	72	53	88	53	27	40	114	64	93	95	296	299	217	172	106	120	131	121
ENSG00000227775	2759	193	193	72	74	176	187	179	188	152	147	121	140	169	145	80	95	437	289	390	350	540	456	573	505	458	577	448	491
SLC35E2A	3264	325	392	241	251	260	249	391	413	272	357	337	301	272	367	305	330	401	320	721	642	1141	1028	856	699	774	845	663	760
NADK	5570	1962	1955	1827	1770	2037	2091	1727	1852	1288	1411	1585	1682	1288	1580	1302	1578	1373	1086	1513	1405	1883	1917	2083	2063	2460	2846	1945	2438
GNB1	6417	6323	7775	10894	10106	8904	8782	7627	8396	8892	8485	9748	9805	10322	10161	9041	9250	9787	7764	7077	7020	9824	9168	8511	7523	11479	14172	10898	13027
GNB1-DT	1417	7	3	6	6	14	7	5	5	9	9	12	7	0	4	2	13	4	13	2	12	9	3	33	24	10	5	7	9
CALML6	2040	6	5	12	8	22	20	11	20	3	7	19	13	5	4	3	0	12	5	1	5	1	1	1	4	9	9	15	7
TMEM52	1600	183	125	175	156	148	128	107	110	41	21	85	38	24	56	30	30	27	23	28	29	28	35	51	34	112	151	92	112
CFAP74	10422	4	11	5	13	7	8	8	9	1	12	12	10	0	3	2	0	67	52	5	8	3	5	72	62	43	54	33	27
ENSG00000233542	2063	4	4	8	5	8	15	2	0	0	0	1	1	0	0	0	0	4	2	0	0	0	0	11	15	2	4	5	0
GABRD	5525	55	33	68	76	31	34	10	11	0	6	10	0	11	3	1	2	1	5	3	13	3	1	10	19	14	19	2	5
PRKCZ-DT	538	2	0	0	0	0	0	0	2	0	0	3	0	0	0	0	0	0	0	0	1	0	0	0	4	0	0	0	3
PRKCZ	7695	669	651	549	517	616	674	547	551	566	649	650	739	166	224	54	63	440	380	266	293	381	436	661	549	874	992	678	872
ENSG00000271806	4196	5	7	2	0	4	1	3	4	0	1	4	4	0	0	1	0	7	1	3	0	12	13	23	3	8	10	8	4
PRKCZ-AS1	1734	65	59	30	49	57	106	64	98	45	57	65	41	35	44	63	74	185	124	110	112	122	156	188	253	165	238	159	199
FAAP20	10916	1334	870	999	957	1227	1371	1173	1083	757	842	1468	1550	481	844	776	891	1171	808	889	909	835	951	1042	1027	1665	2025	1303	1768
ENSG00000234396	326	0	0	0	0	0	0	0	0	0	3	3	2	0	2	0	3	2	1	0	0	0	0	1	1	2	3	2	1
SKI	6550	3779	2765	4679	4536	2230	2435	2964	3116	1528	3013	3376	3235	1953	2537	4108	4052	4443	3524	3942	3869	2122	1982	2773	2506	4928	5603	4725	5082
ENSG00000287356	5794	106	119	63	38	170	283	207	134	146	134	228	246	53	81	82	86	184	135	284	279	132	147	466	548	173	184	145	176
MORN1	11337	89	72	64	62	84	105	131	161	94	206	214	234	85	113	140	204	323	261	356	380	139	178	399	384	402	508	332	366
ENSG00000272161	493	1	3	0	0	1	2	2	2	0	0	2	2	0	1	1	0	7	0	0	4	1	8	5	10	3	6	10	3
ENSG00000269896	2407	32	33	49	38	34	34	44	38	58	62	66	91	22	23	84	67	236	166	226	195	9	6	64	49	246	254	184	217
ENSG00000272420	568	3	2	4	1	7	7	7	5	16	10	9	11	4	0	4	4	53	30	10	11	3	8	11	5	18	40	19	34
RER1	5689	1034	817	1770	1664	1225	1197	847	828	1069	915	1039	1118	1126	1149	1021	1079	1248	880	971	940	1099	1155	998	1130	1514	1853	1357	1747
PEX10	3782	382	283	436	404	347	396	421	440	269	342	581	592	237	333	415	439	564	400	320	367	179	190	333	283	594	747	544	650
PLCH2	10809	9	5	10	14	5	7	5	3	5	6	16	11	8	8	1	5	106	64	96	75	204	159	283	251	292	367	240	296
ENSG00000224387	455	1	0	0	4	0	0	0	0	0	1	0	1	0	0	4	0	0	0	3	3	9	3	7	11	0	4	2	4
ENSG00000229393	514	0	0	1	0	1	3	0	2	0	0	0	4	4	0	0	2	1	0	6	5	0	4	13	16	5	8	3	3
PANK4	5072	401	613	521	475	577	602	642	634	587	483	610	599	669	937	577	713	656	484	571	567	1181	1222	887	783	1133	1402	953	1256
HES5	1324	0	0	2	4	0	0	0	0	0	0	0	0	2	2	0	1	1109	814	858	948	902	877	707	406	4153	4939	2565	3390
ENSG00000272449	1542	35	27	8	24	22	28	25	14	10	7	28	26	4	1	3	0	0	0	21	19	273	341	392	290	1187	1457	707	910
TNFRSF14-AS1	6137	2	0	0	0	0	1	0	0	0	1	0	0	0	3	0	0	0	0	5	2	12	26	9	9	44	49	30	36
TNFRSF14	6214	1	2	0	0	10	1	1	7	6	1	8	13	0	2	0	0	23	13	31	30	16	15	18	6	78	70	50	72
ENSG00000225931	1297	0	0	0	0	0	2	0	0	0	0	0	0	0	0	0	0	0	0	1	0	3	8	1	0	2	8	3	4
ENSG00000228037	626	1	1	0	0	0	2	1	0	0	0	0	0	6	0	0	0	0	0	1	0	5	1	2	0	0	1	2	0
ENSG00000289610	451	2	2	0	0	0	0	0	0	0	0	1	0	0	1	0	0	0	0	0	0	0	0	0	0	0	1	0	0
PRXL2B	3371	1197	848	1286	1294	795	918	901	926	367	575	1058	1089	412	540	626	734	438	288	670	631	560	527	916	864	2080	2559	1621	2137
MMEL1	3870	3	12	1	0	22	26	30	22	1	3	7	3	9	9	4	1	30	24	1	5	15	9	25	15	19	12	17	23
MMEL1-AS1	373	1	4	1	10	2	3	5	4	1	2	4	6	0	1	0	0	6	1	1	0	0	0	11	4	6	16	10	11
TTC34	7780	7	4	4	5	10	12	18	14	22	27	68	60	31	20	8	8	1	2	23	16	11	17	35	36	75	71	45	60
ENSG00000285945	593	0	0	0	0	0	0	0	0	0	0	0	0	0	1	0	0	0	0	0	0	0	0	2	0	0	0	0	0
ENSG00000283259	1565	0	0	0	0	0	0	0	0	0	7	0	8	0	1	0	0	0	0	4	2	6	0	0	6	2	2	0	0
ENSG00000233234	607	0	0	0	0	0	0	0	0	0	0	0	0	0	0	0	0	0	0	0	0	0	0	0	0	0	0	0	0
ENSG00000287396	663	0	0	0	0	0	0	0	0	0	0	0	0	0	0	0	0	0	0	0	0	0	0	2	0	0	0	0	0
ENSG00000231630	429	0	0	0	0	0	0	0	0	0	0	0	0	0	0	0	0	0	0	0	0	0	0	0	0	0	0	0	0
ENSG00000284745	1654	0	0	0	0	0	0	0	0	0	0	0	0	0	0	0	0	0	0	0	0	0	0	0	0	0	0	0	0
ACTRT2	1437	0	0	0	0	0	0	0	0	2	6	2	0	3	2	0	0	1	1	0	0	0	0	3	0	9	4	7	15
PRDM16-DT	6044	0	1	0	2	1	0	1	0	16	9	3	7	16	21	3	5	941	658	32	35	93	73	294	210	193	203	183	259
PRDM16	9767	24	43	36	10	52	31	17	27	113	128	43	56	193	171	65	100	3010	2272	134	121	1381	1114	1082	742	999	1106	1013	1025
MIR4251	61	0	0	0	0	0	0	0	0	0	0	0	0	0	0	0	0	0	0	0	0	0	0	0	0	0	0	0	1
ENSG00000226286	469	0	0	0	0	0	0	0	0	5	7	9	8	0	0	0	0	0	2	0	0	2	0	0	0	1	1	0	0
ENSG00000279839	2677	0	0	0	0	0	0	0	0	0	0	0	0	0	0	0	0	1	2	3	1	0	2	4	3	4	3	3	1
ENSG00000272235	3461	0	0	2	0	0	0	2	0	0	1	0	0	24	12	4	11	9	2	2	1	0	6	0	4	3	2	4	5
ENSG00000287828	728	0	1	0	2	0	0	0	0	1	0	0	0	39	64	18	49	0	2	1	1	0	0	1	0	3	2	4	3
ENSG00000286518	2784	0	0	0	0	0	0	0	0	0	0	0	0	0	0	0	0	0	1	0	0	0	4	0	2	3	3	1	2
ARHGEF16	5324	593	534	666	680	627	845	836	821	1023	1182	1448	1671	155	162	202	219	168	112	175	272	157	152	368	440	277	337	272	318
ENSG00000272088	382	0	0	0	0	0	1	3	1	1	1	0	0	0	0	0	0	4	0	1	1	0	1	10	2	2	3	5	2
MEGF6	9021	640	580	276	312	786	820	1214	1236	1923	2560	2361	2779	1614	1938	422	485	2569	1867	2231	2002	3241	3236	2852	2711	2554	3102	2285	2644
MIR551A	96	0	0	0	0	0	0	0	0	0	0	0	0	0	0	0	0	0	0	0	0	0	0	0	0	2	2	0	0
ENSG00000238260	1930	3	8	2	0	9	23	8	4	3	0	16	12	1	0	2	4	12	10	14	5	24	37	67	39	22	38	14	20
TPRG1L	2401	540	512	1108	1021	718	749	434	537	1317	1882	2051	2388	452	677	618	617	774	512	590	611	540	458	429	434	667	806	579	823
WRAP73	7634	600	618	508	450	661	631	550	562	520	355	512	588	513	682	276	356	729	515	431	349	750	861	647	591	743	908	740	797
TP73	6767	97	221	30	28	146	153	166	174	54	146	136	87	5	5	98	105	13	13	7	7	25	27	29	32	13	19	20	23
TP73-AS3	754	0	0	0	0	0	0	0	0	0	0	0	0	0	0	0	0	0	0	0	0	0	0	0	0	0	0	0	0
TP73-AS2	351	3	4	0	0	0	0	0	0	0	0	1	0	0	0	0	0	0	0	0	0	0	0	0	0	0	0	0	0
TP73-AS1	9701	1255	1581	916	995	1566	1480	1579	1758	967	1050	1234	1245	1090	1216	1068	1095	1661	1164	1409	1232	1336	1279	2093	2215	2397	3218	2246	2601
ENSG00000276189	161	0	0	0	0	0	0	0	0	0	0	0	0	0	0	0	0	0	0	0	0	0	0	0	0	0	0	0	0
CCDC27	4238	7	23	3	12	16	14	22	18	13	16	21	30	3	4	9	15	12	8	36	26	4	16	48	36	21	24	15	21
SMIM1	993	26	24	8	19	54	33	20	46	15	32	51	56	22	21	6	3	14	9	9	6	9	4	27	31	29	33	16	33
LRRC47	4509	2347	2163	3808	3356	2495	2448	2054	1958	911	1103	2451	2082	1058	1257	2777	2920	1846	1404	1608	1597	1102	962	1269	1335	2158	2499	1916	2285
RN7SL574P	297	3	1	0	0	3	7	1	1	0	3	0	0	3	0	0	0	2	3	0	0	3	4	2	9	4	4	4	4
ENSG00000272153	531	20	17	8	11	30	15	18	15	16	10	17	15	12	8	11	13	27	31	13	12	34	23	28	37	41	38	29	30
CEP104	11885	547	597	881	882	626	609	661	715	681	694	626	722	1188	1111	893	998	984	822	1047	949	1200	1406	896	882	929	1238	874	1074
DFFB	3870	256	162	230	216	166	144	174	136	131	106	171	150	254	181	104	112	227	152	139	172	145	156	177	162	180	271	220	216
C1orf174	4883	525	389	626	653	663	643	392	485	542	520	447	435	852	924	526	568	724	547	627	607	833	879	903	877	846	1231	846	1030
LINC01134	4676	40	16	11	7	15	8	13	16	9	11	9	2	13	29	2	2	10	9	1	5	6	0	8	2	22	8	8	10
LINC01346	5054	0	0	0	0	0	0	1	0	0	0	2	0	5	0	0	0	0	1	0	0	0	0	0	0	0	0	1	1
LINC01345	2168	0	0	0	0	0	0	0	1	0	0	2	0	0	0	0	0	0	0	0	0	0	0	0	0	0	0	0	0
LINC02780	1835	1	0	0	0	0	0	0	0	0	0	0	0	0	0	0	0	0	0	0	0	0	0	1	0	0	0	0	0
ENSG00000284703	4817	3	0	0	0	0	0	2	2	0	0	1	0	0	0	0	0	0	0	0	0	0	0	0	0	0	1	0	0
EEF1DP6	372	0	0	0	0	0	0	0	0	0	0	0	0	0	0	0	0	0	0	0	0	0	0	0	0	0	0	0	0
LINC01777	2574	0	0	0	0	0	0	0	0	0	0	0	2	0	2	0	0	0	0	1	0	0	0	0	0	0	4	0	0
ENSG00000284694	3402	0	0	0	0	0	0	0	0	0	0	1	1	0	0	0	0	0	0	0	0	0	0	0	0	0	0	0	0
ENSG00000227169	356	0	0	0	0	0	0	0	0	0	0	0	0	0	0	0	0	0	0	0	0	0	0	0	0	0	0	0	0
LINC01646	3328	0	0	0	0	0	0	0	0	0	0	0	0	0	0	0	0	0	0	1	0	0	0	0	0	0	0	0	0
AJAP1	12528	197	97	366	425	81	63	41	76	1055	1113	1613	1698	388	670	226	212	199	98	17	20	23	25	61	70	26	39	15	18
ENSG00000287586	3225	5	0	2	0	6	0	0	0	4	0	3	2	0	1	0	0	0	0	0	0	0	0	2	5	0	1	0	0
ENSG00000284739	464	1	0	0	0	0	0	0	0	0	0	0	0	0	0	0	0	0	0	0	0	0	0	0	0	0	0	0	0
LINC02781	1580	0	0	0	0	0	0	0	0	0	0	0	2	0	0	0	0	0	0	0	0	0	0	0	0	0	0	0	0
LINC02782	449	2	0	13	11	0	4	1	1	7	6	3	5	0	0	0	0	0	0	0	0	0	0	0	0	0	1	0	0
ENSG00000284616	1225	0	0	0	0	0	0	0	0	1	0	0	0	0	0	0	0	0	0	2	1	0	0	0	0	0	0	0	0
ENSG00000284692	2316	0	0	0	0	0	0	0	0	1	4	1	1	0	0	0	0	0	0	0	0	0	0	0	0	0	0	0	0
ENSG00000284666	609	0	0	0	0	0	0	0	0	0	0	0	0	0	0	0	0	0	0	0	0	0	0	0	0	0	0	0	0
ENSG00000260972	1697	0	0	0	0	0	0	0	0	0	0	0	0	0	0	0	0	0	0	0	0	0	0	1	0	0	0	0	0
ENSG00000283356	135	0	0	0	0	0	0	0	0	0	0	0	0	0	0	0	0	0	0	0	0	0	0	0	0	0	0	0	0
ENSG00000236948	1095	0	0	0	0	0	0	0	0	1	0	0	0	0	1	0	0	0	0	0	0	0	0	0	0	0	0	0	0
ENSG00000264341	73	0	0	0	0	0	0	0	0	0	0	0	0	0	0	0	0	0	0	0	0	0	0	0	0	0	0	0	0
ENSG00000289893	1484	1	0	0	0	0	0	1	1	0	0	0	0	0	0	0	1	1	1	0	0	0	0	0	0	0	0	0	0
MIR4689	70	0	0	0	0	0	0	0	0	0	0	0	0	0	0	0	0	0	0	2	0	0	0	1	6	0	1	0	1
NPHP4	13167	460	309	355	340	339	318	443	462	299	399	537	481	323	473	599	671	1511	1017	856	759	773	700	1206	1141	1324	1745	1211	1376
KCNAB2	17362	183	203	87	98	236	337	212	194	349	449	478	457	100	175	166	183	444	388	394	336	407	399	622	557	389	485	400	411
CHD5	10094	76	104	95	65	44	18	43	62	23	24	30	31	22	30	9	22	25	32	52	53	57	69	12	22	39	43	35	33
ENSG00000285629	663	0	0	0	0	0	0	0	0	0	0	0	5	0	0	0	0	0	0	0	1	0	3	0	0	0	0	2	0
RPL22	4665	3358	4117	5502	4847	5251	5324	3021	3194	2754	1264	3597	3213	4871	3898	4895	4343	3186	2420	4454	4607	4773	4260	5706	4391	6354	8633	5401	6976
RNF207-AS1	378	6	0	2	0	1	1	0	3	0	0	0	0	0	0	0	1	0	0	1	1	1	8	8	13	2	0	1	0
RNF207	6595	51	85	25	25	68	66	57	47	42	28	38	31	11	17	14	18	45	22	25	35	40	28	161	138	52	52	40	51
ICMT	4910	3733	2504	4715	4615	2345	2420	2502	2927	1629	2400	2678	2292	1320	1430	2444	2504	1611	1317	2556	2591	1331	1413	2063	2346	3051	4007	2861	3596
ICMT-DT	2358	75	68	42	53	62	103	93	58	32	32	76	46	3	4	4	10	2	5	12	11	7	2	2	1	15	7	6	13
HES3	710	482	567	154	160	104	110	300	222	0	2	2	1	0	0	3	4	2	1	163	206	20	12	1	0	8	2	1	2
GPR153	4198	402	474	138	115	351	408	389	504	64	148	253	223	139	131	191	186	1472	1131	1791	1907	472	521	763	837	1668	1875	1318	1585
ACOT7	3500	2489	1945	3415	3022	2735	2491	1871	2008	761	969	1226	1113	554	839	1416	1450	1098	812	1193	1188	998	856	1310	1288	2499	3281	2354	3025
ENSG00000271746	837	1	3	1	0	3	3	3	3	0	1	6	7	0	0	4	1	10	3	6	10	2	1	12	3	6	2	7	4
HES2	5407	11	6	8	8	9	7	4	2	0	0	1	2	25	42	1	0	0	0	3	1	5	4	23	19	2	2	0	5
ESPN	6940	264	487	224	222	425	470	285	250	51	42	145	129	1	14	21	21	39	19	33	34	95	87	827	674	45	54	52	55
MIR4252	63	0	0	0	0	0	0	0	0	0	0	0	0	0	0	0	0	0	0	0	0	0	0	0	0	0	0	0	0
ENSG00000231868	351	1	4	3	0	0	5	0	1	0	0	0	0	0	0	0	0	0	0	0	0	0	0	1	0	0	0	0	0
TNFRSF25	4263	207	199	222	181	312	301	253	277	368	290	173	213	182	185	47	23	1427	1057	192	186	542	483	751	834	526	639	470	556
PLEKHG5	6935	476	754	505	604	980	1000	988	1112	936	1350	1193	1250	399	588	171	163	2905	2007	473	411	1505	1544	1638	1603	1190	1316	1004	1126
NOL9	7271	858	533	769	727	562	558	516	551	352	440	521	474	396	430	1056	1021	766	535	669	600	655	654	824	899	1312	1708	1198	1352
RNU6-731P	111	0	0	0	0	0	0	0	0	0	0	1	0	1	0	0	0	0	0	0	0	0	4	0	0	0	0	0	0
ENSG00000229519	401	11	3	2	0	5	2	9	3	3	12	2	1	2	1	4	4	3	2	4	3	5	0	6	14	18	20	8	22
TAS1R1	2764	1	5	2	1	10	7	8	6	13	13	13	23	5	0	7	2	3	2	3	5	13	0	1	15	4	1	3	2
ZBTB48	4510	318	267	311	399	376	385	377	438	243	364	381	409	269	390	243	326	705	575	517	573	575	470	550	546	767	1038	694	911
KLHL21	6670	1137	699	1490	1365	474	479	603	656	210	370	538	478	563	762	1187	1241	1227	880	984	1013	441	388	600	789	1396	1657	1307	1531
PHF13	3632	991	1169	1355	1378	1269	1242	1076	1135	1117	1215	1563	1527	1099	1135	1203	1233	1222	966	1216	1103	1087	1055	1361	1354	1870	2348	1617	2089
THAP3	4067	185	185	142	153	205	237	160	172	134	160	139	144	213	310	211	232	335	213	208	242	396	467	391	370	391	485	305	418
DNAJC11	12182	1436	1346	1685	1698	957	1130	1266	1389	826	984	1038	944	1352	1304	1478	1714	1010	789	740	720	851	955	1229	1231	1263	1769	1378	1479
LINC01672	2188	0	0	0	0	0	0	0	0	0	0	0	0	0	0	0	0	0	0	0	0	0	0	0	0	0	0	0	0
ENSG00000284744	987	0	0	0	0	0	0	0	0	0	0	0	0	0	0	0	0	0	0	0	1	0	0	1	0	0	0	0	0
CAMTA1-DT	415	36	37	30	14	32	32	22	18	11	6	22	22	4	4	10	7	18	10	7	13	19	21	24	35	42	43	26	45
CAMTA1	13346	691	677	693	668	929	1010	661	671	1097	680	851	826	817	766	482	563	1313	1053	1165	1043	997	897	1281	1160	1350	1850	1270	1559
ENSG00000227950	286	0	0	0	0	0	0	0	0	0	0	0	0	0	0	0	0	1	0	1	0	1	5	4	2	1	0	3	0
ENSG00000237365	349	0	0	0	0	0	0	0	0	0	0	0	0	0	0	0	0	0	0	0	0	0	0	2	0	0	0	0	0
RNU1-8P	165	0	0	0	0	0	0	0	0	0	0	1	0	0	0	0	0	0	0	0	0	0	0	0	0	0	0	0	0
CAMTA1-IT1	365	0	0	0	0	1	1	0	0	0	0	0	0	0	0	0	0	0	0	0	2	4	1	1	0	0	0	0	0
CAMTA1-AS2	744	0	0	0	0	0	0	0	0	0	0	0	0	0	0	0	0	0	0	0	0	2	6	0	0	0	0	0	0
CAMTA1-AS1	361	0	0	1	0	0	0	0	0	0	0	0	0	0	0	1	0	0	0	0	0	0	2	1	0	0	1	0	0
ENSG00000270171	1721	2	22	4	1	20	7	3	4	9	8	5	8	7	4	0	1	18	24	10	14	11	18	32	19	4	9	14	7
ENSG00000270035	570	3	3	3	0	4	1	5	6	3	3	16	17	1	4	5	3	9	5	13	17	5	3	8	8	8	12	8	5
ENSG00000269978	267	8	9	2	2	4	15	8	1	44	3	31	27	10	7	11	6	22	16	37	32	10	3	37	13	16	16	9	13
VAMP3	2733	564	921	1380	1217	1267	1132	708	807	1222	758	1133	1177	3065	1988	1862	1485	1087	848	1321	1247	885	811	1025	898	1735	2244	1474	1880
ENSG00000269925	393	6	12	11	9	8	3	10	6	35	9	12	7	28	12	9	15	17	13	25	36	38	22	17	13	28	23	28	20
PER3	8128	229	465	472	455	260	214	255	323	221	241	258	214	97	127	85	93	176	140	216	213	522	439	364	328	213	272	221	219
ENSG00000236266	830	1	3	2	1	2	4	1	3	1	3	1	0	3	0	3	0	3	2	4	2	24	10	13	9	9	3	1	2
UTS2	1793	0	1	1	0	1	1	1	3	9	0	11	9	11	4	1	0	1	0	2	0	0	0	0	0	0	0	3	0
TNFRSF9	6354	0	0	0	0	0	1	0	0	1	0	1	4	8	9	12	3	183	137	1	9	0	0	9	6	20	36	11	32
ENSG00000270330	355	0	0	0	0	0	0	0	0	0	0	0	0	0	0	0	0	0	0	0	0	0	0	0	0	0	0	0	0
PARK7	2397	2593	2613	4480	4247	3895	4039	2431	2673	2180	1706	2478	2313	2923	2991	2739	2786	2139	1603	1447	1397	1781	1571	2339	1656	4288	5797	3894	4877
Y_RNA	78876	203	309	252	237	385	385	284	418	499	435	258	319	477	347	193	217	282	290	432	387	941	982	735	778	604	727	548	639
ENSG00000284747	4116	22	4	9	23	5	1	1	8	13	1	14	6	10	15	11	5	15	23	9	21	15	21	18	13	19	18	18	20
ENSG00000284716	1043	0	0	0	1	0	0	0	0	0	0	0	2	0	1	0	0	4	0	2	3	0	0	0	1	0	0	1	2
ERRFI1	4179	1089	743	3451	3218	1372	1161	681	747	2608	1608	1648	1848	305	313	332	375	2757	2196	1760	1787	689	743	1356	1223	1722	1974	1480	1628
ERRFI1-DT	2044	0	0	0	0	6	0	4	2	1	3	3	0	0	0	0	1	2	1	0	0	1	0	3	0	0	1	2	4
RPL7AP18	800	0	0	0	0	0	0	0	0	0	0	0	0	0	0	0	0	0	0	1	0	0	0	0	0	0	0	0	0
ENSG00000229305	1075	0	0	0	0	0	0	1	0	0	0	0	0	0	0	0	0	0	0	0	0	0	0	0	0	0	0	0	0
ENSG00000288816	1002	0	5	0	0	6	4	0	5	0	1	1	0	0	0	1	0	0	0	0	0	0	0	0	0	0	0	0	0
LINC01714	1001	0	0	0	0	0	1	0	0	0	0	0	1	0	0	0	0	0	0	0	0	0	0	0	0	0	0	0	0
RNU1-7P	164	0	0	0	0	0	0	0	0	0	0	0	0	0	0	0	0	0	0	0	0	0	0	0	0	0	0	0	0
ENSG00000233645	477	0	0	0	0	0	2	0	0	0	0	0	0	0	0	0	0	0	0	0	0	0	0	0	0	0	0	0	0
RNU6-991P	107	0	2	0	0	0	0	0	0	0	0	0	0	0	0	0	0	0	0	0	0	0	0	0	0	0	0	0	0
SLC45A1	2600	56	47	69	68	70	88	45	45	0	5	20	10	0	0	0	3	158	93	37	24	27	34	66	28	69	69	40	57
RERE	14112	3026	2704	2562	2747	2105	2401	3247	3806	2323	3400	3548	3248	4235	5565	6271	6645	7287	5853	5230	4797	3291	3276	3638	3006	4150	5299	3706	3994
RERE-AS1	1178	0	0	1	0	4	1	0	0	0	0	0	0	0	4	3	2	3	0	3	1	0	2	3	3	2	2	6	1
ENSG00000221083	125	1	0	0	0	0	0	0	0	0	0	0	0	3	0	1	0	0	1	0	1	1	0	0	0	2	4	0	0
ENSG00000270282	369	0	0	0	0	0	1	0	0	0	0	4	0	0	0	0	0	1	0	0	0	1	0	0	2	1	1	0	0
RPL7P11	658	1	2	0	0	0	0	1	0	0	0	1	0	0	0	2	0	0	0	0	0	1	2	0	0	0	0	0	0
RPL7P7	703	0	0	0	0	0	5	0	0	0	0	0	0	0	0	0	0	1	1	0	0	5	2	2	0	0	3	1	3
ENSG00000226545	415	0	0	0	0	0	6	0	0	0	0	4	1	0	0	1	0	0	1	1	0	0	4	1	4	3	1	0	1
ENSG00000228423	353	0	0	0	0	0	0	0	1	2	0	0	1	0	0	0	0	1	0	2	0	0	0	0	5	0	0	0	3
RPL23AP19	369	0	0	0	0	0	0	0	0	0	0	0	0	0	0	0	0	0	0	0	0	0	0	0	0	0	0	0	0
ENO1	5216	37197	49326	53619	50526	46092	50155	23185	25357	22064	28202	29066	28195	22316	26530	38169	40476	10173	7962	8135	7983	10733	10285	87140	82098	26769	35677	25492	32898
MIR6728	89	7	0	2	0	3	0	1	1	0	1	1	0	0	0	0	0	0	1	0	0	0	0	2	2	0	1	0	0
ENO1-AS1	456	0	0	0	0	5	4	1	2	1	0	1	1	0	1	1	2	0	0	1	2	0	2	4	0	6	7	5	8
RNU6-304P	107	0	0	1	0	0	0	1	0	0	0	3	0	0	0	0	0	1	0	0	0	0	0	0	0	0	2	0	0
HMGN2P17	743	0	0	0	0	0	0	1	2	1	1	2	3	0	2	3	0	1	4	2	1	0	0	0	1	2	1	1	0
ENSG00000232208	352	0	0	0	0	0	0	0	0	0	4	1	2	0	0	0	0	0	0	0	0	0	0	0	0	0	0	0	0
ENSG00000232663	163	0	0	0	0	0	0	0	0	0	0	0	0	0	0	0	0	0	0	0	0	0	0	0	0	0	0	0	0
CA6	2662	0	0	1	0	0	0	0	0	0	0	2	3	0	0	0	0	0	0	0	2	1	0	0	0	0	0	0	0
ENSG00000290109	755	0	0	0	0	0	0	0	0	0	0	0	0	0	0	0	0	0	0	0	0	0	0	0	0	0	0	0	0
RN7SL451P	299	0	0	0	0	0	0	0	0	0	0	0	4	0	0	0	0	0	0	0	0	0	0	0	0	0	0	0	0
SLC2A7	1944	1	0	0	2	0	2	0	1	1	0	0	3	0	0	0	0	0	0	2	0	1	0	1	4	0	0	0	0
SLC2A5	6632	3	5	4	1	2	1	0	1	2	3	3	3	8	0	0	1	6	0	2	1	0	0	2	5	10	7	7	4
ENSG00000252404	184	0	0	0	0	0	0	0	0	0	0	0	0	0	0	0	0	0	0	0	0	0	0	0	0	0	0	0	0
GPR157	5304	86	100	90	98	117	95	91	98	92	149	125	91	131	129	85	101	35	39	45	32	140	118	161	151	88	140	94	96
MIR34AHG	8705	306	452	113	115	577	505	205	230	88	19	64	45	684	460	147	225	27	19	223	224	740	785	805	969	372	511	304	357
MIR34A	110	0	0	0	0	0	0	0	0	0	0	0	0	0	0	0	0	0	0	0	0	0	0	0	0	0	0	0	0
ENSG00000289914	624	5	0	0	0	1	1	0	3	0	0	0	0	2	0	0	0	0	0	0	0	5	6	1	0	2	2	1	0
LNCTAM34A	2145	19	43	5	5	73	48	34	37	4	14	5	0	67	112	10	16	1	7	38	31	29	30	82	80	41	48	35	42
H6PD	9322	339	994	200	190	872	865	950	1047	1612	3034	2508	2419	1924	1986	2087	2065	2502	1804	2306	2365	2728	2435	2346	1977	2981	3045	2190	2349
SPSB1	3389	59	95	51	112	125	90	72	96	387	660	582	641	363	463	188	210	91	82	54	80	163	191	184	229	202	205	154	209
ENSG00000284652	1765	0	1	0	0	1	1	0	0	1	2	4	0	0	3	0	0	6	13	1	6	3	0	1	0	3	1	4	3
LINC02606	3456	4	0	0	2	3	9	4	0	6	7	4	4	4	0	9	0	28	30	8	14	0	2	13	6	19	10	14	9
RNA5SP40	110	0	0	0	0	0	0	0	0	0	0	0	0	0	0	0	0	0	0	0	0	0	0	0	0	0	0	0	0
ENSG00000235263	708	0	0	0	0	1	0	0	0	0	0	0	0	0	0	0	0	0	0	0	1	0	0	0	0	0	0	0	0
SLC25A33	3865	576	426	1195	1073	506	453	330	353	605	411	626	639	402	448	532	480	472	335	691	824	395	408	491	422	907	1084	762	918
ENSG00000231181	559	5	6	3	7	7	4	0	8	10	9	3	4	5	1	6	3	6	1	8	10	19	21	8	14	11	13	8	8
TMEM201	6981	902	623	947	947	573	664	780	761	305	563	583	583	397	505	1169	1223	989	728	1028	992	614	622	880	899	1740	2050	1482	1886
PIK3CD	9567	628	938	583	609	717	831	888	829	312	703	871	732	173	233	66	56	397	300	156	148	606	550	651	555	380	533	329	380
PIK3CD-AS1	1823	0	0	0	0	0	0	0	0	0	0	0	0	0	0	0	4	0	0	0	0	0	0	0	0	0	0	0	0
ENSG00000233268	421	0	0	0	0	0	0	0	0	0	0	0	1	0	0	0	0	0	0	0	0	0	0	4	0	0	2	0	0
PIK3CD-AS2	988	51	54	88	58	127	162	81	90	31	36	74	78	45	32	12	15	40	25	10	16	21	18	39	26	58	76	65	88
CLSTN1	5241	3120	3837	2452	2534	3548	3812	4150	4457	3245	3976	4272	4055	3569	4166	3237	3474	9750	7226	8283	8135	12460	12798	10243	9520	10161	12459	9007	10658
MZT1P1	246	0	0	0	0	0	0	0	0	0	0	0	0	0	0	0	0	0	0	0	1	0	0	0	2	1	0	1	0
ENSG00000280113	1983	0	0	0	0	2	5	0	0	0	0	0	1	0	0	0	0	0	0	0	0	0	0	0	0	1	0	0	2
CTNNBIP1	3339	969	1044	855	883	936	901	886	973	1163	1255	1997	2022	675	750	865	813	1264	960	1690	1693	4762	3808	3282	2764	2301	2803	2558	3093
ENSG00000223989	424	0	0	0	0	0	0	0	0	0	0	0	0	0	0	0	0	0	0	0	0	0	0	0	0	0	0	0	0
ENSG00000285701	762	6	2	0	1	0	6	4	8	4	2	5	0	2	0	0	3	0	0	1	2	30	28	13	3	8	6	4	8
LZIC	5459	415	517	672	623	588	548	332	382	841	786	448	404	1256	824	731	584	924	729	703	696	862	791	833	683	1089	1381	1067	1210
ENSG00000228150	440	3	6	9	13	5	9	12	3	1	2	12	6	2	2	7	7	8	10	7	18	9	12	10	21	9	24	16	11
NMNAT1	4610	64	87	121	104	118	116	91	94	163	176	85	83	188	151	119	92	214	165	242	253	207	162	247	145	330	362	272	331
RN7SKP269	319	1	1	2	4	1	1	2	3	1	2	0	1	0	0	0	0	2	0	2	0	0	4	1	1	1	0	0	2
TMEM274P	444	1	0	0	0	1	0	5	1	0	0	2	0	0	0	0	0	0	0	0	0	9	4	0	10	0	1	0	2
MIR5697	78	0	0	0	0	1	0	1	0	0	0	0	0	0	0	0	0	0	0	0	0	0	0	0	0	1	0	0	0
ENSG00000241326	436	0	0	0	0	0	0	0	0	0	0	0	0	0	0	0	0	0	0	0	0	0	0	0	0	0	0	0	0
RBP7	862	26	61	19	30	50	37	12	17	14	15	33	18	1	0	4	1	26	12	1	5	25	33	5	5	6	8	8	2
UBE4B	9237	2900	2786	3414	3494	2336	2342	2435	2841	1788	2557	1731	1558	3200	2682	2012	1836	2472	2205	2370	2197	2579	2358	2409	2091	3461	4374	3421	3752
ENSG00000224340	337	0	0	0	0	0	0	0	4	0	0	0	1	1	0	0	0	0	0	0	0	0	0	0	1	0	0	0	0
PGAM1P11	680	0	0	0	0	0	0	5	0	0	1	0	5	0	0	0	0	0	0	0	0	3	1	3	0	2	2	0	0
RNU6-828P	107	2	0	0	0	1	0	0	0	2	3	0	0	5	2	1	0	0	2	0	0	7	10	3	9	4	0	7	2
KIF1B	18915	2772	4446	3279	3337	3062	2726	3337	3969	3335	4222	3313	3283	5860	4343	4740	4356	11665	9862	6854	6433	6156	5561	4457	3802	5761	6912	5251	5399
ENSG00000264881	86	0	1	0	0	0	0	0	0	0	1	0	0	0	0	0	0	0	0	0	0	0	0	0	0	0	7	0	2
RNU6-37P	107	1	0	0	1	2	0	0	0	0	0	0	0	0	0	0	0	1	4	0	2	4	1	5	0	6	1	1	2
RN7SL731P	293	0	0	0	0	0	0	0	0	0	0	0	0	0	0	0	0	0	0	0	0	0	0	0	0	0	0	0	0
ENSG00000284735	2381	12	6	7	9	15	5	17	25	16	23	17	23	23	17	20	15	82	50	31	24	22	22	23	28	70	98	47	51
ENSG00000284642	1477	10	22	15	9	34	32	31	28	33	11	50	37	29	51	29	20	190	160	43	40	21	21	34	31	40	82	47	62
PGD	3333	6036	5819	10146	9570	5822	5855	4992	5285	3541	3914	4653	4628	4851	4597	6313	6360	7661	6175	5313	5246	3549	3468	7050	6062	12018	15730	11191	14295
ENSG00000271989	797	0	0	0	0	2	5	1	0	0	0	0	0	0	0	0	1	0	1	1	1	1	0	0	0	4	2	1	0
CENPS-CORT	2244	4	0	2	1	3	5	0	6	1	4	3	2	1	0	5	5	3	6	5	2	4	2	4	1	5	10	11	2
CENPS	1748	28	38	75	68	56	42	19	22	31	23	38	43	28	29	72	42	32	30	24	44	18	16	58	34	93	102	69	78
CORT	914	3	5	7	3	5	4	14	6	5	1	8	9	8	20	3	7	12	9	12	27	22	16	17	22	17	30	18	19
DFFA	6625	1858	2235	2730	2780	2342	2319	2271	2605	2749	3357	2492	2365	2178	2269	2610	2935	1322	1140	2520	2457	2474	2332	2211	2264	2755	3458	2452	3016
ENSG00000203469	467	0	0	0	0	0	0	0	0	0	0	0	0	0	0	0	0	0	0	0	0	0	0	0	0	0	0	0	0
PEX14	2932	400	529	432	488	654	637	511	524	372	359	687	673	496	582	752	793	634	459	379	453	599	576	521	405	821	1058	735	940
ENSG00000287727	2876	6	5	0	0	9	2	3	9	5	7	4	7	0	4	0	0	4	1	5	7	21	16	16	3	7	9	10	8
RN7SL614P	280	0	2	0	0	0	2	0	0	0	0	0	0	0	0	0	0	3	3	2	1	3	4	3	1	0	0	1	0
CASZ1	11336	111	108	128	101	131	173	113	99	67	53	101	104	188	360	115	89	454	388	611	611	540	468	388	292	201	229	160	179
ENSG00000272078	7923	14	20	24	37	60	50	9	25	6	7	17	17	23	57	4	8	40	35	51	47	59	42	39	21	21	31	19	26
HSPE1P24	238	0	0	0	0	0	0	0	0	0	0	0	0	0	0	0	0	0	0	0	0	0	0	0	0	0	0	0	0
C1orf127	3612	7	6	10	12	7	22	20	8	0	5	11	10	0	0	0	0	3	1	5	0	3	7	12	7	26	21	19	26
CFL1P6	494	0	0	0	0	3	0	1	0	0	0	0	0	1	0	1	0	0	1	0	3	2	0	2	2	3	2	1	2
TARDBP	6187	4487	4238	10034	9098	4630	4157	3914	4332	5275	3346	3966	3831	6115	4254	6084	5973	5812	4374	4059	3689	6973	7171	7600	7676	7462	9503	7017	8180
MASP2	5113	77	123	90	100	179	167	153	175	146	187	124	111	250	185	106	72	486	405	379	361	382	351	545	635	342	443	351	331
SRM	1894	3790	1841	5937	5279	2000	1936	1795	1885	804	672	1610	1328	721	1378	2277	2411	1411	968	1123	1170	903	896	1145	1168	2513	3120	2329	3178
EXOSC10	5991	1548	1276	1772	1785	1239	1239	1240	1463	1391	1405	1832	1835	2209	2149	2754	2862	1974	1638	1221	1173	1629	1762	1846	1665	2478	3095	2310	2732
ENSG00000226849	2682	5	5	0	0	4	5	2	6	5	1	1	7	6	13	5	3	7	3	13	13	15	18	15	13	7	20	10	12
EXOSC10-AS1	786	6	7	38	27	4	7	3	9	1	2	13	12	0	4	12	25	6	3	10	6	0	0	1	1	13	15	7	7
MTOR	13373	3338	3352	3493	3532	2200	2366	3380	3921	2218	4068	2656	2579	2542	2709	3496	3534	3889	3075	3141	2714	2301	2295	2470	2499	4135	5073	3869	4277
MTOR-AS1	763	0	0	0	0	0	0	3	1	0	0	0	0	3	1	0	0	4	2	2	0	1	7	0	6	7	4	5	1
RNU6-537P	103	0	0	0	0	0	0	0	0	0	0	0	0	0	0	0	0	0	0	0	0	0	0	0	0	0	0	0	0
ANGPTL7	2224	5	0	3	1	0	0	0	0	0	1	0	1	0	0	0	0	0	3	13	12	6	4	17	24	7	8	4	13
RNU6-291P	107	0	0	0	0	0	0	0	0	0	0	0	0	0	0	0	0	0	0	0	0	2	1	0	0	0	0	3	0
RPL39P6	150	0	1	1	0	0	0	0	0	0	0	0	0	0	0	0	2	0	0	0	0	0	0	0	5	0	0	0	1
UBIAD1	5090	716	495	1041	1056	549	588	517	542	277	413	437	420	214	353	706	744	577	441	470	556	393	374	427	401	858	1080	777	977
UBE2V2P3	437	4	2	0	1	0	0	2	5	3	3	0	1	1	0	3	1	0	0	1	0	8	3	0	0	4	2	2	8
ENSG00000284646	742	0	0	3	0	1	0	2	0	0	0	3	0	0	0	0	0	0	0	1	1	0	0	1	0	1	2	0	1
MTCYBP45	565	0	0	0	0	0	0	0	0	0	0	0	0	0	0	0	0	0	0	0	0	0	0	0	0	0	0	0	0
DISP3	6120	195	145	162	146	103	111	98	79	204	349	99	90	23	23	41	51	137	90	164	142	245	222	184	144	175	266	200	229
ENSG00000285833	1051	0	1	0	0	0	0	0	0	0	0	0	0	0	0	0	0	0	0	0	0	0	0	0	0	0	0	0	0
LINC01647	1351	0	1	1	0	2	0	0	0	0	2	0	3	0	2	0	0	0	0	0	0	0	1	1	0	3	2	1	5
ENSG00000284708	2094	5	12	3	2	5	11	5	6	0	3	5	3	0	0	0	0	1	0	3	3	3	8	21	24	1	0	2	2
FBXO2	3163	1053	925	1029	954	659	710	620	584	360	453	630	669	18	65	51	66	72	41	79	80	371	282	440	445	126	151	90	145
FBXO44	3527	582	509	473	468	630	609	458	519	502	434	613	603	203	217	141	182	569	387	498	501	647	638	1098	1094	521	695	447	565
MAD2L2	5431	4149	3309	5349	4754	3599	3667	3571	3609	1176	954	2215	1614	1060	1523	2236	2653	1251	844	2338	2597	1666	1481	1731	1379	2218	2795	1859	2572
FBXO6	1735	11	26	13	14	14	30	26	15	37	22	33	27	11	16	20	10	40	29	31	42	56	47	29	57	24	36	25	18
DRAXIN	7365	1057	690	1134	1075	684	687	979	969	222	437	378	278	238	384	1028	1012	1212	917	6333	6464	1523	1404	1552	1252	2118	2670	1815	2194
AGTRAP	2435	921	969	1006	994	1389	1388	872	965	719	735	1116	1020	565	701	595	678	578	465	583	556	395	408	831	810	1053	1334	843	1187
C1orf167	6695	9	19	2	3	20	39	20	43	6	17	52	36	1	0	2	1	1	0	0	3	12	7	0	1	1	1	1	3
C1orf167-AS1	1868	0	1	0	0	2	0	0	1	0	2	0	2	0	0	0	0	0	0	0	0	0	0	0	0	0	1	0	0
MTHFR	11513	589	412	617	579	470	491	678	728	475	537	813	705	551	532	505	493	1092	776	1059	970	310	403	397	347	1240	1524	1119	1266
CLCN6	8173	1077	823	944	867	768	715	1005	1255	1088	782	1171	1309	1444	1521	778	973	2174	1762	1470	1308	2329	2169	1629	1722	2003	2605	2078	2198
ENSG00000276470	173	0	0	0	0	0	0	0	0	0	0	0	0	0	0	0	0	0	0	0	0	0	0	0	0	0	0	0	0
ENSG00000278852	149	0	0	0	0	0	0	0	0	0	0	0	0	0	0	0	0	0	0	0	0	0	0	0	0	0	0	0	0
NPPA	1120	16	0	6	2	1	0	1	1	8	5	10	6	20	2	4	6	8	4	3	0	0	0	3	4	13	19	18	7
ENSG00000275915	108	0	0	0	0	0	0	0	0	0	0	0	0	0	0	0	0	0	0	0	0	0	0	0	0	0	0	0	0
NPPB	708	1	0	11	5	8	11	7	9	686	193	227	503	32	13	0	4	306	163	20	42	38	25	4	2	121	118	113	181
SBF1P2	2637	0	0	0	0	0	0	0	0	0	0	2	0	0	0	0	0	0	0	0	0	0	0	0	0	0	0	0	0
ENSG00000285646	3071	5	13	9	17	2	1	5	6	7	12	22	7	2	21	3	17	4	13	30	15	2	15	43	32	20	21	18	16
RNU5E-1	120	0	0	0	0	0	0	0	0	0	0	0	0	0	0	0	0	0	0	0	0	0	0	0	0	0	0	0	0
RNU5E-4P	120	0	0	0	0	0	0	0	0	0	0	0	0	0	0	0	0	0	0	0	1	0	0	1	0	0	0	0	0
KIAA2013	3281	1600	1411	2230	2241	1374	1471	1337	1434	890	1149	2450	2343	1266	1674	2894	2852	1258	916	2132	2218	1597	1653	2591	2956	1704	1986	1559	1807
PLOD1	5320	1035	1442	1339	1269	1873	2221	1965	1980	1340	1872	1877	2056	2211	2671	1476	1562	1052	756	1217	1275	1623	1412	6585	6802	1863	2307	1742	2108
ENSG00000287384	595	3	0	0	0	0	0	0	1	0	0	0	1	0	0	2	0	0	0	0	1	0	0	0	1	0	1	1	0
MFN2	10234	1773	1797	2699	2491	1630	1712	2087	2251	1207	1615	2096	1986	2462	2351	3824	4007	2898	2271	2661	2635	2040	1931	2171	2133	3755	4512	3290	3875
ENSG00000270914	93	0	0	0	0	0	0	0	0	0	0	0	1	0	3	0	0	0	0	0	0	0	0	0	1	0	0	0	0
MIIP	2821	1055	728	1229	1135	1083	1081	905	898	627	566	1210	1354	569	1048	745	961	1148	716	960	1046	1480	1428	907	987	1405	1786	1199	1566
MIR6729	65	0	0	0	0	0	0	0	0	0	0	0	0	0	0	0	0	0	0	0	0	0	0	0	0	0	0	0	0
RN7SL649P	275	0	0	0	0	0	0	0	1	0	0	0	0	0	0	1	0	0	0	2	0	0	0	0	0	0	0	0	0
TNFRSF8	3812	691	389	1772	1830	199	228	256	250	5	6	96	38	8	2	73	59	2	0	1	0	1	4	0	2	7	11	1	7
RNU6-777P	104	0	0	0	0	0	0	0	0	0	0	0	0	0	0	0	0	0	0	0	0	0	0	0	0	0	0	0	0
RPL23AP89	255	0	0	0	0	0	0	0	0	0	0	0	0	0	0	0	0	0	0	0	0	0	0	0	0	0	0	0	0
ENSG00000285604	1196	0	1	1	8	0	0	0	0	0	0	0	0	0	0	0	0	0	0	0	0	0	0	0	0	0	0	0	0
MIR7846	96	0	0	0	0	0	0	0	0	0	0	0	0	0	0	0	0	0	0	0	0	0	0	0	0	0	0	0	0
TNFRSF1B	3778	52	47	90	56	53	53	29	27	2	3	12	6	124	117	30	25	5	22	2	1	33	35	24	11	66	82	22	47
MIR4632	61	0	0	0	0	0	0	0	0	0	0	0	0	0	0	0	0	0	0	0	0	0	0	0	0	0	0	0	0
RPL10P17	316	0	0	0	0	0	0	0	0	0	0	0	0	0	0	0	0	0	0	0	0	0	0	0	0	0	0	0	0
SNORA70	3338	10	9	0	17	14	6	10	4	2	9	5	3	1	13	6	6	7	12	21	13	35	36	21	0	21	19	14	10
VPS13D	20768	1097	1604	1092	1339	824	757	1235	1506	1382	2014	1221	1291	1597	1176	1344	1288	1485	1281	1026	853	1515	1572	841	777	1001	1119	843	923
SNORA59A	152	4	3	1	4	5	4	5	2	8	6	0	2	3	1	1	3	2	1	0	3	15	25	8	2	6	6	7	2
LINC02766	2214	0	0	0	0	0	0	0	0	0	2	0	0	0	0	0	1	1	0	3	4	1	0	4	9	1	2	2	0
DHRS3	3515	251	323	373	350	139	140	233	271	77	149	58	66	296	618	959	878	72	35	5	17	24	21	5	5	13	19	10	16
RNU6ATAC18P	101	1	1	4	1	0	0	0	0	1	0	0	0	0	0	1	0	0	0	0	0	0	0	0	0	0	0	0	0
MIR6730	67	0	0	0	0	2	0	0	0	2	1	0	0	0	0	1	0	0	0	0	0	0	0	0	0	0	0	0	0
ENSG00000288927	599	7	3	4	6	0	1	1	4	3	0	2	1	37	42	56	69	0	0	2	3	0	5	2	3	0	0	0	0
ENSG00000272482	1081	4	6	4	0	4	2	1	5	1	2	1	0	10	16	24	18	0	1	2	0	1	1	0	4	1	0	0	0
AADACL4	2027	3	0	0	0	0	0	0	0	2	0	0	0	3	0	0	0	0	0	0	0	0	0	1	0	0	0	0	0
ENSG00000226166	112	0	0	0	0	0	0	0	0	0	0	1	0	0	0	0	0	0	0	0	0	0	0	0	0	0	0	0	0
AADACL3	4055	13	5	185	168	3	10	1	2	0	0	1	0	0	0	0	0	0	0	1	0	0	0	0	0	2	0	0	0
CFAP107	4133	0	0	3	8	0	0	0	1	0	0	0	3	0	0	0	0	0	0	2	3	0	0	0	1	0	1	1	2
PRAMEF12	2889	0	0	0	0	0	0	0	1	0	0	0	0	0	0	0	0	0	1	0	0	0	0	0	0	0	0	0	0
PRAMEF1	2439	0	0	0	0	0	0	0	0	0	0	0	0	0	0	0	0	0	0	0	0	0	0	0	0	0	0	0	0
LINC01784	378	0	0	0	0	0	0	0	0	0	0	0	0	0	0	0	0	0	0	0	0	0	0	0	0	0	0	0	0
PRAMEF11	1845	0	0	0	0	0	0	0	0	0	0	0	0	0	0	0	0	0	0	0	0	0	0	0	0	0	0	0	0
PRAMEF30P	1417	0	0	0	0	0	0	0	0	0	0	0	0	0	0	0	0	0	0	1	0	0	0	0	0	0	0	0	0
HNRNPCL1	1134	0	0	0	0	2	0	2	2	0	0	1	0	0	0	1	0	0	0	0	2	0	0	0	0	3	0	0	6
PRAMEF2	1642	0	0	0	0	0	0	0	0	0	0	0	0	0	0	0	0	0	0	0	0	0	0	0	0	0	0	0	0
PRAMEF4	1840	0	0	0	0	0	0	0	0	0	0	0	0	0	0	0	0	0	0	0	0	0	0	0	0	0	0	0	0
PRAMEF10	1525	0	0	0	0	0	0	0	0	0	0	0	1	0	0	0	0	0	0	0	0	0	0	0	0	0	0	0	0
PRAMEF7	1909	0	0	0	0	0	0	0	0	0	0	0	2	0	0	0	0	0	0	0	0	0	0	0	0	0	0	0	0
RNU6-1072P	107	0	0	0	0	0	0	0	0	0	0	0	0	0	0	0	0	0	0	0	0	0	0	0	0	0	0	0	0
PRAMEF29P	1139	0	0	0	0	0	0	0	0	0	0	0	0	0	0	0	0	0	0	0	0	0	0	0	0	0	0	0	0
PRAMEF6	1784	0	0	0	0	0	0	0	0	0	0	0	3	0	0	0	0	0	0	0	0	0	0	0	0	0	0	0	0
PRAMEF28P	1450	0	0	0	0	0	0	0	0	0	0	0	0	0	0	0	0	0	0	0	0	0	0	0	0	0	0	0	0
PRAMEF27	1947	0	0	0	0	0	0	0	0	0	0	0	0	0	0	0	0	0	0	0	0	0	0	0	0	0	0	0	0
HNRNPCL3	1897	0	0	0	0	0	0	0	0	0	0	0	0	0	0	0	0	0	0	0	0	0	0	0	0	0	0	0	0
PRAMEF25	1997	0	0	0	0	0	0	0	0	0	0	0	1	0	0	0	0	0	0	0	0	0	0	0	0	0	0	0	0
PRAMEF34P	1447	0	0	0	0	0	0	0	0	0	0	0	0	0	0	0	0	0	0	0	0	0	0	0	0	0	0	0	0
PRAMEF35P	891	0	0	0	0	0	0	0	0	0	0	0	0	0	0	0	0	0	0	0	0	0	0	0	0	0	0	0	0
HNRNPCL2	1156	0	0	0	0	1	0	0	0	0	0	0	0	0	0	0	0	0	0	0	0	0	0	0	0	0	0	0	0
PRAMEF36P	1452	0	0	0	0	0	0	0	0	0	0	0	0	0	0	0	0	0	0	0	0	0	0	0	0	0	0	0	0
ENSG00000233336	384	0	0	0	0	0	0	0	0	0	0	0	0	0	0	0	0	0	0	0	0	0	0	0	0	0	0	0	0
PRAMEF26	2541	0	0	0	0	0	0	0	0	0	0	0	1	0	0	0	0	0	0	0	0	0	0	0	0	0	0	0	0
HNRNPCL4	1718	0	0	2	4	1	2	4	0	0	0	3	0	0	0	4	2	0	0	0	0	0	0	1	0	1	5	0	2
PRAMEF9	2465	0	0	0	0	0	0	0	0	0	0	0	0	0	0	0	0	0	0	0	0	0	0	0	0	0	0	0	0
PRAMEF13	2442	0	0	0	0	0	0	0	0	0	0	0	0	0	0	0	0	0	0	0	0	0	0	0	0	0	0	0	0
PRAMEF18	2125	0	0	0	0	0	0	0	0	0	0	0	0	0	0	0	0	0	0	0	0	0	0	0	0	0	0	0	0
PRAMEF31P	1371	0	0	0	0	0	0	0	0	0	0	0	0	0	0	0	0	0	0	0	0	0	0	0	0	0	0	0	0
PRAMEF5	1855	0	0	0	0	0	0	0	0	0	0	0	3	0	0	0	0	0	0	0	0	0	0	0	0	0	0	0	0
PRAMEF32P	1068	0	0	0	0	0	0	0	0	0	0	0	0	0	0	0	0	0	0	0	0	0	0	0	0	0	0	0	0
RNU6-771P	107	0	0	0	0	0	0	0	0	0	0	0	0	0	0	0	0	0	0	0	0	0	0	0	0	0	0	0	0
PRAMEF8	1611	0	0	0	0	0	0	0	0	0	0	0	0	0	0	0	0	0	0	0	0	0	0	0	0	0	0	0	0
PRAMEF33	1518	0	0	0	0	0	0	0	0	0	0	0	0	0	0	0	0	0	0	0	0	0	0	0	0	0	0	0	0
PRAMEF15	1865	0	0	0	0	0	0	0	0	0	0	0	0	0	0	0	0	0	0	0	0	0	0	0	0	0	0	0	1
ENSG00000228229	384	0	0	0	0	0	0	0	0	0	0	0	0	0	0	0	0	0	0	0	0	0	0	0	0	0	0	0	0
PRAMEF14	2443	0	0	0	0	0	0	0	0	0	0	0	0	0	0	0	0	0	0	0	0	0	0	0	0	0	0	0	0
PRAMEF19	2123	0	0	0	0	0	0	0	0	0	0	0	0	0	0	0	0	0	0	0	0	0	0	0	0	0	0	0	0
PRAMEF17	1578	0	0	0	0	0	0	0	0	0	0	0	1	0	0	0	1	0	0	0	0	0	0	0	0	0	0	0	0
PRAMEF20	1597	0	0	0	0	0	0	0	0	0	0	0	0	0	0	0	0	0	0	0	0	0	0	0	0	0	0	0	0
LRRC38	2168	14	5	11	2	4	0	0	2	0	4	9	4	0	0	0	0	0	0	0	0	0	0	0	0	0	0	0	0
ENSG00000259961	477	0	0	0	0	0	0	0	0	0	0	0	0	0	0	0	0	0	0	0	0	0	0	0	0	0	0	0	0
BRWD1P1	371	0	0	0	0	0	2	0	0	0	0	0	0	0	0	0	0	0	0	0	0	0	0	0	0	0	0	0	0
PDPN	3707	2428	2071	3027	2727	920	954	1165	1317	230	229	428	253	177	165	169	106	1878	1439	125	92	254	177	552	499	765	968	715	842
RNA5SP41	101	1	2	0	1	0	0	0	0	0	0	1	0	0	0	0	0	0	1	0	0	0	0	1	0	0	0	3	1
ENSG00000237445	379	0	12	0	3	2	0	0	2	1	0	2	1	0	0	0	0	3	4	0	0	6	0	8	4	0	3	0	0
ENSG00000253085	130	0	2	0	0	0	0	0	0	0	0	0	0	0	0	0	0	0	0	0	1	0	0	1	0	0	0	0	0
PRDM2	10933	515	695	763	699	642	549	601	699	806	807	631	631	1164	943	1259	1123	1721	1547	1467	1585	1150	1098	1202	1175	1442	1799	1344	1573
ENSG00000289380	688	4	4	5	1	1	0	0	1	1	0	0	0	0	0	0	1	3	7	1	1	4	2	6	10	5	4	1	5
KAZN	13860	338	373	354	333	390	342	269	302	270	303	374	329	2622	2264	1042	1074	557	454	913	907	1209	1104	375	308	429	507	397	459
RNU6-1265P	103	0	0	0	0	0	0	0	0	0	0	0	0	0	0	0	0	0	0	0	0	0	0	0	0	0	0	0	0
ENSG00000231606	1549	0	0	0	0	0	0	0	0	0	0	0	0	1	2	0	0	1	0	0	0	0	0	0	0	0	0	0	0
KAZN-AS1	2858	0	0	0	1	1	0	0	0	2	0	0	0	21	18	10	11	0	2	0	0	0	0	0	0	0	1	0	0
TBCAP2	326	0	0	0	0	0	0	0	0	0	1	0	0	0	0	0	0	0	0	0	3	0	3	0	0	0	1	0	0
ENSG00000287756	1453	1	0	0	0	0	1	2	1	0	0	1	2	0	1	1	0	0	0	1	0	4	2	1	2	0	2	2	5
TMEM51-AS1	11973	9	41	4	3	14	30	23	24	69	39	45	56	17	15	57	86	12	6	27	22	27	14	21	18	3	12	3	9
TMEM51	2238	168	207	140	157	287	301	155	176	274	204	170	232	105	136	269	334	210	136	177	175	140	134	144	126	211	356	286	307
TMEM51-AS2	559	0	0	0	0	0	0	0	4	1	4	1	0	1	0	3	0	0	0	1	0	0	0	2	0	2	0	0	0
MFFP1	710	1	1	0	0	0	4	0	0	0	0	3	0	0	0	0	0	0	0	4	1	3	0	0	0	0	0	1	2
ZBTB2P1	966	2	0	0	0	0	0	1	0	0	0	2	0	0	0	0	2	0	0	0	2	0	0	0	0	0	0	0	0
FHAD1	13296	29	12	18	28	13	11	16	14	32	41	23	31	7	3	6	5	153	100	84	85	26	14	102	66	133	130	100	101
FHAD1-AS1	3105	0	0	0	0	0	1	0	0	0	0	0	0	0	0	0	0	0	0	0	0	0	0	0	0	4	0	2	0
ENSG00000236045	727	2	0	0	0	0	5	0	0	0	1	0	0	0	0	1	0	0	1	0	2	1	0	2	1	5	2	7	3
EFHD2-AS1	5178	0	0	0	4	0	0	2	1	7	8	4	3	8	9	1	1	11	12	0	3	4	3	17	7	15	5	7	6
EFHD2	2534	741	559	835	779	520	493	455	456	1052	965	1319	1463	634	892	993	1359	908	700	452	493	320	246	461	533	733	931	604	753
CTRC	3483	0	0	1	0	0	0	0	1	4	0	4	3	8	2	2	2	6	9	2	1	1	0	0	0	5	4	3	3
CELA2A	1519	0	1	0	0	5	0	2	3	6	0	0	5	5	8	3	0	1	1	2	7	19	11	3	4	2	2	2	0
CELA2B	1449	3	3	2	0	6	6	3	9	2	6	3	6	24	18	5	3	4	6	14	6	22	27	19	3	14	19	7	10
CASP9	5269	359	415	373	327	421	452	380	333	230	193	238	279	214	295	181	221	544	394	602	613	236	233	345	387	538	659	434	535
DNAJC16	8563	354	564	807	804	456	373	564	586	659	533	687	759	939	619	884	793	776	688	1110	1111	512	505	727	817	748	880	744	848
SCARNA21B	140	0	1	0	0	0	0	0	0	0	0	0	0	0	0	0	0	0	0	0	0	0	0	0	0	1	0	0	0
ENSG00000272510	346	0	2	0	0	1	0	0	0	0	0	0	0	0	0	0	1	0	0	0	0	0	0	0	0	0	3	0	0
AGMAT	3095	171	130	252	245	91	86	118	106	123	161	123	120	38	39	62	58	27	21	48	65	11	13	21	20	59	76	41	39
ENSG00000237301	2845	6	11	3	8	15	5	10	12	11	11	21	7	4	1	6	7	9	5	4	6	14	6	11	16	17	22	14	9
CHCHD2P6	447	5	3	2	11	1	6	2	11	6	3	0	3	0	2	2	2	13	1	6	11	5	0	11	4	4	5	2	4
RNU7-179P	68	0	0	0	0	0	0	0	0	0	0	0	0	0	0	0	0	0	0	0	0	0	0	0	0	0	0	0	1
CD24P1	225	0	0	0	0	0	0	0	0	0	0	0	0	0	0	0	0	0	0	0	0	0	0	0	0	2	1	0	0
DDI2	12178	1243	1340	2433	2325	908	878	1465	1594	1322	1306	1158	1052	1584	1150	2008	2066	1064	927	1859	1736	1335	1401	1599	1376	1451	1777	1461	1644
RSC1A1	2321	0	0	0	0	0	0	0	0	0	1	0	0	0	1	2	1	2	2	0	1	1	4	2	5	3	0	2	0
ENSG00000271742	256	0	0	0	0	0	0	0	0	0	0	0	0	0	0	0	0	1	1	0	0	0	0	0	0	0	1	3	0
PLEKHM2	4134	1364	1236	2013	1887	1424	1642	1540	1704	926	1389	2151	2175	1487	2323	2328	2686	2352	1737	1594	1581	2051	1940	1586	1354	2478	2908	2154	2538
ENSG00000237938	1533	9	9	1	5	11	9	4	8	7	9	11	11	19	10	3	9	8	4	10	14	12	26	24	45	15	20	11	21
SLC25A34	3338	17	11	17	13	16	25	20	25	17	8	19	26	13	15	19	22	119	79	130	106	10	15	124	136	73	90	61	79
SLC25A34-AS1	642	0	0	0	0	0	1	0	0	0	0	0	0	0	1	0	0	0	0	0	0	0	0	0	0	0	0	0	0
TMEM82	1443	18	35	28	6	60	83	52	39	51	48	83	87	22	19	22	20	0	0	0	0	0	1	0	1	2	1	0	0
FBLIM1	4351	1710	1396	3249	3176	2660	2923	1824	1889	1380	1820	2226	2629	2970	3526	949	926	159	91	89	73	512	516	488	465	376	469	439	591
RPL12P14	490	1	1	2	0	2	0	0	2	0	1	2	2	2	2	2	1	0	2	0	1	0	0	0	0	4	2	0	2
UQCRHL	2180	127	330	325	276	612	654	113	121	278	137	72	68	357	253	73	120	202	137	72	73	73	67	99	91	195	259	179	197
ENSG00000178715	438	0	0	0	0	1	2	10	0	1	0	2	4	1	2	2	4	2	4	3	4	1	6	0	1	4	2	5	6
SPEN-AS1	2473	87	117	81	72	175	150	99	103	162	69	219	173	71	82	69	72	229	128	205	202	166	195	331	315	250	349	183	265
SPEN	14336	1829	2576	1269	1428	1102	1273	2361	2763	2255	3231	2498	2499	2200	1936	3435	3340	4125	3500	4288	4163	4624	4501	3328	3102	3438	4259	3038	3116
ENSG00000270620	211	0	0	0	0	0	0	0	3	0	0	0	0	0	0	0	0	2	0	0	1	0	0	1	0	2	2	1	2
ZBTB17	4240	389	383	439	447	587	572	515	536	398	404	645	708	582	810	554	538	1164	795	628	648	711	670	904	811	1165	1428	1040	1319
ENSG00000234607	563	2	0	0	0	0	0	0	0	0	0	0	0	0	0	0	1	0	0	1	0	0	0	3	10	0	7	2	7
ENSG00000231353	260	0	0	0	0	0	0	0	0	0	0	0	0	0	0	0	0	0	0	0	0	0	0	0	0	0	0	0	0
ENSG00000275503	236	0	0	0	0	0	0	0	0	0	0	0	0	0	0	0	0	0	0	0	0	0	0	0	0	0	0	0	0
TBC1D3P6	962	0	0	0	0	0	0	0	0	0	0	0	0	0	0	0	0	0	0	0	0	0	0	0	0	0	0	0	0
SRARP	3039	0	0	0	0	0	0	0	0	30	18	28	19	0	5	24	29	0	0	30	27	0	0	0	0	2	0	0	0
ENSG00000233078	466	0	0	0	0	0	0	0	0	0	0	0	0	0	0	0	0	0	0	0	0	0	0	0	0	0	0	0	0
HSPB7	3193	1	10	3	6	0	4	35	33	24	31	41	27	6	3	2	4	1	2	6	6	0	0	2	0	0	0	0	1
CLCNKA	3476	19	37	16	8	51	82	104	89	67	100	140	134	16	3	2	10	3	2	18	18	0	5	5	15	4	1	4	3
ENSG00000232456	704	0	0	0	0	2	4	5	0	8	9	15	16	0	1	8	0	0	2	3	8	6	10	16	7	6	5	11	5
CLCNKB	5887	31	65	10	6	117	109	75	103	106	106	174	167	45	35	4	9	21	20	16	11	117	138	90	49	71	78	49	77
FAM131C	1720	21	11	5	9	61	32	26	18	37	73	106	114	5	10	15	25	77	68	65	67	121	89	325	200	73	104	78	83
EPHA2	4141	1002	604	1609	1464	1168	1194	883	1008	1483	1795	2994	3895	3932	5721	1341	1633	1544	1245	3294	3351	5831	5511	3766	4104	4025	4833	4098	4953
EPHA2-AS1	1758	1	1	8	3	5	4	6	6	1	7	4	4	0	3	1	6	1	3	10	12	6	5	6	2	13	14	7	6
ENSG00000224621	544	0	0	1	2	2	1	2	0	0	1	3	1	7	1	0	0	0	1	0	0	0	0	0	0	3	1	1	0
ARHGEF19-AS1	439	0	0	0	0	0	0	0	0	0	0	0	0	0	0	0	0	0	0	0	0	0	0	0	0	0	0	0	0
ARHGEF19	3788	1320	1437	1308	1228	1259	1332	1418	1463	171	257	581	349	41	62	173	200	138	137	211	218	671	628	501	428	770	859	727	883
ANO7L1	2484	4	5	2	7	12	14	11	10	9	10	6	10	0	3	1	1	5	9	4	2	1	0	3	1	12	4	10	14
ENSG00000288398	2662	43	65	67	52	47	46	29	51	67	103	92	100	60	55	34	36	135	123	146	128	69	68	91	50	262	296	220	250
CPLANE2	1574	45	62	66	72	50	85	36	67	66	101	117	123	36	37	36	31	88	90	156	147	92	95	147	120	184	194	149	195
MT1XP1	186	3	4	4	10	5	4	2	1	2	5	2	2	9	0	2	2	3	5	2	1	1	3	4	0	3	1	1	2
FBXO42	9009	493	554	746	760	448	496	434	494	426	459	690	639	612	479	732	702	1135	893	658	697	601	671	1709	1566	1149	1338	994	1214
SZRD1	4742	1723	1300	1878	1743	1837	1924	1553	1675	1379	1811	1747	1678	2095	2401	1329	1454	2418	1924	1227	1350	1962	1893	1659	1605	2838	3692	2557	3077
RPL22P3	381	0	0	0	0	0	0	0	0	0	0	0	0	0	1	0	0	1	0	0	1	1	0	2	0	4	3	5	2
SPATA21	4506	1	4	0	3	3	1	2	1	1	0	3	5	3	1	1	0	5	3	4	6	15	16	23	15	1	2	4	5
NECAP2	5510	470	466	633	596	910	849	605	576	746	682	1097	1283	850	950	942	1022	909	667	640	579	769	775	778	679	1120	1491	1009	1246
LINC01772	3245	20	30	4	9	40	41	24	30	46	45	38	24	42	24	18	18	101	85	69	52	80	77	193	197	99	121	99	114
CROCCP3	6905	188	270	53	71	143	135	234	322	252	281	254	206	157	166	116	96	570	415	395	363	647	575	857	899	606	821	473	597
RNU1-1	164	0	0	0	4	1	0	0	2	0	0	0	1	0	1	0	0	2	0	0	0	2	1	1	0	3	3	0	0
ENSG00000261135	1110	0	12	0	3	9	2	3	1	2	1	4	1	0	2	2	3	4	11	9	21	9	3	16	12	14	7	6	10
ENSG00000285853	1558	2	1	0	0	1	0	0	0	0	0	0	0	1	1	1	0	1	0	9	0	0	0	0	0	0	1	0	2
ENSG00000224174	327	0	0	0	0	0	0	0	0	0	0	0	0	0	0	0	0	0	0	0	0	0	0	0	0	0	0	0	0
LINC01783	1548	7	16	1	2	13	23	20	11	13	7	13	16	1	2	6	0	2	2	24	18	17	12	41	34	33	41	16	30
RNU1-6P	144	0	0	0	0	0	0	0	0	0	0	0	0	0	0	0	0	0	0	0	0	0	0	0	0	0	0	0	0
PDE4DIPP8	882	0	1	0	0	0	0	0	0	0	0	3	0	0	0	0	0	0	0	0	0	0	0	8	0	0	0	0	0
NBPF1	12212	541	828	928	971	652	629	735	891	1194	1024	807	834	1666	1228	2601	2723	1871	1378	4599	4281	1560	1652	3519	3198	4434	5417	3881	4248
ENSG00000271732	339	0	3	0	0	3	0	0	0	1	4	4	4	0	0	1	3	0	0	4	4	3	1	6	10	3	3	1	4
CROCCP2	5887	687	635	398	488	791	816	992	1016	1084	831	807	1019	706	803	844	1072	2137	1612	3233	3040	2494	2546	1845	1982	2181	2769	1733	1973
ENSG00000283773	166	0	0	0	0	0	0	0	0	0	0	0	0	0	0	0	0	0	0	0	0	0	0	0	0	0	0	0	0
MST1P2	2291	72	127	25	29	189	196	192	142	364	97	353	363	437	531	380	670	159	75	120	110	107	104	93	69	296	292	160	153
ENSG00000282143	817	2	8	2	3	23	5	10	3	2	1	4	3	4	2	1	3	0	0	11	11	13	9	8	7	23	7	4	14
RNU1-3	164	3	0	5	0	0	0	0	1	0	2	0	0	0	0	4	0	0	0	0	0	0	0	0	0	1	3	0	0
ENSG00000280114	1351	7	15	0	3	30	29	6	19	16	8	8	5	8	4	2	0	0	0	6	16	7	7	13	6	3	2	1	0
EIF1AXP1	435	50	138	579	531	197	182	164	180	108	115	158	138	179	116	284	263	16	19	153	142	116	117	102	89	189	243	159	203
ESPNP	4903	60	67	15	20	95	71	44	46	11	26	24	21	2	5	9	10	15	3	19	24	14	13	53	36	10	15	15	26
ENSG00000279151	406	1	2	0	0	0	1	2	0	1	1	2	1	0	0	0	0	0	0	1	0	0	0	0	0	0	0	0	0
ENSG00000282740	819	0	5	2	1	21	4	7	3	2	0	4	3	7	2	1	3	0	0	13	11	18	6	5	9	19	7	4	13
CROCC	8875	2338	1619	1659	1591	1452	1813	2204	2437	888	1621	1652	1609	913	1545	815	838	3720	2718	3129	2968	4990	5324	4941	5375	5747	6824	4692	5789
CROCCP4	762	6	22	2	2	17	8	19	18	3	1	4	3	29	8	1	4	0	0	8	4	17	16	24	27	16	6	5	2
RNU1-4	164	0	0	5	0	0	0	0	1	0	2	0	0	0	0	4	0	0	0	0	0	0	1	0	0	1	3	0	0
MST1L	5298	37	140	20	26	213	185	127	168	321	119	305	330	291	364	231	316	60	48	62	87	75	81	92	77	121	184	91	103
ENSG00000223643	837	1	3	0	0	6	7	4	3	0	0	0	0	2	0	0	0	0	0	0	4	1	0	4	0	1	2	0	2
PDE4DIPP9	882	0	1	0	0	0	0	0	0	0	0	0	0	0	0	0	0	0	0	0	0	0	0	0	0	0	0	0	0
MIR3675	73	0	0	0	0	0	0	0	0	0	0	0	0	0	0	0	0	0	0	0	0	0	0	0	0	0	0	0	0
ENSG00000228549	3293	26	34	9	5	25	46	33	52	37	52	41	18	8	13	4	6	26	29	31	25	82	62	133	101	76	102	83	81
RNU1-5P	144	0	0	0	0	0	0	0	0	0	0	0	0	0	0	0	0	0	0	0	0	0	0	0	0	0	0	0	0
ENSG00000238142	2149	19	49	16	13	78	86	49	44	27	11	52	47	38	39	25	19	14	5	19	14	41	46	66	56	29	50	43	37
ENSG00000235241	508	0	0	0	0	0	0	0	0	0	0	0	0	0	0	0	0	0	0	0	0	0	0	0	0	0	0	0	0
RNU1-2	164	2	0	5	0	0	0	1	3	0	1	0	0	0	0	4	1	0	0	0	0	0	2	1	5	1	2	1	0
ENSG00000272426	438	5	1	0	0	7	5	0	1	0	0	2	0	3	0	0	1	0	0	0	0	2	7	3	6	3	3	5	3
ENSG00000290122	198	0	0	0	0	0	0	0	1	0	0	0	0	0	0	0	0	1	0	1	0	3	0	0	0	0	0	4	0
MFAP2	2712	2303	1757	2898	2759	2562	2626	1903	1987	1704	1174	2074	2073	2719	3481	1486	1551	2055	1544	2056	2142	3188	3321	3148	3013	4360	5601	3636	4624
ENSG00000286898	385	1	0	0	0	0	0	0	0	0	0	0	2	0	0	0	0	2	0	3	1	11	0	0	6	0	1	1	2
ENSG00000226526	636	3	5	1	4	3	5	4	3	0	1	6	0	1	1	2	1	8	10	5	11	24	15	7	6	9	10	4	5
ATP13A2	5253	2067	1728	1948	1925	1522	1590	1780	1810	1132	2126	2232	2267	604	1160	926	881	1718	1296	1621	1598	1095	971	1482	1603	1917	2371	1823	2104
ENSG00000288636	312	0	0	0	0	0	0	0	0	0	0	0	0	0	0	0	0	0	0	0	0	0	0	0	0	0	0	0	0
SDHB	2324	641	736	1444	1245	1084	916	568	645	620	334	611	565	938	755	590	595	385	309	252	271	406	414	314	273	503	700	551	558
PADI2	6000	121	237	306	275	241	232	152	150	56	99	100	75	3	11	5	2	16	14	58	80	67	83	65	47	38	46	42	41
LINC02783	4676	0	0	2	0	0	1	0	0	0	0	1	0	0	0	0	0	0	0	0	0	0	0	0	0	0	0	0	1
ENSG00000282843	1228	0	0	0	0	0	0	0	0	0	0	0	0	0	0	0	0	0	0	0	0	0	0	0	0	0	0	0	0
PADI1	4903	14	5	34	30	8	17	14	24	0	0	5	7	0	0	0	2	1	0	11	6	5	9	12	0	2	0	2	1
PADI3	3189	6	57	19	21	80	59	60	67	8	12	40	11	0	1	0	4	2	1	19	8	21	13	13	14	6	10	8	11
MIR3972	87	0	1	0	0	1	0	0	0	0	0	0	0	0	0	0	0	0	0	0	0	0	0	0	0	0	0	0	0
PADI4	2971	0	0	4	0	6	1	1	1	0	0	3	2	0	0	4	0	0	0	0	1	0	0	4	1	0	0	1	2
PADI6	2396	0	0	0	0	0	0	0	1	0	0	0	3	0	0	0	0	0	0	0	0	0	0	0	0	0	0	0	0
RCC2-AS1	311	0	0	0	0	0	0	0	0	0	0	0	0	0	0	0	0	0	0	0	0	0	0	0	0	0	0	0	0
RCC2	4079	7148	12055	18526	18955	12262	12550	12838	12880	5767	6817	8177	7053	4252	4198	7011	7790	2251	1740	3597	3170	5790	5758	4319	4266	8253	10325	7702	8831
ENSG00000290096	143	1	3	3	0	1	3	8	2	0	0	1	1	0	0	0	0	0	0	1	2	2	6	1	0	5	9	2	7
ARHGEF10L	7954	1531	1484	1052	1059	982	1118	1458	1425	82	198	446	354	378	379	500	484	1826	1392	971	1066	1290	1324	1087	1028	1414	1795	1127	1489
LINC02810	1328	0	0	0	0	0	0	0	0	0	0	0	0	9	0	0	0	0	0	0	0	0	0	0	0	0	0	0	0
ACTL8	1844	34	5	46	40	5	4	3	3	0	0	0	1	0	0	2	1	0	0	1	0	4	1	3	4	4	4	7	1
ENSG00000284653	2013	0	0	0	0	0	0	0	0	0	0	0	0	0	0	0	0	0	0	0	0	0	0	0	0	0	0	0	0
LINC01654	2471	0	0	0	0	0	0	0	0	0	0	0	0	0	0	0	0	0	0	0	0	0	0	0	0	0	0	0	0
IGSF21	3033	358	355	193	166	424	420	352	329	30	34	72	29	6	13	7	9	48	73	150	196	280	321	153	80	80	106	74	104
ENSG00000280222	6473	5	0	0	2	2	1	2	1	0	0	0	0	0	0	0	0	1	0	2	0	2	1	3	0	1	0	2	0
IGSF21-AS1	430	0	0	0	3	0	0	1	1	0	0	0	0	0	0	0	0	0	0	0	0	3	0	1	0	1	0	0	0
ENSG00000225387	491	3	4	7	2	4	3	3	4	3	0	3	0	11	0	4	1	0	0	0	0	0	0	1	0	0	1	2	1
KLHDC7A	5045	769	270	984	996	187	132	252	305	61	194	264	145	2	8	9	20	0	0	126	153	12	12	49	32	26	34	22	29
DYNLL1P3	266	0	0	0	0	0	0	0	0	0	0	0	0	0	0	0	0	0	0	0	0	0	0	0	0	0	0	0	0
ENSG00000225478	223	0	0	0	0	0	0	0	0	0	0	0	0	0	0	0	0	0	0	1	0	0	0	0	0	0	0	0	0
PAX7	6473	0	1	0	3	5	0	0	2	34	62	43	49	10	8	13	11	1	0	310	333	31	20	12	1	18	16	9	19
TAS1R2	2520	0	0	0	0	0	0	0	0	0	0	0	0	0	0	0	0	0	0	0	0	1	1	0	0	0	0	1	0
ALDH4A1	3632	1033	891	1151	1095	1190	1265	1158	1150	279	259	543	447	128	191	307	322	1164	879	992	1035	580	581	691	596	1306	1599	1081	1432
MIR4695	74	0	0	0	0	0	0	0	0	0	0	0	0	0	0	0	0	0	0	0	0	0	0	0	0	0	0	0	0
MIR1290	78	0	0	0	0	0	1	0	0	0	0	0	0	0	0	0	0	0	0	0	0	4	1	0	0	1	0	4	0
IFFO2	6179	297	342	544	492	325	259	350	370	167	321	280	276	300	240	217	281	657	523	922	1015	982	679	479	364	461	548	602	637
ENSG00000272084	3402	31	9	30	39	1	6	8	16	2	7	7	8	4	6	11	14	35	28	9	6	45	40	183	216	13	37	30	32
UBR4	24661	6769	6412	5310	6257	3461	3828	7714	9176	5856	9133	6857	6834	8370	6884	13930	14612	7043	5821	6537	6412	12705	13414	7790	7468	6692	8051	6446	6951
EMC1-AS1	763	2	14	0	2	8	8	12	4	4	1	1	6	2	10	4	8	17	6	6	8	13	11	15	21	20	19	10	20
EMC1	15030	1250	1279	2129	1942	1273	1161	1647	1711	1540	1680	1479	1445	2313	2050	2202	2080	1867	1460	2052	1986	2276	2248	2054	2195	2078	2651	1895	2204
MRTO4	2556	1461	766	2928	2774	1038	1072	858	897	433	581	1059	881	725	1039	2134	2187	915	699	546	596	656	572	822	806	1721	2238	1672	2143
ENSG00000286064	339	12	3	10	9	2	0	3	6	1	5	8	3	0	5	3	7	19	13	9	9	2	4	6	9	30	21	31	23
AKR7L	2768	16	8	12	13	9	22	9	21	9	7	58	41	37	18	34	34	62	77	53	48	28	26	61	45	95	98	59	92
AKR7A3	1215	24	18	17	21	15	24	40	63	28	20	93	59	22	16	35	42	66	45	77	66	52	55	89	120	99	134	78	82
ENSG00000270728	525	18	54	15	27	22	27	36	49	37	63	56	44	69	40	66	56	115	81	89	80	37	53	96	140	132	134	107	108
AKR7A2	1779	577	659	758	671	976	964	779	676	614	798	792	818	710	823	822	933	998	746	868	897	630	586	1012	1160	1645	2100	1415	1759
RNU6-1099P	107	7	0	1	2	1	0	4	1	2	0	4	5	0	2	0	7	4	5	0	9	6	19	14	5	12	8	5	13
SLC66A1	2686	407	222	460	448	296	367	322	318	266	309	533	511	369	420	478	485	668	449	376	320	238	240	348	378	669	821	652	805
CAPZB	19094	4025	4425	6052	5628	5807	5366	4301	4350	3732	3241	4238	4425	3717	4245	2716	2554	3239	2437	2826	2700	4543	4477	3354	2853	4697	6473	4549	5209
RN7SL277P	288	1	3	0	0	0	0	0	0	0	0	1	0	0	0	0	0	0	0	0	0	0	0	2	0	1	0	0	0
MICOS10	5480	94	61	194	189	70	60	105	80	87	55	86	88	61	38	71	62	149	124	93	90	86	123	213	227	203	200	168	205
RNU4-28P	141	0	0	0	0	0	0	0	0	0	0	0	0	0	0	0	0	0	0	0	0	0	0	0	0	0	0	0	0
MICOS10-DT	207	0	0	0	0	0	0	0	0	0	0	0	0	0	0	0	0	0	0	0	1	0	0	0	0	0	0	0	0
NBL1	3448	119	80	107	119	135	127	76	84	351	284	620	844	7	21	39	38	368	304	401	362	619	677	343	337	522	689	316	452
MICOS10-NBL1	1276	0	0	0	0	0	0	0	0	0	0	0	0	0	0	0	0	0	1	0	0	0	0	0	0	0	0	0	2
ENSG00000226396	455	5	4	16	9	33	45	22	13	6	6	9	10	15	12	10	10	3	5	5	8	52	49	30	35	13	37	13	18
HTR6	3800	33	67	19	13	47	49	23	25	1	3	26	10	2	0	7	8	3	4	1	0	17	22	11	11	3	7	1	1
TMCO4	4027	64	130	72	51	196	254	132	169	75	104	109	124	4	21	24	32	26	16	1	3	8	8	9	7	15	30	24	24
RNF186	1255	0	0	0	0	0	0	0	0	0	0	0	0	0	0	0	0	0	0	0	0	0	0	0	0	0	0	0	0
RNF186-AS1	447	0	0	1	0	0	0	0	0	0	0	0	0	0	0	0	0	0	0	0	0	0	0	0	0	0	0	0	0
OTUD3	6885	494	654	439	485	731	668	725	738	962	682	493	540	1213	1008	609	588	960	659	858	884	2228	2171	1152	1133	994	1242	875	1000
PLA2G2E	785	0	0	0	0	0	0	1	0	0	0	0	0	0	1	0	0	0	0	0	0	0	0	0	0	0	1	0	0
RN7SL304P	301	0	0	0	0	0	0	0	0	0	0	0	0	0	0	0	0	0	0	0	0	0	0	0	0	0	0	0	0
PLA2G2A	1632	5	9	7	5	15	15	6	11	0	0	1	0	0	1	1	0	0	0	0	0	0	0	0	0	0	0	0	0
PLA2G5	3342	0	2	0	0	0	2	1	2	0	0	1	2	0	1	0	0	0	0	0	0	0	1	0	0	0	0	0	0
PLA2G2D	2681	0	0	0	0	0	0	0	0	0	0	0	0	0	0	0	0	0	0	0	0	0	0	0	0	0	0	0	0
PLA2G2F	6438	0	0	0	0	0	0	0	0	0	0	5	2	0	0	0	0	0	0	0	0	0	0	0	0	0	0	0	0
ENSG00000227066	2930	0	0	0	0	0	0	0	0	0	0	0	0	0	0	0	0	0	0	0	0	0	0	0	0	0	0	0	0
PLA2G2C	3855	0	0	0	1	2	3	1	0	0	2	8	3	4	8	9	9	7	1	1	1	0	1	0	22	7	15	2	3
UBXN10	5562	42	15	77	64	40	35	12	24	79	135	123	119	108	97	167	182	268	215	66	88	5	8	118	61	128	125	123	126
LINC01757	646	0	0	0	0	0	0	0	0	0	0	0	0	0	0	0	0	0	0	0	0	0	0	0	0	0	0	0	0
ENSG00000284710	1639	0	0	0	0	0	0	0	0	0	0	0	2	0	0	0	0	0	0	0	0	0	0	0	0	0	0	0	0
VWA5B1	11045	15	18	4	5	12	13	13	9	1	7	3	6	0	0	0	1	29	38	9	1	3	12	38	36	17	16	18	28
ENSG00000226664	229	0	0	0	0	0	0	0	0	0	0	0	0	0	0	0	0	0	0	0	0	0	0	0	0	0	0	0	0
LINC01141	4734	0	0	0	0	0	0	0	0	1	0	1	3	0	0	0	0	0	0	0	2	0	0	1	0	2	2	0	3
ENSG00000226487	376	0	0	0	0	0	0	0	0	0	0	0	0	0	0	0	0	0	0	0	0	0	0	0	0	0	0	0	0
ENSG00000284641	1340	0	0	0	0	0	0	0	0	0	0	0	0	0	0	0	0	0	0	0	0	0	0	0	0	0	0	0	0
ENSG00000284743	674	0	0	0	0	0	0	0	0	1	0	0	0	0	0	0	0	0	0	0	0	0	0	0	0	0	0	0	0
CAMK2N1	2605	106	148	209	154	192	184	124	120	430	321	297	278	386	314	349	348	2161	1698	602	607	909	864	649	539	1028	1329	847	1070
ENSG00000289402	759	2	9	1	0	7	5	13	12	7	5	2	0	6	4	1	0	22	10	5	9	44	37	11	5	12	18	3	10
MUL1	2428	453	409	688	690	515	565	450	429	291	374	624	532	356	492	771	763	649	509	533	591	372	350	502	454	884	954	692	878
RPS4XP4	763	0	0	0	0	0	0	0	0	0	0	2	0	0	0	0	0	0	0	0	0	0	0	1	0	0	0	0	0
FAM43B	2448	69	46	77	82	29	39	19	19	0	2	36	10	7	20	62	78	28	9	12	14	36	32	84	95	46	52	31	53
CDA	820	58	57	36	32	163	217	70	63	19	6	462	381	0	1	0	1	0	0	0	1	1	1	3	6	0	1	1	0
PINK1	4833	223	264	269	247	363	456	292	338	214	304	653	616	77	97	95	82	419	309	338	348	405	403	311	276	393	489	312	438
MIR6084	110	0	0	0	0	0	0	0	0	0	0	0	0	0	0	0	0	0	0	0	0	0	0	0	0	0	0	0	0
PINK1-AS	4443	65	37	55	64	60	52	67	71	72	125	99	75	98	103	59	72	124	119	127	128	36	50	80	110	241	286	192	209
DDOST	2721	4351	4262	5733	5567	4870	5179	3900	4214	4455	3465	5023	5513	4157	4435	3426	3124	3037	2583	3439	3595	2899	2797	2722	2518	5036	6280	4443	5539
KIF17	4470	279	422	356	361	337	344	201	234	190	286	316	276	96	107	228	226	143	151	178	187	427	342	258	188	230	282	149	170
ENSG00000235432	479	1	1	0	0	0	0	0	0	0	0	0	0	0	0	0	0	2	0	3	2	0	1	0	0	0	0	0	1
SH2D5	4487	750	166	439	511	109	150	131	142	149	95	224	211	98	93	124	113	93	68	57	55	590	565	472	463	204	241	152	202
ENSG00000233069	299	0	0	0	0	0	0	0	0	0	0	0	1	0	0	0	1	0	0	0	0	1	0	0	0	0	1	0	0
HP1BP3	9815	2028	2249	2286	2226	2708	2247	1946	2183	4631	2438	2428	2462	5336	3667	3790	3664	8787	6825	6024	5652	6688	6811	6002	5601	8394	10424	8054	8941
EIF4G3	11885	1793	2155	2450	2484	1894	1868	2034	2242	3570	3129	2655	2789	4040	3514	2441	2482	4260	3456	2906	2709	3604	3526	2595	2256	3955	5060	4033	4244
RNU7-200P	62	0	0	0	0	0	0	0	0	0	0	0	0	0	0	0	0	0	0	0	1	0	0	0	0	1	3	0	0
MIR1256	119	0	0	0	0	0	0	0	0	0	0	0	0	0	0	0	0	0	0	1	0	0	0	0	0	0	0	0	0
RPS15AP6	385	0	0	0	0	0	1	0	0	0	0	0	2	0	0	0	0	0	0	0	1	0	0	0	0	0	0	0	2
ENSG00000236073	115	2	0	0	0	0	0	0	0	0	0	1	0	0	0	0	0	0	0	0	0	0	0	0	0	0	0	0	0
HSPE1P27	296	0	0	0	0	2	1	0	0	0	2	1	3	0	0	0	0	1	1	0	0	2	0	6	3	0	2	0	0
ENSG00000287192	1111	3	1	3	1	0	0	0	0	4	0	0	0	0	0	0	0	1	0	2	2	0	0	3	0	2	1	0	3
ECE1	7308	1211	942	1140	1295	1346	1437	1062	1247	1533	2471	2232	2423	822	875	1435	1807	831	694	1320	1199	1508	1390	1995	1814	1491	1766	1424	1661
ENSG00000236936	723	0	0	1	0	0	0	1	2	0	0	1	0	0	0	2	0	0	0	1	0	0	0	2	1	0	0	1	0
ECE1-AS1	2579	1	7	3	0	8	15	4	4	15	10	12	16	1	3	1	4	3	3	0	0	11	11	4	5	1	0	2	0
PPP1R11P1	376	0	0	0	0	0	0	0	0	0	0	0	0	0	0	0	0	0	0	0	0	0	0	0	0	0	0	0	0
PDE4DIPP10	649	0	0	0	0	0	0	0	0	0	0	0	0	0	0	0	0	0	0	0	0	0	0	0	0	0	0	0	0
ENSG00000236009	761	0	0	1	0	0	0	0	0	0	0	0	0	0	0	0	0	0	0	0	0	0	0	0	0	0	0	0	0
NBPF2P	661	22	25	28	15	21	26	15	20	51	57	67	30	18	13	8	5	6	5	29	43	13	9	34	39	20	35	12	32
HS6ST1P1	1234	118	118	269	320	51	64	108	93	181	295	682	816	14	37	26	35	4	1	123	134	51	37	103	102	121	147	111	139
CROCCP5	830	0	0	1	0	2	5	3	1	0	0	6	4	0	2	0	0	0	0	0	0	1	2	0	0	0	0	0	0
NBPF3	6812	113	198	119	86	181	199	170	185	420	435	386	381	97	64	47	40	117	94	277	301	198	154	239	201	201	201	192	196
PFN1P10	327	0	0	0	0	0	0	0	0	0	0	0	0	0	0	0	0	0	0	0	0	0	0	0	0	0	0	0	0
ALPL	2980	4366	3414	4217	4268	2718	2591	2073	2170	1344	1875	3123	2685	1515	1804	2182	2222	1629	1202	1043	988	2417	2397	4194	3710	7147	8648	6377	7869
ENSG00000289715	144	0	0	0	0	0	0	0	0	0	0	0	0	0	0	0	0	0	0	0	0	0	1	0	0	1	0	0	0
LINC02596	821	0	0	0	0	0	0	0	0	0	0	0	0	0	0	1	0	0	0	0	2	0	9	0	4	1	0	2	0
RAP1GAP	5743	236	246	238	215	377	444	267	262	197	217	301	316	59	111	148	114	161	122	310	361	293	292	350	266	346	398	301	379
USP48	9497	1611	2193	3282	3033	2165	1909	1754	1897	1696	1450	1258	1142	1955	1613	988	784	1482	1241	913	837	1547	1494	1186	1180	1557	1994	1482	1694
ENSG00000231978	307	0	0	0	0	0	0	0	0	0	0	0	0	0	0	0	0	0	0	2	0	0	0	0	0	0	0	0	0
LDLRAD2	4494	13	9	7	2	10	14	23	14	9	10	5	5	1	16	10	16	16	10	9	19	22	53	39	14	28	24	13	18
HSPG2	18118	3174	5605	1613	1968	2709	3093	9239	10101	6803	17323	6663	7035	6202	9063	2948	2737	3237	2631	10766	10461	10077	9990	7426	6552	6112	7174	6250	6002
ENSG00000232037	483	0	0	0	0	0	0	0	0	0	0	0	0	0	2	0	5	0	0	0	0	0	0	0	0	1	0	0	2
ENSG00000283234	1162	0	0	0	0	0	0	0	0	0	0	0	0	0	0	0	0	0	0	0	0	0	0	0	0	0	0	0	0
CELA3B	1540	0	0	0	0	0	0	0	0	3	0	2	0	0	0	0	0	0	0	0	0	0	0	0	0	0	0	0	0
ENSG00000285959	1611	0	0	0	0	0	0	0	0	0	0	0	0	0	0	0	0	0	0	0	0	0	0	0	0	0	0	0	0
RN7SL386P	297	0	0	0	0	0	0	0	0	0	0	0	1	0	0	0	0	0	0	0	0	0	0	0	0	0	0	0	0
RNU6-1022P	104	0	0	0	0	0	0	0	0	0	0	0	0	0	0	0	0	0	0	0	0	0	0	0	0	0	0	0	0
CELA3A	1226	0	0	0	0	0	0	0	0	0	0	3	2	0	0	0	0	0	0	0	0	0	0	0	0	0	0	0	0
RN7SL186P	297	0	0	0	0	0	0	0	0	0	2	0	0	0	0	0	1	0	0	0	1	0	0	0	0	0	0	0	0
RNU6-776P	104	0	0	0	0	0	0	0	0	0	0	0	0	0	0	0	0	0	0	0	0	0	0	0	0	0	0	0	0
LINC01635	1588	0	0	1	0	5	5	2	0	0	1	3	3	0	0	0	0	0	0	1	0	0	0	0	0	0	0	0	0
LINC00339	3764	90	100	66	47	91	82	93	86	134	76	69	79	64	53	33	42	100	77	134	142	97	149	179	154	144	171	108	116
ENSG00000289694	3897	0	0	0	0	0	0	0	0	0	0	0	0	0	0	0	0	0	0	0	0	0	0	0	0	0	0	0	0
CDC42-AS1	2574	18	17	25	14	22	38	13	30	40	17	18	23	31	30	10	13	24	26	48	37	42	34	62	35	44	62	41	53
ENSG00000285794	222	0	0	0	0	0	0	0	0	0	0	0	0	0	0	0	0	0	0	0	0	0	0	0	0	0	0	0	0
CDC42	24398	11	25	46	36	68	56	34	38	93	86	78	114	67	44	29	27	48	49	106	88	106	101	129	126	69	79	58	57
CDC42-IT1	692	0	0	0	1	1	0	2	1	3	0	0	4	0	0	2	0	0	2	6	4	4	2	1	1	1	7	4	0
MPHOSPH6P1	488	0	1	0	0	4	0	0	2	7	4	0	4	5	0	1	1	0	2	3	2	4	2	2	6	3	1	5	0
WNT4	4650	11	20	17	5	19	5	24	11	20	9	57	74	0	4	23	10	3	12	4	2	1	1	2	4	10	11	7	15
ENSG00000285873	811	0	2	1	3	0	0	0	1	0	2	2	5	1	2	3	2	2	0	0	1	0	0	0	5	0	1	0	2
MIR4418	62	0	0	0	0	0	0	0	0	0	0	0	0	0	0	0	0	0	0	0	0	0	0	0	0	0	0	0	0
PPIAP34	492	0	0	0	2	0	0	0	0	0	0	0	0	0	0	0	0	0	0	0	1	0	0	0	0	0	0	0	2
ENSG00000279625	1853	0	0	0	0	2	0	0	0	0	1	0	0	0	0	0	0	0	0	0	0	0	0	0	0	0	0	0	0
ZBTB40	9169	936	547	768	726	423	481	772	904	1247	1134	887	1076	887	783	1106	1244	1902	1476	927	930	1224	1095	1047	1171	2105	2435	1903	2257
ZBTB40-IT1	273	0	5	0	0	0	0	4	5	9	8	6	6	16	3	5	2	2	6	1	2	26	27	11	2	3	13	4	8
EPHA8	5434	144	174	104	100	104	112	84	67	65	54	211	179	0	3	3	4	17	8	2	2	19	14	25	21	4	3	0	2
MIR6127	109	0	0	0	0	0	0	0	0	0	0	0	0	0	0	0	0	0	0	0	0	0	0	0	0	0	0	0	0
C1QA	2640	0	1	0	0	0	0	0	0	1	1	3	0	0	0	0	0	0	0	0	0	0	0	0	0	0	0	0	0
ENSG00000289692	833	0	0	0	0	0	0	0	0	0	0	0	0	0	0	0	0	0	0	0	0	0	0	0	0	0	0	0	0
C1QC	1736	0	0	0	0	0	0	0	0	0	0	0	0	0	0	0	0	0	0	0	0	0	0	0	0	0	0	0	0
C1QB	2327	0	0	0	0	0	3	0	0	0	0	0	0	0	0	0	0	0	0	0	0	0	0	0	0	0	0	0	0
EPHB2	12516	607	395	372	339	381	390	363	415	1626	2879	1697	1993	55	99	83	103	5147	4060	4926	4888	2187	1984	2911	2877	3620	4472	3466	3862
MIR4684	82	0	0	0	0	0	0	0	0	0	0	0	0	0	0	0	0	0	0	0	0	0	0	0	0	0	0	0	1
ENSG00000225952	480	0	0	0	0	0	0	0	0	0	0	0	0	0	0	0	0	0	0	0	0	0	1	1	0	1	0	1	0
MIR4253	68	0	0	0	0	0	0	0	0	0	0	0	0	0	0	0	0	0	0	0	0	0	0	0	0	0	0	0	0
LACTBL1	1950	0	0	3	0	0	0	2	0	0	1	0	0	0	1	4	2	0	0	0	0	0	0	0	0	0	0	0	0
TEX46	794	2	0	0	0	0	0	1	0	2	0	3	0	2	1	0	2	1	0	3	2	5	0	18	13	3	1	5	8
KDM1A	18325	6321	6532	8363	8058	7175	6726	5793	6305	4871	6539	5558	5114	8437	7309	9008	9113	6971	5635	5489	5341	9614	9580	7715	6903	10618	13250	9742	11214
ENSG00000240553	666	0	1	0	1	0	0	1	0	0	0	0	0	2	0	0	2	0	0	1	0	2	1	2	1	1	3	1	3
MIR3115	68	0	0	0	0	0	0	0	0	0	0	0	0	0	0	0	0	0	0	0	0	0	1	0	0	0	0	0	0
ENSG00000266802	77	0	0	0	0	0	0	0	0	0	0	0	0	0	0	0	0	0	0	1	0	5	1	0	0	2	0	1	2
LUZP1	9651	1747	2026	2763	3027	1241	1254	1537	1915	1336	2093	1562	1396	2045	1535	2077	1871	1728	1740	1835	1782	2156	2129	1725	1912	2192	2838	2284	2404
ENSG00000229010	818	0	1	0	0	0	0	4	2	0	1	1	2	0	0	0	0	0	2	4	1	1	3	1	7	0	1	0	2
RNU6-514P	107	0	0	0	0	1	1	0	0	0	0	0	0	3	0	0	0	0	0	0	0	0	0	0	0	0	1	1	0
RNU6-135P	101	0	0	0	1	2	0	0	0	0	0	0	0	0	0	0	1	0	0	0	0	2	3	1	0	1	0	0	1
ENSG00000289014	792	2	5	0	0	2	4	4	5	2	3	0	8	0	1	8	1	8	3	10	6	4	8	11	0	3	8	5	2
HTR1D	3319	207	534	61	36	19	30	195	170	57	59	241	200	4	3	1	1	0	7	87	74	64	67	98	112	71	94	48	60
ENSG00000215381	460	0	0	1	2	0	0	5	0	1	0	0	0	0	0	0	0	0	0	1	2	0	0	0	0	1	0	0	1
LINC01355	6182	47	161	77	60	242	189	94	102	304	107	145	130	251	97	84	83	6	9	153	126	713	778	883	774	261	453	334	349
ENSG00000284726	604	10	21	0	3	10	5	6	8	5	13	13	4	9	9	9	5	0	0	7	7	52	77	33	35	13	23	15	17
HNRNPR	8704	2089	3470	6258	5798	4412	3949	3695	4256	4032	3861	3854	3658	6734	5488	7027	7191	5244	3978	5058	4696	6318	6287	6914	5888	10614	13656	10030	11408
ZNF436	4786	13	46	39	31	112	69	47	37	237	307	180	244	304	203	194	163	42	20	420	373	127	142	481	383	491	608	406	409
ZNF436-AS1	2901	9	22	1	3	52	47	20	17	132	41	66	71	127	125	69	59	10	7	179	207	390	345	583	497	241	286	155	245
ENSG00000271420	650	0	0	0	0	1	0	0	0	0	0	3	2	1	0	0	0	0	0	0	8	0	0	4	3	0	1	0	0
TCEA3	3675	0	20	6	3	15	16	1	5	60	57	25	32	144	76	60	72	15	17	47	38	42	21	199	115	59	67	41	48
ENSG00000232482	426	0	0	0	0	0	0	0	0	0	2	0	0	0	0	0	0	0	0	1	0	0	0	3	1	0	1	0	0
ASAP3	4988	699	1234	1478	1514	1575	1726	1419	1394	1944	2345	1957	2161	1085	1261	1232	1232	959	708	405	378	464	362	802	777	642	827	638	825
E2F2	5462	98	139	159	150	149	175	113	148	205	349	114	113	8	9	99	65	63	49	139	124	200	229	490	611	1050	1419	1083	1191
ENSG00000235052	456	4	2	13	2	16	13	8	11	23	10	12	7	5	3	5	5	0	0	0	2	2	4	0	0	3	3	2	2
ID3	1496	804	693	2584	2224	1906	2033	1191	1083	963	1052	877	838	1448	1961	2569	3334	78	35	198	149	387	328	146	125	868	1115	526	716
ENSG00000285802	1322	0	1	0	0	0	2	0	0	0	0	0	2	0	0	0	1	0	0	0	0	0	0	0	2	0	1	0	0
MDS2	2203	1	4	0	2	1	5	0	0	1	3	1	1	0	2	0	0	0	0	0	0	0	2	0	0	0	0	1	0
ENSG00000229239	1186	0	0	0	0	0	0	0	0	0	0	0	0	0	0	0	0	0	0	0	0	0	0	0	0	0	0	0	0
RPL11	2659	8743	10066	13391	12740	14548	14536	7014	7362	7547	6506	9086	8629	10903	11567	11577	12437	10781	7973	8947	8915	12672	12242	12428	10678	16974	21321	13778	17942
ELOA-AS1	3246	17	28	23	13	29	12	10	25	35	10	32	22	24	31	18	24	22	13	47	39	85	75	107	95	40	68	35	46
ELOA	5348	1366	987	2663	2534	961	1017	781	882	753	762	995	826	987	846	1515	1562	1109	890	1114	1093	1074	1010	1040	993	1393	1791	1329	1657
PITHD1	2173	1040	748	1391	1326	1056	1061	688	671	778	706	1053	1048	751	894	1155	1353	1040	707	636	660	947	1002	1015	1155	1353	1713	1126	1478
ENSG00000289835	269	3	1	1	1	0	6	3	1	1	2	4	3	23	4	4	3	3	0	6	2	20	19	2	4	5	6	2	4
LYPLA2	2021	2811	1863	3317	3248	2554	2658	1965	1986	1152	1247	2299	2413	1366	1620	924	1171	2063	1394	1224	1263	968	871	1261	1254	2349	2897	1957	2628
GALE	3955	389	348	290	286	513	650	526	593	525	495	574	637	746	799	507	669	407	295	194	145	225	204	495	544	777	1116	676	939
HMGCL	5628	150	609	215	227	858	910	397	420	465	453	630	540	474	480	267	376	417	296	416	452	384	417	494	389	525	677	409	558
FUCA1	2043	177	242	354	259	341	321	178	176	331	277	305	309	41	75	27	22	168	145	162	124	120	119	255	218	218	286	193	252
CNR2	5265	0	0	0	1	0	0	0	0	0	1	0	1	0	0	0	0	0	0	0	0	0	2	0	4	0	3	1	2
BTBD6P1	1267	0	1	0	0	0	0	0	1	0	0	0	0	0	0	0	0	0	0	0	0	0	0	0	0	0	0	0	0
ENSG00000232557	210	0	0	0	0	0	0	0	0	0	0	0	0	0	0	0	0	0	0	0	0	0	0	0	0	0	0	0	0
MIR378F	78	0	0	0	0	0	0	0	0	0	0	0	0	0	0	0	0	0	0	0	0	0	0	0	0	0	0	0	0
H3P1	368	0	0	0	0	0	0	0	0	0	0	0	0	0	0	0	0	0	0	1	0	0	0	2	0	0	0	0	0
PNRC2	2763	2446	2725	4879	4529	3182	2853	2116	2203	2650	1776	1610	1502	3849	2879	2191	1989	3316	2838	1820	1907	3142	3046	2958	2998	4708	6082	4568	5491
SRSF10	11860	3584	3649	7693	7019	4099	3720	3528	3873	3242	3086	2746	2324	3829	3270	4346	3888	5680	4610	2825	2813	3994	4023	4157	4157	5935	7484	5634	6359
ENSG00000215905	328	0	0	2	1	0	1	0	0	0	2	0	0	0	0	0	0	0	0	0	0	0	0	0	0	0	0	0	0
ENSG00000225315	454	2	0	0	0	0	1	0	0	0	0	3	0	0	0	0	0	0	2	0	0	0	0	0	0	0	0	0	0
MYOM3	9214	2	3	6	29	6	4	4	2	1	8	10	4	11	9	0	1	1	0	1	1	17	11	12	21	16	21	11	13
MYOM3-AS1	461	0	0	0	0	0	0	0	0	0	0	0	0	0	0	0	0	0	0	0	0	0	0	0	0	0	0	0	0
IL22RA1	2817	4	5	4	5	10	13	10	6	1	2	0	0	0	0	0	1	0	0	1	1	0	0	7	5	2	0	0	1
IFNLR1	4940	297	281	311	325	344	334	227	267	373	329	324	393	223	240	21	30	24	10	26	25	150	138	201	224	112	117	109	150
GRHL3	4266	37	59	72	75	19	17	23	60	16	18	22	13	10	16	12	13	6	1	40	40	378	321	31	58	17	29	6	16
LINC02800	1849	0	0	0	0	0	0	0	0	0	0	0	1	0	0	0	0	0	0	0	0	1	2	0	0	0	1	0	0
GRHL3-AS1	856	0	0	0	2	1	2	3	2	2	5	2	1	0	0	0	1	0	1	1	0	7	5	5	2	0	1	0	0
STPG1	8511	125	229	172	182	230	266	164	153	264	219	315	303	368	383	193	176	165	127	201	237	270	268	317	254	303	389	278	331
NIPAL3	9396	206	326	168	135	304	292	248	257	154	154	204	165	193	159	111	89	431	392	417	417	582	533	407	398	341	445	305	352
ENSG00000288982	378	0	0	0	0	0	1	0	0	0	0	0	0	3	1	0	1	4	2	1	0	1	1	1	1	1	4	4	2
RCAN3AS	762	0	4	4	2	5	9	0	3	2	0	11	13	4	2	0	1	0	0	0	1	0	0	0	0	0	0	2	0
RCAN3	7138	355	345	382	387	480	435	338	407	1036	840	1116	1134	1240	1067	687	584	412	294	132	133	306	232	179	185	183	227	130	169
NCMAP-DT	1445	0	0	0	0	2	0	0	0	0	0	0	0	1	3	0	0	0	0	0	0	0	0	0	0	0	0	0	0
NCMAP	4146	3	7	5	7	30	32	8	5	10	3	3	6	69	78	6	1	0	0	0	0	0	1	0	0	0	0	2	0
ENSG00000227312	348	0	0	0	0	0	0	0	0	0	0	0	0	0	1	0	0	0	0	0	0	0	0	0	0	0	0	0	0
SRRM1	7922	3708	4788	3805	3627	3719	3631	3614	4221	4347	3435	3480	3443	5555	4609	4208	4672	3663	2832	3871	3727	8064	7864	5355	5452	4784	6104	4861	5433
ENSG00000284699	886	0	0	0	0	0	0	0	0	0	0	0	0	0	0	0	0	0	0	0	0	0	0	0	0	0	0	0	0
CLIC4	4467	6718	9550	11952	10944	7548	6137	5362	5950	5580	4603	5740	4918	9443	6146	8595	7196	4866	4473	4506	4209	5392	4786	5620	4935	6560	8496	6758	7723
RNU6-1208P	107	1	0	2	0	0	0	0	0	0	0	1	0	0	0	0	0	0	0	0	0	0	0	0	0	0	2	0	0
RUNX3	4922	14	36	7	24	24	21	20	14	2	2	5	1	481	968	97	93	0	0	0	0	14	7	6	0	0	3	2	0
MIR6731	72	0	0	0	0	0	0	0	0	0	0	0	0	0	1	0	0	0	0	0	0	0	0	0	0	0	0	0	0
RUNX3-AS1	820	0	0	0	0	0	0	0	0	0	1	0	0	3	2	0	0	0	0	0	0	0	0	0	0	0	0	0	0
ENSG00000261025	2443	0	0	1	0	0	0	0	0	0	0	0	0	1	3	0	0	0	0	1	0	0	0	1	0	0	0	0	0
MIR4425	84	0	0	0	0	0	0	0	0	0	0	0	0	0	0	0	0	0	0	0	0	0	0	0	0	0	0	0	0
LINC02793	1431	0	0	0	0	0	0	0	0	0	0	1	0	0	0	0	0	0	0	0	0	0	0	0	0	0	0	0	0
ENSG00000233755	863	0	0	0	0	0	0	0	0	0	0	0	0	0	0	0	0	0	0	0	0	0	0	0	0	0	0	0	0
IFITM3P7	402	0	0	0	0	0	0	0	0	0	0	0	0	0	0	0	0	0	0	0	0	0	0	0	0	0	0	0	0
ENSG00000231953	988	0	0	0	0	0	0	0	0	0	0	0	0	0	0	0	0	0	0	0	0	0	0	0	0	3	0	0	0
SYF2	3773	367	473	859	748	656	712	423	351	602	297	589	653	452	420	614	477	661	513	639	626	562	469	465	403	891	1184	725	956
ENSG00000284602	2190	27	20	3	3	24	17	8	9	25	11	8	8	17	7	12	4	21	28	19	19	24	30	112	106	64	65	50	51
ENSG00000284657	760	2	3	0	0	2	3	0	2	0	5	0	0	4	3	4	2	20	8	10	17	6	18	18	22	6	8	9	14
RSRP1	6730	639	689	745	658	881	754	649	663	1126	245	710	769	1989	1210	452	537	1359	924	1503	1355	1539	1587	1955	2202	1451	1867	1223	1385
ENSG00000272432	485	1	15	1	7	13	9	7	5	0	1	8	10	1	2	5	1	2	4	13	8	2	2	8	5	6	7	12	4
ENSG00000261349	459	27	61	12	17	24	27	42	26	22	18	25	26	35	20	11	14	12	10	45	43	110	97	79	92	50	42	40	36
RHD	3313	16	36	10	6	17	15	15	13	16	13	19	15	48	47	29	9	25	35	44	40	38	65	58	36	47	45	37	59
SDHDP6	480	2	4	5	3	6	3	1	6	5	1	6	9	14	9	6	5	3	5	23	15	5	14	10	4	17	20	8	18
ENSG00000259984	459	4	1	5	3	2	3	2	1	10	2	1	1	4	0	2	4	3	3	2	1	21	6	6	4	3	1	1	4
TMEM50A	3010	940	1113	1880	1746	1548	1485	1024	1155	1375	829	1461	1362	2283	1846	1207	1081	1731	1354	1320	1272	1109	1077	1350	1384	1794	2487	1938	2172
RHCE	2433	4	4	4	9	21	22	16	9	5	5	13	6	3	24	16	10	11	6	22	20	12	12	19	34	16	21	6	12
ENSG00000238084	478	5	10	5	8	17	7	10	12	6	7	12	15	13	21	15	4	9	8	14	21	5	5	16	6	15	22	8	15
MACO1	3979	413	347	879	745	530	527	325	370	527	561	785	725	706	577	792	856	912	685	531	478	358	362	535	616	916	1093	817	1095
LDLRAP1	5371	436	417	684	635	470	465	433	421	282	351	385	346	144	180	223	218	209	180	434	436	304	301	303	253	409	471	348	450
ENSG00000225643	483	3	1	1	0	5	1	3	2	3	2	5	1	9	1	0	4	2	0	1	2	6	2	1	4	2	5	3	4
MAN1C1	9702	335	297	290	313	207	203	269	313	49	79	227	185	23	31	15	15	104	80	428	398	583	599	441	373	338	348	321	355
ENSG00000233478	2224	4	11	0	0	3	1	1	0	0	0	0	1	0	0	0	0	0	0	0	0	4	7	6	5	1	4	0	3
SELENON	4403	2934	3398	2307	2427	2397	2789	3881	4011	2332	3880	4764	4614	4854	6392	4662	4743	4549	3746	4826	4773	3383	3288	4490	4497	5957	7248	5354	6113
ENSG00000255054	792	0	0	0	0	0	0	0	0	0	0	0	0	0	0	0	0	0	0	0	0	0	0	0	0	0	0	0	0
ENSG00000228172	2793	2	2	3	0	6	2	3	5	2	2	4	8	7	2	4	7	9	9	10	12	1	5	11	7	12	8	10	7
MTFR1L	5797	343	338	439	347	362	405	280	325	447	315	506	552	638	497	364	368	1075	805	642	553	382	324	522	562	800	964	721	830
ENSG00000272478	222	0	0	0	0	0	0	0	0	0	0	0	0	0	0	0	0	0	0	0	0	0	0	0	0	0	0	0	0
AUNIP	2408	330	311	718	659	341	335	233	210	162	169	316	219	137	132	394	427	116	81	83	71	95	88	239	273	376	487	313	414
ENSG00000236528	1178	0	0	1	0	0	0	0	1	0	0	0	0	0	0	0	0	0	1	0	0	0	0	2	1	1	0	0	1
PAQR7	3244	134	197	220	254	245	272	177	200	153	359	222	239	269	238	268	267	206	174	189	209	144	130	343	359	267	299	206	316
STMN1	6247	5198	9375	10711	9592	13070	12655	5740	5819	12573	5173	7349	6826	17305	11860	6374	5418	10099	7820	2589	2643	6437	6078	9408	8690	9342	12270	10217	13158
SNRPFP2	251	0	0	1	0	3	0	0	5	0	4	4	1	0	0	4	2	9	12	3	4	17	7	5	3	8	2	7	8
ENSG00000223624	140	0	0	1	0	0	0	1	1	1	2	1	2	0	5	1	1	4	3	0	0	5	2	2	0	3	3	1	3
MIR3917	93	0	0	0	0	0	0	0	0	0	0	0	0	0	0	0	0	0	0	0	0	0	0	0	0	0	0	0	0
PAFAH2	3795	178	285	342	304	384	410	188	265	281	270	282	231	237	241	164	137	398	272	280	290	260	216	347	296	342	414	292	399
RNU6-110P	104	0	2	0	0	0	1	0	0	0	1	0	1	0	0	0	0	0	0	0	0	0	0	0	0	0	0	0	1
ENSG00000252190	125	0	0	0	0	0	0	0	0	0	0	0	0	0	0	0	0	0	0	0	0	0	0	0	0	2	0	0	0
ENSG00000252691	84	0	0	0	0	0	0	0	0	0	0	0	0	0	0	0	0	0	0	0	0	0	0	0	0	0	0	0	0
EXTL1	4542	39	43	31	27	56	48	50	51	70	74	107	88	27	42	26	49	104	67	76	81	66	66	60	64	112	110	71	96
SLC30A2	3483	6	3	7	6	3	1	7	11	0	2	3	4	3	0	20	27	2	1	811	846	11	3	10	2	19	36	14	21
ENSG00000284309	941	0	0	0	0	0	0	0	0	0	0	0	0	0	0	0	0	0	0	4	9	0	0	1	0	0	0	0	0
TRIM63	2576	0	0	0	0	0	0	0	0	3	0	0	1	0	0	6	5	2	0	0	0	0	0	0	0	0	0	0	0
PDIK1L	4560	66	75	112	90	144	143	115	118	208	210	176	136	178	144	100	116	869	590	453	447	134	185	258	242	563	704	519	610
FAM110D	2799	31	18	42	17	30	27	29	26	4	8	15	17	12	21	54	110	30	16	14	16	12	8	27	33	53	67	54	86
C1orf232	1203	0	0	0	0	0	0	1	0	0	2	2	4	4	1	0	0	46	34	7	13	2	0	5	10	12	23	7	17
ZNF593OS	2074	12	11	18	8	6	5	19	15	9	9	7	10	8	5	9	26	44	34	102	103	17	19	33	41	25	46	32	31
ZNF593	732	0	0	0	0	0	0	0	0	0	0	0	0	0	0	0	0	0	0	0	0	0	0	0	0	0	0	0	0
CNKSR1	3960	254	275	250	231	635	652	481	467	378	410	444	460	244	225	108	121	147	87	307	280	349	342	282	309	292	351	272	352
CATSPER4	2030	12	10	16	4	14	10	8	10	6	3	8	7	8	1	4	4	2	0	8	4	10	5	16	28	9	11	6	13
ZPLD2P	3349	26	26	21	21	46	66	27	29	20	15	22	26	8	12	2	3	1	2	0	2	1	7	6	0	4	1	1	1
ENSG00000278572	899	0	0	0	0	0	0	1	0	0	0	0	0	0	0	0	0	0	0	0	0	0	0	0	0	0	0	0	1
CEP85	5145	958	1098	1359	1186	868	896	1010	1181	867	719	764	714	1537	1419	1189	1070	1167	924	960	970	1738	1531	1413	1441	1966	2520	1768	2072
ENSG00000270733	358	5	0	3	6	1	1	1	1	2	0	0	0	0	0	3	8	4	3	0	0	0	0	3	4	2	7	7	1
SH3BGRL3	876	945	920	1048	943	1473	1509	861	812	779	548	1405	1536	718	1025	340	354	1565	1152	743	776	570	618	1640	1328	1895	2557	1649	2207
UBXN11	4691	183	162	181	187	204	213	197	223	205	169	361	438	271	400	311	442	1089	740	522	457	240	270	831	933	963	1306	803	1008
CD52	934	10	17	12	24	46	52	19	13	10	4	23	20	65	32	6	7	2	0	6	1	10	2	22	21	19	10	12	11
CRYBG2	6895	261	343	251	328	241	312	217	246	51	97	79	66	45	33	23	24	208	146	60	45	157	171	481	271	661	809	669	814
ENSG00000225854	346	3	3	3	0	4	0	3	0	1	2	1	0	0	0	0	0	5	2	1	2	3	0	15	13	5	10	8	6
ZNF683	2379	1	1	0	3	0	1	0	0	0	0	0	0	0	0	0	0	1	1	0	1	2	3	5	0	2	0	2	3
LIN28A	3975	28659	29725	44261	43162	27267	25467	28029	29902	16832	22143	20830	20355	17803	14164	20181	22054	9012	7383	31799	32539	18017	18096	21275	15472	35340	46631	33436	40834
DHDDS	7156	691	513	996	998	495	583	692	779	490	795	972	866	641	605	865	813	981	769	931	849	311	336	475	413	1037	1252	921	1067
ENSG00000223583	535	0	0	6	3	3	2	1	1	2	0	1	1	0	1	0	0	4	0	2	1	3	0	0	2	5	2	4	4
DHDDS-AS1	1261	2	11	2	6	3	10	4	10	8	3	2	5	14	3	5	2	14	9	4	3	22	11	32	11	12	16	10	15
HMGN2	3189	5483	5403	11570	10790	7769	7720	4723	4954	9714	5204	7943	7156	6672	5493	10182	10054	13718	10275	14224	14627	10943	10475	16961	15889	32145	41076	29129	36738
DPPA2P2	897	0	0	0	0	0	0	0	0	0	0	0	0	0	0	0	0	0	0	3	0	0	0	0	0	0	2	0	0
RPS6KA1	5884	661	1142	1379	1430	1294	1434	1144	1386	523	885	1100	977	976	1109	639	706	494	332	212	193	666	716	836	911	1137	1373	976	1207
MIR1976	52	0	0	0	0	0	0	0	0	0	0	0	0	0	0	0	0	0	0	0	0	0	0	0	0	0	0	0	0
RN7SL679P	304	0	0	0	0	0	0	0	0	0	0	0	1	0	0	0	0	0	0	0	0	0	0	0	0	0	0	0	0
RNU7-29P	64	0	0	0	0	2	0	0	0	0	0	0	0	0	0	0	0	0	0	0	0	0	0	0	0	0	0	0	0
ENSG00000289452	204	0	0	0	0	0	1	0	0	0	0	0	0	0	0	0	0	0	0	0	1	0	0	2	0	0	0	0	0
ENSG00000229247	238	0	0	0	0	0	0	0	0	0	0	0	0	0	0	0	0	0	0	0	0	0	0	0	0	0	0	0	0
ENSG00000238316	104	0	0	0	0	0	0	0	0	0	0	0	0	0	0	0	0	0	0	0	0	0	0	0	0	0	0	0	0
ENSG00000235069	235	0	0	0	0	0	0	0	0	0	0	0	0	0	0	0	0	0	0	0	0	0	0	0	0	0	0	0	0
ENSG00000260063	2000	2	5	0	8	6	4	5	2	4	6	14	14	0	5	4	6	13	13	11	17	2	1	6	8	17	13	23	26
ENSG00000290006	461	0	0	0	0	0	0	0	0	0	0	0	0	0	0	0	0	0	0	0	0	0	0	0	0	0	0	0	0
ARID1A	15939	4326	4642	4448	4733	3007	3087	4967	5928	3371	5078	4966	4930	4092	4409	7538	7638	8747	7003	7732	7130	8983	8847	6436	5770	9133	10926	8446	9028
PIGV	8084	152	358	181	199	475	420	209	217	448	408	312	276	345	290	182	149	191	186	244	236	244	243	364	288	281	341	235	241
RN7SL165P	291	0	3	1	0	0	0	1	0	0	3	1	1	0	2	0	0	0	1	5	0	0	0	5	1	0	0	1	1
ENSG00000287810	177	0	0	0	0	0	0	2	1	2	0	0	1	0	0	0	1	0	0	0	1	2	1	1	1	4	1	1	2
ZDHHC18	5460	967	720	1032	899	1009	1050	857	916	1115	1290	1438	1373	1795	1611	1267	1476	1395	1068	1174	1289	1154	1192	1197	1343	1816	2243	1831	2104
SFN	1308	52	55	145	162	214	276	115	117	9	16	56	34	244	381	118	95	2	2	1	3	21	27	29	23	23	35	26	48
GPN2	4966	578	453	813	727	555	570	517	560	456	501	682	711	495	492	755	890	759	587	696	626	510	508	486	469	989	1272	878	1129
ENSG00000226698	306	0	0	0	0	0	0	0	0	0	0	0	0	0	0	0	0	0	0	0	0	0	0	0	0	0	0	0	0
ENSG00000289554	1127	35	33	21	30	21	36	45	54	38	38	32	21	61	30	37	48	42	50	50	46	55	43	30	26	95	109	89	85
GPATCH3	2226	311	182	417	356	249	268	253	250	209	231	386	435	221	264	289	357	306	254	241	236	144	114	160	156	350	460	292	412
NUDC	2848	2877	1925	4684	4712	2621	2685	2365	2584	1615	2125	2309	2236	1881	2164	2445	2969	1821	1324	1367	1386	1395	1412	1937	1901	3375	4355	3183	3904
NR0B2	1165	0	0	3	0	1	0	0	0	1	6	0	2	0	0	0	0	0	0	0	2	0	0	1	1	3	1	1	0
KDF1	1855	320	343	444	521	434	420	255	303	261	337	449	444	6	17	15	16	0	0	3	1	5	8	8	1	4	7	9	4
RPL12P13	497	1	0	0	0	3	1	1	0	0	0	0	0	0	0	0	0	0	0	1	0	0	0	0	0	0	0	2	0
RPL32P6	397	0	1	0	0	0	3	1	0	0	1	1	0	0	0	0	0	0	0	0	0	0	0	0	0	0	0	0	0
OSTCP2	444	0	1	0	0	1	0	1	0	4	0	0	0	0	0	0	0	0	0	2	0	0	0	0	0	0	0	1	0
TRNP1	1979	1307	678	1565	1406	608	596	730	642	288	267	786	889	41	54	123	120	77	35	12	13	31	9	79	64	38	35	48	54
TENT5B	2382	3336	2352	5425	5288	1516	1513	2040	2039	64	141	505	370	208	288	66	33	130	105	163	182	236	233	148	85	274	401	303	399
SLC9A1	6195	668	601	938	1052	777	926	887	937	614	959	917	986	582	572	1058	1164	868	606	914	766	860	842	651	625	1300	1466	1257	1346
ENSG00000229985	527	0	0	0	0	0	0	0	0	0	0	0	0	0	0	0	0	0	0	0	0	0	0	0	0	0	0	0	0
CHCHD3P3	640	1	2	4	4	3	1	2	5	2	2	2	0	4	6	1	4	0	1	0	1	2	3	0	0	5	0	2	0
NPM1P39	867	9	37	64	55	33	27	42	61	13	19	29	11	25	39	44	45	13	9	20	28	2	4	12	6	29	36	30	29
SNRPEP7	220	0	0	0	0	0	0	0	0	0	0	0	0	0	0	0	0	0	0	0	0	0	0	0	0	0	0	0	0
WDTC1-DT	379	0	0	0	0	0	0	0	0	0	0	0	0	0	0	0	0	0	0	0	0	0	0	0	0	0	0	0	0
WDTC1	5911	573	786	588	588	1118	1242	1117	1238	1586	1705	1958	2042	891	1026	705	680	2256	1783	2865	2761	2647	2519	2630	2464	2738	3184	2382	2712
ENSG00000243659	282	0	0	0	0	0	0	0	0	1	0	0	0	2	0	0	0	8	10	3	10	0	0	0	1	3	5	17	9
TMEM222	4476	527	299	520	445	511	579	408	495	294	290	510	590	307	395	605	690	918	621	412	494	468	468	519	482	1094	1328	921	1207
RNU6-48P	107	2	0	1	0	3	1	0	1	1	5	2	0	6	0	2	0	1	5	1	4	8	1	3	3	9	15	9	6
ACTG1P20	468	4	3	6	11	8	10	11	5	5	11	11	4	9	14	13	4	21	21	15	9	12	25	7	23	21	30	22	10
SYTL1	5584	182	232	112	97	403	408	211	187	98	71	186	153	215	323	165	236	53	32	302	346	259	272	350	310	218	231	169	189
MAP3K6	5507	178	239	183	157	319	425	322	353	91	167	308	228	391	430	433	469	162	124	642	703	322	274	443	421	384	507	391	466
FCN3	2496	1	9	1	3	20	10	6	4	1	2	4	7	5	0	3	2	0	1	2	3	4	3	0	0	0	4	2	7
CD164L2	1994	41	42	17	3	93	98	55	42	24	11	29	23	8	16	2	0	0	0	0	6	12	18	6	9	0	1	1	1
ENSG00000231207	355	0	0	0	0	0	2	0	0	1	0	0	0	0	1	0	0	0	0	0	0	0	0	0	6	0	0	0	0
GPR3	2137	177	86	275	274	202	224	132	154	44	66	172	153	362	299	120	104	66	48	104	117	162	149	99	122	165	172	148	204
WASF2	5681	1992	3384	2253	2336	3939	4219	3178	3497	3075	3509	3328	3186	6046	4451	3966	4167	1956	1595	4226	4450	4654	4174	2653	2140	3274	4088	3046	3329
ENSG00000241169	428	0	0	0	0	0	0	0	0	0	1	0	0	0	0	0	0	0	0	0	0	0	0	0	0	1	1	0	0
ENSG00000237429	283	2	4	0	0	8	1	0	2	4	2	1	1	1	1	1	3	0	1	0	2	9	6	3	2	1	3	6	2
AHDC1	8297	852	839	988	1160	695	786	1024	1223	575	1012	1747	1811	1326	1502	1984	1942	2284	1791	4622	4822	2410	2304	1840	1659	3040	3516	2900	2994
FGR	3382	9	14	16	13	13	13	2	8	0	0	1	3	0	3	0	0	0	0	1	0	2	0	3	1	0	0	0	0
ENSG00000235912	192	2	2	5	4	4	8	6	6	2	2	4	3	2	4	3	5	8	0	3	1	4	0	7	1	9	9	8	7
LINC02574	1765	0	0	2	0	0	1	0	1	0	0	0	0	0	0	0	0	0	0	1	0	0	1	4	7	0	1	0	1
IFI6	936	73	49	24	31	73	81	33	55	1	2	17	13	27	40	4	7	111	79	45	46	191	150	144	108	211	307	226	276
ENSG00000225886	1651	2	0	0	0	2	2	0	1	0	1	0	0	0	1	0	0	0	3	0	1	4	2	1	0	2	2	1	4
RNU6-949P	107	0	0	0	0	0	0	0	0	0	0	0	0	0	0	0	0	0	0	0	0	0	0	0	0	0	0	0	0
CHMP1AP1	662	0	0	0	0	0	0	0	0	0	0	0	0	0	0	0	0	0	0	0	0	0	0	0	0	0	0	0	0
RNU6-424P	105	0	0	0	0	0	0	0	0	0	0	0	0	0	0	0	0	0	0	0	0	0	0	0	0	0	0	0	0
ENSG00000287244	935	0	0	0	0	0	0	0	0	0	0	0	0	0	0	0	0	0	0	0	0	0	0	0	0	2	0	0	0
FAM76A	4046	185	184	285	252	266	224	190	152	256	282	300	241	386	284	326	277	374	277	328	372	364	312	280	248	295	359	264	382
ENSG00000231344	349	3	0	1	3	0	4	7	0	0	1	3	2	0	2	1	0	0	2	4	0	0	0	1	2	3	1	0	2
RPEP3	676	0	0	0	0	0	0	0	0	0	0	0	2	0	0	1	0	0	0	0	0	0	0	1	0	0	0	0	0
STX12	3801	149	276	353	328	371	275	262	284	882	480	606	757	779	551	207	200	980	753	455	462	441	308	391	448	493	647	550	651
ENSG00000269971	184	0	0	1	0	0	0	0	0	0	0	0	0	1	0	0	0	2	0	0	0	2	2	0	0	1	2	0	0
ENSG00000270031	359	1	1	0	0	2	0	1	5	3	1	2	0	3	3	0	0	1	0	1	4	10	5	0	1	1	1	3	3
RNU6-1245P	106	0	0	0	0	0	0	0	0	0	0	0	0	0	0	0	0	0	2	0	0	0	0	0	2	0	0	2	0
ENSG00000286433	1471	0	0	0	0	1	0	0	5	0	0	4	0	0	0	1	0	1	1	1	1	0	0	0	0	1	0	2	1
PPP1R8	2815	859	740	1748	1614	913	833	689	755	936	715	996	914	1091	1050	2229	1961	1233	1035	1071	1131	824	792	1179	1081	1679	2140	1524	1939
SCARNA1	166	1	0	1	0	0	0	3	0	2	1	1	2	2	0	0	1	1	0	3	2	7	7	0	0	8	2	5	1
THEMIS2	4621	270	286	269	255	316	326	220	230	187	201	230	206	27	57	35	53	40	35	13	19	73	103	73	65	73	85	66	97
RPA2	1981	1033	1046	1995	1704	1091	1067	730	741	920	750	816	705	626	663	1215	1220	1308	1006	678	691	798	721	1478	1471	2677	3459	2359	2908
SMPDL3B	2663	927	492	928	871	333	337	362	379	88	97	289	264	6	7	0	6	6	4	4	4	37	40	77	87	43	63	40	56
ENSG00000227050	491	13	8	0	1	0	0	2	3	0	1	4	2	0	0	0	0	0	0	0	0	0	0	0	0	0	0	3	0
XKR8	5180	510	471	640	578	555	482	383	373	415	473	929	916	411	470	424	345	319	225	301	332	266	288	382	359	402	533	357	485
EYA3	6424	630	598	1051	1025	584	556	613	757	1052	846	854	812	1567	1290	925	807	1150	929	1441	1265	1418	1253	1262	1154	1316	1707	1412	1461
ENSG00000238231	367	0	2	2	2	3	2	2	1	0	0	0	0	1	1	0	0	2	2	3	0	6	3	3	0	3	5	5	0
RN7SL559P	297	0	0	0	2	0	0	1	2	0	4	0	1	0	1	1	0	1	1	2	2	1	2	4	0	3	5	5	5
SPCS2P4	681	111	99	408	310	147	151	122	103	161	85	142	129	107	106	123	110	17	16	121	137	93	111	140	147	264	326	178	283
ENSG00000228943	235	0	0	0	0	0	0	0	0	0	0	0	0	0	0	0	0	0	0	0	0	0	0	0	0	0	0	0	0
ENSG00000289576	1142	0	0	0	0	0	0	0	0	0	0	0	0	0	0	0	0	0	0	0	0	0	0	0	0	0	0	0	0
ENSG00000214812	557	0	0	0	0	0	0	0	0	0	1	0	0	0	0	0	0	0	0	0	0	0	0	0	0	0	0	0	0
RNU6-176P	105	0	0	0	0	0	1	0	0	0	0	0	0	0	0	0	0	0	0	0	0	0	0	0	0	2	0	0	0
PTAFR	4208	29	26	77	85	45	56	35	26	24	17	91	75	0	3	17	10	1	3	3	4	3	1	1	9	11	8	5	8
DNAJC8	2892	1961	2166	4389	3678	2266	2272	1485	1687	2911	1519	2792	2775	3554	2709	3125	2774	1961	1616	1247	1388	1314	1279	1925	1879	3310	4319	3011	3653
ENSG00000290123	520	2	2	0	4	4	6	1	2	1	1	3	0	3	0	0	0	0	0	1	0	0	0	0	0	0	0	0	0
ATP5IF1	2225	395	401	805	694	868	995	497	535	394	187	409	482	370	332	241	330	168	91	295	300	298	370	701	633	915	1282	760	995
ENSG00000270605	1945	13	14	10	5	49	43	12	15	18	11	10	7	39	18	3	2	0	0	15	10	30	26	22	21	46	55	34	50
ENSG00000271398	425	0	0	0	0	2	0	0	0	0	0	1	0	0	0	0	0	0	0	0	0	1	0	2	1	0	0	0	0
SESN2	3462	455	682	635	651	1752	1598	509	507	469	438	628	763	789	996	1166	1623	273	197	773	805	639	619	1900	1743	798	1064	666	966
MED18	2017	116	325	545	397	490	466	218	228	367	302	446	398	297	272	385	347	45	33	293	310	227	200	283	205	432	524	356	478
PHACTR4	7317	1297	1402	1634	1529	1255	1319	1328	1623	1458	1562	1458	1398	1904	1628	1883	1857	2210	1863	1733	1581	1604	1559	1540	1400	2851	3574	2700	2986
ENSG00000229820	394	0	2	0	0	0	0	1	0	0	0	0	0	0	0	0	0	0	0	4	0	1	0	0	1	0	0	1	0
RNU6ATAC27P	119	0	4	0	0	0	0	1	0	0	0	0	0	0	0	1	0	0	0	0	1	6	1	2	0	2	1	0	1
RCC1	3888	2365	1695	2864	2810	1319	1462	1543	1545	947	1076	1171	1002	1893	2045	2172	2312	1191	804	883	854	875	894	1236	1258	2444	3072	2219	2644
SNHG3	4088	2109	1742	2070	1696	2567	2160	1948	2081	1125	336	937	833	2311	1797	1017	1212	314	261	233	251	624	654	591	604	1052	1324	957	1288
SNORA73A	206	0	0	0	0	0	0	0	0	0	0	0	0	0	0	0	0	0	0	0	0	0	0	0	0	0	0	0	0
SNORA73B	204	69	54	62	95	78	75	81	126	34	17	48	24	67	47	17	35	2	1	7	4	13	9	1	2	18	14	8	12
PRDX3P2	611	6	5	3	5	0	5	5	5	7	7	3	1	3	9	3	3	2	0	2	6	4	10	9	3	8	12	6	5
ENSG00000279443	2083	6	7	12	14	18	22	5	14	15	16	11	5	30	16	19	32	39	27	19	40	23	40	29	54	48	70	51	81
TRNAU1AP	4311	355	336	586	508	449	452	327	365	552	346	588	632	427	381	373	433	599	421	456	447	480	467	584	538	747	935	635	819
SNHG12	4266	657	232	654	504	461	423	250	245	203	22	253	227	419	516	287	477	122	82	158	138	187	239	130	128	324	403	282	361
SNORD99	74	6	2	2	5	4	4	4	1	6	1	2	7	3	11	5	6	0	1	3	3	3	1	1	6	9	6	2	4
SNORA61	130	0	0	0	0	0	0	0	0	0	0	0	0	0	0	0	0	0	0	0	0	0	0	0	0	0	0	0	0
SNORA44	132	0	0	0	0	0	0	0	0	0	0	0	0	0	0	0	0	0	0	0	0	0	0	0	0	0	0	0	0
SNORA16A	137	0	0	0	0	0	0	0	0	0	0	0	0	0	0	0	0	0	0	0	0	0	0	0	0	0	0	0	0
TAF12	8610	203	325	568	532	460	456	280	338	568	257	388	388	607	436	502	548	325	223	436	448	434	355	456	375	543	783	518	642
RAB42	2301	169	96	75	96	127	124	106	118	35	45	114	65	45	51	81	83	110	61	59	52	59	53	44	45	102	130	116	84
TAF12-DT	978	1	2	0	1	4	0	0	1	2	0	2	0	0	2	0	0	1	1	0	3	0	0	2	2	2	1	6	2
ENSG00000270103	131	0	0	0	0	0	0	0	0	0	0	0	0	0	0	0	0	0	0	0	0	0	0	0	0	0	0	0	0
RNU11	134	0	0	0	0	0	0	0	0	0	0	0	0	0	0	0	0	0	0	0	0	0	0	0	0	0	0	0	0
GMEB1	6413	474	510	580	562	543	528	408	465	470	505	688	608	488	438	304	246	414	318	295	328	310	341	534	554	623	787	576	729
ENSG00000252777	130	0	0	0	0	0	0	1	1	0	1	0	0	0	0	0	0	0	1	0	0	0	3	0	0	0	0	0	0
ENSG00000289291	1627	16	21	14	22	11	8	17	20	25	3	19	3	12	3	6	3	5	4	5	19	1	4	38	55	38	41	18	25
YTHDF2	3729	2567	2256	564	444	2960	2816	2519	2901	2257	2453	238	247	1933	1921	267	221	2975	2177	123	126	1824	1797	3589	2999	3801	4629	3587	4201
OPRD1	9317	136	100	53	85	54	33	52	79	14	30	28	16	8	14	30	58	6	1	11	14	415	358	144	113	41	54	45	50
ENSG00000233427	1085	0	0	1	1	0	0	0	0	0	1	0	0	0	0	0	0	0	0	0	0	0	0	1	0	0	0	0	0
EPB41	19993	2323	2339	1540	1661	1292	1471	1763	2074	1963	2310	2007	1918	2864	2140	3270	3168	7458	6229	5152	4854	4879	4430	4226	3747	7722	9496	7612	8046
ENSG00000225616	331	0	0	0	0	2	0	0	3	0	0	3	1	0	1	0	0	1	1	0	0	0	0	1	0	3	0	1	4
Metazoa_SRP	48236	43	50	34	51	49	55	59	71	62	39	51	54	35	38	32	36	87	61	72	70	95	117	160	147	142	149	117	144
TMEM200B	2606	89	147	90	104	159	215	149	129	719	1129	1115	1130	82	121	188	226	19	15	3	8	107	77	135	131	32	28	28	36
ENSG00000225750	279	1	0	0	0	0	0	0	0	0	1	0	2	0	0	0	1	0	1	0	0	0	2	1	1	2	4	1	0
SRSF4	8806	2103	2118	2343	2312	2691	2683	2005	2551	2302	1904	2212	2180	3420	3570	1977	2294	3140	2411	2043	1811	3364	3228	2661	2509	3796	5228	3672	4446
ENSG00000277916	169	0	0	0	0	0	0	0	0	0	0	0	0	0	0	0	0	0	0	0	0	0	0	0	0	0	0	0	0
MECR	4138	334	344	406	444	672	679	555	591	342	301	688	634	244	355	464	522	409	276	452	438	343	326	572	504	734	851	611	738
ENSG00000237934	573	5	1	0	4	5	2	0	3	0	1	0	0	0	1	4	2	2	5	1	0	6	4	5	5	0	7	6	3
PTPRU	6682	1487	1759	1215	1071	1420	1427	1306	1370	2089	3732	3348	3076	1240	1818	1533	1617	876	847	949	999	2242	2181	1805	1742	1601	1798	1260	1415
LINC01756	2148	1	0	0	0	0	0	0	0	0	2	0	0	2	0	0	1	0	1	0	0	0	0	0	0	0	2	0	1
ENSG00000225011	349	0	0	0	0	0	0	0	0	0	0	0	0	0	0	0	0	0	0	0	0	0	0	0	0	0	0	0	0
ENSG00000228176	498	0	0	0	0	0	0	0	0	0	0	0	0	0	0	0	0	0	0	0	0	0	0	0	0	0	0	0	0
ENSG00000284676	1953	0	0	0	0	0	0	0	0	0	0	0	0	0	0	0	0	0	0	0	0	0	0	0	0	0	0	0	0
ENSG00000270927	493	0	0	0	0	0	0	0	0	0	0	0	0	0	0	0	0	0	0	0	0	0	0	0	0	0	0	0	0
LINC01648	1519	0	0	0	0	0	1	2	1	0	0	2	0	0	0	0	0	2	0	0	0	0	0	0	0	1	1	0	0
ENSG00000233372	551	0	0	0	0	0	0	0	0	0	0	0	0	0	0	0	0	0	0	0	0	0	0	0	0	0	0	0	0
ENSG00000231251	93	0	0	0	0	0	0	0	0	0	0	0	0	0	0	0	0	0	0	0	0	0	0	0	0	0	0	0	0
ENSG00000236335	507	0	0	0	0	0	0	0	0	0	0	0	0	0	0	0	0	0	0	0	0	0	0	0	0	0	0	0	0
ENSG00000231949	481	0	0	0	0	0	0	0	0	0	0	0	0	0	0	0	0	0	0	0	0	0	0	0	0	0	0	0	0
ENSG00000289710	171	0	0	0	0	0	0	0	0	0	0	0	0	0	0	0	0	0	0	0	0	0	0	0	0	1	0	0	0
MATN1	4604	2	0	5	6	17	0	0	15	5	5	5	5	14	5	5	4	6	6	2	3	10	5	9	27	5	6	1	11
MATN1-AS1	4024	2	16	1	3	10	6	2	3	8	6	19	14	5	13	2	4	3	2	8	13	12	13	15	19	8	4	10	8
ENSG00000287510	1077	0	0	0	0	0	0	0	0	0	0	0	0	0	0	0	0	0	0	0	0	0	0	0	0	0	0	0	0
LAPTM5	3228	4	11	5	7	24	33	17	10	1	1	5	1	10	11	2	1	1	0	0	3	3	0	7	5	4	1	0	1
MIR4420	77	0	0	0	0	0	0	0	0	0	0	0	0	0	0	0	0	0	0	0	0	0	0	0	0	0	0	0	0
ENSG00000229607	444	0	0	0	0	0	0	0	0	0	0	0	0	0	0	0	0	0	0	0	0	0	0	0	0	0	0	0	0
LINC01778	2111	0	0	2	2	0	0	0	0	0	0	2	0	0	0	0	0	3	0	1	2	0	0	1	1	0	1	1	0
RN7SKP91	288	0	0	0	0	0	0	0	0	0	0	0	0	0	0	0	0	0	0	0	0	0	0	0	0	0	0	0	0
ENSG00000235143	1747	0	0	0	0	0	0	0	0	0	0	0	0	0	0	0	0	2	0	0	0	0	0	0	0	0	1	0	0
SDC3	7065	1029	925	1258	1354	1602	1774	1200	1393	3456	6814	3493	3885	619	953	1110	1295	4809	3422	3877	3727	3208	3247	4286	4197	4429	5552	4043	4703
RN7SL371P	267	0	0	0	0	0	0	0	0	0	0	0	0	0	0	0	0	0	0	0	0	0	0	0	0	0	0	0	0
PUM1	6621	2897	3564	3836	3848	2523	2165	2708	3444	3587	4009	3447	3360	4086	3587	3862	3663	6327	5331	4774	4510	5087	4799	3461	2966	4853	5918	4709	4921
ENSG00000237329	507	0	1	0	0	0	0	0	0	0	0	0	0	0	1	2	0	0	0	0	1	7	3	0	0	0	0	0	0
ENSG00000232768	163	0	0	0	0	0	0	0	0	0	0	2	0	1	0	0	0	0	0	0	0	0	1	1	1	0	1	1	0
SELENOWP1	252	0	0	0	0	0	0	0	0	0	0	0	0	0	0	0	0	0	0	0	0	0	0	0	0	0	0	2	0
ENSG00000225142	436	0	0	0	0	0	0	0	0	0	0	0	0	0	0	0	0	0	0	0	2	0	0	0	0	0	0	0	1
NKAIN1	3320	1771	1080	1782	1827	810	784	712	702	338	414	584	348	422	538	620	535	2676	2068	1850	1878	1050	1076	1680	1301	2211	2658	2127	2546
SNRNP40	3887	1304	1204	2116	2060	1403	1306	1005	1116	1137	1368	1168	993	1506	1351	1920	1883	1232	958	884	862	1084	1085	1107	1109	2179	2685	2022	2439
ENSG00000229447	437	12	18	11	11	42	41	9	7	14	14	11	5	11	7	7	12	29	21	19	27	65	77	44	50	22	22	28	23
ZCCHC17	1921	637	618	1407	1260	801	858	518	573	736	558	773	745	527	482	747	664	645	609	510	581	333	366	578	550	884	1206	914	1116
ENSG00000229044	439	1	1	0	0	0	0	2	2	0	0	0	0	0	0	0	0	0	1	2	0	4	0	2	7	0	0	1	0
FABP3	1398	272	191	617	505	149	154	125	124	95	80	71	99	114	78	41	61	223	162	245	205	177	198	270	351	115	128	136	142
SERINC2	3452	918	762	914	911	917	940	698	722	709	913	960	1028	558	546	144	153	1390	1082	1411	1299	1783	1462	1239	1147	1459	1738	1285	1737
ENSG00000215899	1342	0	0	0	0	0	2	0	0	0	0	0	0	0	0	0	0	0	0	0	0	0	0	0	0	0	0	0	0
RNU6-40P	107	0	0	0	0	0	0	0	0	0	0	0	0	0	0	0	0	0	0	0	0	0	0	0	0	0	0	0	0
LDC1P	3555	0	0	0	0	0	0	0	0	0	0	0	0	0	0	0	0	0	0	4	2	0	0	0	0	0	0	0	0
LINC01226	9848	2	0	0	0	5	0	0	0	2	0	1	2	0	0	0	0	0	0	3	1	0	0	1	0	0	0	0	0
ENSG00000229167	813	1	0	0	0	0	0	0	0	0	2	0	0	0	0	0	0	0	0	4	0	0	0	0	0	0	0	0	0
TINAGL1	5281	149	198	119	103	236	294	109	122	47	37	90	50	2	12	0	1	3	1	163	61	1	7	3	1	10	8	6	10
HCRTR1	2510	13	1	0	3	0	7	6	7	0	3	4	1	0	3	0	2	7	7	6	2	8	5	6	4	3	7	8	6
PEF1	2223	681	622	1441	1344	851	838	602	523	999	955	1094	1194	806	943	1129	1083	816	580	519	606	530	554	591	476	952	1076	869	1030
PEF1-AS1	2216	8	5	1	5	1	4	11	3	4	0	4	2	3	4	1	2	5	0	3	5	19	21	20	21	4	3	8	7
ENSG00000264078	480	2	0	0	0	1	0	0	0	0	0	0	1	0	0	2	2	1	0	1	0	0	0	0	0	0	0	1	3
COL16A1	9253	335	171	217	276	331	333	268	281	170	165	248	228	144	184	76	88	17	5	212	131	348	260	437	469	37	64	32	50
ADGRB2	7756	1142	561	913	842	850	783	652	736	524	944	871	738	324	325	222	229	2171	1634	1033	993	1334	1412	2223	2297	1790	2317	1613	1853
MIR4254	76	0	0	0	0	0	2	0	0	0	2	0	0	0	0	0	0	1	0	0	0	1	0	1	9	0	0	0	0
ENSG00000254545	537	2	0	2	0	1	3	1	0	2	0	0	0	0	0	0	0	0	0	2	0	1	0	0	0	0	0	0	0
SPOCD1	7056	41	80	27	31	124	110	102	79	67	50	103	84	75	61	48	37	74	42	47	41	64	101	118	108	47	53	30	28
ENSG00000203620	2257	0	0	0	0	0	0	0	0	1	0	0	0	0	0	0	0	0	0	0	0	0	0	0	0	0	0	1	0
ENSG00000269967	587	0	0	2	2	0	0	0	3	5	3	0	0	11	1	1	0	0	0	1	1	9	3	3	0	0	2	1	3
PTP4A2	6708	2881	3116	5217	4879	3763	3415	2627	2820	3383	3262	4152	3752	3302	2331	3553	3282	4858	4038	2762	2750	1902	1763	4090	3772	5038	6620	4744	5723
ENSG00000288678	66	0	0	0	0	0	0	0	0	0	0	0	0	0	0	0	0	0	0	0	0	0	0	0	0	0	0	0	0
ENSG00000228634	517	4	1	0	1	0	6	1	0	3	2	0	3	2	0	1	1	0	2	0	3	3	8	6	6	3	2	5	3
ENSG00000284702	1873	0	0	0	0	0	0	0	0	0	0	0	0	0	0	0	0	0	0	0	0	0	0	0	0	0	0	0	0
KHDRBS1	3544	6073	7458	9680	8950	7650	7126	6346	6590	5513	5707	7466	7241	8010	5636	7297	6678	9042	7364	6353	6491	4760	4575	6688	5857	12173	15362	10611	13463
ENSG00000203325	624	3	0	3	4	1	2	0	3	0	0	1	1	0	2	2	2	7	2	6	6	10	28	4	14	10	14	3	6
TMEM39B	2787	500	248	669	572	470	448	329	330	142	182	351	277	302	319	471	508	738	575	513	530	271	284	579	562	865	1083	793	915
MIR5585	59	0	0	0	0	0	0	0	0	0	0	0	0	0	0	0	0	0	0	0	0	2	0	0	0	0	0	0	0
KPNA6	7457	2797	2680	3515	3471	2198	2194	1852	2299	2594	2869	2948	2818	2665	2392	3037	2957	1788	1518	2124	2130	3150	3143	2203	2180	2022	2668	2188	2436
ENSG00000250135	667	0	0	0	0	0	0	1	0	0	0	0	0	0	0	0	0	0	0	0	0	0	0	0	0	0	0	0	3
TXLNA	5114	1498	1420	1893	1833	1516	1572	1321	1572	1001	1084	1043	924	1765	1852	2339	2476	2303	1798	1696	1665	1661	1566	1928	1979	3230	4032	2923	3302
CCDC28B	3873	172	191	180	156	347	307	220	171	100	78	123	133	204	164	86	119	305	262	179	176	198	226	318	268	415	498	281	426
ENSG00000224066	1357	2	0	0	2	1	1	6	1	5	6	3	8	5	6	4	4	31	7	15	9	8	19	10	17	16	11	13	24
IQCC	2463	72	67	87	116	115	129	68	91	76	72	101	85	96	89	121	143	170	133	127	119	82	97	188	194	252	310	189	259
DCDC2B	1870	7	1	2	0	0	1	11	9	7	22	10	13	15	4	2	6	28	19	14	12	14	21	37	49	31	46	36	21
TMEM234	3571	64	50	92	93	100	116	96	81	273	94	155	173	130	147	113	106	179	122	157	140	80	137	239	252	206	261	149	171
EIF3I	9526	3722	2750	6283	5547	4559	4388	2908	3197	2305	2512	3200	3312	3342	3621	3462	3596	2344	1765	2360	2504	2221	1880	2660	2395	4176	5181	3740	4674
MTMR9LP	3496	135	142	85	84	168	150	122	141	76	55	68	94	76	99	47	29	298	209	169	148	168	194	300	341	430	521	412	466
ENSG00000290045	1379	14	16	6	1	7	4	7	14	19	16	3	7	1	5	1	4	13	7	7	4	41	42	25	13	25	25	12	19
FAM167B	947	60	91	23	23	112	111	72	100	51	28	39	44	19	9	5	14	64	51	58	57	152	169	149	179	104	159	113	156
LCK	3332	964	1115	1386	1373	1426	1690	856	985	13	33	231	92	0	1	2	4	0	0	0	0	5	8	3	0	0	3	3	0
HDAC1	3966	2238	2209	2609	2480	3137	3078	2461	2708	3155	2805	2904	2639	3433	3097	2471	2347	2906	2173	2662	2639	2607	2593	2818	2492	4646	5700	4160	4860
MARCKSL1	1546	9861	6810	14043	13124	10274	10711	8055	7986	7165	6784	7948	7983	7281	8447	6655	7823	24522	18100	10431	10943	7750	7959	15818	14194	31445	39518	27455	35464
ENSG00000233775	687	3	4	0	0	2	1	0	1	0	0	0	0	2	2	0	0	0	0	4	0	1	0	7	0	0	0	0	0
TSSK3	1849	2	23	1	2	2	5	12	13	12	9	10	11	15	17	4	7	13	3	10	8	48	29	37	24	9	9	17	18
FAM229A	2845	58	58	21	17	92	97	116	103	57	48	137	148	119	153	42	55	554	381	264	247	386	460	332	465	297	315	240	300
BSDC1	6741	786	964	1089	1110	991	949	811	834	1446	990	1388	1460	1618	1370	833	800	2536	1918	1726	1703	1743	1733	1841	2044	1894	2397	1652	1972
GAPDHP20	1007	1	1	0	0	2	0	3	3	0	0	7	4	5	0	0	0	1	3	5	6	1	5	3	2	3	9	0	5
ENSG00000270850	341	0	2	0	0	0	0	1	0	2	0	3	0	0	0	0	0	0	0	0	0	0	0	0	0	2	0	1	0
LRRC37A12P	1801	4	5	10	20	3	6	1	21	3	17	47	55	0	2	0	1	6	2	2	1	1	0	11	3	3	4	3	1
RN7SL122P	301	0	0	0	0	0	0	1	0	1	0	0	0	0	0	0	0	0	0	0	0	0	0	0	0	0	1	0	0
ENSG00000254553	3447	0	0	0	0	1	0	3	0	0	0	0	0	0	0	0	0	0	0	1	0	0	0	1	0	0	1	1	1
ZBTB8B	12831	171	278	143	169	244	219	198	196	355	200	195	184	188	108	63	51	361	315	266	268	628	689	764	834	551	665	456	540
ZBTB8A	7077	158	272	237	195	265	277	182	247	538	676	393	361	380	237	286	266	262	243	222	205	277	276	238	178	409	487	394	465
ZBTB8OS	3531	301	259	377	299	473	429	284	286	457	218	337	307	353	293	291	245	367	271	209	212	219	202	331	315	529	668	500	593
RBBP4	9470	3579	4002	5345	4994	4139	3664	3693	3936	7508	6706	5101	5010	6526	5206	4654	4117	6604	5396	4374	4156	5136	4598	5144	4918	6929	8369	6380	7134
SYNC	3722	2	3	1	2	0	1	0	1	2	2	6	4	6	2	12	6	4	5	1	0	2	0	2	1	0	0	0	2
ENSG00000224409	395	0	3	4	0	1	0	0	0	0	0	0	3	5	0	1	0	0	0	0	0	0	1	0	0	0	0	0	0
KIAA1522	6020	2072	3039	2282	2508	2157	2475	2569	3111	1484	2418	2243	2174	2599	3078	1553	1807	2328	1883	2739	2719	1364	1457	2035	1806	2163	2602	1854	2160
YARS1	9775	4053	2558	6300	5972	5458	5136	2987	3202	3868	2558	4022	4075	3620	3642	7415	7284	1299	1105	1712	1574	1493	1155	2204	1944	2100	2733	2019	2543
S100PBP	9190	1076	1298	1765	1673	1314	1136	1019	1055	2237	1396	1509	1616	956	861	873	718	1268	941	1261	1279	1438	1239	1761	1588	1642	2064	1531	1759
FNDC5	3199	17	19	45	43	21	32	19	22	98	77	49	89	67	90	414	364	1199	931	1026	1070	198	154	328	263	342	446	296	302
HPCA	1964	19	22	10	5	24	14	12	18	6	0	6	7	1	3	7	8	70	58	16	24	61	48	135	114	91	132	57	61
TMEM54	1417	57	98	96	80	218	145	106	91	69	67	78	35	161	106	333	285	31	22	53	54	242	199	143	76	84	108	60	73
ENSG00000287691	575	2	0	2	3	2	2	0	0	0	3	2	4	0	0	4	6	0	0	1	2	0	1	0	2	1	6	2	2
RNF19B	2734	324	278	459	439	278	291	251	202	375	353	459	458	467	574	1011	1076	388	291	457	463	477	371	410	466	559	598	453	552
ENSG00000278966	911	2	0	0	1	0	1	0	4	0	4	1	0	0	2	0	1	0	0	4	0	8	9	5	4	3	7	3	2
ENSG00000217644	526	0	0	0	0	0	0	0	0	0	0	0	1	0	0	0	0	0	0	0	0	0	0	3	3	0	0	0	0
ENSG00000239670	863	1	0	2	0	0	0	0	0	0	0	0	2	0	0	0	0	0	1	0	0	0	0	3	3	0	0	0	3
ENSG00000236065	1680	0	0	0	0	0	0	0	0	0	0	0	0	0	0	0	0	0	0	0	0	0	0	0	0	0	0	0	0
AK2	17967	1638	1750	2266	2062	1896	1997	1373	1565	1707	971	1338	1317	1277	1210	1550	1470	1661	1223	1226	1272	1118	1142	3161	3130	2211	2855	2019	2381
AZIN2	9581	12	18	5	12	44	46	22	24	39	49	33	32	67	74	91	108	421	272	169	160	109	156	361	339	202	259	176	230
ENSG00000278997	1360	1	11	1	0	9	19	12	7	5	3	4	3	7	4	3	2	19	7	26	22	10	16	18	19	13	14	7	12
TRIM62	3976	288	235	373	422	252	260	299	380	88	143	244	138	112	89	140	151	402	341	664	725	190	172	262	281	444	519	320	444
ENSG00000279179	3448	10	7	2	5	6	3	13	14	6	6	13	4	5	3	2	1	8	15	7	13	6	4	18	16	13	18	13	19
ENSG00000284721	1947	0	0	0	0	0	0	0	0	0	0	0	0	0	0	0	0	0	0	0	0	0	1	0	0	0	0	0	0
ZNF362	3384	658	602	609	677	716	787	647	640	424	791	756	684	1043	1063	1085	1093	1368	1061	884	840	830	852	909	745	1658	2208	1556	1887
ENSG00000270115	469	13	1	2	1	6	3	4	8	12	19	8	3	11	7	1	6	3	9	8	5	16	15	12	1	10	10	13	6
A3GALT2	1023	0	1	0	0	0	0	0	1	0	1	0	0	0	2	1	0	12	13	4	5	3	2	2	0	5	9	5	7
ENSG00000225313	4015	6	8	3	8	2	3	2	9	28	30	10	10	46	37	21	12	87	67	44	38	92	115	95	103	98	116	82	106
PHC2	5484	183	271	167	187	437	357	307	332	798	942	833	1027	2524	2512	2149	1951	5671	4377	4184	4105	2385	2309	3095	2681	6691	8305	5956	7586
MIR3605	100	0	0	0	0	0	0	0	0	0	1	0	0	0	1	0	0	2	0	0	1	1	2	0	4	2	2	3	1
RN7SKP16	299	3	0	0	1	0	3	0	0	5	2	2	1	1	5	1	1	3	11	3	5	16	23	11	13	10	15	11	7
PHC2-AS1	490	0	1	0	0	2	0	0	1	4	0	1	3	9	5	6	6	1	2	9	4	8	12	14	7	11	5	6	14
TLR12P	2706	0	0	0	0	0	0	0	0	0	0	2	0	0	0	0	0	0	0	0	0	0	0	0	0	0	0	0	0
ZSCAN20	10444	99	182	39	53	116	115	101	125	142	180	125	118	242	169	165	131	300	240	399	381	310	297	352	411	335	404	341	375
ENSG00000235907	736	0	1	0	0	7	4	0	0	2	0	2	2	7	2	0	0	2	0	2	4	11	6	2	0	1	3	1	0
CSMD2	18114	652	577	542	557	390	456	570	688	10	43	100	74	22	16	6	5	73	61	22	12	187	196	106	91	91	121	57	52
HSPD1P14	1618	0	0	0	0	0	0	0	0	0	0	0	1	0	0	0	0	0	0	0	0	0	0	0	0	0	0	0	0
HMGB4	2561	0	2	0	1	0	0	0	0	0	0	0	0	0	0	0	0	0	0	0	0	0	0	0	0	0	0	0	0
CSMD2-AS1	2619	4	2	0	0	0	0	0	0	0	0	0	0	0	0	0	0	0	0	0	0	0	0	0	0	0	0	0	0
RNA5SP42	115	0	0	0	0	0	0	0	0	0	0	0	0	0	0	0	0	0	0	0	0	0	0	0	0	0	0	0	0
C1orf94	3339	91	61	182	163	57	83	42	48	0	1	27	16	0	0	0	2	0	1	0	0	0	2	0	0	0	0	4	0
ENSG00000270241	434	0	0	0	0	0	0	0	0	0	0	0	0	0	0	0	0	0	0	0	0	0	0	0	0	0	0	0	0
ENSG00000287703	1426	0	0	0	0	0	0	0	0	2	0	1	0	0	0	0	0	0	0	0	0	0	0	0	0	0	0	0	0
MIR552	96	0	0	0	0	0	0	0	0	0	0	0	1	0	0	0	0	0	0	0	0	0	0	0	0	0	0	0	0
SMIM12	10337	544	421	951	917	646	664	510	541	519	482	745	770	389	518	462	587	494	370	313	322	258	299	451	505	781	975	603	883
GJB5	1355	12	14	10	28	10	7	8	2	20	24	22	26	0	0	3	1	2	2	0	3	0	1	0	0	0	4	0	2
GJB4	1444	1	1	6	4	0	6	0	1	21	19	21	16	0	1	0	0	1	2	0	4	0	0	0	0	0	0	0	0
ENSG00000255811	560	0	0	0	0	0	0	0	0	0	0	1	3	0	0	0	0	0	0	0	0	0	1	0	0	0	0	0	0
GJB3	2362	14	13	27	21	28	27	19	13	23	39	57	58	2	2	0	0	1	0	0	1	2	1	0	3	3	2	1	1
GJA4	1716	30	55	231	214	87	97	42	49	252	233	332	399	0	9	2	0	1	0	2	5	4	6	1	0	5	0	2	0
ENSG00000230163	720	0	0	0	0	0	0	0	0	0	0	0	0	0	0	0	0	0	0	0	0	0	0	0	0	0	0	0	0
DLGAP3	4042	685	291	1075	1087	361	316	271	312	76	124	236	183	11	20	125	135	177	162	62	61	90	52	158	162	253	297	229	259
ENSG00000284773	3163	2	12	2	6	23	24	22	16	20	7	40	40	12	9	12	12	28	26	46	30	38	38	35	47	33	29	14	13
GPR199P	1887	2	0	1	0	9	4	5	4	16	9	13	8	14	4	5	2	7	5	23	13	7	14	14	9	6	16	6	6
TMEM35B	1071	0	5	3	2	0	4	5	2	5	11	6	4	6	2	2	2	4	2	8	13	6	11	10	13	6	3	2	3
ENSG00000271741	3099	0	0	0	1	0	0	0	0	0	0	0	0	0	0	1	0	0	0	1	2	0	0	0	0	0	0	0	0
ZMYM6	9568	126	180	309	260	224	222	168	147	265	141	264	219	229	198	152	137	394	284	318	342	232	216	265	221	332	383	299	376
ZMYM1	5205	356	734	1088	1008	657	527	511	590	926	724	824	651	960	556	650	517	608	544	604	642	994	936	761	566	748	921	681	823
RPL12P45	478	0	0	0	0	0	0	0	0	0	0	0	0	0	0	0	0	0	0	0	0	0	0	0	0	0	0	0	0
EFCAB14P1	463	0	0	0	0	0	0	0	0	0	0	0	1	0	0	1	0	0	0	0	0	0	0	0	0	0	0	0	1
ENSG00000284640	1886	1	1	7	9	8	4	0	0	2	0	0	0	4	2	0	1	4	1	4	2	16	7	6	12	5	4	0	2
SFPQ	7720	12546	8182	18227	17199	12648	11864	16381	17670	11286	13386	14770	14287	10083	6362	17836	17350	22476	18326	21885	20495	8829	8588	8950	9256	23205	29445	21680	25195
ZMYM4	7905	2002	2438	3459	3599	2322	2026	2093	2432	4651	4770	3877	3967	2948	2151	3555	3073	4370	3582	4441	4091	2623	2433	2564	2169	4457	5667	4309	4716
RN7SL503P	303	1	0	0	0	2	0	0	0	2	0	0	0	0	0	0	0	0	0	0	0	0	0	0	0	0	0	0	0
SNORA62	966	2	0	0	0	0	0	0	0	0	0	1	0	0	0	0	0	0	0	1	0	0	0	0	0	0	0	0	0
RPL5P4	886	6	5	16	10	13	9	16	16	3	7	6	4	15	16	8	14	14	14	11	10	13	15	16	6	16	35	22	20
ZMYM4-AS1	459	1	3	0	0	0	0	0	1	0	2	2	7	1	0	3	0	0	4	0	1	6	0	1	0	0	1	0	4
KIAA0319L	20873	1394	2449	1434	1414	2511	2551	2310	2479	1710	1904	2092	2126	1823	1756	1195	1188	2215	1669	2483	2358	3134	2919	2886	2676	2638	3287	2526	2925
ENSG00000236274	1003	0	0	0	0	0	0	0	0	0	0	0	0	0	0	0	0	0	0	0	1	0	0	1	1	1	0	0	0
NCDN	4917	1432	749	1724	1621	833	918	1027	1033	498	607	810	795	350	463	774	891	1315	957	1035	906	675	794	881	940	1636	1966	1413	1761
TFAP2E-AS1	1086	2	6	1	3	6	4	4	5	0	1	15	5	5	15	2	6	7	10	17	6	19	21	22	12	13	6	7	10
TFAP2E	4308	15	8	18	3	6	14	11	20	16	10	17	17	19	12	11	9	81	47	63	69	69	81	86	170	37	51	38	26
PSMB2	4528	2057	2034	4517	3774	2795	2668	1774	1932	1411	988	1755	1526	2734	2668	2980	2698	2606	2140	1582	1648	1401	1335	1909	1736	3861	4767	3618	4391
C1orf216	3049	349	233	560	523	333	292	278	296	247	307	354	350	297	296	369	405	296	252	192	177	233	202	382	414	771	1037	738	926
CLSPN	9591	955	765	1412	1382	701	699	838	955	523	839	539	348	584	583	1963	1814	798	710	463	383	802	772	1070	1285	2186	2998	2428	2778
ENSG00000232335	539	0	0	4	0	0	1	0	1	0	0	0	0	0	0	0	1	0	0	1	1	0	0	0	0	0	3	2	3
AGO4	7423	330	762	340	310	740	690	753	804	1111	917	1197	1241	1531	1084	1108	977	2069	1597	1795	1741	1604	1461	1260	1130	1432	1833	1261	1498
AGO1	14043	2116	2198	2727	2746	2804	2777	2673	3281	1954	2536	2196	1837	2142	1648	1245	1172	3417	2858	1686	1507	1193	1223	1573	1652	1833	2243	1597	1858
CFAP97P1	483	0	0	0	0	0	0	0	0	0	0	0	0	0	0	0	0	0	0	0	0	0	0	0	0	0	1	0	0
ENSG00000286899	1802	0	0	0	1	2	2	0	0	0	6	2	0	0	1	0	0	0	3	1	1	0	0	2	3	1	2	0	4
ENSG00000271914	396	0	0	0	0	0	0	0	0	0	0	0	0	0	0	0	0	0	0	0	0	0	0	0	0	0	0	0	0
AGO3	21153	374	529	499	590	630	485	524	676	1037	602	635	628	1752	1040	930	799	1387	1118	1285	1233	1419	1281	928	956	1155	1489	1248	1175
ENSG00000271554	659	2	1	5	1	4	6	0	3	5	0	2	4	0	1	0	0	2	0	0	0	1	1	2	7	1	2	3	2
ENSG00000232862	1674	0	0	0	5	0	0	0	1	3	0	2	2	0	1	3	1	14	7	8	4	1	4	19	19	11	8	10	6
TEKT2	1959	13	20	37	17	46	38	27	36	91	78	72	84	57	68	27	21	538	342	78	110	179	166	337	297	323	413	258	343
ADPRS	1651	455	470	510	539	538	531	378	336	328	301	470	460	500	587	454	527	691	536	396	414	507	491	648	668	870	1058	783	946
COL8A2	4669	85	119	97	106	99	111	70	90	5	13	38	32	13	11	3	6	4	0	4	1	1	1	7	4	3	2	1	4
TRAPPC3	3527	486	583	872	762	970	976	545	580	747	482	799	795	717	807	377	410	645	410	520	486	808	668	768	744	759	1116	743	941
MAP7D1	5271	1504	1411	1497	1433	2202	2342	1875	1846	1975	3229	3522	3636	3535	4496	3912	4655	4383	3240	2905	2755	3420	3134	3359	2996	6535	7798	5712	7161
RN7SL131P	256	0	0	0	0	0	0	0	0	0	0	0	0	0	0	0	0	0	0	0	0	0	0	0	0	1	0	0	1
THRAP3	4720	4684	3845	4612	4669	4200	4154	3633	4212	2562	4778	4565	3928	4781	3739	5972	5342	4812	3678	3107	3140	2612	2837	2734	2441	6844	9227	6576	7533
UBE2V2P4	259	0	0	0	0	5	0	0	0	0	0	0	0	0	0	0	0	0	0	0	0	0	0	0	1	0	0	1	0
SH3D21	8142	310	634	201	217	631	719	576	648	321	251	270	258	617	444	273	336	464	286	2164	2033	809	671	3296	3679	583	679	471	457
EVA1B	1242	0	0	0	0	0	0	0	0	0	0	0	0	0	0	0	0	0	0	0	0	0	0	0	0	0	0	0	0
ENSG00000286379	4878	5	18	3	1	22	39	17	17	3	0	3	2	62	11	12	8	13	10	35	22	40	36	42	65	12	28	22	22
STK40	5618	729	478	852	825	946	1009	770	804	610	653	858	969	2453	2339	1043	1287	2763	2026	2525	2490	1405	1175	2232	1859	3394	4263	3390	4005
LSM10	1506	628	343	1042	987	597	553	358	363	244	195	640	667	431	392	590	673	318	245	436	398	302	280	405	427	519	752	495	635
RNU4-27P	139	0	0	0	0	2	0	0	0	0	0	0	0	0	0	0	0	0	0	0	0	0	0	3	0	0	0	0	2
OSCP1	2788	34	39	65	76	47	62	43	60	191	123	191	253	129	97	144	122	292	212	169	185	48	64	198	151	246	290	231	245
SNORA63C	129	0	0	1	1	1	0	0	0	0	3	0	0	0	0	0	0	4	1	0	2	1	0	1	1	2	1	1	1
MRPS15	2863	1391	868	1800	1691	1431	1325	704	683	1235	732	1218	1294	1600	1519	1650	1688	737	514	568	563	647	635	792	686	1433	1803	1350	1679
CSF3R	10594	0	0	0	0	1	0	0	1	18	24	48	57	40	40	32	32	1	0	7	2	15	26	7	2	6	7	5	4
FTLP18	523	0	0	0	0	1	0	0	0	0	0	0	0	0	0	0	0	0	0	0	0	0	0	0	0	0	0	0	0
ENSG00000284705	2694	0	2	0	1	2	2	0	0	65	45	22	33	0	0	0	0	0	0	3	8	1	5	0	1	2	1	1	0
ENSG00000284720	1521	4	2	0	1	4	2	0	0	460	209	167	177	0	2	0	0	0	0	0	0	0	0	0	0	0	0	0	0
ENSG00000234481	778	0	0	0	0	2	0	0	0	7	7	2	1	0	0	0	0	0	0	0	0	0	0	1	0	0	0	0	0
GRIK3	10497	76	71	96	109	36	59	68	73	1077	1812	617	909	2	8	0	2	71	46	53	66	56	35	266	140	125	145	200	178
ENSG00000284650	1039	0	0	0	0	0	0	0	0	0	0	0	0	0	0	0	0	0	0	0	0	0	0	0	0	1	0	0	0
ENSG00000223944	3153	0	0	0	0	1	0	0	0	0	0	0	0	0	0	0	0	0	0	2	0	0	0	0	0	0	0	0	1
MIR4255	72	0	0	0	0	0	0	0	0	0	0	0	0	0	0	0	0	0	0	0	0	0	0	0	0	0	0	0	0
RNU6-636P	107	0	0	0	0	0	0	0	0	0	0	0	0	0	0	0	0	0	0	0	0	0	0	0	0	0	0	0	0
RNA5SP43	110	0	0	0	0	0	0	0	0	0	0	0	0	0	0	0	0	0	0	0	0	0	0	0	0	0	0	0	0
RPS29P6	145	0	0	0	0	0	0	0	0	0	0	0	0	0	0	0	0	0	0	0	0	0	0	3	0	0	0	0	0
ZC3H12A-DT	3462	5	14	21	23	50	53	17	22	6	9	8	4	11	9	2	0	5	4	13	18	4	13	16	6	4	7	6	8
ZC3H12A	3091	192	144	244	198	174	207	208	205	75	101	179	181	81	160	43	57	90	57	102	99	50	55	88	86	158	226	132	170
MIR6732	60	0	0	0	0	0	0	0	0	0	0	0	0	0	0	0	0	0	0	0	0	0	0	0	0	0	0	0	0
MEAF6	6061	543	602	1205	1156	725	722	465	490	894	598	708	773	1475	1063	1101	1065	1769	1228	1241	1212	903	737	1137	1026	1588	2111	1703	1908
MIR5581	60	7	2	4	2	2	0	7	10	5	6	1	1	3	9	0	5	20	16	18	18	26	39	39	35	19	22	12	13
SNIP1	5718	287	303	437	377	437	338	284	322	336	344	428	409	495	327	332	269	470	323	616	625	363	305	437	448	576	753	506	565
FTH1P1	532	3	5	1	0	0	1	0	1	0	1	1	0	0	1	0	1	1	0	0	2	2	7	7	20	4	4	2	5
ENSG00000237749	253	1	2	0	1	7	3	2	3	0	0	3	0	0	0	1	1	0	1	1	1	0	0	4	1	2	4	1	2
DNALI1	4456	195	270	182	194	318	345	228	241	652	515	481	517	550	391	98	96	1473	1032	1009	969	608	681	928	755	1110	1394	967	1204
GNL2	5747	1615	1478	3783	3578	2205	2113	1636	1828	1444	1438	1813	1682	2125	1978	4040	3641	1090	828	901	895	995	991	1125	959	1906	2480	1881	2350
ENSG00000284748	1326	0	0	0	0	0	0	0	0	0	0	1	0	0	0	0	0	2	0	0	0	1	0	0	0	0	0	0	0
RSPO1	3058	1	2	5	4	3	0	1	4	0	0	3	2	0	0	4	1	9	10	17	25	35	33	102	32	84	101	66	44
C1orf109	4443	566	482	975	785	567	441	453	506	330	361	499	415	740	723	887	973	645	474	437	436	376	451	401	325	944	1123	832	1009
CDCA8	2406	926	1017	1364	1203	1266	1275	848	1037	795	733	712	480	2018	2270	1750	1815	1128	881	734	649	1880	1766	1202	881	1980	2475	1942	2243
EPHA10	8152	78	46	44	52	44	36	11	17	1	9	13	5	1	0	0	1	97	119	70	63	27	44	93	64	37	46	39	49
ACTN4P2	1892	0	0	0	0	0	2	0	0	0	0	0	0	0	0	0	0	3	0	1	0	0	0	0	0	0	1	0	0
ENSG00000227416	429	1	0	0	0	0	0	0	0	0	0	0	0	0	0	0	0	0	0	0	1	0	0	0	0	0	0	0	0
MANEAL	2973	147	162	178	194	74	66	82	96	104	142	101	65	2	10	127	112	288	194	121	156	18	17	28	42	81	120	57	90
ENSG00000233728	700	0	0	0	0	0	0	0	0	0	0	0	0	0	0	0	0	0	0	0	0	0	0	0	0	0	0	0	0
YRDC	1848	315	259	695	640	375	277	219	263	372	212	360	311	415	407	368	349	251	214	173	202	193	162	210	226	318	343	293	418
C1orf122	2231	754	392	741	685	544	691	594	451	436	370	764	787	299	531	563	648	619	433	484	557	505	517	608	553	940	1170	736	985
MTF1	7989	251	267	402	395	173	212	200	297	308	455	266	282	315	336	305	385	551	460	529	578	371	350	354	338	450	524	462	498
ENSG00000235673	691	0	0	0	0	0	0	0	0	0	0	1	0	0	0	0	0	0	0	0	0	0	0	0	0	0	0	0	0
ENSG00000230955	481	0	0	0	0	0	0	0	0	0	0	0	0	0	0	0	0	0	0	0	0	0	0	0	0	0	0	0	0
INPP5B	8930	445	497	554	560	690	653	573	690	370	341	494	443	456	336	577	575	459	448	549	522	424	333	406	385	584	682	506	582
SNORA63	839	2	0	0	0	0	3	0	0	0	0	0	0	4	0	0	0	0	0	1	0	9	0	3	0	0	0	0	1
RNU6-584P	95	2	1	0	0	0	0	0	1	1	0	0	0	0	0	0	0	0	0	0	1	2	0	0	1	0	0	1	0
SF3A3	3894	2988	2309	5713	5449	3122	2877	1995	2244	2004	1882	2106	1778	3068	2296	4830	4309	2954	2209	2537	2453	1461	1417	2368	2414	3831	5200	3752	4554
RNU6-510P	108	2	5	2	1	1	6	2	2	9	7	4	5	41	23	6	5	9	20	25	25	10	6	3	6	13	24	23	23
FHL3	2004	606	470	1142	1172	816	877	513	488	280	278	791	742	1545	1738	887	993	431	367	1210	1323	445	420	598	435	535	657	454	544
UTP11	3381	838	595	1637	1494	864	937	525	535	592	470	669	560	1192	891	1243	1158	531	426	426	506	539	454	536	550	870	1090	729	1034
POU3F1	2965	768	689	735	632	618	593	276	304	0	2	43	14	3	4	7	15	54	55	3406	3471	2045	2041	1054	1110	692	757	296	354
MIR3659HG	684	22	44	12	11	39	45	21	17	1	2	0	1	1	8	5	6	7	3	101	132	95	71	89	129	53	56	31	34
ENSG00000223589	340	1	3	0	0	0	0	0	0	0	0	1	0	0	0	0	2	0	0	0	1	1	20	1	4	5	4	1	2
MIR3659	99	1	1	0	0	0	0	0	2	0	0	0	0	0	0	0	0	0	0	2	0	10	3	0	4	0	0	1	0
LINC02786	1562	0	2	0	0	0	0	0	3	0	0	0	0	0	0	0	0	0	0	0	1	2	0	0	0	0	0	0	0
ENSG00000286552	1033	0	0	0	0	2	0	0	0	0	0	0	0	0	0	0	0	0	0	2	0	0	0	0	0	0	0	0	0
ENSG00000287987	1235	0	0	0	1	0	0	0	2	0	0	1	0	0	0	0	0	0	0	0	0	0	2	0	0	0	0	0	0
LINC01343	2573	0	2	0	1	2	4	4	7	0	0	1	1	0	0	0	0	0	1	0	1	10	7	1	0	0	3	0	0
ENSG00000275350	585	0	0	0	0	0	1	0	3	0	0	0	0	0	0	0	0	0	0	2	0	0	0	2	0	3	3	6	3
RNU6-753P	107	0	0	0	0	0	0	0	0	0	0	0	0	0	0	0	0	0	0	0	0	0	0	0	0	0	0	0	2
LINC01685	3673	0	0	0	0	2	0	0	0	0	0	0	1	0	0	0	0	0	0	11	21	1	0	0	0	3	0	4	0
HSPA5P1	1960	7	2	5	8	1	3	6	7	2	4	8	10	0	1	0	2	1	3	4	1	0	0	0	0	0	0	3	1
ENSG00000284632	1240	0	0	0	0	0	0	0	1	0	0	0	0	0	0	0	0	0	0	0	0	0	0	0	0	0	0	0	0
RRAGC	5116	150	169	413	395	230	244	135	161	389	296	521	519	477	348	328	324	316	276	285	312	251	212	260	127	424	504	340	411
ENSG00000273637	2171	0	0	0	0	0	0	0	0	0	0	0	0	0	0	0	0	0	0	0	0	0	0	0	0	0	0	0	0
RRAGC-DT	2099	2	4	0	7	5	3	10	6	5	2	14	5	38	42	18	18	22	18	23	22	19	25	19	16	28	33	13	26
MYCBP	2773	290	272	624	565	601	491	287	327	377	269	358	328	291	231	437	277	244	202	235	277	203	197	379	269	451	617	472	533
ENSG00000274944	3251	0	0	0	0	0	0	1	0	0	1	1	0	0	1	0	0	0	2	2	0	0	2	1	1	2	0	1	0
GJA9	2439	0	0	0	0	0	0	2	1	0	2	0	1	0	1	0	0	1	0	1	1	1	4	0	0	8	6	3	3
RHBDL2	2826	1	18	16	5	12	13	8	4	1	0	8	5	25	18	5	4	15	11	8	8	2	5	2	3	35	27	17	26
RNU6-605P	108	0	0	0	0	0	0	0	0	0	0	0	0	2	0	0	0	0	0	0	0	0	0	0	0	0	0	0	2
EIF1P2	350	0	0	0	0	0	0	0	0	0	0	0	0	0	0	0	1	0	0	0	0	0	0	0	0	1	0	0	0
AKIRIN1	2688	5259	6360	10406	9438	5666	5217	5117	5764	3064	2579	4681	4361	4300	3804	4795	4952	4167	3376	3424	3508	3040	2755	3402	3610	5458	6746	4937	5936
NDUFS5	548	2069	2306	3220	2832	3710	3710	1989	1991	1772	989	1366	1334	2071	2046	1479	1694	1415	1108	773	827	1196	1230	1759	1390	2811	4136	2865	3557
MACF1	70573	6619	8204	9549	10444	6840	6406	9153	10952	6349	7797	5896	6062	7827	5930	6566	6216	10272	8555	16124	15241	20619	20796	7880	6988	9944	12053	9993	10066
RNU6-608P	104	0	0	0	0	0	0	0	0	0	0	0	0	0	0	0	0	0	0	0	0	3	4	3	3	1	1	8	0
RNA5SP44	133	0	0	0	0	0	0	0	1	0	0	0	0	0	0	0	0	0	0	0	0	0	0	0	1	1	2	1	0
ENSG00000287422	1941	0	0	0	2	2	0	0	0	0	0	1	0	0	0	1	0	0	0	1	0	8	4	1	2	1	0	2	0
ENSG00000226438	558	0	0	0	0	0	4	0	0	0	0	0	0	0	0	0	0	0	4	0	2	0	0	0	1	0	2	0	1
HSPE1P8	288	0	0	0	0	3	2	0	1	0	0	0	0	0	0	0	0	1	0	0	0	1	1	8	3	0	4	6	1
BMP8A	5636	50	74	33	24	65	83	34	62	86	93	54	63	39	41	20	11	196	146	73	81	171	187	173	166	127	148	100	106
OXCT2P1	1535	14	39	67	44	60	39	40	48	33	53	149	129	6	1	67	56	3	0	12	27	49	27	47	28	37	61	25	23
PPIEL	6310	80	86	30	33	144	152	141	145	218	103	99	95	145	138	39	30	554	401	289	241	519	454	433	495	368	524	343	418
PABPC4	10274	5020	4602	8048	7424	5179	4643	4511	4725	2499	2737	3049	2762	5988	6525	6865	7002	4291	3132	4363	4267	3369	3147	2504	2128	5782	7366	5259	6305
PABPC4-AS1	1408	15	18	10	18	22	10	21	27	6	11	7	4	24	16	11	16	15	8	10	10	25	30	15	3	10	21	21	23
SNORA55	135	0	0	0	0	0	0	0	0	0	0	0	0	0	0	0	0	0	0	0	0	0	0	0	0	0	0	0	0
HEYL	4077	71	98	113	157	71	87	48	59	38	96	92	60	295	307	75	57	88	62	85	66	439	352	139	120	277	325	144	166
ENSG00000225903	304	0	0	0	0	0	0	0	0	1	0	0	0	0	0	0	0	0	0	0	0	0	0	2	0	1	0	0	0
NT5C1A	9068	0	0	0	1	1	0	0	0	1	4	1	2	3	0	0	1	1	2	10	13	8	4	12	11	8	2	5	3
HPCAL4	4758	20	38	73	73	23	22	4	10	0	0	1	1	7	0	6	7	21	35	15	15	24	12	107	98	9	13	8	14
PPIE	11124	551	800	627	579	1055	1027	490	598	891	664	746	826	1009	893	965	888	1123	763	792	840	936	1024	1070	845	1303	1627	1180	1499
ENSG00000225333	568	0	0	0	0	0	0	0	0	0	0	0	0	1	0	0	0	0	0	0	0	0	0	0	0	0	0	0	0
RNU7-121P	62	0	0	0	0	0	0	0	0	0	0	0	0	0	0	0	0	0	0	1	0	0	0	0	0	0	0	0	0
ENSG00000289711	286	0	0	0	0	0	0	0	0	0	0	0	0	0	0	0	0	0	0	0	0	0	0	0	0	0	0	0	0
BMP8B	4826	30	24	26	22	67	37	33	16	17	34	22	20	22	12	9	12	53	40	19	26	38	22	118	78	53	66	44	69
OXCT2	1826	43	47	86	64	74	48	50	62	33	54	213	180	5	6	60	64	2	1	15	27	29	33	39	29	42	47	36	20
BMP8B-AS1	1218	1	2	0	1	0	1	0	0	0	1	0	0	0	0	0	0	0	0	0	0	0	1	1	0	0	0	0	0
ENSG00000261798	1196	0	3	2	2	2	5	0	2	0	0	2	2	0	0	0	0	0	0	1	0	0	1	1	1	0	1	0	0
ENSG00000229213	154	0	0	0	0	0	0	0	0	0	0	0	0	0	0	0	0	0	0	0	0	0	0	0	0	0	0	0	0
ENSG00000284719	2616	0	0	3	1	0	0	1	2	0	1	5	0	3	0	3	3	0	0	6	1	0	0	0	1	4	0	1	1
LINC02811	673	0	0	0	2	0	0	0	2	0	1	0	0	0	0	0	0	0	0	0	0	0	0	0	1	0	0	0	0
TRIT1	6533	398	445	987	824	526	618	392	494	632	493	614	588	730	628	807	763	726	550	441	445	532	512	1246	1055	988	1256	957	1173
MYCL	5063	353	605	362	436	722	697	352	347	687	765	1000	1165	53	67	195	173	1617	1071	1207	1193	347	399	704	457	731	881	601	650
MYCL-AS1	785	0	1	7	2	0	0	0	0	0	0	0	2	0	0	2	2	0	4	1	0	0	0	0	0	1	7	1	1
MFSD2A	4007	419	159	365	349	262	250	172	204	59	83	99	65	52	48	42	48	186	133	10	4	48	27	144	129	147	201	141	192
ENSG00000228477	725	9	5	9	1	9	9	6	13	0	1	7	3	1	1	3	6	10	6	3	1	5	4	11	16	5	6	1	7
CAP1	3814	3534	3850	6464	6089	5169	4848	3073	3716	4565	4088	4614	4576	6492	5368	4591	4348	3050	2490	2593	2640	1840	1849	1874	1923	3171	4068	3146	3607
PPT1	3372	2683	2760	5192	4892	3181	2841	2087	2160	3160	2656	2940	2544	4930	3298	3326	2904	2308	1867	1918	2019	1944	1868	2144	2133	3003	3847	2917	3525
OAZ1P1	685	0	0	0	0	0	0	0	0	0	0	0	2	0	0	0	1	0	0	0	0	0	0	0	0	0	0	0	0
RLF	6232	439	1022	996	985	771	651	617	681	991	1115	701	743	1286	917	1522	1161	1014	960	1078	1053	932	1017	1921	1873	868	1075	823	926
RNU6-1237P	107	0	0	0	0	0	0	0	0	0	0	0	0	0	0	0	0	0	0	0	0	0	0	0	0	0	0	0	0
TMCO2	846	0	0	0	0	0	0	0	0	0	0	0	0	0	0	0	0	0	0	0	1	3	0	0	0	0	0	0	0
ZMPSTE24-DT	1639	66	107	96	66	180	182	105	76	194	69	165	146	240	106	195	181	282	217	278	303	241	289	342	216	332	377	216	270
ZMPSTE24	4022	892	551	2893	2703	807	682	628	683	1502	1395	1454	1461	1176	670	1515	1127	1008	935	819	763	340	339	785	815	1187	1597	1177	1412
ENSG00000231296	313	1	1	1	0	0	0	0	0	0	1	0	0	0	1	0	0	1	0	1	0	7	3	3	3	0	2	1	2
COL9A2	4215	99	72	26	42	201	174	97	135	3951	4703	821	1240	1254	1551	522	719	502	350	395	395	1192	1159	367	287	564	647	381	580
ENSG00000227311	480	1	0	1	0	1	0	0	1	0	0	0	0	0	0	0	0	0	0	0	0	0	0	0	0	2	2	0	0
SMAP2	3601	145	133	216	201	142	144	159	165	368	325	209	292	477	392	340	395	655	542	405	456	325	296	748	650	733	1029	672	843
ENSG00000213172	418	0	0	0	0	0	0	0	0	0	0	0	0	0	0	0	0	0	0	0	0	0	0	0	0	0	0	0	0
ENSG00000290111	202	0	0	0	0	0	0	0	0	0	0	0	0	0	0	0	0	0	1	0	1	0	2	0	3	0	0	0	0
ENSG00000284677	673	0	0	0	0	0	1	0	0	0	0	0	0	0	1	0	1	4	0	4	6	0	0	1	0	1	6	1	2
ZFP69B	2566	80	97	133	131	85	62	79	74	197	130	94	59	336	255	163	146	169	170	196	168	184	189	166	186	248	278	172	231
ENSG00000260920	2449	71	62	113	102	119	88	52	84	133	83	107	68	375	174	128	105	185	147	216	161	125	145	175	99	302	354	300	309
ENSG00000279667	1005	4	6	3	4	19	15	10	3	7	0	11	3	66	12	8	3	26	29	11	12	27	13	17	16	16	24	11	15
ZFP69	3173	69	95	146	141	176	150	87	108	158	144	135	105	207	111	154	139	187	151	166	119	141	127	162	156	200	269	174	187
EXO5-DT	605	4	12	0	0	7	7	12	11	6	14	5	4	8	9	3	2	11	13	4	6	19	10	39	52	8	13	10	11
EXO5	2574	58	63	97	96	93	105	77	88	49	77	76	81	41	73	101	104	89	117	89	89	65	95	178	180	200	247	162	214
ENSG00000227278	432	0	0	0	0	0	0	0	0	0	0	0	0	0	0	0	0	0	0	1	1	2	0	0	2	0	0	0	2
ENSG00000238186	546	5	29	13	15	9	8	7	13	15	6	10	3	5	5	6	7	23	16	9	12	8	11	15	26	24	31	13	24
ZNF684	3101	68	80	125	125	169	151	85	81	167	78	76	53	140	108	69	54	114	71	71	40	108	92	107	76	113	164	137	174
ENSG00000286838	720	0	0	0	3	0	0	0	0	0	0	0	1	0	0	0	0	0	0	0	0	0	2	0	0	0	0	0	0
ENSG00000236505	126	0	0	0	0	0	0	0	0	0	0	2	0	0	0	0	0	0	0	0	0	0	0	0	0	1	0	0	0
GTF2F2P2	721	0	0	0	0	0	0	0	0	0	0	0	0	0	0	0	0	0	0	0	0	0	0	0	0	0	4	0	0
RIMS3	7259	722	1066	502	517	1597	1493	1073	1180	482	742	698	576	753	484	1081	1161	1780	1459	699	628	1810	1869	1814	1711	1196	1465	1112	1221
ENSG00000287743	1672	8	1	3	5	6	1	2	4	2	2	0	0	5	2	2	4	1	2	0	3	1	0	4	2	1	1	0	1
ENSG00000237899	471	4	2	6	8	7	1	13	14	0	1	12	1	1	2	4	2	8	5	6	1	4	5	23	15	20	22	20	30
NFYC-AS1	1695	57	45	21	12	44	39	41	64	29	30	37	16	52	32	11	21	82	52	33	18	99	73	133	148	109	123	94	91
NFYC	5990	781	782	1087	1072	855	840	657	780	501	416	551	598	516	647	760	765	1735	1236	1209	1273	894	869	1278	1005	1793	2330	1805	1994
MIR30E	92	0	0	0	0	0	0	0	0	0	0	0	0	0	0	0	0	0	0	0	0	0	0	0	0	1	1	0	0
MIR30C1	89	0	0	0	0	0	0	0	0	0	0	0	0	0	0	0	0	0	0	0	0	0	0	0	0	0	0	0	0
KCNQ4	4408	117	143	59	62	100	98	104	101	18	19	69	39	12	41	7	18	121	101	50	60	137	90	139	93	258	368	228	271
RN7SL326P	296	0	0	0	0	0	0	0	0	0	0	0	0	0	0	0	0	0	0	0	0	0	0	0	0	0	0	0	0
CITED4	1310	351	334	227	215	320	339	249	232	49	81	257	174	12	31	31	19	252	185	144	157	188	183	186	222	380	403	305	355
ENSG00000229528	471	0	0	0	0	0	0	0	0	0	0	0	1	0	0	0	0	0	0	0	0	0	0	0	0	0	0	0	0
ENSG00000228940	921	0	0	0	0	0	0	0	0	0	0	1	2	0	0	0	0	0	0	0	0	0	0	0	0	0	1	0	0
ENSG00000286668	1354	0	0	0	0	0	0	0	0	0	0	0	0	0	0	0	0	0	0	0	0	0	0	0	0	1	0	0	0
UBE2V1P8	265	0	0	0	0	0	0	0	0	0	0	0	0	0	0	0	0	0	0	0	0	0	0	0	0	0	0	0	0
CTPS1	11958	2495	1771	4101	4064	1644	1724	1868	1990	1213	1612	1668	1387	1870	2057	2701	2622	1708	1373	1132	1002	1438	1451	1470	1384	3815	4840	3566	4343
SLFNL1-AS1	4800	33	52	28	22	16	47	41	52	36	22	25	26	42	43	37	50	66	47	35	41	157	147	232	257	84	112	80	70
SLFNL1	4318	8	14	1	5	12	17	15	30	9	16	14	20	26	16	20	42	54	28	33	36	41	50	55	65	59	81	39	47
SCMH1	4602	332	336	229	192	367	380	379	472	336	321	263	273	899	866	970	1166	1482	1110	694	597	1034	982	922	662	1540	1910	1313	1643
RPL23AP17	499	0	0	0	0	0	0	0	10	0	0	0	0	0	0	0	1	0	1	2	0	4	1	4	2	1	3	1	1
ENSG00000287400	4437	0	2	0	0	7	1	3	2	0	3	0	0	0	7	3	6	3	7	7	7	12	3	5	0	8	2	1	3
SCMH1-DT	2252	0	2	0	1	0	0	0	0	0	0	6	0	3	6	1	1	0	0	1	1	4	3	1	0	0	2	2	0
ENSG00000213987	313	0	0	0	0	0	0	0	0	0	0	0	0	0	0	0	0	0	0	0	1	0	0	0	0	0	0	0	0
ENSG00000286640	1369	0	0	0	0	3	3	3	6	1	1	1	1	10	7	0	4	2	3	83	86	75	62	121	91	124	130	104	130
FOXO6	2495	59	128	67	52	97	104	97	91	4	20	33	44	36	35	7	7	15	13	46	44	220	194	128	152	107	115	78	120
FOXO6-AS1	394	0	2	0	1	3	1	0	0	0	0	1	0	0	1	0	0	0	0	0	0	5	1	3	4	1	0	1	1
RNA5SP45	92	0	0	0	0	0	0	0	0	0	0	0	0	0	0	0	0	0	0	0	0	0	0	0	0	0	0	0	0
EDN2	1649	4	0	3	0	0	2	2	0	0	0	0	0	0	0	0	0	0	0	0	1	1	0	2	1	0	2	0	2
HIVEP3	14625	14	14	65	63	53	28	34	49	7	8	26	15	97	142	24	14	85	47	51	45	49	27	83	62	37	63	49	64
ENSG00000230881	265	0	0	0	0	0	0	0	0	0	0	0	0	0	0	0	0	0	0	0	0	0	0	0	0	0	0	0	0
ENSG00000230638	2242	0	0	6	0	5	6	1	6	5	0	1	0	0	2	0	0	0	0	1	0	0	0	0	0	0	0	0	0
ENSG00000284895	81	0	0	0	0	0	0	0	0	0	0	0	0	0	0	0	0	0	0	0	0	0	0	0	0	0	0	0	0
ENSG00000287587	1188	1	0	0	0	0	2	0	0	0	1	1	0	0	0	0	0	0	0	1	0	0	0	4	0	0	0	4	0
HNRNPFP1	1133	0	0	0	0	0	0	0	0	0	0	0	0	0	0	0	0	0	0	0	0	0	0	0	0	0	0	0	0
ENSG00000228776	454	0	0	0	0	0	0	0	0	0	0	0	0	0	0	0	0	0	0	0	0	0	0	0	0	0	0	0	0
GUCA2B	604	0	0	0	0	0	0	0	0	0	0	0	0	0	0	0	0	0	0	0	0	0	0	0	0	0	0	0	0
GUCA2A	597	0	0	0	0	0	0	0	0	2	2	0	1	0	0	0	0	0	0	0	0	0	1	0	0	0	0	0	0
FOXJ3	6896	1246	1244	1596	1649	1289	1123	1148	1448	2805	2112	1799	1761	2224	1640	1715	1489	1965	1625	2307	2264	3062	2816	2173	2163	2032	2400	1822	2099
ENSG00000227527	661	1	0	5	4	6	3	4	2	7	4	7	7	0	3	3	6	5	1	4	7	0	0	13	1	6	7	10	6
RIMKLA	10638	245	635	543	552	374	435	131	150	116	86	94	69	0	3	4	0	232	211	61	78	31	36	864	940	143	156	117	131
ENSG00000235002	397	0	0	0	0	0	0	2	0	1	0	0	0	0	0	0	0	1	0	0	0	0	0	0	0	0	1	0	0
ZMYND12	2181	0	7	3	3	34	25	13	9	13	16	8	6	10	9	1	7	7	9	23	21	12	1	15	10	20	34	13	23
PPCS	3412	332	535	685	549	915	734	423	389	651	462	913	832	554	506	610	518	476	372	491	453	233	197	341	263	495	608	410	589
CCDC30	25199	14	36	54	53	29	27	27	42	107	53	98	81	38	48	21	20	424	332	391	295	106	95	358	301	391	438	357	378
RPS3AP11	755	0	0	0	0	0	0	0	0	0	0	0	0	0	0	0	0	0	0	0	0	0	0	0	0	0	0	0	0
TMSB4XP1	135	5	2	2	1	0	3	2	1	0	0	1	0	1	0	0	2	1	1	2	0	0	0	0	0	1	1	2	2
RNU6-536P	107	0	0	0	0	0	0	0	0	0	0	0	0	0	0	0	0	0	0	0	0	1	3	0	0	0	0	0	0
ENSG00000236180	421	0	0	0	0	0	0	0	1	6	0	0	0	0	2	0	0	2	0	0	1	0	2	0	0	2	0	1	3
PPIH	5095	424	421	593	557	644	593	398	485	374	222	418	343	564	434	608	569	482	381	430	370	478	489	591	560	805	1079	769	981
ENSG00000285728	3472	54	71	37	50	98	82	41	104	66	31	54	60	55	49	51	69	111	83	87	88	134	107	157	127	140	206	155	171
ENSG00000234917	601	2	0	2	2	0	2	1	0	1	0	1	1	4	1	0	1	11	5	5	3	1	2	4	1	1	4	9	12
YBX1	3395	24968	22221	32385	31382	28211	27617	17455	19024	11145	11898	14006	12779	20640	22989	20243	21693	20228	15561	11558	11147	20485	19878	25609	23957	39223	52814	37610	46134
CLDN19	3602	205	312	131	105	215	276	317	291	710	986	529	535	174	223	70	64	31	30	76	71	42	40	103	90	112	112	60	95
P3H1	6766	1310	1167	1867	1774	1956	1702	1153	1124	1158	845	1218	1287	2242	2480	1434	1709	1259	959	1336	1247	2326	2500	1856	1748	2082	2577	1844	2475
C1orf50	5612	100	85	102	134	63	88	70	115	106	104	129	123	119	111	191	123	328	269	241	253	237	262	265	275	352	430	350	295
ENSG00000283580	1345	0	0	0	0	0	0	0	0	0	0	0	0	0	0	0	0	0	0	0	0	0	0	0	0	0	0	0	0
C1orf50-AS1	484	0	0	0	0	0	0	0	0	0	0	0	0	0	0	0	0	0	0	0	0	0	0	0	0	0	0	0	0
TMEM269	4398	6	18	18	5	38	32	18	24	45	23	52	34	100	40	30	16	76	69	32	36	197	141	91	90	46	60	50	41
SVBP	1353	209	223	364	311	397	371	145	166	285	149	322	340	272	335	227	218	500	311	273	263	251	257	327	231	526	673	439	570
ERMAP	5720	88	141	181	157	113	120	149	128	96	106	118	117	236	218	176	160	244	206	293	277	64	49	80	45	237	310	231	266
ZNF691-DT	3784	34	23	32	52	11	15	59	26	20	22	18	17	22	14	34	38	30	47	52	65	3	4	31	28	94	123	57	90
ZNF691	2036	301	345	439	426	335	356	193	251	255	126	263	184	149	152	165	173	284	214	275	290	189	144	422	456	491	606	411	486
ENSG00000233708	1962	0	0	1	1	2	3	3	2	0	0	1	4	0	0	0	0	6	4	3	2	0	0	8	0	2	1	1	4
MKRN8P	1326	0	1	0	1	0	0	0	0	0	0	0	0	0	0	0	0	0	1	1	2	0	0	0	0	0	0	0	0
ATP6V1E1P1	681	0	0	2	0	0	0	0	0	0	0	1	1	0	0	0	2	0	3	0	1	3	1	0	0	0	4	0	1
ENSG00000288955	1390	1	1	0	0	0	1	0	0	0	0	0	1	2	1	0	0	3	1	0	0	0	0	4	1	9	3	8	7
SLC2A1	6614	5239	12677	11775	11502	10478	13370	5584	5825	849	861	1246	784	826	1397	1363	1132	4200	3230	5346	4918	11717	11462	34538	35599	16941	21508	16102	19108
ATP6V0CP4	440	4	3	1	3	0	3	0	0	3	0	0	0	0	0	0	0	0	0	1	1	0	10	24	19	6	3	2	3
SLC2A1-DT	4287	24	71	18	18	99	73	64	42	6	2	10	7	24	16	7	0	15	12	8	8	67	78	188	197	28	38	20	26
ENSG00000283973	1097	4	5	0	1	4	1	6	4	0	1	1	0	0	0	0	0	0	0	2	1	22	4	21	21	4	2	3	2
RNU6-880P	107	2	0	0	1	3	1	0	0	0	1	0	0	0	0	0	0	0	0	1	0	3	3	2	7	0	2	1	3
ENSG00000277513	412	0	1	0	0	0	0	0	0	0	0	0	0	0	0	0	0	0	0	0	0	0	0	0	0	0	0	0	0
FAM183A	843	17	29	5	7	10	12	31	27	6	9	7	4	15	24	1	8	17	11	16	25	47	20	115	103	77	115	93	104
EBNA1BP2	3561	1591	1059	3539	3239	1145	1185	815	872	514	356	819	898	1081	1039	1538	1658	870	618	649	673	333	331	484	497	1394	1825	1278	1640
MIR6733	61	0	0	0	0	0	0	0	0	0	0	0	0	0	0	0	0	0	0	0	0	0	0	0	0	0	0	0	0
CFAP57	5583	14	7	17	9	9	8	12	13	15	13	20	20	12	10	2	1	62	47	21	12	6	10	44	48	46	55	36	38
RNA5SP46	120	0	0	0	0	0	0	0	0	0	0	0	0	0	3	0	0	0	0	0	0	3	0	0	0	0	0	2	0
TMEM125	2138	452	445	910	815	739	695	477	476	249	232	419	436	3	10	1	5	7	5	6	0	31	20	12	7	3	10	9	8
C1orf210	1522	115	111	134	94	270	250	160	183	293	133	228	238	0	8	1	0	0	0	0	2	0	1	3	1	2	2	1	4
TIE1	6705	59	99	555	550	345	422	338	296	2	13	69	39	116	92	47	65	20	8	44	29	94	54	16	7	24	9	12	12
MPL	3937	5	16	10	9	12	12	15	11	9	21	7	14	149	183	36	24	5	3	8	6	4	8	10	0	6	8	4	10
ENSG00000287113	557	0	6	2	2	2	3	0	1	0	0	2	1	1	3	0	0	0	0	0	0	0	2	1	0	1	1	0	0
CDC20-DT	679	5	11	0	0	14	15	10	6	3	0	1	1	8	9	8	6	1	1	1	7	10	11	9	1	4	6	8	4
CDC20	2012	3482	3349	5138	5002	3851	3774	3082	3087	1352	1921	2110	1503	2632	3603	3167	3526	2043	1509	1598	1573	4156	3854	1933	1323	3772	4889	3302	4098
ELOVL1	2506	455	387	667	602	386	363	285	369	366	347	492	580	488	660	486	497	353	305	263	246	265	235	283	284	430	567	414	546
MIR6734	68	0	0	0	0	0	0	0	0	0	0	0	0	0	0	0	0	0	0	0	0	0	0	0	0	0	0	0	0
ENSG00000288772	430	5	0	8	3	2	5	4	5	6	4	4	7	3	5	4	3	7	5	9	9	1	6	8	9	6	7	4	8
MED8	2704	239	245	501	451	384	300	198	215	209	169	246	265	411	367	324	294	424	338	335	362	254	197	220	205	498	752	498	617
MED8-AS1	731	8	3	9	11	12	6	5	8	11	2	4	4	8	3	6	5	8	5	16	13	5	6	3	11	15	23	20	9
SZT2	26354	390	471	276	294	359	392	683	712	758	1021	579	653	478	668	488	533	1455	1176	1512	1377	1002	1055	1162	1120	1305	1618	1139	1244
SZT2-AS1	699	0	0	0	0	0	0	0	0	0	0	0	0	0	0	0	0	0	0	0	0	0	0	0	0	0	0	0	0
MIR6735	73	0	0	0	0	0	0	0	0	0	0	0	0	0	0	0	0	0	0	0	0	0	0	0	0	0	0	0	0
HYI	2754	0	0	0	0	0	0	0	0	0	0	0	0	0	0	0	0	0	0	0	0	0	0	0	0	0	0	0	0
HYI-AS1	545	0	2	0	1	0	0	0	0	0	0	0	2	0	1	0	0	2	0	0	1	0	0	0	2	0	2	1	1
PTPRF	10712	7687	10188	5707	6829	6363	7139	11087	12555	7494	13754	10690	10827	3816	5114	5490	5958	10961	8500	17682	17644	12827	13024	12008	11755	10125	12618	8668	9400
KDM4A	5184	1120	1062	1406	1415	1133	1142	854	973	634	619	772	757	640	720	374	377	1152	870	798	734	790	709	907	950	867	1127	831	997
ENSG00000284989	4037	0	0	0	0	0	0	0	0	0	0	0	0	0	0	0	0	0	0	0	0	0	0	0	0	0	0	0	0
KDM4A-AS1	4302	90	53	50	59	73	64	41	51	23	35	51	30	31	26	39	35	62	51	91	73	100	70	149	154	157	179	110	135
ST3GAL3	19448	40	40	37	45	36	30	20	33	24	16	31	15	114	68	42	46	85	58	66	63	411	358	239	163	115	139	128	120
ST3GAL3-AS1	469	0	0	0	0	0	0	0	0	0	0	0	0	0	0	0	0	0	0	0	0	0	2	3	3	5	0	0	3
ENSG00000233674	271	0	0	0	0	0	0	0	0	0	0	0	0	0	0	0	0	0	0	0	0	0	2	1	0	0	0	0	1
MIR6079	62	0	0	0	0	0	0	0	0	0	0	0	0	0	0	0	0	0	0	0	0	0	0	0	0	0	0	0	0
SHMT1P1	1312	2	1	0	0	0	0	0	0	0	0	0	1	0	0	0	1	0	0	0	0	2	3	1	0	5	1	5	5
ARTN	2657	358	228	156	144	277	249	250	251	19	15	66	28	0	9	7	1	16	25	10	4	34	48	72	73	30	84	38	44
LINC02918	2224	12	21	11	8	16	34	5	19	1	3	2	6	11	9	11	6	17	9	21	16	3	2	118	82	12	7	12	9
ENSG00000288573	823	4	9	5	3	3	1	3	2	0	1	1	1	3	2	4	2	6	8	6	6	0	2	27	28	1	3	5	1
IPO13	5072	682	506	997	941	581	608	636	636	438	669	620	572	493	653	415	511	1405	1075	984	1072	378	427	591	546	1195	1424	1083	1176
ENSG00000285649	2044	2	0	2	7	5	1	2	0	0	1	3	0	3	1	0	0	2	2	2	3	0	1	0	0	4	8	1	0
DPH2	2930	1185	588	1738	1581	627	674	674	737	258	342	617	523	245	377	750	777	538	358	496	476	228	252	323	273	826	1035	699	865
ATP6V0B	3239	1259	672	1559	1531	1258	1309	861	880	922	623	1133	1172	1080	1454	994	1093	1296	902	1049	1063	676	698	855	864	1378	1772	1249	1580
B4GALT2	5472	1782	1746	1658	1728	1888	1855	1776	1870	1229	1792	2457	2527	1158	1936	2726	3009	2221	1710	1520	1530	1417	1438	1624	1593	3428	4226	3054	3858
CCDC24	3563	185	327	265	265	414	388	267	277	410	250	489	493	47	130	44	52	262	177	320	330	207	164	472	439	291	364	229	288
SLC6A9	5249	604	244	282	320	250	340	331	412	101	91	148	233	140	200	281	330	378	242	132	81	258	275	446	460	703	932	740	817
ENSG00000230615	10584	12	20	8	14	35	28	23	25	13	7	41	45	40	34	29	23	20	21	6	13	27	27	27	13	48	38	31	59
ENSG00000227163	520	0	0	0	0	0	0	0	0	0	0	0	0	2	0	0	0	0	0	0	0	0	0	0	0	0	0	0	0
KRT8P47	1398	0	0	0	0	0	0	0	0	0	0	0	0	0	0	0	0	0	0	0	0	0	0	0	0	0	0	0	0
RN7SL479P	300	0	0	0	0	0	0	0	0	0	0	0	0	0	0	0	0	0	0	0	0	0	0	0	0	0	0	0	0
KLF17	3160	0	0	0	0	0	0	0	0	0	0	1	2	0	0	0	0	0	0	0	0	0	0	0	0	0	1	0	0
ENSG00000233514	360	4	0	9	4	4	4	5	1	1	1	1	4	1	2	2	2	1	1	0	1	0	0	0	2	8	5	1	4
KLF18	3159	0	1	0	1	5	2	1	4	0	0	0	1	0	0	0	0	0	0	0	1	0	0	0	0	2	2	2	0
ENSG00000226804	1160	0	0	0	0	1	0	0	0	0	0	0	0	0	0	0	0	0	0	0	0	0	0	0	0	0	0	0	0
OOSP1P1	274	0	0	0	0	0	0	0	0	0	0	0	0	0	0	0	0	0	0	0	0	0	0	0	0	0	0	0	0
ENSG00000227994	214	0	0	0	0	0	0	0	0	0	0	0	0	0	0	0	0	0	0	0	0	0	0	0	2	0	0	0	0
ENSG00000271329	796	0	0	0	1	0	0	0	0	2	0	2	0	3	0	3	0	1	2	1	0	3	1	6	0	0	1	3	2
DMAP1	5599	628	548	906	874	840	759	712	792	1066	760	1061	1130	679	673	611	625	1517	1016	987	1130	952	856	1124	1155	1550	1853	1315	1627
ERI3	2785	1373	1060	1904	1645	1334	1567	880	1039	1086	1084	1663	1576	986	1097	1115	1172	1697	1271	1237	1200	984	957	1362	1264	2455	3033	2143	2646
ERI3-IT1	619	9	5	1	6	1	2	9	2	5	14	5	4	8	3	4	6	7	5	7	9	33	32	19	11	1	9	2	2
RNU6-369P	102	0	0	0	0	0	0	0	0	0	0	0	0	0	0	0	0	0	0	0	0	0	0	0	0	0	0	0	0
RNF220	9687	1441	1348	1594	1459	1655	1627	1348	1377	950	899	1214	1142	1581	1589	1406	1538	1542	1205	905	859	1158	1236	1402	1420	1990	2475	1630	2006
MIR5584	60	0	0	0	0	0	0	0	0	0	0	0	0	0	0	0	0	0	0	0	0	0	0	0	0	0	0	0	0
TMEM53	3561	130	109	217	192	200	178	153	156	127	81	217	209	194	227	172	223	161	123	134	132	157	102	125	100	247	296	202	260
ARMH1	3290	5	9	1	3	20	25	11	10	39	9	62	62	106	101	10	15	490	336	379	352	178	226	443	396	283	300	215	255
RNU5F-1	117	0	0	0	3	1	5	1	1	5	3	0	1	5	3	0	0	7	12	10	3	12	10	18	4	4	7	5	20
RNU5D-1	116	1	0	0	1	0	0	0	0	0	0	0	0	0	3	1	0	1	1	2	0	0	0	0	0	0	1	1	1
KIF2C	3646	1228	2417	2105	1994	2642	2427	1555	1775	1233	1157	1012	722	2880	2836	2709	2387	1559	1137	959	910	4242	3882	2186	1692	2909	3679	2535	3177
ENSG00000225721	765	6	7	6	2	3	1	5	9	1	2	3	6	16	7	3	1	11	5	1	6	11	10	14	22	14	19	9	14
RPS8	2781	15238	18818	19384	18200	25355	25119	12408	13235	12934	8147	14823	13724	20438	20608	15116	18760	21749	15645	16703	16777	18972	18589	19993	16947	27444	36668	24064	31890
SNORD55	80	0	0	0	0	0	0	0	0	0	0	0	0	0	0	0	0	0	0	0	0	0	0	0	0	0	0	0	0
SNORD46	104	8	10	10	10	12	10	16	15	0	0	9	1	8	10	3	4	4	6	1	8	7	8	6	16	14	8	6	6
SNORD38A	70	0	0	0	0	0	0	0	0	0	0	0	0	0	0	0	0	0	0	0	0	0	0	0	0	0	0	0	0
SNORD38B	69	0	0	0	0	0	0	0	0	0	0	0	0	0	0	0	0	0	0	0	0	0	0	0	0	0	0	0	0
RPS15AP11	385	0	0	0	5	4	7	5	10	0	1	0	3	4	1	3	5	0	2	3	0	3	4	6	1	15	15	4	12
BEST4	2512	22	37	27	20	51	64	30	43	35	37	69	61	6	22	4	8	15	11	50	40	82	75	83	72	63	50	36	54
PLK3	3327	225	138	298	266	274	260	129	143	82	53	95	141	304	358	135	178	411	255	399	482	407	481	372	342	409	521	355	407
DYNLT4	1355	0	5	2	5	7	5	1	0	0	2	6	2	1	4	0	1	11	2	12	12	15	8	9	15	6	7	14	4
ENSG00000290041	567	2	0	0	0	0	1	0	0	0	0	2	0	0	4	1	0	7	6	8	4	5	1	6	13	5	3	2	3
BTBD19	3479	20	17	21	22	52	60	61	71	123	89	87	88	139	126	31	33	252	195	123	79	83	84	130	156	180	194	154	194
PTCH2	5334	31	23	17	22	45	25	39	26	28	41	48	65	88	142	23	20	142	113	34	35	10	34	51	83	77	88	72	85
RNU5E-6P	115	0	0	0	0	0	0	0	0	0	0	0	0	0	0	0	0	0	0	0	0	0	0	0	0	0	0	0	0
ENSG00000226499	162	1	2	1	2	1	0	10	1	0	3	0	1	5	0	2	2	1	4	1	3	2	0	1	10	5	5	0	4
EIF2B3	3411	415	513	956	802	706	727	381	496	447	343	450	463	787	662	772	665	289	190	243	273	362	288	354	302	530	638	515	589
RNA5SP47	109	0	0	0	0	0	0	0	0	0	0	0	0	0	0	0	0	0	0	0	0	0	0	1	0	0	0	0	0
CCNB1IP1P1	839	0	0	0	0	0	0	0	0	0	0	0	0	0	0	0	0	0	0	0	0	0	0	0	0	1	1	0	0
PPIAP35	492	2	2	1	0	0	3	0	0	0	1	2	0	0	0	0	0	0	0	0	0	0	0	0	2	1	0	0	0
MRPS17P1	3130	0	2	3	1	5	3	0	7	0	1	2	1	0	0	0	0	0	0	2	2	2	4	3	0	6	5	3	0
HECTD3	5072	875	884	1181	1083	916	1069	934	940	730	889	1402	1472	803	999	902	913	961	768	539	546	614	566	671	684	858	1111	809	924
UROD	4029	1008	881	1343	1370	1425	1418	884	844	894	697	1738	1874	1115	1323	2075	2052	894	685	517	610	481	445	728	725	1344	1652	1158	1403
ZSWIM5	6095	145	232	145	183	155	163	148	190	408	459	941	1150	120	160	306	293	1596	1244	902	868	73	59	432	303	895	1094	836	788
OSTCP5	453	0	0	0	0	1	0	0	0	0	0	1	0	0	0	0	0	0	0	1	0	0	0	0	0	0	0	0	1
LINC01144	1710	4	8	3	7	20	16	7	9	17	6	24	19	1	7	5	2	17	7	20	21	23	19	25	10	34	46	22	39
HPDL	1816	393	214	568	597	197	208	178	173	35	68	263	210	49	72	152	208	169	114	13	24	51	23	13	25	197	251	180	217
MUTYH	5811	32	25	28	28	40	16	29	30	19	27	22	20	50	16	22	21	39	33	28	27	43	37	30	40	79	84	57	70
ENSG00000288208	2768	0	0	0	0	0	0	0	0	0	0	0	0	0	0	0	0	0	0	0	0	0	0	0	0	0	0	0	0
TOE1	2358	370	134	541	494	198	189	190	205	125	133	198	184	94	144	497	599	294	229	149	146	67	62	155	125	467	619	422	483
TESK2	3319	119	243	88	126	272	252	174	191	129	121	159	153	88	111	43	40	179	103	47	51	169	198	169	163	222	275	227	228
PPIAP36	325	0	0	0	0	0	0	0	0	0	0	0	0	0	0	0	0	0	0	0	0	0	0	0	0	1	0	0	0
CCDC163	2757	39	55	57	47	104	83	47	61	140	73	92	97	103	93	65	59	105	93	122	115	172	104	120	84	95	115	94	107
MMACHC	5049	183	168	222	259	180	177	140	191	114	137	148	119	315	304	182	186	231	234	188	205	131	97	165	150	407	453	324	363
PRDX1	1682	7147	6993	12010	11481	8443	7845	3789	4331	7636	3681	5778	5435	6369	5158	4001	3723	2406	2177	1330	1402	2020	1773	2633	2436	4111	5526	3562	4773
HMGB1P48	598	0	0	0	0	0	0	0	0	0	0	0	0	0	0	0	0	0	0	0	0	0	0	0	0	0	0	0	0
AKR1A1	3121	2717	2931	3036	2843	4406	3770	2577	2288	1525	1642	2206	1885	2371	2709	1549	1625	1742	1273	1624	1711	2488	2299	2142	1808	2928	3742	2735	3307
ENSG00000281133	96	2	0	0	1	0	0	0	0	1	3	0	0	1	0	0	4	3	4	0	2	0	0	4	0	2	14	3	2
ENSG00000280836	99	2	2	1	0	3	1	2	2	7	2	4	4	2	1	3	1	0	10	3	4	0	0	2	0	15	7	4	7
ENSG00000289407	696	14	27	16	20	18	26	16	21	28	26	33	31	19	20	29	26	37	19	20	17	16	15	32	32	40	62	45	42
NASP	8304	11511	12425	17301	16537	12783	13050	10834	11799	7174	7507	6907	5714	8949	7359	10799	11232	12003	9021	5962	5774	6283	6146	13233	14036	22031	27923	19821	23946
ENSG00000281112	84	3	1	0	0	0	0	0	0	0	1	0	0	0	0	0	0	0	0	0	0	1	0	4	0	1	2	5	4
ENSG00000281825	69	0	0	0	0	0	0	0	2	0	0	0	0	0	0	2	0	0	0	1	0	0	0	3	0	1	1	1	1
CCDC17	3323	17	37	19	26	33	76	46	58	32	24	52	60	32	36	10	16	38	23	122	97	30	33	70	95	53	64	49	50
GPBP1L1	7433	1777	2572	2426	2119	2462	2304	1890	2135	2631	1751	1964	1788	2803	2129	1314	1218	2240	1747	2620	2678	2802	2577	2160	1903	2528	3116	2371	2797
RPS15AP10	382	4	4	1	5	10	12	5	5	7	3	5	4	6	2	0	1	2	7	11	4	24	30	25	26	4	4	6	6
RPL7AP16	788	8	20	5	3	5	4	3	7	21	5	16	6	8	7	1	7	3	7	14	15	52	64	25	23	4	14	6	1
TMEM69	1465	539	689	1016	947	750	725	468	534	525	246	723	665	883	788	719	657	596	464	338	329	314	349	434	393	799	959	739	916
IPP	3708	76	186	189	148	193	231	164	177	369	401	273	279	430	331	277	202	357	335	538	532	393	315	453	311	561	702	509	586
ENSG00000230896	598	6	22	17	10	22	25	19	8	35	31	32	32	28	32	23	14	51	35	54	64	48	50	63	51	74	101	73	90
RPL6P1	681	0	0	0	0	0	0	0	2	0	0	1	1	0	1	0	0	0	0	0	2	0	0	0	1	0	1	0	1
MAST2	8062	1196	1172	1384	1396	1129	1112	1478	1567	1349	1892	1606	1569	2384	2423	2485	2336	1494	1313	3417	3496	2704	2416	2757	2432	2455	3079	2264	2664
TMA16P2	601	0	0	0	0	0	0	0	0	0	0	1	0	0	0	0	0	0	0	0	0	0	0	0	3	1	0	0	0
PIK3R3	7397	340	227	429	498	296	227	225	298	361	404	317	350	731	619	546	543	2737	2178	2553	2192	1507	1434	2533	2101	4499	5880	4679	5281
P3R3URF-PIK3R3	1553	0	0	0	0	0	0	0	0	0	0	0	0	0	0	0	0	0	0	0	0	0	0	0	0	0	0	0	0
ENSG00000226957	649	0	0	0	0	0	0	0	0	0	0	1	0	0	0	1	0	5	1	1	2	5	4	5	3	2	4	2	2
ENSG00000233114	226	0	0	0	0	0	0	0	0	0	0	0	0	0	0	0	0	0	0	0	0	0	2	0	1	3	1	2	2
ENSG00000227857	339	0	1	5	2	0	2	0	2	0	4	2	1	0	2	0	0	1	0	1	0	0	0	0	0	1	0	1	0
TSPAN1	2370	0	1	0	0	0	3	0	3	1	2	0	4	0	0	0	1	1	2	4	6	3	1	2	7	1	2	0	0
P3R3URF	405	0	0	0	0	0	0	0	0	0	0	0	0	0	0	0	0	0	0	0	0	0	0	0	0	0	0	0	0
POMGNT1	9028	675	705	782	697	1031	1057	955	1064	1359	1552	1557	1821	1460	1663	1026	1206	1790	1203	1876	1823	1977	1872	2282	2299	2035	2689	1898	2240
LURAP1	1849	25	31	25	23	16	22	30	31	32	22	56	39	60	23	21	29	27	30	26	17	82	76	47	54	58	61	40	41
RAD54L	4078	773	694	900	819	678	670	683	746	729	713	607	509	597	640	901	931	481	403	241	196	667	776	894	867	1205	1553	1195	1294
LRRC41	8614	1357	1720	1548	1442	1299	1444	1430	1465	1733	2171	2734	3110	2814	3340	4009	4100	2789	2219	2448	2587	1979	1954	2010	1792	3384	4095	2812	3355
UQCRH	1341	2260	2643	3547	3339	3906	3593	1979	2058	1684	1059	1359	1185	2096	1960	1904	2046	1370	1065	943	966	1610	1669	1846	1454	3150	4143	2762	3662
NSUN4	7856	304	261	470	426	412	389	348	344	345	319	342	288	496	451	491	493	605	359	415	346	352	339	383	303	549	735	572	655
ENSG00000225779	370	1	0	3	0	0	0	0	0	0	0	0	0	1	0	1	1	1	1	1	0	5	2	0	3	0	1	0	1
FAAH	2724	227	160	160	183	129	153	223	261	140	120	174	173	86	85	23	53	216	142	105	121	74	95	280	293	220	313	201	236
FAAHP1	2791	2	3	0	9	10	11	3	1	17	6	8	11	14	6	2	1	12	5	7	17	3	0	11	1	3	7	4	10
LINC01398	1764	2	0	4	0	1	0	1	0	3	6	0	1	0	0	1	0	0	0	0	2	0	0	0	0	1	0	0	2
DMBX1	5068	1	6	6	8	0	6	11	7	350	455	97	28	0	21	0	0	5	2	19	21	2	15	22	9	13	34	8	12
TMEM275	2270	1	0	0	0	1	3	0	2	0	0	2	1	0	0	0	0	0	0	0	0	0	0	0	0	0	0	0	0
MKNK1-AS1	2530	9	7	2	2	6	3	2	2	21	16	5	3	7	3	1	2	2	11	5	10	25	19	13	5	8	18	9	11
KNCN	2933	0	0	2	0	0	0	0	0	0	0	0	0	0	0	0	0	3	2	0	0	0	0	1	0	0	0	0	0
MKNK1	8071	225	277	291	316	473	434	272	300	418	253	263	284	354	356	161	134	551	391	366	286	315	336	406	365	558	728	438	478
MOB3C	5832	114	50	168	127	155	140	70	121	45	40	69	78	42	30	15	14	135	102	51	31	68	46	82	62	311	397	232	297
ATPAF1	5654	1045	1425	2093	1865	1498	1341	1241	1257	2269	2067	1963	1736	991	1035	1438	1265	2400	1880	1680	1804	1426	1353	2156	1887	2684	3287	2283	2901
NENFP1	466	0	0	0	0	1	0	1	3	0	0	1	1	0	0	4	0	6	0	0	0	0	1	4	0	1	0	1	2
TEX38	1464	1	0	0	0	0	2	7	1	2	6	15	7	1	0	2	4	9	5	19	14	6	0	15	8	6	3	9	9
EFCAB14-AS1	584	0	0	0	0	0	0	0	0	0	2	0	0	2	0	0	0	0	0	0	5	0	0	0	0	0	0	0	0
EFCAB14	16312	1018	1326	1764	1666	1304	1115	1132	1349	2860	2540	2108	2276	1546	1292	1335	1261	1452	1150	1717	1592	1638	1521	1335	1379	1211	1532	1148	1313
ENSG00000236476	805	0	0	0	0	0	0	0	0	2	0	0	0	0	0	0	0	0	0	0	0	0	0	0	0	0	0	0	0
CYP4B1	3465	0	4	0	0	0	0	0	0	0	3	0	1	0	0	0	0	0	0	0	0	0	0	0	0	0	0	1	0
CYP4Z2P	1598	0	0	0	0	0	0	0	0	3	3	5	1	0	0	0	0	0	0	2	2	0	0	0	0	0	0	0	0
TUBAP8	1192	0	0	0	0	0	0	0	0	0	1	0	0	0	0	0	0	0	0	2	0	2	0	0	0	0	0	0	2
CYP4A11	3887	0	1	1	0	4	8	1	2	12	6	13	15	0	0	0	0	0	0	0	0	3	0	0	0	0	1	0	0
CYP4A26P	196	0	0	0	0	0	0	0	0	0	0	0	0	0	0	0	0	0	0	0	0	0	0	0	0	0	0	0	0
CYP4A43P	121	0	0	0	0	0	0	0	0	0	0	0	0	0	0	0	0	0	0	0	0	0	0	0	0	0	0	0	0
CYP4A27P	190	0	0	0	0	0	0	0	0	0	0	0	0	0	0	0	0	0	0	0	0	0	0	0	0	0	0	0	0
CYP4A44P	154	0	0	0	0	0	0	0	0	0	0	0	0	0	0	0	0	0	0	0	0	0	0	0	0	0	0	0	0
CYP4X1	2447	38	78	57	72	61	59	38	72	194	114	104	91	3	4	8	6	12	7	18	25	64	50	36	54	11	18	19	16
CYP4Z1	2252	3	0	0	0	4	1	1	2	0	2	5	0	0	0	0	3	0	0	8	2	2	0	0	0	1	1	0	2
TUBAP9	1202	2	2	0	0	1	0	5	0	2	1	0	0	0	0	0	0	0	0	2	1	2	0	0	0	0	0	0	2
CYP4A22-AS1	921	9	16	1	6	19	13	16	19	12	14	19	17	0	6	4	2	2	6	13	22	8	2	7	2	8	5	7	11
CYP4A22	3842	0	4	0	0	4	2	5	3	1	2	6	2	0	0	1	0	0	0	1	0	5	5	1	3	3	1	1	0
MTND1P34	671	2	0	0	0	0	0	1	0	0	0	0	0	0	0	0	1	0	0	0	0	0	0	0	0	0	0	1	0
LINC00853	661	0	0	2	0	6	6	0	2	7	0	8	0	0	2	0	1	2	0	3	5	3	2	3	6	4	1	0	1
ENSG00000290081	904	0	0	0	0	0	0	0	0	0	0	0	0	0	0	0	0	0	0	0	0	0	0	0	0	0	0	0	0
PDZK1IP1	1430	0	0	0	0	2	0	0	1	2	0	1	0	0	1	0	0	0	0	0	0	0	0	4	0	0	0	0	0
TAL1	5705	7	0	1	1	2	2	2	2	0	0	6	0	0	0	1	2	0	0	1	0	1	4	4	2	1	5	2	2
ENSG00000226252	4036	0	0	0	0	0	0	0	0	0	0	0	1	0	0	0	0	0	0	0	0	0	0	0	0	0	0	0	1
STIL	7821	669	713	1710	1609	912	771	638	849	1182	881	1211	1173	1001	905	1072	913	702	576	464	476	1714	1596	1002	878	1280	1547	1213	1292
CMPK1	4437	596	815	1173	1001	1106	981	754	696	1390	954	1026	969	1287	875	715	580	1390	1248	900	824	816	833	923	807	1597	2035	1640	2018
LINC01389	483	4	0	0	1	3	0	5	2	13	1	5	10	13	2	1	2	13	8	3	1	3	5	5	6	18	14	13	11
FOXE3	1768	8	2	8	4	1	0	2	2	1	0	9	1	2	2	1	2	6	2	1	0	2	1	0	1	7	9	3	9
FOXD2-AS1	2509	2	2	0	0	10	8	4	1	25	31	16	8	7	6	38	46	2	1	3	3	34	26	12	19	10	9	5	3
FOXD2	2648	1	0	0	0	1	1	0	2	0	0	9	1	0	1	0	3	2	0	1	0	0	1	0	1	0	12	2	2
ENSG00000271355	465	0	0	0	0	0	0	0	0	0	0	0	0	0	0	0	0	0	0	0	0	0	0	0	0	0	0	0	0
RPL21P24	448	0	0	0	0	0	0	0	0	0	0	0	0	0	0	0	0	0	0	0	0	0	0	0	0	0	0	0	0
ATP6V0E1P4	242	0	0	0	0	0	0	0	0	0	0	0	1	0	0	0	0	0	0	0	0	0	0	1	0	0	0	0	0
LINC01738	1461	1	0	1	0	0	4	0	4	0	0	0	3	0	0	0	0	1	1	1	0	0	0	0	0	5	2	2	0
TRABD2B	7524	139	207	92	82	133	167	138	156	621	713	760	791	25	74	160	188	41	26	11	29	43	35	14	16	55	70	38	52
ENSG00000223814	407	0	0	0	0	0	0	0	0	0	0	0	0	0	0	0	0	0	0	0	0	0	0	0	0	0	0	0	0
ENSG00000225028	1807	1	0	0	0	2	3	0	1	2	1	3	0	0	0	0	0	1	0	0	1	0	0	0	0	0	0	0	0
LINC02794	1477	0	0	0	0	0	0	0	0	1	3	4	3	0	1	0	0	1	1	0	0	0	0	1	0	0	0	0	0
ENSG00000231413	292	0	0	0	0	0	0	0	0	1	0	1	0	3	0	0	0	2	0	0	0	0	0	0	0	0	0	0	0
CYP46A4P	267	0	0	0	0	0	0	0	0	0	0	0	0	0	0	0	0	1	0	0	1	0	0	0	0	0	0	0	0
SKINT1L	2010	1	4	0	0	4	3	1	1	144	72	126	157	6	3	2	3	21	9	5	1	4	3	13	21	8	14	3	11
ENSG00000279096	2669	0	0	0	0	0	0	0	0	19	37	30	22	1	1	0	1	0	0	1	2	0	0	1	0	0	2	0	0
ENSG00000223720	651	0	1	0	0	0	2	2	0	3	16	4	7	0	1	0	0	4	0	0	0	2	0	0	0	0	0	0	2
SLC5A9	4535	8	4	10	14	29	16	5	20	3734	1754	2553	3364	7	63	6	9	68	57	16	20	15	22	49	41	41	51	45	36
ENSG00000272491	1674	1	3	0	0	2	3	0	0	284	177	181	222	1	6	2	3	9	10	2	3	0	6	9	6	14	9	14	10
ENSG00000279214	950	0	2	0	0	1	6	0	2	0	0	0	0	1	0	0	2	0	4	0	0	0	0	0	1	7	1	5	2
SPATA6	5938	177	243	287	243	381	370	207	227	986	848	783	698	556	378	440	328	663	570	905	770	622	454	770	665	555	719	537	631
PPP1R8P1	1044	0	1	0	0	1	0	0	0	2	0	3	3	0	0	0	0	0	1	3	7	6	2	7	3	4	5	1	4
RNU6-723P	107	0	1	0	0	0	0	0	0	0	0	0	0	0	0	0	0	0	0	0	0	0	0	0	0	0	0	0	0
ENSG00000235105	1257	2	7	10	8	3	1	8	1	3	8	9	8	1	6	5	5	0	3	7	3	32	19	2	7	9	14	6	13
RNU4-61P	107	0	0	0	0	0	0	0	1	0	0	0	0	0	0	0	0	0	0	0	0	0	0	0	0	0	0	0	1
ENSG00000232514	474	0	0	0	0	0	0	0	0	0	0	0	2	0	0	0	0	0	0	0	0	0	0	0	0	0	0	0	0
AGBL4	7501	19	7	26	24	17	6	17	5	15	17	28	23	51	21	35	45	103	68	217	219	68	77	137	75	226	295	206	246
ENSG00000287661	1861	0	3	0	0	0	0	0	0	0	0	0	0	0	0	0	2	1	1	1	2	0	8	1	2	2	7	5	13
BEND5	2142	109	156	140	97	167	142	101	115	88	62	102	116	61	68	102	120	390	266	232	238	177	173	723	623	465	527	392	512
ENSG00000286597	573	0	0	0	0	0	1	0	0	0	0	4	0	0	0	0	0	0	0	0	0	2	0	0	0	1	0	0	0
ENSG00000229846	793	0	0	0	0	0	0	0	1	0	0	0	0	0	0	0	0	0	0	0	0	1	0	2	1	0	0	0	0
AGBL4-AS1	566	0	0	0	0	2	0	0	0	2	0	0	0	0	0	0	0	0	0	0	0	0	0	0	2	1	0	0	0
AGBL4-IT1	514	0	0	0	0	0	0	0	0	0	0	0	0	0	0	0	0	0	0	0	0	0	0	0	0	0	0	0	0
ENSG00000237478	262	0	0	0	0	0	0	0	0	0	0	0	0	0	0	0	0	0	0	0	0	0	0	0	0	0	0	0	0
ZNF859P	1966	0	0	0	0	0	0	0	0	0	0	0	0	0	0	0	0	0	0	0	0	0	0	0	0	1	0	0	0
ENSG00000279324	1901	0	0	0	0	0	0	0	0	0	0	0	0	0	0	0	0	0	0	0	0	0	0	0	0	0	0	0	0
MTND2P29	412	0	0	0	0	0	0	0	0	0	0	0	0	0	0	0	0	0	0	0	0	0	0	0	0	0	0	0	0
ELAVL4	8368	18	68	62	62	61	54	34	31	826	393	321	374	43	40	27	24	1781	1493	53	49	239	197	90	67	196	274	129	197
ENSG00000230828	346	0	0	0	0	0	0	0	0	0	0	0	0	0	0	0	0	1	1	0	0	0	0	0	0	0	0	0	0
ELAVL4-AS1	858	0	0	0	0	0	0	0	0	0	0	0	1	0	0	0	0	0	0	0	0	1	0	0	0	1	0	0	0
ENSG00000233407	250	0	0	0	0	0	0	0	0	0	0	0	0	0	0	0	0	0	1	0	0	0	0	0	0	0	0	0	0
LINC02808	3511	0	0	0	0	0	0	0	0	2	0	0	2	0	0	0	0	0	0	0	0	0	0	0	0	0	0	0	0
ENSG00000284645	3304	0	0	0	0	0	0	0	0	0	0	0	0	0	0	0	0	0	0	0	0	0	0	0	0	0	0	0	0
ENSG00000234080	877	3	0	0	0	0	3	0	0	0	0	1	0	0	0	0	1	0	2	0	0	0	0	0	0	1	0	0	0
HMGB1P45	653	0	0	0	0	0	0	0	0	0	0	0	0	0	0	0	0	0	0	1	2	0	0	0	0	0	1	0	0
FCF1P6	595	0	0	0	0	0	0	0	0	2	0	0	0	0	0	0	0	0	1	0	0	0	3	0	0	0	0	0	0
DMRTA2	3168	0	0	0	1	0	0	0	0	118	118	29	34	0	0	0	2	960	737	1466	1379	144	212	6	9	464	543	106	142
ENSG00000284700	1067	1	0	0	0	0	0	0	1	3	0	1	1	0	0	0	0	8	1	7	2	0	1	0	0	7	3	0	0
FAF1	7549	749	1010	1634	1462	1165	1067	996	1073	1249	1296	1710	1537	1240	1302	2309	2250	1063	880	1431	1350	877	775	730	591	1520	1993	1428	1721
FAF1-AS1	503	0	1	1	0	5	0	0	2	0	1	5	2	0	0	2	0	0	0	3	3	0	7	2	0	1	1	3	0
RNU6-1026P	108	0	0	0	0	0	0	0	0	0	0	0	0	0	0	0	0	0	0	0	0	0	0	0	0	0	0	0	0
PHB1P12	811	5	0	0	6	5	1	2	0	6	2	3	1	3	0	3	0	1	0	1	0	11	4	0	8	2	1	3	0
MRPS6P2	370	0	0	0	1	0	0	0	0	0	0	0	0	0	0	0	0	0	0	0	0	0	0	0	0	0	0	0	0
CDKN2C	3018	0	0	0	3	1	0	1	0	16	24	42	40	16	15	14	11	95	72	108	104	74	75	44	18	97	112	75	67
ENSG00000290102	670	0	0	0	0	0	0	0	0	0	0	0	0	0	0	0	0	0	0	0	0	0	0	0	0	0	0	0	0
MIR4421	69	0	0	0	0	0	0	0	0	0	0	0	0	0	0	0	0	0	0	0	0	0	0	0	0	0	0	0	0
MIR6500	86	0	0	0	0	0	0	0	0	0	0	0	0	0	0	0	0	0	0	0	0	0	0	0	0	0	0	0	0
C1orf185	1114	0	0	0	0	0	0	0	0	0	0	0	0	0	0	0	0	0	0	0	0	0	0	0	0	0	0	0	0
CFL1P2	684	0	0	1	0	0	0	0	4	0	0	0	0	0	0	0	0	0	0	0	0	0	0	1	0	0	3	0	0
LINC01562	2366	0	6	0	0	0	0	0	2	0	1	2	2	0	0	5	0	7	6	1	5	1	0	0	2	7	7	1	2
RNF11	3112	772	1084	1873	1672	1586	1322	925	994	3075	2108	2823	2625	2211	1456	1291	1152	1961	1672	1689	1739	1445	1342	1149	1061	1548	1919	1363	1637
ENSG00000233406	870	8	2	4	6	6	8	22	5	0	2	1	5	1	3	7	4	6	2	8	3	7	2	6	2	2	10	4	4
ENSG00000236434	435	3	4	0	0	0	0	3	8	3	2	0	1	2	1	0	0	1	0	0	1	0	6	1	1	0	0	0	0
TTC39A	9491	97	153	181	190	310	292	192	195	377	482	362	346	58	71	16	33	28	24	43	33	14	14	46	37	30	58	34	32
TTC39A-AS1	1222	0	0	0	0	0	0	0	0	0	4	3	3	3	0	0	0	0	0	0	0	0	0	1	0	0	0	0	0
EPS15	7378	1071	1281	1970	1524	1710	1451	930	1069	1640	868	1405	1434	1397	884	1172	1100	1512	1404	1308	1305	1464	1320	1580	1058	1356	1610	1119	1479
ENSG00000232027	955	2	2	0	0	1	1	0	0	1	2	0	1	0	0	1	0	2	2	1	0	4	3	5	2	1	2	4	1
RNU6-877P	107	2	0	0	0	0	0	0	0	0	0	0	0	0	0	0	0	0	0	0	0	0	0	0	0	1	5	0	1
ENSG00000238140	678	1	0	0	0	3	0	3	0	0	3	0	0	0	0	0	2	0	0	1	0	0	1	2	0	1	5	4	1
EPS15-AS1	519	1	2	0	0	3	0	1	0	0	0	1	0	0	0	0	0	0	0	1	3	1	0	1	3	0	0	0	0
RNU6-1281P	105	0	0	0	0	0	0	0	0	0	0	0	0	0	0	0	0	0	0	0	0	0	0	0	0	0	0	0	0
CALR4P	2704	0	0	1	0	0	0	0	0	0	0	0	0	0	0	3	0	0	1	0	0	2	0	0	2	1	2	0	0
OSBPL9	10273	1141	1672	2109	1953	2102	1991	1588	1811	2343	1928	2097	2057	2970	2281	2771	2285	2444	2134	2063	1936	2313	2151	2699	2258	3089	3677	2619	3310
GAPDHP51	1000	0	0	0	0	0	0	0	0	0	0	0	0	0	0	0	0	0	0	0	0	0	0	0	0	1	1	0	0
SLC25A6P3	879	0	0	0	0	0	0	0	0	0	0	0	0	0	0	0	0	0	0	0	1	0	0	0	0	3	0	0	0
ENSG00000212624	122	0	0	1	0	0	0	0	0	0	0	0	0	0	0	0	0	0	0	0	0	0	0	0	0	0	0	0	0
NRDC	6640	3548	3793	6311	6147	4124	4135	3265	3653	4079	3887	3481	3165	4329	3483	3070	2803	3788	2973	3274	3087	3528	3412	3113	2796	5026	6462	4912	5796
ENSG00000266993	1819	6	15	7	16	2	6	13	19	38	25	8	9	20	18	4	6	22	24	14	24	20	25	15	9	20	35	21	33
ENSG00000272175	280	1	0	0	1	0	0	0	2	0	0	2	0	0	0	0	0	1	2	0	0	0	6	0	0	0	0	0	0
MIR761	59	0	0	0	0	0	0	0	0	0	0	0	0	0	0	0	0	0	0	0	0	3	0	0	0	0	0	0	0
TSEN15P2	358	0	0	0	1	0	2	0	0	0	0	0	0	0	0	0	0	1	0	2	0	3	0	1	1	2	0	0	0
RAB3B	12780	1793	2227	2545	2488	1965	2034	2232	2603	5162	5320	5448	5106	1306	524	636	456	1023	830	2756	2816	2165	2081	1073	1091	904	1061	710	784
RNA5SP48	126	0	0	0	0	0	0	1	0	0	1	0	0	0	0	0	0	0	0	1	0	0	0	0	0	2	0	0	0
ENSG00000229032	342	0	0	0	1	0	0	0	0	0	0	1	0	0	0	0	0	0	0	0	0	2	0	0	0	0	0	0	0
RN7SL290P	300	0	0	0	0	0	0	0	0	0	0	0	0	0	0	0	0	0	0	0	0	0	0	0	0	0	0	0	0
TXNDC12	2864	233	178	234	268	189	177	234	200	171	176	223	231	110	207	197	224	168	129	192	177	155	179	171	166	201	280	200	253
ENSG00000285839	1986	0	0	0	0	0	0	0	0	0	0	0	0	0	0	0	0	0	0	0	0	0	0	0	0	0	0	0	0
KTI12	1708	62	56	73	100	80	86	48	58	45	40	48	45	53	55	100	100	69	38	30	46	37	28	42	20	99	116	85	92
ENSG00000223390	762	0	2	0	0	1	0	3	2	6	0	1	0	3	0	0	2	1	0	1	0	2	5	2	4	2	3	0	1
TXNDC12-AS1	391	0	0	0	3	0	6	2	1	1	0	0	0	0	0	2	0	0	1	0	4	10	1	1	0	0	6	3	3
BTF3L4	5948	1643	2202	2958	2636	2574	2402	1411	1575	2279	1694	1976	1850	1864	1369	1750	1444	2602	2095	2118	2173	1684	1527	2012	1586	3018	3749	2788	3293
ZFYVE9	7980	616	807	1184	1210	622	569	640	739	905	1330	1068	952	1144	843	1310	1204	1113	892	1234	1171	699	621	1036	872	1258	1580	1100	1202
RN7SL788P	316	0	0	0	0	0	0	0	0	0	0	0	0	0	0	0	0	0	0	0	0	0	3	1	0	0	1	0	0
ENSG00000228407	340	4	1	13	3	4	2	8	6	1	0	7	2	0	2	6	2	2	7	4	3	0	0	9	8	1	10	6	4
ENSG00000223429	841	3	0	0	0	1	0	0	0	0	0	0	0	0	0	0	0	0	0	0	0	0	0	1	0	3	0	0	0
PDCL3P6	706	0	0	0	0	0	0	0	0	0	0	6	1	0	0	0	0	0	0	0	1	0	0	0	0	0	0	0	1
ENSG00000236004	394	0	0	0	0	0	0	0	0	0	0	0	0	0	0	0	0	0	0	1	0	0	0	0	0	0	0	0	0
DNAJC19P7	344	1	0	0	0	0	0	0	0	0	0	0	2	0	0	0	0	0	0	0	0	0	0	0	0	0	1	2	0
ANAPC10P1	556	0	0	1	2	0	0	0	0	0	0	1	0	0	0	0	0	1	0	0	0	0	0	2	0	2	1	0	0
CC2D1B	7507	534	368	647	575	452	526	416	484	761	580	856	866	706	720	469	463	782	602	511	544	529	519	593	654	717	938	653	788
ENSG00000272100	391	0	5	0	0	1	2	3	6	11	2	6	2	3	6	0	0	1	0	0	0	7	11	15	6	1	3	12	2
ENSG00000287078	939	0	4	5	3	0	1	2	0	1	0	1	0	0	1	0	0	3	0	3	3	2	0	0	4	7	1	0	1
PLA2G12AP1	568	12	4	4	14	3	0	3	7	1	5	3	10	1	3	8	8	0	7	2	2	12	3	5	7	18	27	19	18
ORC1	3121	1394	1085	2256	2292	944	876	806	878	385	551	628	398	536	485	1730	1593	752	663	328	341	567	590	864	784	2309	2892	2179	2534
PRPF38A	5617	1168	1156	2551	2277	1566	1432	1210	1290	1413	1083	1158	1174	1862	1584	1655	1641	1867	1477	1765	1752	1826	1807	1724	1584	2410	3082	2282	2612
TUT4	16199	1068	1497	1316	1307	1257	1186	1140	1358	6423	3319	3209	4253	1957	1507	1149	975	3825	3247	4625	4346	6214	6317	3968	3665	3801	4597	3489	3545
ENSG00000272371	456	1	0	0	2	0	0	0	1	0	1	0	3	0	0	0	1	3	1	7	2	3	3	4	8	6	7	3	2
EEF1GP7	703	2	1	0	0	0	7	0	1	0	0	0	3	0	1	2	4	2	1	0	3	5	8	0	4	0	2	6	2
GPX7	1692	126	180	156	170	299	255	183	228	476	250	292	351	528	489	405	423	566	421	312	297	257	294	305	192	590	652	540	619
SHISAL2A	2684	11	7	6	11	8	8	3	5	112	81	70	124	5	2	4	3	9	1	9	15	28	32	15	15	17	15	16	20
COA7	4148	1093	660	2303	2320	674	625	707	754	428	705	647	536	476	435	667	703	493	423	454	489	222	281	403	424	715	829	601	722
NDUFS5P3	321	0	0	0	0	0	0	0	0	0	0	0	0	0	0	0	0	0	0	0	0	0	0	0	0	0	0	0	0
RN7SL62P	297	0	0	0	0	0	0	0	0	0	0	0	0	0	0	0	0	0	0	0	0	0	0	0	0	0	0	0	0
ZYG11B	8206	648	897	1230	1081	656	552	697	789	1214	1125	1010	891	2123	1464	1754	1451	1679	1455	1597	1637	1356	1310	1246	1146	1514	1665	1285	1361
RNU2-30P	141	0	0	0	0	0	0	0	0	0	0	0	0	0	0	0	0	0	0	0	0	0	0	0	0	0	0	0	0
RPS13P2	455	8	7	12	17	12	11	26	13	6	4	6	2	8	13	4	14	9	6	2	3	46	39	5	3	27	39	27	38
RNU6-969P	105	1	0	0	0	0	0	0	0	0	0	0	0	0	0	0	0	5	0	0	2	0	0	4	7	0	0	3	0
ZYG11A	4694	34	72	51	57	66	53	61	65	68	99	65	56	6	13	34	22	12	5	7	6	30	22	18	13	10	11	12	12
ENSG00000242391	380	0	0	0	0	0	3	1	0	1	0	1	1	0	0	0	0	0	0	0	0	2	0	0	0	0	0	0	0
ECHDC2	11572	241	433	112	105	401	480	393	365	1407	1283	573	541	372	420	93	132	281	243	160	159	524	414	258	265	219	324	171	202
ENSG00000230953	175	5	10	0	0	2	2	4	19	36	42	15	11	8	4	1	2	6	4	3	9	8	16	8	1	7	4	7	5
ENSG00000231866	175	0	0	0	0	0	0	0	0	0	0	0	0	0	0	0	0	0	0	0	0	0	0	2	0	0	0	0	0
SCP2	8253	495	792	1175	990	1118	988	632	710	1953	1324	1035	1107	1241	984	1058	735	1308	929	813	842	603	569	801	677	935	1365	866	1130
ENSG00000264834	99	0	0	0	0	0	0	1	0	0	0	0	0	0	0	0	0	0	0	0	0	0	0	6	0	1	0	0	1
ENSG00000266188	88	0	0	0	0	0	0	0	0	0	0	0	0	0	0	0	0	0	0	0	0	0	0	0	0	0	0	0	0
ENSG00000265815	100	0	0	0	0	0	0	0	0	0	0	0	0	0	0	0	0	0	0	0	0	0	0	0	5	0	0	0	0
H3P2	395	0	0	0	0	0	0	0	0	0	0	0	1	0	0	0	0	0	0	0	0	0	0	0	0	0	0	0	0
RRAS2P1	502	1	0	1	1	0	0	3	1	0	0	0	0	1	0	1	0	0	0	1	0	1	1	0	1	1	2	0	0
TUBBP10	1301	0	0	0	0	0	0	0	0	0	0	0	0	0	0	0	0	0	0	0	0	3	0	0	0	0	0	0	0
PODN	4899	4	8	8	6	8	3	2	2	81	254	7	1	0	0	1	0	36	30	3	2	5	1	10	15	6	4	1	5
ENSG00000232993	467	0	0	0	0	0	0	0	0	0	0	0	0	0	0	0	0	0	0	0	0	0	0	0	0	0	0	0	0
HIGD1AP11	280	0	0	0	0	0	0	0	0	0	0	0	0	0	0	0	0	0	0	0	0	0	0	0	0	0	0	0	0
SLC1A7	5413	0	0	0	4	1	3	0	1	42	66	9	1	0	0	0	0	9	0	0	1	0	0	0	0	0	0	0	0
ENSG00000235563	1871	0	0	0	0	0	1	0	0	6	14	0	0	0	0	0	0	0	0	0	0	0	0	0	0	0	0	0	0
ENSG00000277397	718	0	0	0	0	0	0	0	0	0	0	0	0	1	0	0	0	0	0	0	0	0	0	0	0	0	1	0	0
CPT2	10089	361	473	563	601	567	502	388	391	432	430	758	695	360	335	446	347	424	341	481	487	253	228	369	254	502	559	467	516
ENSG00000236723	1227	6	3	5	5	2	2	1	2	0	4	0	1	0	0	2	2	7	4	6	2	1	2	9	0	6	8	4	6
CZIB	4504	488	543	773	767	815	799	452	536	677	414	719	730	876	774	831	822	929	613	788	794	700	673	806	753	1232	1551	1027	1282
CZIB-DT	3591	0	0	0	0	0	0	1	1	0	5	1	3	0	0	0	2	1	0	9	10	8	15	9	7	0	1	4	3
MAGOH	1363	432	414	806	762	651	563	297	371	507	199	417	382	800	674	780	826	546	396	258	284	300	294	404	415	818	1056	638	945
MAGOH-DT	1941	0	15	3	2	5	9	1	5	3	3	1	2	1	3	2	3	5	8	11	12	0	4	8	0	9	10	9	15
LRP8	19668	1898	1658	1840	1994	1672	1492	2336	2879	628	507	1693	1331	1626	1182	982	1025	1357	1128	607	510	1185	1031	1149	1164	1623	1999	1737	1715
ENSG00000234578	470	0	0	0	0	0	0	0	0	0	0	0	0	3	0	0	0	0	0	0	0	0	0	0	0	0	0	0	0
ENSG00000228838	675	1	0	0	6	0	0	0	4	0	0	0	0	0	0	1	1	3	4	1	0	1	0	1	0	0	1	2	4
ENSG00000232762	752	15	0	10	9	0	3	6	9	0	2	2	4	0	2	0	1	1	2	0	0	4	5	0	11	7	4	3	5
LRP8-DT	567	13	10	19	2	5	6	1	9	0	1	11	4	0	1	4	7	13	11	3	3	1	1	26	31	8	11	5	16
ENSG00000285954	886	0	1	0	0	0	0	0	0	0	0	1	1	0	0	0	0	0	0	0	0	0	0	0	0	0	0	0	0
ENSG00000226938	383	0	0	0	0	0	0	0	0	0	0	0	0	0	0	0	0	0	0	0	0	0	0	1	0	0	0	0	0
LINC02812	933	0	0	0	0	0	0	0	0	0	2	2	0	0	0	0	0	0	0	1	0	0	0	0	0	0	0	0	0
SLC25A3P1	3164	3	5	31	18	1	0	8	6	6	0	13	4	0	0	0	0	0	0	0	0	0	0	0	0	0	0	0	0
ENSG00000288527	79	0	0	0	0	0	0	0	0	0	0	0	0	0	0	0	0	0	0	0	0	0	0	0	0	0	0	0	0
DMRTB1	2440	5	8	79	72	10	3	0	0	0	0	11	3	0	0	1	2	0	0	0	0	0	0	0	0	0	0	0	0
GLIS1	3173	5	1	0	1	4	3	2	2	35	37	34	33	22	18	56	47	0	0	4	4	10	3	8	8	2	1	1	1
RNU7-95P	64	0	0	0	0	0	0	0	0	0	0	0	0	0	0	0	0	0	0	0	0	0	0	0	0	0	0	0	0
NDC1	4720	2063	2294	4510	4147	2238	1866	1830	1986	1734	1947	1863	1535	1796	1583	3363	2856	1526	1318	1365	1320	1220	1050	1792	1563	2304	2742	2139	2486
ENSG00000201003	136	1	0	0	2	0	0	0	6	2	1	2	0	0	0	2	2	0	0	0	0	0	2	0	0	0	0	0	1
ENSG00000229687	286	0	0	0	0	0	0	0	0	0	0	0	0	0	0	0	0	0	0	0	1	0	0	0	0	0	0	0	0
YIPF1	2036	396	420	816	755	615	590	363	419	590	494	650	655	321	308	391	362	563	523	640	568	420	382	481	460	746	897	577	751
DIO1	2282	7	7	6	4	1	0	7	3	1	0	2	1	5	3	1	1	2	4	3	4	11	2	16	25	6	6	2	5
HSPB11	3006	227	257	388	379	487	350	205	268	444	193	302	289	372	301	393	372	331	239	305	324	431	462	653	660	616	774	606	764
LRRC42	2164	934	878	1375	1123	1207	1043	683	686	866	636	1197	1129	1554	1296	1031	1074	1097	784	707	702	691	703	1024	835	1679	1989	1375	1781
HNRNPA3P12	1063	6	2	18	13	5	14	14	3	4	1	3	11	1	6	10	13	4	1	7	3	2	0	3	5	8	12	11	13
LDLRAD1	2376	0	0	0	0	0	0	0	0	0	0	0	1	2	0	0	0	3	0	0	0	0	0	0	0	0	0	0	0
TMEM59	9149	1137	1263	1668	1458	1981	1810	1024	1106	1178	736	1268	1265	1403	926	573	511	2076	1659	1243	1179	1460	1530	1368	1173	1678	2283	1535	1911
ENSG00000280378	1755	3	7	2	0	13	9	3	2	9	1	0	7	10	15	0	4	16	11	3	7	32	33	28	25	9	5	9	9
TCEANC2	12168	226	369	320	325	370	317	285	308	406	288	306	292	428	325	258	255	571	467	701	762	694	617	837	750	781	950	750	783
MIR4781	76	0	0	0	0	0	0	0	0	0	0	0	0	0	0	0	0	0	0	0	0	0	0	0	0	0	0	0	0
ENSG00000225183	238	1	0	0	0	1	1	0	0	0	2	0	0	4	0	0	0	0	0	0	0	0	0	0	0	2	0	0	0
ENSG00000279049	255	0	0	0	0	0	0	0	0	0	0	0	0	0	0	0	0	0	0	0	0	0	0	0	0	0	0	0	0
ENSG00000256407	3952	0	0	1	2	2	0	2	1	1	0	4	1	4	4	1	1	0	6	3	1	1	4	2	1	1	1	6	7
CDCP2	3510	0	0	0	0	0	0	0	0	0	0	0	0	0	0	0	0	0	0	0	1	1	4	6	4	0	2	0	0
ENSG00000280425	4969	0	3	0	3	2	2	3	2	2	2	2	2	0	4	0	1	1	4	8	4	15	8	11	3	4	5	3	6
CYB5RL	8926	287	401	337	353	268	278	317	370	188	206	201	178	147	229	181	225	352	302	315	291	374	356	428	402	487	554	422	476
MRPL37	2549	2133	1929	3818	3622	2646	2522	1894	1922	1177	1329	1932	1713	1980	2283	2901	3204	1338	987	949	995	1015	938	968	1007	2358	2906	2156	2570
SSBP3	6954	3032	2296	4199	4276	2663	2756	2196	2441	6137	7638	7666	9035	1917	1558	2115	2449	5729	4261	3521	3337	3384	3173	3476	3125	4905	6155	4581	5416
SSBP3-AS1	2624	43	28	31	28	29	28	32	52	83	133	79	62	51	16	15	17	67	56	46	49	114	124	95	156	60	69	58	53
ENSG00000225632	1112	0	0	0	0	0	0	0	0	2	0	0	1	0	0	0	0	0	1	1	0	1	0	0	0	0	1	0	0
ENSG00000232245	289	0	0	0	0	0	0	0	0	0	0	1	0	0	0	0	0	0	0	0	0	0	0	0	0	4	0	0	0
ENSG00000287582	1051	0	0	0	1	0	0	0	0	0	0	0	1	0	0	0	0	0	0	0	0	0	0	0	0	0	0	1	0
LINC02784	683	0	0	0	0	0	0	0	0	0	0	0	0	0	0	0	0	0	0	0	0	0	0	0	0	0	0	0	0
ENSG00000237173	108	0	0	0	0	0	0	0	0	0	0	0	0	0	0	0	0	0	0	0	0	0	0	0	0	0	0	0	0
HNRNPA1P63	963	0	0	1	0	0	0	0	0	0	0	0	1	0	0	0	1	4	2	0	0	0	0	0	0	1	0	0	1
ACOT11	9770	66	90	145	123	107	144	128	126	49	108	115	79	79	77	82	79	26	12	45	72	227	171	137	92	55	83	61	68
FAM151A	2006	7	7	4	5	10	11	2	11	2	9	5	5	1	3	7	3	1	0	1	0	11	7	8	6	4	17	2	4
ENSG00000230728	623	0	0	0	2	2	0	0	0	0	0	0	0	0	0	1	0	0	0	0	0	14	2	0	0	0	0	0	0
MROH7	9088	2	0	0	0	13	9	11	9	6	2	3	2	3	5	1	1	7	2	16	7	13	22	23	21	8	9	11	8
MROH7-TTC4	7090	0	0	0	0	1	0	0	0	1	2	0	0	2	1	0	0	0	2	0	1	2	0	1	1	2	2	1	1
TTC4	3488	13	9	23	17	22	22	13	13	15	6	8	12	42	13	19	16	15	9	11	22	17	37	20	19	39	35	21	21
PARS2	2356	186	254	412	431	238	274	193	203	163	175	282	253	160	146	259	311	183	95	275	276	176	169	297	201	293	322	241	274
TTC22	6111	19	43	47	36	58	63	60	47	12	15	39	15	0	0	3	0	9	3	1	4	2	5	5	5	5	9	9	5
ENSG00000237453	343	0	0	0	0	0	0	0	0	0	0	0	0	0	0	0	0	0	0	0	0	1	0	0	0	0	0	0	0
LEXM	1777	2	1	3	8	8	5	2	2	1	2	4	2	0	0	1	1	3	4	2	2	0	1	15	25	5	3	8	5
DHCR24	6214	14911	6412	23262	23240	7468	7873	7884	8838	8283	9310	15320	16409	4914	4695	6049	4973	6929	5999	2681	2227	2385	2981	6611	8221	15262	19692	14817	17239
ENSG00000287724	831	3	2	0	2	0	0	0	0	0	0	3	1	0	1	0	0	0	0	2	0	0	1	5	0	5	3	1	1
ENSG00000242396	1449	2	0	4	0	0	0	0	0	2	0	1	2	3	0	0	1	1	0	1	0	0	0	0	0	0	0	0	0
DHCR24-DT	765	1	1	5	3	1	5	1	1	2	4	5	2	0	4	1	1	2	5	0	2	0	0	0	0	3	1	1	1
ENSG00000284601	1733	1	0	0	0	0	0	0	0	0	0	1	1	0	0	0	0	0	0	0	0	0	0	0	0	0	0	0	0
TMEM61	1256	6	4	3	1	1	10	2	4	0	4	6	8	0	0	0	0	0	0	0	0	0	6	0	0	0	0	0	0
ENSG00000233271	428	0	0	0	0	0	0	0	0	0	0	0	0	0	0	0	0	0	0	0	0	0	0	0	0	0	0	0	0
BSND	9761	35	13	27	10	6	4	1	2	13	14	8	5	0	1	0	0	0	0	0	1	0	1	1	2	3	2	0	0
PCSK9	5711	1956	992	1872	1909	717	762	680	750	1267	948	1388	1877	930	1096	61	64	538	452	43	20	596	896	221	192	1204	1608	842	936
USP24	12023	1689	1823	2035	1997	1599	1572	1762	2118	3892	4833	3079	3256	4608	3339	3437	3262	3742	3016	3137	3071	2933	2700	2217	1969	2647	3155	2586	2780
MIR4422HG	2568	0	0	0	0	0	0	0	0	5	0	0	2	0	0	0	0	0	0	0	1	0	0	0	0	0	0	0	0
GYG1P3	994	0	0	0	0	0	0	0	0	0	0	0	0	0	0	0	0	0	0	0	0	0	0	0	0	0	0	0	0
MIR4422	83	0	0	0	0	0	0	0	0	0	0	0	0	0	0	0	0	0	0	0	0	0	0	0	0	0	0	0	0
ENSG00000234810	8481	0	2	0	0	0	0	0	0	0	1	0	1	0	1	0	0	0	0	0	1	1	2	0	0	0	1	0	0
GOT2P1	1309	0	0	0	0	0	0	0	0	0	0	0	0	0	0	0	0	0	0	0	0	0	0	0	0	0	0	0	0
MTCO2P34	607	0	0	0	0	0	0	0	0	0	0	0	0	0	0	0	0	0	0	0	0	0	0	0	0	0	0	0	0
RN7SKP291	327	0	0	0	0	0	0	0	0	0	0	0	0	0	0	0	0	0	0	0	0	0	0	0	0	0	0	0	0
RNU6-830P	107	0	0	0	0	0	0	0	0	0	0	0	0	0	0	0	0	0	0	0	0	0	0	0	0	0	0	0	0
LINC01755	3391	0	0	0	0	0	0	0	0	0	0	1	0	0	0	0	0	0	0	0	0	0	0	0	0	0	0	0	0
LINC01753	707	0	0	0	0	0	0	0	0	0	0	0	0	0	0	0	0	0	0	0	0	0	0	0	0	0	0	0	0
PIGQP1	430	0	0	0	0	0	0	0	0	0	0	0	0	0	0	0	0	0	0	0	0	0	0	0	0	0	0	0	0
ENSG00000235612	731	0	0	0	0	0	0	0	0	0	0	0	0	0	0	0	0	0	0	0	0	0	0	0	0	0	0	0	0
ENSG00000260971	7878	1	0	2	4	1	2	0	1	0	1	1	1	0	9	0	3	0	0	7	1	4	0	0	0	2	1	5	0
ENSG00000284686	2655	4	0	1	3	0	4	0	0	0	2	0	0	16	8	0	3	0	0	3	1	7	0	0	0	1	4	0	4
RPSAP20	890	0	0	0	0	0	0	0	0	0	0	0	0	1	1	0	0	0	1	0	0	0	0	0	0	0	1	0	0
LINC01767	2220	1	0	0	2	0	0	0	1	17	17	2	3	0	0	1	0	1	0	1	0	0	0	0	0	1	3	2	0
PLPP3	5272	663	922	1072	951	375	339	444	611	561	904	441	230	669	740	578	614	1376	968	1399	1228	555	574	601	485	954	1225	777	886
RPL21P23	460	0	0	4	0	0	0	0	1	0	1	0	0	0	0	0	0	0	1	1	0	0	0	0	0	1	1	0	1
RPL23AP85	433	0	0	0	0	2	0	0	0	2	0	0	0	0	0	0	0	1	1	0	1	0	0	0	0	0	0	1	0
ENSG00000225475	141	0	0	0	0	1	0	0	0	0	0	1	0	0	1	0	0	0	0	0	1	0	0	0	0	1	1	0	0
PRKAA2	9355	276	638	266	295	445	331	264	404	1051	890	408	400	246	269	94	67	722	702	1157	1082	1158	1041	1305	1257	662	838	586	676
FYB2	4648	1	8	3	0	2	3	10	8	384	164	66	54	0	4	1	0	4	1	11	12	11	6	22	8	16	20	29	18
ENSG00000229913	1824	0	0	0	0	0	0	0	0	0	0	0	0	0	0	0	0	0	0	0	0	0	0	0	0	0	2	0	0
C8A	4674	0	0	0	0	0	0	0	0	0	0	0	0	0	0	0	0	0	0	0	0	0	0	0	0	0	0	0	0
C8B	3931	0	0	0	0	0	0	1	0	0	0	0	1	0	0	0	0	1	3	0	0	0	0	0	0	1	0	4	0
ENSG00000236341	610	0	0	0	0	0	0	0	0	0	0	0	0	0	0	0	0	0	0	0	0	0	0	0	0	0	0	0	0
DAB1	7551	430	394	863	788	559	509	426	446	1550	1192	1050	1183	16	28	43	33	1447	1070	236	226	545	503	460	342	1078	1285	1186	1283
ENSG00000227935	708	3	2	0	1	2	4	5	0	3	12	8	5	0	0	0	0	5	0	4	1	11	23	9	6	3	2	4	1
RPS20P5	360	0	0	0	0	0	0	0	0	0	0	0	0	0	0	0	0	0	0	0	0	0	0	0	3	0	0	2	0
DAB1-AS1	4340	0	1	3	0	0	0	0	0	0	0	0	0	0	0	0	0	0	1	0	0	2	1	0	1	3	2	1	1
HNRNPA1P6	1447	3	0	0	7	0	1	0	1	1	0	0	1	1	1	0	0	1	1	0	0	0	0	0	5	1	3	3	6
RPS26P15	348	2	3	3	6	9	5	4	8	1	3	2	0	2	3	2	5	0	0	1	1	0	1	0	2	2	9	6	7
ENSG00000235038	620	0	0	0	0	4	0	0	0	0	0	0	1	0	0	0	0	0	0	0	0	1	0	0	0	0	1	2	0
ENSG00000230546	141	0	0	0	0	0	0	0	0	0	0	0	0	0	0	0	0	0	0	0	0	0	0	0	0	0	0	0	0
ENSG00000233216	322	2	0	0	0	3	0	0	1	0	0	0	0	0	0	0	0	0	0	0	0	0	0	0	0	0	4	0	0
OMA1	3718	118	173	247	268	259	252	139	208	210	183	129	98	123	92	107	99	103	61	97	116	47	65	65	98	109	147	121	115
ENSG00000286918	1791	1	4	3	9	1	4	6	3	3	5	3	1	0	1	1	0	0	1	3	5	2	6	1	0	5	2	4	1
ENSG00000270209	421	0	0	0	0	0	0	0	0	0	0	0	0	0	0	0	0	0	0	0	0	0	0	0	0	0	0	0	0
RN7SL713P	302	0	0	0	0	0	0	0	0	0	0	0	0	0	0	0	0	0	0	0	0	0	0	0	0	0	0	0	0
TACSTD2	1820	25	22	53	54	26	21	15	16	17	13	12	7	0	0	3	0	0	0	2	2	1	3	2	0	8	13	16	23
ENSG00000185839	690	3	5	12	12	5	9	9	11	7	7	5	5	0	3	3	7	1	0	5	2	13	8	3	2	11	19	6	13
MYSM1	27812	2483	2979	4735	5017	3396	2611	2788	3629	6256	4058	4409	3667	2661	1802	1516	1178	2336	1943	2072	2180	3250	3449	2407	2277	1543	1801	1481	1539
ENSG00000283445	4739	0	0	0	0	0	0	0	0	0	0	1	1	0	0	0	0	0	0	0	0	0	0	0	0	0	0	0	1
JUN	3624	430	336	1111	1019	559	687	450	471	486	232	1027	1126	1951	2724	540	510	2196	1643	3440	3680	1327	879	1588	1702	1507	1585	1382	1825
ENSG00000290013	666	0	0	0	0	0	0	0	0	0	0	0	0	0	0	0	0	0	0	0	0	0	0	0	0	0	0	0	0
LINC01135	6160	3	8	5	10	24	14	6	11	6	3	3	0	3	2	0	1	3	0	0	0	1	0	3	3	2	4	4	1
ENSG00000272226	535	0	1	5	0	1	0	0	0	0	1	2	0	2	0	0	0	0	0	0	0	0	0	0	0	0	1	0	2
ENSG00000231740	395	0	0	2	0	0	0	0	0	0	0	0	0	0	0	0	0	0	0	0	0	0	0	0	0	0	0	0	0
LINC02777	2068	0	2	6	3	8	9	2	1	12	0	1	4	1	3	0	2	4	4	3	1	2	0	0	6	2	2	5	3
LINC01358	8892	0	0	1	0	2	0	0	1	0	0	0	0	0	1	1	0	0	0	0	0	0	0	0	0	1	0	0	0
PHB1P3	819	0	2	0	0	0	0	0	0	0	0	0	0	0	0	0	0	0	0	0	0	1	0	0	0	0	0	1	0
ENSG00000241042	171	0	7	3	12	9	6	1	4	0	0	0	0	0	0	0	0	0	0	1	1	0	0	0	0	0	3	1	0
ENSG00000235215	317	5	3	4	8	5	5	2	6	0	0	0	0	0	0	0	0	0	0	0	0	0	0	0	0	0	0	0	0
FGGY-DT	7581	2	17	7	11	22	22	18	18	5	2	4	7	51	30	8	7	12	8	8	5	8	13	28	9	22	14	19	13
ENSG00000270457	338	0	0	7	0	1	2	1	1	2	0	1	2	2	4	0	0	0	1	0	0	1	0	0	2	3	4	1	7
FGGY	12174	65	136	105	117	282	272	129	108	214	118	123	127	266	235	152	156	148	114	228	223	157	115	154	131	250	338	191	236
MIR4711	70	1	0	0	0	0	0	0	0	0	0	2	0	0	0	0	0	0	0	0	0	0	1	0	0	0	0	0	0
ENSG00000226883	767	0	1	0	0	0	1	1	0	0	0	0	1	2	0	0	0	2	1	5	0	1	3	0	0	0	0	0	1
HOOK1	9374	812	1419	1843	1808	1450	1106	1346	1392	863	545	782	536	91	97	36	23	162	121	257	310	714	639	472	408	360	367	299	350
CYP2J2	2973	29	19	70	44	67	47	24	37	15	9	14	12	0	4	1	0	5	7	4	1	0	1	8	10	9	21	9	21
RN7SL475P	298	0	0	0	0	0	0	0	0	0	0	0	0	0	0	0	0	0	0	0	0	0	0	0	0	0	0	0	0
C1orf87	4422	4	5	10	8	11	1	9	1	0	0	1	0	0	0	0	0	0	0	0	0	0	0	0	0	0	0	0	0
PGBD4P8	562	0	0	0	0	0	0	0	0	0	0	0	0	0	0	0	0	0	0	0	0	0	0	0	0	0	0	0	0
LINC02778	1259	0	0	0	0	0	1	0	0	0	0	0	0	0	1	0	0	0	0	0	0	0	0	0	0	0	0	0	0
LINC01748	15496	3	27	12	19	37	28	31	43	0	3	15	5	25	26	11	5	1	1	3	0	7	10	2	0	24	14	8	19
ENSG00000231252	4379	1	0	0	0	1	1	2	4	0	1	0	0	1	1	1	0	0	0	0	0	9	9	5	0	0	0	0	1
NFIA	59428	20	52	23	45	60	44	64	62	22	11	38	4	37	23	30	27	5	2	5	2	25	7	27	18	7	13	2	2
NFIA-AS2	6214	0	0	0	1	2	1	0	0	0	0	0	0	0	0	0	0	0	0	0	0	0	0	0	0	0	0	0	0
NFIA-AS1	842	0	0	0	0	0	0	0	0	0	0	0	0	0	0	0	0	0	0	0	0	0	0	0	0	0	0	0	0
ENSG00000284808	2442	0	0	0	0	0	0	0	0	0	0	0	0	0	2	0	0	0	0	0	0	4	3	0	1	0	0	0	0
ENSG00000287224	1416	0	0	0	0	0	0	0	0	0	0	0	1	0	1	0	0	0	0	0	0	0	0	0	0	0	1	0	2
ENSG00000223920	715	0	0	0	0	0	0	0	0	0	0	0	2	2	0	0	0	0	0	0	0	2	0	0	0	0	0	0	0
TM2D1	5516	112	215	208	179	323	322	184	166	356	171	236	227	415	304	208	190	339	217	240	248	442	395	308	312	282	330	274	302
PATJ-DT	427	0	3	0	0	0	0	0	0	0	0	0	1	3	0	0	0	3	0	1	2	4	6	3	4	4	3	3	4
PATJ	11813	927	1400	1028	982	1313	1217	1215	1453	1677	1671	1330	1389	600	489	402	365	291	276	279	279	733	736	466	459	481	552	464	508
RNU6-414P	104	0	0	0	0	0	0	0	0	0	0	0	0	0	0	0	0	0	0	0	0	0	0	0	0	0	0	0	0
RNU6-1177P	104	0	0	0	0	0	0	0	0	0	0	0	0	0	0	0	0	0	0	0	0	0	0	0	0	0	0	0	0
LAMTOR5P1	270	0	0	0	0	0	0	0	0	2	0	0	0	0	0	0	0	0	0	0	0	0	0	0	0	1	1	0	0
RN7SL180P	294	0	1	0	0	0	0	0	0	0	1	0	0	0	0	0	0	0	0	0	0	0	0	0	0	0	0	0	0
MIR3116-1	74	0	0	0	0	0	0	0	0	0	0	0	0	0	0	0	0	0	0	0	0	0	0	0	0	0	0	0	0
MIR3116-2	68	0	0	0	0	0	0	0	0	0	0	0	0	0	0	0	0	0	0	0	0	0	0	0	0	0	0	0	0
PIGPP2	458	0	0	0	0	0	0	0	0	0	0	0	0	0	0	0	0	0	0	0	0	0	0	0	0	0	0	0	0
RPS15AP7	405	0	0	0	0	0	0	0	0	0	0	0	0	0	0	0	0	0	0	0	0	0	0	0	0	0	0	0	0
L1TD1	3831	11276	7294	35843	33598	9997	9653	6837	7993	4196	3873	7025	6991	353	233	471	282	54	89	13	12	1374	1199	270	156	189	291	289	295
ENSG00000237227	307	36	9	8	8	29	23	9	13	5	3	11	6	0	1	0	0	0	0	0	0	24	6	1	3	0	1	0	1
KANK4	6814	1	8	3	5	29	24	4	7	49	47	38	55	44	29	1	0	148	130	37	51	189	175	20	4	69	95	74	81
RNU6-371P	108	0	0	0	0	0	0	0	0	0	0	0	0	0	0	0	0	0	0	0	0	0	0	0	0	0	0	0	0
USP1	3869	1247	1398	3345	3121	1942	1465	1094	1326	1587	1643	1488	1173	1629	1459	2599	2160	1995	1734	1013	1012	1673	1566	1787	1676	3279	4036	3169	3555
DOCK7	24890	729	1188	944	929	921	810	979	1132	1829	2151	1737	1728	2967	2226	2730	2459	3236	2781	3516	3313	1770	1620	2391	2053	2985	3545	2698	3205
ENSG00000270549	238	0	0	0	0	0	0	0	0	0	0	0	0	0	0	0	0	0	1	3	0	1	0	1	0	3	0	2	0
ANGPTL3	3371	0	4	3	0	3	3	5	1	4	0	0	7	9	2	3	1	6	6	17	4	6	6	25	28	3	1	1	7
ENSG00000278967	1819	0	2	0	0	1	0	0	7	1	0	1	0	11	0	1	5	0	0	6	0	5	6	9	9	3	3	2	2
ENSG00000213703	546	0	0	0	0	0	0	1	0	4	0	0	1	0	0	0	0	0	1	1	1	1	4	1	1	5	0	2	0
DOCK7-DT	1228	12	4	9	13	10	23	11	11	21	11	14	16	18	4	11	11	51	44	24	36	65	69	35	42	44	29	33	32
ATG4C	3116	294	345	730	697	502	410	275	261	745	489	417	309	612	403	481	353	260	239	387	336	448	420	495	338	461	599	415	551
ENSG00000234318	447	0	0	0	0	0	0	0	0	1	1	0	0	0	1	0	0	0	1	0	0	0	0	0	0	0	0	0	0
ENSG00000237163	303	0	0	0	0	0	0	0	0	0	0	0	0	0	0	0	0	0	0	0	0	0	0	0	0	0	0	0	0
LINC01739	2067	0	0	0	0	0	0	0	0	0	0	0	0	0	0	0	0	0	0	0	0	0	0	0	0	0	0	0	0
ENSG00000286455	1126	0	0	0	0	0	0	0	0	0	0	0	0	0	0	0	0	0	0	0	0	0	0	0	0	0	0	0	0
ENSG00000227485	359	0	0	0	0	0	0	0	0	0	0	0	0	0	0	0	0	0	0	0	0	0	0	0	0	0	0	0	0
ENSG00000229225	157	0	0	0	0	0	0	0	0	0	0	0	0	0	0	0	0	0	0	0	0	0	0	0	0	0	0	0	0
ENSG00000203605	823	0	0	0	0	0	0	0	0	0	0	0	0	0	0	0	0	0	0	0	0	0	0	0	0	0	0	0	0
LINC00466	7361	2	7	11	8	7	6	6	3	0	0	1	2	0	0	0	0	0	3	0	0	0	0	0	0	0	0	0	0
RNA5SP49	115	0	0	0	0	0	0	0	0	0	0	0	0	0	0	0	0	0	0	0	0	0	0	0	0	0	0	0	0
ENSG00000228734	859	0	0	2	0	0	0	0	0	0	0	0	0	0	0	0	0	0	0	0	0	0	0	0	0	0	0	0	0
RPSAP65	595	0	0	0	0	0	0	0	0	0	0	0	0	0	0	0	0	0	0	0	0	0	0	0	0	0	0	0	0
FOXD3-AS1	2242	814	983	1228	1101	1564	1365	770	789	15	5	352	123	0	0	0	1	3	0	0	0	1	3	6	0	0	2	0	2
FOXD3	2562	1035	454	1230	1031	277	266	570	519	11	6	499	231	0	0	0	0	0	2	0	0	4	0	2	0	1	1	0	0
MIR6068	60	0	0	0	0	0	0	0	0	0	0	0	0	0	0	0	0	0	0	0	0	0	0	0	0	0	0	0	0
ENSG00000236674	1357	1	2	0	1	4	7	0	1	0	0	0	0	0	0	0	0	0	0	0	0	0	3	0	0	0	0	3	0
ALG6	5487	317	439	907	787	622	542	404	426	484	393	271	256	385	290	293	234	305	285	471	436	295	373	357	348	635	681	533	712
ITGB3BP	5459	281	513	800	683	663	612	390	397	675	386	412	320	1014	659	802	605	621	470	455	374	773	837	625	568	836	1064	745	916
ENSG00000286429	1206	0	0	0	0	0	0	4	0	2	0	0	3	0	0	0	1	1	0	1	2	0	1	1	1	1	2	1	1
EFCAB7	5704	53	69	116	112	106	129	57	67	252	131	105	136	282	162	148	145	363	300	248	253	273	211	348	339	274	379	262	330
RN7SL488P	286	0	0	0	0	0	0	0	0	0	1	0	0	0	0	0	0	1	0	0	0	0	0	0	3	0	1	0	1
RNU7-123P	60	0	0	8	2	1	1	2	0	0	2	3	7	0	2	3	3	10	3	2	3	7	6	9	5	7	4	4	5
DLEU2L	3555	2	6	8	10	17	12	22	21	23	17	18	6	26	13	13	16	63	59	31	26	69	106	54	43	20	35	31	41
ENSG00000276884	136	0	0	0	0	0	0	0	0	0	0	0	0	0	0	0	0	0	0	0	0	0	0	0	0	0	0	0	0
ENSG00000278287	84	0	0	0	0	0	0	0	0	0	0	0	0	0	0	0	0	0	0	0	0	0	0	0	0	0	0	0	0
ENSG00000277565	58	0	0	0	0	0	0	0	0	0	0	0	0	0	0	0	0	0	0	0	0	0	0	0	0	0	0	0	0
ENSG00000275823	73	0	0	0	0	0	0	0	0	0	0	0	0	0	0	0	0	0	0	0	0	0	0	0	0	0	0	0	0
ENSG00000277689	90	0	0	0	0	0	0	0	0	0	0	0	0	0	0	0	0	0	0	0	0	0	0	0	0	0	0	0	0
ENSG00000274199	120	0	0	0	0	0	0	0	0	0	0	0	0	0	0	0	0	0	0	0	0	0	0	0	0	0	0	0	0
PGM1	4077	699	2121	1043	1085	2964	3109	1253	1222	1599	2106	3395	3057	914	1015	1925	1762	929	743	572	573	259	258	1636	1542	523	697	402	473
RN7SL130P	305	0	2	0	2	5	4	3	2	2	1	3	4	2	3	5	2	0	4	1	0	0	0	7	12	2	2	0	0
ROR1	6718	2004	1531	2945	2689	927	829	1012	1258	1714	2937	2256	2043	1	49	287	293	397	309	639	621	580	517	306	296	301	318	263	297
ENSG00000177452	584	0	0	0	0	0	0	0	0	0	0	1	2	0	0	0	0	0	0	0	0	1	0	0	0	0	1	1	2
CFL1P3	490	0	0	0	2	0	0	0	0	0	0	0	0	0	0	0	1	0	1	0	0	0	0	0	0	0	1	0	0
RNU6-809P	107	0	0	0	0	0	0	0	0	0	0	1	0	0	0	0	0	0	0	0	0	0	0	0	0	0	0	0	0
ROR1-AS1	4614	9	3	1	4	5	4	2	0	2	15	8	9	0	0	1	1	0	0	0	0	1	0	3	4	1	1	0	5
ENSG00000284928	1031	0	0	1	0	0	0	0	1	0	3	0	1	0	0	0	0	0	0	0	0	0	2	0	0	0	3	0	0
UBE2U	1842	1	1	0	1	0	0	0	0	0	0	0	0	0	0	0	1	0	0	0	0	0	0	0	0	0	0	1	0
RNU7-62P	62	0	0	0	0	0	0	0	0	0	0	0	0	0	0	0	0	0	0	0	0	0	0	0	0	0	0	0	0
CACHD1	7022	1623	1851	2071	2104	1101	968	1802	2019	585	688	2028	1838	1884	1598	4631	3869	3752	2972	3407	3080	614	694	684	608	2075	2669	1505	1675
MIR4794	77	0	0	0	0	0	0	0	0	0	0	0	0	0	0	0	0	0	0	0	0	0	0	0	0	0	0	0	0
RAVER2	6090	670	788	1324	1257	789	816	805	901	999	762	915	846	1610	1224	1606	1464	1308	1049	801	700	566	559	803	732	1338	1720	1316	1464
JAK1	13174	447	873	1225	1167	1237	1130	791	947	967	795	609	541	777	606	682	682	706	579	544	541	256	220	325	328	416	551	407	467
ENSG00000234784	241	0	0	0	0	0	0	0	0	0	0	0	0	0	0	0	0	0	0	0	0	0	0	0	0	0	0	0	0
ENSG00000233877	387	0	0	0	0	0	2	0	0	0	0	0	0	0	0	0	0	0	0	0	0	0	0	0	0	0	0	0	0
LINC01359	7863	7	14	4	3	26	21	7	13	12	10	0	5	0	0	1	1	12	10	4	3	1	12	16	14	8	21	14	12
SLC2A3P2	1480	0	1	0	0	2	0	1	1	0	1	2	0	0	0	0	0	5	2	0	0	0	7	4	0	2	0	1	1
ENSG00000272506	618	2	0	0	0	3	0	2	0	0	0	2	0	0	0	0	0	0	0	1	1	0	2	1	0	2	2	0	1
RNU6-1176P	107	0	0	0	0	0	0	0	0	0	0	0	0	0	0	0	0	0	0	0	0	0	0	0	0	0	0	0	0
MIR3671	88	12	6	5	11	3	0	11	6	4	5	7	7	2	0	3	1	5	6	3	1	2	4	19	9	13	8	2	5
MIR101-1	75	0	1	0	0	0	0	0	0	0	0	0	0	0	0	0	0	0	0	0	0	0	3	0	0	0	0	0	0
ENSG00000288804	1646	1	0	0	3	4	0	1	4	1	4	2	0	0	0	1	0	0	0	0	0	0	0	1	5	2	1	1	3
ENSG00000235804	427	0	0	0	0	0	0	0	0	0	0	0	0	0	0	0	0	0	0	0	0	0	0	0	0	0	0	0	0
MRPS21P1	223	0	0	0	0	0	0	0	0	0	0	0	0	0	0	0	0	0	0	0	0	0	0	0	0	0	0	0	0
AK4	7578	2103	3921	7378	6916	6025	5951	3980	4579	5097	5208	3591	4251	503	571	1141	956	49	48	77	68	439	298	4547	4540	190	216	246	297
RPS29P7	171	0	0	0	0	0	2	0	0	0	0	0	0	0	0	0	0	0	0	0	0	0	0	0	0	0	0	0	0
DNAJC6	6958	69	190	86	106	175	160	156	230	872	645	540	659	41	118	38	40	394	312	490	466	267	276	352	274	287	418	313	370
ENSG00000229294	512	0	3	0	0	0	0	0	0	0	0	0	2	0	0	0	0	0	1	1	1	0	0	0	4	1	1	0	1
COX6CP13	226	0	0	0	1	0	0	0	0	0	0	0	0	0	0	0	0	0	0	0	0	0	0	0	0	0	0	0	2
ENSG00000290094	626	1	0	0	0	0	1	0	0	0	0	0	0	0	0	0	0	0	0	0	0	0	0	0	0	0	0	0	1
RNU2-15P	191	0	0	0	0	0	0	0	0	0	0	0	0	0	0	0	0	0	0	0	0	0	0	0	0	0	0	0	0
LEPROT	5237	387	493	861	761	739	688	523	597	627	414	728	790	939	667	617	507	1253	1045	536	507	632	570	1377	1393	1251	1544	1159	1493
LEPR	11370	55	294	111	104	283	184	157	197	634	359	221	220	618	571	273	149	162	146	999	998	524	565	118	77	211	240	156	229
ENSG00000237852	423	0	0	0	0	0	0	0	0	0	0	2	0	0	0	2	0	3	1	0	1	0	0	0	0	0	2	1	1
ENSG00000224570	1797	0	0	0	0	0	1	0	0	0	0	0	0	0	0	0	0	0	0	0	0	0	0	0	0	0	0	1	1
ENSG00000285079	2316	0	0	0	0	0	0	0	0	0	0	0	0	0	0	0	0	0	0	0	0	0	0	0	0	0	0	0	0
RN7SL854P	295	0	0	0	0	0	0	0	0	0	0	0	0	0	0	0	0	0	0	0	0	0	0	0	0	0	0	0	0
PDE4B	8930	286	178	517	504	184	130	47	55	66	120	115	62	8	25	9	8	909	803	75	79	20	18	51	32	248	272	271	343
PDE4B-AS1	456	0	0	0	0	0	0	0	0	0	0	0	0	0	0	0	0	0	0	0	0	0	0	0	0	0	0	0	0
RNU4-88P	86	0	0	0	0	0	0	0	0	0	0	0	0	0	0	0	0	0	0	0	0	0	0	0	0	0	0	0	0
SGIP1	25445	25	33	39	14	49	17	18	17	45	31	32	34	22	4	0	3	731	582	167	159	212	177	318	255	186	245	223	232
MIR3117	78	0	0	0	0	0	0	0	1	0	0	0	0	0	0	0	0	1	1	1	0	2	0	0	0	1	0	0	1
ENSG00000248458	1156	0	0	0	0	0	1	0	3	0	2	0	2	0	0	0	0	2	0	1	1	15	8	3	6	2	1	0	2
DYNLT5	3360	15	49	20	8	55	63	17	34	85	77	20	13	38	34	15	8	50	33	2	5	5	0	18	16	25	27	26	33
INSL5	736	0	0	0	0	0	0	0	0	0	0	0	0	0	0	0	0	4	0	0	0	0	0	0	0	0	0	1	0
DNAI4	6673	9	12	19	23	12	11	5	4	49	42	31	28	45	47	40	45	207	121	102	129	19	27	116	112	104	188	107	130
ENSG00000231080	861	0	0	0	0	0	0	0	0	0	0	0	0	0	0	0	0	0	0	0	0	0	0	0	0	0	0	0	0
MIER1	8273	632	786	1256	1182	888	762	645	744	1226	1341	866	773	1760	1058	964	739	1029	903	920	926	888	807	900	765	910	1223	882	1066
ENSG00000289394	701	6	0	5	5	12	2	3	0	7	0	2	0	14	9	0	0	1	3	0	0	2	5	3	8	0	1	1	2
SLC35D1	6193	141	195	169	213	134	118	131	136	304	226	205	217	867	514	467	421	781	648	686	679	252	242	247	241	485	608	402	485
C1orf141	5022	0	0	0	0	0	0	0	0	4	2	0	0	0	1	1	0	2	1	0	1	0	0	0	2	1	3	2	1
ENSG00000252433	135	0	0	0	0	0	0	0	0	0	0	0	0	0	0	0	0	0	0	0	0	0	0	0	0	0	0	0	0
ENSG00000275678	2352	0	0	1	1	0	0	2	0	0	0	0	0	0	0	0	0	5	3	0	0	0	1	5	0	1	3	0	4
IL23R	4561	0	0	0	0	1	0	0	0	0	0	0	0	0	0	0	0	0	0	0	3	0	0	0	0	0	0	0	0
RNU6-586P	104	0	0	0	0	0	0	0	0	0	0	0	1	0	0	0	0	0	0	0	0	0	0	0	0	0	0	0	0
RNU4ATAC4P	126	0	0	0	0	0	0	0	0	0	0	0	0	0	0	0	0	0	0	0	0	0	0	0	0	0	0	0	0
DNAJB6P4	728	0	0	0	1	0	0	0	0	0	0	0	1	0	0	0	0	0	1	0	0	0	0	0	0	0	3	0	0
IL12RB2	7496	45	29	25	40	27	18	22	20	9	5	20	6	17	14	59	66	9	7	6	3	7	7	7	9	17	29	10	7
SERBP1	7676	14207	15371	29356	27547	15426	13759	10616	11264	9265	10126	10342	8737	14078	11595	20591	19359	10915	8818	8706	8466	6781	6602	9777	8337	14754	18831	13670	16134
RNU6-387P	105	1	3	9	1	10	9	6	0	5	5	0	1	1	2	3	0	1	0	1	1	5	8	1	7	0	3	3	1
LINC01702	948	0	0	0	0	0	0	0	0	0	0	0	0	0	0	0	0	0	0	0	0	0	0	0	0	0	0	0	0
RNU6-1031P	107	0	0	0	0	0	0	0	0	0	0	0	0	0	0	0	0	0	0	0	0	0	0	0	0	0	0	0	0
ENSG00000238139	374	0	0	0	0	0	0	0	0	0	0	0	1	0	0	0	0	0	0	0	0	0	0	0	0	0	0	0	0
RN7SL392P	299	0	0	0	0	0	0	0	0	0	0	0	0	0	0	0	0	0	0	0	0	0	0	0	0	0	0	0	0
HNRNPCP9	859	0	0	0	0	0	0	0	0	0	0	0	1	0	0	0	0	0	0	0	0	0	0	0	0	0	0	0	0
GADD45A	1925	225	195	255	249	541	510	164	193	1134	376	684	958	985	1026	458	659	266	188	421	395	1191	1037	679	861	387	506	370	519
GNG12	4715	542	746	975	937	972	654	682	723	416	388	285	254	2133	1163	1252	1057	951	783	296	320	385	327	133	115	419	531	352	386
RNU7-80P	61	0	0	0	0	0	0	0	0	0	0	0	0	0	0	0	0	0	0	0	0	0	0	0	0	0	0	0	0
GNG12-AS1	3645	2	6	0	2	4	3	4	8	33	18	12	15	54	29	43	48	17	27	39	23	3	20	0	3	4	3	1	2
ENSG00000235055	904	0	0	0	0	0	0	0	0	0	0	1	2	0	0	0	0	0	0	0	0	0	0	0	0	0	0	0	0
DIRAS3	2647	0	1	0	0	4	0	0	1	18	9	11	11	31	12	43	33	13	8	42	31	2	3	0	0	4	4	1	4
ARL5AP3	386	0	0	0	0	0	0	0	0	1	0	0	5	1	3	1	1	4	1	16	3	0	0	0	0	0	0	0	0
WLS	4459	25	79	78	45	262	263	167	196	2558	1797	860	1175	4349	3729	4849	5028	1645	1460	2124	1961	216	367	9	49	247	337	109	114
CTBP2P8	1330	0	2	6	3	4	1	1	1	3	7	3	9	3	10	9	4	8	2	28	7	2	0	0	0	1	1	0	2
MIR1262	93	0	0	0	0	0	0	0	0	0	0	0	0	0	0	1	0	0	0	0	0	0	0	0	0	0	0	0	0
RPS7P4	582	0	0	0	0	0	3	1	0	0	0	0	0	0	0	0	4	0	0	0	0	0	0	0	0	0	1	0	1
COX6B1P7	235	0	0	0	0	0	0	0	0	0	0	0	0	0	0	0	0	0	0	0	0	0	0	0	0	0	0	0	0
ELOCP18	337	0	0	0	0	0	0	0	0	0	0	0	0	0	0	0	0	0	0	0	0	0	0	0	0	0	0	0	0
ENSG00000229440	217	0	0	0	0	0	0	0	0	0	0	0	0	0	0	0	0	0	0	0	0	0	0	0	0	0	0	0	0
RPE65	2605	0	0	0	0	0	0	0	0	0	0	0	0	169	145	5	2	0	0	3	0	4	4	3	2	1	0	0	0
DEPDC1	5904	560	1343	1354	1342	1422	1153	1033	1115	994	776	736	484	2379	1805	1290	1078	637	600	629	607	1753	1620	1043	853	1047	1369	1022	1100
ENSG00000233589	960	28	49	14	14	18	8	18	18	23	12	16	10	50	40	19	19	15	13	15	15	101	116	26	6	12	18	18	15
DEPDC1-AS1	1247	2	1	5	10	2	1	1	4	4	1	1	1	0	1	0	0	1	4	0	0	2	0	4	0	8	14	5	12
TXNP2	295	0	0	0	0	0	0	0	0	0	0	0	0	0	0	0	0	0	0	0	0	0	0	0	0	2	0	0	0
ENSG00000285041	2636	0	0	4	0	0	0	1	3	0	0	0	0	0	0	2	0	1	1	1	0	0	0	2	2	2	4	2	11
ENSG00000285407	2810	4	7	5	7	17	15	15	23	16	9	7	7	22	39	6	2	3	9	5	4	12	4	4	4	37	62	41	53
ENSG00000285473	716	0	3	0	1	3	2	0	3	2	4	0	0	15	7	2	1	0	0	3	3	5	0	1	0	4	4	7	10
LINC01707	6152	0	0	0	1	0	0	4	2	0	1	2	0	5	2	5	1	3	1	0	1	0	0	1	0	1	5	1	8
LINC02791	1017	0	0	0	0	0	0	0	0	0	0	0	0	0	0	0	0	0	0	1	0	0	0	0	0	0	0	0	0
LINC01758	458	1	0	0	0	1	0	0	0	0	2	1	0	0	0	0	0	0	0	1	0	0	0	0	0	1	0	0	0
ENSG00000287453	549	0	0	0	0	0	1	0	0	5	3	0	0	0	1	0	0	0	0	2	0	0	0	1	0	1	0	0	0
LRRC7	30043	33	42	27	39	67	57	43	34	167	100	41	42	98	44	21	11	78	75	70	73	123	111	72	53	32	42	49	60
SGO1P1	1447	0	0	0	0	0	0	0	0	0	0	0	0	0	0	0	0	0	0	0	0	0	0	0	0	0	0	0	0
ENSG00000287283	2154	0	0	0	0	0	0	0	0	0	0	0	0	0	0	0	0	0	0	0	0	0	0	0	0	0	0	0	0
RN7SL538P	304	0	0	0	0	0	0	0	0	0	0	0	0	0	0	0	0	0	0	0	0	0	0	0	0	0	0	0	0
PIN1P1	996	0	0	0	0	0	0	0	0	0	0	0	0	0	0	0	0	0	0	0	0	0	0	0	0	0	0	0	0
LRRC7-AS1	948	0	0	0	0	0	0	0	0	3	2	3	0	0	0	0	0	0	0	0	2	1	1	0	0	0	0	0	0
LRRC40	2843	696	941	1552	1452	1064	957	841	893	1075	890	1101	943	1271	1059	1444	1114	1145	915	773	695	807	700	864	727	1143	1478	1073	1320
RN7SL242P	297	0	0	0	0	0	0	0	0	0	0	0	0	0	0	0	0	0	0	0	0	0	0	0	0	0	0	0	0
SRSF11	8473	4309	5491	7540	7349	5982	5053	4231	4940	7850	4848	4844	4796	8940	5832	5046	5075	9563	7364	6644	6387	7286	7289	7071	6588	8220	10055	7594	8339
ENSG00000228988	457	0	0	0	0	0	4	0	0	0	0	0	2	0	0	2	0	0	0	0	0	4	4	1	0	1	2	3	0
ANKRD13C	6184	472	556	786	828	581	543	598	559	748	629	766	743	1279	748	750	670	984	692	792	837	860	782	628	598	823	989	724	825
HHLA3	1241	54	139	120	108	236	229	120	148	65	25	86	68	158	144	60	64	89	60	108	127	118	111	71	39	184	209	165	166
HHLA3-AS1	575	5	12	5	6	5	2	3	8	13	4	7	2	6	1	4	3	9	0	14	5	11	16	4	12	8	4	5	2
CTH	2414	472	362	334	313	711	548	252	264	296	217	312	242	198	169	243	272	223	195	212	177	261	255	193	231	292	339	263	284
ENSG00000271992	466	11	18	14	6	39	37	15	7	15	13	19	13	18	10	3	8	9	9	9	10	33	20	13	10	15	6	9	16
CHORDC1P5	967	0	0	0	0	0	0	0	0	0	1	1	1	0	0	0	0	0	0	0	0	0	0	0	0	0	0	0	1
CASP3P1	609	0	0	0	0	0	0	0	0	0	0	0	0	0	0	0	0	0	0	0	0	0	0	0	0	0	0	0	0
LINC01788	2455	0	8	0	2	0	1	1	1	5	6	2	2	0	0	0	0	0	0	0	0	0	0	0	0	0	2	0	0
ENSG00000226208	432	0	0	0	0	0	0	0	0	0	0	0	0	0	0	0	0	0	0	0	0	0	0	0	0	0	0	0	0
PTGER3	9510	18	20	24	27	8	16	7	10	7	9	10	0	3	0	4	4	5	8	1	1	9	2	2	0	5	6	6	3
ENSG00000235782	749	0	0	0	0	0	0	0	0	0	0	1	0	0	0	0	0	0	0	0	0	0	0	0	0	0	0	0	0
ENSG00000269933	649	1	0	0	0	0	0	0	0	0	2	0	0	0	0	0	0	1	0	0	0	0	0	2	0	0	0	0	0
ZRANB2-AS1	967	5	10	11	4	5	0	0	4	2	3	2	0	4	1	0	6	10	8	7	6	5	1	9	7	1	7	6	4
ZRANB2	4985	1905	2354	4373	3596	2841	2450	1888	2109	2392	1389	2161	1782	3765	2211	3607	3143	4503	3609	2760	2610	3409	3372	3673	3487	4366	5338	3952	4616
MIR186	86	9	16	9	8	11	10	12	17	8	15	11	12	21	14	12	10	42	43	43	42	29	31	17	15	14	21	28	11
ZRANB2-DT	14877	1	7	6	9	5	11	1	8	12	16	13	7	8	3	8	11	18	24	35	27	11	6	21	25	24	26	15	25
ENSG00000226324	250	0	0	0	0	0	0	0	0	0	0	0	0	0	0	0	0	0	0	0	0	0	0	0	0	0	0	0	0
NEGR1	13208	37	87	75	86	110	123	46	65	49	79	192	123	40	32	33	23	297	257	129	115	84	58	64	33	111	122	91	103
ENSG00000231985	170	0	0	0	0	0	1	0	0	0	0	0	0	0	0	0	0	0	0	0	1	0	0	0	1	0	0	0	0
[truncated: 58,607 more rows]
