# Supplementary material for: Transcriptomic analysis of the m6A reader YTHDF2 in the maintenance and differentiation of human embryonic stem cells
Source: Stem Cells. 2025 May 26;43(7):sxaf032. doi: 10.1093/stmcls/sxaf032 (PMC12202760; doi:10.1093/stmcls/sxaf032)
Supplement: sxaf032_suppl_Supplementary_Tables_S1-S29 [file sxaf032_suppl_supplementary_tables_s1-s29.zip › Supplementary_tables_final2/Supplementary_Table20_DEG_for_DF2-KO_NPC.xlsx]

## Sheet: NPC_WT_vs_DF2-KO_DEGs
	baseMean	log2FoldChange	lfcSE	stat	pvalue	padj
CLIC1P1	117.055	-10.4035	1.47844	-7.03681	1.96697e-12	3.2506e-11
ENSG00000243829	2375.56	-9.71883	0.427701	-22.7234	2.62789e-114	1.34176e-111
ENSG00000260558	57.432	-9.37605	1.51425	-6.19189	5.94485e-10	7.53732e-09
DPEP3	46.2471	-9.0645	1.55642	-5.82393	5.74781e-09	6.40889e-08
U2	76.2502	-8.34031	1.48305	-5.62377	1.86839e-08	1.93291e-07
CDH17	23.6905	-8.09936	1.62273	-4.99119	6.00085e-07	4.98707e-06
ENSG00000235852	21.2811	-7.94355	1.6302	-4.87273	1.10065e-06	8.74669e-06
ACTBP11	18.7944	-7.76508	1.65296	-4.69767	2.63142e-06	1.94308e-05
INSM2	16.3651	-7.5659	1.70511	-4.43719	9.114e-06	6.13811e-05
ERBB4	15.7751	-7.51154	1.69194	-4.43959	9.01291e-06	6.07838e-05
ENSG00000237214	1010.35	-7.36149	0.309709	-23.769	6.98668e-125	4.62783e-122
ENSG00000276241	13.3076	-7.26706	1.73253	-4.19449	2.73486e-05	0.000169987
MAPK10-AS1	12.2693	-7.14981	1.75344	-4.07759	4.5505e-05	0.000269511
ENSG00000235635	12.0599	-7.12444	1.7548	-4.05997	4.90799e-05	0.000288869
RBM17P3	10.25	-6.88955	1.80948	-3.80748	0.000140391	0.000745549
LINC01320	10.164	-6.87843	1.81647	-3.78669	0.000152668	0.000804815
ENSG00000230291	25.3251	-6.7432	1.5815	-4.2638	2.00982e-05	0.000127939
ENSG00000262999	9.1926	-6.73255	1.84532	-3.64845	0.000263823	0.00131578
RPL35AP31	8.8494	-6.67876	1.87075	-3.5701	0.000356848	0.0017182
CPXM2	8.69735	-6.65225	1.87833	-3.54157	0.000397754	0.0018969
ENSG00000277332	8.05873	-6.54387	1.91347	-3.41989	0.000626458	0.00286596
ENSG00000241352	7.84934	-6.50512	1.90311	-3.41816	0.00063046	0.00288217
RPL13AP12	7.58259	-6.45533	1.91808	-3.36552	0.000764001	0.00342933
EIF5AP4	20.648	-6.44603	1.61271	-3.99701	6.41466e-05	0.000367744
ENSG00000243517	20.7077	-6.44098	1.61206	-3.9955	6.4559e-05	0.000369682
FRMD1	6.83016	-6.30397	1.9667	-3.20535	0.00134899	0.00567571
RNU7-48P	6.79193	-6.29657	1.96787	-3.19968	0.00137581	0.00576973
KATNBL1P6	6.78237	-6.29471	1.97194	-3.19215	0.0014122	0.00590718
ENSG00000227215	6.45828	-6.22503	2.07653	-2.99781	0.00271931	0.0105108
YWHAEP1	17.514	-6.20611	1.64324	-3.77675	0.000158887	0.00083437
RPS10-NUDT3	6.23933	-6.1747	2.02624	-3.04737	0.00230857	0.0091344
ENSG00000289158	6.23933	-6.1747	2.02624	-3.04737	0.00230857	0.0091344
UBE2CP1	6.02993	-6.12444	2.0233	-3.02696	0.0024703	0.00967434
MCFD2P1	5.97259	-6.11179	2.05517	-2.97386	0.00294075	0.0112313
TUBBP1	1566.46	-6.09894	0.182276	-33.46	1.84206e-245	3.7621e-242
B3GNT3	16.1635	-6.07822	1.66316	-3.65461	0.000257569	0.00128695
NEUROG2	242.277	-6.05736	0.754484	-8.02849	9.86825e-16	2.28809e-14
BCAS2P2	5.74407	-6.05488	2.05102	-2.95214	0.00315585	0.0119173
NOC2LP1	5.74407	-6.05488	2.05102	-2.95214	0.00315585	0.0119173
MT-TD	5.73452	-6.05268	2.05652	-2.94316	0.00324877	0.0122081
ENSG00000279756	5.7154	-6.04824	2.07471	-2.91523	0.0035543	0.0132384
ENSG00000258938	5.56335	-6.00709	2.1188	-2.83514	0.00458061	0.0164486
HBA2	5.51556	-5.99558	2.07232	-2.89317	0.00381378	0.0140365
ENSG00000285884	5.47733	-5.9864	2.07883	-2.87969	0.00398061	0.0145694
SNORA11	5.47733	-5.9864	2.07883	-2.87969	0.00398061	0.0145694
CDC14C	5.25838	-5.92657	2.10094	-2.82091	0.00478883	0.0170861
ENSG00000255817	5.2297	-5.91935	2.09917	-2.81985	0.00480466	0.0171351
LINC02680	5.21059	-5.91451	2.11005	-2.80303	0.00506256	0.0179348
ENSG00000285128	5.21059	-5.91451	2.11005	-2.80303	0.00506256	0.0179348
PBX2P1	751.284	-5.89419	0.243145	-24.2415	8.13568e-130	5.69684e-127
VSX1	42.3746	-5.87351	1.0154	-5.78441	7.27692e-09	7.98312e-08
PART1	5.00119	-5.85408	2.13303	-2.7445	0.0060604	0.0209608
RNU7-143P	4.99164	-5.85155	2.12852	-2.74912	0.00597559	0.0207143
RNA5SP462	13.5511	-5.83173	1.70192	-3.42656	0.000611284	0.00280444
GRHL2	13.4747	-5.82447	1.72707	-3.37246	0.000744986	0.00335504
ENSG00000248769	37.2645	-5.7026	1.00718	-5.66194	1.4967e-08	1.57227e-07
GSTM5	12.5151	-5.70129	1.72247	-3.30996	0.000933094	0.0041034
ENSG00000187904	4.45815	-5.68871	2.19373	-2.59316	0.00950981	0.0306868
BHLHE22	12.4109	-5.68657	1.76001	-3.23098	0.00123366	0.00523813
CLIC4P1	4.44859	-5.68588	2.19462	-2.59082	0.00957468	0.0308596
ENSG00000254563	4.44859	-5.68588	2.19462	-2.59082	0.00957468	0.0308596
LYPLA1P3	4.43904	-5.68304	2.19863	-2.58481	0.00974316	0.031312
MT-TS2	4.43904	-5.68304	2.19863	-2.58481	0.00974316	0.031312
UST-AS1	4.41992	-5.67733	2.21714	-2.56065	0.0104475	0.0331068
DHRSX-IT1	4.41992	-5.67733	2.21714	-2.56065	0.0104475	0.0331068
ATP5MC2P4	11.9602	-5.6491	1.73913	-3.24824	0.00116121	0.00496838
SLC25A3P3	11.7699	-5.62471	1.73837	-3.23561	0.00121381	0.00516639
ENSG00000284837	4.2392	-5.61489	2.27877	-2.464	0.0137396	0.041726
EIF4EBP1P1	4.16274	-5.59076	2.25209	-2.48247	0.0130473	0.0399306
WWP1P1	4.14362	-5.58462	2.28886	-2.43991	0.0146909	0.0440961
ENSG00000230728	4.13406	-5.58149	2.32151	-2.40424	0.0162059	0.0479622
ENSG00000276763	3.93423	-5.50832	2.27573	-2.42047	0.0155006	0.0461817
ENSG00000267740	3.92467	-5.50511	2.27689	-2.41782	0.0156136	0.0464732
ESRG	10.9434	-5.50274	1.76101	-3.12477	0.00177943	0.00725506
ENSG00000287434	3.91511	-5.5019	2.28197	-2.41103	0.0159075	0.0471815
OR3D1P	3.90555	-5.49866	2.29122	-2.39988	0.0164004	0.0484325
MGAM2	3.90555	-5.49866	2.29122	-2.39988	0.0164004	0.0484325
KMT5AP2	10.515	-5.4422	1.77899	-3.05916	0.00221961	0.00882659
RBM17P2	9.69335	-5.33918	1.80206	-2.96282	0.00304833	0.0115791
RAB44	9.67424	-5.33646	1.79764	-2.9686	0.00299163	0.0113885
ENSG00000259528	9.70522	-5.32358	1.7969	-2.96265	0.00305004	0.0115838
PCDH15	27.6317	-5.2736	1.0688	-4.93413	8.05098e-07	6.56399e-06
RNF5P1	257.142	-5.25346	0.350406	-14.9925	8.22142e-51	1.3256e-48
LINC01988	9.12164	-5.25016	1.81524	-2.89227	0.00382473	0.0140703
GAPDHP42	9.11208	-5.24878	1.8166	-2.88934	0.00386053	0.0141844
PRELID1P6	36.808	-5.24697	0.915564	-5.73086	9.99255e-09	1.07505e-07
RPL7P57	8.87401	-5.20934	1.82472	-2.85487	0.0043054	0.0155905
HES3	8.56904	-5.15847	1.84326	-2.79855	0.00513319	0.0181483
NALCN	15.8713	-5.05445	1.34264	-3.76456	0.000166842	0.000871849
NEUROD4	48.0427	-5.04264	0.767818	-6.56749	5.11715e-11	7.35981e-10
ENSG00000256250	7.79749	-5.01868	1.87419	-2.67779	0.00741094	0.0248226
ADCYAP1	69.4582	-5.00548	0.646205	-7.74595	9.48668e-15	1.99399e-13
ENSG00000289017	7.64774	-4.96652	1.91063	-2.59942	0.0093381	0.0302362
ENSG00000265179	29.9469	-4.94906	0.951545	-5.20108	1.98131e-07	1.76831e-06
ENSG00000238221	7.36189	-4.91015	1.90651	-2.57546	0.0100107	0.0320332
RPL34P18	14.0041	-4.87049	1.38804	-3.5089	0.000449967	0.00212114
ENSG00000218048	7.01869	-4.84008	1.92114	-2.51938	0.0117563	0.0366195
ENSG00000236814	13.7683	-4.82416	1.36908	-3.52364	0.000425664	0.00201861
ESRP1	117.091	-4.82315	0.472829	-10.2006	1.97032e-24	9.0428e-23
MMD2	6.75919	-4.80644	1.92993	-2.49047	0.0127575	0.0391658
NEUROD1	32.826	-4.76834	0.93432	-5.10354	3.33363e-07	2.88109e-06
BMP3	52.7259	-4.74738	0.699804	-6.78388	1.16994e-11	1.79994e-10
CD5	6.49245	-4.74663	1.94856	-2.43597	0.0148521	0.044519
WIF1	6.53299	-4.73155	1.94146	-2.43711	0.0148051	0.0443954
DMRTA2	97.1434	-4.72685	0.528202	-8.94894	3.58925e-19	1.1149e-17
CYP3A4	12.8065	-4.71491	1.38389	-3.407	0.00065681	0.00299369
SPHKAP	6.26394	-4.69248	1.96431	-2.38887	0.0169003	0.0496931
CTBP2P4	12.7514	-4.68659	1.40862	-3.32708	0.000877611	0.0038824
HAVCR2	22.0356	-4.51546	1.05785	-4.26851	1.9678e-05	0.00012546
UBE2V1P1	11.206	-4.51469	1.42336	-3.17185	0.0015147	0.00629175
ENSG00000286975	10.9202	-4.47606	1.43427	-3.12079	0.00180368	0.00732958
RBMS1P1	22.2264	-4.47591	1.04724	-4.274	1.91995e-05	0.000122768
ENSG00000267924	32.5225	-4.46494	0.835308	-5.34526	9.02879e-08	8.4976e-07
RPS20P14	41.2349	-4.40968	0.766165	-5.75552	8.63731e-09	9.34997e-08
ENSG00000269397	56.4594	-4.39418	0.63541	-6.91551	4.66182e-12	7.49193e-11
ENSG00000235494	10.0985	-4.38435	1.49903	-2.92479	0.00344691	0.0128736
SLC18A2	29.9674	-4.34947	0.855219	-5.0858	3.66077e-07	3.1469e-06
ST13P4	20.0496	-4.34649	1.03799	-4.18742	2.82143e-05	0.000174792
ENSG00000233974	70.0307	-4.34341	0.559603	-7.76159	8.38686e-15	1.775e-13
RPL7AP70	123.172	-4.32826	0.431908	-10.0213	1.22931e-23	5.26711e-22
TBC1D3B	76.7789	-4.29431	0.544333	-7.88912	3.04322e-15	6.7192e-14
CAB39P1	9.42255	-4.27976	1.54709	-2.76633	0.00566904	0.0197944
LINC02254	9.3652	-4.2704	1.52237	-2.80511	0.00502996	0.01784
RPS7P1	736.757	-4.23668	0.181672	-23.3205	2.74782e-120	1.64253e-117
DBX1	9.11758	-4.23005	1.53679	-2.75253	0.00591369	0.0205345
ENSG00000250461	22.9201	-4.22729	0.967693	-4.36842	1.25147e-05	8.24695e-05
ENSG00000263300	9.06979	-4.22283	1.53743	-2.74668	0.00602016	0.0208452
RNU6-125P	23.5201	-4.22006	0.992836	-4.25051	2.13281e-05	0.000134997
ENSG00000240376	160.037	-4.21263	0.367968	-11.4484	2.39651e-30	1.58312e-28
ENSG00000263499	8.84128	-4.18386	1.54657	-2.70526	0.00682516	0.0231569
LINC02798	26.1902	-4.16751	0.935599	-4.45438	8.41373e-06	5.70254e-05
MT-TG	57.1177	-4.16237	0.61881	-6.72641	1.73895e-11	2.63238e-10
EDIL3	170.683	-4.14078	0.353584	-11.7109	1.12126e-31	7.89653e-30
CCDC60	34.5932	-4.12199	0.765544	-5.3844	7.26879e-08	6.88877e-07
KANK4	100.76	-4.09937	0.491645	-8.33805	7.55227e-17	1.94628e-15
ENSG00000213683	8.28868	-4.08705	1.57573	-2.59375	0.00949358	0.0306425
MT-TL1	100.566	-4.07861	0.476997	-8.55059	1.22456e-17	3.35325e-16
HMGB1P41	8.20266	-4.07543	1.66989	-2.44054	0.0146654	0.0440372
GS1-279B7.1	16.7946	-4.06037	1.12945	-3.595	0.000324392	0.00158276
ICAM1	84.3846	-4.02118	0.516454	-7.78612	6.9097e-15	1.47604e-13
RPL24P8	79.1958	-3.99985	0.511242	-7.82379	5.12546e-15	1.11163e-13
ENSG00000267406	7.8221	-3.99875	1.61337	-2.47851	0.0131932	0.0403267
RPL7P1	934.965	-3.99045	0.159092	-25.0826	7.69856e-139	6.08633e-136
CYP3A7	7.73608	-3.98365	1.62222	-2.45567	0.0140622	0.0425223
ENSG00000287141	7.78618	-3.96146	1.56029	-2.53892	0.0111197	0.034952
USH1C	53.732	-3.95786	0.622993	-6.35297	2.11201e-10	2.83157e-09
RBMS2P1	7.58403	-3.9522	1.6516	-2.39296	0.0167133	0.0492259
LINC01054	11.3613	-3.95187	1.34665	-2.9346	0.00333979	0.0125098
JPH2	22.8682	-3.94954	0.937132	-4.2145	2.50338e-05	0.000156154
RPL35AP13	7.89362	-3.94844	1.63014	-2.42215	0.0154288	0.0460124
ENSG00000232377	7.55536	-3.94608	1.62733	-2.42488	0.0153135	0.0456962
SNRPA1P1	57.8759	-3.94127	0.591115	-6.66752	2.60167e-11	3.862e-10
MROH5	27.1722	-3.9327	0.878459	-4.47682	7.57645e-06	5.18235e-05
DTX2P1	7.47889	-3.93217	1.63572	-2.40394	0.0162193	0.0479901
SEPTIN14P12	19.2404	-3.92448	1.01654	-3.86063	0.000113095	0.000614438
ENSG00000241494	22.5988	-3.90005	0.924896	-4.21674	2.47856e-05	0.000154724
CBLC	29.2538	-3.88143	0.822188	-4.72086	2.34849e-06	1.75746e-05
OTP	14.453	-3.88112	1.19981	-3.23478	0.00121737	0.00517795
ADAMTS19-AS1	21.7535	-3.8737	0.952789	-4.06565	4.78998e-05	0.000282534
TTC6	17.9166	-3.86784	1.08007	-3.58109	0.000342163	0.00165791
DDX60L	24.7568	-3.85082	0.956351	-4.02658	5.65949e-05	0.000328135
PDGFA-DT	21.0534	-3.80094	0.934406	-4.06776	4.74666e-05	0.000280384
ALMS1-IT1	208.703	-3.77603	0.325952	-11.5846	4.9315e-31	3.37601e-29
ENSG00000215156	416.873	-3.76502	0.233433	-16.1289	1.59916e-58	3.26602e-56
ENSG00000279765	145.403	-3.7476	0.360028	-10.4092	2.25123e-25	1.09688e-23
RBM46	32.9968	-3.7351	0.797025	-4.6863	2.78185e-06	2.04369e-05
ENSG00000285852	9.90649	-3.71732	1.35435	-2.74473	0.00605601	0.0209486
BLNK	9.90649	-3.71732	1.35435	-2.74473	0.00605601	0.0209486
ENSG00000285879	12.929	-3.70991	1.2318	-3.01178	0.0025972	0.0101067
CCBE1	72.3644	-3.70709	0.505313	-7.33622	2.19706e-13	4.00042e-12
ARHGAP36	19.8358	-3.69701	1.02888	-3.59325	0.000326579	0.00159216
TCP11X2	13.3197	-3.68312	1.22249	-3.01279	0.00258855	0.0100795
BIRC6-AS2	9.38026	-3.6581	1.44586	-2.53005	0.0114045	0.0357008
CNTNAP3C	238.135	-3.64899	0.28078	-12.9959	1.29101e-38	1.29673e-36
MT-TT	15.4968	-3.64616	1.13282	-3.21867	0.00128786	0.00544656
ENSG00000250105	22.0709	-3.62996	0.895383	-4.05408	5.03311e-05	0.000295382
MT-TY	88.0908	-3.62879	0.453641	-7.99925	1.25178e-15	2.87252e-14
FAM163B	55.0804	-3.60913	0.604423	-5.97121	2.35506e-09	2.76559e-08
ENSG00000237846	9.3562	-3.60628	1.36446	-2.64301	0.00821734	0.0271197
ACTN3	1382.19	-3.59902	0.156652	-22.9746	8.36688e-117	4.55679e-114
KIF12	67.1301	-3.59702	0.525386	-6.84644	7.5711e-12	1.19097e-10
ENSG00000220472	64.2437	-3.59248	0.533659	-6.73179	1.67591e-11	2.54165e-10
ENSG00000242951	11.9385	-3.58685	1.2715	-2.82096	0.00478801	0.0170857
RPS13P2	24.0933	-3.57226	0.852884	-4.18845	2.80863e-05	0.000174219
RTN3P1	32.9496	-3.57122	0.742575	-4.80923	1.5151e-06	1.1743e-05
ENSG00000287160	11.8643	-3.55823	1.22491	-2.90489	0.0036738	0.0135975
NPPB	17.8311	-3.55491	0.995296	-3.57171	0.00035466	0.00170968
GFRA1	116.169	-3.53626	0.414909	-8.52298	1.55496e-17	4.22026e-16
M1AP	11.4241	-3.51876	1.29538	-2.71639	0.00659987	0.0225403
NMUR1	17.0167	-3.50982	1.08204	-3.24372	0.00117981	0.00503741
ENSG00000226886	14.2609	-3.50002	1.11114	-3.14993	0.00163308	0.00672778
XPOTP1	8.83459	-3.49008	1.44791	-2.41043	0.0159337	0.0472534
LINC00664	14.2919	-3.48817	1.09204	-3.19418	0.00140227	0.00586666
LINC02575	74.5247	-3.47971	0.486639	-7.1505	8.64641e-13	1.4767e-11
ENSG00000268750	11.681	-3.47585	1.28162	-2.71207	0.00668639	0.0227927
ENSG00000288349	131.621	-3.47194	0.411843	-8.43026	3.44908e-17	9.14828e-16
ENSG00000251448	8.53686	-3.46252	1.41178	-2.45259	0.0141832	0.0428238
ENSG00000285382	19.8135	-3.45967	0.940295	-3.67934	0.000233835	0.00118064
SLC4A1APP1	8.50819	-3.45737	1.43582	-2.40795	0.0160424	0.0475357
WLS	167.514	-3.44963	1.14726	-3.00684	0.00263977	0.0102447
RBMS3	24.6013	-3.43231	0.848568	-4.04483	5.23622e-05	0.00030591
ENSG00000289027	16.2379	-3.42185	1.05007	-3.25868	0.00111932	0.00481266
RPL37P23	13.8277	-3.42072	1.11782	-3.06016	0.00221215	0.00879979
FGFR2	464.145	-3.41781	0.215538	-15.8571	1.25507e-56	2.4412e-54
ENSG00000287965	24.3345	-3.41524	0.851384	-4.0114	6.03592e-05	0.000348313
CEBPD	73.5368	-3.41518	0.487693	-7.00272	2.51041e-12	4.10989e-11
RPS18P12	62.1845	-3.40526	0.530365	-6.42059	1.35744e-10	1.86271e-09
RNU6-785P	10.6166	-3.38335	1.25566	-2.69448	0.00704989	0.0237823
RPL37AP1	15.7426	-3.37284	1.05411	-3.19972	0.00137563	0.00576973
H2BC11	23.9696	-3.36597	0.869826	-3.8697	0.000108967	0.000594649
LVRN	37.0998	-3.36161	0.670582	-5.01298	5.35948e-07	4.48294e-06
LINC02362	24.1558	-3.35971	0.857923	-3.9161	8.99921e-05	0.000499214
UBE2Q2P13	18.565	-3.35815	0.973699	-3.44885	0.000562972	0.00259836
CELF2-AS1	96.1379	-3.35023	0.450289	-7.44017	1.00557e-13	1.90599e-12
RBBP4P1	58.2682	-3.35006	0.554686	-6.03957	1.54527e-09	1.86283e-08
ENSG00000205644	15.7473	-3.34709	1.03305	-3.24002	0.00119521	0.00509343
EIF4A1P10	59.3955	-3.34502	0.569964	-5.86884	4.38858e-09	4.96792e-08
TPM1-AS	211.648	-3.3214	0.331889	-10.0076	1.41183e-23	6.02807e-22
RPL13P12	913.215	-3.3103	0.150899	-21.9371	1.14935e-106	5.63366e-104
RNA5SP217	10.2471	-3.30946	1.35212	-2.44761	0.0143808	0.0433193
ENSG00000251158	153.149	-3.29954	0.383367	-8.60673	7.51759e-18	2.09603e-16
ENSG00000240036	25.597	-3.29916	0.813665	-4.0547	5.01993e-05	0.000294679
ENSG00000286655	15.1263	-3.29522	1.08636	-3.03326	0.00241926	0.00950853
RNU6-1100P	14.9711	-3.29357	1.07003	-3.07802	0.00208378	0.00834401
AP1M2	17.7456	-3.28638	1.0134	-3.24293	0.00118305	0.00504862
ENSG00000227081	416.289	-3.27867	0.209647	-15.639	3.94892e-55	7.16891e-53
MIR133A1HG	12.5012	-3.27646	1.15955	-2.82561	0.004719	0.016896
ENSG00000217130	32.1523	-3.26923	0.75535	-4.3281	1.504e-05	9.79799e-05
ENSG00000222012	574.623	-3.26792	0.222391	-14.6944	6.99787e-49	1.05217e-46
SNORD53B	9.85464	-3.26551	1.29146	-2.52854	0.0114537	0.0358091
COMMD4P2	9.83553	-3.26265	1.28716	-2.53477	0.0112522	0.0353052
PZP	12.427	-3.25215	1.13965	-2.85364	0.00432212	0.0156395
EEF1B2P3	119.537	-3.23754	0.382734	-8.45897	2.69752e-17	7.20947e-16
ENSG00000250027	14.428	-3.23546	1.08656	-2.9777	0.00290417	0.0111142
PSMD10P1	14.4877	-3.2272	1.05516	-3.05849	0.00222452	0.00884037
ASPDH	115.647	-3.22256	0.38975	-8.26827	1.35915e-16	3.42695e-15
RNU6-1076P	9.57834	-3.22054	1.2992	-2.47886	0.0131801	0.0402967
ANKRD49P1	14.2664	-3.21687	1.10215	-2.91872	0.00351475	0.013107
HSP90AA2P	81.1211	-3.20983	0.4655	-6.89543	5.37011e-12	8.59077e-11
HGF	14.2879	-3.2046	1.07515	-2.98059	0.00287692	0.0110271
ARHGAP8	54.6474	-3.20438	0.565329	-5.66818	1.44323e-08	1.51806e-07
KCNJ6	11.6677	-3.20346	1.27302	-2.51642	0.0118553	0.0368527
RPL24P4	126.136	-3.19753	0.366393	-8.72706	2.61383e-18	7.53645e-17
ENSG00000267560	23.5899	-3.19279	0.841772	-3.79294	0.000148876	0.000785673
LINC02363	11.5817	-3.19192	1.25295	-2.54752	0.010849	0.0342154
FAM133DP	21.7169	-3.18914	0.904905	-3.52428	0.000424638	0.00201453
RIPOR2	100.645	-3.18169	0.430317	-7.39383	1.42663e-13	2.64878e-12
ENSG00000267504	9.33072	-3.17869	1.31511	-2.41706	0.0156466	0.0465373
ENSG00000287511	9.56385	-3.17785	1.30892	-2.42783	0.0151893	0.0453697
SUSD3	13.9041	-3.17677	1.10048	-2.88672	0.00389275	0.0142884
SALL3	276.618	-3.17446	0.266792	-11.8986	1.20292e-32	9.12731e-31
ARPC3P3	11.5935	-3.17445	1.18971	-2.66825	0.00762474	0.0254414
NPR3	18.2658	-3.17097	1.03842	-3.05365	0.00226075	0.00896254
ENSG00000225213	18.8873	-3.16761	0.925583	-3.42229	0.000620953	0.00284295
CHRNB4	51.4166	-3.15397	0.576361	-5.47221	4.44469e-08	4.34158e-07
SIDT1	22.9513	-3.14967	0.845285	-3.72617	0.000194414	0.0010012
DLGAP2	15.7267	-3.14442	1.10034	-2.85768	0.00426756	0.0154741
ENSG00000278399	20.7577	-3.14439	0.878849	-3.57786	0.000346425	0.00167516
ENSG00000267709	46.0911	-3.14299	0.589466	-5.33192	9.71781e-08	9.10066e-07
GOLGA2P8	16.1174	-3.13084	0.998217	-3.13643	0.00171015	0.0070076
ENSG00000231104	52.2131	-3.12402	0.556511	-5.61358	1.98179e-08	2.04332e-07
LHX9	16.2741	-3.12168	1.05453	-2.96027	0.00307373	0.0116594
GRHL3	204.058	-3.11583	0.32119	-9.7009	2.98863e-22	1.18328e-20
WBP1P1	33.8184	-3.10681	0.688492	-4.51249	6.40718e-06	4.44274e-05
RPS28P7	1075.89	-3.09644	0.141498	-21.8832	3.75466e-106	1.8043e-103
CARD11	19.5668	-3.09342	1.00907	-3.06562	0.00217216	0.00865614
ENSG00000270823	65.2536	-3.07843	0.56352	-5.46285	4.68548e-08	4.55321e-07
TOMM20P4	28.7211	-3.06767	0.739026	-4.15096	3.31083e-05	0.000202046
TENM1	461.58	-3.06397	0.203492	-15.0569	3.10923e-51	5.08008e-49
TNFSF15	21.725	-3.05226	0.847448	-3.60171	0.000316129	0.00154644
ENSG00000185641	229.587	-3.04747	0.324083	-9.40336	5.28477e-21	1.89911e-19
ENSG00000259555	13.4491	-3.04737	1.20073	-2.53793	0.0111509	0.0350232
ADGRG2	27.8638	-3.04615	0.774493	-3.93309	8.38595e-05	0.000468482
LGI1	13.4109	-3.04194	1.23219	-2.46872	0.0135596	0.0412581
GFY	15.2311	-3.04053	1.01353	-2.99995	0.00270025	0.0104497
MAMDC2	465.509	-3.03648	0.215897	-14.0645	6.27556e-45	8.31359e-43
ENSG00000230979	76.9189	-3.02681	0.459525	-6.58683	4.49302e-11	6.51993e-10
VDAC1P1	12.6373	-3.02341	1.13302	-2.66845	0.00762014	0.025433
ENSG00000259644	17.3943	-3.02267	0.967348	-3.1247	0.00177989	0.00725574
PRDM1	34.0907	-3.01784	0.675972	-4.46445	8.02738e-06	5.46486e-05
KLF15	56.1824	-3.01525	0.64724	-4.65863	3.18318e-06	2.31357e-05
DCC	238.134	-3.01316	0.274158	-10.9906	4.24175e-28	2.44604e-26
GRIN2B	52.6415	-3.00944	0.587736	-5.1204	3.04893e-07	2.6507e-06
RPL7P23	16.9605	-3.00508	0.983999	-3.05395	0.00225853	0.0089552
SERBP1P1	42.9026	-3.00395	0.641311	-4.68408	2.81214e-06	2.06471e-05
CRYZP1	38.4567	-3.00171	0.669499	-4.48351	7.34258e-06	5.04208e-05
ANXA2P2	52.4691	-2.98954	0.544256	-5.49288	3.95423e-08	3.89979e-07
HNRNPKP4	48.1219	-2.98447	0.568378	-5.25086	1.51395e-07	1.37574e-06
ARHGAP11B	127.276	-2.97735	0.353972	-8.41127	4.05583e-17	1.06653e-15
ENSG00000285702	14.1263	-2.97321	1.14566	-2.59519	0.00945391	0.0305426
GPR78	51.8756	-2.96034	0.565612	-5.23387	1.65994e-07	1.50117e-06
LRATD2	4037.5	-2.95754	0.0981757	-30.1249	2.28459e-199	2.94688e-196
RPL12P12	10.3409	-2.95521	1.20988	-2.44257	0.0145832	0.0438373
DPPA2	16.2225	-2.95473	0.986735	-2.99445	0.00274942	0.0106115
OTX1	177.588	-2.94813	0.331998	-8.87994	6.68935e-19	2.03655e-17
ENSG00000233589	64.2286	-2.94651	0.557727	-5.28307	1.27034e-07	1.16955e-06
ENSG00000228107	28.7576	-2.94604	0.734806	-4.00928	6.09052e-05	0.000350802
ZIC3	185.043	-2.94586	0.364896	-8.07317	6.84967e-16	1.6126e-14
SLC17A7	71.501	-2.9293	0.532787	-5.49808	3.83948e-08	3.79275e-07
LINC01305	13.9597	-2.92362	1.05545	-2.77001	0.00560539	0.0196085
OR2A42	14.2812	-2.92169	1.04907	-2.78503	0.00535223	0.0188223
ARSJ	16.3465	-2.92096	0.988457	-2.95507	0.003126	0.011821
LINC01363	13.6119	-2.91329	1.16115	-2.50898	0.0121081	0.0374867
PDGFRB	908.672	-2.91186	0.15474	-18.8178	5.3956e-79	1.81144e-76
RPL6P19	117.828	-2.90749	0.428355	-6.78756	1.14044e-11	1.76045e-10
ZFP42	43.8772	-2.90476	0.59194	-4.90719	9.23908e-07	7.43861e-06
FUT3	158.504	-2.90193	0.319776	-9.07489	1.13795e-19	3.68901e-18
KRT18P7	17.9405	-2.89757	0.944202	-3.0688	0.00214917	0.00857223
PCDHB5	1048.02	-2.89679	0.142698	-20.3001	1.28242e-91	5.41891e-89
PCDH11X	164.235	-2.89666	0.310919	-9.31646	1.2029e-20	4.21756e-19
ENSG00000248569	15.506	-2.89368	1.05178	-2.75122	0.00593732	0.020602
PSTPIP1	31.4615	-2.88729	0.695889	-4.14907	3.33831e-05	0.000203521
ST18	21.6277	-2.88588	0.842347	-3.426	0.000612541	0.00280969
TEX29	11.5417	-2.87756	1.17719	-2.44442	0.0145084	0.0436444
SCNN1A	34.4466	-2.86423	0.701789	-4.08132	4.47806e-05	0.00026567
TIE1	43.8917	-2.85202	0.625935	-4.55641	5.20362e-06	3.64789e-05
LGALS1	261.195	-2.84783	0.27935	-10.1945	2.09893e-24	9.59711e-23
RPL12P8	11.3227	-2.84556	1.17718	-2.41727	0.0156376	0.0465161
ENSG00000289835	11.6442	-2.84444	1.13737	-2.50088	0.0123884	0.0381675
ECRG4	11.2749	-2.83959	1.1895	-2.38722	0.0169761	0.0498564
ENSG00000264727	17.6425	-2.83799	0.992975	-2.85807	0.00426228	0.0154595
ID1	183.811	-2.8367	0.321071	-8.83509	1.00017e-18	2.9966e-17
ENSG00000242299	557.166	-2.83588	0.176373	-16.0788	3.59139e-58	7.2742e-56
ATP1B1P1	11.5677	-2.83415	1.17244	-2.41731	0.0156356	0.0465159
ENSG00000269151	43.523	-2.83292	0.599712	-4.72381	2.31471e-06	1.73536e-05
RPL10P16	540.701	-2.82263	0.181077	-15.588	8.78385e-55	1.5829e-52
CDH1	44.258	-2.82117	0.676449	-4.17056	3.03856e-05	0.000186874
EZHIP	24.4773	-2.82103	0.784834	-3.59442	0.000325109	0.00158563
MIR579	15.6082	-2.81678	1.11298	-2.53084	0.011379	0.0356255
SLC7A11-AS1	59.7988	-2.81582	0.522394	-5.39021	7.03751e-08	6.67991e-07
MIR1281	18.2386	-2.81071	1.03886	-2.70557	0.00681872	0.0231459
PLIN5	202.505	-2.80233	0.282402	-9.9232	3.29995e-23	1.38012e-21
ENSG00000249234	11.1156	-2.7985	1.16141	-2.40957	0.0159715	0.0473483
OTOG	114.503	-2.79705	0.387221	-7.2234	5.07045e-13	8.9144e-12
SAT1	1429.18	-2.78927	0.289988	-9.61856	6.67576e-22	2.58059e-20
RYR1	464.461	-2.78402	0.568447	-4.89758	9.70224e-07	7.79359e-06
ENSG00000259712	12.8951	-2.78066	1.06576	-2.60908	0.00907852	0.0295559
ENSG00000283982	16.4684	-2.77894	0.953985	-2.91298	0.00358001	0.013309
ENSG00000271075	22.286	-2.77884	0.826859	-3.36072	0.000777404	0.00347993
SNRPEP4	22.0934	-2.77178	0.865037	-3.20423	0.00135424	0.00569095
HSPA1A	1199.87	-2.77145	0.137029	-20.2253	5.8613e-91	2.43473e-88
TMEM204	41.5947	-2.76725	0.647646	-4.27278	1.93055e-05	0.000123342
COX5BP6	75.705	-2.76697	0.460116	-6.01363	1.81413e-09	2.16564e-08
RPLP0P6	762.088	-2.7664	0.156026	-17.7304	2.44133e-70	6.72272e-68
NCKAP5	14.3052	-2.76384	1.09153	-2.53207	0.0113392	0.0355293
L1TD1	772.153	-2.7625	0.187525	-14.7314	4.05318e-49	6.1699e-47
ENSG00000280042	19.806	-2.7495	0.868712	-3.16503	0.00155066	0.0064217
ENSG00000272473	12.6975	-2.74089	1.08075	-2.53611	0.0112093	0.0351841
ENSG00000244398	388.67	-2.73691	0.240752	-11.3682	6.0233e-30	3.88471e-28
RBMXP2	17.7789	-2.73437	0.920943	-2.9691	0.00298678	0.0113735
C4orf46P3	12.4166	-2.73146	1.11504	-2.44966	0.014299	0.0431097
BHLHA15	17.498	-2.72977	0.990664	-2.75549	0.00586042	0.0203772
MXRA7P1	105.571	-2.72596	0.395957	-6.88449	5.7996e-12	9.24165e-11
NHLH1	112.83	-2.72357	0.424216	-6.42025	1.36048e-10	1.86584e-09
NBPF20	2646.54	-2.72238	0.122817	-22.166	7.30635e-109	3.65437e-106
SKOR1	17.7644	-2.71403	0.909358	-2.98456	0.00283988	0.0108988
SINHCAFP2	16.0351	-2.71285	0.956805	-2.83533	0.00457788	0.0164436
RBFOX1	25.1807	-2.71209	0.802751	-3.37849	0.000728847	0.00328658
ENSG00000223642	15.5775	-2.71188	1.05214	-2.57749	0.00995193	0.0318701
PLPP2	33.2664	-2.70758	0.684313	-3.95664	7.60104e-05	0.000428243
ENSG00000280184	33.657	-2.70574	0.674777	-4.00982	6.07651e-05	0.000350395
ENSG00000248557	17.4548	-2.7046	0.931057	-2.90487	0.003674	0.0135975
LETM1P2	19.0107	-2.70025	0.917336	-2.94358	0.00324438	0.0121953
YBX1P10	209.156	-2.6963	0.272344	-9.90035	4.14836e-23	1.71736e-21
RBP7	17.5837	-2.69618	0.913989	-2.9499	0.00317874	0.0119853
ERVW-1	16.0588	-2.69319	0.988161	-2.72546	0.00642119	0.0220191
ENSG00000261839	20.5975	-2.69056	0.896402	-3.00151	0.00268641	0.010401
ENSG00000260436	17.5168	-2.69052	0.911673	-2.95119	0.00316552	0.0119465
ENSG00000256538	31.4985	-2.68308	0.684833	-3.91786	8.93383e-05	0.000496036
ENSG00000236998	14.0199	-2.6777	1.04246	-2.56864	0.0102097	0.0325088
ENSG00000249412	183.519	-2.67255	0.321861	-8.30341	1.01167e-16	2.56933e-15
LHFPL4	49.6971	-2.66571	0.550474	-4.84257	1.28167e-06	1.00452e-05
SEZ6	63.3792	-2.66376	0.603809	-4.4116	1.02612e-05	6.84861e-05
HS3ST6	18.8059	-2.66307	0.883082	-3.01565	0.00256425	0.00999756
RORB	129.545	-2.66114	0.363089	-7.32918	2.31571e-13	4.20396e-12
ENSG00000279901	27.4722	-2.65759	0.748849	-3.54889	0.000386857	0.00184997
BMP4	97.4265	-2.65364	0.391476	-6.77855	1.21385e-11	1.86632e-10
KSR2	127.032	-2.65174	0.367747	-7.21076	5.56404e-13	9.74722e-12
LEPR	330.891	-2.64822	0.233721	-11.3307	9.24896e-30	5.8572e-28
BRPF3-AS1	46.3256	-2.64663	0.584359	-4.52911	5.92328e-06	4.1276e-05
BMP5	21.8052	-2.64571	0.847405	-3.12213	0.00179548	0.00730472
ENSG00000278963	35.2178	-2.64473	0.67992	-3.88977	0.00010034	0.000551747
MUPP	20.3282	-2.64277	0.844976	-3.12762	0.00176227	0.00719109
LRP1B	16.895	-2.64101	0.956028	-2.76249	0.0057363	0.0199951
FOXA1	142.072	-2.63368	0.338028	-7.79129	6.63278e-15	1.42095e-13
ENSG00000235105	15.468	-2.63059	1.01273	-2.59753	0.00938972	0.0303771
MFSD2B	118.093	-2.62765	0.365064	-7.19778	6.11989e-13	1.06904e-11
F2RL1	370.612	-2.62719	0.227985	-11.5235	1.00463e-30	6.74558e-29
H2BC21	204.643	-2.61011	0.323385	-8.07122	6.95997e-16	1.637e-14
TATDN2P2	96.4916	-2.60719	0.396117	-6.58188	4.64522e-11	6.72445e-10
C3	30.1098	-2.60221	0.712854	-3.6504	0.000261827	0.0013067
RPSAP19	142.728	-2.59842	0.349313	-7.43865	1.0172e-13	1.92655e-12
SLC15A3	166.255	-2.59627	0.314684	-8.25043	1.57831e-16	3.93902e-15
ENSG00000225200	66.8342	-2.59176	0.497381	-5.21081	1.88019e-07	1.68358e-06
ENSG00000254094	30.2409	-2.59097	0.744413	-3.48055	0.000500381	0.00233276
ADAMTSL5	16.5072	-2.59068	0.930431	-2.78439	0.00536286	0.0188542
ENSG00000275162	16.4881	-2.58895	0.930247	-2.78308	0.00538457	0.0189268
ASPG	51.5588	-2.585	0.600154	-4.30722	1.65315e-05	0.000106901
ZNF726	99.7931	-2.58302	0.428564	-6.02715	1.66871e-09	2.00278e-08
WNT5A-AS1	19.6235	-2.58295	0.864781	-2.98682	0.00281894	0.010832
CXCR6	23.5275	-2.58247	0.863727	-2.98992	0.00279054	0.010738
ENSG00000283162	18.3103	-2.58179	0.916424	-2.81724	0.00484383	0.0172573
RN7SL449P	14.9823	-2.57649	1.01449	-2.53971	0.0110946	0.0348847
ENSG00000232346	83.3695	-2.57561	0.422637	-6.09413	1.10031e-09	1.34967e-08
ENSG00000280047	12.8696	-2.57284	1.07511	-2.3931	0.0167068	0.0492127
HMCN1	553.206	-2.56478	0.196513	-13.0514	6.23514e-39	6.42062e-37
FBLN2	682.525	-2.56092	0.19374	-13.2184	6.87389e-40	7.32458e-38
TGM2	48.328	-2.55342	0.551132	-4.63304	3.60332e-06	2.59507e-05
CSNK2A3	77.3398	-2.55039	0.447251	-5.70236	1.18157e-08	1.25904e-07
ADAM20P1	26.5967	-2.54351	0.821564	-3.09593	0.00196195	0.00790328
PRRG4	14.4824	-2.54151	0.99868	-2.54487	0.0109317	0.034454
ROBO2	238.311	-2.54042	0.274795	-9.24479	2.35702e-20	8.07915e-19
VIPR1	28.9003	-2.53247	0.713028	-3.55171	0.000382742	0.00183065
GPR182	35.6717	-2.52763	0.728437	-3.46994	0.000520582	0.00241866
PLA2R1	27.3563	-2.51949	0.772213	-3.26269	0.00110361	0.00475179
H2AC18	103.888	-2.51338	0.380328	-6.60844	3.88387e-11	5.68614e-10
ENSG00000289402	24.8839	-2.51008	0.771602	-3.25308	0.00114162	0.00489738
RFTN1	93.9099	-2.50665	0.411148	-6.09671	1.08275e-09	1.3288e-08
H2AC19	103.365	-2.5048	0.381064	-6.57318	4.92527e-11	7.10468e-10
PCDHB6	147.281	-2.50053	0.8097	-3.08822	0.00201358	0.00809659
KCNA4	35.4929	-2.49276	0.64635	-3.85667	0.000114943	0.000623373
VSTM2B	174.879	-2.49101	0.309289	-8.05399	8.01364e-16	1.87403e-14
PIK3R5	47.7644	-2.48972	0.55887	-4.45491	8.39294e-06	5.69002e-05
SLC32A1	14.2394	-2.48937	1.0343	-2.40682	0.0160919	0.0476593
ENSG00000289911	16.8313	-2.4882	0.969361	-2.56684	0.0102629	0.0326435
ENSG00000287074	20.0382	-2.48703	0.843221	-2.94944	0.00318348	0.0119995
ENSG00000250031	24.746	-2.48675	0.762409	-3.2617	0.00110746	0.00476753
RPL3P4	713.561	-2.48627	0.171861	-14.4667	1.96653e-47	2.80208e-45
SERPINH1P1	38.461	-2.48266	0.62137	-3.99547	6.45656e-05	0.000369682
C1QTNF12	310.159	-2.47291	0.22489	-10.9961	3.99056e-28	2.30662e-26
PDZD2	134.584	-2.47239	0.3417	-7.23555	4.6365e-13	8.19851e-12
NPM1P26	22.5782	-2.46723	0.836607	-2.94909	0.00318713	0.0120077
ENSAP2	15.0327	-2.46631	1.03031	-2.39376	0.0166768	0.0491449
RPSAP52	75.965	-2.46556	0.449785	-5.48163	4.21426e-08	4.1396e-07
MARVELD3	16.5837	-2.46283	0.966158	-2.5491	0.0108002	0.0340702
ANGPTL8	17.034	-2.45851	0.936491	-2.62523	0.00865899	0.0283899
OR2A1	20.1549	-2.45547	0.878973	-2.79357	0.00521294	0.0183945
FAM205A	18.5562	-2.45361	0.910821	-2.69385	0.00706327	0.0238242
ENSG00000267385	40.1856	-2.44911	0.66682	-3.67282	0.000239884	0.00120844
SHISA8	31.8023	-2.44273	0.685224	-3.56486	0.00036405	0.0017491
ENSG00000279807	40.0058	-2.43868	0.645287	-3.77922	0.00015732	0.000827202
MMP23A	140.6	-2.43761	0.327205	-7.44979	9.34922e-14	1.77758e-12
RGS7BP	18.3946	-2.43756	0.917997	-2.65531	0.00792363	0.0262884
ENSG00000286360	45.7519	-2.43656	0.629044	-3.87343	0.000107316	0.000586293
FGFBP3	9134.24	-2.43426	0.0941181	-25.8639	1.69965e-147	1.54278e-144
FAM72D	884.053	-2.43196	0.180575	-13.4679	2.41773e-41	2.79499e-39
DGKZP1	101.06	-2.43189	0.387177	-6.28107	3.36254e-10	4.39047e-09
NF1	4375.05	-2.43169	0.0969064	-25.0932	5.90748e-139	4.82602e-136
MTND4P12	14.8352	-2.43163	0.99005	-2.45606	0.0140469	0.042496
ENSG00000280351	19.5763	-2.43086	0.847255	-2.86909	0.00411648	0.0149951
ENSG00000280287	271.836	-2.42954	0.241459	-10.0619	8.13957e-24	3.56222e-22
NRP2	889.057	-2.42503	0.150943	-16.0658	4.42825e-58	8.82338e-56
FJX1	3461.75	-2.42467	0.0964409	-25.1415	1.75173e-139	1.48039e-136
ENSG00000287766	31.3644	-2.41862	0.67265	-3.59565	0.000323579	0.00157942
H19	34.2235	-2.41679	0.642057	-3.76413	0.000167127	0.000873147
RPL13AP5	887.211	-2.41086	0.162817	-14.8072	1.3167e-49	2.08191e-47
ENSG00000285813	164.309	-2.40808	0.298771	-8.05994	7.63315e-16	1.78676e-14
SH3RF3	17.5446	-2.40187	0.931519	-2.57844	0.00992462	0.0317951
ENSG00000271396	19.5951	-2.39785	0.926416	-2.58831	0.00964481	0.0310611
CNTN3	40.7348	-2.39189	0.602593	-3.96933	7.20738e-05	0.000408318
ENSG00000259363	29.4343	-2.39095	0.732428	-3.26441	0.00109693	0.00472884
HSP90AB3P	84.1971	-2.38929	0.431544	-5.53662	3.0836e-08	3.09345e-07
FAM189A1	125.296	-2.38843	0.354038	-6.74624	1.5173e-11	2.31545e-10
PCDHA6	180.419	-2.38491	0.292006	-8.16732	3.15319e-16	7.64375e-15
FRRS1L	327.703	-2.38463	0.246802	-9.66211	4.36788e-22	1.70459e-20
UNC79	231.872	-2.37963	0.265796	-8.95286	3.46377e-19	1.0814e-17
ENSG00000276248	396.454	-2.3777	0.204824	-11.6085	3.72926e-31	2.57456e-29
FAM72A	847.624	-2.37634	0.375301	-6.33182	2.42284e-10	3.23238e-09
LINC02965	47.725	-2.3741	0.547191	-4.33871	1.4332e-05	9.36163e-05
ENSG00000253908	33.1018	-2.37398	0.661604	-3.58823	0.000332937	0.00161929
LSMEM1	41.9766	-2.37236	0.587194	-4.04016	5.34144e-05	0.000311315
IP6K3	147.869	-2.36764	0.923382	-2.56409	0.0103446	0.0328657
ENSG00000235609	119.013	-2.36383	0.359126	-6.58218	4.63614e-11	6.71528e-10
SMG1P7	252.776	-2.36191	0.247989	-9.52428	1.66194e-21	6.17134e-20
RPL29P11	124.281	-2.35597	0.358766	-6.56687	5.13828e-11	7.38587e-10
KDR	101.435	-2.3537	0.392483	-5.99696	2.0105e-09	2.38266e-08
MFNG	317.744	-2.3531	0.23167	-10.1571	3.08093e-24	1.39056e-22
NFIC	207.689	-2.35202	0.282661	-8.32098	8.72408e-17	2.23417e-15
NKAIN3	132.602	-2.35125	0.394524	-5.95971	2.52686e-09	2.95459e-08
DUSP8P1	42.8293	-2.35093	0.5765	-4.07793	4.54378e-05	0.0002692
ADGRG6	24.0341	-2.34343	0.779125	-3.00777	0.0026317	0.0102169
MT-TH	29.8167	-2.34151	0.686164	-3.41246	0.000643799	0.00293876
MMP23B	217.344	-2.34073	0.268395	-8.72123	2.75185e-18	7.91575e-17
ANPEP	79.0219	-2.33927	0.438688	-5.33243	9.69065e-08	9.08216e-07
SRRM4	161.252	-2.33748	0.310752	-7.52202	5.39383e-14	1.04748e-12
ANOS2P	187.675	-2.3367	0.287908	-8.11612	4.81334e-16	1.14752e-14
PDP1	1226.52	-2.33428	0.12977	-17.9879	2.42516e-72	6.91114e-70
PAPPA2	29.059	-2.3325	0.781002	-2.98655	0.00282148	0.0108384
FAM72C	783.168	-2.33108	0.185672	-12.5548	3.739e-36	3.26105e-34
ENSG00000285679	24.8138	-2.32174	0.812361	-2.85802	0.00426296	0.0154597
ACTA1	44.7735	-2.31957	0.576271	-4.02514	5.69413e-05	0.000329832
CACNA1F	163.338	-2.31892	0.313157	-7.40499	1.31163e-13	2.45838e-12
CPLX2	43.0555	-2.3176	0.637237	-3.63695	0.000275882	0.00136896
TSPEAR-AS1	90.5096	-2.31638	0.412491	-5.61559	1.95895e-08	2.02318e-07
ENSG00000253347	21.0944	-2.31349	0.810347	-2.85494	0.00430445	0.0155905
C8orf88	30.5031	-2.31313	0.691477	-3.3452	0.000822223	0.00366116
SUMO2P1	140.818	-2.31047	0.346511	-6.66782	2.59628e-11	3.85635e-10
ENSG00000273138	17.8806	-2.3098	0.912535	-2.53119	0.0113676	0.0355989
PIGAP1	18.2234	-2.30782	0.87325	-2.64279	0.0082226	0.0271296
CTNNA3	66.6786	-2.30773	0.465746	-4.95491	7.2364e-07	5.94137e-06
ZNRF2	419.086	-2.30688	0.206381	-11.1778	5.23741e-29	3.14604e-27
HNRNPA3P9	18.264	-2.30291	0.877296	-2.62501	0.00866461	0.0284045
SPOCK1	304.536	-2.30009	0.222575	-10.334	4.94395e-25	2.35732e-23
ENSG00000223884	23.9341	-2.29612	0.792718	-2.89652	0.00377327	0.013904
TPO	30.541	-2.29504	0.675177	-3.39916	0.000675922	0.00306996
POU5F1P3	44.1644	-2.29501	0.566846	-4.04874	5.14945e-05	0.000301488
ENSG00000280142	38.7798	-2.29471	0.59881	-3.83212	0.000127043	0.00068265
DACH1	856.208	-2.29286	0.145081	-15.8041	2.91752e-56	5.63012e-54
LSAMP	1418.81	-2.29208	0.140651	-16.2961	1.05121e-59	2.20197e-57
ENSG00000254577	82.0313	-2.29075	0.421672	-5.43255	5.55546e-08	5.34773e-07
SYN3	188.59	-2.28963	0.31861	-7.18629	6.6574e-13	1.15307e-11
POM121L6P	28.6003	-2.28608	0.771365	-2.96368	0.00303983	0.0115504
ENSG00000256564	23.4798	-2.28185	0.784296	-2.90942	0.00362101	0.0134338
GUSBP14	311.045	-2.27878	0.241794	-9.42446	4.32331e-21	1.56739e-19
SMARCA5-AS1	118.734	-2.27864	0.355198	-6.41511	1.40721e-10	1.9267e-09
MIR124-1HG	39.6015	-2.27679	0.618241	-3.68269	0.000230781	0.00116715
ENSG00000285938	28.0972	-2.27383	0.784106	-2.8999	0.00373287	0.0137758
LINC00032	65.384	-2.27336	0.496281	-4.5808	4.63195e-06	3.27808e-05
PDGFB	186.034	-2.27281	0.291065	-7.80862	5.78169e-15	1.24614e-13
ENSG00000286415	22.9648	-2.27167	0.805016	-2.82189	0.00477411	0.0170435
XDH	283.77	-2.27038	0.25006	-9.07935	1.09228e-19	3.55034e-18
VGF	730.289	-2.26617	0.180726	-12.5393	4.55239e-36	3.92852e-34
MYBPC2	129.736	-2.26592	0.341786	-6.62963	3.36524e-11	4.95942e-10
ENSG00000279662	96.4937	-2.25875	0.383789	-5.8854	3.97089e-09	4.53489e-08
SMAGP	94.8904	-2.25836	0.38728	-5.83133	5.49864e-09	6.15346e-08
DCAF12L1	21.1617	-2.25586	0.889002	-2.53752	0.011164	0.0350555
ENSG00000266783	27.2153	-2.2546	0.715475	-3.1512	0.00162602	0.00670336
SLC5A4	65.4763	-2.24928	0.487634	-4.61265	3.97571e-06	2.8482e-05
ENSG00000224945	76.9192	-2.24866	0.429572	-5.23466	1.65292e-07	1.49537e-06
PCDH11Y	123.075	-2.245	0.397488	-5.64797	1.62355e-08	1.69897e-07
COL1A1	3154.7	-2.24385	0.287497	-7.80478	5.96046e-15	1.28027e-13
ENSG00000273284	21.3024	-2.24305	0.824705	-2.71982	0.00653181	0.0223422
CCDC85A	38.09	-2.23832	0.682163	-3.2812	0.00103365	0.00449162
RHEBP2	174.506	-2.23687	0.291094	-7.68435	1.53781e-14	3.16181e-13
SEMA6B	6827.72	-2.23561	0.079806	-28.0131	1.12624e-172	1.31438e-169
MVP	610.388	-2.23507	0.170983	-13.0719	4.76864e-39	4.95211e-37
GLRA4	32.3114	-2.23225	0.669209	-3.33566	0.000850972	0.00377624
ADAMTS19	156.149	-2.2313	0.307163	-7.26423	3.75171e-13	6.66765e-12
PROM2	150.979	-2.22957	0.330347	-6.74918	1.48683e-11	2.2732e-10
MACC1	28.8502	-2.22795	0.734782	-3.03213	0.00242835	0.00953905
SLC39A4	68.59	-2.22709	0.470263	-4.73584	2.1815e-06	1.64505e-05
ADGRE2	40.8651	-2.22568	0.60671	-3.66844	0.000244036	0.00122609
PRX	199.966	-2.22485	0.269565	-8.25348	1.53844e-16	3.84344e-15
DYNC1I2P1	60.0729	-2.22283	0.484411	-4.58872	4.45978e-06	3.16445e-05
RPL6P10	233.679	-2.22228	0.251025	-8.85283	8.53247e-19	2.58165e-17
FAM72B	807.277	-2.22025	0.538461	-4.12333	3.73438e-05	0.000225535
CLIC6	39.7095	-2.21201	0.595146	-3.71675	0.000201806	0.00103643
NRARP	1599.31	-2.21183	0.112321	-19.692	2.52295e-86	9.97297e-84
CCDC88B	694.187	-2.2084	0.164499	-13.425	4.31841e-41	4.94559e-39
ENSG00000250138	156.677	-2.20797	0.33359	-6.61881	3.62106e-11	5.31725e-10
ENSG00000266896	46.9343	-2.20781	0.577841	-3.8208	0.00013302	0.000711028
CPZ	72.42	-2.20536	0.440487	-5.00665	5.53845e-07	4.6216e-06
LINC00102	30.6354	-2.20127	0.807961	-2.72447	0.00644047	0.0220698
ABCA5	906.79	-2.20094	0.138442	-15.898	6.5459e-57	1.28342e-54
PTGES3P1	23.2872	-2.19084	0.777059	-2.81939	0.00481145	0.0171543
UNC5C	152.136	-2.19046	0.33299	-6.57816	4.76292e-11	6.88264e-10
CACTIN-AS1	25.0335	-2.18134	0.771356	-2.82793	0.00468504	0.0167867
ENSG00000289520	60.4054	-2.18133	0.503504	-4.33231	1.47555e-05	9.62287e-05
KIF25	79.6368	-2.17875	0.451147	-4.82936	1.36974e-06	1.0691e-05
KCNG3	70.5802	-2.17868	0.460469	-4.73143	2.22946e-06	1.67812e-05
ADGRV1	1796.32	-2.17551	0.109827	-19.8084	2.51987e-87	1.01241e-84
LAG3	315.392	-2.17117	0.217933	-9.96258	2.22215e-23	9.34142e-22
TBC1D3I	99.9947	-2.17043	0.393427	-5.51673	3.45365e-08	3.43376e-07
HS3ST1	21.6502	-2.1689	0.826477	-2.62427	0.00868341	0.0284585
PRKAG2	566.443	-2.16681	0.214674	-10.0935	5.9039e-24	2.60239e-22
PID1	20.2427	-2.16145	0.86053	-2.51176	0.0120129	0.0372391
EDRF1-AS1	31.6812	-2.16128	0.684627	-3.15687	0.00159471	0.0065883
THSD4	307.681	-2.16083	0.261973	-8.2483	1.60661e-16	3.99858e-15
ENSG00000231616	39.4772	-2.16038	0.605518	-3.56782	0.000359962	0.00173115
ENSG00000288056	26.7664	-2.1584	0.754877	-2.85927	0.00424615	0.0154056
PDGFA	367.777	-2.15784	0.208662	-10.3413	4.58155e-25	2.18879e-23
SYT4	23.5437	-2.15698	0.876575	-2.46069	0.013867	0.0420581
NBPF19	41.6165	-2.15292	0.640416	-3.36174	0.000774518	0.00347018
PMS2P6	36.5752	-2.14901	0.6329	-3.3955	0.000685038	0.00310618
EIF2S2P4	48.7147	-2.1466	0.600991	-3.57178	0.000354567	0.00170957
TNNI1	51.7015	-2.14633	0.56224	-3.81747	0.000134828	0.000719747
FUT5	21.8839	-2.1451	0.804324	-2.66696	0.00765414	0.0255325
DIAPH2	125.693	-2.14375	0.338726	-6.32886	2.46973e-10	3.28421e-09
FMR1-AS1	17.7123	-2.13986	0.877416	-2.43882	0.0147354	0.044208
ZNF469	37.7661	-2.13956	0.621301	-3.44367	0.000573874	0.0026447
NOS1	26.6372	-2.13949	0.714525	-2.99429	0.00275086	0.0106126
SMURF2P1	79.5686	-2.13942	0.423614	-5.0504	4.40893e-07	3.74278e-06
VCAN-AS1	24.8462	-2.13629	0.812766	-2.62842	0.00857836	0.0281604
ENSG00000254595	126.946	-2.13443	0.337357	-6.32691	2.50126e-10	3.3224e-09
ANKRD1	95.0392	-2.13211	0.388172	-5.4927	3.95842e-08	3.9008e-07
DLG2	74.7737	-2.12752	0.465227	-4.57309	4.80594e-06	3.38751e-05
ENSG00000277476	22.4296	-2.12554	0.799387	-2.65896	0.00783813	0.0260435
MESTIT1	33.4948	-2.12155	0.662665	-3.20154	0.00136695	0.00573947
LINC01219	49.1881	-2.116	0.548612	-3.85702	0.000114779	0.000622624
PAQR9	96.7532	-2.11393	0.397812	-5.31389	1.0731e-07	9.9884e-07
TCAF1P1	1187.99	-2.11069	0.124159	-16.9999	8.23234e-65	1.99761e-62
ENSG00000288049	50.8986	-2.10985	0.580232	-3.63622	0.000276664	0.00137229
ADGRG5	24.5936	-2.10511	0.77169	-2.72792	0.00637357	0.0219079
ENSG00000279488	180.883	-2.10353	0.293645	-7.16351	7.86392e-13	1.35059e-11
ZBTB47-AS1	452.629	-2.10283	0.19415	-10.831	2.45517e-27	1.36443e-25
RPL13AP25	70.0014	-2.10181	0.471297	-4.45963	8.21e-06	5.58144e-05
RPS7P11	85.8258	-2.09933	0.406018	-5.17053	2.3343e-07	2.06634e-06
HNRNPLP2	36.4591	-2.09833	0.675375	-3.10691	0.00189057	0.00765726
ENSG00000281021	28.4817	-2.09114	0.69017	-3.02989	0.00244639	0.00960066
KIZ	578.865	-2.08697	0.176522	-11.8227	2.97923e-32	2.17307e-30
ROBO1	5367.65	-2.08397	0.0881918	-23.63	1.89612e-123	1.2229e-120
HPN	43.3896	-2.08379	0.572043	-3.64271	0.000269785	0.0013417
ENSG00000232043	66.492	-2.08338	0.459812	-4.53093	5.87245e-06	4.09451e-05
STARD8	89.2028	-2.08273	0.402912	-5.1692	2.351e-07	2.07934e-06
TOGARAM2	29.2733	-2.0762	0.697488	-2.97669	0.00291382	0.0111442
PRSS23-AS1	21.7418	-2.07617	0.816466	-2.54287	0.0109946	0.0346166
GUSBP18	447.603	-2.07554	0.196128	-10.5826	3.58815e-26	1.84744e-24
PCDHA12	169.499	-2.07051	0.317545	-6.52036	7.01375e-11	9.94176e-10
RELN	154.605	-2.06917	0.35517	-5.82586	5.68206e-09	6.34424e-08
RBM5-AS1	32.7015	-2.06565	0.648411	-3.18571	0.00144399	0.00602782
FAT2	79.049	-2.06392	0.425523	-4.85032	1.23263e-06	9.70114e-06
ENSG00000285704	42.2514	-2.05678	0.568903	-3.61535	0.000299944	0.00147581
APOA1-AS	43.9404	-2.05433	0.571327	-3.59571	0.000323509	0.0015794
ENSG00000267723	47.8318	-2.04644	0.542783	-3.77028	0.000163065	0.000853448
INSM1	66.5536	-2.04509	0.469068	-4.3599	1.30121e-05	8.55191e-05
ENSG00000287252	78.1491	-2.04464	0.489171	-4.17981	2.91751e-05	0.000179925
ENSG00000287715	25.6487	-2.04315	0.770354	-2.65222	0.0079964	0.0264975
GDF6	50.2313	-2.03993	0.527317	-3.86851	0.000109502	0.0005973
NRROS	54.2451	-2.0393	0.515263	-3.95779	7.56469e-05	0.000426589
GRID2IP	71.9687	-2.03815	0.463438	-4.39788	1.09313e-05	7.26617e-05
ENSG00000276517	32.5706	-2.03589	0.652804	-3.11869	0.00181657	0.00737462
CHD5	41.1673	-2.03514	0.600534	-3.38888	0.000701791	0.00317568
JSRP1	19.2446	-2.03414	0.836324	-2.43224	0.0150057	0.0448815
ZBED6	93.0732	-2.03302	0.417838	-4.86558	1.14123e-06	9.0474e-06
ENSG00000286588	130.323	-2.02935	0.365574	-5.55114	2.83818e-08	2.86247e-07
DLL3	234.03	-2.02601	0.273988	-7.39451	1.41934e-13	2.63924e-12
ENSG00000271369	63.6413	-2.02587	0.486429	-4.16478	3.11656e-05	0.000191238
EHD2	238.268	-2.01941	0.260187	-7.76138	8.40101e-15	1.77646e-13
ENSG00000285130	109.156	-2.01886	0.363122	-5.55974	2.70171e-08	2.7395e-07
PCSK9	489.094	-2.01797	0.219746	-9.18322	4.18371e-20	1.40651e-18
KCNE5	42.7337	-2.01794	0.678592	-2.97372	0.00294214	0.0112315
ENSG00000234742	38.9043	-2.0148	0.591685	-3.40519	0.000661174	0.00301079
ENSG00000289396	85.2046	-2.01327	0.438808	-4.58806	4.47394e-06	3.17358e-05
ENSG00000276916	66.1383	-2.01299	0.459566	-4.3802	1.18569e-05	7.84316e-05
ENSG00000241599	41.8138	-2.01082	0.614558	-3.27197	0.001068	0.00462409
ENSG00000283541	28.4513	-2.01062	0.68862	-2.91978	0.00350275	0.0130682
TESMIN	134.553	-2.00906	0.324119	-6.1985	5.70029e-10	7.23849e-09
COL9A2	768.657	-2.00802	0.151351	-13.2673	3.58491e-40	3.88757e-38
LPAR6	107.351	-2.00266	0.379597	-5.27575	1.32212e-07	1.21357e-06
C11orf96	140.904	-1.99734	0.316029	-6.32011	2.61369e-10	3.4569e-09
OR7E12P	300.696	-1.99698	0.231668	-8.62003	6.69351e-18	1.87052e-16
ENSG00000232615	19.9834	-1.9969	0.816617	-2.44533	0.0144719	0.0435507
NGEF	152.994	-1.99245	0.321169	-6.20375	5.51316e-10	7.02634e-09
ENSG00000274292	71.4008	-1.99057	0.502294	-3.96296	7.4026e-05	0.000418315
LRRC19	27.9014	-1.99044	0.697064	-2.85547	0.00429736	0.0155729
RPL7P9	986.837	-1.99041	0.138459	-14.3754	7.38114e-47	1.0337e-44
DMRT3	128.261	-1.98995	0.348885	-5.70374	1.17206e-08	1.24999e-07
CTNNA2	450.553	-1.98995	0.197957	-10.0525	8.96068e-24	3.89377e-22
LINC01896	94.2885	-1.98074	0.408633	-4.84723	1.25198e-06	9.83133e-06
LPP	2654.11	-1.98034	0.104896	-18.8791	1.69354e-79	5.84582e-77
RPL35P1	26.2862	-1.97967	0.749719	-2.64055	0.00827728	0.0272881
HSPA1B	721.027	-1.97769	0.167156	-11.8314	2.68624e-32	1.97109e-30
ENSG00000271580	25.5994	-1.97671	0.72501	-2.72647	0.00640163	0.0219739
CPQ	27.9178	-1.97648	0.693877	-2.84846	0.00439309	0.0158706
ENSG00000260578	61.6557	-1.97399	0.525868	-3.75378	0.000174189	0.000905028
TMEM132C	38.3728	-1.97183	0.605384	-3.25715	0.00112536	0.00483526
LINC02207	20.7486	-1.97153	0.803851	-2.4526	0.0141826	0.0428238
SLC35E1P1	66.978	-1.96744	0.497863	-3.95176	7.75786e-05	0.000436678
ATP5MC1P4	26.7243	-1.96559	0.721774	-2.72327	0.00646395	0.0221378
PHKA1P1	31.5019	-1.96366	0.727757	-2.69824	0.00697068	0.0235703
RPS27AP16	223.509	-1.96228	0.274376	-7.15178	8.56575e-13	1.46496e-11
CRYAB	26.3336	-1.96083	0.711789	-2.75479	0.00587299	0.0204048
TLK2P1	66.7317	-1.95764	0.459399	-4.26131	2.03231e-05	0.000129069
APCDD1	58.1567	-1.95447	0.490897	-3.98143	6.85011e-05	0.00038979
GAS6-AS1	106.151	-1.95422	0.378536	-5.16257	2.43585e-07	2.14818e-06
ELK4	3759.74	-1.95291	0.0901135	-21.6717	3.79812e-104	1.79008e-101
KANK3	51.4665	-1.95204	0.512467	-3.8091	0.000139474	0.000741481
C20orf203	54.2113	-1.94978	0.526802	-3.70115	0.000214621	0.00109559
ENSG00000270953	85.9	-1.9477	0.425457	-4.57789	4.69695e-06	3.32024e-05
RPL10P9	232.087	-1.94652	0.253481	-7.67918	1.60115e-14	3.28652e-13
DCUN1D2-AS	60.8177	-1.94644	0.500763	-3.88695	0.000101512	0.000556941
TSPEAR-AS2	72.801	-1.94511	0.434012	-4.48169	7.40541e-06	5.07811e-05
ENSG00000249456	45.1931	-1.94432	0.554285	-3.50779	0.000451839	0.00212904
TBC1D3K	191.773	-1.93744	0.273641	-7.08023	1.43914e-12	2.40262e-11
USP9X	7982.21	-1.92959	0.0819569	-23.5439	1.44993e-122	9.11153e-120
ENSG00000269688	21.5112	-1.92902	0.785142	-2.45691	0.0140138	0.0424169
NAT16	42.6007	-1.92788	0.567031	-3.39996	0.000673968	0.00306222
ENSG00000230551	997.26	-1.92722	0.144826	-13.3071	2.10373e-40	2.32244e-38
GAS2L3	1244.52	-1.9232	0.355382	-5.41164	6.24495e-08	5.96924e-07
KAZN	765.317	-1.91998	0.149267	-12.8627	7.30005e-38	7.09958e-36
ENSG00000274756	36.8158	-1.91864	0.611571	-3.13724	0.00170549	0.00698965
CHRNA3	322.472	-1.91797	0.244304	-7.85075	4.13544e-15	9.01701e-14
MIR3186	31.4376	-1.91738	0.651148	-2.94461	0.00323365	0.0121587
ENSG00000286242	59.6013	-1.91663	0.478086	-4.00896	6.09867e-05	0.000351107
RPS6KA5	410.17	-1.91608	0.197712	-9.69128	3.28375e-22	1.29595e-20
MCCC1-AS1	85.1284	-1.91197	0.428482	-4.46218	8.11286e-06	5.51845e-05
TXNRD2	274.195	-1.91182	0.233249	-8.19649	2.47503e-16	6.05974e-15
AK3P3	36.8036	-1.90693	0.601417	-3.17073	0.00152054	0.00630977
ENSG00000288543	27.0275	-1.9058	0.735539	-2.59102	0.00956917	0.0308499
ENSG00000267523	179.607	-1.90396	0.311728	-6.10777	1.01034e-09	1.24554e-08
NR2C2	495.395	-1.89966	0.182083	-10.4329	1.75395e-25	8.64906e-24
ENSG00000279700	70.0284	-1.898	0.440784	-4.30596	1.66264e-05	0.000107429
KIAA1217	715.997	-1.89699	0.174212	-10.889	1.30089e-27	7.31246e-26
RBM12B-AS1	94.1019	-1.89652	0.381861	-4.96651	6.81675e-07	5.61752e-06
PARP12	37.7469	-1.89346	0.612327	-3.09224	0.0019865	0.00799954
ENSG00000236255	104.822	-1.89252	0.364847	-5.18716	2.13522e-07	1.90015e-06
ATP1B2	1017.41	-1.89193	0.172361	-10.9765	4.95532e-28	2.85082e-26
ENSG00000289293	74.8304	-1.88975	0.427627	-4.41916	9.90857e-06	6.63133e-05
H2AC6	57.3903	-1.88625	0.495352	-3.8079	0.000140153	0.000744447
PCDHA5	209.428	-1.8822	0.262613	-7.16719	7.65553e-13	1.31664e-11
TRHDE	24.4615	-1.88082	0.774873	-2.42726	0.0152132	0.0454246
ENSG00000218175	76.3703	-1.87915	0.434543	-4.32443	1.52924e-05	9.93598e-05
ENSG00000226310	29.7369	-1.8791	0.675576	-2.78148	0.0054112	0.0189997
ENSG00000290021	33.2112	-1.87724	0.679431	-2.76296	0.00572802	0.0199728
NFKBIZ	132.572	-1.87716	0.321885	-5.83178	5.48402e-09	6.1399e-08
CLVS2	110.981	-1.87705	0.351403	-5.34158	9.21382e-08	8.65513e-07
CGNL1	220.301	-1.87485	0.291936	-6.42213	1.3438e-10	1.84503e-09
ENSG00000289574	71.8592	-1.87478	0.443045	-4.23157	2.32065e-05	0.000145832
SEZ6L	263.871	-1.86747	0.237282	-7.87027	3.53872e-15	7.75041e-14
HSPA2	153.333	-1.86745	0.304065	-6.14162	8.16857e-10	1.01725e-08
PFKFB2	313.449	-1.86718	0.222898	-8.37682	5.43761e-17	1.4162e-15
RNF152	372.205	-1.86607	0.200444	-9.3097	1.28195e-20	4.48189e-19
CHST15	115.434	-1.86535	0.361424	-5.16112	2.45473e-07	2.16249e-06
PCDHB3	326.047	-1.8638	0.216205	-8.62049	6.66688e-18	1.8652e-16
PTAR1	4879.16	-1.86146	0.0813909	-22.8707	9.10326e-116	4.85006e-113
DLGAP1	162.021	-1.86144	0.292179	-6.37087	1.87956e-10	2.53797e-09
WNK2	1310.47	-1.85937	0.118199	-15.7308	9.2977e-56	1.73945e-53
CCDC62	27.7215	-1.85797	0.738626	-2.51544	0.0118883	0.0369137
LINC01678	35.6365	-1.85607	0.621566	-2.98611	0.00282547	0.010852
ENSG00000284966	42.9526	-1.8545	0.591867	-3.13331	0.00172849	0.0070721
IL1RAPL1	28.708	-1.85431	0.730824	-2.53729	0.0111715	0.0350745
ZNF681	207.98	-1.85399	0.270964	-6.84218	7.79988e-12	1.22617e-10
TNFAIP8L1	686.362	-1.85365	0.176163	-10.5224	6.81377e-26	3.45024e-24
TBC1D3E	277.49	-1.85334	0.250488	-7.3989	1.37313e-13	2.55719e-12
SORCS2	922.111	-1.85312	0.156038	-11.8761	1.57544e-32	1.18076e-30
ENSG00000285857	49.9144	-1.85156	0.520545	-3.55696	0.000375177	0.00179657
ENSG00000255585	158.631	-1.84919	0.2954	-6.25994	3.85132e-10	4.98617e-09
SYNPR-AS1	32.1558	-1.84897	0.653494	-2.82936	0.00466408	0.0167238
ZBTB37	2042.64	-1.84837	0.105121	-17.5833	3.30679e-69	8.90581e-67
LINC01140	45.9429	-1.84553	0.560341	-3.29359	0.000989163	0.00432283
THSD7A	24.695	-1.84406	0.738013	-2.49868	0.0124657	0.0383517
UBE2E4P	55.4569	-1.84319	0.511268	-3.60514	0.000311982	0.00152891
ENSG00000266709	525.134	-1.84258	0.172022	-10.7114	9.00342e-27	4.78646e-25
SMG1P4	127.228	-1.83944	0.349874	-5.25744	1.46077e-07	1.33137e-06
NEURL1B	1720.39	-1.83938	0.111128	-16.552	1.54935e-61	3.42084e-59
LAMB2P1	187.519	-1.83837	0.298767	-6.1532	7.59333e-10	9.47543e-09
MT-ATP8	501.827	-1.83772	0.204045	-9.00646	2.12815e-19	6.75606e-18
ATP1B3-AS1	92.8541	-1.83631	0.392707	-4.67603	2.92485e-06	2.13976e-05
APOE	3388.21	-1.83622	0.0984375	-18.6537	1.17853e-77	3.80045e-75
ENSG00000224647	35.828	-1.83619	0.659809	-2.78291	0.00538737	0.0189296
IRX1	257.573	-1.836	0.247993	-7.40341	1.32727e-13	2.485e-12
SMAD6	139.329	-1.83552	0.317762	-5.77642	7.63069e-09	8.3302e-08
ENSG00000280206	200.349	-1.83019	0.323788	-5.65245	1.58176e-08	1.65808e-07
KCNK6	119.061	-1.82644	0.349122	-5.23152	1.68122e-07	1.51706e-06
ACTG1P10	30.8595	-1.82538	0.654222	-2.79015	0.0052683	0.0185617
ADAM33	297.292	-1.82448	0.219655	-8.30613	9.88711e-17	2.52147e-15
LINC01237	144.401	-1.82376	0.313376	-5.81972	5.89457e-09	6.56954e-08
SLIT1	283.835	-1.82223	0.260159	-7.0043	2.48225e-12	4.06922e-11
RPL7AP10	51.3202	-1.82218	0.516995	-3.52455	0.000424196	0.00201281
CD70	29.0105	-1.81899	0.697158	-2.60915	0.00907678	0.0295556
CDC42EP5	134.903	-1.8184	0.341149	-5.33022	9.80927e-08	9.17579e-07
AHCTF1P1	154.815	-1.81283	0.298306	-6.07707	1.22398e-09	1.49389e-08
SERBP1P5	40.7106	-1.81204	0.606426	-2.98806	0.00280756	0.010795
PHETA2	30.5928	-1.80935	0.656895	-2.7544	0.00588005	0.0204264
KIZ-AS1	32.101	-1.80634	0.673453	-2.68221	0.00731374	0.024544
STMN2	164.204	-1.80473	0.322106	-5.60291	2.10779e-08	2.16685e-07
ENSG00000219201	203.375	-1.80356	0.278443	-6.4773	9.33797e-11	1.30476e-09
ERFL	59.5298	-1.80147	0.487918	-3.69216	0.000222358	0.00112944
ZNF750	36.7167	-1.80142	0.600916	-2.99779	0.00271948	0.0105108
SRGAP1	415.625	-1.80023	0.192391	-9.35715	8.19159e-21	2.90956e-19
FGD5	95.4405	-1.80007	0.389981	-4.6158	3.91586e-06	2.8097e-05
SLC5A4-AS1	140.939	-1.79942	0.323892	-5.55563	2.76617e-08	2.7956e-07
ZNF285BP	27.1805	-1.79653	0.715856	-2.50962	0.012086	0.0374372
ENSG00000272033	32.0707	-1.79402	0.671626	-2.67117	0.00755884	0.0252662
CENPE	2985.14	-1.79212	0.105089	-17.0533	3.3052e-65	8.2657e-63
CREB3L1	355.165	-1.79101	0.235505	-7.60496	2.84997e-14	5.68324e-13
ENSG00000270184	85.0773	-1.79067	0.425322	-4.21015	2.55207e-05	0.000158948
MT-ND5	29103.7	-1.78989	0.19032	-9.40465	5.22031e-21	1.88146e-19
CYP3A5	35.8875	-1.78765	0.62443	-2.86285	0.00419844	0.0152437
PRKG1	172.346	-1.78115	0.294736	-6.04321	1.51081e-09	1.82578e-08
ANOS1	832.16	-1.78105	0.14284	-12.4689	1.10402e-35	9.39492e-34
ELFN2	544.626	-1.78104	0.175405	-10.1538	3.18649e-24	1.43293e-22
GUSBP17	183.397	-1.78061	0.288874	-6.16397	7.09439e-10	8.89812e-09
PABPC1L2A	45.3694	-1.77785	0.5548	-3.20449	0.00135303	0.00568783
ENSG00000281195	55.0739	-1.77344	0.496215	-3.57393	0.000351659	0.00169621
MT-TN	206.565	-1.77262	0.260099	-6.81517	9.41518e-12	1.46692e-10
CPT1A	38.9859	-1.77136	0.601476	-2.94503	0.00322922	0.0121476
NDUFA6-DT	66.3616	-1.76888	0.507319	-3.48673	0.00048897	0.00228522
HEYL	267.5	-1.76814	0.237117	-7.45681	8.86439e-14	1.69328e-12
COL9A3	1177.95	-1.76813	0.146796	-12.0448	2.06568e-33	1.61705e-31
SHB	91.813	-1.76601	0.382431	-4.61787	3.87701e-06	2.78481e-05
TBC1D3H	138.933	-1.76542	0.354635	-4.97814	6.41972e-07	5.31166e-06
ENSG00000271828	33.1521	-1.76499	0.635793	-2.77605	0.00550233	0.0192782
MIATNB	68.5936	-1.76274	0.475632	-3.7061	0.000210474	0.00107639
RNF182	49.6323	-1.76196	0.523633	-3.36488	0.000765781	0.00343658
CCDC183-AS1	69.3455	-1.76159	0.447932	-3.93271	8.39943e-05	0.000469021
DPPA4	1799.73	-1.76094	0.116418	-15.126	1.09105e-51	1.79459e-49
SIX6	57.9247	-1.75553	0.502703	-3.49217	0.000479109	0.0022437
CCT8P1	25.7321	-1.75444	0.720286	-2.43576	0.0148606	0.0445291
NR1D1	158.336	-1.75387	0.331142	-5.29642	1.18093e-07	1.09423e-06
SLC17A9	47.9351	-1.7533	0.563049	-3.11394	0.00184608	0.00748698
IKBKGP1	214.186	-1.75288	0.262272	-6.68343	2.33407e-11	3.48588e-10
GEM	336.731	-1.75045	0.228528	-7.6597	1.86375e-14	3.80323e-13
SPNS2	83.2301	-1.74934	0.404414	-4.32562	1.52103e-05	9.88789e-05
OPRD1	262.33	-1.74927	0.237381	-7.36903	1.71877e-13	3.15769e-12
ZC3H12C	1251.38	-1.74817	0.139329	-12.547	4.12667e-36	3.57373e-34
IRS1	927.622	-1.74712	0.135709	-12.8741	6.30042e-38	6.17643e-36
SNORD62B	52.5236	-1.74178	0.531915	-3.27455	0.00105829	0.00458647
MYCBPAP	134.14	-1.74105	0.325132	-5.3549	8.56059e-08	8.07245e-07
PCDHB17P	37.3727	-1.7378	0.602463	-2.8845	0.00392041	0.014377
SOX4	8864.51	-1.73714	0.0890706	-19.5029	1.03649e-84	3.84882e-82
CENPC	1742.75	-1.73676	0.117734	-14.7516	3.0054e-49	4.66179e-47
SBK2	374.359	-1.73597	0.198826	-8.73108	2.5225e-18	7.29026e-17
STK16P1	57.6799	-1.73489	0.489955	-3.54092	0.00039874	0.00190123
UHMK1	1974.05	-1.73275	0.104144	-16.6379	3.70072e-62	8.32086e-60
FREM1	63.2795	-1.73143	0.477102	-3.62905	0.00028447	0.00140674
GLCCI1	2195.56	-1.73093	0.269997	-6.4109	1.44662e-10	1.97845e-09
PTPN3	287.438	-1.73077	0.232719	-7.43716	1.02871e-13	1.94685e-12
RPL6P27	1163.46	-1.73048	0.130593	-13.2509	4.45611e-40	4.78993e-38
IRX5	38.8283	-1.72901	0.597794	-2.89231	0.00382419	0.0140703
RUNX2	55.5301	-1.7243	0.489479	-3.52274	0.000427116	0.00202432
ENSG00000235893	51.5342	-1.72326	0.505621	-3.4082	0.000653925	0.00298165
SNTG2	43.6108	-1.72145	0.559835	-3.07492	0.0021056	0.00841964
LPAR1	605.748	-1.72019	0.17033	-10.0991	5.57294e-24	2.46093e-22
COL12A1	156.364	-1.71894	0.30332	-5.66709	1.4524e-08	1.52704e-07
EMILIN2	88.1968	-1.7178	0.402622	-4.26654	1.98525e-05	0.000126507
NDE1	983.491	-1.71494	0.340047	-5.04324	4.57703e-07	3.87474e-06
CAB39L	274.805	-1.71447	0.239719	-7.15199	8.55274e-13	1.46376e-11
SLC6A15	462.317	-1.70797	0.180279	-9.47402	2.69266e-21	9.86422e-20
KRR1P1	56.2877	-1.70763	0.49862	-3.4247	0.000615479	0.0028221
IRX3	169.547	-1.7067	0.304747	-5.60038	2.13885e-08	2.19601e-07
IFITM3	1022.44	-1.70474	0.143749	-11.8591	1.93011e-32	1.43343e-30
ENSG00000280385	562.628	-1.70214	0.188073	-9.05045	1.42386e-19	4.57353e-18
TESC	158.554	-1.69921	0.293098	-5.79742	6.73426e-09	7.43438e-08
MED13L	3975.55	-1.69753	0.0965768	-17.577	3.69466e-69	9.84226e-67
COL14A1	162.694	-1.69562	0.292267	-5.80161	6.56809e-09	7.26403e-08
C1orf162	58.2476	-1.69543	0.487808	-3.47561	0.00050969	0.00237155
RPS7P10	42.7153	-1.69504	0.563093	-3.01023	0.00261051	0.0101472
ENSG00000246250	85.2739	-1.69435	0.397328	-4.26435	2.00483e-05	0.000127655
PIM3	1626.98	-1.69315	0.110068	-15.3827	2.13894e-53	3.7713e-51
NHLH2	71.2888	-1.68939	0.432195	-3.90886	9.27321e-05	0.0005136
PCDHAC2	142.831	-1.68792	0.321857	-5.24433	1.5685e-07	1.42321e-06
VEGFC	42.5633	-1.68772	0.554487	-3.04375	0.00233652	0.00922712
RHEBP1	30.851	-1.68702	0.655678	-2.57294	0.0100839	0.0321875
A4GALT	168.437	-1.68632	0.301351	-5.59586	2.19531e-08	2.24834e-07
ENSG00000230612	51.4441	-1.68484	0.506499	-3.32644	0.000879631	0.00389063
MT-TR	69.5593	-1.6843	0.457367	-3.68261	0.000230862	0.00116732
ENSG00000246477	44.8868	-1.68292	0.577819	-2.91254	0.00358503	0.0133164
KIF20A	2649.62	-1.68257	0.102338	-16.4413	9.68653e-61	2.08243e-58
GNG12	244.368	-1.67959	0.242346	-6.93058	4.19129e-12	6.74902e-11
ZC3H11B	87.6789	-1.67929	0.390339	-4.30214	1.69156e-05	0.000109212
KRT8P46	36.5062	-1.67842	0.601533	-2.79024	0.0052669	0.0185595
LMO7	111.844	-1.67735	0.355479	-4.71856	2.37521e-06	1.77528e-05
ENSG00000259366	230.591	-1.67673	0.248118	-6.75779	1.40109e-11	2.14478e-10
PCDH18	2728.46	-1.67395	0.0944414	-17.7248	2.69911e-70	7.34999e-68
CDR2	546.012	-1.67322	0.167276	-10.0027	1.48226e-23	6.31779e-22
PRSS12	32.2549	-1.66994	0.643993	-2.5931	0.00951165	0.0306887
ERVMER34-1	44.0609	-1.66912	0.613483	-2.72072	0.00651398	0.0222905
TSSC2	2116.78	-1.66857	0.106503	-15.6669	2.5458e-55	4.65616e-53
SLC6A1	67.496	-1.66748	0.442999	-3.76408	0.000167162	0.000873147
ENSG00000254701	248.887	-1.6643	0.619572	-2.68621	0.0072268	0.0242756
MEIOC	105.058	-1.66279	0.363684	-4.57209	4.82884e-06	3.4017e-05
MED12L	969.728	-1.66219	0.131801	-12.6114	1.82774e-36	1.64082e-34
STAC2	88.7082	-1.66122	0.39593	-4.19574	2.71981e-05	0.000169095
VSTM2L	543.024	-1.65852	0.224484	-7.38815	1.48889e-13	2.75603e-12
PTPN14	1359.42	-1.65773	0.123075	-13.4693	2.37229e-41	2.75545e-39
PVT1	306.088	-1.6577	0.224807	-7.37387	1.65751e-13	3.05201e-12
C6orf141	958.982	-1.65729	0.136639	-12.129	7.41204e-34	5.85981e-32
HIF3A	1345.12	-1.65581	0.118472	-13.9764	2.17191e-44	2.84648e-42
EFEMP1	1573.35	-1.65533	0.131311	-12.6062	1.95286e-36	1.74674e-34
C2orf16	220.431	-1.65077	0.252115	-6.5477	5.84298e-11	8.35471e-10
ENSG00000279161	82.476	-1.64945	0.436507	-3.77874	0.000157622	0.000828615
GP1BA	201.7	-1.64931	0.261355	-6.31061	2.7794e-10	3.6642e-09
AMZ1	40.5125	-1.64664	0.578944	-2.84421	0.00445217	0.0160556
IFITM1	576.108	-1.64487	0.178841	-9.19738	3.66793e-20	1.24162e-18
PTPRT	77.6128	-1.64452	0.469764	-3.50073	0.00046398	0.00217881
LRRC3B	80.1177	-1.64316	0.433178	-3.79326	0.000148683	0.00078499
ENSG00000259994	116.02	-1.64315	0.342027	-4.80415	1.55408e-06	1.20339e-05
SLITRK2	53.9997	-1.64052	0.494581	-3.31698	0.000909964	0.00401248
TTC28	2985.91	-1.6401	0.104488	-15.6965	1.5977e-55	2.94409e-53
MACF1	14336.9	-1.63765	0.0712342	-22.9897	5.91611e-117	3.29527e-114
ADGRB3	106.159	-1.63633	0.356239	-4.59336	4.36159e-06	3.10197e-05
ELAVL4	150.689	-1.6349	0.307782	-5.31187	1.08505e-07	1.0092e-06
TSPO2	42.6568	-1.63399	0.561529	-2.90989	0.00361558	0.0134197
TBC1D3G	168.92	-1.63338	0.310143	-5.26654	1.39022e-07	1.27085e-06
ENSG00000280347	90.5565	-1.63267	0.387584	-4.21242	2.5265e-05	0.000157469
NT5DC4	35.0393	-1.63114	0.654487	-2.49224	0.0126939	0.0389852
ENSG00000288079	82.9071	-1.63102	0.402772	-4.0495	5.13277e-05	0.000300583
NCCRP1	35.7392	-1.6308	0.60739	-2.68493	0.00725442	0.0243583
ENSG00000287299	31.9336	-1.62944	0.645875	-2.52284	0.0116412	0.036312
NRXN3	280.215	-1.62874	0.225514	-7.22234	5.11001e-13	8.97751e-12
TNFRSF21	1630.79	-1.62809	0.115545	-14.0905	4.3441e-45	5.81777e-43
IGFBP4	955.686	-1.62749	0.139844	-11.6379	2.64325e-31	1.82997e-29
ENSG00000234630	183.767	-1.62738	0.297383	-5.47234	4.44133e-08	4.34003e-07
PCDHA13	33.6757	-1.62695	0.622878	-2.61199	0.00900171	0.0293564
EGF	650.953	-1.62625	0.209038	-7.77966	7.27192e-15	1.54839e-13
ENSG00000228999	43.4681	-1.62534	0.600892	-2.70488	0.00683294	0.0231781
TRPV4	301.568	-1.62119	0.220865	-7.3402	2.13272e-13	3.88903e-12
ENSG00000279861	42.7981	-1.6204	0.567192	-2.85687	0.0042784	0.0155088
CFL1P1	40.5055	-1.62036	0.607178	-2.66867	0.00761528	0.0254237
RPL14P1	146.09	-1.61955	0.321757	-5.03348	4.81666e-07	4.06218e-06
GCNT4	35.3723	-1.61893	0.606444	-2.66954	0.00759552	0.0253681
NPTN-IT1	249.108	-1.61873	0.240272	-6.73707	1.61609e-11	2.45702e-10
SEMA3D	43.1265	-1.61676	0.553688	-2.91998	0.00350051	0.0130619
ENSG00000285865	37.2528	-1.61657	0.596432	-2.7104	0.00672026	0.0228839
ST6GALNAC5	983.915	-1.6159	0.144769	-11.162	6.25911e-29	3.75057e-27
PCDHAC1	118.273	-1.61485	0.354064	-4.5609	5.0936e-06	3.57588e-05
ZFP36	139.926	-1.61349	0.339534	-4.75209	2.01328e-06	1.52713e-05
ATP8B3	61.3204	-1.61253	0.487194	-3.30983	0.000933513	0.00410451
TEAD1	4945.41	-1.6118	0.0869588	-18.5353	1.07236e-76	3.24462e-74
SETBP1	483.291	-1.61063	0.193943	-8.30462	1.00136e-16	2.54842e-15
LRRFIP1P1	29.5724	-1.61042	0.662077	-2.43238	0.0150001	0.0448758
TFAP2A	38.2366	-1.60988	0.587594	-2.73978	0.00614809	0.0212222
DUSP6	1015.77	-1.60645	0.152479	-10.5356	5.92088e-26	3.01056e-24
CCDC144B	44.4881	-1.60389	0.632138	-2.53724	0.0111729	0.0350745
ENSG00000267082	100.425	-1.6038	0.390308	-4.10906	3.97267e-05	0.000238333
PAWR	4298.88	-1.60157	0.0840991	-19.0438	7.39417e-81	2.58881e-78
CHST6	643.87	-1.60096	0.157614	-10.1575	3.06985e-24	1.38812e-22
NDUFV2	170.101	-1.6007	0.285813	-5.60051	2.13728e-08	2.19532e-07
COL18A1	4061.01	-1.60003	0.0975314	-16.4052	1.75417e-60	3.73836e-58
CHD2	5195.89	-1.59721	0.114064	-14.0028	1.49931e-44	1.97554e-42
BNC2	91.8442	-1.59485	0.393935	-4.04851	5.15451e-05	0.00030164
ENSG00000215097	138.015	-1.59484	0.322257	-4.94897	7.46055e-07	6.1172e-06
ENSG00000274964	46.4907	-1.59287	0.571299	-2.78815	0.00530102	0.0186609
ENSG00000277287	66.954	-1.59164	0.442701	-3.59528	0.000324037	0.00158134
MTND2P28	2848.4	-1.59089	0.0976708	-16.2883	1.19582e-59	2.48366e-57
TCIM	102.643	-1.58959	0.385519	-4.12324	3.73581e-05	0.000225566
ENSG00000253667	64.7808	-1.58948	0.453846	-3.50225	0.00046134	0.00216766
ENSG00000265194	92.307	-1.5894	0.385419	-4.12382	3.72636e-05	0.000225106
TCIRG1	371.643	-1.58896	0.203716	-7.79985	6.19804e-15	1.33014e-13
MT-CO1	182928	-1.58786	0.0933609	-17.0078	7.18946e-65	1.76199e-62
TAMALIN	519.421	-1.58785	0.173804	-9.13587	6.48843e-20	2.1489e-18
MCOLN3	39.7881	-1.5862	0.584498	-2.71378	0.00665198	0.0226993
RIPPLY3	165.84	-1.58308	0.307273	-5.15203	2.57688e-07	2.25793e-06
SPINT1	231.729	-1.58171	0.247851	-6.38168	1.75152e-10	2.37687e-09
BUB1	2998.94	-1.58036	0.103637	-15.249	1.6724e-52	2.84633e-50
CCDC61	238.816	-1.58022	0.256021	-6.17224	6.73284e-10	8.47403e-09
NR1I3	46.7824	-1.57854	0.528716	-2.98562	0.00283004	0.0108645
IRF2	211.773	-1.5776	0.276277	-5.71022	1.12831e-08	1.20701e-07
PPFIBP2	69.4201	-1.57526	0.451383	-3.48986	0.000483272	0.00226204
TBX19	89.4314	-1.57355	0.420086	-3.74578	0.000179834	0.000931003
POU6F1	62.584	-1.57348	0.457899	-3.43632	0.000589683	0.00271296
LAMB1	5089.42	-1.57305	0.106437	-14.7792	1.9959e-49	3.13561e-47
PTGS1	172.84	-1.57293	0.285312	-5.51301	3.52741e-08	3.49999e-07
ATP2A3	97.183	-1.5717	0.383027	-4.10336	4.07192e-05	0.000243699
SHC1	2052.55	-1.5711	0.119084	-13.1932	9.60189e-40	1.01432e-37
ANKRD65	36.112	-1.56777	0.604429	-2.59381	0.00949192	0.0306412
TTLL6	63.1804	-1.56735	0.51106	-3.06685	0.00216325	0.00862344
SMG9	1445.66	-1.56374	0.130718	-11.9627	5.57329e-33	4.29529e-31
SNURF	39.7583	-1.56347	0.592396	-2.63923	0.00830944	0.0273757
ENSG00000279530	53.5959	-1.56241	0.551671	-2.83215	0.00462366	0.0165934
PCDHGA11	389.659	-1.55846	0.192107	-8.11243	4.96165e-16	1.18092e-14
ID3	250.526	-1.55795	0.238874	-6.52207	6.93424e-11	9.83475e-10
RARG	263.423	-1.5575	0.242347	-6.42675	1.30363e-10	1.79693e-09
GDF15	292.729	-1.5566	0.248415	-6.26612	3.70156e-10	4.81261e-09
IGSF1	762.771	-1.55276	0.156817	-9.90173	4.09154e-23	1.69671e-21
PCDHGA12	45.4501	-1.55212	0.565655	-2.74394	0.00607075	0.0209877
SLITRK1	215.214	-1.5503	0.283674	-5.46507	4.62712e-08	4.50363e-07
GGN	59.4278	-1.54933	0.484628	-3.19696	0.00138886	0.00581949
MEST	12427.1	-1.54912	0.0972099	-15.9358	3.57531e-57	7.06643e-55
NUFIP2	6240.68	-1.54594	0.0788741	-19.6002	1.54143e-85	5.99643e-83
TSHZ2	623.138	-1.54586	0.182269	-8.48123	2.22822e-17	5.97476e-16
ZNF460	203.012	-1.54474	0.264507	-5.84007	5.21784e-09	5.85526e-08
MARCHF1	532.192	-1.54312	0.170344	-9.05885	1.31836e-19	4.24022e-18
IGSF21	211.646	-1.54163	0.296362	-5.20186	1.97309e-07	1.76226e-06
PHYHIP	180.442	-1.54146	0.291429	-5.2893	1.22784e-07	1.13255e-06
TMPRSS6	63.2996	-1.54059	0.454339	-3.39084	0.000696783	0.00315535
SREK1IP1	2097.44	-1.53732	0.104421	-14.7222	4.64057e-49	7.02044e-47
SOX11	18119.6	-1.53579	0.0839617	-18.2916	9.65776e-75	2.85172e-72
TINCR	365.683	-1.53448	0.241758	-6.34718	2.19294e-10	2.93526e-09
ZNF346-IT1	40.9715	-1.53333	0.572406	-2.67875	0.00738986	0.0247588
APRG1	78.5558	-1.5324	0.408517	-3.75111	0.00017605	0.000912958
NUDT4P2	186.159	-1.53222	0.29649	-5.16786	2.36795e-07	2.09055e-06
SORL1	2655.11	-1.53016	0.098844	-15.4806	4.69255e-54	8.39453e-52
SMIM29	135.719	-1.52985	0.322538	-4.74315	2.10423e-06	1.59217e-05
ENSG00000236364	67.5732	-1.52973	0.454909	-3.36272	0.000771783	0.00345994
ENSG00000263826	45.0345	-1.52966	0.574005	-2.66489	0.0077013	0.0256654
TRAF3IP3	38.1237	-1.52677	0.584596	-2.61167	0.00901017	0.0293723
LRIG3	908.064	-1.52428	0.135624	-11.239	2.62233e-29	1.59871e-27
ENSG00000250848	38.1856	-1.52302	0.583605	-2.60968	0.00906272	0.0295201
KIAA0586	1321.54	-1.52214	0.128758	-11.8218	3.0122e-32	2.19059e-30
CPEB2	163.753	-1.52199	0.287634	-5.29143	1.21364e-07	1.12114e-06
MT-TC	463.403	-1.52022	0.183032	-8.30579	9.91565e-17	2.52612e-15
EDA	128.398	-1.52017	0.333129	-4.5633	5.03546e-06	3.53912e-05
COLCA1	49.6453	-1.51819	0.525434	-2.88941	0.00385969	0.014184
RAI2	39.0023	-1.51787	0.607691	-2.49777	0.0124978	0.0384352
PCDHB16	95.7883	-1.51745	0.417722	-3.63269	0.000280487	0.00138844
FLNB-AS1	43.9691	-1.51737	0.574926	-2.63924	0.00830919	0.0273757
ECT2	4007.17	-1.51616	0.0921921	-16.4457	9.00523e-61	1.9531e-58
GTSE1	1827.79	-1.51085	0.116016	-13.0228	9.07308e-39	9.22668e-37
UNC13A	235.916	-1.51055	0.266099	-5.67667	1.37344e-08	1.44901e-07
XPNPEP3	734.621	-1.50937	0.179093	-8.4279	3.5192e-17	9.32417e-16
GNG8	69.4535	-1.50656	0.479157	-3.14419	0.0016655	0.00684637
ENSG00000258525	55.3767	-1.50369	0.500601	-3.00378	0.00266652	0.0103338
CHST2	324.344	-1.50198	0.215811	-6.95969	3.41013e-12	5.53114e-11
DGKH	866.194	-1.50156	0.158484	-9.47451	2.68005e-21	9.83272e-20
RPL9P7	1371.89	-1.49941	0.348754	-4.29933	1.71318e-05	0.000110549
ENSG00000279207	648.868	-1.49848	0.161597	-9.27294	1.81081e-20	6.26675e-19
ENSG00000188897	214.884	-1.49765	0.266737	-5.61471	1.96895e-08	2.03179e-07
RBMS1	2025.75	-1.4975	0.110335	-13.5722	5.85036e-42	6.99418e-40
PRR11	1813.35	-1.49709	0.11446	-13.0796	4.30932e-39	4.49416e-37
METTL22	1902.89	-1.49674	0.110501	-13.545	8.48708e-42	1.00001e-39
CACNA1B	133.614	-1.49656	0.316557	-4.72761	2.27182e-06	1.70686e-05
GUSBP2	167.056	-1.49609	0.288462	-5.18644	2.1435e-07	1.90613e-06
DET1	144.268	-1.49562	0.326882	-4.5754	4.75302e-06	3.35407e-05
ZNF341	167.316	-1.49502	0.288618	-5.17992	2.2198e-07	1.97112e-06
MT-ND2	18874.3	-1.49436	0.0805863	-18.5436	9.18235e-77	2.81301e-74
MX2	98.2386	-1.49428	0.368454	-4.05553	5.00211e-05	0.000293774
IMPG1	83.2488	-1.49375	0.400942	-3.72559	0.000194862	0.0010033
NOTCH2	8456.12	-1.4926	0.0794872	-18.7779	1.14503e-78	3.74166e-76
ENSG00000253553	132.877	-1.49129	0.32106	-4.64489	3.40253e-06	2.45913e-05
DBP	445.453	-1.49075	0.189207	-7.87895	3.30156e-15	7.25692e-14
MCTP1	99.0545	-1.48981	0.393924	-3.78198	0.000155588	0.000818978
NAV2	670.595	-1.48953	0.154875	-9.61764	6.73594e-22	2.59976e-20
MVP-DT	195.75	-1.48886	0.272879	-5.45612	4.86654e-08	4.71792e-07
COL5A3	180.439	-1.48761	0.273521	-5.43876	5.36539e-08	5.17289e-07
IGFBPL1	1542.26	-1.4873	0.112174	-13.2588	4.01161e-40	4.33113e-38
CCDC186	582.719	-1.48697	0.163077	-9.11821	7.6376e-20	2.51251e-18
ENSG00000203279	89.7629	-1.48305	0.389859	-3.80407	0.000142337	0.000754574
WNT5A	188.89	-1.48017	0.301799	-4.90449	9.36696e-07	7.53662e-06
LHFPL5	400.798	-1.47961	0.200438	-7.38187	1.56079e-13	2.8804e-12
DPH6	190.757	-1.4792	0.308396	-4.79644	1.61512e-06	1.2479e-05
PIF1	1643.58	-1.47886	0.113506	-13.0289	8.38582e-39	8.56332e-37
PCDHA8	108.106	-1.47813	0.360626	-4.09878	4.15339e-05	0.00024803
PDP2	837.388	-1.47346	0.139896	-10.5325	6.11638e-26	3.10352e-24
ENSG00000240591	44.9114	-1.47296	0.54459	-2.70472	0.00683627	0.023183
PLLP	82.7007	-1.47112	0.46467	-3.16596	0.00154574	0.00640346
ENSG00000279041	202.228	-1.46978	0.265549	-5.53487	3.11454e-08	3.12193e-07
PRMT5-DT	100.394	-1.46922	0.368028	-3.99214	6.5481e-05	0.000374276
CREBRF	563.934	-1.46872	0.188635	-7.78604	6.91407e-15	1.47604e-13
PRKN	36.7329	-1.46829	0.612314	-2.39793	0.0164879	0.0486556
ENSG00000285996	59.3098	-1.46631	0.471602	-3.10921	0.00187586	0.00760269
HMCN2	205.737	-1.46629	0.301311	-4.86636	1.1367e-06	9.01559e-06
STAT5A	222.697	-1.46547	0.290365	-5.04699	4.48826e-07	3.80617e-06
CDC20	2856.03	-1.46501	0.122408	-11.9683	5.2078e-33	4.02627e-31
ENSG00000260179	66.7802	-1.4644	0.459556	-3.18655	0.00143978	0.00601231
KMT2C	3316.21	-1.46431	0.099153	-14.7682	2.34877e-49	3.66648e-47
GCNT1	102.411	-1.4638	0.374833	-3.90519	9.41494e-05	0.000520861
TOX	196.05	-1.4632	0.267524	-5.4694	4.51557e-08	4.4038e-07
PCDHGA9	54.0567	-1.46195	0.516318	-2.83149	0.00463312	0.0166201
GATAD2B	2238.93	-1.45847	0.115268	-12.6529	1.07832e-36	9.93514e-35
MT-ND6	11503	-1.45833	0.193748	-7.5269	5.19592e-14	1.01225e-12
TPM1	24445.7	-1.45765	0.0818062	-17.8184	5.08839e-71	1.41712e-68
CA4	132.579	-1.45709	0.35504	-4.10401	4.06055e-05	0.000243137
LRAT	177.059	-1.45606	0.294069	-4.9514	7.36798e-07	6.04534e-06
ZMAT3	1534.9	-1.4541	0.113183	-12.8473	8.90574e-38	8.62695e-36
VWDE	241.918	-1.45267	0.24528	-5.92249	3.17094e-09	3.66919e-08
NEK2	1016.25	-1.45245	0.130954	-11.0913	1.38307e-28	8.20735e-27
ADCY10P1	270.741	-1.45242	0.226326	-6.41737	1.38646e-10	1.90041e-09
BST2	1262.94	-1.45223	0.122249	-11.8793	1.5168e-32	1.1403e-30
ENSG00000197670	60.1245	-1.45147	0.499184	-2.90768	0.00364125	0.0134946
LCMT1-AS2	61.8378	-1.45122	0.473487	-3.06497	0.00217693	0.00867232
PCDHA7	162.542	-1.4512	0.307864	-4.71376	2.43185e-06	1.81375e-05
FRMD3	47.511	-1.45058	0.52753	-2.74976	0.00596385	0.0206823
SEMA6A-AS1	198.223	-1.45041	0.267952	-5.41296	6.19927e-08	5.93054e-07
ERC2	114.398	-1.44895	0.352086	-4.11533	3.86627e-05	0.000232566
KIAA1958	1913.15	-1.44653	0.115269	-12.5492	4.01734e-36	3.49138e-34
ARHGEF10	359.148	-1.4451	0.212018	-6.81591	9.3668e-12	1.46124e-10
CDKN2C	53.3388	-1.44301	0.53311	-2.70678	0.00679384	0.0230838
MT-ATP6	31161.8	-1.44145	0.247708	-5.81918	5.9138e-09	6.58797e-08
MIR4292	94.3711	-1.44072	0.39053	-3.68914	0.000225015	0.00114152
HDAC9	391.944	-1.43828	0.239992	-5.99304	2.05951e-09	2.43603e-08
ADAMTS2	355.738	-1.43816	0.200015	-7.19027	6.46651e-13	1.12478e-11
ANKRD24	288.893	-1.43604	0.223561	-6.42348	1.33191e-10	1.83077e-09
RPL7AP16	41.7114	-1.43385	0.559525	-2.56263	0.0103882	0.0329658
ENSG00000263551	49.2485	-1.43251	0.547425	-2.61681	0.00887552	0.0289874
ENSG00000230732	49.1014	-1.43097	0.522501	-2.7387	0.00616823	0.0212827
GRIN2A	54.2602	-1.43085	0.503633	-2.84106	0.0044964	0.0161865
CCN2	1614.22	-1.42993	0.134389	-10.6403	1.93607e-26	1.01354e-24
DIRAS2	202.6	-1.42981	0.332581	-4.29912	1.71481e-05	0.000110625
ADAM12	151.721	-1.42976	0.298887	-4.7836	1.7218e-06	1.3249e-05
GLIPR1	77.0483	-1.42906	0.421156	-3.39318	0.000690855	0.0031314
EFCAB13	168.59	-1.42804	0.299293	-4.77138	1.82965e-06	1.39953e-05
RAB11FIP2	1289.53	-1.4278	0.138379	-10.3181	5.83919e-25	2.75205e-23
SETD5	13812.1	-1.42703	0.085717	-16.6481	3.12284e-62	7.08653e-60
ACKR4	41.9188	-1.42653	0.580701	-2.45657	0.0140272	0.0424471
DMRTA1	479.062	-1.42456	0.183948	-7.7444	9.60352e-15	2.01509e-13
CEMIP	160.109	-1.42189	0.293262	-4.84854	1.24372e-06	9.77899e-06
ENSG00000263847	90.7303	-1.41941	0.396733	-3.57775	0.00034657	0.00167529
FST	189.604	-1.4188	0.357131	-3.97279	7.1037e-05	0.000403283
ENSG00000255566	43.4815	-1.41819	0.563404	-2.51718	0.01183	0.0367933
DIP2C	1412.81	-1.41769	0.115698	-12.2534	1.61139e-34	1.31639e-32
SMOC1	4013.92	-1.41164	0.0968677	-14.5729	4.18005e-48	6.13441e-46
PPARGC1B	86.8499	-1.4111	0.387682	-3.63983	0.000272819	0.00135514
LDB2	173.77	-1.41047	0.300586	-4.69241	2.7e-06	1.98833e-05
AJUBA	5377.46	-1.4101	0.086248	-16.3493	4.39898e-60	9.29399e-58
RFX3-DT	340.136	-1.40935	0.20444	-6.89372	5.4353e-12	8.68938e-11
PPP1R32	383.696	-1.40749	0.197721	-7.11858	1.09042e-12	1.84303e-11
CNKSR2	483.088	-1.40589	0.185722	-7.56988	3.73583e-14	7.4033e-13
ZUP1	387.533	-1.40549	0.192503	-7.30113	2.85357e-13	5.12347e-12
ENSG00000253854	191.707	-1.40213	0.281192	-4.98636	6.15267e-07	5.10805e-06
GEMIN7-AS1	59.1629	-1.40161	0.47033	-2.98006	0.00288196	0.011043
STX1A	747.461	-1.40103	0.159376	-8.79076	1.48555e-18	4.3446e-17
PCDHA9	97.163	-1.40014	0.425972	-3.28693	0.00101286	0.00441377
ELP4	485.838	-1.39818	0.177825	-7.86264	3.76114e-15	8.22284e-14
DDRGK1	1429.13	-1.3964	0.119256	-11.7092	1.14357e-31	8.03055e-30
GRIP2	182.113	-1.39611	0.305635	-4.56789	4.92653e-06	3.46753e-05
ENSG00000276334	68.246	-1.39515	0.462624	-3.01573	0.00256365	0.00999756
SMC4	4607.73	-1.39508	0.0823916	-16.9323	2.60146e-64	6.13045e-62
ADGRG1	2672.73	-1.39494	0.126253	-11.0487	2.22371e-28	1.30379e-26
CTU2	195.04	-1.39155	0.282381	-4.92791	8.31157e-07	6.75622e-06
UNKL	756.325	-1.39088	0.146175	-9.51518	1.81403e-21	6.71575e-20
ENSG00000270871	172.887	-1.3905	0.295914	-4.69899	2.61455e-06	1.93237e-05
PANK3	5583.1	-1.39005	0.0827546	-16.7973	2.55447e-63	5.96238e-61
PABPN1P1	44.9412	-1.38918	0.537853	-2.58282	0.0097996	0.0314686
ANKRD50	1275.78	-1.38818	0.122072	-11.3718	5.77916e-30	3.73709e-28
ENSG00000244716	771.22	-1.38666	0.160337	-8.64845	5.22048e-18	1.47061e-16
MORF4L1P1	491.725	-1.38641	0.189306	-7.32366	2.41295e-13	4.36432e-12
PIKFYVE	3124.34	-1.38546	0.0927389	-14.9393	1.82831e-50	2.92865e-48
SHPRH	1279.8	-1.38527	0.123552	-11.212	3.5603e-29	2.1598e-27
ENSG00000276337	89.4908	-1.38482	0.389625	-3.55424	0.000379076	0.00181347
AURKA	1324.32	-1.3842	0.123073	-11.247	2.39702e-29	1.46499e-27
GPR137B	202.863	-1.38333	0.265345	-5.21334	1.85472e-07	1.66199e-06
MT-ND3	3820.31	-1.38293	0.302039	-4.57863	4.68037e-06	3.30948e-05
ENSG00000223374	126.508	-1.38231	0.360214	-3.83746	0.000124315	0.000669311
ID4	1271.84	-1.38119	0.144846	-9.53555	1.49087e-21	5.56137e-20
FAM201A	113.721	-1.3793	0.35012	-3.9395	8.16513e-05	0.000457292
NHLRC2	3184.16	-1.37823	0.0960323	-14.3517	1.03883e-46	1.44656e-44
ETFDH	326.364	-1.37779	0.211922	-6.5014	7.95766e-11	1.12084e-09
TPBG	13081.1	-1.37706	0.0719345	-19.1432	1.10198e-81	3.97166e-79
THCAT155	75.2501	-1.37677	0.440136	-3.12806	0.00175962	0.00718356
ELAPOR2	2042.59	-1.37665	0.132057	-10.4247	1.91326e-25	9.37803e-24
PTPRD	2858.71	-1.3735	0.0970864	-14.1472	1.94387e-45	2.6176e-43
SIX5	765.546	-1.37322	0.143195	-9.58989	8.81829e-22	3.35068e-20
SCG5	43.576	-1.37314	0.548252	-2.50457	0.0122599	0.0378419
ANXA2R-OT1	71.5085	-1.37114	0.425256	-3.22427	0.00126293	0.00534946
SLC12A8	55.5653	-1.37044	0.480827	-2.85017	0.00436959	0.0157927
ENSG00000273828	107.341	-1.37035	0.358772	-3.81955	0.000133696	0.000714328
ZSCAN23	289.148	-1.36914	0.233	-5.87613	4.19967e-09	4.77391e-08
KYAT3	476.122	-1.36899	0.188647	-7.25691	3.96041e-13	7.0182e-12
EYA2	41.1834	-1.36877	0.568433	-2.40797	0.0160415	0.0475357
VN1R1	131.871	-1.36875	0.316375	-4.32635	1.51597e-05	9.86444e-05
MAP7	133.514	-1.36796	0.364369	-3.75433	0.000173805	0.000903729
TPCN1	1436.29	-1.36736	0.127625	-10.7139	8.76031e-27	4.66734e-25
TAF1D	2897.77	-1.36694	0.0943395	-14.4896	1.41044e-47	2.03336e-45
USP9Y	2258.21	-1.36669	0.107498	-12.7137	4.9636e-37	4.64305e-35
ERO1B	147.172	-1.36573	0.304926	-4.47888	7.50366e-06	5.1383e-05
ENSG00000279568	63.2482	-1.36267	0.461339	-2.95373	0.00313961	0.0118597
RBM33	5183.71	-1.3621	0.0898477	-15.1601	6.50075e-52	1.08381e-49
FHIT	64.326	-1.36156	0.44991	-3.02631	0.00247562	0.00969054
FUT1	81.6275	-1.36109	0.414047	-3.28729	0.00101158	0.00440977
HUS1	329.212	-1.35838	0.209031	-6.49846	8.11468e-11	1.14034e-09
MIB1	5191.16	-1.35723	0.0793256	-17.1096	1.25926e-65	3.18165e-63
PPM1K	355.413	-1.35426	0.225816	-5.9972	2.00749e-09	2.38024e-08
LRRN3	69.6674	-1.35409	0.443819	-3.05099	0.00228089	0.00903945
ENSG00000231731	160.603	-1.35383	0.290378	-4.66232	3.12665e-06	2.27653e-05
ILDR2	1627.23	-1.35372	0.111454	-12.146	6.02143e-34	4.80695e-32
RASGEF1A	104.402	-1.35223	0.405853	-3.33181	0.000862831	0.00382253
ENSG00000267793	80.818	-1.34727	0.420567	-3.20347	0.00135781	0.005705
FCSK	352.484	-1.34701	0.204411	-6.58969	4.40752e-11	6.41065e-10
FRA10AC1	979.462	-1.34672	0.144567	-9.31553	1.21343e-20	4.24838e-19
RALGPS1	587.524	-1.34501	0.166457	-8.08024	6.46398e-16	1.5262e-14
EPCAM	104.252	-1.3427	0.38624	-3.47634	0.000508309	0.00236612
ENSG00000285863	48.6161	-1.34099	0.535366	-2.50481	0.0122517	0.0378214
BPTF	5783.01	-1.33831	0.0868491	-15.4095	1.41209e-53	2.50779e-51
TBC1D10C	68.6916	-1.3376	0.46643	-2.86775	0.00413404	0.0150456
ZNF521	3776.69	-1.33759	0.108225	-12.3594	4.33636e-35	3.61482e-33
UVSSA	2938.74	-1.33694	0.106111	-12.5994	2.12773e-36	1.88936e-34
ITSN2	385.265	-1.33659	0.216372	-6.17729	6.52105e-10	8.22532e-09
TSC22D2	1239.74	-1.33656	0.145162	-9.20738	3.34184e-20	1.13438e-18
DDX60	79.8464	-1.33649	0.458809	-2.91296	0.00358016	0.013309
DIP2B	2273.98	-1.33506	0.115408	-11.5681	5.97777e-31	4.06953e-29
BCL6	632.048	-1.33506	0.163096	-8.18572	2.70674e-16	6.61385e-15
ENSG00000272108	230.797	-1.33494	0.28948	-4.61152	3.99738e-06	2.86205e-05
TJP2	154.205	-1.33478	0.312224	-4.27508	1.91068e-05	0.000122265
BMS1P2	146.983	-1.33398	0.309747	-4.30667	1.65728e-05	0.000107139
ASB1	1302.72	-1.33207	0.125335	-10.628	2.20759e-26	1.15114e-24
GPC6	941.31	-1.33041	0.133462	-9.96841	2.09561e-23	8.8246e-22
ENSG00000280077	96.7323	-1.33014	0.423933	-3.13762	0.00170328	0.00698178
MT-ND4	70297.4	-1.32839	0.209051	-6.35437	2.09284e-10	2.81049e-09
ZNF579	1248.8	-1.32762	0.124485	-10.6649	1.48637e-26	7.81714e-25
ENSG00000276115	46.2051	-1.32741	0.527617	-2.51586	0.0118743	0.0368841
AFF1	2464.36	-1.32736	0.103517	-12.8226	1.22535e-37	1.18232e-35
PLK1	3028.28	-1.32695	0.121915	-10.8842	1.37095e-27	7.67105e-26
PRDM10	733.287	-1.32663	0.165663	-8.00797	1.16622e-15	2.68373e-14
PROX1	124.543	-1.32659	0.331876	-3.99725	6.40813e-05	0.000367541
MYO5A	1638.38	-1.32612	0.107718	-12.311	7.90034e-35	6.54127e-33
ERMARD	396.565	-1.32353	0.203978	-6.48858	8.66464e-11	1.21414e-09
DANT2	61.8845	-1.32333	0.474602	-2.7883	0.0052985	0.0186547
CPNE1	3657.66	-1.32213	0.104679	-12.6304	1.43604e-36	1.30834e-34
AXL	2473.99	-1.32189	0.114102	-11.5851	4.90351e-31	3.36625e-29
NRXN1	282.826	-1.32029	0.228463	-5.77901	7.51415e-09	8.21029e-08
GAN	1299.41	-1.3202	0.124995	-10.562	4.46828e-26	2.29097e-24
ENSG00000285103	259.905	-1.32004	0.254511	-5.18659	2.14179e-07	1.9053e-06
ZNF236	665.033	-1.31979	0.170109	-7.75853	8.59183e-15	1.81525e-13
RPL5P34	44.2435	-1.31966	0.54725	-2.41144	0.0158898	0.0471348
ENSG00000284471	153.241	-1.31921	0.294604	-4.4779	7.53817e-06	5.15904e-05
SLC38A5	82.7558	-1.31915	0.399996	-3.2979	0.000974121	0.00426165
STK3	353.254	-1.31656	0.234131	-5.62318	1.87475e-08	1.93866e-07
C9orf40	558.826	-1.31391	0.164943	-7.96583	1.64118e-15	3.72771e-14
YIPF2	453.138	-1.31385	0.185038	-7.10046	1.24345e-12	2.08586e-11
GABRA3	155.281	-1.31373	0.332276	-3.95373	7.69424e-05	0.000433196
ADAT3	116.911	-1.3126	0.361418	-3.63181	0.000281438	0.00139287
FHIP1A	289.684	-1.31251	0.232193	-5.65268	1.57963e-08	1.65656e-07
HMBOX1	771.13	-1.31219	0.14454	-9.07837	1.10208e-19	3.57745e-18
OR2A9P	106.817	-1.31144	0.351301	-3.73308	0.000189149	0.000976343
UBE2S	5982.66	-1.31093	0.0787431	-16.6482	3.117e-62	7.08653e-60
ENSG00000288815	70.414	-1.30943	0.446938	-2.92978	0.00339207	0.0126901
ENSG00000273599	140.162	-1.3092	0.31271	-4.18665	2.83107e-05	0.0001753
CLSTN2	57.0444	-1.30882	0.476554	-2.74642	0.00602498	0.0208589
ST14	55.4425	-1.30827	0.48224	-2.7129	0.00666975	0.0227493
ARID2	2291.6	-1.30717	0.106572	-12.2656	1.38553e-34	1.13567e-32
ZFAS1	1007.42	-1.30662	0.158956	-8.22002	2.03474e-16	5.0118e-15
NOTCH2NLC	487.192	-1.3058	0.181689	-7.18702	6.62221e-13	1.14779e-11
ENSG00000230202	521.201	-1.305	0.172106	-7.5825	3.38965e-14	6.74298e-13
MOB1B	1754.54	-1.30457	0.10976	-11.8857	1.40469e-32	1.05926e-30
MT-CO2	32323.1	-1.30457	0.235461	-5.54049	3.0163e-08	3.03089e-07
XRN1	1339.4	-1.30429	0.126401	-10.3187	5.79982e-25	2.73877e-23
PWWP3A	3573.23	-1.303	0.0974571	-13.37	9.05597e-41	1.0323e-38
KIAA1109	2803.25	-1.3009	0.0955831	-13.6101	3.48631e-42	4.18836e-40
ENSG00000228302	56.7028	-1.30055	0.501156	-2.5951	0.00945631	0.0305463
DIAPH3	519.285	-1.29964	0.176854	-7.34864	2.00236e-13	3.6677e-12
MT-ND1	20121	-1.29949	0.195476	-6.6478	2.97502e-11	4.40023e-10
HS3ST3B1	587.009	-1.29714	0.167605	-7.73926	9.99985e-15	2.08931e-13
UBR5	6286.65	-1.29563	0.0781843	-16.5714	1.12095e-61	2.49748e-59
TRIM66	347.481	-1.29546	0.203142	-6.37708	1.80491e-10	2.44256e-09
DPP10	129.314	-1.2951	0.343319	-3.7723	0.000161747	0.00084703
RANGAP1	3883.95	-1.29444	0.0914382	-14.1565	1.70338e-45	2.30643e-43
VASN	779.682	-1.29427	0.143507	-9.01884	1.9009e-19	6.05816e-18
ENTPD4	4060.44	-1.29357	0.0887572	-14.5743	4.09231e-48	6.04183e-46
RGS16	939.04	-1.2917	0.132972	-9.71404	2.62704e-22	1.04859e-20
LHFPL1	63.3627	-1.291	0.466287	-2.76869	0.00562817	0.0196797
HOMER3-AS1	81.7269	-1.29082	0.426196	-3.0287	0.00245606	0.00963091
HTRA1	140.633	-1.29013	0.306271	-4.21237	2.52703e-05	0.000157469
MAZ	1499.13	-1.28988	0.111119	-11.6081	3.74659e-31	2.57925e-29
UGT3A1	58.0745	-1.28973	0.479801	-2.68805	0.00718713	0.0241721
SNTB2	1086.7	-1.28951	0.125645	-10.2631	1.03363e-24	4.79788e-23
ENSG00000272849	319.102	-1.28938	0.226711	-5.68732	1.29047e-08	1.36853e-07
NFXL1	581.911	-1.28862	0.175883	-7.32656	2.36129e-13	4.28353e-12
NBEA	1305.01	-1.28835	0.12479	-10.3241	5.48327e-25	2.59428e-23
UBALD2	807.87	-1.28811	0.150339	-8.56802	1.05275e-17	2.89369e-16
KHDRBS2	178.632	-1.28733	0.279904	-4.59919	4.2413e-06	3.02696e-05
LRIG1	3115.09	-1.287	0.120299	-10.6983	1.03668e-26	5.48748e-25
RPL21P16	1287.09	-1.2869	0.119503	-10.7688	4.83113e-27	2.62531e-25
SGK1	63.1009	-1.28653	0.474732	-2.71001	0.00672814	0.022905
RASA4	1421.01	-1.28609	0.117594	-10.9367	7.6923e-28	4.39448e-26
FUT9	567.857	-1.2857	0.16642	-7.72564	1.11294e-14	2.31545e-13
EHBP1-AS1	58.6112	-1.28331	0.494144	-2.59704	0.00940317	0.0304027
EMX1	84.3934	-1.28184	0.430826	-2.9753	0.00292698	0.0111841
RBPMS2	389.745	-1.27998	0.216751	-5.90532	3.51963e-09	4.04403e-08
GUSBP9	225.301	-1.27993	0.254531	-5.02861	4.94058e-07	4.16096e-06
RGS3	641.391	-1.27755	0.174206	-7.3336	2.24056e-13	4.07356e-12
SBK3	416.894	-1.27728	0.216597	-5.89704	3.70086e-09	4.24033e-08
CTNND2	400.87	-1.27568	0.213644	-5.97106	2.35724e-09	2.76682e-08
KCNH8	131.433	-1.27463	0.333912	-3.81725	0.000134947	0.000720228
RBPMS	2438.88	-1.27453	0.0976121	-13.0571	5.7892e-39	5.98657e-37
TOP2A	14686.4	-1.27337	0.0832144	-15.3023	7.38555e-53	1.27468e-50
SCN1B	141.012	-1.26895	0.318187	-3.98806	6.66157e-05	0.000380121
INTS6	503.408	-1.26791	0.179749	-7.05376	1.74144e-12	2.89155e-11
SERINC5	2065.48	-1.26743	0.110897	-11.4289	2.99867e-30	1.95456e-28
MRPS31P5	75.6798	-1.26671	0.416673	-3.04005	0.00236536	0.00932598
KLHL24	1845.38	-1.26618	0.111814	-11.324	9.98024e-30	6.23969e-28
PCDHA10	570.849	-1.26605	0.164052	-7.71739	1.18737e-14	2.46193e-13
NADK2-AS1	82.9744	-1.26549	0.395867	-3.19675	0.00138985	0.00582264
BCAM	1572.47	-1.26523	0.109973	-11.5049	1.24577e-30	8.34188e-29
DLGAP5	2409.55	-1.26491	0.0957819	-13.2062	8.08455e-40	8.57732e-38
CACNA1E	274.146	-1.26254	0.259814	-4.8594	1.17745e-06	9.30566e-06
GNAL	215.304	-1.26168	0.249968	-5.04739	4.47894e-07	3.79958e-06
ENSG00000204745	175.34	-1.26106	0.301924	-4.17673	2.95731e-05	0.000182242
ENSG00000288595	171.563	-1.25928	0.294736	-4.27256	1.93238e-05	0.000123426
MCF2L2	111.519	-1.25707	0.342724	-3.66788	0.000244567	0.0012285
RICTOR	1391.05	-1.25652	0.115219	-10.9055	1.08454e-27	6.13854e-26
SLC35F1	488.619	-1.25622	0.191136	-6.57238	4.95157e-11	7.13842e-10
UBE2C	2795.69	-1.25569	0.112125	-11.199	4.1259e-29	2.49058e-27
G2E3	2062.49	-1.25515	0.106089	-11.831	2.6987e-32	1.97432e-30
UBE2V1	381.998	-1.25482	0.195973	-6.40306	1.52295e-10	2.07936e-09
RHOF	132.941	-1.25464	0.344212	-3.64497	0.000267425	0.00133131
TBC1D31	624.489	-1.25464	0.155521	-8.06734	7.18484e-16	1.68827e-14
TSPO	96.9763	-1.25438	0.365508	-3.43188	0.000599404	0.00275458
HERC1	2570.41	-1.25423	0.0940747	-13.3323	1.50292e-40	1.67425e-38
LINC00877	86.8019	-1.25415	0.457864	-2.73913	0.00616028	0.0212613
FREM2	1563.98	-1.2537	0.135234	-9.2706	1.85096e-20	6.38921e-19
PTPRG	2809.83	-1.25319	0.0961426	-13.0347	7.76911e-39	7.96675e-37
MXD3	1026.52	-1.25298	0.128189	-9.7745	1.44869e-22	5.85882e-21
ELAVL3	304.32	-1.25245	0.221859	-5.64528	1.64917e-08	1.72357e-07
PCDHB4	267.695	-1.25156	0.226416	-5.52771	3.24442e-08	3.24283e-07
GPC4	910.298	-1.2509	0.135203	-9.252	2.20322e-20	7.56254e-19
RNF125	210.017	-1.25045	0.256244	-4.87992	1.06127e-06	8.45016e-06
ENSG00000230623	97.1478	-1.25006	0.382123	-3.27136	0.00107032	0.00463125
PAPLN-AS1	95.5143	-1.24938	0.389165	-3.21041	0.00132544	0.0055872
BBS9	717.065	-1.24874	0.393207	-3.17577	0.00149437	0.00621168
TBC1D3D	504.458	-1.24811	0.192962	-6.46815	9.92075e-11	1.38225e-09
ENSG00000270060	53.6544	-1.24781	0.493355	-2.52924	0.0114311	0.0357686
ANKRD26	1149.85	-1.24603	0.125637	-9.91768	3.48773e-23	1.45617e-21
ENSG00000241860	734.314	-1.24525	0.155117	-8.02782	9.92214e-16	2.29841e-14
ITGA4	74.672	-1.24485	0.428117	-2.90774	0.0036405	0.0134939
PRKX	762.857	-1.24459	0.146634	-8.48773	2.10711e-17	5.67485e-16
COL6A2	2029.27	-1.24269	0.10213	-12.1677	4.62009e-34	3.71243e-32
ZNF805	357.696	-1.2426	0.200078	-6.21055	5.27981e-10	6.73946e-09
KIF14	1828.15	-1.24079	0.107889	-11.5006	1.30926e-30	8.74317e-29
ATP13A3	3729.06	-1.24069	0.0873452	-14.2044	8.59979e-46	1.18407e-43
PSME4	2599.78	-1.23943	0.105915	-11.7022	1.2422e-31	8.69823e-30
BCHE	426.083	-1.23938	0.183971	-6.73681	1.61905e-11	2.46e-10
LINC01473	105.046	-1.23828	0.354894	-3.48914	0.000484574	0.00226726
SPAG9	4822.2	-1.23696	0.0806316	-15.3409	4.07286e-53	7.07927e-51
MBD5	550.05	-1.23696	0.166575	-7.4258	1.12098e-13	2.11169e-12
MBNL3	234.638	-1.23675	0.245274	-5.04229	4.59986e-07	3.89139e-06
ALG10	262.386	-1.2364	0.266122	-4.646	3.38429e-06	2.44812e-05
MIR4435-2HG	212.813	-1.23541	0.255059	-4.84363	1.27487e-06	1.00015e-05
MALAT1	588.061	-1.2344	0.168291	-7.33491	2.21873e-13	4.03687e-12
RGPD2	2164.91	-1.23331	0.1074	-11.4833	1.60069e-30	1.06026e-28
ACAP2-IT1	59.3961	-1.23329	0.47443	-2.59952	0.00933538	0.0302314
TRIM4	256.788	-1.23017	0.244937	-5.02242	5.10256e-07	4.28412e-06
RLIM	2292.76	-1.22985	0.0976655	-12.5925	2.32186e-36	2.0543e-34
DGKI	256.95	-1.22937	0.240393	-5.11401	3.15392e-07	2.73422e-06
KIF2C	3033.13	-1.22932	0.103345	-11.8953	1.25191e-32	9.46969e-31
HHLA3	85.4811	-1.22854	0.411125	-2.98825	0.0028058	0.0107917
C2orf69	792.554	-1.22812	0.147049	-8.35176	6.72519e-17	1.74229e-15
RANP4	93.8237	-1.22649	0.380622	-3.22234	0.00127148	0.00538196
DLL1	5088.57	-1.22608	0.0971299	-12.623	1.5761e-36	1.43063e-34
RAPH1	136.926	-1.22514	0.328016	-3.735	0.000187714	0.000969546
HCG11	527.061	-1.22392	0.174065	-7.03136	2.04537e-12	3.37789e-11
INCENP	2772.01	-1.22321	0.0917287	-13.3351	1.44663e-40	1.61957e-38
DSC3	81.5513	-1.2229	0.411462	-2.97209	0.00295776	0.0112771
NLGN1	714.449	-1.2197	0.152769	-7.98395	1.41718e-15	3.23091e-14
SIPA1L3	1417.95	-1.21967	0.1231	-9.90799	3.84294e-23	1.59903e-21
TMPRSS5	113.786	-1.21943	0.344648	-3.5382	0.000402867	0.00191979
CCNB2	2232.72	-1.21917	0.270915	-4.50019	6.78937e-06	4.68979e-05
GUSBP13	320.968	-1.21909	0.288401	-4.22705	2.36774e-05	0.000148525
TMEM108	249.906	-1.21897	0.239802	-5.08322	3.71095e-07	3.1878e-06
TKFC	797.591	-1.21827	0.149247	-8.16276	3.27462e-16	7.91463e-15
KPNA2	8166.3	-1.21819	0.0884629	-13.7706	3.82984e-43	4.85985e-41
HNRNPCP2	277.38	-1.21778	0.229831	-5.29861	1.16688e-07	1.08161e-06
ACOXL	167.053	-1.21759	0.339329	-3.58824	0.000332918	0.00161929
PRPF31-AS1	75.7643	-1.2163	0.413928	-2.93844	0.00329865	0.0123822
MT-RNR2	71845.4	-1.21611	0.0771773	-15.7574	6.11348e-56	1.15253e-53
RPS2P46	1176.79	-1.21603	0.154626	-7.86433	3.71076e-15	8.11993e-14
MYO5B	415.243	-1.21526	0.192157	-6.32428	2.5441e-10	3.37397e-09
NDST4	143.094	-1.21503	0.306561	-3.96343	7.38804e-05	0.000417588
RNF26	1928.74	-1.2133	0.117658	-10.3121	6.21246e-25	2.92236e-23
ENSG00000254461	56.09	-1.21296	0.484422	-2.50393	0.0122824	0.0378923
ULK2	781.09	-1.21023	0.157429	-7.6875	1.50043e-14	3.08753e-13
GNB1L	146.398	-1.21012	0.308122	-3.92743	8.58598e-05	0.000478456
NCOR2	5630.73	-1.21012	0.0968223	-12.4983	7.62192e-36	6.5314e-34
GRIA4	59.0963	-1.20996	0.480684	-2.51717	0.0118301	0.0367933
GATM	233.919	-1.20959	0.245717	-4.92267	8.53695e-07	6.92106e-06
SEC24A	742.283	-1.20872	0.145115	-8.32943	8.12321e-17	2.08902e-15
ZNF503	171.022	-1.20799	0.344038	-3.51122	0.000446057	0.00210594
ACAP2	1858.39	-1.20797	0.104556	-11.5533	7.10185e-31	4.82139e-29
BIRC6	2963.41	-1.20494	0.0956987	-12.591	2.36645e-36	2.08622e-34
ENSG00000232611	479.445	-1.20182	0.18246	-6.58674	4.49577e-11	6.51993e-10
ENSG00000286797	108.058	-1.19829	0.3539	-3.38597	0.000709278	0.00320719
SCAF4	3184.24	-1.19802	0.0911465	-13.1439	1.84487e-39	1.93223e-37
ENSG00000279254	77.5927	-1.19706	0.412495	-2.902	0.00370785	0.0137
LINC02315	125.875	-1.19648	0.365757	-3.27123	0.00107079	0.00463248
ZNF573	158.465	-1.19534	0.343926	-3.47557	0.000509765	0.00237155
ARHGAP19	1374.88	-1.19482	0.127775	-9.35098	8.68393e-21	3.07552e-19
BAHCC1	3831.08	-1.19377	0.0978514	-12.1998	3.11631e-34	2.52895e-32
SLC30A7	806.085	-1.19315	0.154104	-7.7425	9.7484e-15	2.04374e-13
PIGF	551.597	-1.19229	0.163605	-7.2876	3.15521e-13	5.63614e-12
SHISAL2B	251.045	-1.19012	0.24452	-4.86718	1.13202e-06	8.98136e-06
FAM117B	821.205	-1.18938	0.160738	-7.3995	1.36697e-13	2.54767e-12
COBLL1	55.8627	-1.18928	0.492478	-2.41489	0.0157399	0.0467694
PIM1	387.2	-1.18753	0.212102	-5.59886	2.15765e-08	2.21439e-07
UBA7	111.424	-1.18702	0.356321	-3.33133	0.000864322	0.00382845
TRIM5	281.89	-1.18653	0.239822	-4.94755	7.51547e-07	6.15812e-06
SOX10	123.891	-1.18633	0.342912	-3.45957	0.000541045	0.00250613
ENSG00000288899	87.4726	-1.18542	0.430086	-2.75623	0.00584714	0.020338
MRPL45P2	93.563	-1.18494	0.382322	-3.09932	0.00193964	0.00783186
AFAP1	115.163	-1.18462	0.347869	-3.40537	0.00066075	0.00300998
JPH1	106.6	-1.18423	0.363656	-3.25647	0.00112807	0.00484521
SHANK2	439.985	-1.18347	0.193033	-6.13091	8.73771e-10	1.08427e-08
TBC1D32	440.924	-1.18305	0.195857	-6.04036	1.53767e-09	1.85459e-08
OLFML2B	144.627	-1.183	0.323645	-3.65523	0.000256953	0.00128466
SASH1	770.423	-1.18234	0.142883	-8.27487	1.28601e-16	3.24922e-15
NPIPA8	114.212	-1.18166	0.352887	-3.34854	0.000812376	0.00362061
ENSG00000265916	71.4134	-1.18106	0.425348	-2.77669	0.00549153	0.0192514
MYO5C	931.618	-1.18068	0.141829	-8.32467	8.45624e-17	2.17011e-15
TMEM54	166.103	-1.18033	0.320094	-3.68745	0.000226512	0.00114769
SGSM1	302.256	-1.18007	0.247355	-4.77076	1.83532e-06	1.40328e-05
TENT5B	176.964	-1.1798	0.300518	-3.9259	8.64045e-05	0.000481273
CLDN4	373.692	-1.17952	0.207617	-5.68123	1.33733e-08	1.41456e-07
HDAC4	738.165	-1.178	0.165177	-7.13176	9.90949e-13	1.6852e-11
USP45	786.077	-1.17763	0.141115	-8.34519	7.11014e-17	1.83427e-15
IRS2	3445.25	-1.17718	0.105638	-11.1436	7.69671e-29	4.58956e-27
ZNF296	94.6785	-1.17714	0.413994	-2.84338	0.00446382	0.0160849
FRYL	2228.07	-1.17703	0.11895	-9.89511	4.37144e-23	1.80666e-21
CITED2	3291.12	-1.177	0.088305	-13.3288	1.57436e-40	1.7459e-38
ABAT	160.06	-1.17694	0.341359	-3.4478	0.00056518	0.00260757
NUDT12	559.92	-1.176	0.190961	-6.15832	7.35191e-10	9.1882e-09
ANLN	2540.92	-1.17465	0.0940782	-12.4859	8.9123e-36	7.61055e-34
REV3L	1180.76	-1.1746	0.129819	-9.04801	1.45598e-19	4.67058e-18
DPP6	141.751	-1.17393	0.325376	-3.60791	0.000308668	0.00151387
RGPD1	1940.26	-1.17346	0.119182	-9.84592	7.13804e-23	2.9303e-21
NFAT5	2530.7	-1.17285	0.0981105	-11.9543	6.16265e-33	4.73461e-31
PARD3B	228.217	-1.17279	0.248948	-4.71099	2.4652e-06	1.83415e-05
MBNL2	856.961	-1.17129	0.14332	-8.17251	3.02047e-16	7.33655e-15
MCC	239.32	-1.17128	0.239003	-4.90067	9.55091e-07	7.67958e-06
ANKRD36C	595.791	-1.17127	0.158893	-7.37146	1.68773e-13	3.10532e-12
TTC39B	208.866	-1.17122	0.255475	-4.58449	4.5509e-06	3.22453e-05
CDC25B	943.388	-1.17089	0.162514	-7.20486	5.81038e-13	1.0157e-11
PCDHA3	315.759	-1.17077	0.212547	-5.50829	3.62345e-08	3.58947e-07
NEB	168.451	-1.17028	0.29129	-4.0176	5.87945e-05	0.000339923
LINC02076	245.797	-1.17024	0.246765	-4.74233	2.11271e-06	1.5976e-05
SETD1B	1230.18	-1.16953	0.121135	-9.65477	4.69232e-22	1.82829e-20
ENSG00000271109	69.9694	-1.16744	0.428075	-2.72719	0.00638768	0.021938
KLHL11	360.317	-1.16615	0.198682	-5.86942	4.37321e-09	4.9528e-08
CDKN3	298.201	-1.16597	0.233253	-4.99874	5.77068e-07	4.80884e-06
PTPRM	529.589	-1.16585	0.169742	-6.86836	6.49429e-12	1.02751e-10
RIPK4	101.826	-1.16409	0.370057	-3.14569	0.00165693	0.00681801
BTAF1	6923.56	-1.16355	0.087043	-13.3676	9.35499e-41	1.06144e-38
ADCY9	359.87	-1.16348	0.208558	-5.57869	2.42334e-08	2.46949e-07
YOD1	610.06	-1.16309	0.163367	-7.11945	1.08357e-12	1.83272e-11
ATCAY	1656	-1.16303	0.119624	-9.72235	2.42129e-22	9.69624e-21
WWC3	888.131	-1.16286	0.136102	-8.54401	1.29644e-17	3.54611e-16
HSD17B11	213.908	-1.16285	0.286122	-4.06418	4.82009e-05	0.000284173
RO60	1600.6	-1.1628	0.108463	-10.7207	8.14027e-27	4.34644e-25
FGD4	1546.26	-1.16237	0.123088	-9.44338	3.6093e-21	1.31242e-19
STK17B	331.083	-1.16179	0.229999	-5.05127	4.38885e-07	3.72702e-06
SATB1	1213.33	-1.16145	0.126319	-9.19463	3.76273e-20	1.27196e-18
STARD9	2786.06	-1.16078	0.0918251	-12.6412	1.25201e-36	1.14923e-34
TMEM63C	202.718	-1.16077	0.256327	-4.52848	5.94084e-06	4.13631e-05
ZC3H6	1028.66	-1.16058	0.131305	-8.83878	9.67657e-19	2.90629e-17
DM1-AS	105.595	-1.16005	0.354597	-3.27144	0.00106999	0.00463066
RPS15P4	154.929	-1.15915	0.303759	-3.81604	0.000135613	0.000723466
NUDT3	216.338	-1.15904	0.25003	-4.63562	3.55863e-06	2.56363e-05
TLE3	1428.93	-1.15852	0.124667	-9.29291	1.50122e-20	5.22613e-19
PARP14	88.1011	-1.15802	0.397325	-2.91455	0.00356206	0.0132593
CPNE7	313.418	-1.15753	0.237671	-4.87031	1.11424e-06	8.85176e-06
MTF2	4218.25	-1.15599	0.0839479	-13.7703	3.84695e-43	4.85985e-41
PHF8	1634.11	-1.15537	0.110401	-10.4652	1.24752e-25	6.22694e-24
EIF4A2	8378.96	-1.15492	0.08431	-13.6985	1.03575e-42	1.28202e-40
ENSG00000279989	62.3286	-1.15318	0.457051	-2.5231	0.0116327	0.03629
SAPCD2	467.678	-1.15263	0.17856	-6.45515	1.08112e-10	1.5012e-09
KNL1	1898.29	-1.1522	0.105581	-10.913	9.99038e-28	5.66769e-26
ENSG00000278467	69.7102	-1.15051	0.447302	-2.57211	0.010108	0.0322561
HCFC1	6203.05	-1.1499	0.0817343	-14.0687	5.91276e-45	7.87555e-43
TMEFF1	516.176	-1.14925	0.178123	-6.452	1.10385e-10	1.53102e-09
AMOT	670.395	-1.14843	0.160665	-7.14799	8.80573e-13	1.50286e-11
TGFBR3	378.431	-1.14801	0.194091	-5.91479	3.323e-09	3.83248e-08
KCNT2	727.248	-1.14685	0.156018	-7.35077	1.97072e-13	3.61515e-12
MT-ND4L	6482.03	-1.14621	0.0932679	-12.2894	1.03253e-34	8.52028e-33
ZZEF1	1079.54	-1.14609	0.127622	-8.98037	2.69859e-19	8.47912e-18
CDKN1A	2986.49	-1.14487	0.127122	-9.00603	2.13652e-19	6.7651e-18
H2BC12	76.286	-1.14321	0.424878	-2.69068	0.00713069	0.0240082
KLHL35	127.62	-1.14295	0.325581	-3.51049	0.00044728	0.00211009
PTMAP5	74.8775	-1.14244	0.420202	-2.7188	0.00655199	0.0223924
INO80D	570.987	-1.14203	0.163266	-6.99489	2.65462e-12	4.33729e-11
SELENOP	167.564	-1.14184	0.290539	-3.93008	8.49171e-05	0.000473419
PPP1R14A	83.1587	-1.14105	0.445938	-2.55876	0.0105045	0.0332572
MT-TP	425.598	-1.13975	0.191725	-5.94469	2.76983e-09	3.22485e-08
SCHIP1	96.3973	-1.13908	0.376217	-3.02771	0.00246412	0.00965478
BTD	344.109	-1.13899	0.210412	-5.41316	6.19232e-08	5.92818e-07
HSD17B1P1	158.397	-1.13853	0.329511	-3.4552	0.000549881	0.00254273
VPS13C	2633.88	-1.13823	0.0970509	-11.7282	9.14122e-32	6.49371e-30
TRAF1	174.66	-1.13793	0.294431	-3.86486	0.000111155	0.00060551
IFFO2	630.682	-1.13785	0.189114	-6.01675	1.7795e-09	2.12742e-08
TRPM3	432.569	-1.13706	0.188451	-6.03374	1.6021e-09	1.92756e-08
SPINT2	652.292	-1.13665	0.157103	-7.23505	4.65371e-13	8.22301e-12
LIFR	304.336	-1.13561	0.230144	-4.93434	8.04216e-07	6.55898e-06
SFT2D1	912.763	-1.13518	0.135518	-8.37658	5.44858e-17	1.41756e-15
GUSBP1	172.229	-1.13459	0.280281	-4.04804	5.16493e-05	0.000302177
FGFR4	624.082	-1.13295	0.159395	-7.1078	1.17909e-12	1.98469e-11
STK32A	348.474	-1.1327	0.217753	-5.20174	1.97428e-07	1.76268e-06
SNAP23	150.187	-1.13259	0.297563	-3.80624	0.000141096	0.000748773
KPNA5	790.305	-1.13139	0.144721	-7.81773	5.3785e-15	1.16548e-13
ZNF699	287.073	-1.131	0.240932	-4.69427	2.67557e-06	1.97152e-05
WWC2	1566.43	-1.13095	0.116749	-9.687	3.42456e-22	1.34502e-20
SMTN	709.321	-1.13065	0.157885	-7.16123	7.99574e-13	1.37131e-11
ADAMTS6	408.882	-1.13062	0.223664	-5.05502	4.30353e-07	3.66091e-06
ZNF827	481.43	-1.13053	0.17502	-6.45943	1.05098e-10	1.46101e-09
FHIP2A	956.533	-1.12945	0.130237	-8.6723	4.23496e-18	1.20407e-16
ART5	124.236	-1.12894	0.340161	-3.31885	0.000903893	0.00398643
PCYT1B	287.874	-1.12871	0.230565	-4.89542	9.80978e-07	7.87481e-06
ANKRD18B	158.272	-1.12826	0.30079	-3.75099	0.00017614	0.000913229
NR2F2	981.682	-1.12789	0.17856	-6.31657	2.67425e-10	3.53509e-09
RAB3B	1620.98	-1.12757	0.112228	-10.0471	9.46069e-24	4.10376e-22
CCNB1	3678.75	-1.12709	0.0906825	-12.429	1.82003e-35	1.54344e-33
TMTC4	1189.03	-1.1269	0.140302	-8.03194	9.5946e-16	2.22675e-14
PCDHA11	274.784	-1.12404	0.225878	-4.97634	6.47981e-07	5.35606e-06
ATAD5	2267.42	-1.12387	0.0988066	-11.3744	5.60841e-30	3.63627e-28
CDKN1C	1312.57	-1.12371	0.137069	-8.19811	2.44205e-16	5.98499e-15
UNC50	897.425	-1.12323	0.135992	-8.25954	1.46237e-16	3.66835e-15
ZNF608	3871.72	-1.12227	0.0851735	-13.1762	1.20248e-39	1.26482e-37
LEMD2	1685.21	-1.12161	0.118809	-9.44039	3.71378e-21	1.3484e-19
AMMECR1	406.337	-1.12099	0.202581	-5.53353	3.13849e-08	3.14465e-07
SHISAL1	330.679	-1.12082	0.22711	-4.93514	8.00931e-07	6.53436e-06
TOMM40P4	84.5278	-1.12058	0.393527	-2.84752	0.00440612	0.0159083
ZNF283	240.997	-1.12051	0.24531	-4.56772	4.93055e-06	3.46837e-05
CBFA2T2	2163.88	-1.1204	0.102423	-10.9389	7.5076e-28	4.29898e-26
CSMD2	146.541	-1.1199	0.30005	-3.73237	0.000189684	0.000978689
UBE3D	296.332	-1.11949	0.214616	-5.21625	1.82581e-07	1.63729e-06
PMEL	6659.64	-1.11941	0.0788485	-14.1969	9.56885e-46	1.31013e-43
KIAA0513	320.332	-1.11883	0.212425	-5.26692	1.38735e-07	1.26918e-06
JUP	2617.62	-1.1186	0.0947747	-11.8028	3.77665e-32	2.7223e-30
SSPOP	445.728	-1.11856	0.204205	-5.47766	4.30984e-08	4.22502e-07
TAOK1	4843.16	-1.11761	0.0837254	-13.3485	1.20784e-40	1.36413e-38
TRMT11	799.275	-1.11694	0.140729	-7.93683	2.07407e-15	4.66772e-14
PLK5	70.5279	-1.1161	0.44532	-2.50629	0.0122004	0.0377058
AURKB	1617.94	-1.11599	0.120973	-9.22513	2.83206e-20	9.66688e-19
UST	586.309	-1.11573	0.165118	-6.75715	1.40737e-11	2.15305e-10
CAMK2D	1190.95	-1.11532	0.148566	-7.50727	6.03732e-14	1.16414e-12
SEC24D	778.741	-1.11486	0.150195	-7.4227	1.14761e-13	2.16018e-12
HERC5	84.3986	-1.11485	0.408698	-2.72781	0.00637567	0.021909
ADGRL1	7570.92	-1.11361	0.0755606	-14.7379	3.67839e-49	5.63438e-47
TPX2	7053.82	-1.11297	0.236903	-4.69801	2.6271e-06	1.94047e-05
TIMM23B-AGAP6	60.0798	-1.11292	0.460094	-2.41891	0.0155673	0.0463576
FAR1	4343.39	-1.11243	0.0859563	-12.9418	2.61458e-38	2.61544e-36
ENSG00000275807	94.0904	-1.11242	0.387086	-2.87382	0.00405538	0.0147989
PROSER2	163.578	-1.11179	0.285203	-3.89824	9.68954e-05	0.000534484
ENSG00000269427	89.2431	-1.11006	0.385472	-2.87974	0.00398001	0.0145694
LGR4	7485.96	-1.109	0.0795225	-13.9458	3.33838e-44	4.32895e-42
DAPK3	2542.54	-1.10875	0.0974134	-11.3819	5.14615e-30	3.34541e-28
ZNRF2P1	180.835	-1.1086	0.297659	-3.72441	0.000195774	0.00100735
ANKS1B	108.004	-1.10615	0.38897	-2.84379	0.00445798	0.0160718
C2orf76	72.1212	-1.10611	0.427779	-2.58571	0.00971792	0.0312596
LINC01238	148.588	-1.10454	0.304621	-3.62595	0.000287898	0.00142053
MED10	470.872	-1.10178	0.175326	-6.28419	3.29557e-10	4.30992e-09
IRF2BP2	1237.41	-1.10154	0.130389	-8.44807	2.96168e-17	7.88965e-16
ANKRD61	91.2308	-1.10143	0.380357	-2.89579	0.00378211	0.0139323
OTUD3	1689.24	-1.10125	0.108447	-10.1548	3.1561e-24	1.42187e-22
BRD9	1378.2	-1.10114	0.142479	-7.72846	1.08855e-14	2.26855e-13
ST3GAL3	294.917	-1.10053	0.231554	-4.75282	2.00602e-06	1.52351e-05
IKZF2	679.644	-1.09964	0.160078	-6.86943	6.446e-12	1.02119e-10
BMS1P4	112.896	-1.09949	0.338286	-3.25018	0.0011533	0.00494058
WDFY3	1354.55	-1.09889	0.132737	-8.27868	1.24547e-16	3.1533e-15
CCNA2	2519.75	-1.09789	0.103568	-10.6007	2.95664e-26	1.53846e-24
MARVELD2	237.467	-1.0978	0.243921	-4.50061	6.77588e-06	4.68311e-05
VPS13B	901.348	-1.09604	0.141613	-7.73965	9.96874e-15	2.08459e-13
SESTD1	1543.24	-1.09589	0.119242	-9.19043	3.91286e-20	1.32089e-18
TACC3	5033.81	-1.09585	0.0851323	-12.8723	6.44675e-38	6.2947e-36
PDGFRA	97.349	-1.09453	0.383054	-2.85738	0.00427149	0.015486
ARID3A	4163.96	-1.0944	0.0885216	-12.3631	4.13754e-35	3.46085e-33
PTBP3	2293.29	-1.09409	0.107963	-10.1339	3.9065e-24	1.74074e-22
SNX13	991.839	-1.09371	0.132427	-8.25901	1.46884e-16	3.68081e-15
ZNF219	5371.32	-1.0936	0.0858666	-12.736	3.72814e-37	3.50074e-35
LONRF1	1107.48	-1.09353	0.136037	-8.03849	9.09553e-16	2.11694e-14
AGO2	2695.96	-1.09305	0.0932079	-11.727	9.27217e-32	6.56769e-30
GRB7	104.014	-1.09253	0.360816	-3.02793	0.00246233	0.00964933
LIN7A	293.644	-1.09242	0.234731	-4.65393	3.25666e-06	2.36067e-05
C14orf28	255.802	-1.09086	0.272127	-4.00866	6.10639e-05	0.000351469
VPS13D	1188.76	-1.09077	0.122163	-8.92877	4.30777e-19	1.32799e-17
MVB12A	548.997	-1.08938	0.17634	-6.17772	6.50357e-10	8.21008e-09
CDH3	437.506	-1.08882	0.181637	-5.99451	2.04102e-09	2.41649e-08
NBL1	499.627	-1.0882	0.175515	-6.20006	5.64411e-10	7.1783e-09
CENPA	457.053	-1.08801	0.177883	-6.11644	9.56914e-10	1.18206e-08
GAS1	2083.64	-1.08782	0.100966	-10.7741	4.5643e-27	2.49136e-25
ENSG00000279159	320.348	-1.08645	0.242119	-4.48727	7.21408e-06	4.96219e-05
CDK18	949.13	-1.08621	0.145714	-7.45439	9.0287e-14	1.71931e-12
GJA1	9881.63	-1.08601	0.0794991	-13.6607	1.74296e-42	2.11467e-40
PDE5A	365.086	-1.08599	0.204658	-5.30637	1.11828e-07	1.03893e-06
FAM83G	674.53	-1.08331	0.149889	-7.22743	4.92235e-13	8.67268e-12
DOCK3	859.874	-1.08283	0.138552	-7.81537	5.48004e-15	1.18539e-13
OPHN1	412.981	-1.08261	0.18948	-5.71359	1.1062e-08	1.18388e-07
BEND3P3	90.6946	-1.08236	0.391649	-2.7636	0.0057168	0.0199384
WIPF1	782.264	-1.08221	0.164679	-6.57166	4.97562e-11	7.16887e-10
PKD1P6	1636.72	-1.08218	0.111239	-9.72845	2.28036e-22	9.16182e-21
MLXIPL	103.869	-1.0821	0.404355	-2.67612	0.00744794	0.024933
TRIM59	1458.33	-1.08192	0.115645	-9.3555	8.3208e-21	2.95117e-19
NAA25	2261.61	-1.08081	0.100241	-10.7821	4.18187e-27	2.29796e-25
HSPA8	8413.51	-1.0795	0.078859	-13.689	1.18107e-42	1.44728e-40
LIX1	1783.04	-1.07753	0.123295	-8.73946	2.34235e-18	6.78562e-17
NELL2	5928.83	-1.07688	0.228462	-4.7136	2.43374e-06	1.81406e-05
ENSG00000273891	70.0841	-1.07573	0.450566	-2.38752	0.0169626	0.0498316
PRR7-AS1	146.473	-1.0757	0.324458	-3.31539	0.000915157	0.00403031
DNMT3B	4138.88	-1.07405	0.0938511	-11.4442	2.51516e-30	1.65259e-28
ENSG00000233967	236.106	-1.07353	0.269484	-3.98365	6.78655e-05	0.000386622
SLC6A8	12580	-1.07324	0.07796	-13.7665	4.05418e-43	5.09537e-41
HECA	590.071	-1.07321	0.162119	-6.61992	3.59398e-11	5.28381e-10
PDE12	364.367	-1.07298	0.205429	-5.2231	1.75951e-07	1.58014e-06
PLD5P1	165.6	-1.07284	0.29541	-3.63168	0.000281577	0.00139328
MMP14	638.188	-1.07247	0.161792	-6.62873	3.38583e-11	4.98678e-10
OLFML2A	381.82	-1.07244	0.214368	-5.0028	5.65028e-07	4.71011e-06
DOCK4	446.277	-1.0722	0.182396	-5.87842	4.14213e-09	4.71726e-08
PCOLCE-AS1	102.925	-1.0721	0.365939	-2.92972	0.00339267	0.0126904
PHF21B	1271.52	-1.07205	0.11966	-8.95915	3.27203e-19	1.02546e-17
IDE	797.995	-1.07185	0.141744	-7.56185	3.97365e-14	7.84222e-13
POU3F1	1579.85	-1.07158	0.116822	-9.1727	4.61305e-20	1.5466e-18
KCNJ14	90.224	-1.07065	0.381463	-2.80668	0.00500544	0.0177607
LARP4B	2177.71	-1.06995	0.0985782	-10.8538	1.91337e-27	1.06817e-25
ZNF558	323.769	-1.06992	0.226842	-4.71657	2.39849e-06	1.79214e-05
TGFBR2	189.001	-1.0695	0.264543	-4.04283	5.28098e-05	0.000308195
SCLY	237.349	-1.06869	0.238603	-4.47894	7.50129e-06	5.13811e-05
DNAH2	81.9185	-1.0686	0.426574	-2.50507	0.0122426	0.0377983
UQCC1	1836.15	-1.06796	0.104504	-10.2194	1.62399e-24	7.48135e-23
MKLN1	1646.05	-1.06772	0.107099	-9.9695	2.07274e-23	8.74334e-22
NTM	202.016	-1.06768	0.281051	-3.79888	0.000145349	0.000769545
LRRC7	90.4337	-1.06754	0.381234	-2.80021	0.00510688	0.0180683
TAF4B	123.531	-1.06748	0.331777	-3.21746	0.00129331	0.00546677
CEP95	1680.83	-1.06734	0.109046	-9.78802	1.26753e-22	5.13464e-21
SRC	1912.87	-1.06632	0.111906	-9.5287	1.5926e-21	5.93183e-20
UFL1	940.818	-1.06605	0.146463	-7.27862	3.37254e-13	6.01121e-12
KCNAB3	79.2583	-1.06593	0.41495	-2.56882	0.0102047	0.0325011
ENSG00000289463	157.324	-1.06578	0.300559	-3.546	0.000391121	0.00186833
ETV5	1998.41	-1.06505	0.129575	-8.21958	2.0422e-16	5.02513e-15
AFF4	4061.25	-1.06497	0.0872407	-12.2073	2.84296e-34	2.31479e-32
TCF12	4356.36	-1.06492	0.0867751	-12.2722	1.27747e-34	1.05061e-32
WRN	1989	-1.06435	0.10282	-10.3516	4.11607e-25	1.9741e-23
ADRA2B	336.391	-1.06418	0.213885	-4.9755	6.50809e-07	5.37763e-06
NCOA3	1915.11	-1.06416	0.105555	-10.0816	6.66443e-24	2.92709e-22
LRP6	3395.62	-1.06388	0.094416	-11.268	1.88787e-29	1.1567e-27
MEX3A	4036.82	-1.0636	0.0982341	-10.8272	2.55757e-27	1.41173e-25
ATG2B	1291.73	-1.0627	0.122786	-8.65491	4.93297e-18	1.39443e-16
BCL2L11	2181.53	-1.06246	0.0981138	-10.8288	2.51368e-27	1.39172e-25
PLCB4	1059.85	-1.06244	0.127182	-8.35369	6.61624e-17	1.71588e-15
SCML2	1210.39	-1.06229	0.133881	-7.93463	2.11124e-15	4.7383e-14
RASA4B	3244.16	-1.06229	0.100501	-10.5699	4.10981e-26	2.1116e-24
ENSG00000260051	166.41	-1.061	0.307212	-3.45363	0.000553091	0.00255565
ENPP5	191.259	-1.06021	0.271584	-3.90379	9.46995e-05	0.000523668
ENSG00000244313	311.813	-1.05994	0.213633	-4.9615	6.99521e-07	5.75491e-06
PDXDC2P-NPIPB14P	414.324	-1.05943	0.187864	-5.63933	1.70708e-08	1.77653e-07
ZNF280C	1007.58	-1.05927	0.128396	-8.25	1.584e-16	3.94921e-15
PRODH	1023.2	-1.05903	0.144912	-7.30807	2.71014e-13	4.87307e-12
ENSG00000269737	218.641	-1.05773	0.248745	-4.25224	2.11639e-05	0.000134061
CCND3	444.91	-1.0573	0.205143	-5.15397	2.55024e-07	2.23661e-06
GANC	187.345	-1.05703	0.285409	-3.70355	0.000212605	0.00108643
KIF13A	707.574	-1.05693	0.147595	-7.16107	8.00526e-13	1.37198e-11
UBXN7	4592.89	-1.05682	0.0834452	-12.6648	9.26445e-37	8.60049e-35
CHORDC1	1773.81	-1.05665	0.119425	-8.84781	8.92512e-19	2.6938e-17
KLHL13	457.392	-1.05619	0.192028	-5.50019	3.7938e-08	3.75216e-07
ANK3	1124.08	-1.05565	0.134356	-7.85711	3.9309e-15	8.57868e-14
CD200	1179.94	-1.05549	0.122209	-8.6368	5.78086e-18	1.62354e-16
HSD17B14	685.834	-1.05533	0.153931	-6.85586	7.08848e-12	1.11792e-10
ATAD2B	950.433	-1.05383	0.1531	-6.88327	5.84939e-12	9.31494e-11
ZSCAN10	97.6981	-1.05381	0.365995	-2.87929	0.00398567	0.0145814
TMEM269	130.83	-1.05374	0.328061	-3.21204	0.00131797	0.00556047
SNX16	187.465	-1.05265	0.265273	-3.96817	7.24267e-05	0.000410128
ITPKB	519.867	-1.0521	0.181367	-5.80098	6.59301e-09	7.28829e-08
P3H2	174.142	-1.05092	0.278378	-3.77517	0.000159897	0.000838597
TLE4	6624.67	-1.05051	0.089329	-11.76	6.27046e-32	4.48036e-30
SLITRK4	508.316	-1.05	0.16875	-6.22222	4.90161e-10	6.28946e-09
SEMA6A	4644.09	-1.0494	0.0848026	-12.3747	3.58348e-35	3.018e-33
CLCNKB	99.1493	-1.04936	0.390638	-2.68627	0.00722555	0.0242754
GNG7	442.715	-1.04813	0.213133	-4.91772	8.75591e-07	7.08451e-06
MED13	2162.85	-1.04812	0.0999018	-10.4915	9.44777e-26	4.74479e-24
MYH14	362.928	-1.0475	0.206896	-5.06294	4.12836e-07	3.52046e-06
MPP7	265.657	-1.04746	0.242249	-4.32388	1.53307e-05	9.95826e-05
MT-CO3	45403.4	-1.04705	0.192922	-5.42731	5.72112e-08	5.48995e-07
ARHGAP11A	785.316	-1.04698	0.159633	-6.5587	5.42786e-11	7.78385e-10
NINL	2487.86	-1.04611	0.0966048	-10.8288	2.51564e-27	1.39172e-25
ENSG00000286207	204.634	-1.04589	0.282688	-3.69982	0.000215755	0.00110023
STRCP1	168.472	-1.04583	0.284989	-3.66973	0.000242808	0.00122117
CECR2	5013.69	-1.04535	0.0969659	-10.7806	4.24919e-27	2.32454e-25
LLPH	207.509	-1.04501	0.25862	-4.04071	5.32886e-05	0.00031073
GLUD1P2	68.8502	-1.04467	0.430907	-2.42436	0.0153352	0.0457554
PRRC2C	7299.29	-1.04432	0.0775605	-13.4646	2.52604e-41	2.90649e-39
ZSWIM4	614.679	-1.04325	0.159503	-6.54065	6.12515e-11	8.74288e-10
TRANK1	986.224	-1.04291	0.168389	-6.19348	5.88498e-10	7.46528e-09
NORAD	6349.12	-1.04289	0.0766106	-13.6129	3.35735e-42	4.0533e-40
COX18	516.716	-1.04247	0.174025	-5.99033	2.09412e-09	2.47338e-08
WASF2	3431.95	-1.04217	0.0971354	-10.729	7.43851e-27	3.98041e-25
NBEAL1	384.235	-1.04176	0.191787	-5.43187	5.57679e-08	5.36405e-07
TRAPPC9	558.62	-1.04158	0.181998	-5.72304	1.04636e-08	1.12376e-07
DNAH14	395.977	-1.04158	0.189386	-5.49977	3.80282e-08	3.75957e-07
DDB2	2883.29	-1.0397	0.0917894	-11.327	9.64599e-30	6.04613e-28
ENSG00000273449	70.2711	-1.0386	0.43476	-2.3889	0.0168991	0.0496931
SCAI	1495.51	-1.03834	0.113992	-9.10886	8.32555e-20	2.72784e-18
PHIP	5918.49	-1.0379	0.0778327	-13.3351	1.44723e-40	1.61957e-38
TANC1	281.511	-1.03788	0.231359	-4.48603	7.2564e-06	4.98812e-05
DUOX1	179.767	-1.0371	0.281525	-3.68388	0.000229715	0.00116247
LINC00954	91.989	-1.03689	0.418049	-2.48031	0.0131267	0.0401483
GOLGA3	2235.41	-1.03677	0.121647	-8.52278	1.55768e-17	4.22298e-16
PUM3	457.547	-1.03677	0.176608	-5.87044	4.3464e-09	4.92471e-08
STAT5B	3707.28	-1.03452	0.0913251	-11.3279	9.54821e-30	6.00019e-28
GALNT17	279.481	-1.03395	0.221855	-4.66049	3.15455e-06	2.29379e-05
NKD2	379.632	-1.03386	0.194143	-5.32525	1.00813e-07	9.41229e-07
AHNAK	3270.72	-1.03375	0.0913642	-11.3146	1.11131e-29	6.89516e-28
SYDE2	373.962	-1.03359	0.210585	-4.90821	9.19128e-07	7.41475e-06
LIPG	847.687	-1.03294	0.143686	-7.18883	6.53485e-13	1.13425e-11
ENSG00000278041	176.267	-1.03237	0.294916	-3.50055	0.000464305	0.00217992
PIP5K1A	2531.95	-1.03223	0.0947229	-10.8974	1.18613e-27	6.69811e-26
MTX3	2034.97	-1.03221	0.100112	-10.3106	6.30894e-25	2.96206e-23
ZNF333	1269.17	-1.03193	0.118461	-8.71108	3.01002e-18	8.60788e-17
ZKSCAN8P1	103.209	-1.03189	0.399093	-2.58559	0.00972124	0.0312662
MAST4	178.639	-1.03131	0.276513	-3.72971	0.000191699	0.000988183
ROCK1	2140.21	-1.0294	0.100362	-10.257	1.10117e-24	5.09197e-23
NT5M	164.819	-1.02929	0.285776	-3.60173	0.000316108	0.00154644
GPR63	481.048	-1.029	0.174578	-5.89419	3.76527e-09	4.31211e-08
FZD7	4725.43	-1.02896	0.0906002	-11.3571	6.83789e-30	4.38699e-28
ZNF414	342.394	-1.02818	0.203465	-5.05334	4.34158e-07	3.68944e-06
IGSF11	164.32	-1.02811	0.294084	-3.49596	0.000472352	0.00221473
UBOX5	260.779	-1.02801	0.248054	-4.1443	3.40859e-05	0.00020732
LRRC37B	716.884	-1.02781	0.16064	-6.3982	1.57218e-10	2.14179e-09
GATAD1	2146.28	-1.02748	0.111001	-9.25651	2.11231e-20	7.26066e-19
SMURF1	1410.07	-1.02693	0.130921	-7.84389	4.36792e-15	9.51547e-14
SMG1P1	425.853	-1.02286	0.192089	-5.32493	1.00994e-07	9.42558e-07
PPP1R3F	296.014	-1.02263	0.226809	-4.50876	6.52073e-06	4.51568e-05
ARFGAP1	6819.96	-1.02241	0.0969866	-10.5417	5.54759e-26	2.82662e-24
ACVR2A	295.305	-1.02219	0.223418	-4.57525	4.75659e-06	3.35563e-05
F11R	948.338	-1.02187	0.136816	-7.46898	8.08178e-14	1.54862e-12
ROR1	428.533	-1.02151	0.183757	-5.55903	2.71275e-08	2.74728e-07
ZNF717	144.132	-1.02082	0.301787	-3.3826	0.000718043	0.00324264
ARID4B	1960.52	-1.02064	0.105033	-9.71738	2.54234e-22	1.01644e-20
ZNF106	2337.01	-1.0203	0.0986511	-10.3425	4.52542e-25	2.16619e-23
GNB4	887.749	-1.01948	0.133801	-7.61935	2.54962e-14	5.10925e-13
SHROOM2	800.412	-1.01907	0.152483	-6.68319	2.33797e-11	3.48959e-10
FAM86GP	346.167	-1.01863	0.206561	-4.93138	8.16517e-07	6.64382e-06
FNDC3B	1092.47	-1.01838	0.124529	-8.17782	2.89025e-16	7.0272e-15
PTPRS	22920.2	-1.01815	0.070292	-14.4846	1.515e-47	2.17133e-45
PCDHGB5	181.237	-1.01792	0.275944	-3.68886	0.000225263	0.0011423
NOS1AP	195.981	-1.01715	0.259763	-3.91568	9.01502e-05	0.000499978
RBM24	289.052	-1.01702	0.221466	-4.5922	4.38601e-06	3.11662e-05
AFDN	11028.5	-1.01665	0.0768881	-13.2224	6.51248e-40	6.96978e-38
CCAR1	3708.76	-1.0161	0.0859868	-11.8169	3.1921e-32	2.31456e-30
ENSG00000270108	77.3783	-1.01374	0.413255	-2.45306	0.0141646	0.0427783
SLC35B3	226.229	-1.01366	0.29534	-3.43217	0.00059878	0.00275223
ENSG00000280069	101.838	-1.01365	0.383667	-2.64199	0.008242	0.0271827
SOCS4	1368.68	-1.01336	0.114604	-8.84223	9.38272e-19	2.82496e-17
SNAP91	105.867	-1.01257	0.354658	-2.85504	0.00430308	0.015589
EPG5	1214.03	-1.01214	0.136545	-7.41249	1.23948e-13	2.32775e-12
ENSG00000288851	329.929	-1.01146	0.212098	-4.76882	1.85312e-06	1.41477e-05
MGMT	277.389	-1.01128	0.262345	-3.85477	0.000115837	0.000627803
CBR4	854.823	-1.01118	0.150089	-6.7372	1.61464e-11	2.45634e-10
ENSG00000286808	107.288	-1.01115	0.352272	-2.87036	0.0041001	0.0149443
PKD1L2	565.306	-1.01062	0.165646	-6.1011	1.05342e-09	1.29539e-08
SSTR2	160.465	-1.01042	0.312021	-3.23829	0.00120248	0.00512083
DOCK6	2541.92	-1.01004	0.101981	-9.90423	3.99037e-23	1.65756e-21
COL26A1	2754.04	-1.00936	0.0967721	-10.4302	1.80414e-25	8.8787e-24
INPP5D	390.902	-1.0092	0.216104	-4.66997	3.01251e-06	2.19865e-05
PEX12	90.3741	-1.00907	0.39903	-2.5288	0.0114454	0.0357969
GRB14	100.606	-1.00853	0.364548	-2.76652	0.00566575	0.0197857
ZGRF1	1747.48	-1.00824	0.109932	-9.17154	4.6631e-20	1.56125e-18
FIGNL2	1043.03	-1.00817	0.126976	-7.93986	2.02411e-15	4.55945e-14
NOTCH2NLA	581.765	-1.00811	0.167065	-6.03425	1.59704e-09	1.92336e-08
GCNT2	667.237	-1.00708	0.186766	-5.39218	6.96098e-08	6.60982e-07
RGP1	994.497	-1.00694	0.129475	-7.77711	7.42014e-15	1.57858e-13
CNTRL	1293.47	-1.00669	0.130371	-7.72175	1.14742e-14	2.38516e-13
CRIP3	174.125	-1.00638	0.306129	-3.28744	0.00101101	0.00440888
CRB2	4175.31	-1.00489	0.105352	-9.53847	1.44957e-21	5.43213e-20
ENSG00000272316	587.905	-1.0046	0.166898	-6.01926	1.75217e-09	2.09986e-08
LINC00632	571.727	-1.00459	0.170083	-5.9065	3.4945e-09	4.01892e-08
ZBTB44	1468.82	-1.00375	0.126685	-7.92324	2.31407e-15	5.17457e-14
ANKRD36	1793.65	-1.00336	0.118132	-8.49357	2.0039e-17	5.40281e-16
MIOS-DT	84.339	-1.00245	0.390977	-2.56395	0.0103487	0.0328702
ADD3	3279.23	-1.00207	0.0960796	-10.4296	1.81699e-25	8.924e-24
ERCC2	3117.06	-1.00154	0.0915867	-10.9354	7.80724e-28	4.44977e-26
BOC	2075.92	-1.00136	0.104619	-9.57146	1.05406e-21	3.98655e-20
NPR1	121.153	-1.00054	0.332019	-3.0135	0.00258257	0.010061
SPRED1	2225.61	-1.0002	0.109933	-9.09827	9.17785e-20	2.99508e-18
CDK1	3050.78	-0.999527	0.0930244	-10.7448	6.2708e-27	3.37769e-25
IGFBP3	2294.69	-0.998876	0.130235	-7.66982	1.72238e-14	3.52354e-13
EFR3A	1120.49	-0.99786	0.123539	-8.07731	6.62126e-16	1.56033e-14
ADD2	2075.56	-0.996641	0.108276	-9.20464	3.42809e-20	1.16204e-18
STRC	187.785	-0.995814	0.276262	-3.6046	0.000312637	0.0015315
ECHDC2	368.26	-0.995501	0.205897	-4.83496	1.33175e-06	1.04243e-05
FANCB	372.566	-0.995359	0.202688	-4.91079	9.07108e-07	7.32501e-06
ADGRA2	108.378	-0.995085	0.36671	-2.71355	0.00665663	0.0227121
DRAM2	761.318	-0.994989	0.142109	-7.00158	2.53091e-12	4.14069e-11
TTBK2	1126.95	-0.994026	0.128799	-7.71764	1.18504e-14	2.45918e-13
ARSI	205.588	-0.993932	0.254661	-3.90297	9.50212e-05	0.00052521
LATS2	1146.25	-0.993855	0.12625	-7.87214	3.48624e-15	7.65433e-14
EML2	499.839	-0.99332	0.173562	-5.72315	1.04568e-08	1.12352e-07
PPARGC1A	125.176	-0.993017	0.35123	-2.82725	0.00469491	0.0168171
TMTC2	380.15	-0.992401	0.243875	-4.0693	4.71541e-05	0.000278605
DEPDC1	1326.8	-0.991862	0.120251	-8.24827	1.60707e-16	3.99858e-15
SMG1P6	110.208	-0.991826	0.36387	-2.72577	0.0064152	0.0220078
HMOX1	128.939	-0.990705	0.328207	-3.01854	0.00253997	0.00992343
GPRC5B	1328.43	-0.99065	0.116063	-8.53542	1.39644e-17	3.80265e-16
PLXNA1	8187.26	-0.99043	0.0784082	-12.6317	1.41152e-36	1.2908e-34
CEP70	822.635	-0.989974	0.146383	-6.76291	1.35248e-11	2.07555e-10
FAM110A	276.829	-0.988161	0.221997	-4.45124	8.5374e-06	5.77837e-05
MPDZ	2322.59	-0.987967	0.102172	-9.66967	4.05686e-22	1.58827e-20
ERMP1	1305.39	-0.98767	0.12199	-8.09634	5.66361e-16	1.3424e-14
CLOCK	922.969	-0.987038	0.13664	-7.22362	5.06208e-13	8.90607e-12
TNFAIP2	641.709	-0.986543	0.190301	-5.18413	2.17026e-07	1.92853e-06
TMEM106B	1856.79	-0.986496	0.103331	-9.54695	1.33567e-21	5.02064e-20
KIF18B	2110.08	-0.986256	0.0994464	-9.91746	3.49537e-23	1.45688e-21
CDK12	1574.21	-0.985679	0.108795	-9.05997	1.30487e-19	4.20232e-18
PLXNC1	361.177	-0.985518	0.199789	-4.9328	8.1061e-07	6.60014e-06
GOLGA2	1717.85	-0.984634	0.114783	-8.57824	9.63342e-18	2.65874e-16
KMT2D	4758.18	-0.984589	0.0829702	-11.8668	1.76107e-32	1.31186e-30
ENSG00000279233	98.1227	-0.984152	0.364072	-2.70318	0.00686799	0.0232712
CELF1	8220.89	-0.98341	0.0769213	-12.7846	1.9984e-37	1.89832e-35
NPEPL1	680.254	-0.983149	0.154152	-6.37778	1.79675e-10	2.43286e-09
BORA	541.941	-0.983133	0.169216	-5.80992	6.25019e-09	6.93509e-08
CLMP	189.883	-0.982866	0.270972	-3.62719	0.000286519	0.0014147
TMBIM1	205.885	-0.981839	0.265685	-3.6955	0.000219455	0.00111639
HMGXB4	1378.58	-0.981302	0.123761	-7.92904	2.20848e-15	4.94747e-14
CAT	480.851	-0.980822	0.178453	-5.49626	3.87929e-08	3.83053e-07
HPS4	2582.49	-0.98038	0.101568	-9.65249	4.79761e-22	1.86635e-20
LMAN1	10405.8	-0.97912	0.0840149	-11.6541	2.18619e-31	1.51782e-29
SNTG2-AS1	184.671	-0.978481	0.273265	-3.58071	0.000342667	0.00165962
SNAI2	159.104	-0.97811	0.301093	-3.24853	0.00116005	0.00496428
LSM11	411.751	-0.978038	0.190095	-5.145	2.67523e-07	2.34075e-06
CSPG4	148.481	-0.977009	0.31195	-3.13194	0.00173655	0.00710153
CCDC134	924.23	-0.97696	0.14154	-6.90235	5.11484e-12	8.19311e-11
ASTN2	492.228	-0.976846	0.177966	-5.48894	4.04356e-08	3.97991e-07
PNPLA3	335.793	-0.976808	0.202344	-4.82746	1.38286e-06	1.07865e-05
ICAM5	109.741	-0.976528	0.344092	-2.83798	0.00453995	0.0163241
GAK	2623.72	-0.976468	0.0988258	-9.8807	5.04812e-23	2.07931e-21
ARHGAP23	1026.65	-0.976091	0.127103	-7.67956	1.5964e-14	3.27952e-13
FBXW7	633.021	-0.976032	0.160896	-6.06622	1.30956e-09	1.59042e-08
PREX2	1229.96	-0.976007	0.125287	-7.79017	6.6921e-15	1.4324e-13
STIL	1307.31	-0.975043	0.11675	-8.35152	6.73918e-17	1.74407e-15
NALF1	127.648	-0.974946	0.347764	-2.80347	0.00505555	0.0179178
TRIM41	1365.21	-0.974855	0.122527	-7.95623	1.77359e-15	4.0173e-14
ZMYND19	1525.83	-0.974639	0.132617	-7.34929	1.99269e-13	3.65271e-12
ENSG00000227782	105.253	-0.97451	0.361004	-2.69944	0.0069456	0.0234887
SEC31A	3218.57	-0.974482	0.0912472	-10.6796	1.26841e-26	6.69963e-25
CKAP5	9280.13	-0.973109	0.0808305	-12.0389	2.21945e-33	1.7268e-31
HJURP	2210.81	-0.972975	0.102922	-9.4535	3.2768e-21	1.19506e-19
LINC03025	136.212	-0.972884	0.314162	-3.09676	0.00195646	0.00788503
RAD23A	1191.73	-0.972428	0.122415	-7.9437	1.96245e-15	4.42871e-14
MTHFSD	1110.42	-0.972081	0.12449	-7.80852	5.78628e-15	1.24614e-13
CDCA8	1440.98	-0.971877	0.128811	-7.54499	4.52318e-14	8.8471e-13
KCTD19	112.239	-0.968892	0.340758	-2.84335	0.00446425	0.0160849
ACBD7	1185.6	-0.967936	0.132662	-7.29628	2.95834e-13	5.30769e-12
HIF1A	2780.3	-0.967511	0.0924089	-10.4699	1.18781e-25	5.94097e-24
GAS5	2985.75	-0.967125	0.092195	-10.49	9.60278e-26	4.81278e-24
TCF25	3066.08	-0.966872	0.0948298	-10.1959	2.06878e-24	9.47693e-23
UBR3	761.484	-0.96636	0.142296	-6.79119	1.11212e-11	1.71853e-10
SPON2	259.349	-0.965682	0.240192	-4.02046	5.80848e-05	0.000335979
SLC25A25	440.97	-0.965135	0.180169	-5.35683	8.46941e-08	7.99261e-07
SLC4A7	3386.83	-0.964987	0.0877493	-10.9971	3.9471e-28	2.28689e-26
ENSG00000284946	366.057	-0.964204	0.198538	-4.85651	1.19472e-06	9.42398e-06
CD40	114.971	-0.963495	0.334995	-2.87615	0.00402563	0.0147122
TC2N	83.8654	-0.963179	0.394052	-2.44429	0.0145137	0.0436551
ATG2A	1202.82	-0.963158	0.143107	-6.73034	1.69269e-11	2.56552e-10
SIX4	796.359	-0.962867	0.140492	-6.85353	7.20515e-12	1.13559e-10
ATG4D	375.506	-0.962801	0.192671	-4.99714	5.81881e-07	4.84565e-06
CCNF	1647.64	-0.962581	0.109286	-8.80794	1.27469e-18	3.78211e-17
CHST7	170.931	-0.962247	0.290569	-3.3116	0.000927657	0.00408096
RAB25	93.755	-0.962041	0.375714	-2.56057	0.0104502	0.033111
ACOT11	157.364	-0.960919	0.308798	-3.1118	0.00185948	0.00753758
RTTN	1198.89	-0.959709	0.135006	-7.10865	1.17186e-12	1.97389e-11
CWF19L2	565.151	-0.959229	0.163132	-5.88006	4.10106e-09	4.67701e-08
IDI2-AS1	270.837	-0.958862	0.281764	-3.40306	0.000666349	0.00303041
TCN2	1089.84	-0.958399	0.125792	-7.61892	2.55811e-14	5.12207e-13
FGF2	1281.95	-0.958222	0.124491	-7.69709	1.39197e-14	2.87158e-13
TNFSF9	84.6571	-0.957365	0.396759	-2.41296	0.0158234	0.0469719
CDK11A	198	-0.956828	0.268479	-3.56388	0.000365413	0.00175496
AASS	5558.12	-0.956647	0.0812992	-11.767	5.77516e-32	4.13853e-30
NDFIP2	751.807	-0.95645	0.150154	-6.36979	1.89293e-10	2.55321e-09
RAB3IL1	89.5776	-0.955979	0.397734	-2.40356	0.0162361	0.0480284
PIK3CB	492.996	-0.955471	0.178841	-5.34258	9.16308e-08	8.61407e-07
MPHOSPH9	2133.66	-0.955327	0.103161	-9.26051	2.0346e-20	7.00335e-19
KLF13	1028.21	-0.955327	0.127706	-7.48068	7.39399e-14	1.42239e-12
TLNRD1	1619.51	-0.953307	0.107974	-8.82905	1.05571e-18	3.15145e-17
RAD50	116.177	-0.95313	0.337453	-2.82448	0.00473573	0.0169436
TENM2	222.437	-0.952277	0.252056	-3.77804	0.000158065	0.000830762
MTCO1P12	5788.22	-0.952084	0.0918203	-10.369	3.43122e-25	1.65211e-23
CBLB	676.527	-0.951733	0.159803	-5.95568	2.58991e-09	3.02399e-08
LGALS3BP	580.931	-0.951463	0.167028	-5.69644	1.22335e-08	1.3013e-07
COPB2	1475.17	-0.951108	0.113943	-8.34726	6.98646e-17	1.80426e-15
SOX21	3337.32	-0.950678	0.105086	-9.04668	1.47375e-19	4.72139e-18
AMD1	2198.57	-0.950103	0.101749	-9.33769	9.84628e-21	3.46714e-19
RASA1	1571.98	-0.949131	0.110808	-8.56553	1.07581e-17	2.95251e-16
KIF17	305.176	-0.948063	0.227209	-4.17265	3.01078e-05	0.000185258
ZNF467	301.486	-0.94714	0.225972	-4.19141	2.77229e-05	0.000172226
ENSG00000272077	130.379	-0.946535	0.376076	-2.51687	0.0118402	0.0368155
NUDT16	1244.65	-0.946024	0.131952	-7.16947	7.52879e-13	1.29667e-11
RNF130	3338.01	-0.944423	0.0971383	-9.72245	2.41889e-22	9.69624e-21
PAXBP1	4451.75	-0.942644	0.0856429	-11.0067	3.54835e-28	2.06074e-26
CSNK1A1	2328.59	-0.94245	0.0982039	-9.59687	8.2411e-22	3.146e-20
DMXL1	491.394	-0.941983	0.19736	-4.77292	1.81576e-06	1.39064e-05
PTGIS	3163.69	-0.941833	0.0937731	-10.0437	9.78928e-24	4.23132e-22
MZT1	1004.13	-0.941732	0.130999	-7.18885	6.53379e-13	1.13425e-11
B4GALNT3	1435.9	-0.941356	0.129559	-7.26583	3.70742e-13	6.59373e-12
COPG2	1525.48	-0.94121	0.130124	-7.23316	4.71888e-13	8.33216e-12
TBP	618.495	-0.940592	0.155888	-6.03378	1.60172e-09	1.92756e-08
MEMO1	274.919	-0.9404	0.226154	-4.15823	3.20729e-05	0.000196217
EPM2AIP1	1839.08	-0.940255	0.11137	-8.44261	3.10334e-17	8.25806e-16
C2CD4C	623.452	-0.939589	0.154368	-6.08668	1.15274e-09	1.41045e-08
KCNK5	189.015	-0.939238	0.267681	-3.5088	0.000450135	0.00212152
TRRAP	4597.38	-0.938574	0.084862	-11.06	1.96102e-28	1.15809e-26
IQSEC3	121.437	-0.938334	0.347883	-2.69727	0.00699113	0.0236264
TACC1	596.116	-0.938264	0.16208	-5.7889	7.08496e-09	7.77949e-08
LCORL	1094.72	-0.937989	0.123559	-7.59141	3.16449e-14	6.30018e-13
GTDC1	364.162	-0.937688	0.217576	-4.3097	1.63479e-05	0.000105826
TXLNGY	3431.34	-0.937653	0.0982301	-9.54547	1.35487e-21	5.08503e-20
GTPBP6	3298.74	-0.936479	0.0919458	-10.1851	2.31077e-24	1.05461e-22
ZBTB46	660.215	-0.935871	0.15569	-6.01113	1.84235e-09	2.19613e-08
TRAPPC8	829.85	-0.935439	0.145849	-6.41374	1.41995e-10	1.94305e-09
FXYD5	197.878	-0.935262	0.271009	-3.45103	0.000558449	0.00257943
ENSG00000280164	138.169	-0.935243	0.324804	-2.8794	0.00398427	0.0145785
TTK	1542.11	-0.93469	0.115699	-8.07865	6.54897e-16	1.54477e-14
PCDHGA8	129.277	-0.933743	0.330409	-2.82602	0.00471307	0.0168772
MIS18BP1	2579.24	-0.933549	0.0961367	-9.71065	2.71609e-22	1.08062e-20
ASCC3	1704.95	-0.933494	0.114786	-8.13246	4.2068e-16	1.00881e-14
UBR4	10430.3	-0.933384	0.0786371	-11.8695	1.70441e-32	1.27353e-30
TNRC6B	2278.3	-0.932463	0.0970643	-9.60666	7.49421e-22	2.87881e-20
ATP7B	737.434	-0.932351	0.160049	-5.8254	5.69754e-09	6.35572e-08
DCAF17	1655.85	-0.931722	0.106859	-8.71918	2.80225e-18	8.05129e-17
GPR137C	450.672	-0.931713	0.180289	-5.16787	2.36772e-07	2.09055e-06
VPS26C	1155.89	-0.931309	0.122612	-7.59559	3.06399e-14	6.10506e-13
SLC30A5	771.981	-0.931274	0.148767	-6.25995	3.85102e-10	4.98617e-09
ZNF445	4844.13	-0.931166	0.0925628	-10.0598	8.31452e-24	3.6323e-22
RNF169	769.065	-0.930744	0.14943	-6.22862	4.70558e-10	6.04743e-09
AKAP9	3072.29	-0.930488	0.0931225	-9.99209	1.65067e-23	7.0112e-22
CD2AP	931.577	-0.930482	0.153308	-6.06938	1.28407e-09	1.56257e-08
RACGAP1	1705.16	-0.930418	0.106967	-8.69818	3.37262e-18	9.63358e-17
PLAAT3	105.238	-0.930061	0.356613	-2.60804	0.00910628	0.0296383
PKDREJ	125.34	-0.929852	0.320722	-2.89924	0.00374067	0.0138005
ABCD4	4693.6	-0.929633	0.085735	-10.8431	2.15038e-27	1.19776e-25
LRP2	10389.4	-0.928804	0.0862443	-10.7695	4.79789e-27	2.61304e-25
TP53I11	5222.8	-0.927991	0.0818311	-11.3403	8.28455e-30	5.27371e-28
TBC1D7	444.451	-0.927603	0.20102	-4.61448	3.94075e-06	2.82645e-05
CCDC200	181.231	-0.927439	0.278038	-3.33565	0.000851007	0.00377624
SORCS1	777.583	-0.927266	0.147966	-6.26674	3.68686e-10	4.79605e-09
JAG1	6827.53	-0.927186	0.0883348	-10.4963	8.98516e-26	4.52173e-24
MCEE	180.859	-0.92692	0.274194	-3.38052	0.000723483	0.0032648
FUT8	1212.85	-0.926875	0.132951	-6.97156	3.1345e-12	5.10095e-11
PIWIL2-DT	85.919	-0.926454	0.385271	-2.40468	0.0161866	0.0479107
BRWD1	3438.6	-0.926345	0.0889593	-10.4131	2.15991e-25	1.05448e-23
KDM6A	1203.85	-0.926208	0.126454	-7.32445	2.39875e-13	4.34185e-12
PRRC1	1837.87	-0.926177	0.106011	-8.7366	2.40236e-18	6.95125e-17
EML3	672.832	-0.926169	0.161953	-5.71874	1.07317e-08	1.15003e-07
NSD3	5083.82	-0.925986	0.0817919	-11.3212	1.02998e-29	6.42307e-28
SHISA9	262.496	-0.925868	0.22659	-4.0861	4.38694e-05	0.000260706
MEF2D	684.038	-0.925303	0.149706	-6.18079	6.37802e-10	8.06566e-09
SEC16A	3348.35	-0.925299	0.0954178	-9.69735	3.0944e-22	1.22319e-20
ATP6AP1L	190.552	-0.925122	0.266809	-3.46736	0.000525596	0.00244056
PSD3	1291.44	-0.925097	0.126005	-7.34172	2.10859e-13	3.8479e-12
PRAG1	1301.22	-0.925025	0.129018	-7.16974	7.51421e-13	1.29506e-11
NDUFS7	493.83	-0.924837	0.17374	-5.32312	1.02002e-07	9.51601e-07
JAG2	1046.54	-0.924046	0.128517	-7.19005	6.47668e-13	1.12575e-11
NEK7	714.25	-0.923476	0.173571	-5.32044	1.03519e-07	9.64657e-07
MED14	1788.83	-0.92298	0.104136	-8.86326	7.77099e-19	2.35416e-17
CEP290	2110.24	-0.922955	0.10313	-8.9494	3.5741e-19	1.1116e-17
ARHGAP5	2234.72	-0.922705	0.102197	-9.02873	1.73671e-19	5.54932e-18
DLGAP4	2777.62	-0.922693	0.107423	-8.58938	8.7441e-18	2.41874e-16
NPIPB5	4138.26	-0.922378	0.0857593	-10.7554	5.58764e-27	3.023e-25
PCBP1-AS1	543.706	-0.921989	0.165541	-5.56956	2.55387e-08	2.59603e-07
RAB11FIP1	1727.15	-0.921544	0.105215	-8.7587	1.97515e-18	5.74223e-17
SNED1	123.684	-0.921226	0.340844	-2.70278	0.00687626	0.0232896
SLC19A2	561.641	-0.92113	0.170786	-5.39346	6.91134e-08	6.57033e-07
INTS6L	358.376	-0.920743	0.20483	-4.49516	6.95179e-06	4.79388e-05
CA14	1171.81	-0.920585	0.129764	-7.09432	1.29985e-12	2.17451e-11
TMEM35A	288.538	-0.919973	0.220058	-4.1806	2.9074e-05	0.000179392
VCL	7812.84	-0.919715	0.0824226	-11.1585	6.50644e-29	3.88927e-27
NRG3	101.711	-0.919112	0.38514	-2.38643	0.0170126	0.0499515
TENM3	3241.1	-0.91898	0.093006	-9.88088	5.03896e-23	2.07904e-21
KDM5D	1593.37	-0.91827	0.108313	-8.47794	2.2922e-17	6.13959e-16
SECISBP2	2696.9	-0.918266	0.100552	-9.13225	6.70887e-20	2.21891e-18
TMF1	1087.56	-0.917962	0.125473	-7.31603	2.55415e-13	4.6129e-12
MEX3D	2621.87	-0.917809	0.0935353	-9.81243	9.95415e-23	4.05918e-21
ACAP1	326.808	-0.917581	0.208682	-4.39702	1.09748e-05	7.29312e-05
ADSS2	1305.4	-0.917243	0.118236	-7.75774	8.64551e-15	1.82502e-13
AIP	522.54	-0.916486	0.169963	-5.39228	6.95679e-08	6.60841e-07
ZFHX4	3134.96	-0.916417	0.0907203	-10.1016	5.43684e-24	2.40516e-22
EVC	843.437	-0.916392	0.160691	-5.70282	1.17845e-08	1.25626e-07
PIK3C2A	3877.37	-0.916099	0.0841334	-10.8886	1.30563e-27	7.32228e-26
GRAMD1B	862.009	-0.916093	0.141547	-6.47202	9.67024e-11	1.34888e-09
USP34	2580.62	-0.915772	0.0974111	-9.4011	5.39934e-21	1.93461e-19
DUSP22	1084.64	-0.915668	0.125514	-7.29533	2.97929e-13	5.34136e-12
EP300	3964.35	-0.915517	0.0958372	-9.55283	1.26197e-21	4.7582e-20
ITPR3	471.962	-0.913956	0.174727	-5.23077	1.68802e-07	1.52152e-06
KDM5A	1738.6	-0.913445	0.108407	-8.42608	3.5743e-17	9.45199e-16
ENSG00000260007	171.326	-0.91344	0.283953	-3.21687	0.00129599	0.00547623
C6orf118	266.927	-0.912886	0.230123	-3.96694	7.28007e-05	0.000411989
DMD	1465.55	-0.912833	0.111789	-8.16568	3.19635e-16	7.73309e-15
LIG4	383.993	-0.912464	0.194874	-4.68232	2.83649e-06	2.08009e-05
DOCK9	177.459	-0.912065	0.282531	-3.2282	0.00124572	0.00528293
DTYMK	1681.41	-0.912042	0.110761	-8.23433	1.8056e-16	4.4789e-15
ZNF397	2909.74	-0.911659	0.0930204	-9.80064	1.11878e-22	4.55465e-21
TNKS	3379.75	-0.911541	0.103501	-8.8071	1.2842e-18	3.8057e-17
ARHGAP42	399.071	-0.911418	0.187629	-4.85754	1.18853e-06	9.3781e-06
FZD2	7380.21	-0.911349	0.0790411	-11.5301	9.3075e-31	6.26671e-29
OSGIN2	280.015	-0.910714	0.229907	-3.96122	7.45685e-05	0.000421089
GUCA1B	205.39	-0.910702	0.256965	-3.54406	0.000394012	0.00188051
STRN3	848.929	-0.909932	0.14159	-6.42652	1.30557e-10	1.79859e-09
CRYZ	509.094	-0.909799	0.16959	-5.36471	8.1078e-08	7.65431e-07
SSBP1	1070.52	-0.90897	0.127585	-7.12446	1.04491e-12	1.77101e-11
UNC5A	268.279	-0.908962	0.250597	-3.62718	0.000286534	0.0014147
XIAP	1413.43	-0.908439	0.114882	-7.90757	2.6246e-15	5.85294e-14
BICRA	1172.06	-0.908403	0.120808	-7.5194	5.50301e-14	1.06699e-12
HOMER2	606.403	-0.908168	0.160443	-5.66036	1.51052e-08	1.58611e-07
GLI3	3945.99	-0.907681	0.0934717	-9.71076	2.7131e-22	1.08062e-20
ENSG00000268119	1025.82	-0.907244	0.129533	-7.00395	2.48854e-12	4.07681e-11
SS18L1	1356.85	-0.907083	0.122548	-7.40186	1.34293e-13	2.5105e-12
JOSD2	100.252	-0.907018	0.360607	-2.51525	0.0118947	0.0369287
DNHD1	1332.11	-0.906901	0.12063	-7.51805	5.56009e-14	1.07572e-12
NOTCH1	8499.44	-0.906887	0.0752943	-12.0446	2.07179e-33	1.61705e-31
LPCAT2	176.931	-0.906215	0.301095	-3.00973	0.00261482	0.0101608
ZNF451	1620.32	-0.905534	0.113275	-7.99415	1.30468e-15	2.99112e-14
ENSG00000258559	438.878	-0.904994	0.200475	-4.51424	6.35432e-06	4.41042e-05
SLC16A7	106.42	-0.904984	0.356338	-2.53968	0.0110954	0.0348847
CTIF	983.026	-0.904815	0.139511	-6.48561	8.83709e-11	1.23689e-09
PROSER1	2348.66	-0.904718	0.0993745	-9.10412	8.69663e-20	2.84183e-18
CDK6	279.882	-0.904455	0.247952	-3.6477	0.000264601	0.00131891
FURIN	1110.13	-0.903582	0.122731	-7.36232	1.80741e-13	3.31805e-12
JMJD1C	1392.62	-0.903371	0.116639	-7.74499	9.55865e-15	2.0074e-13
SIPA1L2	1844.39	-0.903284	0.108062	-8.35891	6.33007e-17	1.6434e-15
CCN1	1131.5	-0.903108	0.145595	-6.20287	5.54441e-10	7.0625e-09
RNASEH1	915.577	-0.902998	0.135415	-6.66836	2.58676e-11	3.84452e-10
KIF23	2256.16	-0.902888	0.0987821	-9.14019	6.23409e-20	2.06746e-18
TUT7	647.212	-0.902398	0.156565	-5.76371	8.2286e-09	8.93912e-08
JAK2	229.636	-0.901996	0.268419	-3.3604	0.000778304	0.00348332
APBA3	575.533	-0.900394	0.165759	-5.43195	5.57425e-08	5.36371e-07
CDYL	834.678	-0.899518	0.137984	-6.51901	7.07706e-11	1.00257e-09
ITGB5	3585.6	-0.899272	0.0962568	-9.34243	9.41496e-21	3.32003e-19
NDUFB4	911.793	-0.899129	0.141348	-6.3611	2.00314e-10	2.69593e-09
MSL1	5550.02	-0.899083	0.078288	-11.4843	1.58208e-30	1.05077e-28
PIEZO2	253.15	-0.899005	0.237427	-3.78644	0.000152819	0.00080541
RNF44	3525.93	-0.898702	0.0869931	-10.3307	5.11729e-25	2.43523e-23
KIF18A	815.628	-0.89844	0.144215	-6.22985	4.66886e-10	6.00338e-09
ASPSCR1	962.485	-0.898049	0.133154	-6.74444	1.53615e-11	2.34275e-10
LLGL2	604.696	-0.898014	0.168809	-5.31969	1.03942e-07	9.68229e-07
LIG3	2381.22	-0.897946	0.0955098	-9.40161	5.37345e-21	1.92815e-19
PLAG1	1530.33	-0.897933	0.113512	-7.91048	2.56391e-15	5.72279e-14
MYH9	16597.6	-0.897802	0.073678	-12.1855	3.71464e-34	2.99468e-32
MARS2	298.248	-0.897763	0.231712	-3.87449	0.00010685	0.000584004
TMEM39A	973.149	-0.897534	0.139615	-6.42864	1.28749e-10	1.77568e-09
ATN1	6246.75	-0.89744	0.0876382	-10.2403	1.30865e-24	6.04001e-23
BMP2K	372.99	-0.896633	0.196925	-4.55318	5.28411e-06	3.70114e-05
ZFAT	137.476	-0.896193	0.310639	-2.885	0.00391415	0.0143583
TUBB4B	5913.84	-0.895804	0.0834197	-10.7385	6.71099e-27	3.59897e-25
SAMD12	159.783	-0.894971	0.306038	-2.92438	0.00345145	0.0128847
FAM184A	105.959	-0.894961	0.347654	-2.57429	0.0100446	0.0320969
ENSG00000273151	854.464	-0.894559	0.140956	-6.34637	2.20459e-10	2.94763e-09
ASAP2	738.718	-0.894349	0.145874	-6.13098	8.73371e-10	1.08427e-08
ELL2	426.793	-0.894124	0.183696	-4.86741	1.13072e-06	8.97397e-06
WDR27	2408.52	-0.894107	0.106719	-8.37816	5.37604e-17	1.40166e-15
MIR23AHG	184.796	-0.8938	0.27938	-3.19922	0.00137799	0.00577692
PTPRZ1	11130.9	-0.893654	0.0820422	-10.8926	1.25004e-27	7.04277e-26
STRIP1	2226.39	-0.893492	0.106188	-8.41427	3.95365e-17	1.04189e-15
NUF2	1160.37	-0.8926	0.120541	-7.40495	1.31204e-13	2.45838e-12
TRIP10	753.214	-0.892259	0.144283	-6.18408	6.24649e-10	7.90749e-09
TNKS2	3809.69	-0.892198	0.089278	-9.99348	1.62768e-23	6.92555e-22
[truncated: 6,349 more rows]

## Sheet: NPC_WT_vs_DF2-KO_2FC_downDEGs
	baseMean	log2FoldChange	lfcSE	stat	pvalue	padj
CLIC1P1	117.055	-10.4035	1.47844	-7.03681	1.96697e-12	3.2506e-11
ENSG00000243829	2375.56	-9.71883	0.427701	-22.7234	2.62789e-114	1.34176e-111
ENSG00000260558	57.432	-9.37605	1.51425	-6.19189	5.94485e-10	7.53732e-09
DPEP3	46.2471	-9.0645	1.55642	-5.82393	5.74781e-09	6.40889e-08
U2	76.2502	-8.34031	1.48305	-5.62377	1.86839e-08	1.93291e-07
CDH17	23.6905	-8.09936	1.62273	-4.99119	6.00085e-07	4.98707e-06
ENSG00000235852	21.2811	-7.94355	1.6302	-4.87273	1.10065e-06	8.74669e-06
ACTBP11	18.7944	-7.76508	1.65296	-4.69767	2.63142e-06	1.94308e-05
INSM2	16.3651	-7.5659	1.70511	-4.43719	9.114e-06	6.13811e-05
ERBB4	15.7751	-7.51154	1.69194	-4.43959	9.01291e-06	6.07838e-05
ENSG00000237214	1010.35	-7.36149	0.309709	-23.769	6.98668e-125	4.62783e-122
ENSG00000276241	13.3076	-7.26706	1.73253	-4.19449	2.73486e-05	0.000169987
MAPK10-AS1	12.2693	-7.14981	1.75344	-4.07759	4.5505e-05	0.000269511
ENSG00000235635	12.0599	-7.12444	1.7548	-4.05997	4.90799e-05	0.000288869
RBM17P3	10.25	-6.88955	1.80948	-3.80748	0.000140391	0.000745549
LINC01320	10.164	-6.87843	1.81647	-3.78669	0.000152668	0.000804815
ENSG00000230291	25.3251	-6.7432	1.5815	-4.2638	2.00982e-05	0.000127939
ENSG00000262999	9.1926	-6.73255	1.84532	-3.64845	0.000263823	0.00131578
RPL35AP31	8.8494	-6.67876	1.87075	-3.5701	0.000356848	0.0017182
CPXM2	8.69735	-6.65225	1.87833	-3.54157	0.000397754	0.0018969
ENSG00000277332	8.05873	-6.54387	1.91347	-3.41989	0.000626458	0.00286596
ENSG00000241352	7.84934	-6.50512	1.90311	-3.41816	0.00063046	0.00288217
RPL13AP12	7.58259	-6.45533	1.91808	-3.36552	0.000764001	0.00342933
EIF5AP4	20.648	-6.44603	1.61271	-3.99701	6.41466e-05	0.000367744
ENSG00000243517	20.7077	-6.44098	1.61206	-3.9955	6.4559e-05	0.000369682
FRMD1	6.83016	-6.30397	1.9667	-3.20535	0.00134899	0.00567571
RNU7-48P	6.79193	-6.29657	1.96787	-3.19968	0.00137581	0.00576973
KATNBL1P6	6.78237	-6.29471	1.97194	-3.19215	0.0014122	0.00590718
ENSG00000227215	6.45828	-6.22503	2.07653	-2.99781	0.00271931	0.0105108
YWHAEP1	17.514	-6.20611	1.64324	-3.77675	0.000158887	0.00083437
RPS10-NUDT3	6.23933	-6.1747	2.02624	-3.04737	0.00230857	0.0091344
ENSG00000289158	6.23933	-6.1747	2.02624	-3.04737	0.00230857	0.0091344
UBE2CP1	6.02993	-6.12444	2.0233	-3.02696	0.0024703	0.00967434
MCFD2P1	5.97259	-6.11179	2.05517	-2.97386	0.00294075	0.0112313
TUBBP1	1566.46	-6.09894	0.182276	-33.46	1.84206e-245	3.7621e-242
B3GNT3	16.1635	-6.07822	1.66316	-3.65461	0.000257569	0.00128695
NEUROG2	242.277	-6.05736	0.754484	-8.02849	9.86825e-16	2.28809e-14
BCAS2P2	5.74407	-6.05488	2.05102	-2.95214	0.00315585	0.0119173
NOC2LP1	5.74407	-6.05488	2.05102	-2.95214	0.00315585	0.0119173
MT-TD	5.73452	-6.05268	2.05652	-2.94316	0.00324877	0.0122081
ENSG00000279756	5.7154	-6.04824	2.07471	-2.91523	0.0035543	0.0132384
ENSG00000258938	5.56335	-6.00709	2.1188	-2.83514	0.00458061	0.0164486
HBA2	5.51556	-5.99558	2.07232	-2.89317	0.00381378	0.0140365
ENSG00000285884	5.47733	-5.9864	2.07883	-2.87969	0.00398061	0.0145694
SNORA11	5.47733	-5.9864	2.07883	-2.87969	0.00398061	0.0145694
CDC14C	5.25838	-5.92657	2.10094	-2.82091	0.00478883	0.0170861
ENSG00000255817	5.2297	-5.91935	2.09917	-2.81985	0.00480466	0.0171351
LINC02680	5.21059	-5.91451	2.11005	-2.80303	0.00506256	0.0179348
ENSG00000285128	5.21059	-5.91451	2.11005	-2.80303	0.00506256	0.0179348
PBX2P1	751.284	-5.89419	0.243145	-24.2415	8.13568e-130	5.69684e-127
VSX1	42.3746	-5.87351	1.0154	-5.78441	7.27692e-09	7.98312e-08
PART1	5.00119	-5.85408	2.13303	-2.7445	0.0060604	0.0209608
RNU7-143P	4.99164	-5.85155	2.12852	-2.74912	0.00597559	0.0207143
RNA5SP462	13.5511	-5.83173	1.70192	-3.42656	0.000611284	0.00280444
GRHL2	13.4747	-5.82447	1.72707	-3.37246	0.000744986	0.00335504
ENSG00000248769	37.2645	-5.7026	1.00718	-5.66194	1.4967e-08	1.57227e-07
GSTM5	12.5151	-5.70129	1.72247	-3.30996	0.000933094	0.0041034
ENSG00000187904	4.45815	-5.68871	2.19373	-2.59316	0.00950981	0.0306868
BHLHE22	12.4109	-5.68657	1.76001	-3.23098	0.00123366	0.00523813
CLIC4P1	4.44859	-5.68588	2.19462	-2.59082	0.00957468	0.0308596
ENSG00000254563	4.44859	-5.68588	2.19462	-2.59082	0.00957468	0.0308596
LYPLA1P3	4.43904	-5.68304	2.19863	-2.58481	0.00974316	0.031312
MT-TS2	4.43904	-5.68304	2.19863	-2.58481	0.00974316	0.031312
UST-AS1	4.41992	-5.67733	2.21714	-2.56065	0.0104475	0.0331068
DHRSX-IT1	4.41992	-5.67733	2.21714	-2.56065	0.0104475	0.0331068
ATP5MC2P4	11.9602	-5.6491	1.73913	-3.24824	0.00116121	0.00496838
SLC25A3P3	11.7699	-5.62471	1.73837	-3.23561	0.00121381	0.00516639
ENSG00000284837	4.2392	-5.61489	2.27877	-2.464	0.0137396	0.041726
EIF4EBP1P1	4.16274	-5.59076	2.25209	-2.48247	0.0130473	0.0399306
WWP1P1	4.14362	-5.58462	2.28886	-2.43991	0.0146909	0.0440961
ENSG00000230728	4.13406	-5.58149	2.32151	-2.40424	0.0162059	0.0479622
ENSG00000276763	3.93423	-5.50832	2.27573	-2.42047	0.0155006	0.0461817
ENSG00000267740	3.92467	-5.50511	2.27689	-2.41782	0.0156136	0.0464732
ESRG	10.9434	-5.50274	1.76101	-3.12477	0.00177943	0.00725506
ENSG00000287434	3.91511	-5.5019	2.28197	-2.41103	0.0159075	0.0471815
OR3D1P	3.90555	-5.49866	2.29122	-2.39988	0.0164004	0.0484325
MGAM2	3.90555	-5.49866	2.29122	-2.39988	0.0164004	0.0484325
KMT5AP2	10.515	-5.4422	1.77899	-3.05916	0.00221961	0.00882659
RBM17P2	9.69335	-5.33918	1.80206	-2.96282	0.00304833	0.0115791
RAB44	9.67424	-5.33646	1.79764	-2.9686	0.00299163	0.0113885
ENSG00000259528	9.70522	-5.32358	1.7969	-2.96265	0.00305004	0.0115838
PCDH15	27.6317	-5.2736	1.0688	-4.93413	8.05098e-07	6.56399e-06
RNF5P1	257.142	-5.25346	0.350406	-14.9925	8.22142e-51	1.3256e-48
LINC01988	9.12164	-5.25016	1.81524	-2.89227	0.00382473	0.0140703
GAPDHP42	9.11208	-5.24878	1.8166	-2.88934	0.00386053	0.0141844
PRELID1P6	36.808	-5.24697	0.915564	-5.73086	9.99255e-09	1.07505e-07
RPL7P57	8.87401	-5.20934	1.82472	-2.85487	0.0043054	0.0155905
HES3	8.56904	-5.15847	1.84326	-2.79855	0.00513319	0.0181483
NALCN	15.8713	-5.05445	1.34264	-3.76456	0.000166842	0.000871849
NEUROD4	48.0427	-5.04264	0.767818	-6.56749	5.11715e-11	7.35981e-10
ENSG00000256250	7.79749	-5.01868	1.87419	-2.67779	0.00741094	0.0248226
ADCYAP1	69.4582	-5.00548	0.646205	-7.74595	9.48668e-15	1.99399e-13
ENSG00000289017	7.64774	-4.96652	1.91063	-2.59942	0.0093381	0.0302362
ENSG00000265179	29.9469	-4.94906	0.951545	-5.20108	1.98131e-07	1.76831e-06
ENSG00000238221	7.36189	-4.91015	1.90651	-2.57546	0.0100107	0.0320332
RPL34P18	14.0041	-4.87049	1.38804	-3.5089	0.000449967	0.00212114
ENSG00000218048	7.01869	-4.84008	1.92114	-2.51938	0.0117563	0.0366195
ENSG00000236814	13.7683	-4.82416	1.36908	-3.52364	0.000425664	0.00201861
ESRP1	117.091	-4.82315	0.472829	-10.2006	1.97032e-24	9.0428e-23
MMD2	6.75919	-4.80644	1.92993	-2.49047	0.0127575	0.0391658
NEUROD1	32.826	-4.76834	0.93432	-5.10354	3.33363e-07	2.88109e-06
BMP3	52.7259	-4.74738	0.699804	-6.78388	1.16994e-11	1.79994e-10
CD5	6.49245	-4.74663	1.94856	-2.43597	0.0148521	0.044519
WIF1	6.53299	-4.73155	1.94146	-2.43711	0.0148051	0.0443954
DMRTA2	97.1434	-4.72685	0.528202	-8.94894	3.58925e-19	1.1149e-17
CYP3A4	12.8065	-4.71491	1.38389	-3.407	0.00065681	0.00299369
SPHKAP	6.26394	-4.69248	1.96431	-2.38887	0.0169003	0.0496931
CTBP2P4	12.7514	-4.68659	1.40862	-3.32708	0.000877611	0.0038824
HAVCR2	22.0356	-4.51546	1.05785	-4.26851	1.9678e-05	0.00012546
UBE2V1P1	11.206	-4.51469	1.42336	-3.17185	0.0015147	0.00629175
ENSG00000286975	10.9202	-4.47606	1.43427	-3.12079	0.00180368	0.00732958
RBMS1P1	22.2264	-4.47591	1.04724	-4.274	1.91995e-05	0.000122768
ENSG00000267924	32.5225	-4.46494	0.835308	-5.34526	9.02879e-08	8.4976e-07
RPS20P14	41.2349	-4.40968	0.766165	-5.75552	8.63731e-09	9.34997e-08
ENSG00000269397	56.4594	-4.39418	0.63541	-6.91551	4.66182e-12	7.49193e-11
ENSG00000235494	10.0985	-4.38435	1.49903	-2.92479	0.00344691	0.0128736
SLC18A2	29.9674	-4.34947	0.855219	-5.0858	3.66077e-07	3.1469e-06
ST13P4	20.0496	-4.34649	1.03799	-4.18742	2.82143e-05	0.000174792
ENSG00000233974	70.0307	-4.34341	0.559603	-7.76159	8.38686e-15	1.775e-13
RPL7AP70	123.172	-4.32826	0.431908	-10.0213	1.22931e-23	5.26711e-22
TBC1D3B	76.7789	-4.29431	0.544333	-7.88912	3.04322e-15	6.7192e-14
CAB39P1	9.42255	-4.27976	1.54709	-2.76633	0.00566904	0.0197944
LINC02254	9.3652	-4.2704	1.52237	-2.80511	0.00502996	0.01784
RPS7P1	736.757	-4.23668	0.181672	-23.3205	2.74782e-120	1.64253e-117
DBX1	9.11758	-4.23005	1.53679	-2.75253	0.00591369	0.0205345
ENSG00000250461	22.9201	-4.22729	0.967693	-4.36842	1.25147e-05	8.24695e-05
ENSG00000263300	9.06979	-4.22283	1.53743	-2.74668	0.00602016	0.0208452
RNU6-125P	23.5201	-4.22006	0.992836	-4.25051	2.13281e-05	0.000134997
ENSG00000240376	160.037	-4.21263	0.367968	-11.4484	2.39651e-30	1.58312e-28
ENSG00000263499	8.84128	-4.18386	1.54657	-2.70526	0.00682516	0.0231569
LINC02798	26.1902	-4.16751	0.935599	-4.45438	8.41373e-06	5.70254e-05
MT-TG	57.1177	-4.16237	0.61881	-6.72641	1.73895e-11	2.63238e-10
EDIL3	170.683	-4.14078	0.353584	-11.7109	1.12126e-31	7.89653e-30
CCDC60	34.5932	-4.12199	0.765544	-5.3844	7.26879e-08	6.88877e-07
KANK4	100.76	-4.09937	0.491645	-8.33805	7.55227e-17	1.94628e-15
ENSG00000213683	8.28868	-4.08705	1.57573	-2.59375	0.00949358	0.0306425
MT-TL1	100.566	-4.07861	0.476997	-8.55059	1.22456e-17	3.35325e-16
HMGB1P41	8.20266	-4.07543	1.66989	-2.44054	0.0146654	0.0440372
GS1-279B7.1	16.7946	-4.06037	1.12945	-3.595	0.000324392	0.00158276
ICAM1	84.3846	-4.02118	0.516454	-7.78612	6.9097e-15	1.47604e-13
RPL24P8	79.1958	-3.99985	0.511242	-7.82379	5.12546e-15	1.11163e-13
ENSG00000267406	7.8221	-3.99875	1.61337	-2.47851	0.0131932	0.0403267
RPL7P1	934.965	-3.99045	0.159092	-25.0826	7.69856e-139	6.08633e-136
CYP3A7	7.73608	-3.98365	1.62222	-2.45567	0.0140622	0.0425223
ENSG00000287141	7.78618	-3.96146	1.56029	-2.53892	0.0111197	0.034952
USH1C	53.732	-3.95786	0.622993	-6.35297	2.11201e-10	2.83157e-09
RBMS2P1	7.58403	-3.9522	1.6516	-2.39296	0.0167133	0.0492259
LINC01054	11.3613	-3.95187	1.34665	-2.9346	0.00333979	0.0125098
JPH2	22.8682	-3.94954	0.937132	-4.2145	2.50338e-05	0.000156154
RPL35AP13	7.89362	-3.94844	1.63014	-2.42215	0.0154288	0.0460124
ENSG00000232377	7.55536	-3.94608	1.62733	-2.42488	0.0153135	0.0456962
SNRPA1P1	57.8759	-3.94127	0.591115	-6.66752	2.60167e-11	3.862e-10
MROH5	27.1722	-3.9327	0.878459	-4.47682	7.57645e-06	5.18235e-05
DTX2P1	7.47889	-3.93217	1.63572	-2.40394	0.0162193	0.0479901
SEPTIN14P12	19.2404	-3.92448	1.01654	-3.86063	0.000113095	0.000614438
ENSG00000241494	22.5988	-3.90005	0.924896	-4.21674	2.47856e-05	0.000154724
CBLC	29.2538	-3.88143	0.822188	-4.72086	2.34849e-06	1.75746e-05
OTP	14.453	-3.88112	1.19981	-3.23478	0.00121737	0.00517795
ADAMTS19-AS1	21.7535	-3.8737	0.952789	-4.06565	4.78998e-05	0.000282534
TTC6	17.9166	-3.86784	1.08007	-3.58109	0.000342163	0.00165791
DDX60L	24.7568	-3.85082	0.956351	-4.02658	5.65949e-05	0.000328135
PDGFA-DT	21.0534	-3.80094	0.934406	-4.06776	4.74666e-05	0.000280384
ALMS1-IT1	208.703	-3.77603	0.325952	-11.5846	4.9315e-31	3.37601e-29
ENSG00000215156	416.873	-3.76502	0.233433	-16.1289	1.59916e-58	3.26602e-56
ENSG00000279765	145.403	-3.7476	0.360028	-10.4092	2.25123e-25	1.09688e-23
RBM46	32.9968	-3.7351	0.797025	-4.6863	2.78185e-06	2.04369e-05
ENSG00000285852	9.90649	-3.71732	1.35435	-2.74473	0.00605601	0.0209486
BLNK	9.90649	-3.71732	1.35435	-2.74473	0.00605601	0.0209486
ENSG00000285879	12.929	-3.70991	1.2318	-3.01178	0.0025972	0.0101067
CCBE1	72.3644	-3.70709	0.505313	-7.33622	2.19706e-13	4.00042e-12
ARHGAP36	19.8358	-3.69701	1.02888	-3.59325	0.000326579	0.00159216
TCP11X2	13.3197	-3.68312	1.22249	-3.01279	0.00258855	0.0100795
BIRC6-AS2	9.38026	-3.6581	1.44586	-2.53005	0.0114045	0.0357008
CNTNAP3C	238.135	-3.64899	0.28078	-12.9959	1.29101e-38	1.29673e-36
MT-TT	15.4968	-3.64616	1.13282	-3.21867	0.00128786	0.00544656
ENSG00000250105	22.0709	-3.62996	0.895383	-4.05408	5.03311e-05	0.000295382
MT-TY	88.0908	-3.62879	0.453641	-7.99925	1.25178e-15	2.87252e-14
FAM163B	55.0804	-3.60913	0.604423	-5.97121	2.35506e-09	2.76559e-08
ENSG00000237846	9.3562	-3.60628	1.36446	-2.64301	0.00821734	0.0271197
ACTN3	1382.19	-3.59902	0.156652	-22.9746	8.36688e-117	4.55679e-114
KIF12	67.1301	-3.59702	0.525386	-6.84644	7.5711e-12	1.19097e-10
ENSG00000220472	64.2437	-3.59248	0.533659	-6.73179	1.67591e-11	2.54165e-10
ENSG00000242951	11.9385	-3.58685	1.2715	-2.82096	0.00478801	0.0170857
RPS13P2	24.0933	-3.57226	0.852884	-4.18845	2.80863e-05	0.000174219
RTN3P1	32.9496	-3.57122	0.742575	-4.80923	1.5151e-06	1.1743e-05
ENSG00000287160	11.8643	-3.55823	1.22491	-2.90489	0.0036738	0.0135975
NPPB	17.8311	-3.55491	0.995296	-3.57171	0.00035466	0.00170968
GFRA1	116.169	-3.53626	0.414909	-8.52298	1.55496e-17	4.22026e-16
M1AP	11.4241	-3.51876	1.29538	-2.71639	0.00659987	0.0225403
NMUR1	17.0167	-3.50982	1.08204	-3.24372	0.00117981	0.00503741
ENSG00000226886	14.2609	-3.50002	1.11114	-3.14993	0.00163308	0.00672778
XPOTP1	8.83459	-3.49008	1.44791	-2.41043	0.0159337	0.0472534
LINC00664	14.2919	-3.48817	1.09204	-3.19418	0.00140227	0.00586666
LINC02575	74.5247	-3.47971	0.486639	-7.1505	8.64641e-13	1.4767e-11
ENSG00000268750	11.681	-3.47585	1.28162	-2.71207	0.00668639	0.0227927
ENSG00000288349	131.621	-3.47194	0.411843	-8.43026	3.44908e-17	9.14828e-16
ENSG00000251448	8.53686	-3.46252	1.41178	-2.45259	0.0141832	0.0428238
ENSG00000285382	19.8135	-3.45967	0.940295	-3.67934	0.000233835	0.00118064
SLC4A1APP1	8.50819	-3.45737	1.43582	-2.40795	0.0160424	0.0475357
WLS	167.514	-3.44963	1.14726	-3.00684	0.00263977	0.0102447
RBMS3	24.6013	-3.43231	0.848568	-4.04483	5.23622e-05	0.00030591
ENSG00000289027	16.2379	-3.42185	1.05007	-3.25868	0.00111932	0.00481266
RPL37P23	13.8277	-3.42072	1.11782	-3.06016	0.00221215	0.00879979
FGFR2	464.145	-3.41781	0.215538	-15.8571	1.25507e-56	2.4412e-54
ENSG00000287965	24.3345	-3.41524	0.851384	-4.0114	6.03592e-05	0.000348313
CEBPD	73.5368	-3.41518	0.487693	-7.00272	2.51041e-12	4.10989e-11
RPS18P12	62.1845	-3.40526	0.530365	-6.42059	1.35744e-10	1.86271e-09
RNU6-785P	10.6166	-3.38335	1.25566	-2.69448	0.00704989	0.0237823
RPL37AP1	15.7426	-3.37284	1.05411	-3.19972	0.00137563	0.00576973
H2BC11	23.9696	-3.36597	0.869826	-3.8697	0.000108967	0.000594649
LVRN	37.0998	-3.36161	0.670582	-5.01298	5.35948e-07	4.48294e-06
LINC02362	24.1558	-3.35971	0.857923	-3.9161	8.99921e-05	0.000499214
UBE2Q2P13	18.565	-3.35815	0.973699	-3.44885	0.000562972	0.00259836
CELF2-AS1	96.1379	-3.35023	0.450289	-7.44017	1.00557e-13	1.90599e-12
RBBP4P1	58.2682	-3.35006	0.554686	-6.03957	1.54527e-09	1.86283e-08
ENSG00000205644	15.7473	-3.34709	1.03305	-3.24002	0.00119521	0.00509343
EIF4A1P10	59.3955	-3.34502	0.569964	-5.86884	4.38858e-09	4.96792e-08
TPM1-AS	211.648	-3.3214	0.331889	-10.0076	1.41183e-23	6.02807e-22
RPL13P12	913.215	-3.3103	0.150899	-21.9371	1.14935e-106	5.63366e-104
RNA5SP217	10.2471	-3.30946	1.35212	-2.44761	0.0143808	0.0433193
ENSG00000251158	153.149	-3.29954	0.383367	-8.60673	7.51759e-18	2.09603e-16
ENSG00000240036	25.597	-3.29916	0.813665	-4.0547	5.01993e-05	0.000294679
ENSG00000286655	15.1263	-3.29522	1.08636	-3.03326	0.00241926	0.00950853
RNU6-1100P	14.9711	-3.29357	1.07003	-3.07802	0.00208378	0.00834401
AP1M2	17.7456	-3.28638	1.0134	-3.24293	0.00118305	0.00504862
ENSG00000227081	416.289	-3.27867	0.209647	-15.639	3.94892e-55	7.16891e-53
MIR133A1HG	12.5012	-3.27646	1.15955	-2.82561	0.004719	0.016896
ENSG00000217130	32.1523	-3.26923	0.75535	-4.3281	1.504e-05	9.79799e-05
ENSG00000222012	574.623	-3.26792	0.222391	-14.6944	6.99787e-49	1.05217e-46
SNORD53B	9.85464	-3.26551	1.29146	-2.52854	0.0114537	0.0358091
COMMD4P2	9.83553	-3.26265	1.28716	-2.53477	0.0112522	0.0353052
PZP	12.427	-3.25215	1.13965	-2.85364	0.00432212	0.0156395
EEF1B2P3	119.537	-3.23754	0.382734	-8.45897	2.69752e-17	7.20947e-16
ENSG00000250027	14.428	-3.23546	1.08656	-2.9777	0.00290417	0.0111142
PSMD10P1	14.4877	-3.2272	1.05516	-3.05849	0.00222452	0.00884037
ASPDH	115.647	-3.22256	0.38975	-8.26827	1.35915e-16	3.42695e-15
RNU6-1076P	9.57834	-3.22054	1.2992	-2.47886	0.0131801	0.0402967
ANKRD49P1	14.2664	-3.21687	1.10215	-2.91872	0.00351475	0.013107
HSP90AA2P	81.1211	-3.20983	0.4655	-6.89543	5.37011e-12	8.59077e-11
HGF	14.2879	-3.2046	1.07515	-2.98059	0.00287692	0.0110271
ARHGAP8	54.6474	-3.20438	0.565329	-5.66818	1.44323e-08	1.51806e-07
KCNJ6	11.6677	-3.20346	1.27302	-2.51642	0.0118553	0.0368527
RPL24P4	126.136	-3.19753	0.366393	-8.72706	2.61383e-18	7.53645e-17
ENSG00000267560	23.5899	-3.19279	0.841772	-3.79294	0.000148876	0.000785673
LINC02363	11.5817	-3.19192	1.25295	-2.54752	0.010849	0.0342154
FAM133DP	21.7169	-3.18914	0.904905	-3.52428	0.000424638	0.00201453
RIPOR2	100.645	-3.18169	0.430317	-7.39383	1.42663e-13	2.64878e-12
ENSG00000267504	9.33072	-3.17869	1.31511	-2.41706	0.0156466	0.0465373
ENSG00000287511	9.56385	-3.17785	1.30892	-2.42783	0.0151893	0.0453697
SUSD3	13.9041	-3.17677	1.10048	-2.88672	0.00389275	0.0142884
SALL3	276.618	-3.17446	0.266792	-11.8986	1.20292e-32	9.12731e-31
ARPC3P3	11.5935	-3.17445	1.18971	-2.66825	0.00762474	0.0254414
NPR3	18.2658	-3.17097	1.03842	-3.05365	0.00226075	0.00896254
ENSG00000225213	18.8873	-3.16761	0.925583	-3.42229	0.000620953	0.00284295
CHRNB4	51.4166	-3.15397	0.576361	-5.47221	4.44469e-08	4.34158e-07
SIDT1	22.9513	-3.14967	0.845285	-3.72617	0.000194414	0.0010012
DLGAP2	15.7267	-3.14442	1.10034	-2.85768	0.00426756	0.0154741
ENSG00000278399	20.7577	-3.14439	0.878849	-3.57786	0.000346425	0.00167516
ENSG00000267709	46.0911	-3.14299	0.589466	-5.33192	9.71781e-08	9.10066e-07
GOLGA2P8	16.1174	-3.13084	0.998217	-3.13643	0.00171015	0.0070076
ENSG00000231104	52.2131	-3.12402	0.556511	-5.61358	1.98179e-08	2.04332e-07
LHX9	16.2741	-3.12168	1.05453	-2.96027	0.00307373	0.0116594
GRHL3	204.058	-3.11583	0.32119	-9.7009	2.98863e-22	1.18328e-20
WBP1P1	33.8184	-3.10681	0.688492	-4.51249	6.40718e-06	4.44274e-05
RPS28P7	1075.89	-3.09644	0.141498	-21.8832	3.75466e-106	1.8043e-103
CARD11	19.5668	-3.09342	1.00907	-3.06562	0.00217216	0.00865614
ENSG00000270823	65.2536	-3.07843	0.56352	-5.46285	4.68548e-08	4.55321e-07
TOMM20P4	28.7211	-3.06767	0.739026	-4.15096	3.31083e-05	0.000202046
TENM1	461.58	-3.06397	0.203492	-15.0569	3.10923e-51	5.08008e-49
TNFSF15	21.725	-3.05226	0.847448	-3.60171	0.000316129	0.00154644
ENSG00000185641	229.587	-3.04747	0.324083	-9.40336	5.28477e-21	1.89911e-19
ENSG00000259555	13.4491	-3.04737	1.20073	-2.53793	0.0111509	0.0350232
ADGRG2	27.8638	-3.04615	0.774493	-3.93309	8.38595e-05	0.000468482
LGI1	13.4109	-3.04194	1.23219	-2.46872	0.0135596	0.0412581
GFY	15.2311	-3.04053	1.01353	-2.99995	0.00270025	0.0104497
MAMDC2	465.509	-3.03648	0.215897	-14.0645	6.27556e-45	8.31359e-43
ENSG00000230979	76.9189	-3.02681	0.459525	-6.58683	4.49302e-11	6.51993e-10
VDAC1P1	12.6373	-3.02341	1.13302	-2.66845	0.00762014	0.025433
ENSG00000259644	17.3943	-3.02267	0.967348	-3.1247	0.00177989	0.00725574
PRDM1	34.0907	-3.01784	0.675972	-4.46445	8.02738e-06	5.46486e-05
KLF15	56.1824	-3.01525	0.64724	-4.65863	3.18318e-06	2.31357e-05
DCC	238.134	-3.01316	0.274158	-10.9906	4.24175e-28	2.44604e-26
GRIN2B	52.6415	-3.00944	0.587736	-5.1204	3.04893e-07	2.6507e-06
RPL7P23	16.9605	-3.00508	0.983999	-3.05395	0.00225853	0.0089552
SERBP1P1	42.9026	-3.00395	0.641311	-4.68408	2.81214e-06	2.06471e-05
CRYZP1	38.4567	-3.00171	0.669499	-4.48351	7.34258e-06	5.04208e-05
ANXA2P2	52.4691	-2.98954	0.544256	-5.49288	3.95423e-08	3.89979e-07
HNRNPKP4	48.1219	-2.98447	0.568378	-5.25086	1.51395e-07	1.37574e-06
ARHGAP11B	127.276	-2.97735	0.353972	-8.41127	4.05583e-17	1.06653e-15
ENSG00000285702	14.1263	-2.97321	1.14566	-2.59519	0.00945391	0.0305426
GPR78	51.8756	-2.96034	0.565612	-5.23387	1.65994e-07	1.50117e-06
LRATD2	4037.5	-2.95754	0.0981757	-30.1249	2.28459e-199	2.94688e-196
RPL12P12	10.3409	-2.95521	1.20988	-2.44257	0.0145832	0.0438373
DPPA2	16.2225	-2.95473	0.986735	-2.99445	0.00274942	0.0106115
OTX1	177.588	-2.94813	0.331998	-8.87994	6.68935e-19	2.03655e-17
ENSG00000233589	64.2286	-2.94651	0.557727	-5.28307	1.27034e-07	1.16955e-06
ENSG00000228107	28.7576	-2.94604	0.734806	-4.00928	6.09052e-05	0.000350802
ZIC3	185.043	-2.94586	0.364896	-8.07317	6.84967e-16	1.6126e-14
SLC17A7	71.501	-2.9293	0.532787	-5.49808	3.83948e-08	3.79275e-07
LINC01305	13.9597	-2.92362	1.05545	-2.77001	0.00560539	0.0196085
OR2A42	14.2812	-2.92169	1.04907	-2.78503	0.00535223	0.0188223
ARSJ	16.3465	-2.92096	0.988457	-2.95507	0.003126	0.011821
LINC01363	13.6119	-2.91329	1.16115	-2.50898	0.0121081	0.0374867
PDGFRB	908.672	-2.91186	0.15474	-18.8178	5.3956e-79	1.81144e-76
RPL6P19	117.828	-2.90749	0.428355	-6.78756	1.14044e-11	1.76045e-10
ZFP42	43.8772	-2.90476	0.59194	-4.90719	9.23908e-07	7.43861e-06
FUT3	158.504	-2.90193	0.319776	-9.07489	1.13795e-19	3.68901e-18
KRT18P7	17.9405	-2.89757	0.944202	-3.0688	0.00214917	0.00857223
PCDHB5	1048.02	-2.89679	0.142698	-20.3001	1.28242e-91	5.41891e-89
PCDH11X	164.235	-2.89666	0.310919	-9.31646	1.2029e-20	4.21756e-19
ENSG00000248569	15.506	-2.89368	1.05178	-2.75122	0.00593732	0.020602
PSTPIP1	31.4615	-2.88729	0.695889	-4.14907	3.33831e-05	0.000203521
ST18	21.6277	-2.88588	0.842347	-3.426	0.000612541	0.00280969
TEX29	11.5417	-2.87756	1.17719	-2.44442	0.0145084	0.0436444
SCNN1A	34.4466	-2.86423	0.701789	-4.08132	4.47806e-05	0.00026567
TIE1	43.8917	-2.85202	0.625935	-4.55641	5.20362e-06	3.64789e-05
LGALS1	261.195	-2.84783	0.27935	-10.1945	2.09893e-24	9.59711e-23
RPL12P8	11.3227	-2.84556	1.17718	-2.41727	0.0156376	0.0465161
ENSG00000289835	11.6442	-2.84444	1.13737	-2.50088	0.0123884	0.0381675
ECRG4	11.2749	-2.83959	1.1895	-2.38722	0.0169761	0.0498564
ENSG00000264727	17.6425	-2.83799	0.992975	-2.85807	0.00426228	0.0154595
ID1	183.811	-2.8367	0.321071	-8.83509	1.00017e-18	2.9966e-17
ENSG00000242299	557.166	-2.83588	0.176373	-16.0788	3.59139e-58	7.2742e-56
ATP1B1P1	11.5677	-2.83415	1.17244	-2.41731	0.0156356	0.0465159
ENSG00000269151	43.523	-2.83292	0.599712	-4.72381	2.31471e-06	1.73536e-05
RPL10P16	540.701	-2.82263	0.181077	-15.588	8.78385e-55	1.5829e-52
CDH1	44.258	-2.82117	0.676449	-4.17056	3.03856e-05	0.000186874
EZHIP	24.4773	-2.82103	0.784834	-3.59442	0.000325109	0.00158563
MIR579	15.6082	-2.81678	1.11298	-2.53084	0.011379	0.0356255
SLC7A11-AS1	59.7988	-2.81582	0.522394	-5.39021	7.03751e-08	6.67991e-07
MIR1281	18.2386	-2.81071	1.03886	-2.70557	0.00681872	0.0231459
PLIN5	202.505	-2.80233	0.282402	-9.9232	3.29995e-23	1.38012e-21
ENSG00000249234	11.1156	-2.7985	1.16141	-2.40957	0.0159715	0.0473483
OTOG	114.503	-2.79705	0.387221	-7.2234	5.07045e-13	8.9144e-12
SAT1	1429.18	-2.78927	0.289988	-9.61856	6.67576e-22	2.58059e-20
RYR1	464.461	-2.78402	0.568447	-4.89758	9.70224e-07	7.79359e-06
ENSG00000259712	12.8951	-2.78066	1.06576	-2.60908	0.00907852	0.0295559
ENSG00000283982	16.4684	-2.77894	0.953985	-2.91298	0.00358001	0.013309
ENSG00000271075	22.286	-2.77884	0.826859	-3.36072	0.000777404	0.00347993
SNRPEP4	22.0934	-2.77178	0.865037	-3.20423	0.00135424	0.00569095
HSPA1A	1199.87	-2.77145	0.137029	-20.2253	5.8613e-91	2.43473e-88
TMEM204	41.5947	-2.76725	0.647646	-4.27278	1.93055e-05	0.000123342
COX5BP6	75.705	-2.76697	0.460116	-6.01363	1.81413e-09	2.16564e-08
RPLP0P6	762.088	-2.7664	0.156026	-17.7304	2.44133e-70	6.72272e-68
NCKAP5	14.3052	-2.76384	1.09153	-2.53207	0.0113392	0.0355293
L1TD1	772.153	-2.7625	0.187525	-14.7314	4.05318e-49	6.1699e-47
ENSG00000280042	19.806	-2.7495	0.868712	-3.16503	0.00155066	0.0064217
ENSG00000272473	12.6975	-2.74089	1.08075	-2.53611	0.0112093	0.0351841
ENSG00000244398	388.67	-2.73691	0.240752	-11.3682	6.0233e-30	3.88471e-28
RBMXP2	17.7789	-2.73437	0.920943	-2.9691	0.00298678	0.0113735
C4orf46P3	12.4166	-2.73146	1.11504	-2.44966	0.014299	0.0431097
BHLHA15	17.498	-2.72977	0.990664	-2.75549	0.00586042	0.0203772
MXRA7P1	105.571	-2.72596	0.395957	-6.88449	5.7996e-12	9.24165e-11
NHLH1	112.83	-2.72357	0.424216	-6.42025	1.36048e-10	1.86584e-09
NBPF20	2646.54	-2.72238	0.122817	-22.166	7.30635e-109	3.65437e-106
SKOR1	17.7644	-2.71403	0.909358	-2.98456	0.00283988	0.0108988
SINHCAFP2	16.0351	-2.71285	0.956805	-2.83533	0.00457788	0.0164436
RBFOX1	25.1807	-2.71209	0.802751	-3.37849	0.000728847	0.00328658
ENSG00000223642	15.5775	-2.71188	1.05214	-2.57749	0.00995193	0.0318701
PLPP2	33.2664	-2.70758	0.684313	-3.95664	7.60104e-05	0.000428243
ENSG00000280184	33.657	-2.70574	0.674777	-4.00982	6.07651e-05	0.000350395
ENSG00000248557	17.4548	-2.7046	0.931057	-2.90487	0.003674	0.0135975
LETM1P2	19.0107	-2.70025	0.917336	-2.94358	0.00324438	0.0121953
YBX1P10	209.156	-2.6963	0.272344	-9.90035	4.14836e-23	1.71736e-21
RBP7	17.5837	-2.69618	0.913989	-2.9499	0.00317874	0.0119853
ERVW-1	16.0588	-2.69319	0.988161	-2.72546	0.00642119	0.0220191
ENSG00000261839	20.5975	-2.69056	0.896402	-3.00151	0.00268641	0.010401
ENSG00000260436	17.5168	-2.69052	0.911673	-2.95119	0.00316552	0.0119465
ENSG00000256538	31.4985	-2.68308	0.684833	-3.91786	8.93383e-05	0.000496036
ENSG00000236998	14.0199	-2.6777	1.04246	-2.56864	0.0102097	0.0325088
ENSG00000249412	183.519	-2.67255	0.321861	-8.30341	1.01167e-16	2.56933e-15
LHFPL4	49.6971	-2.66571	0.550474	-4.84257	1.28167e-06	1.00452e-05
SEZ6	63.3792	-2.66376	0.603809	-4.4116	1.02612e-05	6.84861e-05
HS3ST6	18.8059	-2.66307	0.883082	-3.01565	0.00256425	0.00999756
RORB	129.545	-2.66114	0.363089	-7.32918	2.31571e-13	4.20396e-12
ENSG00000279901	27.4722	-2.65759	0.748849	-3.54889	0.000386857	0.00184997
BMP4	97.4265	-2.65364	0.391476	-6.77855	1.21385e-11	1.86632e-10
KSR2	127.032	-2.65174	0.367747	-7.21076	5.56404e-13	9.74722e-12
LEPR	330.891	-2.64822	0.233721	-11.3307	9.24896e-30	5.8572e-28
BRPF3-AS1	46.3256	-2.64663	0.584359	-4.52911	5.92328e-06	4.1276e-05
BMP5	21.8052	-2.64571	0.847405	-3.12213	0.00179548	0.00730472
ENSG00000278963	35.2178	-2.64473	0.67992	-3.88977	0.00010034	0.000551747
MUPP	20.3282	-2.64277	0.844976	-3.12762	0.00176227	0.00719109
LRP1B	16.895	-2.64101	0.956028	-2.76249	0.0057363	0.0199951
FOXA1	142.072	-2.63368	0.338028	-7.79129	6.63278e-15	1.42095e-13
ENSG00000235105	15.468	-2.63059	1.01273	-2.59753	0.00938972	0.0303771
MFSD2B	118.093	-2.62765	0.365064	-7.19778	6.11989e-13	1.06904e-11
F2RL1	370.612	-2.62719	0.227985	-11.5235	1.00463e-30	6.74558e-29
H2BC21	204.643	-2.61011	0.323385	-8.07122	6.95997e-16	1.637e-14
TATDN2P2	96.4916	-2.60719	0.396117	-6.58188	4.64522e-11	6.72445e-10
C3	30.1098	-2.60221	0.712854	-3.6504	0.000261827	0.0013067
RPSAP19	142.728	-2.59842	0.349313	-7.43865	1.0172e-13	1.92655e-12
SLC15A3	166.255	-2.59627	0.314684	-8.25043	1.57831e-16	3.93902e-15
ENSG00000225200	66.8342	-2.59176	0.497381	-5.21081	1.88019e-07	1.68358e-06
ENSG00000254094	30.2409	-2.59097	0.744413	-3.48055	0.000500381	0.00233276
ADAMTSL5	16.5072	-2.59068	0.930431	-2.78439	0.00536286	0.0188542
ENSG00000275162	16.4881	-2.58895	0.930247	-2.78308	0.00538457	0.0189268
ASPG	51.5588	-2.585	0.600154	-4.30722	1.65315e-05	0.000106901
ZNF726	99.7931	-2.58302	0.428564	-6.02715	1.66871e-09	2.00278e-08
WNT5A-AS1	19.6235	-2.58295	0.864781	-2.98682	0.00281894	0.010832
CXCR6	23.5275	-2.58247	0.863727	-2.98992	0.00279054	0.010738
ENSG00000283162	18.3103	-2.58179	0.916424	-2.81724	0.00484383	0.0172573
RN7SL449P	14.9823	-2.57649	1.01449	-2.53971	0.0110946	0.0348847
ENSG00000232346	83.3695	-2.57561	0.422637	-6.09413	1.10031e-09	1.34967e-08
ENSG00000280047	12.8696	-2.57284	1.07511	-2.3931	0.0167068	0.0492127
HMCN1	553.206	-2.56478	0.196513	-13.0514	6.23514e-39	6.42062e-37
FBLN2	682.525	-2.56092	0.19374	-13.2184	6.87389e-40	7.32458e-38
TGM2	48.328	-2.55342	0.551132	-4.63304	3.60332e-06	2.59507e-05
CSNK2A3	77.3398	-2.55039	0.447251	-5.70236	1.18157e-08	1.25904e-07
ADAM20P1	26.5967	-2.54351	0.821564	-3.09593	0.00196195	0.00790328
PRRG4	14.4824	-2.54151	0.99868	-2.54487	0.0109317	0.034454
ROBO2	238.311	-2.54042	0.274795	-9.24479	2.35702e-20	8.07915e-19
VIPR1	28.9003	-2.53247	0.713028	-3.55171	0.000382742	0.00183065
GPR182	35.6717	-2.52763	0.728437	-3.46994	0.000520582	0.00241866
PLA2R1	27.3563	-2.51949	0.772213	-3.26269	0.00110361	0.00475179
H2AC18	103.888	-2.51338	0.380328	-6.60844	3.88387e-11	5.68614e-10
ENSG00000289402	24.8839	-2.51008	0.771602	-3.25308	0.00114162	0.00489738
RFTN1	93.9099	-2.50665	0.411148	-6.09671	1.08275e-09	1.3288e-08
H2AC19	103.365	-2.5048	0.381064	-6.57318	4.92527e-11	7.10468e-10
PCDHB6	147.281	-2.50053	0.8097	-3.08822	0.00201358	0.00809659
KCNA4	35.4929	-2.49276	0.64635	-3.85667	0.000114943	0.000623373
VSTM2B	174.879	-2.49101	0.309289	-8.05399	8.01364e-16	1.87403e-14
PIK3R5	47.7644	-2.48972	0.55887	-4.45491	8.39294e-06	5.69002e-05
SLC32A1	14.2394	-2.48937	1.0343	-2.40682	0.0160919	0.0476593
ENSG00000289911	16.8313	-2.4882	0.969361	-2.56684	0.0102629	0.0326435
ENSG00000287074	20.0382	-2.48703	0.843221	-2.94944	0.00318348	0.0119995
ENSG00000250031	24.746	-2.48675	0.762409	-3.2617	0.00110746	0.00476753
RPL3P4	713.561	-2.48627	0.171861	-14.4667	1.96653e-47	2.80208e-45
SERPINH1P1	38.461	-2.48266	0.62137	-3.99547	6.45656e-05	0.000369682
C1QTNF12	310.159	-2.47291	0.22489	-10.9961	3.99056e-28	2.30662e-26
PDZD2	134.584	-2.47239	0.3417	-7.23555	4.6365e-13	8.19851e-12
NPM1P26	22.5782	-2.46723	0.836607	-2.94909	0.00318713	0.0120077
ENSAP2	15.0327	-2.46631	1.03031	-2.39376	0.0166768	0.0491449
RPSAP52	75.965	-2.46556	0.449785	-5.48163	4.21426e-08	4.1396e-07
MARVELD3	16.5837	-2.46283	0.966158	-2.5491	0.0108002	0.0340702
ANGPTL8	17.034	-2.45851	0.936491	-2.62523	0.00865899	0.0283899
OR2A1	20.1549	-2.45547	0.878973	-2.79357	0.00521294	0.0183945
FAM205A	18.5562	-2.45361	0.910821	-2.69385	0.00706327	0.0238242
ENSG00000267385	40.1856	-2.44911	0.66682	-3.67282	0.000239884	0.00120844
SHISA8	31.8023	-2.44273	0.685224	-3.56486	0.00036405	0.0017491
ENSG00000279807	40.0058	-2.43868	0.645287	-3.77922	0.00015732	0.000827202
MMP23A	140.6	-2.43761	0.327205	-7.44979	9.34922e-14	1.77758e-12
RGS7BP	18.3946	-2.43756	0.917997	-2.65531	0.00792363	0.0262884
ENSG00000286360	45.7519	-2.43656	0.629044	-3.87343	0.000107316	0.000586293
FGFBP3	9134.24	-2.43426	0.0941181	-25.8639	1.69965e-147	1.54278e-144
FAM72D	884.053	-2.43196	0.180575	-13.4679	2.41773e-41	2.79499e-39
DGKZP1	101.06	-2.43189	0.387177	-6.28107	3.36254e-10	4.39047e-09
NF1	4375.05	-2.43169	0.0969064	-25.0932	5.90748e-139	4.82602e-136
MTND4P12	14.8352	-2.43163	0.99005	-2.45606	0.0140469	0.042496
ENSG00000280351	19.5763	-2.43086	0.847255	-2.86909	0.00411648	0.0149951
ENSG00000280287	271.836	-2.42954	0.241459	-10.0619	8.13957e-24	3.56222e-22
NRP2	889.057	-2.42503	0.150943	-16.0658	4.42825e-58	8.82338e-56
FJX1	3461.75	-2.42467	0.0964409	-25.1415	1.75173e-139	1.48039e-136
ENSG00000287766	31.3644	-2.41862	0.67265	-3.59565	0.000323579	0.00157942
H19	34.2235	-2.41679	0.642057	-3.76413	0.000167127	0.000873147
RPL13AP5	887.211	-2.41086	0.162817	-14.8072	1.3167e-49	2.08191e-47
ENSG00000285813	164.309	-2.40808	0.298771	-8.05994	7.63315e-16	1.78676e-14
SH3RF3	17.5446	-2.40187	0.931519	-2.57844	0.00992462	0.0317951
ENSG00000271396	19.5951	-2.39785	0.926416	-2.58831	0.00964481	0.0310611
CNTN3	40.7348	-2.39189	0.602593	-3.96933	7.20738e-05	0.000408318
ENSG00000259363	29.4343	-2.39095	0.732428	-3.26441	0.00109693	0.00472884
HSP90AB3P	84.1971	-2.38929	0.431544	-5.53662	3.0836e-08	3.09345e-07
FAM189A1	125.296	-2.38843	0.354038	-6.74624	1.5173e-11	2.31545e-10
PCDHA6	180.419	-2.38491	0.292006	-8.16732	3.15319e-16	7.64375e-15
FRRS1L	327.703	-2.38463	0.246802	-9.66211	4.36788e-22	1.70459e-20
UNC79	231.872	-2.37963	0.265796	-8.95286	3.46377e-19	1.0814e-17
ENSG00000276248	396.454	-2.3777	0.204824	-11.6085	3.72926e-31	2.57456e-29
FAM72A	847.624	-2.37634	0.375301	-6.33182	2.42284e-10	3.23238e-09
LINC02965	47.725	-2.3741	0.547191	-4.33871	1.4332e-05	9.36163e-05
ENSG00000253908	33.1018	-2.37398	0.661604	-3.58823	0.000332937	0.00161929
LSMEM1	41.9766	-2.37236	0.587194	-4.04016	5.34144e-05	0.000311315
IP6K3	147.869	-2.36764	0.923382	-2.56409	0.0103446	0.0328657
ENSG00000235609	119.013	-2.36383	0.359126	-6.58218	4.63614e-11	6.71528e-10
SMG1P7	252.776	-2.36191	0.247989	-9.52428	1.66194e-21	6.17134e-20
RPL29P11	124.281	-2.35597	0.358766	-6.56687	5.13828e-11	7.38587e-10
KDR	101.435	-2.3537	0.392483	-5.99696	2.0105e-09	2.38266e-08
MFNG	317.744	-2.3531	0.23167	-10.1571	3.08093e-24	1.39056e-22
NFIC	207.689	-2.35202	0.282661	-8.32098	8.72408e-17	2.23417e-15
NKAIN3	132.602	-2.35125	0.394524	-5.95971	2.52686e-09	2.95459e-08
DUSP8P1	42.8293	-2.35093	0.5765	-4.07793	4.54378e-05	0.0002692
ADGRG6	24.0341	-2.34343	0.779125	-3.00777	0.0026317	0.0102169
MT-TH	29.8167	-2.34151	0.686164	-3.41246	0.000643799	0.00293876
MMP23B	217.344	-2.34073	0.268395	-8.72123	2.75185e-18	7.91575e-17
ANPEP	79.0219	-2.33927	0.438688	-5.33243	9.69065e-08	9.08216e-07
SRRM4	161.252	-2.33748	0.310752	-7.52202	5.39383e-14	1.04748e-12
ANOS2P	187.675	-2.3367	0.287908	-8.11612	4.81334e-16	1.14752e-14
PDP1	1226.52	-2.33428	0.12977	-17.9879	2.42516e-72	6.91114e-70
PAPPA2	29.059	-2.3325	0.781002	-2.98655	0.00282148	0.0108384
FAM72C	783.168	-2.33108	0.185672	-12.5548	3.739e-36	3.26105e-34
ENSG00000285679	24.8138	-2.32174	0.812361	-2.85802	0.00426296	0.0154597
ACTA1	44.7735	-2.31957	0.576271	-4.02514	5.69413e-05	0.000329832
CACNA1F	163.338	-2.31892	0.313157	-7.40499	1.31163e-13	2.45838e-12
CPLX2	43.0555	-2.3176	0.637237	-3.63695	0.000275882	0.00136896
TSPEAR-AS1	90.5096	-2.31638	0.412491	-5.61559	1.95895e-08	2.02318e-07
ENSG00000253347	21.0944	-2.31349	0.810347	-2.85494	0.00430445	0.0155905
C8orf88	30.5031	-2.31313	0.691477	-3.3452	0.000822223	0.00366116
SUMO2P1	140.818	-2.31047	0.346511	-6.66782	2.59628e-11	3.85635e-10
ENSG00000273138	17.8806	-2.3098	0.912535	-2.53119	0.0113676	0.0355989
PIGAP1	18.2234	-2.30782	0.87325	-2.64279	0.0082226	0.0271296
CTNNA3	66.6786	-2.30773	0.465746	-4.95491	7.2364e-07	5.94137e-06
ZNRF2	419.086	-2.30688	0.206381	-11.1778	5.23741e-29	3.14604e-27
HNRNPA3P9	18.264	-2.30291	0.877296	-2.62501	0.00866461	0.0284045
SPOCK1	304.536	-2.30009	0.222575	-10.334	4.94395e-25	2.35732e-23
ENSG00000223884	23.9341	-2.29612	0.792718	-2.89652	0.00377327	0.013904
TPO	30.541	-2.29504	0.675177	-3.39916	0.000675922	0.00306996
POU5F1P3	44.1644	-2.29501	0.566846	-4.04874	5.14945e-05	0.000301488
ENSG00000280142	38.7798	-2.29471	0.59881	-3.83212	0.000127043	0.00068265
DACH1	856.208	-2.29286	0.145081	-15.8041	2.91752e-56	5.63012e-54
LSAMP	1418.81	-2.29208	0.140651	-16.2961	1.05121e-59	2.20197e-57
ENSG00000254577	82.0313	-2.29075	0.421672	-5.43255	5.55546e-08	5.34773e-07
SYN3	188.59	-2.28963	0.31861	-7.18629	6.6574e-13	1.15307e-11
POM121L6P	28.6003	-2.28608	0.771365	-2.96368	0.00303983	0.0115504
ENSG00000256564	23.4798	-2.28185	0.784296	-2.90942	0.00362101	0.0134338
GUSBP14	311.045	-2.27878	0.241794	-9.42446	4.32331e-21	1.56739e-19
SMARCA5-AS1	118.734	-2.27864	0.355198	-6.41511	1.40721e-10	1.9267e-09
MIR124-1HG	39.6015	-2.27679	0.618241	-3.68269	0.000230781	0.00116715
ENSG00000285938	28.0972	-2.27383	0.784106	-2.8999	0.00373287	0.0137758
LINC00032	65.384	-2.27336	0.496281	-4.5808	4.63195e-06	3.27808e-05
PDGFB	186.034	-2.27281	0.291065	-7.80862	5.78169e-15	1.24614e-13
ENSG00000286415	22.9648	-2.27167	0.805016	-2.82189	0.00477411	0.0170435
XDH	283.77	-2.27038	0.25006	-9.07935	1.09228e-19	3.55034e-18
VGF	730.289	-2.26617	0.180726	-12.5393	4.55239e-36	3.92852e-34
MYBPC2	129.736	-2.26592	0.341786	-6.62963	3.36524e-11	4.95942e-10
ENSG00000279662	96.4937	-2.25875	0.383789	-5.8854	3.97089e-09	4.53489e-08
SMAGP	94.8904	-2.25836	0.38728	-5.83133	5.49864e-09	6.15346e-08
DCAF12L1	21.1617	-2.25586	0.889002	-2.53752	0.011164	0.0350555
ENSG00000266783	27.2153	-2.2546	0.715475	-3.1512	0.00162602	0.00670336
SLC5A4	65.4763	-2.24928	0.487634	-4.61265	3.97571e-06	2.8482e-05
ENSG00000224945	76.9192	-2.24866	0.429572	-5.23466	1.65292e-07	1.49537e-06
PCDH11Y	123.075	-2.245	0.397488	-5.64797	1.62355e-08	1.69897e-07
COL1A1	3154.7	-2.24385	0.287497	-7.80478	5.96046e-15	1.28027e-13
ENSG00000273284	21.3024	-2.24305	0.824705	-2.71982	0.00653181	0.0223422
CCDC85A	38.09	-2.23832	0.682163	-3.2812	0.00103365	0.00449162
RHEBP2	174.506	-2.23687	0.291094	-7.68435	1.53781e-14	3.16181e-13
SEMA6B	6827.72	-2.23561	0.079806	-28.0131	1.12624e-172	1.31438e-169
MVP	610.388	-2.23507	0.170983	-13.0719	4.76864e-39	4.95211e-37
GLRA4	32.3114	-2.23225	0.669209	-3.33566	0.000850972	0.00377624
ADAMTS19	156.149	-2.2313	0.307163	-7.26423	3.75171e-13	6.66765e-12
PROM2	150.979	-2.22957	0.330347	-6.74918	1.48683e-11	2.2732e-10
MACC1	28.8502	-2.22795	0.734782	-3.03213	0.00242835	0.00953905
SLC39A4	68.59	-2.22709	0.470263	-4.73584	2.1815e-06	1.64505e-05
ADGRE2	40.8651	-2.22568	0.60671	-3.66844	0.000244036	0.00122609
PRX	199.966	-2.22485	0.269565	-8.25348	1.53844e-16	3.84344e-15
DYNC1I2P1	60.0729	-2.22283	0.484411	-4.58872	4.45978e-06	3.16445e-05
RPL6P10	233.679	-2.22228	0.251025	-8.85283	8.53247e-19	2.58165e-17
FAM72B	807.277	-2.22025	0.538461	-4.12333	3.73438e-05	0.000225535
CLIC6	39.7095	-2.21201	0.595146	-3.71675	0.000201806	0.00103643
NRARP	1599.31	-2.21183	0.112321	-19.692	2.52295e-86	9.97297e-84
CCDC88B	694.187	-2.2084	0.164499	-13.425	4.31841e-41	4.94559e-39
ENSG00000250138	156.677	-2.20797	0.33359	-6.61881	3.62106e-11	5.31725e-10
ENSG00000266896	46.9343	-2.20781	0.577841	-3.8208	0.00013302	0.000711028
CPZ	72.42	-2.20536	0.440487	-5.00665	5.53845e-07	4.6216e-06
LINC00102	30.6354	-2.20127	0.807961	-2.72447	0.00644047	0.0220698
ABCA5	906.79	-2.20094	0.138442	-15.898	6.5459e-57	1.28342e-54
PTGES3P1	23.2872	-2.19084	0.777059	-2.81939	0.00481145	0.0171543
UNC5C	152.136	-2.19046	0.33299	-6.57816	4.76292e-11	6.88264e-10
CACTIN-AS1	25.0335	-2.18134	0.771356	-2.82793	0.00468504	0.0167867
ENSG00000289520	60.4054	-2.18133	0.503504	-4.33231	1.47555e-05	9.62287e-05
KIF25	79.6368	-2.17875	0.451147	-4.82936	1.36974e-06	1.0691e-05
KCNG3	70.5802	-2.17868	0.460469	-4.73143	2.22946e-06	1.67812e-05
ADGRV1	1796.32	-2.17551	0.109827	-19.8084	2.51987e-87	1.01241e-84
LAG3	315.392	-2.17117	0.217933	-9.96258	2.22215e-23	9.34142e-22
TBC1D3I	99.9947	-2.17043	0.393427	-5.51673	3.45365e-08	3.43376e-07
HS3ST1	21.6502	-2.1689	0.826477	-2.62427	0.00868341	0.0284585
PRKAG2	566.443	-2.16681	0.214674	-10.0935	5.9039e-24	2.60239e-22
PID1	20.2427	-2.16145	0.86053	-2.51176	0.0120129	0.0372391
EDRF1-AS1	31.6812	-2.16128	0.684627	-3.15687	0.00159471	0.0065883
THSD4	307.681	-2.16083	0.261973	-8.2483	1.60661e-16	3.99858e-15
ENSG00000231616	39.4772	-2.16038	0.605518	-3.56782	0.000359962	0.00173115
ENSG00000288056	26.7664	-2.1584	0.754877	-2.85927	0.00424615	0.0154056
PDGFA	367.777	-2.15784	0.208662	-10.3413	4.58155e-25	2.18879e-23
SYT4	23.5437	-2.15698	0.876575	-2.46069	0.013867	0.0420581
NBPF19	41.6165	-2.15292	0.640416	-3.36174	0.000774518	0.00347018
PMS2P6	36.5752	-2.14901	0.6329	-3.3955	0.000685038	0.00310618
EIF2S2P4	48.7147	-2.1466	0.600991	-3.57178	0.000354567	0.00170957
TNNI1	51.7015	-2.14633	0.56224	-3.81747	0.000134828	0.000719747
FUT5	21.8839	-2.1451	0.804324	-2.66696	0.00765414	0.0255325
DIAPH2	125.693	-2.14375	0.338726	-6.32886	2.46973e-10	3.28421e-09
FMR1-AS1	17.7123	-2.13986	0.877416	-2.43882	0.0147354	0.044208
ZNF469	37.7661	-2.13956	0.621301	-3.44367	0.000573874	0.0026447
NOS1	26.6372	-2.13949	0.714525	-2.99429	0.00275086	0.0106126
SMURF2P1	79.5686	-2.13942	0.423614	-5.0504	4.40893e-07	3.74278e-06
VCAN-AS1	24.8462	-2.13629	0.812766	-2.62842	0.00857836	0.0281604
ENSG00000254595	126.946	-2.13443	0.337357	-6.32691	2.50126e-10	3.3224e-09
ANKRD1	95.0392	-2.13211	0.388172	-5.4927	3.95842e-08	3.9008e-07
DLG2	74.7737	-2.12752	0.465227	-4.57309	4.80594e-06	3.38751e-05
ENSG00000277476	22.4296	-2.12554	0.799387	-2.65896	0.00783813	0.0260435
MESTIT1	33.4948	-2.12155	0.662665	-3.20154	0.00136695	0.00573947
LINC01219	49.1881	-2.116	0.548612	-3.85702	0.000114779	0.000622624
PAQR9	96.7532	-2.11393	0.397812	-5.31389	1.0731e-07	9.9884e-07
TCAF1P1	1187.99	-2.11069	0.124159	-16.9999	8.23234e-65	1.99761e-62
ENSG00000288049	50.8986	-2.10985	0.580232	-3.63622	0.000276664	0.00137229
ADGRG5	24.5936	-2.10511	0.77169	-2.72792	0.00637357	0.0219079
ENSG00000279488	180.883	-2.10353	0.293645	-7.16351	7.86392e-13	1.35059e-11
ZBTB47-AS1	452.629	-2.10283	0.19415	-10.831	2.45517e-27	1.36443e-25
RPL13AP25	70.0014	-2.10181	0.471297	-4.45963	8.21e-06	5.58144e-05
RPS7P11	85.8258	-2.09933	0.406018	-5.17053	2.3343e-07	2.06634e-06
HNRNPLP2	36.4591	-2.09833	0.675375	-3.10691	0.00189057	0.00765726
ENSG00000281021	28.4817	-2.09114	0.69017	-3.02989	0.00244639	0.00960066
KIZ	578.865	-2.08697	0.176522	-11.8227	2.97923e-32	2.17307e-30
ROBO1	5367.65	-2.08397	0.0881918	-23.63	1.89612e-123	1.2229e-120
HPN	43.3896	-2.08379	0.572043	-3.64271	0.000269785	0.0013417
ENSG00000232043	66.492	-2.08338	0.459812	-4.53093	5.87245e-06	4.09451e-05
STARD8	89.2028	-2.08273	0.402912	-5.1692	2.351e-07	2.07934e-06
TOGARAM2	29.2733	-2.0762	0.697488	-2.97669	0.00291382	0.0111442
PRSS23-AS1	21.7418	-2.07617	0.816466	-2.54287	0.0109946	0.0346166
GUSBP18	447.603	-2.07554	0.196128	-10.5826	3.58815e-26	1.84744e-24
PCDHA12	169.499	-2.07051	0.317545	-6.52036	7.01375e-11	9.94176e-10
RELN	154.605	-2.06917	0.35517	-5.82586	5.68206e-09	6.34424e-08
RBM5-AS1	32.7015	-2.06565	0.648411	-3.18571	0.00144399	0.00602782
FAT2	79.049	-2.06392	0.425523	-4.85032	1.23263e-06	9.70114e-06
ENSG00000285704	42.2514	-2.05678	0.568903	-3.61535	0.000299944	0.00147581
APOA1-AS	43.9404	-2.05433	0.571327	-3.59571	0.000323509	0.0015794
ENSG00000267723	47.8318	-2.04644	0.542783	-3.77028	0.000163065	0.000853448
INSM1	66.5536	-2.04509	0.469068	-4.3599	1.30121e-05	8.55191e-05
ENSG00000287252	78.1491	-2.04464	0.489171	-4.17981	2.91751e-05	0.000179925
ENSG00000287715	25.6487	-2.04315	0.770354	-2.65222	0.0079964	0.0264975
GDF6	50.2313	-2.03993	0.527317	-3.86851	0.000109502	0.0005973
NRROS	54.2451	-2.0393	0.515263	-3.95779	7.56469e-05	0.000426589
GRID2IP	71.9687	-2.03815	0.463438	-4.39788	1.09313e-05	7.26617e-05
ENSG00000276517	32.5706	-2.03589	0.652804	-3.11869	0.00181657	0.00737462
CHD5	41.1673	-2.03514	0.600534	-3.38888	0.000701791	0.00317568
JSRP1	19.2446	-2.03414	0.836324	-2.43224	0.0150057	0.0448815
ZBED6	93.0732	-2.03302	0.417838	-4.86558	1.14123e-06	9.0474e-06
ENSG00000286588	130.323	-2.02935	0.365574	-5.55114	2.83818e-08	2.86247e-07
DLL3	234.03	-2.02601	0.273988	-7.39451	1.41934e-13	2.63924e-12
ENSG00000271369	63.6413	-2.02587	0.486429	-4.16478	3.11656e-05	0.000191238
EHD2	238.268	-2.01941	0.260187	-7.76138	8.40101e-15	1.77646e-13
ENSG00000285130	109.156	-2.01886	0.363122	-5.55974	2.70171e-08	2.7395e-07
PCSK9	489.094	-2.01797	0.219746	-9.18322	4.18371e-20	1.40651e-18
KCNE5	42.7337	-2.01794	0.678592	-2.97372	0.00294214	0.0112315
ENSG00000234742	38.9043	-2.0148	0.591685	-3.40519	0.000661174	0.00301079
ENSG00000289396	85.2046	-2.01327	0.438808	-4.58806	4.47394e-06	3.17358e-05
ENSG00000276916	66.1383	-2.01299	0.459566	-4.3802	1.18569e-05	7.84316e-05
ENSG00000241599	41.8138	-2.01082	0.614558	-3.27197	0.001068	0.00462409
ENSG00000283541	28.4513	-2.01062	0.68862	-2.91978	0.00350275	0.0130682
TESMIN	134.553	-2.00906	0.324119	-6.1985	5.70029e-10	7.23849e-09
COL9A2	768.657	-2.00802	0.151351	-13.2673	3.58491e-40	3.88757e-38
LPAR6	107.351	-2.00266	0.379597	-5.27575	1.32212e-07	1.21357e-06
C11orf96	140.904	-1.99734	0.316029	-6.32011	2.61369e-10	3.4569e-09
OR7E12P	300.696	-1.99698	0.231668	-8.62003	6.69351e-18	1.87052e-16
ENSG00000232615	19.9834	-1.9969	0.816617	-2.44533	0.0144719	0.0435507
NGEF	152.994	-1.99245	0.321169	-6.20375	5.51316e-10	7.02634e-09
ENSG00000274292	71.4008	-1.99057	0.502294	-3.96296	7.4026e-05	0.000418315
LRRC19	27.9014	-1.99044	0.697064	-2.85547	0.00429736	0.0155729
RPL7P9	986.837	-1.99041	0.138459	-14.3754	7.38114e-47	1.0337e-44
DMRT3	128.261	-1.98995	0.348885	-5.70374	1.17206e-08	1.24999e-07
CTNNA2	450.553	-1.98995	0.197957	-10.0525	8.96068e-24	3.89377e-22
LINC01896	94.2885	-1.98074	0.408633	-4.84723	1.25198e-06	9.83133e-06
LPP	2654.11	-1.98034	0.104896	-18.8791	1.69354e-79	5.84582e-77
RPL35P1	26.2862	-1.97967	0.749719	-2.64055	0.00827728	0.0272881
HSPA1B	721.027	-1.97769	0.167156	-11.8314	2.68624e-32	1.97109e-30
ENSG00000271580	25.5994	-1.97671	0.72501	-2.72647	0.00640163	0.0219739
CPQ	27.9178	-1.97648	0.693877	-2.84846	0.00439309	0.0158706
ENSG00000260578	61.6557	-1.97399	0.525868	-3.75378	0.000174189	0.000905028
TMEM132C	38.3728	-1.97183	0.605384	-3.25715	0.00112536	0.00483526
LINC02207	20.7486	-1.97153	0.803851	-2.4526	0.0141826	0.0428238
SLC35E1P1	66.978	-1.96744	0.497863	-3.95176	7.75786e-05	0.000436678
ATP5MC1P4	26.7243	-1.96559	0.721774	-2.72327	0.00646395	0.0221378
PHKA1P1	31.5019	-1.96366	0.727757	-2.69824	0.00697068	0.0235703
RPS27AP16	223.509	-1.96228	0.274376	-7.15178	8.56575e-13	1.46496e-11
CRYAB	26.3336	-1.96083	0.711789	-2.75479	0.00587299	0.0204048
TLK2P1	66.7317	-1.95764	0.459399	-4.26131	2.03231e-05	0.000129069
APCDD1	58.1567	-1.95447	0.490897	-3.98143	6.85011e-05	0.00038979
GAS6-AS1	106.151	-1.95422	0.378536	-5.16257	2.43585e-07	2.14818e-06
ELK4	3759.74	-1.95291	0.0901135	-21.6717	3.79812e-104	1.79008e-101
KANK3	51.4665	-1.95204	0.512467	-3.8091	0.000139474	0.000741481
C20orf203	54.2113	-1.94978	0.526802	-3.70115	0.000214621	0.00109559
ENSG00000270953	85.9	-1.9477	0.425457	-4.57789	4.69695e-06	3.32024e-05
RPL10P9	232.087	-1.94652	0.253481	-7.67918	1.60115e-14	3.28652e-13
DCUN1D2-AS	60.8177	-1.94644	0.500763	-3.88695	0.000101512	0.000556941
TSPEAR-AS2	72.801	-1.94511	0.434012	-4.48169	7.40541e-06	5.07811e-05
ENSG00000249456	45.1931	-1.94432	0.554285	-3.50779	0.000451839	0.00212904
TBC1D3K	191.773	-1.93744	0.273641	-7.08023	1.43914e-12	2.40262e-11
USP9X	7982.21	-1.92959	0.0819569	-23.5439	1.44993e-122	9.11153e-120
ENSG00000269688	21.5112	-1.92902	0.785142	-2.45691	0.0140138	0.0424169
NAT16	42.6007	-1.92788	0.567031	-3.39996	0.000673968	0.00306222
ENSG00000230551	997.26	-1.92722	0.144826	-13.3071	2.10373e-40	2.32244e-38
GAS2L3	1244.52	-1.9232	0.355382	-5.41164	6.24495e-08	5.96924e-07
KAZN	765.317	-1.91998	0.149267	-12.8627	7.30005e-38	7.09958e-36
ENSG00000274756	36.8158	-1.91864	0.611571	-3.13724	0.00170549	0.00698965
CHRNA3	322.472	-1.91797	0.244304	-7.85075	4.13544e-15	9.01701e-14
MIR3186	31.4376	-1.91738	0.651148	-2.94461	0.00323365	0.0121587
ENSG00000286242	59.6013	-1.91663	0.478086	-4.00896	6.09867e-05	0.000351107
RPS6KA5	410.17	-1.91608	0.197712	-9.69128	3.28375e-22	1.29595e-20
MCCC1-AS1	85.1284	-1.91197	0.428482	-4.46218	8.11286e-06	5.51845e-05
TXNRD2	274.195	-1.91182	0.233249	-8.19649	2.47503e-16	6.05974e-15
AK3P3	36.8036	-1.90693	0.601417	-3.17073	0.00152054	0.00630977
ENSG00000288543	27.0275	-1.9058	0.735539	-2.59102	0.00956917	0.0308499
ENSG00000267523	179.607	-1.90396	0.311728	-6.10777	1.01034e-09	1.24554e-08
NR2C2	495.395	-1.89966	0.182083	-10.4329	1.75395e-25	8.64906e-24
ENSG00000279700	70.0284	-1.898	0.440784	-4.30596	1.66264e-05	0.000107429
KIAA1217	715.997	-1.89699	0.174212	-10.889	1.30089e-27	7.31246e-26
RBM12B-AS1	94.1019	-1.89652	0.381861	-4.96651	6.81675e-07	5.61752e-06
PARP12	37.7469	-1.89346	0.612327	-3.09224	0.0019865	0.00799954
ENSG00000236255	104.822	-1.89252	0.364847	-5.18716	2.13522e-07	1.90015e-06
ATP1B2	1017.41	-1.89193	0.172361	-10.9765	4.95532e-28	2.85082e-26
ENSG00000289293	74.8304	-1.88975	0.427627	-4.41916	9.90857e-06	6.63133e-05
H2AC6	57.3903	-1.88625	0.495352	-3.8079	0.000140153	0.000744447
PCDHA5	209.428	-1.8822	0.262613	-7.16719	7.65553e-13	1.31664e-11
TRHDE	24.4615	-1.88082	0.774873	-2.42726	0.0152132	0.0454246
ENSG00000218175	76.3703	-1.87915	0.434543	-4.32443	1.52924e-05	9.93598e-05
ENSG00000226310	29.7369	-1.8791	0.675576	-2.78148	0.0054112	0.0189997
ENSG00000290021	33.2112	-1.87724	0.679431	-2.76296	0.00572802	0.0199728
NFKBIZ	132.572	-1.87716	0.321885	-5.83178	5.48402e-09	6.1399e-08
CLVS2	110.981	-1.87705	0.351403	-5.34158	9.21382e-08	8.65513e-07
CGNL1	220.301	-1.87485	0.291936	-6.42213	1.3438e-10	1.84503e-09
ENSG00000289574	71.8592	-1.87478	0.443045	-4.23157	2.32065e-05	0.000145832
SEZ6L	263.871	-1.86747	0.237282	-7.87027	3.53872e-15	7.75041e-14
HSPA2	153.333	-1.86745	0.304065	-6.14162	8.16857e-10	1.01725e-08
PFKFB2	313.449	-1.86718	0.222898	-8.37682	5.43761e-17	1.4162e-15
RNF152	372.205	-1.86607	0.200444	-9.3097	1.28195e-20	4.48189e-19
CHST15	115.434	-1.86535	0.361424	-5.16112	2.45473e-07	2.16249e-06
PCDHB3	326.047	-1.8638	0.216205	-8.62049	6.66688e-18	1.8652e-16
PTAR1	4879.16	-1.86146	0.0813909	-22.8707	9.10326e-116	4.85006e-113
DLGAP1	162.021	-1.86144	0.292179	-6.37087	1.87956e-10	2.53797e-09
WNK2	1310.47	-1.85937	0.118199	-15.7308	9.2977e-56	1.73945e-53
CCDC62	27.7215	-1.85797	0.738626	-2.51544	0.0118883	0.0369137
LINC01678	35.6365	-1.85607	0.621566	-2.98611	0.00282547	0.010852
ENSG00000284966	42.9526	-1.8545	0.591867	-3.13331	0.00172849	0.0070721
IL1RAPL1	28.708	-1.85431	0.730824	-2.53729	0.0111715	0.0350745
ZNF681	207.98	-1.85399	0.270964	-6.84218	7.79988e-12	1.22617e-10
TNFAIP8L1	686.362	-1.85365	0.176163	-10.5224	6.81377e-26	3.45024e-24
TBC1D3E	277.49	-1.85334	0.250488	-7.3989	1.37313e-13	2.55719e-12
SORCS2	922.111	-1.85312	0.156038	-11.8761	1.57544e-32	1.18076e-30
ENSG00000285857	49.9144	-1.85156	0.520545	-3.55696	0.000375177	0.00179657
ENSG00000255585	158.631	-1.84919	0.2954	-6.25994	3.85132e-10	4.98617e-09
SYNPR-AS1	32.1558	-1.84897	0.653494	-2.82936	0.00466408	0.0167238
ZBTB37	2042.64	-1.84837	0.105121	-17.5833	3.30679e-69	8.90581e-67
LINC01140	45.9429	-1.84553	0.560341	-3.29359	0.000989163	0.00432283
THSD7A	24.695	-1.84406	0.738013	-2.49868	0.0124657	0.0383517
UBE2E4P	55.4569	-1.84319	0.511268	-3.60514	0.000311982	0.00152891
ENSG00000266709	525.134	-1.84258	0.172022	-10.7114	9.00342e-27	4.78646e-25
SMG1P4	127.228	-1.83944	0.349874	-5.25744	1.46077e-07	1.33137e-06
NEURL1B	1720.39	-1.83938	0.111128	-16.552	1.54935e-61	3.42084e-59
LAMB2P1	187.519	-1.83837	0.298767	-6.1532	7.59333e-10	9.47543e-09
MT-ATP8	501.827	-1.83772	0.204045	-9.00646	2.12815e-19	6.75606e-18
ATP1B3-AS1	92.8541	-1.83631	0.392707	-4.67603	2.92485e-06	2.13976e-05
APOE	3388.21	-1.83622	0.0984375	-18.6537	1.17853e-77	3.80045e-75
ENSG00000224647	35.828	-1.83619	0.659809	-2.78291	0.00538737	0.0189296
IRX1	257.573	-1.836	0.247993	-7.40341	1.32727e-13	2.485e-12
SMAD6	139.329	-1.83552	0.317762	-5.77642	7.63069e-09	8.3302e-08
ENSG00000280206	200.349	-1.83019	0.323788	-5.65245	1.58176e-08	1.65808e-07
KCNK6	119.061	-1.82644	0.349122	-5.23152	1.68122e-07	1.51706e-06
ACTG1P10	30.8595	-1.82538	0.654222	-2.79015	0.0052683	0.0185617
ADAM33	297.292	-1.82448	0.219655	-8.30613	9.88711e-17	2.52147e-15
LINC01237	144.401	-1.82376	0.313376	-5.81972	5.89457e-09	6.56954e-08
SLIT1	283.835	-1.82223	0.260159	-7.0043	2.48225e-12	4.06922e-11
RPL7AP10	51.3202	-1.82218	0.516995	-3.52455	0.000424196	0.00201281
CD70	29.0105	-1.81899	0.697158	-2.60915	0.00907678	0.0295556
CDC42EP5	134.903	-1.8184	0.341149	-5.33022	9.80927e-08	9.17579e-07
AHCTF1P1	154.815	-1.81283	0.298306	-6.07707	1.22398e-09	1.49389e-08
SERBP1P5	40.7106	-1.81204	0.606426	-2.98806	0.00280756	0.010795
PHETA2	30.5928	-1.80935	0.656895	-2.7544	0.00588005	0.0204264
KIZ-AS1	32.101	-1.80634	0.673453	-2.68221	0.00731374	0.024544
STMN2	164.204	-1.80473	0.322106	-5.60291	2.10779e-08	2.16685e-07
ENSG00000219201	203.375	-1.80356	0.278443	-6.4773	9.33797e-11	1.30476e-09
ERFL	59.5298	-1.80147	0.487918	-3.69216	0.000222358	0.00112944
ZNF750	36.7167	-1.80142	0.600916	-2.99779	0.00271948	0.0105108
SRGAP1	415.625	-1.80023	0.192391	-9.35715	8.19159e-21	2.90956e-19
FGD5	95.4405	-1.80007	0.389981	-4.6158	3.91586e-06	2.8097e-05
SLC5A4-AS1	140.939	-1.79942	0.323892	-5.55563	2.76617e-08	2.7956e-07
ZNF285BP	27.1805	-1.79653	0.715856	-2.50962	0.012086	0.0374372
ENSG00000272033	32.0707	-1.79402	0.671626	-2.67117	0.00755884	0.0252662
CENPE	2985.14	-1.79212	0.105089	-17.0533	3.3052e-65	8.2657e-63
CREB3L1	355.165	-1.79101	0.235505	-7.60496	2.84997e-14	5.68324e-13
ENSG00000270184	85.0773	-1.79067	0.425322	-4.21015	2.55207e-05	0.000158948
MT-ND5	29103.7	-1.78989	0.19032	-9.40465	5.22031e-21	1.88146e-19
CYP3A5	35.8875	-1.78765	0.62443	-2.86285	0.00419844	0.0152437
PRKG1	172.346	-1.78115	0.294736	-6.04321	1.51081e-09	1.82578e-08
ANOS1	832.16	-1.78105	0.14284	-12.4689	1.10402e-35	9.39492e-34
ELFN2	544.626	-1.78104	0.175405	-10.1538	3.18649e-24	1.43293e-22
GUSBP17	183.397	-1.78061	0.288874	-6.16397	7.09439e-10	8.89812e-09
PABPC1L2A	45.3694	-1.77785	0.5548	-3.20449	0.00135303	0.00568783
ENSG00000281195	55.0739	-1.77344	0.496215	-3.57393	0.000351659	0.00169621
MT-TN	206.565	-1.77262	0.260099	-6.81517	9.41518e-12	1.46692e-10
CPT1A	38.9859	-1.77136	0.601476	-2.94503	0.00322922	0.0121476
NDUFA6-DT	66.3616	-1.76888	0.507319	-3.48673	0.00048897	0.00228522
HEYL	267.5	-1.76814	0.237117	-7.45681	8.86439e-14	1.69328e-12
COL9A3	1177.95	-1.76813	0.146796	-12.0448	2.06568e-33	1.61705e-31
SHB	91.813	-1.76601	0.382431	-4.61787	3.87701e-06	2.78481e-05
TBC1D3H	138.933	-1.76542	0.354635	-4.97814	6.41972e-07	5.31166e-06
ENSG00000271828	33.1521	-1.76499	0.635793	-2.77605	0.00550233	0.0192782
MIATNB	68.5936	-1.76274	0.475632	-3.7061	0.000210474	0.00107639
RNF182	49.6323	-1.76196	0.523633	-3.36488	0.000765781	0.00343658
CCDC183-AS1	69.3455	-1.76159	0.447932	-3.93271	8.39943e-05	0.000469021
DPPA4	1799.73	-1.76094	0.116418	-15.126	1.09105e-51	1.79459e-49
SIX6	57.9247	-1.75553	0.502703	-3.49217	0.000479109	0.0022437
CCT8P1	25.7321	-1.75444	0.720286	-2.43576	0.0148606	0.0445291
NR1D1	158.336	-1.75387	0.331142	-5.29642	1.18093e-07	1.09423e-06
SLC17A9	47.9351	-1.7533	0.563049	-3.11394	0.00184608	0.00748698
IKBKGP1	214.186	-1.75288	0.262272	-6.68343	2.33407e-11	3.48588e-10
GEM	336.731	-1.75045	0.228528	-7.6597	1.86375e-14	3.80323e-13
SPNS2	83.2301	-1.74934	0.404414	-4.32562	1.52103e-05	9.88789e-05
OPRD1	262.33	-1.74927	0.237381	-7.36903	1.71877e-13	3.15769e-12
ZC3H12C	1251.38	-1.74817	0.139329	-12.547	4.12667e-36	3.57373e-34
IRS1	927.622	-1.74712	0.135709	-12.8741	6.30042e-38	6.17643e-36
SNORD62B	52.5236	-1.74178	0.531915	-3.27455	0.00105829	0.00458647
MYCBPAP	134.14	-1.74105	0.325132	-5.3549	8.56059e-08	8.07245e-07
PCDHB17P	37.3727	-1.7378	0.602463	-2.8845	0.00392041	0.014377
SOX4	8864.51	-1.73714	0.0890706	-19.5029	1.03649e-84	3.84882e-82
CENPC	1742.75	-1.73676	0.117734	-14.7516	3.0054e-49	4.66179e-47
SBK2	374.359	-1.73597	0.198826	-8.73108	2.5225e-18	7.29026e-17
STK16P1	57.6799	-1.73489	0.489955	-3.54092	0.00039874	0.00190123
UHMK1	1974.05	-1.73275	0.104144	-16.6379	3.70072e-62	8.32086e-60
FREM1	63.2795	-1.73143	0.477102	-3.62905	0.00028447	0.00140674
GLCCI1	2195.56	-1.73093	0.269997	-6.4109	1.44662e-10	1.97845e-09
PTPN3	287.438	-1.73077	0.232719	-7.43716	1.02871e-13	1.94685e-12
RPL6P27	1163.46	-1.73048	0.130593	-13.2509	4.45611e-40	4.78993e-38
IRX5	38.8283	-1.72901	0.597794	-2.89231	0.00382419	0.0140703
RUNX2	55.5301	-1.7243	0.489479	-3.52274	0.000427116	0.00202432
ENSG00000235893	51.5342	-1.72326	0.505621	-3.4082	0.000653925	0.00298165
SNTG2	43.6108	-1.72145	0.559835	-3.07492	0.0021056	0.00841964
LPAR1	605.748	-1.72019	0.17033	-10.0991	5.57294e-24	2.46093e-22
COL12A1	156.364	-1.71894	0.30332	-5.66709	1.4524e-08	1.52704e-07
EMILIN2	88.1968	-1.7178	0.402622	-4.26654	1.98525e-05	0.000126507
NDE1	983.491	-1.71494	0.340047	-5.04324	4.57703e-07	3.87474e-06
CAB39L	274.805	-1.71447	0.239719	-7.15199	8.55274e-13	1.46376e-11
SLC6A15	462.317	-1.70797	0.180279	-9.47402	2.69266e-21	9.86422e-20
KRR1P1	56.2877	-1.70763	0.49862	-3.4247	0.000615479	0.0028221
IRX3	169.547	-1.7067	0.304747	-5.60038	2.13885e-08	2.19601e-07
IFITM3	1022.44	-1.70474	0.143749	-11.8591	1.93011e-32	1.43343e-30
ENSG00000280385	562.628	-1.70214	0.188073	-9.05045	1.42386e-19	4.57353e-18
TESC	158.554	-1.69921	0.293098	-5.79742	6.73426e-09	7.43438e-08
MED13L	3975.55	-1.69753	0.0965768	-17.577	3.69466e-69	9.84226e-67
COL14A1	162.694	-1.69562	0.292267	-5.80161	6.56809e-09	7.26403e-08
C1orf162	58.2476	-1.69543	0.487808	-3.47561	0.00050969	0.00237155
RPS7P10	42.7153	-1.69504	0.563093	-3.01023	0.00261051	0.0101472
ENSG00000246250	85.2739	-1.69435	0.397328	-4.26435	2.00483e-05	0.000127655
PIM3	1626.98	-1.69315	0.110068	-15.3827	2.13894e-53	3.7713e-51
NHLH2	71.2888	-1.68939	0.432195	-3.90886	9.27321e-05	0.0005136
PCDHAC2	142.831	-1.68792	0.321857	-5.24433	1.5685e-07	1.42321e-06
VEGFC	42.5633	-1.68772	0.554487	-3.04375	0.00233652	0.00922712
RHEBP1	30.851	-1.68702	0.655678	-2.57294	0.0100839	0.0321875
A4GALT	168.437	-1.68632	0.301351	-5.59586	2.19531e-08	2.24834e-07
ENSG00000230612	51.4441	-1.68484	0.506499	-3.32644	0.000879631	0.00389063
MT-TR	69.5593	-1.6843	0.457367	-3.68261	0.000230862	0.00116732
ENSG00000246477	44.8868	-1.68292	0.577819	-2.91254	0.00358503	0.0133164
KIF20A	2649.62	-1.68257	0.102338	-16.4413	9.68653e-61	2.08243e-58
GNG12	244.368	-1.67959	0.242346	-6.93058	4.19129e-12	6.74902e-11
ZC3H11B	87.6789	-1.67929	0.390339	-4.30214	1.69156e-05	0.000109212
KRT8P46	36.5062	-1.67842	0.601533	-2.79024	0.0052669	0.0185595
LMO7	111.844	-1.67735	0.355479	-4.71856	2.37521e-06	1.77528e-05
ENSG00000259366	230.591	-1.67673	0.248118	-6.75779	1.40109e-11	2.14478e-10
PCDH18	2728.46	-1.67395	0.0944414	-17.7248	2.69911e-70	7.34999e-68
CDR2	546.012	-1.67322	0.167276	-10.0027	1.48226e-23	6.31779e-22
PRSS12	32.2549	-1.66994	0.643993	-2.5931	0.00951165	0.0306887
ERVMER34-1	44.0609	-1.66912	0.613483	-2.72072	0.00651398	0.0222905
TSSC2	2116.78	-1.66857	0.106503	-15.6669	2.5458e-55	4.65616e-53
SLC6A1	67.496	-1.66748	0.442999	-3.76408	0.000167162	0.000873147
ENSG00000254701	248.887	-1.6643	0.619572	-2.68621	0.0072268	0.0242756
MEIOC	105.058	-1.66279	0.363684	-4.57209	4.82884e-06	3.4017e-05
MED12L	969.728	-1.66219	0.131801	-12.6114	1.82774e-36	1.64082e-34
STAC2	88.7082	-1.66122	0.39593	-4.19574	2.71981e-05	0.000169095
VSTM2L	543.024	-1.65852	0.224484	-7.38815	1.48889e-13	2.75603e-12
PTPN14	1359.42	-1.65773	0.123075	-13.4693	2.37229e-41	2.75545e-39
PVT1	306.088	-1.6577	0.224807	-7.37387	1.65751e-13	3.05201e-12
C6orf141	958.982	-1.65729	0.136639	-12.129	7.41204e-34	5.85981e-32
HIF3A	1345.12	-1.65581	0.118472	-13.9764	2.17191e-44	2.84648e-42
EFEMP1	1573.35	-1.65533	0.131311	-12.6062	1.95286e-36	1.74674e-34
C2orf16	220.431	-1.65077	0.252115	-6.5477	5.84298e-11	8.35471e-10
ENSG00000279161	82.476	-1.64945	0.436507	-3.77874	0.000157622	0.000828615
GP1BA	201.7	-1.64931	0.261355	-6.31061	2.7794e-10	3.6642e-09
AMZ1	40.5125	-1.64664	0.578944	-2.84421	0.00445217	0.0160556
IFITM1	576.108	-1.64487	0.178841	-9.19738	3.66793e-20	1.24162e-18
PTPRT	77.6128	-1.64452	0.469764	-3.50073	0.00046398	0.00217881
LRRC3B	80.1177	-1.64316	0.433178	-3.79326	0.000148683	0.00078499
ENSG00000259994	116.02	-1.64315	0.342027	-4.80415	1.55408e-06	1.20339e-05
SLITRK2	53.9997	-1.64052	0.494581	-3.31698	0.000909964	0.00401248
TTC28	2985.91	-1.6401	0.104488	-15.6965	1.5977e-55	2.94409e-53
MACF1	14336.9	-1.63765	0.0712342	-22.9897	5.91611e-117	3.29527e-114
ADGRB3	106.159	-1.63633	0.356239	-4.59336	4.36159e-06	3.10197e-05
ELAVL4	150.689	-1.6349	0.307782	-5.31187	1.08505e-07	1.0092e-06
TSPO2	42.6568	-1.63399	0.561529	-2.90989	0.00361558	0.0134197
TBC1D3G	168.92	-1.63338	0.310143	-5.26654	1.39022e-07	1.27085e-06
ENSG00000280347	90.5565	-1.63267	0.387584	-4.21242	2.5265e-05	0.000157469
NT5DC4	35.0393	-1.63114	0.654487	-2.49224	0.0126939	0.0389852
ENSG00000288079	82.9071	-1.63102	0.402772	-4.0495	5.13277e-05	0.000300583
NCCRP1	35.7392	-1.6308	0.60739	-2.68493	0.00725442	0.0243583
ENSG00000287299	31.9336	-1.62944	0.645875	-2.52284	0.0116412	0.036312
NRXN3	280.215	-1.62874	0.225514	-7.22234	5.11001e-13	8.97751e-12
TNFRSF21	1630.79	-1.62809	0.115545	-14.0905	4.3441e-45	5.81777e-43
IGFBP4	955.686	-1.62749	0.139844	-11.6379	2.64325e-31	1.82997e-29
ENSG00000234630	183.767	-1.62738	0.297383	-5.47234	4.44133e-08	4.34003e-07
PCDHA13	33.6757	-1.62695	0.622878	-2.61199	0.00900171	0.0293564
EGF	650.953	-1.62625	0.209038	-7.77966	7.27192e-15	1.54839e-13
ENSG00000228999	43.4681	-1.62534	0.600892	-2.70488	0.00683294	0.0231781
TRPV4	301.568	-1.62119	0.220865	-7.3402	2.13272e-13	3.88903e-12
ENSG00000279861	42.7981	-1.6204	0.567192	-2.85687	0.0042784	0.0155088
CFL1P1	40.5055	-1.62036	0.607178	-2.66867	0.00761528	0.0254237
RPL14P1	146.09	-1.61955	0.321757	-5.03348	4.81666e-07	4.06218e-06
GCNT4	35.3723	-1.61893	0.606444	-2.66954	0.00759552	0.0253681
NPTN-IT1	249.108	-1.61873	0.240272	-6.73707	1.61609e-11	2.45702e-10
SEMA3D	43.1265	-1.61676	0.553688	-2.91998	0.00350051	0.0130619
ENSG00000285865	37.2528	-1.61657	0.596432	-2.7104	0.00672026	0.0228839
ST6GALNAC5	983.915	-1.6159	0.144769	-11.162	6.25911e-29	3.75057e-27
PCDHAC1	118.273	-1.61485	0.354064	-4.5609	5.0936e-06	3.57588e-05
ZFP36	139.926	-1.61349	0.339534	-4.75209	2.01328e-06	1.52713e-05
ATP8B3	61.3204	-1.61253	0.487194	-3.30983	0.000933513	0.00410451
TEAD1	4945.41	-1.6118	0.0869588	-18.5353	1.07236e-76	3.24462e-74
SETBP1	483.291	-1.61063	0.193943	-8.30462	1.00136e-16	2.54842e-15
LRRFIP1P1	29.5724	-1.61042	0.662077	-2.43238	0.0150001	0.0448758
TFAP2A	38.2366	-1.60988	0.587594	-2.73978	0.00614809	0.0212222
DUSP6	1015.77	-1.60645	0.152479	-10.5356	5.92088e-26	3.01056e-24
CCDC144B	44.4881	-1.60389	0.632138	-2.53724	0.0111729	0.0350745
ENSG00000267082	100.425	-1.6038	0.390308	-4.10906	3.97267e-05	0.000238333
PAWR	4298.88	-1.60157	0.0840991	-19.0438	7.39417e-81	2.58881e-78
CHST6	643.87	-1.60096	0.157614	-10.1575	3.06985e-24	1.38812e-22
NDUFV2	170.101	-1.6007	0.285813	-5.60051	2.13728e-08	2.19532e-07
COL18A1	4061.01	-1.60003	0.0975314	-16.4052	1.75417e-60	3.73836e-58
CHD2	5195.89	-1.59721	0.114064	-14.0028	1.49931e-44	1.97554e-42
BNC2	91.8442	-1.59485	0.393935	-4.04851	5.15451e-05	0.00030164
ENSG00000215097	138.015	-1.59484	0.322257	-4.94897	7.46055e-07	6.1172e-06
ENSG00000274964	46.4907	-1.59287	0.571299	-2.78815	0.00530102	0.0186609
ENSG00000277287	66.954	-1.59164	0.442701	-3.59528	0.000324037	0.00158134
MTND2P28	2848.4	-1.59089	0.0976708	-16.2883	1.19582e-59	2.48366e-57
TCIM	102.643	-1.58959	0.385519	-4.12324	3.73581e-05	0.000225566
ENSG00000253667	64.7808	-1.58948	0.453846	-3.50225	0.00046134	0.00216766
ENSG00000265194	92.307	-1.5894	0.385419	-4.12382	3.72636e-05	0.000225106
TCIRG1	371.643	-1.58896	0.203716	-7.79985	6.19804e-15	1.33014e-13
MT-CO1	182928	-1.58786	0.0933609	-17.0078	7.18946e-65	1.76199e-62
TAMALIN	519.421	-1.58785	0.173804	-9.13587	6.48843e-20	2.1489e-18
MCOLN3	39.7881	-1.5862	0.584498	-2.71378	0.00665198	0.0226993
RIPPLY3	165.84	-1.58308	0.307273	-5.15203	2.57688e-07	2.25793e-06
SPINT1	231.729	-1.58171	0.247851	-6.38168	1.75152e-10	2.37687e-09
BUB1	2998.94	-1.58036	0.103637	-15.249	1.6724e-52	2.84633e-50
CCDC61	238.816	-1.58022	0.256021	-6.17224	6.73284e-10	8.47403e-09
NR1I3	46.7824	-1.57854	0.528716	-2.98562	0.00283004	0.0108645
IRF2	211.773	-1.5776	0.276277	-5.71022	1.12831e-08	1.20701e-07
PPFIBP2	69.4201	-1.57526	0.451383	-3.48986	0.000483272	0.00226204
TBX19	89.4314	-1.57355	0.420086	-3.74578	0.000179834	0.000931003
POU6F1	62.584	-1.57348	0.457899	-3.43632	0.000589683	0.00271296
LAMB1	5089.42	-1.57305	0.106437	-14.7792	1.9959e-49	3.13561e-47
PTGS1	172.84	-1.57293	0.285312	-5.51301	3.52741e-08	3.49999e-07
ATP2A3	97.183	-1.5717	0.383027	-4.10336	4.07192e-05	0.000243699
SHC1	2052.55	-1.5711	0.119084	-13.1932	9.60189e-40	1.01432e-37
ANKRD65	36.112	-1.56777	0.604429	-2.59381	0.00949192	0.0306412
TTLL6	63.1804	-1.56735	0.51106	-3.06685	0.00216325	0.00862344
SMG9	1445.66	-1.56374	0.130718	-11.9627	5.57329e-33	4.29529e-31
SNURF	39.7583	-1.56347	0.592396	-2.63923	0.00830944	0.0273757
ENSG00000279530	53.5959	-1.56241	0.551671	-2.83215	0.00462366	0.0165934
PCDHGA11	389.659	-1.55846	0.192107	-8.11243	4.96165e-16	1.18092e-14
ID3	250.526	-1.55795	0.238874	-6.52207	6.93424e-11	9.83475e-10
RARG	263.423	-1.5575	0.242347	-6.42675	1.30363e-10	1.79693e-09
GDF15	292.729	-1.5566	0.248415	-6.26612	3.70156e-10	4.81261e-09
IGSF1	762.771	-1.55276	0.156817	-9.90173	4.09154e-23	1.69671e-21
PCDHGA12	45.4501	-1.55212	0.565655	-2.74394	0.00607075	0.0209877
SLITRK1	215.214	-1.5503	0.283674	-5.46507	4.62712e-08	4.50363e-07
GGN	59.4278	-1.54933	0.484628	-3.19696	0.00138886	0.00581949
MEST	12427.1	-1.54912	0.0972099	-15.9358	3.57531e-57	7.06643e-55
NUFIP2	6240.68	-1.54594	0.0788741	-19.6002	1.54143e-85	5.99643e-83
TSHZ2	623.138	-1.54586	0.182269	-8.48123	2.22822e-17	5.97476e-16
ZNF460	203.012	-1.54474	0.264507	-5.84007	5.21784e-09	5.85526e-08
MARCHF1	532.192	-1.54312	0.170344	-9.05885	1.31836e-19	4.24022e-18
IGSF21	211.646	-1.54163	0.296362	-5.20186	1.97309e-07	1.76226e-06
PHYHIP	180.442	-1.54146	0.291429	-5.2893	1.22784e-07	1.13255e-06
TMPRSS6	63.2996	-1.54059	0.454339	-3.39084	0.000696783	0.00315535
SREK1IP1	2097.44	-1.53732	0.104421	-14.7222	4.64057e-49	7.02044e-47
SOX11	18119.6	-1.53579	0.0839617	-18.2916	9.65776e-75	2.85172e-72
TINCR	365.683	-1.53448	0.241758	-6.34718	2.19294e-10	2.93526e-09
ZNF346-IT1	40.9715	-1.53333	0.572406	-2.67875	0.00738986	0.0247588
APRG1	78.5558	-1.5324	0.408517	-3.75111	0.00017605	0.000912958
NUDT4P2	186.159	-1.53222	0.29649	-5.16786	2.36795e-07	2.09055e-06
SORL1	2655.11	-1.53016	0.098844	-15.4806	4.69255e-54	8.39453e-52
SMIM29	135.719	-1.52985	0.322538	-4.74315	2.10423e-06	1.59217e-05
ENSG00000236364	67.5732	-1.52973	0.454909	-3.36272	0.000771783	0.00345994
ENSG00000263826	45.0345	-1.52966	0.574005	-2.66489	0.0077013	0.0256654
TRAF3IP3	38.1237	-1.52677	0.584596	-2.61167	0.00901017	0.0293723
LRIG3	908.064	-1.52428	0.135624	-11.239	2.62233e-29	1.59871e-27
ENSG00000250848	38.1856	-1.52302	0.583605	-2.60968	0.00906272	0.0295201
KIAA0586	1321.54	-1.52214	0.128758	-11.8218	3.0122e-32	2.19059e-30
CPEB2	163.753	-1.52199	0.287634	-5.29143	1.21364e-07	1.12114e-06
MT-TC	463.403	-1.52022	0.183032	-8.30579	9.91565e-17	2.52612e-15
EDA	128.398	-1.52017	0.333129	-4.5633	5.03546e-06	3.53912e-05
COLCA1	49.6453	-1.51819	0.525434	-2.88941	0.00385969	0.014184
RAI2	39.0023	-1.51787	0.607691	-2.49777	0.0124978	0.0384352
PCDHB16	95.7883	-1.51745	0.417722	-3.63269	0.000280487	0.00138844
FLNB-AS1	43.9691	-1.51737	0.574926	-2.63924	0.00830919	0.0273757
ECT2	4007.17	-1.51616	0.0921921	-16.4457	9.00523e-61	1.9531e-58
GTSE1	1827.79	-1.51085	0.116016	-13.0228	9.07308e-39	9.22668e-37
UNC13A	235.916	-1.51055	0.266099	-5.67667	1.37344e-08	1.44901e-07
XPNPEP3	734.621	-1.50937	0.179093	-8.4279	3.5192e-17	9.32417e-16
GNG8	69.4535	-1.50656	0.479157	-3.14419	0.0016655	0.00684637
ENSG00000258525	55.3767	-1.50369	0.500601	-3.00378	0.00266652	0.0103338
CHST2	324.344	-1.50198	0.215811	-6.95969	3.41013e-12	5.53114e-11
DGKH	866.194	-1.50156	0.158484	-9.47451	2.68005e-21	9.83272e-20
RPL9P7	1371.89	-1.49941	0.348754	-4.29933	1.71318e-05	0.000110549
ENSG00000279207	648.868	-1.49848	0.161597	-9.27294	1.81081e-20	6.26675e-19
ENSG00000188897	214.884	-1.49765	0.266737	-5.61471	1.96895e-08	2.03179e-07
RBMS1	2025.75	-1.4975	0.110335	-13.5722	5.85036e-42	6.99418e-40
PRR11	1813.35	-1.49709	0.11446	-13.0796	4.30932e-39	4.49416e-37
METTL22	1902.89	-1.49674	0.110501	-13.545	8.48708e-42	1.00001e-39
CACNA1B	133.614	-1.49656	0.316557	-4.72761	2.27182e-06	1.70686e-05
GUSBP2	167.056	-1.49609	0.288462	-5.18644	2.1435e-07	1.90613e-06
DET1	144.268	-1.49562	0.326882	-4.5754	4.75302e-06	3.35407e-05
ZNF341	167.316	-1.49502	0.288618	-5.17992	2.2198e-07	1.97112e-06
MT-ND2	18874.3	-1.49436	0.0805863	-18.5436	9.18235e-77	2.81301e-74
MX2	98.2386	-1.49428	0.368454	-4.05553	5.00211e-05	0.000293774
IMPG1	83.2488	-1.49375	0.400942	-3.72559	0.000194862	0.0010033
NOTCH2	8456.12	-1.4926	0.0794872	-18.7779	1.14503e-78	3.74166e-76
ENSG00000253553	132.877	-1.49129	0.32106	-4.64489	3.40253e-06	2.45913e-05
DBP	445.453	-1.49075	0.189207	-7.87895	3.30156e-15	7.25692e-14
MCTP1	99.0545	-1.48981	0.393924	-3.78198	0.000155588	0.000818978
NAV2	670.595	-1.48953	0.154875	-9.61764	6.73594e-22	2.59976e-20
MVP-DT	195.75	-1.48886	0.272879	-5.45612	4.86654e-08	4.71792e-07
COL5A3	180.439	-1.48761	0.273521	-5.43876	5.36539e-08	5.17289e-07
IGFBPL1	1542.26	-1.4873	0.112174	-13.2588	4.01161e-40	4.33113e-38
CCDC186	582.719	-1.48697	0.163077	-9.11821	7.6376e-20	2.51251e-18
ENSG00000203279	89.7629	-1.48305	0.389859	-3.80407	0.000142337	0.000754574
WNT5A	188.89	-1.48017	0.301799	-4.90449	9.36696e-07	7.53662e-06
LHFPL5	400.798	-1.47961	0.200438	-7.38187	1.56079e-13	2.8804e-12
DPH6	190.757	-1.4792	0.308396	-4.79644	1.61512e-06	1.2479e-05
PIF1	1643.58	-1.47886	0.113506	-13.0289	8.38582e-39	8.56332e-37
PCDHA8	108.106	-1.47813	0.360626	-4.09878	4.15339e-05	0.00024803
PDP2	837.388	-1.47346	0.139896	-10.5325	6.11638e-26	3.10352e-24
ENSG00000240591	44.9114	-1.47296	0.54459	-2.70472	0.00683627	0.023183
PLLP	82.7007	-1.47112	0.46467	-3.16596	0.00154574	0.00640346
ENSG00000279041	202.228	-1.46978	0.265549	-5.53487	3.11454e-08	3.12193e-07
PRMT5-DT	100.394	-1.46922	0.368028	-3.99214	6.5481e-05	0.000374276
CREBRF	563.934	-1.46872	0.188635	-7.78604	6.91407e-15	1.47604e-13
PRKN	36.7329	-1.46829	0.612314	-2.39793	0.0164879	0.0486556
ENSG00000285996	59.3098	-1.46631	0.471602	-3.10921	0.00187586	0.00760269
HMCN2	205.737	-1.46629	0.301311	-4.86636	1.1367e-06	9.01559e-06
STAT5A	222.697	-1.46547	0.290365	-5.04699	4.48826e-07	3.80617e-06
CDC20	2856.03	-1.46501	0.122408	-11.9683	5.2078e-33	4.02627e-31
ENSG00000260179	66.7802	-1.4644	0.459556	-3.18655	0.00143978	0.00601231
KMT2C	3316.21	-1.46431	0.099153	-14.7682	2.34877e-49	3.66648e-47
GCNT1	102.411	-1.4638	0.374833	-3.90519	9.41494e-05	0.000520861
TOX	196.05	-1.4632	0.267524	-5.4694	4.51557e-08	4.4038e-07
PCDHGA9	54.0567	-1.46195	0.516318	-2.83149	0.00463312	0.0166201
GATAD2B	2238.93	-1.45847	0.115268	-12.6529	1.07832e-36	9.93514e-35
MT-ND6	11503	-1.45833	0.193748	-7.5269	5.19592e-14	1.01225e-12
TPM1	24445.7	-1.45765	0.0818062	-17.8184	5.08839e-71	1.41712e-68
CA4	132.579	-1.45709	0.35504	-4.10401	4.06055e-05	0.000243137
LRAT	177.059	-1.45606	0.294069	-4.9514	7.36798e-07	6.04534e-06
ZMAT3	1534.9	-1.4541	0.113183	-12.8473	8.90574e-38	8.62695e-36
VWDE	241.918	-1.45267	0.24528	-5.92249	3.17094e-09	3.66919e-08
NEK2	1016.25	-1.45245	0.130954	-11.0913	1.38307e-28	8.20735e-27
ADCY10P1	270.741	-1.45242	0.226326	-6.41737	1.38646e-10	1.90041e-09
BST2	1262.94	-1.45223	0.122249	-11.8793	1.5168e-32	1.1403e-30
ENSG00000197670	60.1245	-1.45147	0.499184	-2.90768	0.00364125	0.0134946
LCMT1-AS2	61.8378	-1.45122	0.473487	-3.06497	0.00217693	0.00867232
PCDHA7	162.542	-1.4512	0.307864	-4.71376	2.43185e-06	1.81375e-05
FRMD3	47.511	-1.45058	0.52753	-2.74976	0.00596385	0.0206823
SEMA6A-AS1	198.223	-1.45041	0.267952	-5.41296	6.19927e-08	5.93054e-07
ERC2	114.398	-1.44895	0.352086	-4.11533	3.86627e-05	0.000232566
KIAA1958	1913.15	-1.44653	0.115269	-12.5492	4.01734e-36	3.49138e-34
ARHGEF10	359.148	-1.4451	0.212018	-6.81591	9.3668e-12	1.46124e-10
CDKN2C	53.3388	-1.44301	0.53311	-2.70678	0.00679384	0.0230838
MT-ATP6	31161.8	-1.44145	0.247708	-5.81918	5.9138e-09	6.58797e-08
MIR4292	94.3711	-1.44072	0.39053	-3.68914	0.000225015	0.00114152
HDAC9	391.944	-1.43828	0.239992	-5.99304	2.05951e-09	2.43603e-08
ADAMTS2	355.738	-1.43816	0.200015	-7.19027	6.46651e-13	1.12478e-11
ANKRD24	288.893	-1.43604	0.223561	-6.42348	1.33191e-10	1.83077e-09
RPL7AP16	41.7114	-1.43385	0.559525	-2.56263	0.0103882	0.0329658
ENSG00000263551	49.2485	-1.43251	0.547425	-2.61681	0.00887552	0.0289874
ENSG00000230732	49.1014	-1.43097	0.522501	-2.7387	0.00616823	0.0212827
GRIN2A	54.2602	-1.43085	0.503633	-2.84106	0.0044964	0.0161865
CCN2	1614.22	-1.42993	0.134389	-10.6403	1.93607e-26	1.01354e-24
DIRAS2	202.6	-1.42981	0.332581	-4.29912	1.71481e-05	0.000110625
ADAM12	151.721	-1.42976	0.298887	-4.7836	1.7218e-06	1.3249e-05
GLIPR1	77.0483	-1.42906	0.421156	-3.39318	0.000690855	0.0031314
EFCAB13	168.59	-1.42804	0.299293	-4.77138	1.82965e-06	1.39953e-05
RAB11FIP2	1289.53	-1.4278	0.138379	-10.3181	5.83919e-25	2.75205e-23
SETD5	13812.1	-1.42703	0.085717	-16.6481	3.12284e-62	7.08653e-60
ACKR4	41.9188	-1.42653	0.580701	-2.45657	0.0140272	0.0424471
DMRTA1	479.062	-1.42456	0.183948	-7.7444	9.60352e-15	2.01509e-13
CEMIP	160.109	-1.42189	0.293262	-4.84854	1.24372e-06	9.77899e-06
ENSG00000263847	90.7303	-1.41941	0.396733	-3.57775	0.00034657	0.00167529
FST	189.604	-1.4188	0.357131	-3.97279	7.1037e-05	0.000403283
ENSG00000255566	43.4815	-1.41819	0.563404	-2.51718	0.01183	0.0367933
DIP2C	1412.81	-1.41769	0.115698	-12.2534	1.61139e-34	1.31639e-32
SMOC1	4013.92	-1.41164	0.0968677	-14.5729	4.18005e-48	6.13441e-46
PPARGC1B	86.8499	-1.4111	0.387682	-3.63983	0.000272819	0.00135514
LDB2	173.77	-1.41047	0.300586	-4.69241	2.7e-06	1.98833e-05
AJUBA	5377.46	-1.4101	0.086248	-16.3493	4.39898e-60	9.29399e-58
RFX3-DT	340.136	-1.40935	0.20444	-6.89372	5.4353e-12	8.68938e-11
PPP1R32	383.696	-1.40749	0.197721	-7.11858	1.09042e-12	1.84303e-11
CNKSR2	483.088	-1.40589	0.185722	-7.56988	3.73583e-14	7.4033e-13
ZUP1	387.533	-1.40549	0.192503	-7.30113	2.85357e-13	5.12347e-12
ENSG00000253854	191.707	-1.40213	0.281192	-4.98636	6.15267e-07	5.10805e-06
GEMIN7-AS1	59.1629	-1.40161	0.47033	-2.98006	0.00288196	0.011043
STX1A	747.461	-1.40103	0.159376	-8.79076	1.48555e-18	4.3446e-17
PCDHA9	97.163	-1.40014	0.425972	-3.28693	0.00101286	0.00441377
ELP4	485.838	-1.39818	0.177825	-7.86264	3.76114e-15	8.22284e-14
DDRGK1	1429.13	-1.3964	0.119256	-11.7092	1.14357e-31	8.03055e-30
GRIP2	182.113	-1.39611	0.305635	-4.56789	4.92653e-06	3.46753e-05
ENSG00000276334	68.246	-1.39515	0.462624	-3.01573	0.00256365	0.00999756
SMC4	4607.73	-1.39508	0.0823916	-16.9323	2.60146e-64	6.13045e-62
ADGRG1	2672.73	-1.39494	0.126253	-11.0487	2.22371e-28	1.30379e-26
CTU2	195.04	-1.39155	0.282381	-4.92791	8.31157e-07	6.75622e-06
UNKL	756.325	-1.39088	0.146175	-9.51518	1.81403e-21	6.71575e-20
ENSG00000270871	172.887	-1.3905	0.295914	-4.69899	2.61455e-06	1.93237e-05
PANK3	5583.1	-1.39005	0.0827546	-16.7973	2.55447e-63	5.96238e-61
PABPN1P1	44.9412	-1.38918	0.537853	-2.58282	0.0097996	0.0314686
ANKRD50	1275.78	-1.38818	0.122072	-11.3718	5.77916e-30	3.73709e-28
ENSG00000244716	771.22	-1.38666	0.160337	-8.64845	5.22048e-18	1.47061e-16
MORF4L1P1	491.725	-1.38641	0.189306	-7.32366	2.41295e-13	4.36432e-12
PIKFYVE	3124.34	-1.38546	0.0927389	-14.9393	1.82831e-50	2.92865e-48
SHPRH	1279.8	-1.38527	0.123552	-11.212	3.5603e-29	2.1598e-27
ENSG00000276337	89.4908	-1.38482	0.389625	-3.55424	0.000379076	0.00181347
AURKA	1324.32	-1.3842	0.123073	-11.247	2.39702e-29	1.46499e-27
GPR137B	202.863	-1.38333	0.265345	-5.21334	1.85472e-07	1.66199e-06
MT-ND3	3820.31	-1.38293	0.302039	-4.57863	4.68037e-06	3.30948e-05
ENSG00000223374	126.508	-1.38231	0.360214	-3.83746	0.000124315	0.000669311
ID4	1271.84	-1.38119	0.144846	-9.53555	1.49087e-21	5.56137e-20
FAM201A	113.721	-1.3793	0.35012	-3.9395	8.16513e-05	0.000457292
NHLRC2	3184.16	-1.37823	0.0960323	-14.3517	1.03883e-46	1.44656e-44
ETFDH	326.364	-1.37779	0.211922	-6.5014	7.95766e-11	1.12084e-09
TPBG	13081.1	-1.37706	0.0719345	-19.1432	1.10198e-81	3.97166e-79
THCAT155	75.2501	-1.37677	0.440136	-3.12806	0.00175962	0.00718356
ELAPOR2	2042.59	-1.37665	0.132057	-10.4247	1.91326e-25	9.37803e-24
PTPRD	2858.71	-1.3735	0.0970864	-14.1472	1.94387e-45	2.6176e-43
SIX5	765.546	-1.37322	0.143195	-9.58989	8.81829e-22	3.35068e-20
SCG5	43.576	-1.37314	0.548252	-2.50457	0.0122599	0.0378419
ANXA2R-OT1	71.5085	-1.37114	0.425256	-3.22427	0.00126293	0.00534946
SLC12A8	55.5653	-1.37044	0.480827	-2.85017	0.00436959	0.0157927
ENSG00000273828	107.341	-1.37035	0.358772	-3.81955	0.000133696	0.000714328
ZSCAN23	289.148	-1.36914	0.233	-5.87613	4.19967e-09	4.77391e-08
KYAT3	476.122	-1.36899	0.188647	-7.25691	3.96041e-13	7.0182e-12
EYA2	41.1834	-1.36877	0.568433	-2.40797	0.0160415	0.0475357
VN1R1	131.871	-1.36875	0.316375	-4.32635	1.51597e-05	9.86444e-05
MAP7	133.514	-1.36796	0.364369	-3.75433	0.000173805	0.000903729
TPCN1	1436.29	-1.36736	0.127625	-10.7139	8.76031e-27	4.66734e-25
TAF1D	2897.77	-1.36694	0.0943395	-14.4896	1.41044e-47	2.03336e-45
USP9Y	2258.21	-1.36669	0.107498	-12.7137	4.9636e-37	4.64305e-35
ERO1B	147.172	-1.36573	0.304926	-4.47888	7.50366e-06	5.1383e-05
ENSG00000279568	63.2482	-1.36267	0.461339	-2.95373	0.00313961	0.0118597
RBM33	5183.71	-1.3621	0.0898477	-15.1601	6.50075e-52	1.08381e-49
FHIT	64.326	-1.36156	0.44991	-3.02631	0.00247562	0.00969054
FUT1	81.6275	-1.36109	0.414047	-3.28729	0.00101158	0.00440977
HUS1	329.212	-1.35838	0.209031	-6.49846	8.11468e-11	1.14034e-09
MIB1	5191.16	-1.35723	0.0793256	-17.1096	1.25926e-65	3.18165e-63
PPM1K	355.413	-1.35426	0.225816	-5.9972	2.00749e-09	2.38024e-08
LRRN3	69.6674	-1.35409	0.443819	-3.05099	0.00228089	0.00903945
ENSG00000231731	160.603	-1.35383	0.290378	-4.66232	3.12665e-06	2.27653e-05
ILDR2	1627.23	-1.35372	0.111454	-12.146	6.02143e-34	4.80695e-32
RASGEF1A	104.402	-1.35223	0.405853	-3.33181	0.000862831	0.00382253
ENSG00000267793	80.818	-1.34727	0.420567	-3.20347	0.00135781	0.005705
FCSK	352.484	-1.34701	0.204411	-6.58969	4.40752e-11	6.41065e-10
FRA10AC1	979.462	-1.34672	0.144567	-9.31553	1.21343e-20	4.24838e-19
RALGPS1	587.524	-1.34501	0.166457	-8.08024	6.46398e-16	1.5262e-14
EPCAM	104.252	-1.3427	0.38624	-3.47634	0.000508309	0.00236612
ENSG00000285863	48.6161	-1.34099	0.535366	-2.50481	0.0122517	0.0378214
BPTF	5783.01	-1.33831	0.0868491	-15.4095	1.41209e-53	2.50779e-51
TBC1D10C	68.6916	-1.3376	0.46643	-2.86775	0.00413404	0.0150456
ZNF521	3776.69	-1.33759	0.108225	-12.3594	4.33636e-35	3.61482e-33
UVSSA	2938.74	-1.33694	0.106111	-12.5994	2.12773e-36	1.88936e-34
ITSN2	385.265	-1.33659	0.216372	-6.17729	6.52105e-10	8.22532e-09
TSC22D2	1239.74	-1.33656	0.145162	-9.20738	3.34184e-20	1.13438e-18
DDX60	79.8464	-1.33649	0.458809	-2.91296	0.00358016	0.013309
DIP2B	2273.98	-1.33506	0.115408	-11.5681	5.97777e-31	4.06953e-29
BCL6	632.048	-1.33506	0.163096	-8.18572	2.70674e-16	6.61385e-15
ENSG00000272108	230.797	-1.33494	0.28948	-4.61152	3.99738e-06	2.86205e-05
TJP2	154.205	-1.33478	0.312224	-4.27508	1.91068e-05	0.000122265
BMS1P2	146.983	-1.33398	0.309747	-4.30667	1.65728e-05	0.000107139
ASB1	1302.72	-1.33207	0.125335	-10.628	2.20759e-26	1.15114e-24
GPC6	941.31	-1.33041	0.133462	-9.96841	2.09561e-23	8.8246e-22
ENSG00000280077	96.7323	-1.33014	0.423933	-3.13762	0.00170328	0.00698178
MT-ND4	70297.4	-1.32839	0.209051	-6.35437	2.09284e-10	2.81049e-09
ZNF579	1248.8	-1.32762	0.124485	-10.6649	1.48637e-26	7.81714e-25
ENSG00000276115	46.2051	-1.32741	0.527617	-2.51586	0.0118743	0.0368841
AFF1	2464.36	-1.32736	0.103517	-12.8226	1.22535e-37	1.18232e-35
PLK1	3028.28	-1.32695	0.121915	-10.8842	1.37095e-27	7.67105e-26
PRDM10	733.287	-1.32663	0.165663	-8.00797	1.16622e-15	2.68373e-14
PROX1	124.543	-1.32659	0.331876	-3.99725	6.40813e-05	0.000367541
MYO5A	1638.38	-1.32612	0.107718	-12.311	7.90034e-35	6.54127e-33
ERMARD	396.565	-1.32353	0.203978	-6.48858	8.66464e-11	1.21414e-09
DANT2	61.8845	-1.32333	0.474602	-2.7883	0.0052985	0.0186547
CPNE1	3657.66	-1.32213	0.104679	-12.6304	1.43604e-36	1.30834e-34
AXL	2473.99	-1.32189	0.114102	-11.5851	4.90351e-31	3.36625e-29
NRXN1	282.826	-1.32029	0.228463	-5.77901	7.51415e-09	8.21029e-08
GAN	1299.41	-1.3202	0.124995	-10.562	4.46828e-26	2.29097e-24
ENSG00000285103	259.905	-1.32004	0.254511	-5.18659	2.14179e-07	1.9053e-06
ZNF236	665.033	-1.31979	0.170109	-7.75853	8.59183e-15	1.81525e-13
RPL5P34	44.2435	-1.31966	0.54725	-2.41144	0.0158898	0.0471348
ENSG00000284471	153.241	-1.31921	0.294604	-4.4779	7.53817e-06	5.15904e-05
SLC38A5	82.7558	-1.31915	0.399996	-3.2979	0.000974121	0.00426165
STK3	353.254	-1.31656	0.234131	-5.62318	1.87475e-08	1.93866e-07
C9orf40	558.826	-1.31391	0.164943	-7.96583	1.64118e-15	3.72771e-14
YIPF2	453.138	-1.31385	0.185038	-7.10046	1.24345e-12	2.08586e-11
GABRA3	155.281	-1.31373	0.332276	-3.95373	7.69424e-05	0.000433196
ADAT3	116.911	-1.3126	0.361418	-3.63181	0.000281438	0.00139287
FHIP1A	289.684	-1.31251	0.232193	-5.65268	1.57963e-08	1.65656e-07
HMBOX1	771.13	-1.31219	0.14454	-9.07837	1.10208e-19	3.57745e-18
OR2A9P	106.817	-1.31144	0.351301	-3.73308	0.000189149	0.000976343
UBE2S	5982.66	-1.31093	0.0787431	-16.6482	3.117e-62	7.08653e-60
ENSG00000288815	70.414	-1.30943	0.446938	-2.92978	0.00339207	0.0126901
ENSG00000273599	140.162	-1.3092	0.31271	-4.18665	2.83107e-05	0.0001753
CLSTN2	57.0444	-1.30882	0.476554	-2.74642	0.00602498	0.0208589
ST14	55.4425	-1.30827	0.48224	-2.7129	0.00666975	0.0227493
ARID2	2291.6	-1.30717	0.106572	-12.2656	1.38553e-34	1.13567e-32
ZFAS1	1007.42	-1.30662	0.158956	-8.22002	2.03474e-16	5.0118e-15
NOTCH2NLC	487.192	-1.3058	0.181689	-7.18702	6.62221e-13	1.14779e-11
ENSG00000230202	521.201	-1.305	0.172106	-7.5825	3.38965e-14	6.74298e-13
MOB1B	1754.54	-1.30457	0.10976	-11.8857	1.40469e-32	1.05926e-30
MT-CO2	32323.1	-1.30457	0.235461	-5.54049	3.0163e-08	3.03089e-07
XRN1	1339.4	-1.30429	0.126401	-10.3187	5.79982e-25	2.73877e-23
PWWP3A	3573.23	-1.303	0.0974571	-13.37	9.05597e-41	1.0323e-38
KIAA1109	2803.25	-1.3009	0.0955831	-13.6101	3.48631e-42	4.18836e-40
ENSG00000228302	56.7028	-1.30055	0.501156	-2.5951	0.00945631	0.0305463
DIAPH3	519.285	-1.29964	0.176854	-7.34864	2.00236e-13	3.6677e-12
MT-ND1	20121	-1.29949	0.195476	-6.6478	2.97502e-11	4.40023e-10
HS3ST3B1	587.009	-1.29714	0.167605	-7.73926	9.99985e-15	2.08931e-13
UBR5	6286.65	-1.29563	0.0781843	-16.5714	1.12095e-61	2.49748e-59
TRIM66	347.481	-1.29546	0.203142	-6.37708	1.80491e-10	2.44256e-09
DPP10	129.314	-1.2951	0.343319	-3.7723	0.000161747	0.00084703
RANGAP1	3883.95	-1.29444	0.0914382	-14.1565	1.70338e-45	2.30643e-43
VASN	779.682	-1.29427	0.143507	-9.01884	1.9009e-19	6.05816e-18
ENTPD4	4060.44	-1.29357	0.0887572	-14.5743	4.09231e-48	6.04183e-46
RGS16	939.04	-1.2917	0.132972	-9.71404	2.62704e-22	1.04859e-20
LHFPL1	63.3627	-1.291	0.466287	-2.76869	0.00562817	0.0196797
HOMER3-AS1	81.7269	-1.29082	0.426196	-3.0287	0.00245606	0.00963091
HTRA1	140.633	-1.29013	0.306271	-4.21237	2.52703e-05	0.000157469
MAZ	1499.13	-1.28988	0.111119	-11.6081	3.74659e-31	2.57925e-29
UGT3A1	58.0745	-1.28973	0.479801	-2.68805	0.00718713	0.0241721
SNTB2	1086.7	-1.28951	0.125645	-10.2631	1.03363e-24	4.79788e-23
ENSG00000272849	319.102	-1.28938	0.226711	-5.68732	1.29047e-08	1.36853e-07
NFXL1	581.911	-1.28862	0.175883	-7.32656	2.36129e-13	4.28353e-12
NBEA	1305.01	-1.28835	0.12479	-10.3241	5.48327e-25	2.59428e-23
UBALD2	807.87	-1.28811	0.150339	-8.56802	1.05275e-17	2.89369e-16
KHDRBS2	178.632	-1.28733	0.279904	-4.59919	4.2413e-06	3.02696e-05
LRIG1	3115.09	-1.287	0.120299	-10.6983	1.03668e-26	5.48748e-25
RPL21P16	1287.09	-1.2869	0.119503	-10.7688	4.83113e-27	2.62531e-25
SGK1	63.1009	-1.28653	0.474732	-2.71001	0.00672814	0.022905
RASA4	1421.01	-1.28609	0.117594	-10.9367	7.6923e-28	4.39448e-26
FUT9	567.857	-1.2857	0.16642	-7.72564	1.11294e-14	2.31545e-13
EHBP1-AS1	58.6112	-1.28331	0.494144	-2.59704	0.00940317	0.0304027
EMX1	84.3934	-1.28184	0.430826	-2.9753	0.00292698	0.0111841
RBPMS2	389.745	-1.27998	0.216751	-5.90532	3.51963e-09	4.04403e-08
GUSBP9	225.301	-1.27993	0.254531	-5.02861	4.94058e-07	4.16096e-06
RGS3	641.391	-1.27755	0.174206	-7.3336	2.24056e-13	4.07356e-12
SBK3	416.894	-1.27728	0.216597	-5.89704	3.70086e-09	4.24033e-08
CTNND2	400.87	-1.27568	0.213644	-5.97106	2.35724e-09	2.76682e-08
KCNH8	131.433	-1.27463	0.333912	-3.81725	0.000134947	0.000720228
RBPMS	2438.88	-1.27453	0.0976121	-13.0571	5.7892e-39	5.98657e-37
TOP2A	14686.4	-1.27337	0.0832144	-15.3023	7.38555e-53	1.27468e-50
SCN1B	141.012	-1.26895	0.318187	-3.98806	6.66157e-05	0.000380121
INTS6	503.408	-1.26791	0.179749	-7.05376	1.74144e-12	2.89155e-11
SERINC5	2065.48	-1.26743	0.110897	-11.4289	2.99867e-30	1.95456e-28
MRPS31P5	75.6798	-1.26671	0.416673	-3.04005	0.00236536	0.00932598
KLHL24	1845.38	-1.26618	0.111814	-11.324	9.98024e-30	6.23969e-28
PCDHA10	570.849	-1.26605	0.164052	-7.71739	1.18737e-14	2.46193e-13
NADK2-AS1	82.9744	-1.26549	0.395867	-3.19675	0.00138985	0.00582264
BCAM	1572.47	-1.26523	0.109973	-11.5049	1.24577e-30	8.34188e-29
DLGAP5	2409.55	-1.26491	0.0957819	-13.2062	8.08455e-40	8.57732e-38
CACNA1E	274.146	-1.26254	0.259814	-4.8594	1.17745e-06	9.30566e-06
GNAL	215.304	-1.26168	0.249968	-5.04739	4.47894e-07	3.79958e-06
ENSG00000204745	175.34	-1.26106	0.301924	-4.17673	2.95731e-05	0.000182242
ENSG00000288595	171.563	-1.25928	0.294736	-4.27256	1.93238e-05	0.000123426
MCF2L2	111.519	-1.25707	0.342724	-3.66788	0.000244567	0.0012285
RICTOR	1391.05	-1.25652	0.115219	-10.9055	1.08454e-27	6.13854e-26
SLC35F1	488.619	-1.25622	0.191136	-6.57238	4.95157e-11	7.13842e-10
UBE2C	2795.69	-1.25569	0.112125	-11.199	4.1259e-29	2.49058e-27
G2E3	2062.49	-1.25515	0.106089	-11.831	2.6987e-32	1.97432e-30
UBE2V1	381.998	-1.25482	0.195973	-6.40306	1.52295e-10	2.07936e-09
RHOF	132.941	-1.25464	0.344212	-3.64497	0.000267425	0.00133131
TBC1D31	624.489	-1.25464	0.155521	-8.06734	7.18484e-16	1.68827e-14
TSPO	96.9763	-1.25438	0.365508	-3.43188	0.000599404	0.00275458
HERC1	2570.41	-1.25423	0.0940747	-13.3323	1.50292e-40	1.67425e-38
LINC00877	86.8019	-1.25415	0.457864	-2.73913	0.00616028	0.0212613
FREM2	1563.98	-1.2537	0.135234	-9.2706	1.85096e-20	6.38921e-19
PTPRG	2809.83	-1.25319	0.0961426	-13.0347	7.76911e-39	7.96675e-37
MXD3	1026.52	-1.25298	0.128189	-9.7745	1.44869e-22	5.85882e-21
ELAVL3	304.32	-1.25245	0.221859	-5.64528	1.64917e-08	1.72357e-07
PCDHB4	267.695	-1.25156	0.226416	-5.52771	3.24442e-08	3.24283e-07
GPC4	910.298	-1.2509	0.135203	-9.252	2.20322e-20	7.56254e-19
RNF125	210.017	-1.25045	0.256244	-4.87992	1.06127e-06	8.45016e-06
ENSG00000230623	97.1478	-1.25006	0.382123	-3.27136	0.00107032	0.00463125
PAPLN-AS1	95.5143	-1.24938	0.389165	-3.21041	0.00132544	0.0055872
BBS9	717.065	-1.24874	0.393207	-3.17577	0.00149437	0.00621168
TBC1D3D	504.458	-1.24811	0.192962	-6.46815	9.92075e-11	1.38225e-09
ENSG00000270060	53.6544	-1.24781	0.493355	-2.52924	0.0114311	0.0357686
ANKRD26	1149.85	-1.24603	0.125637	-9.91768	3.48773e-23	1.45617e-21
ENSG00000241860	734.314	-1.24525	0.155117	-8.02782	9.92214e-16	2.29841e-14
ITGA4	74.672	-1.24485	0.428117	-2.90774	0.0036405	0.0134939
PRKX	762.857	-1.24459	0.146634	-8.48773	2.10711e-17	5.67485e-16
COL6A2	2029.27	-1.24269	0.10213	-12.1677	4.62009e-34	3.71243e-32
ZNF805	357.696	-1.2426	0.200078	-6.21055	5.27981e-10	6.73946e-09
KIF14	1828.15	-1.24079	0.107889	-11.5006	1.30926e-30	8.74317e-29
ATP13A3	3729.06	-1.24069	0.0873452	-14.2044	8.59979e-46	1.18407e-43
PSME4	2599.78	-1.23943	0.105915	-11.7022	1.2422e-31	8.69823e-30
BCHE	426.083	-1.23938	0.183971	-6.73681	1.61905e-11	2.46e-10
LINC01473	105.046	-1.23828	0.354894	-3.48914	0.000484574	0.00226726
SPAG9	4822.2	-1.23696	0.0806316	-15.3409	4.07286e-53	7.07927e-51
MBD5	550.05	-1.23696	0.166575	-7.4258	1.12098e-13	2.11169e-12
MBNL3	234.638	-1.23675	0.245274	-5.04229	4.59986e-07	3.89139e-06
ALG10	262.386	-1.2364	0.266122	-4.646	3.38429e-06	2.44812e-05
MIR4435-2HG	212.813	-1.23541	0.255059	-4.84363	1.27487e-06	1.00015e-05
MALAT1	588.061	-1.2344	0.168291	-7.33491	2.21873e-13	4.03687e-12
RGPD2	2164.91	-1.23331	0.1074	-11.4833	1.60069e-30	1.06026e-28
ACAP2-IT1	59.3961	-1.23329	0.47443	-2.59952	0.00933538	0.0302314
TRIM4	256.788	-1.23017	0.244937	-5.02242	5.10256e-07	4.28412e-06
RLIM	2292.76	-1.22985	0.0976655	-12.5925	2.32186e-36	2.0543e-34
DGKI	256.95	-1.22937	0.240393	-5.11401	3.15392e-07	2.73422e-06
KIF2C	3033.13	-1.22932	0.103345	-11.8953	1.25191e-32	9.46969e-31
HHLA3	85.4811	-1.22854	0.411125	-2.98825	0.0028058	0.0107917
C2orf69	792.554	-1.22812	0.147049	-8.35176	6.72519e-17	1.74229e-15
RANP4	93.8237	-1.22649	0.380622	-3.22234	0.00127148	0.00538196
DLL1	5088.57	-1.22608	0.0971299	-12.623	1.5761e-36	1.43063e-34
RAPH1	136.926	-1.22514	0.328016	-3.735	0.000187714	0.000969546
HCG11	527.061	-1.22392	0.174065	-7.03136	2.04537e-12	3.37789e-11
INCENP	2772.01	-1.22321	0.0917287	-13.3351	1.44663e-40	1.61957e-38
DSC3	81.5513	-1.2229	0.411462	-2.97209	0.00295776	0.0112771
NLGN1	714.449	-1.2197	0.152769	-7.98395	1.41718e-15	3.23091e-14
SIPA1L3	1417.95	-1.21967	0.1231	-9.90799	3.84294e-23	1.59903e-21
TMPRSS5	113.786	-1.21943	0.344648	-3.5382	0.000402867	0.00191979
CCNB2	2232.72	-1.21917	0.270915	-4.50019	6.78937e-06	4.68979e-05
GUSBP13	320.968	-1.21909	0.288401	-4.22705	2.36774e-05	0.000148525
TMEM108	249.906	-1.21897	0.239802	-5.08322	3.71095e-07	3.1878e-06
TKFC	797.591	-1.21827	0.149247	-8.16276	3.27462e-16	7.91463e-15
KPNA2	8166.3	-1.21819	0.0884629	-13.7706	3.82984e-43	4.85985e-41
HNRNPCP2	277.38	-1.21778	0.229831	-5.29861	1.16688e-07	1.08161e-06
ACOXL	167.053	-1.21759	0.339329	-3.58824	0.000332918	0.00161929
PRPF31-AS1	75.7643	-1.2163	0.413928	-2.93844	0.00329865	0.0123822
MT-RNR2	71845.4	-1.21611	0.0771773	-15.7574	6.11348e-56	1.15253e-53
RPS2P46	1176.79	-1.21603	0.154626	-7.86433	3.71076e-15	8.11993e-14
MYO5B	415.243	-1.21526	0.192157	-6.32428	2.5441e-10	3.37397e-09
NDST4	143.094	-1.21503	0.306561	-3.96343	7.38804e-05	0.000417588
RNF26	1928.74	-1.2133	0.117658	-10.3121	6.21246e-25	2.92236e-23
ENSG00000254461	56.09	-1.21296	0.484422	-2.50393	0.0122824	0.0378923
ULK2	781.09	-1.21023	0.157429	-7.6875	1.50043e-14	3.08753e-13
GNB1L	146.398	-1.21012	0.308122	-3.92743	8.58598e-05	0.000478456
NCOR2	5630.73	-1.21012	0.0968223	-12.4983	7.62192e-36	6.5314e-34
GRIA4	59.0963	-1.20996	0.480684	-2.51717	0.0118301	0.0367933
GATM	233.919	-1.20959	0.245717	-4.92267	8.53695e-07	6.92106e-06
SEC24A	742.283	-1.20872	0.145115	-8.32943	8.12321e-17	2.08902e-15
ZNF503	171.022	-1.20799	0.344038	-3.51122	0.000446057	0.00210594
ACAP2	1858.39	-1.20797	0.104556	-11.5533	7.10185e-31	4.82139e-29
BIRC6	2963.41	-1.20494	0.0956987	-12.591	2.36645e-36	2.08622e-34
ENSG00000232611	479.445	-1.20182	0.18246	-6.58674	4.49577e-11	6.51993e-10
ENSG00000286797	108.058	-1.19829	0.3539	-3.38597	0.000709278	0.00320719
SCAF4	3184.24	-1.19802	0.0911465	-13.1439	1.84487e-39	1.93223e-37
ENSG00000279254	77.5927	-1.19706	0.412495	-2.902	0.00370785	0.0137
LINC02315	125.875	-1.19648	0.365757	-3.27123	0.00107079	0.00463248
ZNF573	158.465	-1.19534	0.343926	-3.47557	0.000509765	0.00237155
ARHGAP19	1374.88	-1.19482	0.127775	-9.35098	8.68393e-21	3.07552e-19
BAHCC1	3831.08	-1.19377	0.0978514	-12.1998	3.11631e-34	2.52895e-32
SLC30A7	806.085	-1.19315	0.154104	-7.7425	9.7484e-15	2.04374e-13
PIGF	551.597	-1.19229	0.163605	-7.2876	3.15521e-13	5.63614e-12
SHISAL2B	251.045	-1.19012	0.24452	-4.86718	1.13202e-06	8.98136e-06
FAM117B	821.205	-1.18938	0.160738	-7.3995	1.36697e-13	2.54767e-12
COBLL1	55.8627	-1.18928	0.492478	-2.41489	0.0157399	0.0467694
PIM1	387.2	-1.18753	0.212102	-5.59886	2.15765e-08	2.21439e-07
UBA7	111.424	-1.18702	0.356321	-3.33133	0.000864322	0.00382845
TRIM5	281.89	-1.18653	0.239822	-4.94755	7.51547e-07	6.15812e-06
SOX10	123.891	-1.18633	0.342912	-3.45957	0.000541045	0.00250613
ENSG00000288899	87.4726	-1.18542	0.430086	-2.75623	0.00584714	0.020338
MRPL45P2	93.563	-1.18494	0.382322	-3.09932	0.00193964	0.00783186
AFAP1	115.163	-1.18462	0.347869	-3.40537	0.00066075	0.00300998
JPH1	106.6	-1.18423	0.363656	-3.25647	0.00112807	0.00484521
SHANK2	439.985	-1.18347	0.193033	-6.13091	8.73771e-10	1.08427e-08
TBC1D32	440.924	-1.18305	0.195857	-6.04036	1.53767e-09	1.85459e-08
OLFML2B	144.627	-1.183	0.323645	-3.65523	0.000256953	0.00128466
SASH1	770.423	-1.18234	0.142883	-8.27487	1.28601e-16	3.24922e-15
NPIPA8	114.212	-1.18166	0.352887	-3.34854	0.000812376	0.00362061
ENSG00000265916	71.4134	-1.18106	0.425348	-2.77669	0.00549153	0.0192514
MYO5C	931.618	-1.18068	0.141829	-8.32467	8.45624e-17	2.17011e-15
TMEM54	166.103	-1.18033	0.320094	-3.68745	0.000226512	0.00114769
SGSM1	302.256	-1.18007	0.247355	-4.77076	1.83532e-06	1.40328e-05
TENT5B	176.964	-1.1798	0.300518	-3.9259	8.64045e-05	0.000481273
CLDN4	373.692	-1.17952	0.207617	-5.68123	1.33733e-08	1.41456e-07
HDAC4	738.165	-1.178	0.165177	-7.13176	9.90949e-13	1.6852e-11
USP45	786.077	-1.17763	0.141115	-8.34519	7.11014e-17	1.83427e-15
IRS2	3445.25	-1.17718	0.105638	-11.1436	7.69671e-29	4.58956e-27
ZNF296	94.6785	-1.17714	0.413994	-2.84338	0.00446382	0.0160849
FRYL	2228.07	-1.17703	0.11895	-9.89511	4.37144e-23	1.80666e-21
CITED2	3291.12	-1.177	0.088305	-13.3288	1.57436e-40	1.7459e-38
ABAT	160.06	-1.17694	0.341359	-3.4478	0.00056518	0.00260757
NUDT12	559.92	-1.176	0.190961	-6.15832	7.35191e-10	9.1882e-09
ANLN	2540.92	-1.17465	0.0940782	-12.4859	8.9123e-36	7.61055e-34
REV3L	1180.76	-1.1746	0.129819	-9.04801	1.45598e-19	4.67058e-18
DPP6	141.751	-1.17393	0.325376	-3.60791	0.000308668	0.00151387
RGPD1	1940.26	-1.17346	0.119182	-9.84592	7.13804e-23	2.9303e-21
NFAT5	2530.7	-1.17285	0.0981105	-11.9543	6.16265e-33	4.73461e-31
PARD3B	228.217	-1.17279	0.248948	-4.71099	2.4652e-06	1.83415e-05
MBNL2	856.961	-1.17129	0.14332	-8.17251	3.02047e-16	7.33655e-15
MCC	239.32	-1.17128	0.239003	-4.90067	9.55091e-07	7.67958e-06
ANKRD36C	595.791	-1.17127	0.158893	-7.37146	1.68773e-13	3.10532e-12
TTC39B	208.866	-1.17122	0.255475	-4.58449	4.5509e-06	3.22453e-05
CDC25B	943.388	-1.17089	0.162514	-7.20486	5.81038e-13	1.0157e-11
PCDHA3	315.759	-1.17077	0.212547	-5.50829	3.62345e-08	3.58947e-07
NEB	168.451	-1.17028	0.29129	-4.0176	5.87945e-05	0.000339923
LINC02076	245.797	-1.17024	0.246765	-4.74233	2.11271e-06	1.5976e-05
SETD1B	1230.18	-1.16953	0.121135	-9.65477	4.69232e-22	1.82829e-20
ENSG00000271109	69.9694	-1.16744	0.428075	-2.72719	0.00638768	0.021938
KLHL11	360.317	-1.16615	0.198682	-5.86942	4.37321e-09	4.9528e-08
CDKN3	298.201	-1.16597	0.233253	-4.99874	5.77068e-07	4.80884e-06
PTPRM	529.589	-1.16585	0.169742	-6.86836	6.49429e-12	1.02751e-10
RIPK4	101.826	-1.16409	0.370057	-3.14569	0.00165693	0.00681801
BTAF1	6923.56	-1.16355	0.087043	-13.3676	9.35499e-41	1.06144e-38
ADCY9	359.87	-1.16348	0.208558	-5.57869	2.42334e-08	2.46949e-07
YOD1	610.06	-1.16309	0.163367	-7.11945	1.08357e-12	1.83272e-11
ATCAY	1656	-1.16303	0.119624	-9.72235	2.42129e-22	9.69624e-21
WWC3	888.131	-1.16286	0.136102	-8.54401	1.29644e-17	3.54611e-16
HSD17B11	213.908	-1.16285	0.286122	-4.06418	4.82009e-05	0.000284173
RO60	1600.6	-1.1628	0.108463	-10.7207	8.14027e-27	4.34644e-25
FGD4	1546.26	-1.16237	0.123088	-9.44338	3.6093e-21	1.31242e-19
STK17B	331.083	-1.16179	0.229999	-5.05127	4.38885e-07	3.72702e-06
SATB1	1213.33	-1.16145	0.126319	-9.19463	3.76273e-20	1.27196e-18
STARD9	2786.06	-1.16078	0.0918251	-12.6412	1.25201e-36	1.14923e-34
TMEM63C	202.718	-1.16077	0.256327	-4.52848	5.94084e-06	4.13631e-05
ZC3H6	1028.66	-1.16058	0.131305	-8.83878	9.67657e-19	2.90629e-17
DM1-AS	105.595	-1.16005	0.354597	-3.27144	0.00106999	0.00463066
RPS15P4	154.929	-1.15915	0.303759	-3.81604	0.000135613	0.000723466
NUDT3	216.338	-1.15904	0.25003	-4.63562	3.55863e-06	2.56363e-05
TLE3	1428.93	-1.15852	0.124667	-9.29291	1.50122e-20	5.22613e-19
PARP14	88.1011	-1.15802	0.397325	-2.91455	0.00356206	0.0132593
CPNE7	313.418	-1.15753	0.237671	-4.87031	1.11424e-06	8.85176e-06
MTF2	4218.25	-1.15599	0.0839479	-13.7703	3.84695e-43	4.85985e-41
PHF8	1634.11	-1.15537	0.110401	-10.4652	1.24752e-25	6.22694e-24
EIF4A2	8378.96	-1.15492	0.08431	-13.6985	1.03575e-42	1.28202e-40
ENSG00000279989	62.3286	-1.15318	0.457051	-2.5231	0.0116327	0.03629
SAPCD2	467.678	-1.15263	0.17856	-6.45515	1.08112e-10	1.5012e-09
KNL1	1898.29	-1.1522	0.105581	-10.913	9.99038e-28	5.66769e-26
ENSG00000278467	69.7102	-1.15051	0.447302	-2.57211	0.010108	0.0322561
HCFC1	6203.05	-1.1499	0.0817343	-14.0687	5.91276e-45	7.87555e-43
TMEFF1	516.176	-1.14925	0.178123	-6.452	1.10385e-10	1.53102e-09
AMOT	670.395	-1.14843	0.160665	-7.14799	8.80573e-13	1.50286e-11
TGFBR3	378.431	-1.14801	0.194091	-5.91479	3.323e-09	3.83248e-08
KCNT2	727.248	-1.14685	0.156018	-7.35077	1.97072e-13	3.61515e-12
MT-ND4L	6482.03	-1.14621	0.0932679	-12.2894	1.03253e-34	8.52028e-33
ZZEF1	1079.54	-1.14609	0.127622	-8.98037	2.69859e-19	8.47912e-18
CDKN1A	2986.49	-1.14487	0.127122	-9.00603	2.13652e-19	6.7651e-18
H2BC12	76.286	-1.14321	0.424878	-2.69068	0.00713069	0.0240082
KLHL35	127.62	-1.14295	0.325581	-3.51049	0.00044728	0.00211009
PTMAP5	74.8775	-1.14244	0.420202	-2.7188	0.00655199	0.0223924
INO80D	570.987	-1.14203	0.163266	-6.99489	2.65462e-12	4.33729e-11
SELENOP	167.564	-1.14184	0.290539	-3.93008	8.49171e-05	0.000473419
PPP1R14A	83.1587	-1.14105	0.445938	-2.55876	0.0105045	0.0332572
MT-TP	425.598	-1.13975	0.191725	-5.94469	2.76983e-09	3.22485e-08
SCHIP1	96.3973	-1.13908	0.376217	-3.02771	0.00246412	0.00965478
BTD	344.109	-1.13899	0.210412	-5.41316	6.19232e-08	5.92818e-07
HSD17B1P1	158.397	-1.13853	0.329511	-3.4552	0.000549881	0.00254273
VPS13C	2633.88	-1.13823	0.0970509	-11.7282	9.14122e-32	6.49371e-30
TRAF1	174.66	-1.13793	0.294431	-3.86486	0.000111155	0.00060551
IFFO2	630.682	-1.13785	0.189114	-6.01675	1.7795e-09	2.12742e-08
TRPM3	432.569	-1.13706	0.188451	-6.03374	1.6021e-09	1.92756e-08
SPINT2	652.292	-1.13665	0.157103	-7.23505	4.65371e-13	8.22301e-12
LIFR	304.336	-1.13561	0.230144	-4.93434	8.04216e-07	6.55898e-06
SFT2D1	912.763	-1.13518	0.135518	-8.37658	5.44858e-17	1.41756e-15
GUSBP1	172.229	-1.13459	0.280281	-4.04804	5.16493e-05	0.000302177
FGFR4	624.082	-1.13295	0.159395	-7.1078	1.17909e-12	1.98469e-11
STK32A	348.474	-1.1327	0.217753	-5.20174	1.97428e-07	1.76268e-06
SNAP23	150.187	-1.13259	0.297563	-3.80624	0.000141096	0.000748773
KPNA5	790.305	-1.13139	0.144721	-7.81773	5.3785e-15	1.16548e-13
ZNF699	287.073	-1.131	0.240932	-4.69427	2.67557e-06	1.97152e-05
WWC2	1566.43	-1.13095	0.116749	-9.687	3.42456e-22	1.34502e-20
SMTN	709.321	-1.13065	0.157885	-7.16123	7.99574e-13	1.37131e-11
ADAMTS6	408.882	-1.13062	0.223664	-5.05502	4.30353e-07	3.66091e-06
ZNF827	481.43	-1.13053	0.17502	-6.45943	1.05098e-10	1.46101e-09
FHIP2A	956.533	-1.12945	0.130237	-8.6723	4.23496e-18	1.20407e-16
ART5	124.236	-1.12894	0.340161	-3.31885	0.000903893	0.00398643
PCYT1B	287.874	-1.12871	0.230565	-4.89542	9.80978e-07	7.87481e-06
ANKRD18B	158.272	-1.12826	0.30079	-3.75099	0.00017614	0.000913229
NR2F2	981.682	-1.12789	0.17856	-6.31657	2.67425e-10	3.53509e-09
RAB3B	1620.98	-1.12757	0.112228	-10.0471	9.46069e-24	4.10376e-22
CCNB1	3678.75	-1.12709	0.0906825	-12.429	1.82003e-35	1.54344e-33
TMTC4	1189.03	-1.1269	0.140302	-8.03194	9.5946e-16	2.22675e-14
PCDHA11	274.784	-1.12404	0.225878	-4.97634	6.47981e-07	5.35606e-06
ATAD5	2267.42	-1.12387	0.0988066	-11.3744	5.60841e-30	3.63627e-28
CDKN1C	1312.57	-1.12371	0.137069	-8.19811	2.44205e-16	5.98499e-15
UNC50	897.425	-1.12323	0.135992	-8.25954	1.46237e-16	3.66835e-15
ZNF608	3871.72	-1.12227	0.0851735	-13.1762	1.20248e-39	1.26482e-37
LEMD2	1685.21	-1.12161	0.118809	-9.44039	3.71378e-21	1.3484e-19
AMMECR1	406.337	-1.12099	0.202581	-5.53353	3.13849e-08	3.14465e-07
SHISAL1	330.679	-1.12082	0.22711	-4.93514	8.00931e-07	6.53436e-06
TOMM40P4	84.5278	-1.12058	0.393527	-2.84752	0.00440612	0.0159083
ZNF283	240.997	-1.12051	0.24531	-4.56772	4.93055e-06	3.46837e-05
CBFA2T2	2163.88	-1.1204	0.102423	-10.9389	7.5076e-28	4.29898e-26
CSMD2	146.541	-1.1199	0.30005	-3.73237	0.000189684	0.000978689
UBE3D	296.332	-1.11949	0.214616	-5.21625	1.82581e-07	1.63729e-06
PMEL	6659.64	-1.11941	0.0788485	-14.1969	9.56885e-46	1.31013e-43
KIAA0513	320.332	-1.11883	0.212425	-5.26692	1.38735e-07	1.26918e-06
JUP	2617.62	-1.1186	0.0947747	-11.8028	3.77665e-32	2.7223e-30
SSPOP	445.728	-1.11856	0.204205	-5.47766	4.30984e-08	4.22502e-07
TAOK1	4843.16	-1.11761	0.0837254	-13.3485	1.20784e-40	1.36413e-38
TRMT11	799.275	-1.11694	0.140729	-7.93683	2.07407e-15	4.66772e-14
PLK5	70.5279	-1.1161	0.44532	-2.50629	0.0122004	0.0377058
AURKB	1617.94	-1.11599	0.120973	-9.22513	2.83206e-20	9.66688e-19
UST	586.309	-1.11573	0.165118	-6.75715	1.40737e-11	2.15305e-10
CAMK2D	1190.95	-1.11532	0.148566	-7.50727	6.03732e-14	1.16414e-12
SEC24D	778.741	-1.11486	0.150195	-7.4227	1.14761e-13	2.16018e-12
HERC5	84.3986	-1.11485	0.408698	-2.72781	0.00637567	0.021909
ADGRL1	7570.92	-1.11361	0.0755606	-14.7379	3.67839e-49	5.63438e-47
TPX2	7053.82	-1.11297	0.236903	-4.69801	2.6271e-06	1.94047e-05
TIMM23B-AGAP6	60.0798	-1.11292	0.460094	-2.41891	0.0155673	0.0463576
FAR1	4343.39	-1.11243	0.0859563	-12.9418	2.61458e-38	2.61544e-36
ENSG00000275807	94.0904	-1.11242	0.387086	-2.87382	0.00405538	0.0147989
PROSER2	163.578	-1.11179	0.285203	-3.89824	9.68954e-05	0.000534484
ENSG00000269427	89.2431	-1.11006	0.385472	-2.87974	0.00398001	0.0145694
LGR4	7485.96	-1.109	0.0795225	-13.9458	3.33838e-44	4.32895e-42
DAPK3	2542.54	-1.10875	0.0974134	-11.3819	5.14615e-30	3.34541e-28
ZNRF2P1	180.835	-1.1086	0.297659	-3.72441	0.000195774	0.00100735
ANKS1B	108.004	-1.10615	0.38897	-2.84379	0.00445798	0.0160718
C2orf76	72.1212	-1.10611	0.427779	-2.58571	0.00971792	0.0312596
LINC01238	148.588	-1.10454	0.304621	-3.62595	0.000287898	0.00142053
MED10	470.872	-1.10178	0.175326	-6.28419	3.29557e-10	4.30992e-09
IRF2BP2	1237.41	-1.10154	0.130389	-8.44807	2.96168e-17	7.88965e-16
ANKRD61	91.2308	-1.10143	0.380357	-2.89579	0.00378211	0.0139323
OTUD3	1689.24	-1.10125	0.108447	-10.1548	3.1561e-24	1.42187e-22
BRD9	1378.2	-1.10114	0.142479	-7.72846	1.08855e-14	2.26855e-13
ST3GAL3	294.917	-1.10053	0.231554	-4.75282	2.00602e-06	1.52351e-05
IKZF2	679.644	-1.09964	0.160078	-6.86943	6.446e-12	1.02119e-10
BMS1P4	112.896	-1.09949	0.338286	-3.25018	0.0011533	0.00494058
WDFY3	1354.55	-1.09889	0.132737	-8.27868	1.24547e-16	3.1533e-15
CCNA2	2519.75	-1.09789	0.103568	-10.6007	2.95664e-26	1.53846e-24
MARVELD2	237.467	-1.0978	0.243921	-4.50061	6.77588e-06	4.68311e-05
VPS13B	901.348	-1.09604	0.141613	-7.73965	9.96874e-15	2.08459e-13
SESTD1	1543.24	-1.09589	0.119242	-9.19043	3.91286e-20	1.32089e-18
TACC3	5033.81	-1.09585	0.0851323	-12.8723	6.44675e-38	6.2947e-36
PDGFRA	97.349	-1.09453	0.383054	-2.85738	0.00427149	0.015486
ARID3A	4163.96	-1.0944	0.0885216	-12.3631	4.13754e-35	3.46085e-33
PTBP3	2293.29	-1.09409	0.107963	-10.1339	3.9065e-24	1.74074e-22
SNX13	991.839	-1.09371	0.132427	-8.25901	1.46884e-16	3.68081e-15
ZNF219	5371.32	-1.0936	0.0858666	-12.736	3.72814e-37	3.50074e-35
LONRF1	1107.48	-1.09353	0.136037	-8.03849	9.09553e-16	2.11694e-14
AGO2	2695.96	-1.09305	0.0932079	-11.727	9.27217e-32	6.56769e-30
GRB7	104.014	-1.09253	0.360816	-3.02793	0.00246233	0.00964933
LIN7A	293.644	-1.09242	0.234731	-4.65393	3.25666e-06	2.36067e-05
C14orf28	255.802	-1.09086	0.272127	-4.00866	6.10639e-05	0.000351469
VPS13D	1188.76	-1.09077	0.122163	-8.92877	4.30777e-19	1.32799e-17
MVB12A	548.997	-1.08938	0.17634	-6.17772	6.50357e-10	8.21008e-09
CDH3	437.506	-1.08882	0.181637	-5.99451	2.04102e-09	2.41649e-08
NBL1	499.627	-1.0882	0.175515	-6.20006	5.64411e-10	7.1783e-09
CENPA	457.053	-1.08801	0.177883	-6.11644	9.56914e-10	1.18206e-08
GAS1	2083.64	-1.08782	0.100966	-10.7741	4.5643e-27	2.49136e-25
ENSG00000279159	320.348	-1.08645	0.242119	-4.48727	7.21408e-06	4.96219e-05
CDK18	949.13	-1.08621	0.145714	-7.45439	9.0287e-14	1.71931e-12
GJA1	9881.63	-1.08601	0.0794991	-13.6607	1.74296e-42	2.11467e-40
PDE5A	365.086	-1.08599	0.204658	-5.30637	1.11828e-07	1.03893e-06
FAM83G	674.53	-1.08331	0.149889	-7.22743	4.92235e-13	8.67268e-12
DOCK3	859.874	-1.08283	0.138552	-7.81537	5.48004e-15	1.18539e-13
OPHN1	412.981	-1.08261	0.18948	-5.71359	1.1062e-08	1.18388e-07
BEND3P3	90.6946	-1.08236	0.391649	-2.7636	0.0057168	0.0199384
WIPF1	782.264	-1.08221	0.164679	-6.57166	4.97562e-11	7.16887e-10
PKD1P6	1636.72	-1.08218	0.111239	-9.72845	2.28036e-22	9.16182e-21
MLXIPL	103.869	-1.0821	0.404355	-2.67612	0.00744794	0.024933
TRIM59	1458.33	-1.08192	0.115645	-9.3555	8.3208e-21	2.95117e-19
NAA25	2261.61	-1.08081	0.100241	-10.7821	4.18187e-27	2.29796e-25
HSPA8	8413.51	-1.0795	0.078859	-13.689	1.18107e-42	1.44728e-40
LIX1	1783.04	-1.07753	0.123295	-8.73946	2.34235e-18	6.78562e-17
NELL2	5928.83	-1.07688	0.228462	-4.7136	2.43374e-06	1.81406e-05
ENSG00000273891	70.0841	-1.07573	0.450566	-2.38752	0.0169626	0.0498316
PRR7-AS1	146.473	-1.0757	0.324458	-3.31539	0.000915157	0.00403031
DNMT3B	4138.88	-1.07405	0.0938511	-11.4442	2.51516e-30	1.65259e-28
ENSG00000233967	236.106	-1.07353	0.269484	-3.98365	6.78655e-05	0.000386622
SLC6A8	12580	-1.07324	0.07796	-13.7665	4.05418e-43	5.09537e-41
HECA	590.071	-1.07321	0.162119	-6.61992	3.59398e-11	5.28381e-10
PDE12	364.367	-1.07298	0.205429	-5.2231	1.75951e-07	1.58014e-06
PLD5P1	165.6	-1.07284	0.29541	-3.63168	0.000281577	0.00139328
MMP14	638.188	-1.07247	0.161792	-6.62873	3.38583e-11	4.98678e-10
OLFML2A	381.82	-1.07244	0.214368	-5.0028	5.65028e-07	4.71011e-06
DOCK4	446.277	-1.0722	0.182396	-5.87842	4.14213e-09	4.71726e-08
PCOLCE-AS1	102.925	-1.0721	0.365939	-2.92972	0.00339267	0.0126904
PHF21B	1271.52	-1.07205	0.11966	-8.95915	3.27203e-19	1.02546e-17
IDE	797.995	-1.07185	0.141744	-7.56185	3.97365e-14	7.84222e-13
POU3F1	1579.85	-1.07158	0.116822	-9.1727	4.61305e-20	1.5466e-18
KCNJ14	90.224	-1.07065	0.381463	-2.80668	0.00500544	0.0177607
LARP4B	2177.71	-1.06995	0.0985782	-10.8538	1.91337e-27	1.06817e-25
ZNF558	323.769	-1.06992	0.226842	-4.71657	2.39849e-06	1.79214e-05
TGFBR2	189.001	-1.0695	0.264543	-4.04283	5.28098e-05	0.000308195
SCLY	237.349	-1.06869	0.238603	-4.47894	7.50129e-06	5.13811e-05
DNAH2	81.9185	-1.0686	0.426574	-2.50507	0.0122426	0.0377983
UQCC1	1836.15	-1.06796	0.104504	-10.2194	1.62399e-24	7.48135e-23
MKLN1	1646.05	-1.06772	0.107099	-9.9695	2.07274e-23	8.74334e-22
NTM	202.016	-1.06768	0.281051	-3.79888	0.000145349	0.000769545
LRRC7	90.4337	-1.06754	0.381234	-2.80021	0.00510688	0.0180683
TAF4B	123.531	-1.06748	0.331777	-3.21746	0.00129331	0.00546677
CEP95	1680.83	-1.06734	0.109046	-9.78802	1.26753e-22	5.13464e-21
SRC	1912.87	-1.06632	0.111906	-9.5287	1.5926e-21	5.93183e-20
UFL1	940.818	-1.06605	0.146463	-7.27862	3.37254e-13	6.01121e-12
KCNAB3	79.2583	-1.06593	0.41495	-2.56882	0.0102047	0.0325011
ENSG00000289463	157.324	-1.06578	0.300559	-3.546	0.000391121	0.00186833
ETV5	1998.41	-1.06505	0.129575	-8.21958	2.0422e-16	5.02513e-15
AFF4	4061.25	-1.06497	0.0872407	-12.2073	2.84296e-34	2.31479e-32
TCF12	4356.36	-1.06492	0.0867751	-12.2722	1.27747e-34	1.05061e-32
WRN	1989	-1.06435	0.10282	-10.3516	4.11607e-25	1.9741e-23
ADRA2B	336.391	-1.06418	0.213885	-4.9755	6.50809e-07	5.37763e-06
NCOA3	1915.11	-1.06416	0.105555	-10.0816	6.66443e-24	2.92709e-22
LRP6	3395.62	-1.06388	0.094416	-11.268	1.88787e-29	1.1567e-27
MEX3A	4036.82	-1.0636	0.0982341	-10.8272	2.55757e-27	1.41173e-25
ATG2B	1291.73	-1.0627	0.122786	-8.65491	4.93297e-18	1.39443e-16
BCL2L11	2181.53	-1.06246	0.0981138	-10.8288	2.51368e-27	1.39172e-25
PLCB4	1059.85	-1.06244	0.127182	-8.35369	6.61624e-17	1.71588e-15
SCML2	1210.39	-1.06229	0.133881	-7.93463	2.11124e-15	4.7383e-14
RASA4B	3244.16	-1.06229	0.100501	-10.5699	4.10981e-26	2.1116e-24
ENSG00000260051	166.41	-1.061	0.307212	-3.45363	0.000553091	0.00255565
ENPP5	191.259	-1.06021	0.271584	-3.90379	9.46995e-05	0.000523668
ENSG00000244313	311.813	-1.05994	0.213633	-4.9615	6.99521e-07	5.75491e-06
PDXDC2P-NPIPB14P	414.324	-1.05943	0.187864	-5.63933	1.70708e-08	1.77653e-07
ZNF280C	1007.58	-1.05927	0.128396	-8.25	1.584e-16	3.94921e-15
PRODH	1023.2	-1.05903	0.144912	-7.30807	2.71014e-13	4.87307e-12
ENSG00000269737	218.641	-1.05773	0.248745	-4.25224	2.11639e-05	0.000134061
CCND3	444.91	-1.0573	0.205143	-5.15397	2.55024e-07	2.23661e-06
GANC	187.345	-1.05703	0.285409	-3.70355	0.000212605	0.00108643
KIF13A	707.574	-1.05693	0.147595	-7.16107	8.00526e-13	1.37198e-11
UBXN7	4592.89	-1.05682	0.0834452	-12.6648	9.26445e-37	8.60049e-35
CHORDC1	1773.81	-1.05665	0.119425	-8.84781	8.92512e-19	2.6938e-17
KLHL13	457.392	-1.05619	0.192028	-5.50019	3.7938e-08	3.75216e-07
ANK3	1124.08	-1.05565	0.134356	-7.85711	3.9309e-15	8.57868e-14
CD200	1179.94	-1.05549	0.122209	-8.6368	5.78086e-18	1.62354e-16
HSD17B14	685.834	-1.05533	0.153931	-6.85586	7.08848e-12	1.11792e-10
ATAD2B	950.433	-1.05383	0.1531	-6.88327	5.84939e-12	9.31494e-11
ZSCAN10	97.6981	-1.05381	0.365995	-2.87929	0.00398567	0.0145814
TMEM269	130.83	-1.05374	0.328061	-3.21204	0.00131797	0.00556047
SNX16	187.465	-1.05265	0.265273	-3.96817	7.24267e-05	0.000410128
ITPKB	519.867	-1.0521	0.181367	-5.80098	6.59301e-09	7.28829e-08
P3H2	174.142	-1.05092	0.278378	-3.77517	0.000159897	0.000838597
TLE4	6624.67	-1.05051	0.089329	-11.76	6.27046e-32	4.48036e-30
SLITRK4	508.316	-1.05	0.16875	-6.22222	4.90161e-10	6.28946e-09
SEMA6A	4644.09	-1.0494	0.0848026	-12.3747	3.58348e-35	3.018e-33
CLCNKB	99.1493	-1.04936	0.390638	-2.68627	0.00722555	0.0242754
GNG7	442.715	-1.04813	0.213133	-4.91772	8.75591e-07	7.08451e-06
MED13	2162.85	-1.04812	0.0999018	-10.4915	9.44777e-26	4.74479e-24
MYH14	362.928	-1.0475	0.206896	-5.06294	4.12836e-07	3.52046e-06
MPP7	265.657	-1.04746	0.242249	-4.32388	1.53307e-05	9.95826e-05
MT-CO3	45403.4	-1.04705	0.192922	-5.42731	5.72112e-08	5.48995e-07
ARHGAP11A	785.316	-1.04698	0.159633	-6.5587	5.42786e-11	7.78385e-10
NINL	2487.86	-1.04611	0.0966048	-10.8288	2.51564e-27	1.39172e-25
ENSG00000286207	204.634	-1.04589	0.282688	-3.69982	0.000215755	0.00110023
STRCP1	168.472	-1.04583	0.284989	-3.66973	0.000242808	0.00122117
CECR2	5013.69	-1.04535	0.0969659	-10.7806	4.24919e-27	2.32454e-25
LLPH	207.509	-1.04501	0.25862	-4.04071	5.32886e-05	0.00031073
GLUD1P2	68.8502	-1.04467	0.430907	-2.42436	0.0153352	0.0457554
PRRC2C	7299.29	-1.04432	0.0775605	-13.4646	2.52604e-41	2.90649e-39
ZSWIM4	614.679	-1.04325	0.159503	-6.54065	6.12515e-11	8.74288e-10
TRANK1	986.224	-1.04291	0.168389	-6.19348	5.88498e-10	7.46528e-09
NORAD	6349.12	-1.04289	0.0766106	-13.6129	3.35735e-42	4.0533e-40
COX18	516.716	-1.04247	0.174025	-5.99033	2.09412e-09	2.47338e-08
WASF2	3431.95	-1.04217	0.0971354	-10.729	7.43851e-27	3.98041e-25
NBEAL1	384.235	-1.04176	0.191787	-5.43187	5.57679e-08	5.36405e-07
TRAPPC9	558.62	-1.04158	0.181998	-5.72304	1.04636e-08	1.12376e-07
DNAH14	395.977	-1.04158	0.189386	-5.49977	3.80282e-08	3.75957e-07
DDB2	2883.29	-1.0397	0.0917894	-11.327	9.64599e-30	6.04613e-28
ENSG00000273449	70.2711	-1.0386	0.43476	-2.3889	0.0168991	0.0496931
SCAI	1495.51	-1.03834	0.113992	-9.10886	8.32555e-20	2.72784e-18
PHIP	5918.49	-1.0379	0.0778327	-13.3351	1.44723e-40	1.61957e-38
TANC1	281.511	-1.03788	0.231359	-4.48603	7.2564e-06	4.98812e-05
DUOX1	179.767	-1.0371	0.281525	-3.68388	0.000229715	0.00116247
LINC00954	91.989	-1.03689	0.418049	-2.48031	0.0131267	0.0401483
GOLGA3	2235.41	-1.03677	0.121647	-8.52278	1.55768e-17	4.22298e-16
PUM3	457.547	-1.03677	0.176608	-5.87044	4.3464e-09	4.92471e-08
STAT5B	3707.28	-1.03452	0.0913251	-11.3279	9.54821e-30	6.00019e-28
GALNT17	279.481	-1.03395	0.221855	-4.66049	3.15455e-06	2.29379e-05
NKD2	379.632	-1.03386	0.194143	-5.32525	1.00813e-07	9.41229e-07
AHNAK	3270.72	-1.03375	0.0913642	-11.3146	1.11131e-29	6.89516e-28
SYDE2	373.962	-1.03359	0.210585	-4.90821	9.19128e-07	7.41475e-06
LIPG	847.687	-1.03294	0.143686	-7.18883	6.53485e-13	1.13425e-11
ENSG00000278041	176.267	-1.03237	0.294916	-3.50055	0.000464305	0.00217992
PIP5K1A	2531.95	-1.03223	0.0947229	-10.8974	1.18613e-27	6.69811e-26
MTX3	2034.97	-1.03221	0.100112	-10.3106	6.30894e-25	2.96206e-23
ZNF333	1269.17	-1.03193	0.118461	-8.71108	3.01002e-18	8.60788e-17
ZKSCAN8P1	103.209	-1.03189	0.399093	-2.58559	0.00972124	0.0312662
MAST4	178.639	-1.03131	0.276513	-3.72971	0.000191699	0.000988183
ROCK1	2140.21	-1.0294	0.100362	-10.257	1.10117e-24	5.09197e-23
NT5M	164.819	-1.02929	0.285776	-3.60173	0.000316108	0.00154644
GPR63	481.048	-1.029	0.174578	-5.89419	3.76527e-09	4.31211e-08
FZD7	4725.43	-1.02896	0.0906002	-11.3571	6.83789e-30	4.38699e-28
ZNF414	342.394	-1.02818	0.203465	-5.05334	4.34158e-07	3.68944e-06
IGSF11	164.32	-1.02811	0.294084	-3.49596	0.000472352	0.00221473
UBOX5	260.779	-1.02801	0.248054	-4.1443	3.40859e-05	0.00020732
LRRC37B	716.884	-1.02781	0.16064	-6.3982	1.57218e-10	2.14179e-09
GATAD1	2146.28	-1.02748	0.111001	-9.25651	2.11231e-20	7.26066e-19
SMURF1	1410.07	-1.02693	0.130921	-7.84389	4.36792e-15	9.51547e-14
SMG1P1	425.853	-1.02286	0.192089	-5.32493	1.00994e-07	9.42558e-07
PPP1R3F	296.014	-1.02263	0.226809	-4.50876	6.52073e-06	4.51568e-05
ARFGAP1	6819.96	-1.02241	0.0969866	-10.5417	5.54759e-26	2.82662e-24
ACVR2A	295.305	-1.02219	0.223418	-4.57525	4.75659e-06	3.35563e-05
F11R	948.338	-1.02187	0.136816	-7.46898	8.08178e-14	1.54862e-12
ROR1	428.533	-1.02151	0.183757	-5.55903	2.71275e-08	2.74728e-07
ZNF717	144.132	-1.02082	0.301787	-3.3826	0.000718043	0.00324264
ARID4B	1960.52	-1.02064	0.105033	-9.71738	2.54234e-22	1.01644e-20
ZNF106	2337.01	-1.0203	0.0986511	-10.3425	4.52542e-25	2.16619e-23
GNB4	887.749	-1.01948	0.133801	-7.61935	2.54962e-14	5.10925e-13
SHROOM2	800.412	-1.01907	0.152483	-6.68319	2.33797e-11	3.48959e-10
FAM86GP	346.167	-1.01863	0.206561	-4.93138	8.16517e-07	6.64382e-06
FNDC3B	1092.47	-1.01838	0.124529	-8.17782	2.89025e-16	7.0272e-15
PTPRS	22920.2	-1.01815	0.070292	-14.4846	1.515e-47	2.17133e-45
PCDHGB5	181.237	-1.01792	0.275944	-3.68886	0.000225263	0.0011423
NOS1AP	195.981	-1.01715	0.259763	-3.91568	9.01502e-05	0.000499978
RBM24	289.052	-1.01702	0.221466	-4.5922	4.38601e-06	3.11662e-05
AFDN	11028.5	-1.01665	0.0768881	-13.2224	6.51248e-40	6.96978e-38
CCAR1	3708.76	-1.0161	0.0859868	-11.8169	3.1921e-32	2.31456e-30
ENSG00000270108	77.3783	-1.01374	0.413255	-2.45306	0.0141646	0.0427783
SLC35B3	226.229	-1.01366	0.29534	-3.43217	0.00059878	0.00275223
ENSG00000280069	101.838	-1.01365	0.383667	-2.64199	0.008242	0.0271827
SOCS4	1368.68	-1.01336	0.114604	-8.84223	9.38272e-19	2.82496e-17
SNAP91	105.867	-1.01257	0.354658	-2.85504	0.00430308	0.015589
EPG5	1214.03	-1.01214	0.136545	-7.41249	1.23948e-13	2.32775e-12
ENSG00000288851	329.929	-1.01146	0.212098	-4.76882	1.85312e-06	1.41477e-05
MGMT	277.389	-1.01128	0.262345	-3.85477	0.000115837	0.000627803
CBR4	854.823	-1.01118	0.150089	-6.7372	1.61464e-11	2.45634e-10
ENSG00000286808	107.288	-1.01115	0.352272	-2.87036	0.0041001	0.0149443
PKD1L2	565.306	-1.01062	0.165646	-6.1011	1.05342e-09	1.29539e-08
SSTR2	160.465	-1.01042	0.312021	-3.23829	0.00120248	0.00512083
DOCK6	2541.92	-1.01004	0.101981	-9.90423	3.99037e-23	1.65756e-21
COL26A1	2754.04	-1.00936	0.0967721	-10.4302	1.80414e-25	8.8787e-24
INPP5D	390.902	-1.0092	0.216104	-4.66997	3.01251e-06	2.19865e-05
PEX12	90.3741	-1.00907	0.39903	-2.5288	0.0114454	0.0357969
GRB14	100.606	-1.00853	0.364548	-2.76652	0.00566575	0.0197857
ZGRF1	1747.48	-1.00824	0.109932	-9.17154	4.6631e-20	1.56125e-18
FIGNL2	1043.03	-1.00817	0.126976	-7.93986	2.02411e-15	4.55945e-14
NOTCH2NLA	581.765	-1.00811	0.167065	-6.03425	1.59704e-09	1.92336e-08
GCNT2	667.237	-1.00708	0.186766	-5.39218	6.96098e-08	6.60982e-07
RGP1	994.497	-1.00694	0.129475	-7.77711	7.42014e-15	1.57858e-13
CNTRL	1293.47	-1.00669	0.130371	-7.72175	1.14742e-14	2.38516e-13
CRIP3	174.125	-1.00638	0.306129	-3.28744	0.00101101	0.00440888
CRB2	4175.31	-1.00489	0.105352	-9.53847	1.44957e-21	5.43213e-20
ENSG00000272316	587.905	-1.0046	0.166898	-6.01926	1.75217e-09	2.09986e-08
LINC00632	571.727	-1.00459	0.170083	-5.9065	3.4945e-09	4.01892e-08
ZBTB44	1468.82	-1.00375	0.126685	-7.92324	2.31407e-15	5.17457e-14
ANKRD36	1793.65	-1.00336	0.118132	-8.49357	2.0039e-17	5.40281e-16
MIOS-DT	84.339	-1.00245	0.390977	-2.56395	0.0103487	0.0328702
ADD3	3279.23	-1.00207	0.0960796	-10.4296	1.81699e-25	8.924e-24
ERCC2	3117.06	-1.00154	0.0915867	-10.9354	7.80724e-28	4.44977e-26
BOC	2075.92	-1.00136	0.104619	-9.57146	1.05406e-21	3.98655e-20
NPR1	121.153	-1.00054	0.332019	-3.0135	0.00258257	0.010061
SPRED1	2225.61	-1.0002	0.109933	-9.09827	9.17785e-20	2.99508e-18

## Sheet: NPC_WT_vs_DF2-KO_2FC_upDEGs
	baseMean	log2FoldChange	lfcSE	stat	pvalue	padj
PDLIM3	177.374	1.00016	0.277529	3.60381	0.000313584	0.00153553
RGS2	169.932	1.00087	0.299943	3.33686	0.000847298	0.00376324
ZNF287	183.123	1.00218	0.273552	3.66359	0.000248708	0.00124879
EXO5	126.267	1.0024	0.341183	2.938	0.0033034	0.0123943
PPM1G	2503.01	1.00297	0.0958615	10.4627	1.28143e-25	6.3832e-24
LPAR4	529.514	1.00311	0.181906	5.51447	3.49826e-08	3.47528e-07
FAIM	102.979	1.005	0.363427	2.76535	0.00568615	0.0198428
CENPBD1P	165.569	1.00572	0.288649	3.48423	0.000493554	0.002304
RPL9	8443.87	1.00754	0.0891198	11.3054	1.23356e-29	7.61512e-28
PUDP	474.701	1.00836	0.181312	5.56148	2.67498e-08	2.71463e-07
B9D1	377.215	1.00839	0.198883	5.07024	3.97311e-07	3.39871e-06
NPIPA1	1303.31	1.00868	0.135675	7.43452	1.04949e-13	1.98159e-12
TMEM14B	613.263	1.00952	0.15718	6.42269	1.33885e-10	1.83927e-09
ZDHHC16	693.172	1.01002	0.152104	6.6403	3.13049e-11	4.62738e-10
KMT2E-AS1	158.937	1.01061	0.300977	3.35775	0.000785796	0.00351429
SMAP2	490.247	1.01162	0.172985	5.84801	4.97489e-09	5.59801e-08
TMEM179	109.185	1.01162	0.392214	2.57926	0.00990116	0.0317365
PBDC1	279.005	1.01173	0.235429	4.29741	1.72804e-05	0.000111391
BCL10	292.848	1.01205	0.231564	4.3705	1.23961e-05	8.17558e-05
CENATAC	495.306	1.01214	0.181691	5.57064	2.53809e-08	2.58213e-07
TBC1D8	401.256	1.01261	0.196214	5.16074	2.45975e-07	2.16536e-06
ELAVL2	230.919	1.01289	0.245038	4.13361	3.57111e-05	0.000216689
ENSG00000196656	314.567	1.01298	0.212386	4.76952	1.84668e-06	1.4108e-05
TSPAN11	585.943	1.0131	0.176017	5.75569	8.62903e-09	9.34513e-08
TTLL7	360.338	1.01396	0.204413	4.96036	7.03613e-07	5.78662e-06
SRBD1	386.294	1.01411	0.194917	5.20278	1.96332e-07	1.75417e-06
CLGN	534.452	1.0157	0.179582	5.65593	1.55001e-08	1.62688e-07
ATP2B1-AS1	102.492	1.01575	0.381964	2.65929	0.00783058	0.0260255
FUS	9237.84	1.01601	0.0897791	11.3167	1.08428e-29	6.74458e-28
SEMA3F	2890.58	1.01731	0.105963	9.60056	7.95094e-22	3.04948e-20
TMEM234	172.722	1.01806	0.31865	3.19492	0.00139868	0.00585261
SYNE1	231.995	1.01976	0.268483	3.79823	0.000145731	0.000771063
DCUN1D4	1429.01	1.02045	0.114415	8.91886	4.71131e-19	1.44874e-17
ENSG00000258768	96.6664	1.02054	0.366715	2.78293	0.005387	0.0189296
NAP1L5	128.177	1.02061	0.335941	3.03807	0.00238095	0.00937236
NDUFB1	391.549	1.02079	0.197975	5.15613	2.52105e-07	2.21275e-06
SIAH2	402.55	1.02102	0.193206	5.28462	1.25966e-07	1.16103e-06
GSDMD	143.077	1.02118	0.31114	3.28207	0.00103048	0.00447941
ATF5	193.245	1.02154	0.270419	3.77761	0.00015834	0.000831855
SPACA9	134.81	1.02193	0.312349	3.27177	0.00106878	0.00462623
TUBB4A	381.332	1.02199	0.208169	4.90941	9.135e-07	7.3742e-06
DDX41	1588.61	1.02236	0.111493	9.16976	4.74079e-20	1.58509e-18
DLGAP3	112.312	1.02261	0.367671	2.78131	0.00541394	0.0190038
HDDC3	117.232	1.02262	0.341829	2.99162	0.00277504	0.0106902
EHD1	883.308	1.02282	0.137358	7.44638	9.59377e-14	1.82125e-12
CRYBG2	260.583	1.02325	0.270546	3.78217	0.000155468	0.000818522
LEMD1-DT	82.4105	1.0234	0.404183	2.53201	0.0113412	0.0355298
ZNF845	324.839	1.02371	0.222813	4.59447	4.3385e-06	3.08823e-05
ODC1-DT	182.579	1.02371	0.2851	3.59071	0.000329772	0.00160581
RELL1	158.752	1.0247	0.296269	3.45868	0.000542832	0.00251203
LYSMD4	474.946	1.02529	0.201818	5.08025	3.76929e-07	3.23339e-06
TRIM14	137.415	1.02544	0.319616	3.20834	0.00133505	0.00562381
ZNF879	157.093	1.02584	0.31645	3.2417	0.00118818	0.00506611
LGALS8	344.021	1.02645	0.204256	5.0253	5.02648e-07	4.22603e-06
TLCD1	87.1186	1.02661	0.418895	2.45076	0.0142555	0.0430211
PCGF5	207.192	1.0279	0.26205	3.92253	8.76223e-05	0.000487613
ENSG00000260306	73.1807	1.02871	0.429773	2.39362	0.0166829	0.0491543
MRPS18B	320.568	1.02899	0.218418	4.71113	2.4635e-06	1.83345e-05
GLB1L	162.497	1.02928	0.302445	3.4032	0.000666008	0.00302942
SAMD10	195.65	1.03054	0.268827	3.83346	0.000126354	0.000679994
CABLES1	87.5817	1.03076	0.39652	2.59953	0.00933519	0.0302314
UCP2	951.541	1.03086	0.137315	7.50729	6.03636e-14	1.16414e-12
PSPH	490.599	1.03147	0.1748	5.90083	3.6167e-09	4.1526e-08
TXNDC17	336.972	1.03155	0.213465	4.8324	1.34897e-06	1.05423e-05
PEX11A	170.375	1.03221	0.28563	3.6138	0.000301741	0.00148376
TMA7	503.082	1.03226	0.169938	6.07436	1.24484e-09	1.51708e-08
ABCC4	595.071	1.03326	0.158153	6.53329	6.43395e-11	9.1783e-10
HPCA	86.8222	1.03337	0.389341	2.65416	0.00795054	0.0263741
EPHB6	266.53	1.03351	0.24905	4.1498	3.32767e-05	0.000202973
ZNF79	102.078	1.03356	0.37408	2.76294	0.00572828	0.0199728
CARMIL3	203.491	1.03635	0.2596	3.99212	6.54846e-05	0.000374276
PNPLA2	671.211	1.03649	0.182041	5.69369	1.24321e-08	1.32128e-07
ZNF124	172.374	1.03655	0.287262	3.60836	0.000308134	0.00151186
RABGEF1P1	481.012	1.03802	0.179751	5.77477	7.70588e-09	8.4048e-08
CCDC92	519.428	1.03905	0.17166	6.05293	1.42236e-09	1.72059e-08
B3GALT5	278.338	1.03913	0.222082	4.67903	2.88242e-06	2.11188e-05
DECR1	163.974	1.0392	0.307338	3.3813	0.000721432	0.00325734
EHMT2	2997.22	1.03932	0.0907856	11.4481	2.40378e-30	1.58365e-28
THAP8	231.403	1.04052	0.243153	4.27929	1.87486e-05	0.000120191
VIM	6347.91	1.04076	0.102003	10.2032	1.91835e-24	8.8208e-23
GTF2IP20	203.879	1.04077	0.286439	3.63347	0.000279631	0.00138532
ATG16L2	1333.6	1.04087	0.135995	7.65373	1.95229e-14	3.97728e-13
RASSF4	286.225	1.04173	0.222432	4.68337	2.82201e-06	2.07134e-05
B4GAT1-DT	97.1251	1.0423	0.37027	2.81497	0.00487823	0.0173622
ZNF347	481.865	1.04305	0.180484	5.77919	7.50597e-09	8.20501e-08
BPHL	565.164	1.04321	0.167705	6.2205	4.95588e-10	6.34912e-09
ZNF790	170.363	1.04344	0.291663	3.57756	0.000346815	0.00167579
PGAP2	657.443	1.04444	0.155528	6.71547	1.87466e-11	2.82734e-10
TMEM132B	1919.71	1.04564	0.102784	10.1731	2.61322e-24	1.18602e-22
MREG	250.07	1.04675	0.245585	4.26229	2.02338e-05	0.00012863
FAM86B1	262.856	1.04729	0.238561	4.39003	1.13333e-05	7.51712e-05
ID2	1914.77	1.04853	0.1098	9.54945	1.30389e-21	4.90872e-20
ZNF653	150.341	1.04859	0.320797	3.2687	0.00108042	0.00466918
ACYP1	241.592	1.04928	0.244885	4.28478	1.82924e-05	0.000117481
LEPROT	966.153	1.05003	0.135216	7.76552	8.13099e-15	1.72383e-13
GOLGA2P5	480.391	1.0509	0.193893	5.42002	5.95937e-08	5.71186e-07
CPAMD8	2101.71	1.05112	0.107663	9.763	1.62279e-22	6.53058e-21
LINC00205	809.476	1.05182	0.14241	7.38582	1.51516e-13	2.80042e-12
CAMK4	117.836	1.05204	0.345526	3.04476	0.00232868	0.00920061
CACNA1I	78.3281	1.05256	0.418003	2.51808	0.0117997	0.0367236
XKR7	175.269	1.05367	0.285078	3.69607	0.000218963	0.00111451
NECTIN3	861.113	1.05518	0.149325	7.06631	1.59104e-12	2.649e-11
ENSG00000280145	510.365	1.05796	0.182096	5.8099	6.25086e-09	6.93509e-08
ESCO2	253.656	1.05815	0.239672	4.415	1.0101e-05	6.75092e-05
C2orf92	146.656	1.05833	0.327427	3.23228	0.00122809	0.00521833
FBXO27	145.822	1.05851	0.317508	3.3338	0.000856689	0.0037967
ZNF491	78.3087	1.0592	0.40636	2.60655	0.00914582	0.0297276
CDH10	213.126	1.05945	0.251082	4.21955	2.44789e-05	0.000153121
FAAP100	797.374	1.05954	0.158319	6.69247	2.19429e-11	3.28113e-10
MOK	290.94	1.05976	0.24314	4.35863	1.30879e-05	8.59714e-05
MBIP	999.472	1.06084	0.137862	7.69494	1.41558e-14	2.91783e-13
MYBL2	2312.09	1.06101	0.101829	10.4196	2.01899e-25	9.87654e-24
KREMEN2	131.782	1.06127	0.320743	3.30878	0.000937046	0.00411709
MAP3K9-DT	291.47	1.06137	0.22577	4.70112	2.58744e-06	1.91638e-05
RAB3IP	731.25	1.06181	0.15627	6.7947	1.08537e-11	1.6825e-10
NBPF15	1882.34	1.06229	0.110579	9.6067	7.49131e-22	2.87881e-20
FUZ	414.382	1.06237	0.191579	5.54536	2.93355e-08	2.95137e-07
SPTSSA	623.898	1.06255	0.156207	6.8022	1.03032e-11	1.6002e-10
CHD3	1424.96	1.06398	0.113182	9.40063	5.42353e-21	1.94044e-19
ASIC3	193.558	1.06417	0.31906	3.33534	0.000851951	0.00377843
C5	93.9526	1.06501	0.387887	2.74566	0.00603898	0.0208956
NDUFA11	214.513	1.06512	0.280528	3.79684	0.000146554	0.000774417
KRT10-AS1	115.451	1.0657	0.354835	3.00336	0.00267019	0.0103464
ACTN2	124.162	1.06613	0.33626	3.17056	0.00152145	0.00631244
NPHP1	238.034	1.06684	0.255019	4.18336	2.87235e-05	0.000177408
HS6ST1P1	71.1833	1.06702	0.431637	2.47202	0.0134351	0.0409464
BDH2	683.857	1.06772	0.160272	6.66193	2.7026e-11	4.00456e-10
DIS3L	578.452	1.06834	0.166283	6.42485	1.31995e-10	1.81636e-09
TRPT1	359.79	1.06895	0.202031	5.29103	1.21626e-07	1.12272e-06
SDCBP2-AS1	149.793	1.06919	0.318069	3.36149	0.000775218	0.00347205
DIPK1A	134.224	1.06943	0.323653	3.30426	0.000952288	0.00417582
SERP2	90.7169	1.07147	0.390641	2.74286	0.00609068	0.0210482
MISP3	138.384	1.07151	0.316701	3.38333	0.000716121	0.00323575
MTCH2	1202.24	1.07163	0.119711	8.95184	3.49621e-19	1.0896e-17
ADAMTS15	91.457	1.07177	0.403229	2.65796	0.00786158	0.0261128
BTRC	512.955	1.07229	0.169559	6.32401	2.54863e-10	3.37815e-09
ROGDI	222.287	1.07265	0.254604	4.21299	2.5201e-05	0.000157117
LINC01521	122.529	1.07347	0.339612	3.16088	0.00157294	0.00650627
DUSP5	109.954	1.07354	0.39313	2.73074	0.00631925	0.0217425
HLA-DMA	208.279	1.07354	0.26195	4.09827	4.16258e-05	0.000248457
TAS2R5	155.539	1.07434	0.301564	3.56255	0.000367265	0.00176247
DARS1	2056.35	1.07495	0.101566	10.5837	3.54481e-26	1.82897e-24
EEF1A1P13	167.224	1.07501	0.292288	3.67793	0.000235136	0.00118672
GVQW3	1182.98	1.07509	0.136594	7.87074	3.52562e-15	7.72862e-14
NEFL	234.063	1.07528	0.244712	4.39407	1.11246e-05	7.38668e-05
CLDN19	66.7184	1.07554	0.438028	2.45542	0.0140722	0.0425358
GNG11	92.5622	1.07565	0.398847	2.6969	0.00699893	0.0236365
FOXRED2	623.619	1.07566	0.163485	6.57955	4.7187e-11	6.82679e-10
TSTD1	301.899	1.07618	0.229427	4.69073	2.72235e-06	2.00349e-05
ENSG00000275180	88.094	1.07642	0.395783	2.71972	0.00653363	0.0223422
EIF5	3349.95	1.07701	0.093046	11.575	5.51474e-31	3.76477e-29
ZNF747-DT	71.7206	1.07782	0.423547	2.54475	0.0109356	0.0344607
BEX1	551.999	1.08028	0.163765	6.59653	4.20903e-11	6.13653e-10
RSU1	254.738	1.0813	0.239403	4.51667	6.28203e-06	4.36271e-05
ZMPSTE24	554.449	1.08183	0.16816	6.43332	1.24845e-10	1.72475e-09
PIGA	273.929	1.08199	0.229186	4.72101	2.34671e-06	1.75667e-05
LNPK	1150.67	1.08208	0.122449	8.83694	9.83719e-19	2.95092e-17
CDCA7	921.713	1.08309	0.160099	6.76509	1.33222e-11	2.04574e-10
ATP6V0E2	619.733	1.08352	0.159266	6.80319	1.02325e-11	1.59022e-10
UBAP1L	257.886	1.08429	0.284917	3.80564	0.00014144	0.000750144
ACSF2	289.611	1.08516	0.219404	4.94596	7.57698e-07	6.20437e-06
CFAP221	63.8799	1.08517	0.452003	2.4008	0.0163595	0.0483466
CDC6	904.257	1.08534	0.159982	6.78418	1.16746e-11	1.79724e-10
KIFC2	360.209	1.08676	0.215707	5.0381	4.70165e-07	3.97338e-06
ABHD14B	191.809	1.08679	0.272784	3.98408	6.77419e-05	0.000386187
MTFR2	75.1355	1.08708	0.424281	2.56216	0.0104023	0.0330061
FAM218A	75.1879	1.08772	0.420971	2.58382	0.00977118	0.0313938
CCKBR	308.872	1.08907	0.239518	4.54692	5.44372e-06	3.80967e-05
CCDC154	64.6786	1.08935	0.446971	2.43717	0.0148026	0.0443933
NUDT10	288.657	1.08979	0.220631	4.93943	7.83512e-07	6.40077e-06
GTF2IRD2	285.25	1.091	0.219089	4.9797	6.36828e-07	5.27277e-06
JAGN1	455.948	1.09132	0.177618	6.14416	8.03873e-10	1.0021e-08
STX18	429.885	1.09171	0.201213	5.42564	5.77459e-08	5.53908e-07
LHX2-AS1	82.3247	1.09244	0.414768	2.63385	0.00844224	0.0277759
RAB38	149.53	1.09257	0.326213	3.34926	0.000810289	0.00361262
NRCAM	1828.32	1.09282	0.124255	8.79498	1.43079e-18	4.20959e-17
SUSD5	92.686	1.09382	0.377616	2.89664	0.00377177	0.0139005
MBOAT7	1180.34	1.09404	0.135671	8.06396	7.3861e-16	1.73058e-14
THOC7	305.071	1.0946	0.21941	4.98884	6.07424e-07	5.04635e-06
ZNF600	65.0342	1.09505	0.452503	2.41999	0.0155207	0.0462302
METTL27	115.426	1.09563	0.36997	2.96139	0.00306251	0.0116222
GATD3	929.134	1.09624	0.139771	7.84308	4.39634e-15	9.5519e-14
SPIRE2	684.991	1.09663	0.167394	6.55118	5.70833e-11	8.16694e-10
CHAF1B	602.347	1.09759	0.168615	6.50946	7.54192e-11	1.06473e-09
CIART	438.98	1.09815	0.185405	5.92299	3.16147e-09	3.65995e-08
RAPGEF5	325.303	1.09932	0.224018	4.90726	9.23577e-07	7.43839e-06
CCNT2-AS1	98.9539	1.09944	0.372703	2.9499	0.00317874	0.0119853
DENND4B	1287.62	1.09991	0.14379	7.64941	2.01904e-14	4.09964e-13
DCLRE1B	296.801	1.10108	0.234053	4.70442	2.54594e-06	1.88907e-05
UBXN6	831.429	1.10124	0.153116	7.19218	6.37646e-13	1.1099e-11
MAPKAPK3	1282.75	1.10166	0.123607	8.91263	4.98379e-19	1.53061e-17
ZNF567-DT	102.476	1.1019	0.370541	2.97377	0.00294165	0.0112313
MB21D2	127.751	1.10194	0.332364	3.31546	0.000914926	0.00403002
PIGW	135.887	1.10359	0.327289	3.37191	0.000746477	0.00336052
RAG1	69.892	1.10474	0.444738	2.48403	0.0129904	0.0397713
GTF2IP13	132.733	1.10514	0.32207	3.43136	0.000600556	0.00275884
ANO7	64.5087	1.10622	0.463295	2.38771	0.0169536	0.0498259
JAM2	118.093	1.10656	0.337326	3.28037	0.0010367	0.00450328
EEF1AKMT3	128.119	1.1079	0.322836	3.43178	0.000599636	0.00275513
TTLL1	243.266	1.10819	0.250834	4.41803	9.9605e-06	6.66244e-05
B3GALT5-AS1	85.2959	1.10833	0.451617	2.45415	0.0141219	0.0426545
PPP1R16A	484.538	1.10869	0.178964	6.19504	5.82708e-10	7.39566e-09
SURF2	142.571	1.10976	0.316737	3.50372	0.000458804	0.00215864
LANCL2	137.34	1.11071	0.311301	3.56798	0.000359747	0.00173046
KCNJ12	158.437	1.1111	0.305818	3.63319	0.000279937	0.00138628
SLC4A3	266.147	1.1115	0.233835	4.75335	2.00072e-06	1.52042e-05
CLP1	226.387	1.11176	0.259017	4.29223	1.7689e-05	0.000113875
RGPD4	216.016	1.11296	0.251369	4.42762	9.52805e-06	6.39063e-05
PPT2	241.784	1.11316	0.23844	4.6685	3.03412e-06	2.21376e-05
ALKBH3	125.83	1.11341	0.325196	3.4238	0.000617511	0.00282931
CHGB	98.3707	1.1135	0.371067	3.00081	0.0026926	0.0104217
CRYBB2P1	432.759	1.11414	0.189661	5.87439	4.24414e-09	4.81999e-08
ZWINT	1118.11	1.11428	0.159799	6.97299	3.10276e-12	5.05265e-11
LINC02893	187.91	1.11547	0.290182	3.84403	0.000121031	0.000653932
ENSG00000277182	83.5034	1.11554	0.41006	2.72043	0.00651964	0.0223068
ZNF75A	424.388	1.11565	0.189317	5.89302	3.7921e-09	4.33879e-08
RNASEH2C	467.48	1.11595	0.197626	5.6468	1.63464e-08	1.70985e-07
POLR3B	193.411	1.11757	0.264425	4.22643	2.37433e-05	0.0001489
TTC12	251.39	1.11783	0.233732	4.78256	1.73078e-06	1.33097e-05
RAB13	139.711	1.11796	0.313071	3.57096	0.000355678	0.00171324
ZNF350	97.8749	1.11884	0.36714	3.04745	0.00230789	0.0091344
FAM86C2P	88.4907	1.12086	0.42598	2.63125	0.00850714	0.0279519
ZNF311	165.709	1.12096	0.288282	3.88842	0.000100898	0.000554192
ZBTB38	270.316	1.12119	0.236343	4.7439	2.09642e-06	1.58675e-05
ISG20	77.5842	1.12192	0.44126	2.54254	0.011005	0.0346438
DCTPP1	535.914	1.12208	0.171118	6.55733	5.47782e-11	7.85091e-10
NQO1	142.846	1.12245	0.314281	3.57148	0.000354976	0.00171087
DOC2A	175.686	1.12349	0.281178	3.99563	6.45213e-05	0.000369682
C9orf64	155.259	1.12364	0.311382	3.60854	0.00030792	0.00151111
SLC66A3	70.9849	1.12377	0.438428	2.56319	0.0103714	0.0329253
GALE	357.14	1.12404	0.206835	5.43449	5.49544e-08	5.29204e-07
DEXI	77.4553	1.1248	0.433139	2.59685	0.00940834	0.0304155
MIX23	397.143	1.1252	0.196346	5.73069	1.0002e-08	1.0756e-07
FAM216A	664.238	1.1252	0.152244	7.39079	1.45961e-13	2.7059e-12
CKMT1A	105.018	1.12568	0.356173	3.16049	0.00157503	0.00651271
ENSG00000274333	2166.82	1.12644	0.108489	10.383	2.96444e-25	1.43017e-23
AVPI1	129.691	1.12719	0.335681	3.3579	0.000785363	0.00351299
C12orf4	249.838	1.12739	0.238885	4.71937	2.36574e-06	1.76875e-05
GABRA2	111.317	1.129	0.358192	3.15194	0.00162191	0.0066885
DCLK1	231.522	1.12968	0.256106	4.41097	1.0291e-05	6.86664e-05
MYL6	5167.32	1.13002	0.084976	13.2981	2.37273e-40	2.59602e-38
PDPN	359.126	1.13089	0.216078	5.23369	1.66163e-07	1.5016e-06
LHPP	277.79	1.13115	0.239848	4.71611	2.40397e-06	1.79405e-05
TUBB	20605.2	1.13141	0.0717429	15.7703	4.98304e-56	9.467e-54
ENSG00000264112	857.154	1.13185	0.156766	7.22	5.19877e-13	9.1269e-12
FAM217B	282.008	1.13209	0.224418	5.04459	4.54501e-07	3.85162e-06
MAP1LC3B2	105.941	1.13257	0.359206	3.15299	0.00161609	0.00666676
IQCK	139.738	1.13327	0.309827	3.65775	0.000254442	0.0012747
CD27-AS1	258.318	1.1348	0.240937	4.70993	2.47807e-06	1.84317e-05
ZNF433	210.787	1.13649	0.267103	4.25489	2.09147e-05	0.000132621
PDK1-AS1	65.5282	1.13805	0.468204	2.43067	0.0150709	0.0450547
ZNF835	94.8214	1.13891	0.372617	3.05651	0.00223927	0.00889176
CEROX1	209.08	1.13897	0.271849	4.18974	2.7928e-05	0.000173369
BOLA3	87.0623	1.13968	0.414856	2.74716	0.00601136	0.0208176
ABCC8	64.888	1.13975	0.471421	2.41769	0.0156194	0.0464845
TUBB2BP1	406.526	1.13992	0.190122	5.99571	2.02593e-09	2.39979e-08
TCEAL4	735.44	1.14004	0.146649	7.77399	7.60519e-15	1.61655e-13
CCDC24	310.862	1.14036	0.217564	5.24148	1.59297e-07	1.44433e-06
LPXN	90.8658	1.14087	0.399863	2.85317	0.00432861	0.0156584
FAM174B	135.086	1.14207	0.314349	3.63314	0.000279996	0.00138629
NRM	615.419	1.14228	0.161597	7.06867	1.56427e-12	2.60619e-11
SIPA1	482.415	1.1425	0.17786	6.42357	1.33118e-10	1.83077e-09
RPL22P1	1316.28	1.14286	0.131833	8.66893	4.36189e-18	1.23872e-16
ADAMTS20	409.482	1.14343	0.207047	5.52255	3.34118e-08	3.33004e-07
PLEKHH1	1160.17	1.14424	0.140103	8.16713	3.15821e-16	7.64835e-15
RAD51	455.885	1.14482	0.224198	5.1063	3.28535e-07	2.84413e-06
MORN1	267.2	1.14495	0.239166	4.78726	1.69076e-06	1.30224e-05
ENSG00000254536	61.2944	1.14585	0.470887	2.43339	0.014958	0.0447663
CLEC18B	187.536	1.14838	0.284644	4.03443	5.47343e-05	0.000318175
SMS	1602.08	1.15275	0.11364	10.1439	3.52584e-24	1.57973e-22
LINC00391	202.649	1.15291	0.271484	4.2467	2.16946e-05	0.000137104
INAFM2	418.659	1.15292	0.202066	5.70565	1.15902e-08	1.23824e-07
FLT4	439.343	1.1541	0.180935	6.37854	1.78782e-10	2.4221e-09
BSN	193.835	1.15414	0.276908	4.16797	3.07321e-05	0.00018872
GNRHR2P1	295.335	1.15448	0.227664	5.07099	3.95747e-07	3.38651e-06
RAMP2-AS1	65.9389	1.15449	0.4622	2.49782	0.0124961	0.0384352
FAM131C	176.98	1.15496	0.307248	3.75904	0.000170565	0.000889217
NOX4	73.4379	1.15682	0.424677	2.724	0.00644975	0.0220954
TCP11L2	110.54	1.15692	0.359932	3.21427	0.00130775	0.00552213
CDK4	1586.4	1.15763	0.125725	9.20762	3.33422e-20	1.13336e-18
LINC01772	132.87	1.15775	0.316327	3.65997	0.00025224	0.00126497
SH3BGRL3	1006.06	1.15784	0.137608	8.41402	3.96205e-17	1.04299e-15
HMGCLL1	222.072	1.15795	0.25687	4.50794	6.54591e-06	4.53184e-05
ENSG00000289913	404.954	1.159	0.196215	5.90678	3.48864e-09	4.01407e-08
PRIM2	386.975	1.15944	0.20448	5.6702	1.42634e-08	1.50093e-07
LYRM9	133.842	1.15993	0.313329	3.70195	0.000213951	0.00109285
ENSG00000277991	2055.15	1.15999	0.110991	10.4511	1.44801e-25	7.16928e-24
CAMK1G	133.573	1.16008	0.324839	3.57125	0.000355276	0.00171197
RGS11	65.9837	1.16056	0.446581	2.59876	0.00935603	0.0302903
KRT8P12	116.665	1.16061	0.345711	3.35717	0.000787455	0.00352042
ENSG00000205236	74.1337	1.16104	0.469075	2.47517	0.0133172	0.0406651
IGFBP5	11221.8	1.16122	0.207577	5.59417	2.21682e-08	2.26797e-07
ENSG00000262877	617.262	1.16197	0.163585	7.10313	1.21962e-12	2.0487e-11
B3GLCT	274.206	1.16361	0.233346	4.98662	6.14448e-07	5.10298e-06
ECHS1	1116.12	1.16484	0.132453	8.79436	1.43859e-18	4.22746e-17
NEXN	155.683	1.16521	0.301282	3.8675	0.000109955	0.000599371
FOS	501.532	1.16534	0.211618	5.50681	3.65396e-08	3.61823e-07
NGLY1	522.482	1.16596	0.179656	6.48994	8.58703e-11	1.20395e-09
BAALC	112.015	1.16605	0.350662	3.32527	0.000883343	0.00390564
MIPEPP3	84.4603	1.16694	0.413715	2.82065	0.00479266	0.0170948
LINC00653	67.9703	1.16697	0.436273	2.67486	0.00747615	0.0250096
POLR2L	398.105	1.16733	0.190474	6.12856	8.86782e-10	1.0993e-08
KIF9	69.9355	1.16875	0.460098	2.54022	0.0110784	0.0348535
ZNF214	132.122	1.17001	0.320197	3.65403	0.000258154	0.00128935
EPDR1	153.154	1.17159	0.297218	3.94186	8.08533e-05	0.000453134
OXSM	58.5792	1.17207	0.487554	2.40398	0.0162178	0.0479901
SLC7A5	2193.27	1.1742	0.1345	8.73015	2.54341e-18	7.34202e-17
RMI2	912.632	1.17663	0.133253	8.83003	1.04646e-18	3.12764e-17
UBE2D4	92.2155	1.17694	0.37605	3.12973	0.00174964	0.00714909
ENSG00000277067	1782.5	1.17764	0.121319	9.70693	2.81695e-22	1.11893e-20
RHOB	910.3	1.1779	0.157252	7.49057	6.85768e-14	1.32129e-12
COLQ	389.243	1.17879	0.194709	6.05413	1.4118e-09	1.70951e-08
ZNF26	323.382	1.18046	0.224712	5.2532	1.49482e-07	1.35945e-06
LINC00173	264.555	1.18234	0.247934	4.76876	1.85361e-06	1.41477e-05
CABLES2	701.743	1.18244	0.150207	7.87206	3.48861e-15	7.65433e-14
ENSG00000279672	160.052	1.18338	0.294253	4.02164	5.77947e-05	0.000334538
KCTD21-AS1	130.005	1.18349	0.330921	3.57637	0.000348403	0.00168216
GPX3	152.532	1.1855	0.295685	4.00933	6.0892e-05	0.000350802
FAM110B	220.96	1.18601	0.252844	4.69068	2.72303e-06	2.00349e-05
ENSG00000277283	105.358	1.18606	0.354929	3.34168	0.000832737	0.00370529
UPRT	185.734	1.18623	0.286264	4.14382	3.41563e-05	0.000207615
NPIPB2	96.7831	1.18641	0.375889	3.15627	0.00159802	0.00659999
ZNF429	383.676	1.18689	0.208843	5.68318	1.32211e-08	1.39967e-07
RPS3AP26	402.886	1.18713	0.244207	4.86117	1.16693e-06	9.23146e-06
SLC2A6	144.713	1.18747	0.35036	3.38928	0.000700769	0.00317164
MGST1	2129.5	1.18831	0.101898	11.6618	1.99882e-31	1.39168e-29
ATL1	218.943	1.18885	0.255326	4.6562	3.22103e-06	2.3383e-05
RABL2A	1204.36	1.19048	0.142392	8.36062	6.23908e-17	1.6215e-15
ZNF34	115.992	1.19082	0.33661	3.53767	0.000403668	0.00192323
LINC01145	167.947	1.1917	0.288349	4.13284	3.58314e-05	0.000217365
PFKL	4571.97	1.19339	0.0862756	13.8323	1.62778e-43	2.09966e-41
ENSG00000273374	90.1849	1.19444	0.402141	2.9702	0.00297606	0.0113415
LY6G5B	131.617	1.1966	0.350462	3.41435	0.000639343	0.0029206
ENSG00000183889	1700.47	1.19663	0.120018	9.97044	2.05319e-23	8.67579e-22
CES3	314.36	1.19683	0.219798	5.44513	5.17675e-08	5.00283e-07
SNRPD3	1060.41	1.19795	0.144903	8.26725	1.37086e-16	3.45294e-15
BRCA2	713.558	1.19868	0.147347	8.13511	4.1157e-16	9.88897e-15
JUNB	126.964	1.1989	0.322985	3.71193	0.000205682	0.00105501
PINX1	108.016	1.19927	0.36757	3.26271	0.00110352	0.00475179
NPIPA2	204.733	1.1994	0.257702	4.65422	3.25217e-06	2.35811e-05
ZNF493	541.535	1.19954	0.174559	6.87181	6.33902e-12	1.00489e-10
RTL5	642.081	1.19985	0.173876	6.90059	5.17855e-12	8.28975e-11
TMEM151B	261.561	1.20055	0.272265	4.40948	1.03618e-05	6.91015e-05
PPP1R3B	305.609	1.20294	0.216795	5.54876	2.877e-08	2.89924e-07
ASB8	157.297	1.20367	0.311666	3.86207	0.000112432	0.000611512
PAQR7	236.966	1.20374	0.243872	4.93594	7.97658e-07	6.50983e-06
CES2	399.207	1.2038	0.194163	6.19995	5.64794e-10	7.17944e-09
FBXO42	1102.17	1.20471	0.130693	9.21782	3.03212e-20	1.0321e-18
VKORC1	173.235	1.20483	0.293751	4.10155	4.10399e-05	0.000245379
PFAS	1577.1	1.20504	0.109103	11.045	2.31827e-28	1.356e-26
ARRDC4	3046.86	1.20645	0.106669	11.3102	1.16856e-29	7.2321e-28
ULK3	954.674	1.20654	0.146826	8.21748	2.07819e-16	5.10855e-15
RUNDC1	569.54	1.20767	0.176784	6.83134	8.41234e-12	1.31822e-10
PCDH10	128.957	1.20794	0.331055	3.64875	0.000263519	0.00131454
TM7SF2	824.951	1.20801	0.165825	7.28483	3.22088e-13	5.74926e-12
ITPR1-DT	65.0299	1.20878	0.446358	2.7081	0.00676701	0.0230162
E2F2	372.73	1.20907	0.221088	5.46874	4.5325e-08	4.41856e-07
ABCB9	120.908	1.20954	0.352802	3.42839	0.000607169	0.00278661
PAM	1924.79	1.20968	0.105762	11.4378	2.70784e-30	1.77443e-28
MYCN	961.698	1.20984	0.142031	8.51818	1.62075e-17	4.3891e-16
LIPT2	55.4136	1.21091	0.489732	2.4726	0.0134133	0.0408974
ENSG00000274828	251.347	1.21116	0.250467	4.83559	1.32752e-06	1.03962e-05
NDUFC2	247.289	1.21194	0.24173	5.01361	5.34179e-07	4.4712e-06
ZNF432	499.762	1.21286	0.171378	7.0771	1.47198e-12	2.45577e-11
RMI1	931.296	1.21352	0.156198	7.76911	7.90387e-15	1.67713e-13
GOLGA6L4	384.904	1.21382	0.210693	5.7611	8.35688e-09	9.07044e-08
FAHD2CP	188.26	1.21386	0.284818	4.26188	2.02711e-05	0.000128772
WDR31	166.932	1.21481	0.285003	4.26244	2.02207e-05	0.000128586
SLC2A14	277.987	1.21509	0.234634	5.17865	2.23498e-07	1.98316e-06
WARS1	1302.18	1.21527	0.126389	9.61536	6.8869e-22	2.65384e-20
RPS23P8	57.3851	1.21567	0.481468	2.52492	0.0115724	0.036134
SNAPIN	333.636	1.216	0.209148	5.81408	6.09676e-09	6.777e-08
BNIP3L	4044.6	1.21836	0.0899145	13.5502	7.90019e-42	9.35352e-40
LINC02367	187.344	1.21877	0.270685	4.50255	6.71438e-06	4.64323e-05
RNF181	355.925	1.21961	0.20364	5.98905	2.1107e-09	2.49025e-08
ATP8A2	96.004	1.22024	0.372486	3.27594	0.00105311	0.0045689
FER1L4	1727.29	1.22028	0.118159	10.3275	5.29385e-25	2.50951e-23
MATN3	56.4328	1.22047	0.502494	2.42883	0.0151478	0.0452568
CRYM	68.239	1.22125	0.445488	2.74138	0.00611818	0.0211278
NACAD	392.294	1.2216	0.193226	6.32213	2.57974e-10	3.41568e-09
SEC61G	658.512	1.22161	0.153941	7.9356	2.09478e-15	4.70567e-14
ZNF485	60.0459	1.22218	0.487155	2.50881	0.0121138	0.0374997
CLHC1	298.788	1.22221	0.220616	5.53998	3.02499e-08	3.03838e-07
PAPSS2	70.911	1.22242	0.438374	2.78854	0.00529467	0.0186439
CLBA1	328.868	1.22268	0.211129	5.79118	6.98951e-09	7.68501e-08
ZNF407-AS1	126.018	1.22401	0.328899	3.72155	0.000198001	0.00101838
HPS6	251.516	1.22724	0.240811	5.09626	3.46436e-07	2.98434e-06
DUSP14	350.952	1.22745	0.20408	6.01452	1.80416e-09	2.15584e-08
ENSG00000260176	91.0909	1.22814	0.381933	3.21558	0.00130181	0.00549893
IMP3	256.125	1.23087	0.239426	5.14091	2.73411e-07	2.39057e-06
CFAP69	172.093	1.23092	0.288814	4.262	2.02602e-05	0.000128736
ZNF324B	114.521	1.23099	0.376636	3.26838	0.00108164	0.00467363
ENSG00000275496	1836.09	1.23114	0.121477	10.1347	3.87393e-24	1.72937e-22
ZNF789	682.039	1.23189	0.173368	7.10566	1.19749e-12	2.01291e-11
ZNF132	130.298	1.23366	0.334769	3.6851	0.000228611	0.00115784
BMT2	477.615	1.23371	0.175766	7.01905	2.23375e-12	3.67414e-11
VAT1L	868.444	1.2339	0.148265	8.32228	8.62877e-17	2.21207e-15
HIVEP2	160.879	1.23515	0.295942	4.1736	2.99821e-05	0.000184531
ZNF37A	498.059	1.23547	0.18657	6.62205	3.54253e-11	5.21443e-10
GSTM3	203.892	1.23605	0.258627	4.77927	1.75937e-06	1.35125e-05
ARHGEF16	271.705	1.23647	0.239809	5.15608	2.52171e-07	2.21275e-06
SOD1	1246.29	1.23713	0.119334	10.367	3.50505e-25	1.68435e-23
ENSG00000276077	1817.71	1.23795	0.129302	9.57413	1.02714e-21	3.89074e-20
NDUFAF6	552.756	1.23842	0.165869	7.46625	8.25103e-14	1.57858e-12
FAM104B	263.838	1.23927	0.235716	5.25745	1.46063e-07	1.33137e-06
AZIN2	234.022	1.23993	0.262903	4.7163	2.40171e-06	1.79346e-05
ZMAT1	293.544	1.24016	0.22642	5.47725	4.31985e-08	4.23145e-07
HEXD	848.717	1.24092	0.162863	7.61936	2.54942e-14	5.10925e-13
CCDC17	55.5875	1.24101	0.497411	2.49493	0.012598	0.0387199
RSPH9	84.6512	1.24106	0.395359	3.13907	0.00169482	0.00695127
LRRC8D-DT	62.4567	1.24152	0.458063	2.71036	0.00672101	0.0228839
ENSG00000270728	79.6227	1.24228	0.440225	2.82191	0.00477384	0.0170435
SPTB	57.0531	1.24233	0.497151	2.4989	0.0124579	0.0383324
CLIC1	1629	1.24249	0.127118	9.77429	1.45169e-22	5.86129e-21
LRRC61	100.706	1.24327	0.365845	3.39835	0.000677936	0.00307796
B3GAT1-DT	267.967	1.24334	0.227648	5.46169	4.71633e-08	4.58136e-07
ZDHHC11B	338.478	1.24424	0.207287	6.0025	1.94302e-09	2.31051e-08
VEGFB	262.656	1.24467	0.24096	5.16548	2.39822e-07	2.11651e-06
FAM43B	60.0062	1.24514	0.468723	2.65645	0.00789682	0.0262136
ENSG00000255310	218.501	1.24689	0.265476	4.6968	2.64272e-06	1.95084e-05
ORAI3	188.913	1.24697	0.303333	4.11089	3.94135e-05	0.000236635
CLEC19A	94.2331	1.24747	0.401568	3.1065	0.00189318	0.0076653
ZNF691	293.855	1.2479	0.231858	5.38217	7.35917e-08	6.97173e-07
SLC43A3	122.517	1.24863	0.352842	3.53877	0.000401997	0.00191639
GRM3	138.42	1.2501	0.32769	3.81488	0.000136252	0.000726399
ENSG00000287804	57.7924	1.25024	0.506173	2.46999	0.0135116	0.0411409
NXPH2	56.7583	1.25029	0.489222	2.55566	0.0105986	0.0335162
DPY19L2	314.215	1.25081	0.23194	5.39283	6.93556e-08	6.5908e-07
GRK4	80.0033	1.25089	0.429968	2.90926	0.00362288	0.0134367
EFNA4	319.007	1.25112	0.213718	5.85409	4.79624e-09	5.40691e-08
CCDC144NL	382.436	1.25114	0.197672	6.32938	2.46155e-10	3.2769e-09
LEMD1	80.5881	1.25152	0.443145	2.82418	0.00474021	0.0169571
HCG18	566.813	1.25219	0.166113	7.53816	4.76654e-14	9.30824e-13
HES6	426.536	1.25245	0.21353	5.86545	4.47921e-09	5.06583e-08
SLC38A10	883.809	1.25263	0.143248	8.74443	2.24136e-18	6.50074e-17
SLC2A1-DT	128.671	1.25275	0.326901	3.8322	0.000127001	0.00068265
PIGH	126.125	1.25293	0.343559	3.64691	0.000265409	0.00132235
DNAJC30	59.6106	1.25322	0.487385	2.57131	0.0101314	0.0323221
STX4	230.077	1.25462	0.263119	4.76825	1.85832e-06	1.41792e-05
ENSG00000206567	232.933	1.25622	0.249965	5.02559	5.01888e-07	4.22255e-06
LHX4	60.7632	1.26106	0.487059	2.58914	0.00962163	0.0309987
AIM2	108.456	1.2612	0.348709	3.61677	0.000298306	0.00146805
FLOT1	1069.17	1.26125	0.125972	10.0122	1.34736e-23	5.76286e-22
MAPRE3	679.879	1.262	0.177517	7.10914	1.16765e-12	1.96814e-11
ENKD1	373.379	1.26282	0.20258	6.2337	4.55558e-10	5.86079e-09
COMMD9	233.941	1.263	0.244394	5.16789	2.3675e-07	2.09055e-06
BCLAF1P2	145.294	1.26526	0.311071	4.06742	4.75358e-05	0.000280725
TARS1	928.719	1.26542	0.145231	8.71319	2.95438e-18	8.45862e-17
CCDC162P	155.644	1.26555	0.304803	4.15201	3.29568e-05	0.000201222
SYNM	178.328	1.26559	0.290831	4.35162	1.35137e-05	8.86727e-05
FAHD1	309.312	1.26561	0.212184	5.96467	2.45131e-09	2.87036e-08
ENSG00000198580	57.0721	1.26659	0.509463	2.48612	0.0129143	0.039568
UFD1-AS1	82.4069	1.26661	0.423994	2.98733	0.00281424	0.0108156
MIPEP	126.035	1.26696	0.339114	3.73609	0.000186905	0.000965774
DDT	66.18	1.26729	0.471769	2.68626	0.00722577	0.0242754
INA	602.782	1.26799	0.16222	7.8165	5.43108e-15	1.17584e-13
SPDYE2	187.111	1.26889	0.284291	4.46333	8.06946e-06	5.49046e-05
ADPGK	786.99	1.26916	0.163104	7.78127	7.17983e-15	1.53129e-13
WNT7B	377.732	1.27079	0.212361	5.98412	2.17561e-09	2.56346e-08
IQANK1	144.542	1.27107	0.309734	4.10376	4.06485e-05	0.000243335
GRAMD2A	62.446	1.27148	0.463689	2.7421	0.0061047	0.0210886
TERT	259.504	1.27192	0.241034	5.27694	1.31357e-07	1.20754e-06
RABL2B	1407.43	1.27359	0.130447	9.7633	1.61809e-22	6.5224e-21
NUDT22	148.906	1.27408	0.316389	4.02693	5.65109e-05	0.000327726
LETM2	136.447	1.27418	0.32609	3.90746	9.32726e-05	0.000516243
GPT2	1850.92	1.27513	0.106802	11.9392	7.39414e-33	5.66299e-31
XRCC2	952.704	1.27516	0.149614	8.52303	1.55437e-17	4.22026e-16
KDM4C	422.106	1.27533	0.185364	6.88013	5.97975e-12	9.51017e-11
ANGPTL4	106.72	1.27744	0.350723	3.64231	0.000270203	0.00134323
TEX261	505.622	1.27751	0.171346	7.45574	8.93678e-14	1.70578e-12
SEC14L2	95.9747	1.27751	0.37017	3.45115	0.000558204	0.00257878
MTMR7	168.528	1.27759	0.298866	4.27481	1.91301e-05	0.000122381
UHRF1	1733.35	1.27867	0.130554	9.79424	1.19185e-22	4.83607e-21
SPOCK2	198.741	1.27875	0.277777	4.60353	4.15387e-06	2.96802e-05
KLF11	458.433	1.27944	0.185756	6.88774	5.66855e-12	9.04458e-11
ENSG00000288060	49.3792	1.28098	0.510825	2.50767	0.012153	0.0376066
C1QTNF3	72.757	1.28106	0.422987	3.0286	0.0024569	0.00963266
CETN2	651.907	1.28122	0.154903	8.2711	1.32731e-16	3.35012e-15
RAB33B-AS1	89.8419	1.28363	0.390974	3.28315	0.00102653	0.00446541
PTPRO	59.2693	1.28529	0.492958	2.6073	0.00912604	0.0296869
C1RL	957.343	1.28544	0.136805	9.39618	5.65784e-21	2.02132e-19
ENSG00000286388	106.093	1.28565	0.358776	3.58343	0.000339117	0.00164576
SLCO4A1	134.154	1.28607	0.318557	4.03717	5.41003e-05	0.000314789
HK1	2203.57	1.28813	0.0998503	12.9006	4.46439e-38	4.39411e-36
UBE2QL1	113.359	1.28814	0.35021	3.6782	0.000234887	0.00118571
ENSG00000267640	119.187	1.28895	0.343692	3.75031	0.000176615	0.00091511
NR2F2-AS1	54.3005	1.28945	0.506948	2.54355	0.0109732	0.0345627
ZNF471	319.251	1.29026	0.22839	5.64936	1.61043e-08	1.68596e-07
ATAD3C	85.45	1.2905	0.420028	3.07241	0.00212338	0.00848382
VWA1	443.089	1.29362	0.181427	7.13028	1.00168e-12	1.70008e-11
IMPDH1	790.595	1.29368	0.145156	8.9123	4.99856e-19	1.53323e-17
TAGLN2	465.808	1.29443	0.177095	7.30925	2.68637e-13	4.83744e-12
BRIP1	1169.17	1.2953	0.128979	10.0428	9.88636e-24	4.26575e-22
LINC01011	92.3671	1.29578	0.397606	3.25896	0.00111822	0.00480963
GUCY1A1	68.2924	1.29676	0.493696	2.62664	0.00862324	0.0282808
GBAP1	317.917	1.29715	0.236974	5.47381	4.40473e-08	4.30771e-07
SFXN2	269.681	1.29736	0.257866	5.03113	4.87594e-07	4.10934e-06
SCN1A	133.15	1.29794	0.326427	3.97622	7.00205e-05	0.000398066
BRI3BP	304.843	1.29921	0.219423	5.92103	3.19925e-09	3.69845e-08
RAB30-DT	520.087	1.29965	0.169544	7.6656	1.78e-14	3.63839e-13
NBR2	182.862	1.29985	0.299025	4.34698	1.38028e-05	9.04003e-05
LNCTAM34A	53.5354	1.30023	0.491726	2.64422	0.00818796	0.0270409
ENSG00000268049	53.5275	1.30095	0.503244	2.58512	0.0097344	0.0313044
B3GALT9	86.2347	1.30124	0.391453	3.32413	0.000886942	0.00391943
RBM8A	2128.29	1.30206	0.115426	11.2805	1.63831e-29	1.00884e-27
PIERCE1	116.775	1.30311	0.359215	3.62766	0.000286003	0.00141289
PFKP	2613	1.30416	0.103474	12.6037	2.0145e-36	1.79532e-34
PRKCQ	99.8401	1.30439	0.364549	3.57808	0.000346128	0.00167448
CFAP91	380.751	1.30562	0.211533	6.17218	6.73552e-10	8.47403e-09
ENSG00000284428	241.838	1.30619	0.273336	4.77869	1.76437e-06	1.35468e-05
TK1	1004.96	1.30663	0.155619	8.39631	4.60737e-17	1.2051e-15
ID2-AS1	61.2427	1.30809	0.49452	2.64517	0.00816503	0.0269724
SEPTIN6	514.575	1.30833	0.178315	7.33721	2.18092e-13	3.97398e-12
TRIM39	165.864	1.30835	0.288368	4.53709	5.70354e-06	3.98127e-05
POLR3GL	88.171	1.30942	0.395884	3.30758	0.000941052	0.00413013
SLC1A1	259.486	1.30988	0.237179	5.52273	3.33774e-08	3.32797e-07
ENSG00000280046	50.3663	1.31156	0.548816	2.3898	0.0168574	0.0496028
ZNF135	283.919	1.3116	0.224391	5.84513	5.06176e-09	5.69053e-08
NME2	69.9584	1.31234	0.457757	2.86689	0.00414525	0.0150797
RAD51C	305.508	1.31286	0.215827	6.08292	1.18016e-09	1.44328e-08
ELOVL2	329.954	1.31317	0.212985	6.16556	7.02338e-10	8.81357e-09
CARD14	81.5553	1.31331	0.429354	3.05881	0.00222222	0.00883264
HDAC3	1175.58	1.31416	0.126556	10.384	2.93146e-25	1.41705e-23
FLVCR2	55.5748	1.31474	0.499512	2.63206	0.00848701	0.0278932
APOBEC3F	158.525	1.31517	0.320609	4.1021	4.09412e-05	0.000244848
DHCR24	4913.71	1.31528	0.288263	4.56277	5.04839e-06	3.54719e-05
ENSG00000278766	46.6406	1.31535	0.531518	2.47471	0.0133344	0.0407073
ENSG00000273162	57.6425	1.31639	0.507321	2.59478	0.00946521	0.0305671
ZNF85	282.441	1.31747	0.256576	5.1348	2.82438e-07	2.4651e-06
GBE1	488.185	1.31934	0.185255	7.12176	1.06558e-12	1.80478e-11
ENSG00000289511	73.3861	1.31998	0.44604	2.95933	0.00308313	0.0116878
NREP	847.641	1.32051	0.143168	9.22352	2.8751e-20	9.80012e-19
AK2	2071.22	1.3206	0.104916	12.5872	2.48303e-36	2.18115e-34
ENSG00000286681	79.0244	1.32063	0.425224	3.10573	0.00189812	0.00768064
DNAJC12	49.4964	1.32182	0.514374	2.56976	0.010177	0.0324298
TMC4	110.428	1.32289	0.371551	3.56046	0.000370206	0.00177484
H1-3	48.588	1.32355	0.515641	2.5668	0.010264	0.0326435
MCRIP2	114.77	1.32442	0.344585	3.84352	0.000121283	0.000654714
TSGA10IP	91.0765	1.32539	0.400506	3.30929	0.00093533	0.00411029
NPIPB9	237.026	1.32572	0.266311	4.97807	6.42216e-07	5.31166e-06
ENSG00000288880	100.842	1.32719	0.378358	3.50776	0.000451904	0.00212904
MEA1	594.273	1.32801	0.16336	8.12934	4.31638e-16	1.03307e-14
PCDHGC4	204.908	1.33061	0.274495	4.84746	1.25051e-06	9.8229e-06
BBOF1	71.6496	1.33079	0.44092	3.01822	0.00254267	0.00993237
ENSG00000266865	1031.02	1.33081	0.165832	8.02509	1.0145e-15	2.34781e-14
CCDC157	66.2283	1.33109	0.444247	2.99627	0.00273302	0.0105598
AUNIP	168.673	1.33305	0.290775	4.58449	4.55103e-06	3.22453e-05
KCTD12	384.011	1.33322	0.204322	6.52511	6.7951e-11	9.65977e-10
CCHCR1	586.78	1.33331	0.168797	7.89889	2.81407e-15	6.24137e-14
BDNF-AS	69.5139	1.33368	0.470923	2.83205	0.00462509	0.0165962
C2orf81	58.9066	1.33381	0.472814	2.82101	0.00478732	0.0170857
CNOT3	1115.07	1.33698	0.126279	10.5874	3.40769e-26	1.76566e-24
KCNQ2	1457.36	1.33703	0.115922	11.5338	8.90994e-31	6.01556e-29
GLB1L2	838.56	1.33721	0.159223	8.39838	4.52692e-17	1.18532e-15
CAMKV	435.881	1.33742	0.183829	7.27533	3.45566e-13	6.1549e-12
EIF4EBP1	683.392	1.33748	0.155418	8.60564	7.58891e-18	2.11351e-16
FKBPL	87.7146	1.33785	0.386925	3.45764	0.000544933	0.0025208
MAK	200.158	1.33796	0.273354	4.89459	9.85108e-07	7.90279e-06
ENSG00000280649	56.4274	1.33854	0.531941	2.51634	0.0118582	0.0368527
SCN4B	130.53	1.33929	0.32319	4.14399	3.41315e-05	0.000207515
CRTAC1	292.413	1.34047	0.239119	5.60588	2.07205e-08	2.13369e-07
CNPY4	371.794	1.34097	0.200355	6.69294	2.18727e-11	3.27297e-10
ENSG00000259972	296.607	1.34117	0.224584	5.97179	2.3466e-09	2.75829e-08
ENSG00000259865	248.101	1.34123	0.253012	5.30107	1.15127e-07	1.06836e-06
NME1	341.154	1.34493	0.203791	6.59954	4.12428e-11	6.02371e-10
KCNMB4	178.496	1.3453	0.289789	4.64234	3.44491e-06	2.48609e-05
HLA-DPB1	134.336	1.34534	0.318218	4.22774	2.36048e-05	0.000148107
MXRA5	220.417	1.34636	0.268433	5.01562	5.28616e-07	4.42615e-06
RIOX2	173.51	1.34663	0.280818	4.79538	1.6237e-06	1.25374e-05
SCN5A	191.238	1.34691	0.275325	4.89207	9.97824e-07	7.99173e-06
EFEMP2	755.249	1.34813	0.155875	8.64876	5.20617e-18	1.46827e-16
ADAM15	1141.08	1.35071	0.157252	8.58947	8.73732e-18	2.41874e-16
NDN	1383.98	1.35143	0.118207	11.4327	2.86944e-30	1.87531e-28
IKBIP	558.712	1.35234	0.169328	7.98653	1.38794e-15	3.17013e-14
TTC30B	133.826	1.35341	0.327018	4.13864	3.49368e-05	0.000212149
NENF	174.857	1.35356	0.280959	4.81765	1.45261e-06	1.12803e-05
ZNF221	70.689	1.35375	0.444934	3.04259	0.00234553	0.00925672
NRP1	187.702	1.3541	0.2851	4.74957	2.0385e-06	1.54578e-05
DUBR	214.524	1.35451	0.26264	5.15728	2.50568e-07	2.20105e-06
PAQR4	177.498	1.35605	0.286917	4.72627	2.2868e-06	1.71759e-05
ABHD15	154.021	1.35693	0.301579	4.4994	6.8146e-06	4.7059e-05
FOSL2	807.291	1.35752	0.143051	9.48974	2.3161e-21	8.53579e-20
SPDYE2B	175.161	1.35774	0.316706	4.28706	1.81052e-05	0.00011634
MEIS2	574.863	1.35905	0.172441	7.88123	3.24173e-15	7.1318e-14
CA8	79.5084	1.36001	0.409168	3.32384	0.00088787	0.00392283
SLC46A1	62.4994	1.36016	0.46299	2.93777	0.00330582	0.0124015
CYP7B1	117.731	1.36054	0.335422	4.05619	4.98795e-05	0.000293153
GCSHP5	165.418	1.3609	0.285704	4.76331	1.9044e-06	1.45083e-05
RASGEF1C	53.4439	1.36143	0.504703	2.69749	0.00698642	0.0236137
HYDIN	238.793	1.3626	0.246286	5.53257	3.15567e-08	3.15928e-07
ZC2HC1C	46.8616	1.36298	0.530608	2.56871	0.0102077	0.0325064
NELFE	646.018	1.36491	0.154191	8.85206	8.59159e-19	2.59633e-17
EFCAB2	256.281	1.36497	0.248644	5.48967	4.02692e-08	3.96511e-07
NPIPA3	208.245	1.366	0.259291	5.26822	1.37752e-07	1.26112e-06
AHNAK2	132.678	1.36657	0.334517	4.08521	4.40369e-05	0.000261574
DDTL	171.539	1.36803	0.282094	4.84955	1.2374e-06	9.73245e-06
GINS3	165.374	1.37	0.291826	4.69457	2.67173e-06	1.96928e-05
LAT2	91.609	1.37049	0.408757	3.35282	0.000799936	0.00357139
GFUS	356.705	1.37052	0.220323	6.22053	4.95471e-10	6.34912e-09
CSPG4P11	71.311	1.37139	0.479211	2.86177	0.00421278	0.0152936
C6orf47	111.8	1.37197	0.34528	3.9735	7.08236e-05	0.000402258
SLC9A3R1	1010.95	1.37204	0.137788	9.95761	2.33613e-23	9.80375e-22
ENSG00000261613	133.237	1.37264	0.377284	3.63822	0.000274525	0.00136251
BOLA2B	162.025	1.37461	0.292066	4.70652	2.51985e-06	1.87255e-05
ENSG00000287839	53.344	1.37521	0.532202	2.584	0.00976631	0.0313823
SESN2	1184.47	1.37587	0.12124	11.3483	7.56392e-30	4.82751e-28
LINC02449	51.7394	1.37597	0.526677	2.61256	0.00898677	0.0293195
CAPN6	2827.09	1.37602	0.306965	4.48266	7.37184e-06	5.05793e-05
EEFSEC	114.133	1.37633	0.346704	3.96975	7.19467e-05	0.000407787
CLK2	1076.59	1.37651	0.173349	7.9407	2.01051e-15	4.53298e-14
FAM219A	516.044	1.37748	0.192416	7.15888	8.13364e-13	1.39301e-11
FILIP1L	40.6204	1.37994	0.565495	2.44023	0.0146778	0.0440623
STAT6	676.79	1.38149	0.168772	8.18553	2.71106e-16	6.61778e-15
PGAM1	9052.83	1.38214	0.0735438	18.7934	8.55511e-79	2.83336e-76
H2AJ	606.057	1.38366	0.159665	8.66601	4.47544e-18	1.26949e-16
NRSN2	500.097	1.38366	0.175086	7.90276	2.72791e-15	6.06676e-14
ADGRB3-DT	51.0692	1.38504	0.519681	2.66516	0.00769508	0.0256503
ZNF268	579.264	1.38638	0.173906	7.97202	1.56103e-15	3.55554e-14
LINC01347	59.8132	1.38719	0.497202	2.78999	0.0052709	0.0185682
NBPF25P	499.786	1.38744	0.173767	7.98448	1.41117e-15	3.22019e-14
ARHGAP27	126.567	1.38844	0.347757	3.99255	6.53667e-05	0.000373777
RAB4A-AS1	219.261	1.38973	0.265726	5.22993	1.69571e-07	1.52676e-06
CACNG4	230.733	1.39024	0.27565	5.0435	4.57085e-07	3.87085e-06
ENSG00000264207	63.7894	1.39121	0.469717	2.9618	0.00305848	0.0116089
STK17A	590.095	1.39142	0.177076	7.85774	3.91136e-15	8.54364e-14
SOCS2	79.7905	1.39286	0.405729	3.43297	0.000597005	0.00274577
HMOX2	239.821	1.3945	0.278494	5.00729	5.52013e-07	4.60945e-06
ETNK2	88.4876	1.39466	0.391164	3.56542	0.000363271	0.0017457
KRCC1	250.12	1.39515	0.241711	5.77197	7.83519e-09	8.53823e-08
CISD3	64.7167	1.39532	0.453258	3.07842	0.00208104	0.00833504
RALY-AS1	126.386	1.39737	0.328987	4.24749	2.16178e-05	0.000136725
SHMT2	3014.28	1.39741	0.0954251	14.6441	1.46957e-48	2.19611e-46
RHOBTB2	244.963	1.3984	0.241888	5.78119	7.4175e-09	8.1228e-08
MFSD13A	175.769	1.39878	0.295867	4.72773	2.27047e-06	1.70637e-05
SPDYE6	139.417	1.39916	0.322092	4.34397	1.39931e-05	9.15734e-05
CFAP251	166.14	1.39992	0.305077	4.58875	4.45911e-06	3.16445e-05
PPP2R5B	515.188	1.4	0.192081	7.28859	3.13216e-13	5.59905e-12
LRRC23	144.416	1.4046	0.30846	4.5536	5.27365e-06	3.69487e-05
PWWP3B	248.405	1.4047	0.235916	5.95424	2.61281e-09	3.04782e-08
NUDT18	60.1962	1.40501	0.465575	3.01779	0.00254625	0.00994319
METAP1D	196.451	1.40534	0.288936	4.86385	1.15122e-06	9.11895e-06
ENSG00000241634	78.6809	1.40645	0.430458	3.26733	0.00108568	0.00468779
HNRNPA3P6	134.477	1.40648	0.337955	4.16173	3.15845e-05	0.000193422
ACOX2	62.2049	1.40699	0.459635	3.0611	0.00220524	0.00877796
FAM89B	43.909	1.41032	0.562761	2.50607	0.0122082	0.0377158
TMEM263-DT	69.2394	1.41057	0.458657	3.07544	0.00210189	0.00840757
ACADS	155.203	1.41092	0.298711	4.72336	2.31976e-06	1.73823e-05
GALNS	391.402	1.41157	0.198654	7.10571	1.1971e-12	2.01291e-11
ENSG00000288075	140.991	1.41291	0.310883	4.54483	5.49806e-06	3.8444e-05
JARID2-DT	67.081	1.4138	0.465292	3.03852	0.00237745	0.0093601
POLR3H	312.713	1.41538	0.230463	6.14146	8.1769e-10	1.01777e-08
CLCF1	71.0279	1.41595	0.43078	3.28694	0.00101283	0.00441377
NFE2L1-DT	60.6731	1.41625	0.475057	2.98123	0.00287091	0.0110058
MTRES1	110.391	1.41658	0.349153	4.05719	4.96675e-05	0.000291977
EFNA3	158.774	1.41709	0.293723	4.82457	1.40307e-06	1.09371e-05
ZNF423	1220.98	1.41864	0.132081	10.7407	6.55737e-27	3.5243e-25
AGPAT2	75.6994	1.41987	0.444955	3.19103	0.00141765	0.00592696
ENO2	5824.94	1.42028	0.0795533	17.8532	2.73119e-71	7.6938e-69
POLR3G	80.1833	1.42242	0.437812	3.24892	0.00115843	0.00495927
DPH5-DT	259.719	1.42377	0.236265	6.02618	1.67885e-09	2.01397e-08
FAM86B2	162.212	1.4256	0.289075	4.93161	8.15552e-07	6.63818e-06
ENSG00000246465	173.888	1.42602	0.291756	4.88772	1.02013e-06	8.15971e-06
CEND1	91.5085	1.42823	0.398523	3.58381	0.000338619	0.0016443
KLHDC8A	762.495	1.42915	0.15055	9.49287	2.24765e-21	8.29598e-20
ITGB1P1	340.043	1.43119	0.205969	6.94856	3.69024e-12	5.95786e-11
ENSG00000289268	115.545	1.43425	0.345784	4.14783	3.35648e-05	0.000204527
GATD1-DT	179.382	1.43744	0.28373	5.06622	4.058e-07	3.46618e-06
PRDM16-DT	161.012	1.43883	0.303973	4.73342	2.20773e-06	1.66278e-05
CHKB-DT	84.7333	1.43912	0.401654	3.58298	0.0003397	0.00164826
SLC2A1	22575.7	1.4429	0.0776167	18.59	3.86874e-77	1.21558e-74
ZNF658B	70.9497	1.44593	0.448431	3.22442	0.00126227	0.00534759
BMP6	46.1705	1.44674	0.581446	2.48818	0.0128398	0.0393693
PSAT1	3532.44	1.44705	0.0941106	15.376	2.37075e-53	4.15017e-51
AGAP10P	265.15	1.44746	0.25146	5.75624	8.60083e-09	9.32283e-08
C3orf62	138.364	1.44824	0.321606	4.50316	6.69494e-06	4.63109e-05
TUBB3	159.899	1.44853	0.351855	4.11685	3.84086e-05	0.000231339
QDPR	462.445	1.44884	0.186897	7.75212	9.03714e-15	1.90114e-13
NMRAL1	520.091	1.45002	0.186177	7.78839	6.78691e-15	1.45143e-13
NTNG2	44.0227	1.45045	0.560534	2.58763	0.00966393	0.0311186
MPV17L	45.0761	1.45137	0.543826	2.66882	0.00761184	0.0254157
GPR155	140.669	1.45212	0.313879	4.62637	3.72129e-06	2.67609e-05
GOLGA6L17P	59.2161	1.45264	0.576762	2.51861	0.0117818	0.0366898
TMEM45A	358.38	1.45333	0.202391	7.1808	6.93058e-13	1.19869e-11
SNRPGP10	48.9291	1.45342	0.516659	2.8131	0.00490659	0.0174454
FOXG1-AS1	180.734	1.45357	0.288369	5.04067	4.63905e-07	3.92318e-06
DHX16	687.104	1.45422	0.155567	9.34786	8.94377e-21	3.15841e-19
CHMP3	277.871	1.45452	0.248026	5.86438	4.50807e-09	5.09612e-08
GINS2	1091.78	1.45489	0.138599	10.4971	8.90527e-26	4.49075e-24
CHURC1	209.045	1.45499	0.263408	5.52372	3.31903e-08	3.312e-07
TMEM144	75.4487	1.45513	0.426532	3.41153	0.000645986	0.0029471
CNIH2	359.918	1.45692	0.224158	6.49951	8.05809e-11	1.13303e-09
FAM86EP	54.9899	1.46084	0.496096	2.94468	0.00323287	0.0121587
ASNS	141.474	1.46123	0.309401	4.72278	2.32646e-06	1.74235e-05
CSRP1	605.091	1.46125	0.203963	7.1643	7.81827e-13	1.34369e-11
GTF2IRD2P1	139.874	1.46206	0.321587	4.54639	5.45749e-06	3.81822e-05
TMEM79	97.3806	1.4644	0.372023	3.93631	8.27433e-05	0.000462668
YPEL4	350.552	1.46447	0.21074	6.94916	3.67464e-12	5.9366e-11
RMC1	445.573	1.46549	0.191014	7.67217	1.69116e-14	3.46257e-13
ENSG00000265298	54.2008	1.46588	0.508667	2.8818	0.00395406	0.0144895
PLXNA4	52.013	1.4667	0.548338	2.67482	0.00747696	0.0250096
INSYN1	65.8392	1.46677	0.468677	3.1296	0.00175045	0.00715001
LINC00672	39.6317	1.46774	0.595748	2.46369	0.0137515	0.0417571
FAM167A	223.594	1.468	0.252957	5.80335	6.50023e-09	7.19221e-08
SPAG4	572.672	1.46813	0.166669	8.80866	1.26653e-18	3.76245e-17
ENSG00000288983	41.5053	1.4685	0.578416	2.53882	0.0111226	0.0349524
IRF1	45.4545	1.46963	0.550812	2.66811	0.00762798	0.0254487
TSEN34	350.214	1.47135	0.209284	7.03039	2.05953e-12	3.39899e-11
OSCP1	110.984	1.47309	0.360636	4.0847	4.41334e-05	0.000262084
BCOR	680.19	1.47314	0.157571	9.349	8.84771e-21	3.129e-19
CBR1	156.573	1.47571	0.295363	4.99624	5.84583e-07	4.8665e-06
SAP30-DT	215.214	1.47594	0.258707	5.70506	1.16301e-08	1.24143e-07
WFIKKN1	330.304	1.47614	0.231664	6.37189	1.8671e-10	2.52393e-09
TRIM26	482.96	1.47634	0.178154	8.2869	1.16236e-16	2.94898e-15
ENSG00000234286	49.7241	1.47806	0.524664	2.81716	0.00484504	0.0172591
RPAP2	494.019	1.47829	0.179761	8.22363	1.97434e-16	4.87774e-15
KIT	391.653	1.47841	0.192292	7.68833	1.49063e-14	3.06994e-13
SLC27A3	455.274	1.47981	0.19089	7.75217	9.03353e-15	1.90114e-13
VWA3A	109.386	1.47997	0.363537	4.07102	4.68075e-05	0.00027669
HYDIN2	68.4896	1.48039	0.445142	3.32566	0.000882087	0.00390079
GBA	175.702	1.48049	0.27824	5.3209	1.03257e-07	9.6258e-07
PPIAP29	90.2524	1.48224	0.388693	3.8134	0.000137071	0.00073013
ZNF480	290.257	1.48262	0.222089	6.67579	2.45897e-11	3.6656e-10
ENSG00000225156	378.787	1.48439	0.248791	5.9664	2.42543e-09	2.84142e-08
ENOSF1	1498.54	1.48608	0.115121	12.9088	4.01376e-38	3.9665e-36
NPIPA5	675.98	1.48694	0.414225	3.58968	0.000331083	0.00161156
SMYD2	318.674	1.48724	0.210968	7.04961	1.79424e-12	2.97519e-11
PRTFDC1	263.834	1.48782	0.236915	6.27996	3.38666e-10	4.41726e-09
NAIPP2	670.812	1.48803	0.155005	9.59984	8.00721e-22	3.06626e-20
ENSG00000285886	53.525	1.48863	0.531665	2.79993	0.00511134	0.0180815
PCBP1	656.001	1.48878	0.155283	9.58756	9.01939e-22	3.42178e-20
ENSG00000242615	54.851	1.48934	0.489411	3.04312	0.00234139	0.00924338
SLC1A2	166.076	1.49057	0.300577	4.95904	7.08422e-07	5.82422e-06
NOS2	48.2002	1.49095	0.570819	2.61194	0.0090029	0.0293564
PDCD6IP-DT	78.9946	1.49227	0.414469	3.60044	0.000317684	0.00155374
SEMA5A	2752.52	1.49389	0.121202	12.3256	6.59364e-35	5.47787e-33
TEX9	110.111	1.4942	0.353986	4.22108	2.43133e-05	0.000152241
DKK3	381.165	1.49473	0.197866	7.55427	4.21226e-14	8.27859e-13
TNS2	63.8969	1.49479	0.460743	3.2443	0.00117742	0.0050307
ELAC1	66.82	1.49686	0.470164	3.18371	0.00145402	0.00606453
TNS2-AS1	116.479	1.49877	0.34868	4.2984	1.72034e-05	0.000110953
NMB	39.1975	1.50021	0.582771	2.57428	0.010045	0.0320969
DUS4L-BCAP29	67.4054	1.5007	0.458439	3.27349	0.00106229	0.00460139
EXOC3-AS1	39.0742	1.503	0.589112	2.55129	0.0107324	0.0338694
DUSP15	149.071	1.50303	0.326323	4.60597	4.10556e-06	2.93607e-05
PBX2	2661.12	1.50483	0.0989638	15.2059	3.23128e-52	5.46154e-50
ENSG00000279382	92.7277	1.50544	0.388489	3.87511	0.000106578	0.000582647
KCNQ3	70.2065	1.50686	0.471429	3.19638	0.00139166	0.00582923
DUT-AS1	58.6687	1.50819	0.501439	3.00772	0.00263219	0.0102169
DEF6	40.2223	1.51044	0.618968	2.44025	0.014677	0.0440623
CFAP43	148.224	1.51321	0.304251	4.97358	6.57271e-07	5.42736e-06
UNC13D	89.5943	1.51378	0.403158	3.75479	0.000173484	0.000902322
TAGAP-AS1	37.34	1.51462	0.606018	2.4993	0.012444	0.0382969
H2BU1	42.7287	1.51475	0.605948	2.4998	0.0124263	0.0382592
PRELID2	342.431	1.51552	0.204971	7.39385	1.42642e-13	2.64878e-12
SUV39H2-DT	43.4892	1.51697	0.565747	2.68136	0.00733236	0.0245896
ASB16	118.671	1.51729	0.352088	4.3094	1.63696e-05	0.00010591
DUSP9	90.9368	1.51734	0.401766	3.77667	0.000158937	0.000834453
TNFRSF19	42.5435	1.51768	0.561309	2.70382	0.00685483	0.0232395
MXI1	909.012	1.51812	0.135444	11.2085	3.70448e-29	2.24172e-27
NOTCH4	65.6428	1.51815	0.455371	3.33387	0.000856457	0.00379635
DUSP28	69.0228	1.51965	0.459773	3.30522	0.000949017	0.00416297
ZNF436	272.67	1.51972	0.233933	6.49639	8.22729e-11	1.15484e-09
ENSG00000269918	135.808	1.51997	0.33087	4.59386	4.35131e-06	3.09555e-05
POM121L15P	49.7579	1.5202	0.519881	2.92413	0.00345425	0.0128932
NCOA5	416.534	1.52187	0.209325	7.27038	3.5849e-13	6.38045e-12
TBC1D2	66.9837	1.52274	0.446564	3.4099	0.000649867	0.00296426
ENSG00000243176	48.8781	1.52325	0.537751	2.83262	0.00461681	0.0165713
ENSG00000288765	50.7771	1.52498	0.509613	2.99243	0.00276767	0.0106684
ST8SIA4	57.7955	1.52522	0.486335	3.13615	0.0017118	0.00701319
NAIP	1176.72	1.52574	0.125152	12.1911	3.46841e-34	2.80541e-32
FABP5P7	70.2862	1.52971	0.434806	3.51816	0.000434558	0.00205681
HTR2C	351.095	1.53312	0.229821	6.67096	2.54129e-11	3.77924e-10
TFPT	133.811	1.53318	0.322626	4.75219	2.01228e-06	1.52684e-05
FOXG1	4481.97	1.53353	0.105254	14.5698	4.36996e-48	6.33722e-46
TUBB2A	4532	1.53627	0.0824931	18.6231	2.08934e-77	6.65008e-75
KCNK10	192.361	1.53629	0.295901	5.19191	2.08149e-07	1.8557e-06
NPIPB6	256.124	1.53819	0.264989	5.80474	6.44676e-09	7.13951e-08
FBXL19-AS1	35.7097	1.54038	0.617576	2.49424	0.0126227	0.0387812
ENSG00000286125	47.1318	1.54233	0.52956	2.91248	0.00358575	0.0133171
SOCS3-DT	38.9759	1.54295	0.583761	2.64312	0.0082146	0.0271143
BLOC1S1	141.498	1.54412	0.316357	4.88093	1.05585e-06	8.41249e-06
BMP8B	61.3046	1.54498	0.491184	3.14543	0.00165845	0.00682198
SLC25A10	93.774	1.54525	0.427222	3.61698	0.00029806	0.00146713
ENSG00000278989	47.2794	1.54539	0.529345	2.91944	0.00350658	0.0130806
SULF1	1989.28	1.54553	0.12065	12.81	1.44151e-37	1.38002e-35
FAM161A	445.79	1.54611	0.182811	8.45741	2.73371e-17	7.29824e-16
BCDIN3D-AS1	63.755	1.54615	0.484453	3.19153	0.00141521	0.00591774
MORN2	85.4365	1.54727	0.415023	3.72815	0.000192894	0.000993786
ZGLP1	56.6572	1.55005	0.506392	3.06096	0.0022063	0.00878077
FBXO41	770.952	1.55092	0.150174	10.3275	5.29009e-25	2.50951e-23
FAM183A	68.5592	1.55097	0.483265	3.20935	0.00133033	0.00560588
EEF1A2	61.8145	1.5531	0.525801	2.95379	0.00313902	0.0118597
CCDC30	206.963	1.55314	0.260208	5.96882	2.38978e-09	2.80233e-08
ENSG00000282381	82.3677	1.55332	0.407254	3.81412	0.00013667	0.000728473
ENSG00000277831	39.1987	1.55395	0.580571	2.67659	0.00743757	0.024905
ENSG00000275632	48.3781	1.55438	0.554116	2.80515	0.00502932	0.01784
POLR1G	52.6206	1.55783	0.517314	3.01139	0.00260059	0.0101167
LIME1	93.5828	1.55854	0.435848	3.57588	0.000349046	0.00168494
GLRB	61.1839	1.55859	0.489631	3.1832	0.00145657	0.00607102
ZFP3	71.1177	1.55978	0.445302	3.50276	0.000460466	0.00216482
GFRA2	192.573	1.55996	0.271043	5.75539	8.6442e-09	9.3533e-08
MTFP1	33.0974	1.56117	0.629879	2.47852	0.0131929	0.0403267
ENSG00000272977	178.036	1.56154	0.292075	5.34637	8.97375e-08	8.44905e-07
ENSG00000256663	138.841	1.56231	0.318979	4.89785	9.68932e-07	7.78576e-06
MARCHF9	303.07	1.56254	0.23199	6.7354	1.63475e-11	2.48231e-10
BCKDK	1050.89	1.56418	0.133771	11.693	1.38383e-31	9.66234e-30
EPPK1	1507.57	1.565	0.12889	12.1421	6.31524e-34	5.02512e-32
ENSG00000280294	59.2407	1.56716	0.475529	3.29562	0.000982033	0.00429396
AATBC	95.4867	1.56785	0.379603	4.13024	3.62383e-05	0.000219291
ENSG00000250081	77.8819	1.56861	0.452637	3.4655	0.00052925	0.00245598
PGA5	44.6121	1.56892	0.545021	2.87865	0.00399383	0.0146091
ENSG00000277639	129.943	1.56962	0.337886	4.64541	3.39396e-06	2.45366e-05
H3P36	58.2713	1.57097	0.479692	3.27496	0.00105678	0.00458075
PRPF31	507.036	1.57182	0.185053	8.49389	1.99825e-17	5.39351e-16
GDAP1	418.26	1.57216	0.187196	8.39846	4.5236e-17	1.18532e-15
TMEM17	42.7279	1.57605	0.558356	2.82265	0.00476282	0.0170181
NKPD1	88.2719	1.57648	0.420246	3.75133	0.000175899	0.000912368
MPI	956.861	1.57774	0.132498	11.9076	1.07993e-32	8.21956e-31
OXGR1	39.6809	1.57887	0.575897	2.74158	0.00611439	0.0211177
ENSG00000272787	33.3963	1.57961	0.627715	2.51645	0.0118543	0.0368527
LYPD1	58.4147	1.57984	0.481559	3.28069	0.00103554	0.00449901
HLA-C	564.77	1.58078	0.207329	7.62453	2.44927e-14	4.92831e-13
PSMB3	570.214	1.58175	0.627488	2.52076	0.0117101	0.0365037
EGR1	1411.14	1.58305	0.157589	10.0454	9.62315e-24	4.16686e-22
YBX2	353.233	1.58318	0.209111	7.571	3.70374e-14	7.34989e-13
TMEM106C	998.631	1.58368	0.134994	11.7315	8.78836e-32	6.26119e-30
TRPM8	204.542	1.58401	0.268551	5.89836	3.67125e-09	4.21034e-08
HNRNPA1P16	105.94	1.58488	0.421507	3.76004	0.000169884	0.000886045
ENSG00000260196	43.162	1.58934	0.559945	2.83839	0.00453419	0.0163082
ENSG00000280401	40.6968	1.59069	0.620188	2.56486	0.0103218	0.0328103
ENSG00000241489	60.8334	1.59145	0.491414	3.23851	0.00120155	0.00511775
ERCC6L2-AS1	66.3176	1.59161	0.449994	3.53696	0.000404769	0.00192735
POPDC2	58.0016	1.59354	0.496128	3.21196	0.00131833	0.00556105
TCTA	141.846	1.5936	0.322153	4.94672	7.54744e-07	6.18224e-06
ASB16-AS1	537.017	1.59469	0.192569	8.28115	1.21994e-16	3.09186e-15
COL7A1	2332.51	1.59484	0.279538	5.70529	1.16146e-08	1.24031e-07
CEP19	163.598	1.59617	0.303755	5.25478	1.48199e-07	1.34921e-06
PANTR1	33.7358	1.59651	0.637161	2.50566	0.0122223	0.0377449
CPE	1577.78	1.5972	0.124947	12.783	2.03949e-37	1.92987e-35
ENSG00000250790	39.9218	1.59746	0.587045	2.72118	0.00650492	0.0222626
ANTXR1	673.643	1.59841	0.195836	8.162	3.29527e-16	7.9567e-15
ENSG00000270055	32.5877	1.60009	0.652853	2.45091	0.0142495	0.0430083
RPL39P3	1522.47	1.60047	0.132207	12.1058	9.84085e-34	7.73011e-32
RNF175	342.036	1.60063	0.207843	7.70118	1.34817e-14	2.78356e-13
HGFAC	148.408	1.601	0.354924	4.51081	6.4581e-06	4.47358e-05
ENSG00000275481	31.6351	1.60205	0.652312	2.45595	0.0140512	0.0425041
PYCR3	150.251	1.60351	0.320194	5.00792	5.50219e-07	4.5976e-06
CFAP119	46.4325	1.604	0.550112	2.91576	0.00354822	0.0132198
FAAH	179.259	1.60459	0.28939	5.54472	2.94418e-08	2.95963e-07
LINC01234	55.8439	1.60641	0.521004	3.08331	0.00204714	0.00821942
DBH-AS1	90.3048	1.6073	0.410959	3.91111	9.18744e-05	0.000508964
ENSG00000227885	56.3926	1.60781	0.502558	3.19925	0.00137784	0.00577692
EMX2OS	180.319	1.61083	0.326198	4.93821	7.88447e-07	6.43894e-06
GPR85	90.9631	1.61133	0.408386	3.94559	7.96024e-05	0.000446736
ENSG00000289901	124.327	1.61184	0.338879	4.75637	1.97101e-06	1.49877e-05
TPPP3	168.711	1.61199	0.315858	5.10352	3.33392e-07	2.88109e-06
ENSG00000271662	46.4592	1.61239	0.580183	2.77911	0.00545088	0.0191253
ENSG00000223804	42.6787	1.61394	0.580263	2.78139	0.00541268	0.0190022
HLA-DOA	363.954	1.6154	0.199562	8.09472	5.73983e-16	1.35915e-14
GEMIN8P4	54.4713	1.61604	0.508598	3.17744	0.0014858	0.00618128
OTUD7A	66.1461	1.61658	0.45325	3.56665	0.000361576	0.00173857
GYS1	1344.88	1.61671	0.119168	13.5666	6.31721e-42	7.51564e-40
CRPPA	30.9037	1.61759	0.65875	2.45554	0.0140672	0.0425315
FAM66C	113.06	1.62084	0.346468	4.67818	2.89433e-06	2.11933e-05
GTF2IRD2B	735.22	1.62335	0.162515	9.98894	1.70402e-23	7.22528e-22
THEM4	367.847	1.62358	0.199615	8.13354	4.16922e-16	1.00078e-14
MT2A	84.4882	1.62427	0.453133	3.58453	0.000337683	0.00164075
HACD1	93.121	1.62741	0.384075	4.23722	2.26305e-05	0.000142541
NANS	195.91	1.62763	0.267187	6.09173	1.11699e-09	1.36944e-08
DENND1C	32.0626	1.62799	0.647001	2.51621	0.0118626	0.0368617
SULT1C2	175.308	1.62843	0.292885	5.55995	2.69846e-08	2.73733e-07
IL17RE	39.9389	1.62853	0.627912	2.59357	0.00949846	0.0306542
ENSG00000273355	104.756	1.6288	0.445725	3.65426	0.000257921	0.00128845
ZNF439	76.1636	1.6294	0.421984	3.86129	0.000112789	0.000612912
ST8SIA6	107.485	1.63305	0.356553	4.5801	4.64757e-06	3.28818e-05
FAM210A	379.207	1.63329	0.196006	8.33289	7.88927e-17	2.03099e-15
PILRA	160.369	1.63387	0.32108	5.08866	3.60594e-07	3.10194e-06
UBXN11	549.663	1.63675	0.182842	8.95175	3.49891e-19	1.0896e-17
SLC27A2	35.6469	1.6377	0.618389	2.64833	0.00808908	0.0267612
S100A16	85.184	1.63935	0.414937	3.95083	7.78799e-05	0.000438274
ZNF502	55.0438	1.64084	0.507147	3.23544	0.00121455	0.00516865
ENSG00000261324	90.862	1.64284	0.401709	4.08962	4.32084e-05	0.00025709
AJM1	261.084	1.64291	0.291626	5.63361	1.76473e-08	1.83185e-07
ENSG00000217801	132.721	1.64305	0.321683	5.10767	3.26147e-07	2.82546e-06
CCDC15-DT	32.3497	1.64441	0.644027	2.55333	0.0106699	0.0337025
FNIP2	294.172	1.64679	0.220516	7.46789	8.14883e-14	1.56025e-12
HELLPAR	125.506	1.64711	0.350248	4.7027	2.56744e-06	1.90387e-05
LINC02591	69.4271	1.64716	0.450682	3.65482	0.000257364	0.00128619
CTAGE7P	41.2689	1.64865	0.581922	2.83311	0.00460974	0.0165484
CSPG5	176.523	1.64969	0.302281	5.45747	4.82957e-08	4.68579e-07
GPR50	72.4695	1.65034	0.462279	3.57	0.00035698	0.00171849
RAB43P1	31.5836	1.65045	0.666108	2.47776	0.0132211	0.0403956
ARRB1	72.5861	1.65236	0.451972	3.65588	0.000256302	0.00128245
DPCD	416.292	1.65471	0.209392	7.90244	2.73485e-15	6.07667e-14
TMEM74B	166.336	1.65569	0.287656	5.75578	8.62412e-09	9.34394e-08
PCK2	755.75	1.65662	0.146884	11.2784	1.6779e-29	1.03063e-27
SBF2-AS1	101.096	1.65766	0.374523	4.42605	9.59743e-06	6.43188e-05
NAIPP4	609.549	1.65976	0.161669	10.2664	9.98943e-25	4.65439e-23
SLC30A10	44.7879	1.66139	0.548042	3.03151	0.00243335	0.00955562
ALKBH2	233.102	1.66146	0.24808	6.69727	2.12354e-11	3.18489e-10
EHHADH	138.293	1.66184	0.318214	5.22238	1.76634e-07	1.58511e-06
FEN1	1455.25	1.66285	0.156282	10.6401	1.93957e-26	1.01354e-24
TTLL11	35.1336	1.66639	0.635073	2.62394	0.00869192	0.0284826
SARM1	200.182	1.66658	0.275426	6.0509	1.44042e-09	1.74157e-08
PRMT8	65.433	1.66888	0.480139	3.47583	0.000509284	0.00237021
SPAG8	43.8613	1.67048	0.562709	2.96863	0.00299129	0.0113885
ENSG00000289440	48.1638	1.67431	0.536037	3.1235	0.00178716	0.00728091
ZNF396	29.7074	1.6751	0.6972	2.40262	0.0162783	0.0481415
PAQR6	740.727	1.6799	0.195971	8.57215	1.01575e-17	2.79707e-16
DNAAF11	93.9118	1.68071	0.394472	4.26067	2.03814e-05	0.000129406
ENSG00000285184	107.617	1.68181	0.376397	4.46817	7.88904e-06	5.37825e-05
CLN8-AS1	198.442	1.68428	0.269704	6.24491	4.24047e-10	5.4813e-09
SRP14-DT	147.904	1.68496	0.311902	5.40219	6.58304e-08	6.27283e-07
TAF9B	1544.83	1.68627	0.117773	14.318	1.68905e-46	2.33871e-44
TRNP1	43.8409	1.68669	0.618815	2.72567	0.00641709	0.0220103
UAP1L1	78.4375	1.68866	0.422112	4.00049	6.32111e-05	0.00036306
NPIPB8	81.9951	1.6903	0.474037	3.56576	0.000362805	0.00174414
EGLN1	486.582	1.69121	0.185013	9.141	6.18778e-20	2.05488e-18
ENSG00000227077	36.4873	1.69188	0.606302	2.79049	0.00526278	0.0185476
C6orf163	64.3966	1.69232	0.51433	3.29034	0.00100066	0.00437072
OTX2	2289.52	1.6942	0.257328	6.58382	4.58524e-11	6.64548e-10
CD2BP2-DT	66.8684	1.69577	0.466731	3.63329	0.000279829	0.00138602
TUBB2B	8847.86	1.6971	0.0735945	23.0601	1.16414e-117	6.63506e-115
ENSG00000280079	119.323	1.69808	0.372052	4.5641	5.01647e-06	3.52678e-05
FAM66D	293.827	1.6982	0.248607	6.83085	8.44127e-12	1.32191e-10
ENSG00000268858	133.609	1.69884	0.322815	5.26257	1.42058e-07	1.29667e-06
RWDD2B	62.4782	1.70033	0.471037	3.60976	0.000306475	0.00150462
HAS2	143.638	1.7005	0.311145	5.4653	4.62136e-08	4.49981e-07
SMIM24	65.3485	1.70052	0.484141	3.51244	0.000444007	0.00209789
TES	97.6942	1.70094	0.384489	4.42388	9.6942e-06	6.49495e-05
COX20P1	53.5758	1.70259	0.503886	3.37892	0.000727711	0.00328267
LRRN2	254.268	1.70557	0.237551	7.17979	6.98161e-13	1.20667e-11
ENSG00000259985	28.993	1.7083	0.680221	2.51138	0.0120258	0.0372745
LINC01128	347.043	1.70937	0.213955	7.9894	1.35598e-15	3.10294e-14
ENSG00000287356	312.492	1.70968	0.231422	7.3877	1.4939e-13	2.7632e-12
MFSD2A	83.5854	1.71012	0.422736	4.04537	5.22403e-05	0.000305343
PSD2	152.839	1.71046	0.316902	5.39743	6.76008e-08	6.43402e-07
TFPI2	26.8545	1.71101	0.709242	2.41245	0.0158458	0.0470271
ABCB6	137.538	1.71128	0.356357	4.80216	1.56965e-06	1.21468e-05
PIH1D2	44.5739	1.71212	0.572835	2.98885	0.0028003	0.0107739
ENSG00000288612	47.5559	1.71393	0.636898	2.69106	0.0071225	0.0239878
LINC02979	31.3452	1.71408	0.654353	2.6195	0.00880577	0.0287826
ENSG00000289277	33.6934	1.71524	0.628044	2.73109	0.00631252	0.0217285
TMEM191C	144.205	1.71594	0.358287	4.78928	1.67377e-06	1.28996e-05
ENSG00000264290	31.4929	1.71838	0.660143	2.60303	0.00924031	0.0299733
HES1	782.258	1.72328	0.153968	11.1925	4.43939e-29	2.67323e-27
ENSG00000279692	72.3861	1.72625	0.439796	3.92512	8.66854e-05	0.000482728
NDRG1	618.743	1.72638	0.170044	10.1525	3.22921e-24	1.44948e-22
GRPEL1	341.333	1.72654	0.218397	7.9055	2.66868e-15	5.94582e-14
ZNF107	354.642	1.72765	0.2079	8.31005	9.56657e-17	2.44227e-15
ZNF534	71.1738	1.72854	0.434699	3.97641	6.99644e-05	0.000397839
HRH3	149.11	1.72966	0.312866	5.52845	3.23068e-08	3.23173e-07
LRRC9	60.9902	1.73168	0.473459	3.65751	0.00025468	0.00127564
PHYHD1	148.386	1.73183	0.310766	5.57277	2.50723e-08	2.55285e-07
ST8SIA3	89.2419	1.73717	0.422566	4.11101	3.93934e-05	0.000236573
ENSG00000267506	96.8105	1.73957	0.384886	4.51971	6.19255e-06	4.303e-05
PXMP2	60.0412	1.74055	0.491448	3.54168	0.000397588	0.00189647
GRASLND	31.8449	1.74149	0.649323	2.68201	0.00731818	0.0245556
MTG1	248.615	1.74216	0.263342	6.61558	3.70088e-11	5.43121e-10
ACADM	644.269	1.74319	0.1676	10.4009	2.45649e-25	1.19215e-23
HSPA1L	26.0871	1.74418	0.72837	2.39463	0.0166371	0.049037
CCDC102B	77.3812	1.74528	0.43954	3.97069	7.16654e-05	0.000406462
LINC00963	88.6907	1.74539	0.401008	4.35251	1.34589e-05	8.83372e-05
CHCHD4	161.331	1.74542	0.316527	5.51429	3.50182e-08	3.47742e-07
TNIP1	1431.68	1.7458	0.115282	15.1437	8.34044e-52	1.38113e-49
BRCC3	402.976	1.74586	0.196481	8.88565	6.35491e-19	1.93714e-17
BORCS8	140.054	1.74888	0.333535	5.24347	1.57583e-07	1.42932e-06
A2M-AS1	73.3769	1.74914	0.448957	3.89601	9.77892e-05	0.000538808
IL9R	29.8833	1.75006	0.696225	2.51364	0.0119492	0.037065
MAGEL2	650.921	1.75036	0.158643	11.0333	2.63933e-28	1.53645e-26
DIPK1C	168.043	1.75115	0.361585	4.84299	1.27902e-06	1.00276e-05
LINC00638	27.5661	1.75167	0.710385	2.4658	0.0136707	0.0415426
SLC1A4	231.171	1.75481	0.254161	6.90435	5.04347e-12	8.08936e-11
ENSG00000274565	81.3649	1.75709	0.410913	4.27606	1.90231e-05	0.000121855
ENSG00000260296	126.493	1.75903	0.357376	4.92208	8.5631e-07	6.93767e-06
FBXO15	32.2677	1.75906	0.6697	2.62663	0.0086234	0.0282808
ENSG00000260000	93.1906	1.7597	0.386075	4.55792	5.16616e-06	3.62371e-05
BCL3	45.8055	1.76566	0.583807	3.0244	0.0024913	0.00974568
GAPDH	40615.4	1.76573	0.0650728	27.1347	3.83445e-162	3.91562e-159
PPCDC	153.361	1.76594	0.32036	5.51235	3.54067e-08	3.5103e-07
ENSG00000258744	42.6207	1.76594	0.563571	3.13349	0.00172742	0.00706888
ENSG00000229321	29.8925	1.76619	0.677877	2.60547	0.00917486	0.0298022
STRA6	414.937	1.76663	0.190518	9.27282	1.81293e-20	6.26675e-19
IGSF22	33.5855	1.76792	0.66878	2.6435	0.00820545	0.0270914
FGF10	71.8694	1.7696	0.454893	3.89015	0.000100183	0.000551009
ENSG00000288538	28.9574	1.77104	0.683068	2.59277	0.00952057	0.0307094
AFAP1L1	50.9584	1.77171	0.539275	3.28536	0.00101854	0.00443537
HTR7P1	175.816	1.77209	0.28203	6.28334	3.31371e-10	4.33132e-09
IL9RP3	34.7231	1.77252	0.692349	2.56015	0.0104627	0.0331419
RAB40B	230.483	1.77474	0.248867	7.13126	9.94572e-13	1.68919e-11
TMEM255A	59.2503	1.77899	0.492246	3.61402	0.000301482	0.00148279
RPS26P6	103.602	1.77931	0.400953	4.43771	9.09219e-06	6.12511e-05
APC2	1361.8	1.78065	0.123309	14.4405	2.87657e-47	4.07509e-45
COMT	32.3126	1.78159	0.689012	2.58572	0.00971749	0.0312596
HFE	24.4363	1.78282	0.739038	2.41236	0.0158496	0.0470327
ANXA1	204.624	1.78307	0.284574	6.26575	3.71041e-10	4.82156e-09
BEND5	407.125	1.78319	0.192011	9.2869	1.58845e-20	5.51414e-19
CALCB	100.162	1.78501	0.373284	4.78189	1.73651e-06	1.33453e-05
CYP46A1	146.75	1.78516	0.307399	5.80732	6.34793e-09	7.03959e-08
ENSG00000214999	37.4097	1.78613	0.61409	2.90858	0.00363074	0.0134617
FAM86HP	170.475	1.78696	0.292878	6.10138	1.05155e-09	1.29375e-08
MECOM	194.135	1.78944	0.303253	5.9008	3.61751e-09	4.1526e-08
TSGA10	141.155	1.79054	0.315195	5.68074	1.34116e-08	1.418e-07
CLDN6	1116.15	1.79063	0.141471	12.6572	1.02069e-36	9.43967e-35
SERTAD4	230.465	1.79136	0.252481	7.09503	1.2932e-12	2.16636e-11
ZNF836	51.7303	1.79214	0.549994	3.25847	0.00112015	0.00481542
LINC02609	44.3667	1.79291	0.558439	3.21058	0.00132468	0.00558495
ENSG00000251615	101.481	1.79331	0.399113	4.49324	7.01478e-06	4.83188e-05
TSPYL2	1821.57	1.79588	0.131302	13.6775	1.38435e-42	1.68795e-40
NECTIN3-AS1	95.5647	1.79638	0.426122	4.21564	2.49071e-05	0.000155403
SLC16A6	36.1885	1.79674	0.632782	2.83943	0.00451945	0.0162599
ENSG00000226699	30.4142	1.79909	0.690174	2.60672	0.00914139	0.0297171
PCDH17	593.154	1.80635	0.197397	9.15084	5.64916e-20	1.88111e-18
TPTE2P1	50.5977	1.80736	0.518382	3.48655	0.000489298	0.00228631
ENSG00000285043	39.1082	1.80803	0.613656	2.94633	0.00321569	0.0121042
ENSG00000289614	30.6476	1.80804	0.662092	2.7308	0.00631812	0.0217417
ENSG00000273270	94.7152	1.8088	0.479072	3.77563	0.000159601	0.000837438
ENSG00000239906	153.477	1.80929	0.379305	4.77001	1.8422e-06	1.40782e-05
ENSG00000287707	44.1896	1.81105	0.701179	2.58287	0.00979836	0.0314686
ENSG00000262580	154.515	1.81234	0.324884	5.57841	2.42726e-08	2.47246e-07
AMH	1797.24	1.81577	0.149597	12.1377	6.66346e-34	5.28505e-32
FUT11	879.46	1.82082	0.144271	12.6208	1.62124e-36	1.46617e-34
SERPINB6	113.54	1.82138	0.375688	4.84812	1.24638e-06	9.79679e-06
PDCD6IPP2	33.155	1.82468	0.657821	2.77383	0.0055401	0.019405
APLN	79.4476	1.82523	0.438309	4.16427	3.12355e-05	0.000191572
ENSG00000258072	34.5404	1.8253	0.661062	2.76116	0.00575965	0.0200622
KIF5A	703.952	1.82711	0.161157	11.3375	8.55689e-30	5.43296e-28
HLA-H	33.2097	1.82935	0.670472	2.72846	0.00636312	0.0218812
CHRNB2	96.202	1.83056	0.4107	4.45717	8.30469e-06	5.63487e-05
ARHGAP30	31.0227	1.83302	0.665361	2.75492	0.0058707	0.0203997
SLC6A3	28.7335	1.83308	0.68908	2.66019	0.0078096	0.0259734
PAN3-AS1	82.6616	1.83366	0.423313	4.3317	1.47965e-05	9.64705e-05
GOLGA8B	10254.1	1.83577	0.28671	6.40289	1.52462e-10	2.08048e-09
PAQR5	94.5628	1.83623	0.380698	4.82333	1.4118e-06	1.09947e-05
RING1	679.759	1.83707	0.168153	10.925	8.75423e-28	4.97793e-26
ENSG00000261821	38.1915	1.83883	0.634003	2.90035	0.00372747	0.0137592
ZNF470-DT	43.1701	1.84485	0.567306	3.25196	0.00114614	0.00491421
ENSG00000261167	68.6996	1.84541	0.450049	4.10046	4.12331e-05	0.000246413
FABP5	360.46	1.84565	0.208135	8.86753	7.47835e-19	2.26831e-17
DDIT4L	268.792	1.84873	0.278732	6.63266	3.29682e-11	4.86445e-10
RNF208	79.518	1.85222	0.422509	4.38385	1.16602e-05	7.7214e-05
PLAT	72.4674	1.85329	0.433692	4.27329	1.92612e-05	0.000123091
ENSG00000257060	159.429	1.85366	0.300409	6.17047	6.80865e-10	8.56164e-09
ENSG00000284602	65.3757	1.85382	0.460342	4.02704	5.64822e-05	0.000327637
INHA	54.5689	1.8568	0.502267	3.69683	0.000218308	0.00111163
GALNT18	140.727	1.85774	0.323855	5.73632	9.67544e-09	1.04185e-07
HOMEZ	517.848	1.86031	0.174199	10.6792	1.27319e-26	6.71041e-25
ZNF763	59.0527	1.86115	0.532721	3.49367	0.000476427	0.00223299
TTC30A	246.192	1.86287	0.270311	6.8916	5.51688e-12	8.81407e-11
CNRIP1	72.803	1.86341	0.443792	4.19884	2.68287e-05	0.000166938
STBD1	25.6007	1.86488	0.732876	2.5446	0.0109404	0.034468
WDR45	215.123	1.86635	0.262456	7.1111	1.15124e-12	1.94316e-11
USP28	1073.6	1.86694	0.133757	13.9577	2.82434e-44	3.68185e-42
PDIA2	34.9992	1.86753	0.71835	2.59975	0.00932929	0.0302197
IL13RA1	121.531	1.86766	0.345167	5.41089	6.27123e-08	5.98969e-07
ENSG00000289609	32.8408	1.86829	0.641257	2.91348	0.00357426	0.0132966
ENSG00000197149	34.3	1.86899	0.677096	2.76031	0.00577466	0.0201088
OGFRP1	32.8002	1.86988	0.651321	2.87091	0.00409292	0.0149225
HPX	67.7387	1.87314	0.560875	3.33967	0.000838779	0.00372879
HLA-DPA1	24.5005	1.87405	0.761417	2.46126	0.0138449	0.0420095
C1QTNF1	45.3224	1.87418	0.555071	3.37647	0.000734228	0.00330963
SLITRK6	78.6018	1.87667	0.452757	4.14498	3.39846e-05	0.000206827
SLC25A41	44.0435	1.87686	0.55647	3.37279	0.000744106	0.00335169
HMGN2P5	122.164	1.87832	0.348662	5.38722	7.15567e-08	6.78681e-07
C1GALT1P1	30.5743	1.87917	0.66887	2.80947	0.00496229	0.0176306
ENSG00000279456	45.3468	1.87999	0.546147	3.44227	0.000576845	0.00265739
TMEM191A	38.3783	1.88178	0.680274	2.76621	0.00567114	0.0197989
FANK1	160.768	1.88242	0.296614	6.34637	2.20457e-10	2.94763e-09
GRM1	24.6702	1.88479	0.75377	2.50049	0.0124023	0.0381997
GADD45G	33.3843	1.89307	0.650051	2.91219	0.0035891	0.0133247
HCP5	56.649	1.8938	0.512515	3.69511	0.000219788	0.00111777
STMN4	310.395	1.8963	0.659887	2.87367	0.00405732	0.0148036
BBS12	83.0447	1.89784	0.414285	4.581	4.62748e-06	3.27586e-05
VIRMA-DT	35.8066	1.90194	0.64127	2.9659	0.00301796	0.0114762
PSMC1P1	117.848	1.90228	0.346411	5.49139	3.98775e-08	3.92813e-07
ENSG00000267248	69.0914	1.90245	0.49055	3.87819	0.000105235	0.00057569
ENSG00000272942	28.5237	1.90488	0.707511	2.69237	0.00709472	0.0239105
FHAD1	49.5427	1.90724	0.551885	3.45587	0.000548518	0.00253691
ENSG00000278376	31.1916	1.90763	0.672278	2.83757	0.00454584	0.0163405
RIMBP3B	57.4677	1.91543	0.498341	3.84361	0.000121239	0.000654622
ENSG00000272944	32.5091	1.917	0.648683	2.95522	0.00312449	0.0118171
RDH13	252.936	1.91755	0.243241	7.88334	3.18757e-15	7.01895e-14
ZFHX2	228.697	1.91797	0.257548	7.44702	9.54741e-14	1.81386e-12
ZNF425	87.6945	1.9184	0.417169	4.59861	4.25311e-06	3.0345e-05
RIMBP3	61.3792	1.92012	0.493846	3.88809	0.000101034	0.000554694
NUP107-DT	42.5677	1.92026	0.567134	3.3859	0.000709441	0.00320734
ENSG00000269514	39.107	1.92065	0.632037	3.03883	0.00237497	0.00935483
ANKRD45	120.308	1.92071	0.352309	5.45177	4.98714e-08	4.82911e-07
ENSG00000285571	60.0601	1.92093	0.483501	3.97297	7.09832e-05	0.000403071
LMNTD2	362.463	1.92352	0.234171	8.21416	2.13648e-16	5.24659e-15
AMDHD1	22.6209	1.92716	0.774194	2.48925	0.0128013	0.0392855
ZNF594	529.206	1.92938	0.187714	10.2783	8.82804e-25	4.1211e-23
ENSG00000226239	50.3005	1.93051	0.532355	3.62635	0.000287457	0.00141893
SH3BP5-AS1	264.01	1.93373	0.256139	7.54953	4.36817e-14	8.5644e-13
DUSP23	117.199	1.93406	0.351969	5.49499	3.90742e-08	3.85675e-07
IFT22	227.197	1.93419	0.253496	7.63005	2.3467e-14	4.73747e-13
MAPT	168.663	1.93473	0.315245	6.13722	8.39774e-10	1.0442e-08
JAKMIP3	74.5078	1.93519	0.435957	4.43895	9.03985e-06	6.09487e-05
ENSG00000231881	244.467	1.93636	0.25793	7.50733	6.03464e-14	1.16414e-12
SPOUT1	24.0426	1.93677	0.779212	2.48555	0.0129352	0.0396258
PELI3	205.032	1.93812	0.264663	7.32296	2.42559e-13	4.38395e-12
RANBP3-DT	24.002	1.93914	0.784596	2.47152	0.013454	0.040991
COX6A1P2	38.2533	1.94295	0.620573	3.1309	0.0017427	0.00712548
SERTAD4-AS1	35.5544	1.94367	0.618251	3.14382	0.00166757	0.00685373
H3P6	1830.57	1.9446	0.114048	17.0507	3.45197e-65	8.54555e-63
PDGFRL	41.8313	1.94609	0.591728	3.28882	0.00100609	0.00439133
TMCC1-DT	207.413	1.94649	0.269456	7.22376	5.05682e-13	8.9032e-12
HCN3	398.559	1.95096	0.216503	9.01122	2.0377e-19	6.47729e-18
LERFS	33.1492	1.95105	0.640104	3.04802	0.00230354	0.00912187
IDNK	28.0698	1.95198	0.710515	2.74728	0.00600925	0.0208133
APOBEC3C	329.783	1.95719	0.216646	9.03401	1.65491e-19	5.29483e-18
MYO3B	179.937	1.95785	0.32685	5.99006	2.0976e-09	2.47629e-08
ENSG00000287271	53.6447	1.95823	0.508711	3.8494	0.000118406	0.000640493
TP53I3	404.52	1.95948	0.22692	8.63511	5.867e-18	1.64518e-16
TMOD4	29.4835	1.9608	0.691337	2.83624	0.00456475	0.0164036
ENSG00000280128	185.62	1.96506	0.303777	6.46876	9.88079e-11	1.37747e-09
SNX24	124.488	1.96511	0.34039	5.7731	7.78257e-09	8.48466e-08
RDH5	115.748	1.96631	0.348956	5.63483	1.75235e-08	1.81977e-07
PKM	25914.9	1.96659	0.0727486	27.0327	6.10592e-161	5.98575e-158
NEK11	59.3464	1.9669	0.515904	3.81253	0.000137551	0.000732368
AK4P1	78.7364	1.96761	0.459711	4.2801	1.86807e-05	0.000119787
RPP21	23.0936	1.97005	0.783571	2.51419	0.0119305	0.0370258
ENSG00000273906	74.5806	1.97207	0.449408	4.38815	1.14316e-05	7.57617e-05
SLC30A3	24.5874	1.97853	0.748052	2.64491	0.00817126	0.0269894
RNF207	87.8232	1.97926	0.405085	4.88604	1.02885e-06	8.21831e-06
CICP27	54.3929	1.98059	0.524947	3.77292	0.000161346	0.000845291
MOV10L1	26.0152	1.98131	0.743289	2.6656	0.00768512	0.0256254
OXER1	24.6523	1.98705	0.744197	2.67006	0.00758368	0.025332
GRIK3	117.864	1.98722	0.395788	5.02092	5.14236e-07	4.31606e-06
PLOD1	3944.49	1.98793	0.0986045	20.1607	2.16931e-90	8.86091e-88
H4C14	90.992	1.98921	0.418103	4.75771	1.95804e-06	1.4903e-05
GALP	33.689	1.99039	0.661133	3.01058	0.00260748	0.0101387
TMEM88	350.331	1.99057	0.206867	9.62245	6.42787e-22	2.48869e-20
ENSG00000280187	59.9264	1.99111	0.484089	4.11312	3.90351e-05	0.000234593
ZNF252P	264.725	1.99425	0.245827	8.1124	4.96305e-16	1.18092e-14
ALG1L11P	30.2571	1.9948	0.72688	2.74433	0.00606354	0.0209687
FAM210B	866.147	1.99655	0.150381	13.2767	3.16115e-40	3.44327e-38
HERPUD2-AS1	79.642	1.99797	0.427477	4.67387	2.95583e-06	2.1605e-05
CACNA2D4	76.3837	1.99929	0.504731	3.9611	7.4605e-05	0.000421198
TTBK1	448.329	2.00387	0.191726	10.4518	1.43837e-25	7.13597e-24
PGM2	518.365	2.00698	0.181152	11.079	1.58686e-28	9.39392e-27
EDN3	43.4647	2.00813	0.576115	3.48564	0.000490963	0.00229322
ENSG00000286168	34.1238	2.00815	0.638826	3.14351	0.00166937	0.00685883
WNT2B	173.768	2.01122	0.288429	6.97302	3.10203e-12	5.05265e-11
NPC1L1	22.4066	2.0118	0.783673	2.56714	0.0102541	0.0326205
ENSG00000290117	21.0183	2.01184	0.811291	2.4798	0.0131457	0.0401964
DHFR	2737.83	2.0119	0.110458	18.2143	3.97648e-74	1.16018e-71
LINC02593	73.9274	2.01345	0.443561	4.53929	5.6444e-06	3.94335e-05
C14orf132	588.199	2.0159	0.16588	12.1527	5.54797e-34	4.44345e-32
ZNF215	203.385	2.01798	0.272488	7.40577	1.30387e-13	2.44681e-12
FKBP9P1	27.7111	2.01811	0.716976	2.81476	0.00488143	0.0173685
IQCG	111.131	2.01921	0.358016	5.64	1.70053e-08	1.77046e-07
DNAH7	43.9288	2.02106	0.58398	3.46084	0.000538489	0.00249523
ENSG00000275216	31.47	2.02189	0.767343	2.63493	0.0084155	0.0276987
GP6-AS1	62.3632	2.02347	0.473756	4.27113	1.94484e-05	0.000124158
DMTN	26.5736	2.02376	0.718169	2.81795	0.00483312	0.0172216
PPP1R14C	21.2714	2.02456	0.802833	2.52177	0.0116767	0.0364134
ENSG00000236106	102.223	2.02467	0.394717	5.12942	2.90634e-07	2.53213e-06
ZNF404	271.152	2.02547	0.281795	7.18773	6.58794e-13	1.14265e-11
ENSG00000280088	23.8216	2.02859	0.789946	2.56801	0.0102286	0.0325603
RPS6KL1	282.93	2.02939	0.259065	7.83354	4.74325e-15	1.02965e-13
ENSG00000215014	27.7457	2.0301	0.758521	2.6764	0.00744189	0.0249161
ENSG00000274191	47.7273	2.03108	0.567688	3.57782	0.000346474	0.00167516
H4C15	90.4895	2.03144	0.418638	4.85251	1.2191e-06	9.59776e-06
ZNF563	54.7438	2.03679	0.503989	4.04134	5.31467e-05	0.000309976
BTBD17	901.526	2.03838	0.157579	12.9356	2.83326e-38	2.82266e-36
PLCB2	45.3722	2.03883	0.562495	3.62462	0.000289383	0.00142729
TEX264	123.672	2.03975	0.401868	5.07567	3.86127e-07	3.30881e-06
LINC00342	773.033	2.04439	0.15097	13.5417	8.86944e-42	1.04006e-39
MPPED1	974.22	2.04602	0.141694	14.4397	2.91141e-47	4.10074e-45
SCUBE1	3906.05	2.04956	0.10458	19.598	1.60697e-85	6.15371e-83
ENSG00000270977	119.044	2.05314	0.361842	5.67414	1.39385e-08	1.468e-07
PCGF2	331.621	2.05343	0.222263	9.23874	2.49423e-20	8.53751e-19
APPBP2-DT	24.142	2.05352	0.779935	2.63294	0.00846485	0.0278353
GOLGA6L3	49.8322	2.05414	0.638259	3.21835	0.00128928	0.00545165
ENSG00000286389	28.1811	2.05476	0.782885	2.6246	0.00867506	0.028435
ABHD12B	21.5004	2.05532	0.814494	2.52343	0.0116215	0.0362642
MIRLET7IHG	125.795	2.05629	0.33914	6.06326	1.33391e-09	1.61839e-08
EFCAB6	34.9629	2.05752	0.677451	3.03715	0.00238825	0.00939959
UFL1-AS1	24.5286	2.06014	0.780232	2.64042	0.00828022	0.0272941
IGFALS	33.7842	2.06157	0.665129	3.0995	0.00193845	0.00782919
ATF3	770.475	2.06236	0.152839	13.4937	1.70312e-41	1.98763e-39
CGREF1	111.553	2.06635	0.363116	5.6906	1.2659e-08	1.34423e-07
MTARC1	180.31	2.06637	0.305554	6.76271	1.35439e-11	2.07718e-10
THAP7-AS1	72.3616	2.0673	0.464168	4.45378	8.4372e-06	5.71686e-05
ENSG00000237126	36.782	2.06744	0.617461	3.3483	0.000813086	0.00362311
ENSG00000279900	39.7195	2.07379	0.606399	3.41985	0.000626563	0.00286596
SLCO2A1	26.0992	2.07441	0.763034	2.71863	0.00655523	0.0224004
ZDHHC11	723.526	2.07546	0.183193	11.3293	9.39232e-30	5.93265e-28
RIMBP3C	50.5091	2.07587	0.530468	3.91328	9.10496e-05	0.000504737
C10orf88B	36.8605	2.07595	0.62237	3.33556	0.000851273	0.00377624
ZNF662	390.235	2.07671	0.214611	9.67666	3.78904e-22	1.48579e-20
NRGN	132.787	2.07956	0.33062	6.28987	3.17731e-10	4.1686e-09
CETN4P	23.4086	2.08002	0.832227	2.49934	0.0124426	0.0382969
ENSG00000272084	116.426	2.08096	0.35844	5.80561	6.41304e-09	7.10537e-08
PTX3	315.566	2.0819	0.221379	9.40423	5.24103e-21	1.88616e-19
ENSG00000259556	83.1397	2.08201	0.467333	4.45509	8.38562e-06	5.68663e-05
SH3D21	2031.4	2.08636	0.126485	16.495	3.98875e-61	8.72825e-59
RPS9	6273.02	2.08673	0.086002	24.2637	4.74111e-130	3.4175e-127
KLF9	28.8231	2.08773	0.728584	2.86546	0.00416407	0.0151414
DBNL	961.07	2.08833	0.163585	12.766	2.53906e-37	2.39336e-35
GNG4	411.142	2.08884	0.233495	8.94597	3.68695e-19	1.14379e-17
ZNF132-DT	30.3041	2.08897	0.678365	3.07942	0.00207402	0.00831098
CD63-AS1	89.2579	2.09153	0.415025	5.03954	4.66662e-07	3.94514e-06
ENSG00000283959	20.6945	2.09289	0.821273	2.54835	0.0108233	0.0341388
LINC01719	111.955	2.09874	0.365319	5.74497	9.19376e-09	9.91292e-08
SNHG22	20.8962	2.10033	0.85864	2.44612	0.0144404	0.0434721
PPIL6	62.3237	2.10306	0.476584	4.41278	1.02053e-05	6.8169e-05
FAM153CP	26.3091	2.10345	0.725667	2.89864	0.00374783	0.0138206
PLPP4	25.0853	2.10393	0.760061	2.76811	0.00563832	0.0197073
FAM90A1	54.2795	2.10612	0.511638	4.11642	3.848e-05	0.000231655
TSHZ3	62.5245	2.10687	0.475325	4.43248	9.31544e-06	6.26002e-05
TMEM107	300.926	2.10715	0.239537	8.79678	1.40797e-18	4.15241e-17
INSIG2	1258.02	2.11234	0.123306	17.131	8.71955e-66	2.22603e-63
ENSG00000276662	18.0671	2.11269	0.881307	2.39723	0.0165197	0.0487353
UGT8	57.22	2.11273	0.500555	4.22078	2.43453e-05	0.000152402
ENSG00000250917	24.9455	2.11288	0.820807	2.57415	0.0100486	0.0321041
MAP6D1	41.9984	2.11475	0.594097	3.55961	0.00037141	0.00177957
KISS1R	91.8789	2.11496	0.420943	5.02434	5.05176e-07	4.24292e-06
C20orf204	116.245	2.11669	0.357075	5.92787	3.0689e-09	3.5612e-08
LINC01551	862.08	2.11941	0.162826	13.0165	9.86291e-39	9.98844e-37
CEBPB-AS1	27.9147	2.11977	0.723077	2.9316	0.00337224	0.0126255
LIM2	19.6354	2.12121	0.863397	2.45682	0.0140171	0.0424218
RELL2	158.341	2.12123	0.309361	6.85681	7.0413e-12	1.11119e-10
RAET1K	29.3567	2.12251	0.694087	3.05799	0.00222824	0.00885227
GZMM	21.1635	2.12273	0.861714	2.46339	0.0137632	0.0417823
ENSG00000197332	51.8394	2.12378	0.54157	3.92153	8.79884e-05	0.000489206
ARHGDIG	32.0553	2.12471	0.710395	2.99088	0.00278173	0.0107109
METTL1	65.845	2.12521	0.479136	4.4355	9.18603e-06	6.17744e-05
LRRC29	20.976	2.12548	0.824091	2.57918	0.00990362	0.0317403
GPA33	23.9642	2.12896	0.778574	2.73444	0.00624874	0.0215341
GRIN2C	39.5306	2.13044	0.633183	3.36465	0.00076642	0.0034383
MIR3936HG	57.6666	2.13133	0.522805	4.07672	4.56756e-05	0.000270359
COL11A2	77.0565	2.13258	0.486769	4.38109	1.18089e-05	7.81773e-05
VWA5B1	21.353	2.13451	0.858422	2.48655	0.0128989	0.0395404
ATP8B4	28.2851	2.13693	0.699551	3.05472	0.0022527	0.00893643
F3	46.6703	2.13742	0.553466	3.86188	0.000112516	0.000611595
ENSG00000271851	36.9302	2.13821	0.637813	3.35241	0.00080111	0.0035756
IPO5P1	539.04	2.13931	0.188845	11.3284	9.49493e-30	5.98205e-28
TRIM9	175.404	2.14062	0.293482	7.29389	3.01133e-13	5.3899e-12
LRRC10B	38.165	2.14102	0.609804	3.51099	0.00044644	0.00210694
GPR35	50.146	2.14607	0.602241	3.56347	0.000365983	0.00175735
DNAI4	65.6626	2.14948	0.471395	4.55982	5.11963e-06	3.59312e-05
TCEA3	89.3443	2.15144	0.447468	4.80804	1.5242e-06	1.18063e-05
ENSG00000274220	40.0292	2.15222	0.604877	3.55812	0.000373525	0.00178936
RAB9B	63.0425	2.15479	0.486002	4.43372	9.2623e-06	6.22601e-05
ENSG00000254510	42.7317	2.15532	0.587257	3.67015	0.000242405	0.00121939
ENSG00000287710	22.918	2.15552	0.789892	2.72888	0.0063549	0.0218591
GPRIN1	180.466	2.15561	0.300939	7.16295	7.89564e-13	1.35509e-11
NIBAN1	22.7107	2.15834	0.836646	2.57975	0.00988717	0.0317083
LMO1	175.672	2.16033	0.311064	6.94495	3.7859e-12	6.10828e-11
STMN3	465.108	2.16105	0.190104	11.3678	6.05099e-30	3.89233e-28
SUSD2	48.3912	2.16234	0.603253	3.58446	0.000337775	0.00164087
HILPDA	1392.88	2.16251	0.125425	17.2414	1.29797e-66	3.38412e-64
ENSG00000286830	28.7436	2.16324	0.696861	3.10426	0.00190757	0.00771477
ENSG00000272501	17.2533	2.16608	0.893085	2.42539	0.0152919	0.0456374
OBSL1	6999.4	2.1719	0.0938789	23.1351	2.05242e-118	1.19764e-115
PNMA8C	96.4164	2.17203	0.391163	5.55273	2.81236e-08	2.83994e-07
PPM1J	88.1645	2.17325	0.406664	5.34409	9.08709e-08	8.54591e-07
YWHAH-AS1	21.709	2.17407	0.806047	2.69719	0.00699265	0.0236283
UCN2	17.308	2.17475	0.898963	2.41917	0.0155558	0.046329
ESRRB	69.4254	2.17503	0.468008	4.64742	3.36113e-06	2.43208e-05
F2RL2	88.2526	2.17631	0.402407	5.40822	6.36528e-08	6.07241e-07
C22orf46	144.277	2.17761	0.338635	6.43056	1.27131e-10	1.75534e-09
HMGN2P3	101.317	2.1779	0.37607	5.79121	6.98791e-09	7.68501e-08
ENSG00000273521	102.683	2.18012	0.393152	5.54522	2.93586e-08	2.95249e-07
THEM6	127.811	2.18156	0.340917	6.39911	1.56288e-10	2.1315e-09
ENSG00000260400	49.3348	2.18282	0.544066	4.01205	6.01942e-05	0.000347524
HMGN1P36	274.589	2.18497	0.234172	9.33061	1.05261e-20	3.7012e-19
DIO3OS	429.962	2.18628	0.212158	10.305	6.69184e-25	3.12984e-23
PLEKHA2	83.9686	2.18649	0.43965	4.97326	6.5835e-07	5.43443e-06
STX17-DT	27.5115	2.19113	0.783196	2.79768	0.00514707	0.0181895
C2orf72	154.44	2.19167	0.309545	7.08029	1.43854e-12	2.40262e-11
SLC38A3	144.663	2.1919	0.354751	6.1787	6.46315e-10	8.16489e-09
TSBP1-AS1	27.6479	2.19495	0.736027	2.98216	0.00286225	0.0109795
ENSG00000277806	17.449	2.1975	0.919564	2.38972	0.0168613	0.0496083
GPR160	26.2866	2.19797	0.745333	2.94897	0.00318833	0.0120104
RPL41P1	2703.98	2.19807	0.246921	8.90192	5.48877e-19	1.67938e-17
PLAAT1	39.6237	2.19871	0.603057	3.64594	0.000266415	0.00132709
PTH1R	71.6885	2.19885	0.448977	4.89747	9.70773e-07	7.79545e-06
NDUFA3	347.618	2.20129	0.252625	8.71365	2.94235e-18	8.43404e-17
ENSG00000231856	19.1221	2.20157	0.858575	2.56422	0.0103409	0.0328593
MIMT1	71.3674	2.20208	0.508996	4.32632	1.51621e-05	9.86444e-05
ENSG00000230699	70.485	2.20239	0.456809	4.82124	1.42667e-06	1.10964e-05
CCDC153	20.6509	2.2025	0.868749	2.53525	0.0112366	0.0352609
TBX1	49.932	2.20304	0.53498	4.11798	3.82205e-05	0.000230262
UBE2R2-AS1	24.9286	2.20362	0.755988	2.91489	0.00355814	0.0132467
DPYSL4	1316.73	2.2058	0.14043	15.7075	1.34421e-55	2.49574e-53
ENSG00000260729	29.5359	2.21274	0.691365	3.20054	0.00137172	0.00575457
CNNM1	223.038	2.21294	0.25923	8.53658	1.38252e-17	3.76896e-16
SMAD7	121.168	2.21339	0.350182	6.32067	2.60424e-10	3.44625e-09
TNNC1	50.3391	2.21613	0.566171	3.91424	9.06908e-05	0.000502862
GPD1L	48.8634	2.21847	0.538124	4.1226	3.74621e-05	0.000226082
TTLL9	35.7949	2.21956	0.679621	3.26588	0.00109125	0.0047077
ZNF395	978.757	2.22137	0.145459	15.2714	1.1855e-52	2.03176e-50
LINC01770	20.761	2.22224	0.837298	2.65407	0.00795281	0.0263781
SLC1A3	258.488	2.22327	0.243537	9.12911	6.90624e-20	2.27498e-18
ENSG00000237161	20.7712	2.22494	0.820142	2.71287	0.00667034	0.0227493
SMG7-AS1	22.1856	2.2253	0.83723	2.65793	0.00786217	0.0261128
C21orf62-AS1	78.869	2.22548	0.435919	5.10526	3.30347e-07	2.85881e-06
ANKRD37	206.992	2.22751	0.269453	8.26678	1.3763e-16	3.46307e-15
DCX	747.345	2.22848	0.17668	12.613	1.78959e-36	1.61247e-34
INHBE	71.547	2.23106	0.447628	4.98419	6.22221e-07	5.16054e-06
GNL1	734.123	2.23407	0.162133	13.7792	3.39999e-43	4.33994e-41
ENSG00000289132	50.728	2.23854	0.544904	4.10813	3.98878e-05	0.000239132
TPTE2P5	17.9797	2.24059	0.895687	2.50153	0.0123657	0.0381109
NEFH	97.6799	2.24206	0.386621	5.79913	6.66586e-09	7.36219e-08
ENSG00000261211	46.4819	2.2432	0.55722	4.02569	5.68075e-05	0.000329212
ENSG00000266947	28.5615	2.24539	0.732438	3.06563	0.0021721	0.00865614
LINC01833	1081.26	2.24944	0.149525	15.0439	3.78733e-51	6.14702e-49
GDF7	18.1504	2.24963	0.901894	2.49433	0.0126194	0.0387759
CICP6	38.9928	2.24997	0.651429	3.4539	0.000552536	0.00255405
ZNF426-DT	54.2752	2.25591	0.534841	4.21792	2.46572e-05	0.000154068
ZNF778-DT	87.8973	2.25698	0.412059	5.47733	4.31787e-08	4.2312e-07
RAB37	131.369	2.25817	0.353147	6.39442	1.61158e-10	2.19303e-09
SPEF2	177.181	2.25965	0.303926	7.43487	1.04671e-13	1.97785e-12
C3orf14	121.422	2.25992	0.348557	6.48364	8.95371e-11	1.25178e-09
SERPINB9	46.9641	2.26259	0.560035	4.04009	5.34303e-05	0.000311334
CORO1A	193.801	2.27354	0.280526	8.10455	5.29421e-16	1.25849e-14
DLGAP4-AS1	101.07	2.27624	0.378695	6.01074	1.84677e-09	2.20032e-08
PARD6A	96.4032	2.27669	0.393154	5.79084	7.0035e-09	7.69694e-08
ENSG00000247765	19.8739	2.27847	0.845917	2.69349	0.00707072	0.0238428
ACKR3	56.532	2.27848	0.512487	4.44593	8.75116e-06	5.91325e-05
ENO4	33.5802	2.28085	0.684858	3.3304	0.000867211	0.00383916
TCF19	186.001	2.28225	0.292057	7.81441	5.52214e-15	1.19344e-13
ENSG00000272438	20.0301	2.28466	0.878137	2.60172	0.00927587	0.0300665
ABCF1	1462.11	2.28525	0.121336	18.834	3.97332e-79	1.35247e-76
ZNF583	76.6232	2.28632	0.460752	4.96215	6.97173e-07	5.73944e-06
GSTT2B	20.0335	2.28777	0.854398	2.67764	0.00741425	0.0248304
MPP2	1094.07	2.28972	0.134732	16.9946	9.00717e-65	2.16419e-62
S100A10	135.493	2.29321	0.355243	6.45532	1.07991e-10	1.50036e-09
CAV1	38.757	2.29544	0.641108	3.58043	0.000343028	0.00166046
CAMK2B	23.3961	2.29709	0.81894	2.80495	0.0050324	0.0178461
LINC00334	34.4945	2.31141	0.701646	3.29426	0.000986808	0.0043133
ZSWIM5	205.974	2.31265	0.284459	8.13	4.29302e-16	1.02848e-14
ENSG00000229728	54.7537	2.31365	0.519212	4.45609	8.34691e-06	5.66195e-05
PTGES3L	29.7069	2.31495	0.695082	3.33047	0.000867005	0.00383894
LRRC37A9P	56.5379	2.31776	0.537748	4.31012	1.63165e-05	0.00010565
ENSG00000288766	17.3896	2.32054	0.939315	2.47046	0.0134939	0.041097
POU3F3	222.049	2.32331	0.265063	8.76513	1.86563e-18	5.43671e-17
MIR570	17.2983	2.32612	0.974845	2.38615	0.0170259	0.0499845
FAM111B	343.151	2.32926	0.244224	9.53743	1.46421e-21	5.47861e-20
FBLL1	55.3951	2.33664	0.514452	4.542	5.57224e-06	3.89405e-05
ENSG00000267466	39.5111	2.33738	0.622839	3.75278	0.000174884	0.000908256
KLHL31	36.5575	2.33751	0.637702	3.66552	0.000246838	0.00123965
B3GNT7	20.6735	2.33959	0.834311	2.80422	0.00504391	0.0178791
RPSAP54	106.232	2.34173	0.384489	6.0905	1.12559e-09	1.37861e-08
TMEM191B	89.5358	2.34887	0.424541	5.53271	3.15315e-08	3.15805e-07
AMPD3	160.007	2.35009	0.311548	7.54327	4.58334e-14	8.95761e-13
PKIA	647.257	2.3507	0.161327	14.571	4.29417e-48	6.26438e-46
ULBP1	120.076	2.35402	0.351678	6.69367	2.17649e-11	3.26048e-10
HPCAL4	57.4851	2.35671	0.520412	4.52855	5.93891e-06	4.13614e-05
COMTD1	35.2469	2.35737	0.668677	3.52543	0.0004228	0.00200658
ZNF239	89.3367	2.35739	0.447202	5.27142	1.35371e-07	1.24118e-06
ENSG00000280441	27.1985	2.36159	0.745329	3.16852	0.00153216	0.00635259
P4HA1	6120.81	2.36239	0.0924586	25.5508	5.38338e-144	4.712e-141
TCF7	114.767	2.36376	0.404022	5.85056	4.89925e-09	5.51796e-08
CFAP57	25.8883	2.36628	0.75306	3.14222	0.00167674	0.00688221
SPATA17	45.2581	2.37008	0.578261	4.09863	4.15608e-05	0.000248129
GAD2	75.4205	2.37329	0.532082	4.46038	8.18141e-06	5.56354e-05
ZBTB16	1681.43	2.37341	0.11386	20.845	1.69377e-96	7.68722e-94
ISCA1	721.253	2.37473	0.15647	15.1769	5.03128e-52	8.44566e-50
ALMS1P1	24.4755	2.37594	0.796811	2.98181	0.00286552	0.0109886
NRG4	43.7163	2.37906	0.626159	3.79945	0.000145015	0.000767941
NOG	128.765	2.37943	0.372323	6.39078	1.65042e-10	2.2434e-09
JAKMIP1	17.8939	2.37961	0.891088	2.67045	0.00757487	0.025306
EGR3	86.1763	2.38079	0.449765	5.29341	1.20054e-07	1.11071e-06
MIR99AHG	21.1231	2.38196	0.825299	2.88618	0.00389946	0.0143109
ENSG00000250669	16.2804	2.38226	0.933389	2.55227	0.0107024	0.0337877
C4orf3	2236.78	2.38315	0.104605	22.7823	6.86622e-115	3.58037e-112
MNS1	92.7942	2.38879	0.41359	5.77575	7.66112e-09	8.35969e-08
LENG9	17.97	2.38987	0.891795	2.67985	0.00736562	0.0246843
MC1R	102.687	2.39278	0.410714	5.82589	5.6808e-09	6.34424e-08
MSANTD1	18.2344	2.40129	0.953884	2.51738	0.0118232	0.0367814
FGF7P6	16.462	2.40189	0.928426	2.58705	0.00968006	0.0311655
PRSS35	69.6838	2.40337	0.522676	4.5982	4.26151e-06	3.03961e-05
OSBP2	149.419	2.40599	0.361475	6.65605	2.81284e-11	4.16538e-10
NME5	66.2186	2.40865	0.475889	5.06137	4.16256e-07	3.54715e-06
PTENP1	21.4434	2.40888	0.841149	2.86379	0.004186	0.0152112
RPL41P5	510.111	2.41036	0.194419	12.3977	2.6885e-35	2.27206e-33
BICC1	41.6215	2.41137	0.648247	3.71983	0.000199358	0.00102429
GUSBP19	18.2897	2.41566	0.8942	2.70148	0.0069032	0.0233647
ENSG00000272798	18.3619	2.41639	0.907168	2.66366	0.00772955	0.0257386
FOSB	180.869	2.41736	0.30656	7.88544	3.1342e-15	6.91386e-14
KIAA0319	56.4642	2.41763	0.509843	4.74191	2.11711e-06	1.59994e-05
SPAG17	136.737	2.41971	0.355026	6.81558	9.38835e-12	1.46367e-10
PANX2	135.125	2.42214	0.341152	7.09988	1.24867e-12	2.09319e-11
ARRDC2	297.358	2.42788	0.229075	10.5987	3.02308e-26	1.56969e-24
ALDOC	762.368	2.4291	0.182565	13.3054	2.15424e-40	2.36753e-38
AJUBA-DT	19.9839	2.43475	0.919071	2.64914	0.0080696	0.026716
ENSG00000261584	85.5354	2.43735	0.441667	5.51852	3.41861e-08	3.40306e-07
OR2H2	67.2704	2.43786	0.469952	5.18746	2.13181e-07	1.8978e-06
FAM13C	200.594	2.44327	0.275418	8.87112	7.24151e-19	2.19919e-17
KIF28P	96.4817	2.44455	0.433713	5.63632	1.73723e-08	1.80559e-07
HAUS7	18.7245	2.44478	0.92959	2.62996	0.00853956	0.0280509
GOLGA8A	15366.3	2.44506	0.241603	10.1202	4.49647e-24	1.99637e-22
DGCR5	138.764	2.45011	0.328627	7.4556	8.94608e-14	1.70623e-12
RASSF7	690.38	2.4503	0.198073	12.3707	3.76414e-35	3.1593e-33
ENSG00000287016	27.2755	2.45069	0.764439	3.20587	0.00134656	0.00566938
DDIT3	106.579	2.45899	0.427961	5.74584	9.14673e-09	9.87089e-08
PGM1	881.768	2.46234	0.143084	17.2091	2.27034e-66	5.857e-64
PAX2	15.3094	2.4641	0.978706	2.51771	0.0118121	0.0367559
ENSG00000286905	17.1872	2.46499	0.959729	2.56842	0.0102162	0.0325252
DSCAML1	34.1343	2.46745	0.657114	3.75497	0.000173359	0.000902056
UQCRFS1P1	77.0706	2.46809	0.438824	5.62433	1.86225e-08	1.92736e-07
DNAH11	160.742	2.47365	0.337406	7.33138	2.2779e-13	4.13837e-12
CA12	63.633	2.47564	0.487919	5.07388	3.89795e-07	3.33791e-06
ENSG00000287064	84.495	2.48383	0.4226	5.8775	4.16496e-09	4.73886e-08
ENSG00000279483	1511.08	2.48618	0.291481	8.52946	1.47036e-17	3.99952e-16
ENSG00000278356	19.1971	2.49502	0.88116	2.83151	0.00463282	0.0166201
ENSG00000288751	28.0036	2.4982	0.742202	3.36593	0.000762865	0.00342486
ZNF37BP	652.984	2.49823	0.195141	12.8022	1.59434e-37	1.5204e-35
ENSG00000268379	21.0874	2.50228	0.862613	2.90081	0.00372201	0.0137445
SERPINB8	17.3509	2.50237	0.962998	2.59852	0.00936262	0.0303076
CPB2-AS1	166.681	2.50922	0.304657	8.23622	1.7774e-16	4.41791e-15
ENSG00000289088	38.8605	2.51048	0.664564	3.77763	0.000158327	0.000831855
ENSG00000288930	95.0364	2.51135	0.410071	6.12418	9.11516e-10	1.12882e-08
ATP6V0D1-DT	77.5599	2.51412	0.449853	5.58877	2.28684e-08	2.33525e-07
P2RX6	86.9265	2.51449	1.00343	2.50589	0.0122142	0.0377296
CKM	17.6891	2.516	0.923201	2.7253	0.00642423	0.0220252
MTA1-DT	24.8281	2.52116	0.804195	3.13501	0.00171847	0.00703542
ENSG00000277715	14.0591	2.52332	1.03591	2.43584	0.0148571	0.044524
KCNN1	239.491	2.52413	0.283838	8.89287	5.9548e-19	1.81744e-17
MINDY4	33.4948	2.52546	0.682649	3.6995	0.000216021	0.00110136
ENSG00000286895	22.8815	2.52932	0.881252	2.87015	0.00410279	0.0149496
RAB36	260.276	2.53024	0.257466	9.82744	8.57701e-23	3.50342e-21
ENSG00000231977	37.4125	2.53653	0.636055	3.98791	6.66585e-05	0.000380276
NFIX	44.5255	2.53921	0.585994	4.33316	1.46984e-05	9.58819e-05
LRRC73	19.7514	2.5409	0.884076	2.87408	0.00405211	0.0147935
PHYHIPL	93.1648	2.54214	0.41096	6.18586	6.17664e-10	7.82311e-09
ENSG00000277959	57.337	2.54326	0.513072	4.95694	7.16126e-07	5.88164e-06
KDM3A	5111.55	2.54501	0.0918744	27.701	6.79001e-169	7.56407e-166
PAK6	25.0176	2.5489	0.80362	3.17177	0.00151513	0.00629175
ENKUR	19.7656	2.55278	0.859161	2.97125	0.00296593	0.0113064
ENSG00000263235	19.7792	2.55951	0.90674	2.82276	0.00476119	0.0170147
LPL	16.2523	2.57482	1.01802	2.52925	0.0114306	0.0357686
EXOC3L2	18.2689	2.57741	0.905772	2.84554	0.00443358	0.0159956
ENSG00000273295	91.8509	2.58009	0.495385	5.20826	1.90618e-07	1.70499e-06
RN7SL1	392.389	2.58517	0.787288	3.28363	0.00102478	0.0044586
CCDC33	57.0258	2.58773	0.519093	4.98509	6.19317e-07	5.13993e-06
SCIRT	73.3678	2.58902	0.462462	5.59834	2.16408e-08	2.21914e-07
LOX	198.776	2.5894	0.28683	9.02764	1.75412e-19	5.59765e-18
SPHK1	149.184	2.59101	0.331689	7.81156	5.64841e-15	1.21966e-13
ENSG00000259683	12.9447	2.59556	1.06693	2.43274	0.0149851	0.0448364
ENSG00000273058	16.5602	2.59618	0.959161	2.70672	0.00679507	0.0230848
CRIP2	145.58	2.59716	0.332736	7.80547	5.92824e-15	1.27447e-13
ENSG00000272541	22.3827	2.60413	0.890396	2.92469	0.00344803	0.0128759
IGFBP2	25322	2.60457	0.0941154	27.6742	1.42863e-168	1.5223e-165
CYP2E1	61.1043	2.60471	0.498674	5.22326	1.75796e-07	1.57933e-06
DLG5-AS1	16.8021	2.60988	0.953335	2.73763	0.00618841	0.02134
KHK	65.6156	2.61505	0.508625	5.1414	2.72701e-07	2.38521e-06
DMTF1-AS1	16.9188	2.61598	0.965664	2.709	0.00674862	0.0229588
CFAP65	57.4371	2.61695	0.605674	4.32072	1.5552e-05	0.00010094
ENSG00000231466	24.4355	2.61986	0.82253	3.18512	0.00144693	0.00603804
HLA-B	204.378	2.62182	0.29923	8.76189	1.92e-18	5.58853e-17
ENSG00000186076	2086.43	2.62613	0.107868	24.3457	6.44204e-131	4.78429e-128
ABCA13	18.8137	2.62822	0.88514	2.96927	0.00298509	0.0113706
ZNF781	109.038	2.62838	0.3822	6.87697	6.1139e-12	9.71721e-11
KLF10	1117.86	2.62923	0.137601	19.1076	2.18398e-81	7.75724e-79
PTPRN	175.371	2.63095	0.299182	8.79379	1.446e-18	4.24415e-17
TSPAN32	88.9396	2.63709	0.439699	5.9975	2.00384e-09	2.37821e-08
ZMYND10	24.4414	2.64154	0.838387	3.15075	0.00162854	0.00671022
B3GNT4	49.2608	2.6417	0.575203	4.59263	4.37686e-06	3.11103e-05
CFAP54	40.3465	2.65323	0.657026	4.03824	5.38533e-05	0.000313575
SNX22	114.07	2.65706	0.883314	3.00806	0.00262924	0.0102103
CYP2C8	74.7533	2.6594	0.453627	5.86253	4.55876e-09	5.14393e-08
HLA-DPB2	17.4612	2.6594	1.07734	2.46849	0.0135683	0.0412672
TCAF2P1	15.3505	2.66	0.987937	2.69248	0.00709222	0.0239054
CD83	87.6336	2.66022	0.475538	5.59413	2.21725e-08	2.26797e-07
SAMD15	46.3695	2.66892	0.577965	4.61778	3.8786e-06	2.78514e-05
DACH2	166.437	2.67289	0.328407	8.13896	3.98685e-16	9.59819e-15
ENSG00000276900	25.3797	2.69783	0.784723	3.43794	0.000586159	0.00269776
SLC25A45	15.6922	2.6981	0.973495	2.77156	0.00557889	0.0195276
TPI1	11838.8	2.69843	0.0790267	34.1458	1.54317e-255	3.43819e-252
IKBKE	29.8004	2.71634	0.724321	3.75019	0.0001767	0.00091536
ENSG00000264281	1447.45	2.71663	0.13217	20.554	7.088e-94	3.10201e-91
DLEU7	13.8972	2.71949	1.04276	2.60797	0.00910817	0.0296406
SSPN	17.8838	2.72325	0.931878	2.92233	0.00347426	0.0129659
UPK1A	27.7951	2.72356	0.744804	3.65675	0.000255437	0.00127864
FLRT3	958.274	2.73269	0.147152	18.5705	5.56338e-77	1.72592e-74
ATP6V0E2-AS1	60.1219	2.73689	0.512589	5.33935	9.3279e-08	8.75558e-07
TFRC	3445.39	2.73829	0.104189	26.2821	3.07414e-152	2.89773e-149
MIR130AHG	511.8	2.73841	0.187693	14.5898	3.25951e-48	4.84146e-46
CD9	132.776	2.74076	0.34404	7.96638	1.63392e-15	3.71466e-14
ZNF350-AS1	16.2048	2.74422	1.00204	2.73863	0.00616954	0.0212842
HSF4	20.193	2.74456	0.87933	3.1212	0.00180118	0.00732305
ABHD1	16.1626	2.74715	0.963613	2.85088	0.00435983	0.015762
ZDHHC23	101.022	2.74953	0.402047	6.83882	7.98483e-12	1.25203e-10
ZNF30-AS1	22.1736	2.7502	0.875112	3.14268	0.00167406	0.00687466
ESPNL	101.286	2.75125	0.405433	6.78595	1.15326e-11	1.77874e-10
NPAS3	58.2444	2.75149	0.621234	4.42906	9.46427e-06	6.35306e-05
ENSG00000269896	30.3277	2.75253	0.713337	3.85867	0.000114005	0.000618836
ANKRD31	18.2565	2.75395	0.947937	2.9052	0.00367016	0.0135874
ENSG00000272669	32.6251	2.76102	0.696009	3.96693	7.28057e-05	0.000411989
ENSG00000263301	44.9889	2.76193	0.594865	4.64295	3.43467e-06	2.47944e-05
LINC02128	38.8539	2.76553	0.652033	4.24139	2.22136e-05	0.000140168
ABCC2	16.3966	2.76646	0.96499	2.86682	0.00414616	0.0150807
ENSG00000223886	12.2409	2.76784	1.12506	2.46018	0.0138867	0.0421011
RNF5	628.508	2.76902	0.170046	16.284	1.28281e-59	2.64195e-57
TMEM163	365.231	2.77086	0.218198	12.6988	6.00355e-37	5.59449e-35
NOL3	182.793	2.77323	0.309657	8.95582	3.37224e-19	1.05417e-17
DIO3	1010.94	2.77563	0.159352	17.4182	6.00338e-68	1.58205e-65
RFPL1S	26.5995	2.77831	0.7877	3.52712	0.000420114	0.00199422
SFXN3	30.9513	2.78918	0.780178	3.57505	0.000350162	0.00168966
RPL21P119	322.694	2.79034	0.241624	11.5483	7.53041e-31	5.09822e-29
ENSG00000289496	18.654	2.79043	0.907009	3.07652	0.00209433	0.00838281
CACYBPP2	14.5181	2.79799	1.03511	2.70307	0.00687018	0.0232722
ENSG00000270558	25.0355	2.79834	0.804443	3.47861	0.00050402	0.00234794
FAM153A	50.0408	2.8012	0.57001	4.9143	8.91015e-07	7.20218e-06
P4HA2	770.47	2.80367	0.174452	16.0713	4.05767e-58	8.15126e-56
ENSG00000261770	12.6018	2.80527	1.10392	2.5412	0.0110472	0.0347689
ENSG00000224738	16.6978	2.80707	0.972225	2.88727	0.00388606	0.0142659
ENSG00000269935	18.8983	2.80983	0.90498	3.10485	0.00190373	0.00770166
KDM7A-DT	296.947	2.81302	0.244704	11.4956	1.3878e-30	9.24247e-29
ENSG00000276744	12.6041	2.81735	1.10317	2.55385	0.0106538	0.0336559
ENSG00000257951	35.9039	2.81811	0.668306	4.21679	2.47806e-05	0.000154724
TENT5C	36.0335	2.82153	0.67693	4.16813	3.07106e-05	0.000188635
PPIAP22	600.542	2.8232	0.199331	14.1634	1.54381e-45	2.10198e-43
TUBA3FP	103.989	2.8285	0.389574	7.26049	3.85688e-13	6.83969e-12
TTC36-AS1	12.7524	2.83181	1.09547	2.58502	0.00973733	0.0313097
CDH20	65.5364	2.83282	0.537578	5.2696	1.36721e-07	1.25262e-06
VTN	40.1578	2.83444	0.694592	4.08073	4.48952e-05	0.000266285
ENSG00000260855	140.787	2.83824	0.350729	8.09238	5.85101e-16	1.38414e-14
ENSG00000287817	17.1461	2.84422	0.944761	3.01052	0.00260804	0.0101392
ENSG00000235381	109.632	2.84834	0.387767	7.34551	2.0498e-13	3.74619e-12
MPZL2	40.7425	2.85103	0.648911	4.39356	1.1151e-05	7.4022e-05
ENO1	45248.1	2.85224	0.0656396	43.453	0	0
ADPRH	30.146	2.85372	0.725746	3.93211	8.4202e-05	0.000469966
NR1I2	21.5826	2.85461	0.855621	3.3363	0.000849008	0.00376947
SMIM44	19.3923	2.8599	0.901676	3.17176	0.00151517	0.00629175
ALDH8A1	19.6346	2.86063	0.964058	2.96728	0.00300447	0.0114302
ARHGEF2-AS2	47.5386	2.86112	0.576191	4.96558	6.84956e-07	5.64076e-06
ENSG00000266313	21.6982	2.86237	0.85641	3.34228	0.000830919	0.00369787
TSNAXIP1	45.4865	2.86656	0.593264	4.83184	1.35277e-06	1.05652e-05
MYO3A	52.0186	2.86746	0.555641	5.16063	2.46121e-07	2.16587e-06
ENSG00000289426	138.828	2.87037	0.377393	7.60579	2.83164e-14	5.65129e-13
ERVK9-11	30.5926	2.87294	0.719942	3.99052	6.59294e-05	0.000376555
SDSL	137.886	2.87969	0.341402	8.4349	3.31491e-17	8.80193e-16
TARS1-DT	44.0059	2.8813	0.615735	4.67944	2.87654e-06	2.1082e-05
ESPN	398.978	2.88266	0.210444	13.698	1.04325e-42	1.28482e-40
BNIP3P15	17.742	2.88343	1.04788	2.75168	0.00592908	0.0205763
STK19B	13.1292	2.88982	1.12064	2.57872	0.00991673	0.031774
PRECSIT	13.3378	2.89422	1.14562	2.52633	0.0115261	0.0360123
SDR9C7	19.8722	2.89594	0.885603	3.27002	0.00107542	0.00465166
ENSG00000216285	761.584	2.89953	0.171154	16.9411	2.23873e-64	5.32686e-62
HDC	35.5937	2.90142	0.671489	4.32087	1.55415e-05	0.000100898
KCNK2	24.4886	2.90654	0.811051	3.58366	0.000338807	0.00164458
TBC1D3JP	26.7359	2.91022	0.770024	3.7794	0.000157209	0.000826797
NDRG2	42.3532	2.91225	0.614176	4.74172	2.11916e-06	1.6005e-05
ENSG00000272405	39.9847	2.91317	0.665927	4.37461	1.2165e-05	8.03826e-05
ZNF691-DT	15.6809	2.91452	0.995293	2.9283	0.00340821	0.0127388
TPBGL-AS1	13.4584	2.91734	1.08632	2.68554	0.00724134	0.0243211
AMY2B	392.812	2.92121	0.24107	12.1177	8.5113e-34	6.70723e-32
ENSG00000256452	15.8405	2.92452	1.01641	2.87729	0.00401108	0.0146656
ENSG00000276075	11.2777	2.93325	1.18354	2.47838	0.0131981	0.0403366
NARF-AS2	15.8029	2.94932	1.10129	2.67805	0.00740512	0.0248065
SYTL4	15.9815	2.94968	0.991096	2.97619	0.00291858	0.0111589
ENSG00000287528	18.27	2.951	0.949999	3.10632	0.0018943	0.00766858
PYGM	182.983	2.95184	0.304184	9.70412	2.8957e-22	1.14835e-20
EPO	16.0656	2.95489	0.991007	2.9817	0.0028665	0.0109907
LMNTD2-AS1	302.349	2.95965	0.284538	10.4016	2.43813e-25	1.18559e-23
KCNA2	11.5117	2.9599	1.17755	2.5136	0.0119507	0.037065
STPG3	25.1152	2.96258	0.877037	3.37794	0.000730307	0.00329256
C19orf73	20.7193	2.97074	0.899769	3.30167	0.000961117	0.00421077
PGK1	18114.8	2.97122	0.0700188	42.4346	0	0
ENSG00000237531	20.9087	2.97977	0.883917	3.37109	0.000748701	0.00336806
ENSG00000285904	13.8358	2.98207	1.16502	2.55968	0.010477	0.0331786
BZW1P2	201.247	2.99132	0.295619	10.1188	4.55936e-24	2.02063e-22
BCAN-AS1	18.6879	2.9926	0.951325	3.14572	0.00165679	0.00681801
G0S2	42.3518	2.99319	0.648978	4.61216	3.98507e-06	2.85407e-05
ENSG00000286407	21.154	2.99324	0.865455	3.45858	0.00054303	0.00251247
STEAP3	21.3129	2.99485	0.940301	3.18499	0.0014476	0.0060398
TEC	16.4406	2.99804	0.993524	3.01758	0.00254804	0.0099486
HNMT	68.4969	3.00334	0.492364	6.09983	1.06179e-09	1.30503e-08
ENSG00000228115	11.9171	3.0072	1.17545	2.55834	0.0105172	0.0332931
ENSG00000278266	14.2062	3.00755	1.05293	2.85636	0.00428532	0.0155316
CICP3	28.55	3.00775	0.774096	3.88551	0.000102117	0.000559508
SRP9P1	191.825	3.00792	0.295469	10.1802	2.43168e-24	1.10567e-22
CCDC96	14.3539	3.01141	1.08931	2.7645	0.00570096	0.0198917
PPP1R3D	23.889	3.01391	0.835841	3.60584	0.000311147	0.00152573
LY6H	26.42	3.01986	0.828649	3.64432	0.0002681	0.00133413
CENATAC-DT	55.1512	3.02178	0.594653	5.08158	3.74305e-07	3.212e-06
LINC02969	1181.07	3.02579	0.146613	20.638	1.25208e-94	5.57929e-92
RN7SL5P	60.2624	3.02672	0.571762	5.29366	1.19889e-07	1.10961e-06
UBE2Q2P12	14.2316	3.02691	1.18678	2.55052	0.0107561	0.0339399
COL3A1	33.6937	3.03261	0.69748	4.34795	1.37419e-05	9.00738e-05
TCAF2C	16.8579	3.03693	0.97151	3.126	0.00177204	0.00722736
PPP1R42	14.4623	3.03853	1.08311	2.80538	0.00502569	0.01783
AIFM3	156.807	3.03859	0.326697	9.30093	1.39218e-20	4.85342e-19
ENSG00000287594	28.9049	3.0392	0.761429	3.99145	6.56718e-05	0.000375259
FAM83F	28.8565	3.04793	0.824772	3.69548	0.00021947	0.00111639
AGGF1P1	12.0177	3.05011	1.23723	2.46527	0.0136909	0.0415937
ADCY2	90.4646	3.05861	0.426161	7.17712	7.1195e-13	1.22877e-11
SAMD11	41.7011	3.06404	0.641805	4.77409	1.8052e-06	1.38385e-05
ENSG00000288840	63.6882	3.06428	0.514616	5.95449	2.60882e-09	3.04461e-08
FGF18	17.0418	3.06472	1.00927	3.03656	0.00239294	0.00941502
ENSG00000251654	22.0541	3.06829	0.86121	3.56276	0.000366974	0.00176168
ENSG00000286835	14.8051	3.07299	1.04263	2.94736	0.00320503	0.0120677
ENSG00000272733	9.85546	3.07325	1.2793	2.4023	0.0162923	0.0481713
LINC00683	34.2969	3.0764	0.756792	4.06505	4.80215e-05	0.000283184
ENSG00000255710	39.5959	3.07925	0.66534	4.62808	3.69071e-06	2.65566e-05
B4GALNT1	52.2503	3.08865	0.561614	5.4996	3.80655e-08	3.76173e-07
PRKAG2-AS1	9.96258	3.08904	1.26256	2.44665	0.0144189	0.0434181
ENSG00000260988	14.9343	3.09345	1.04291	2.96618	0.00301525	0.0114677
LINC02898	10.0483	3.10152	1.26579	2.45027	0.0142748	0.0430582
IRF1-AS1	25.2476	3.10712	0.807183	3.84933	0.000118439	0.000640493
LINC01341	176.081	3.10945	0.353326	8.80053	1.36174e-18	4.02091e-17
PPFIA4	3740.91	3.11573	0.0938538	33.1977	1.16327e-241	2.19303e-238
AK4P3	84.6505	3.12518	0.507086	6.16303	7.1368e-10	8.94673e-09
ENSG00000228528	35.8548	3.13829	0.683726	4.58998	4.43281e-06	3.14805e-05
OTULIN-DT	28.4529	3.14126	0.786663	3.99315	6.5202e-05	0.000373009
ENSG00000249863	41.4512	3.14474	0.663174	4.74195	2.1167e-06	1.59994e-05
ENSG00000261118	17.9508	3.14678	1.00514	3.13068	0.00174403	0.00712852
HAS2-AS1	15.6149	3.14913	1.05609	2.98188	0.00286483	0.0109877
SYPL1P2	31.209	3.15142	0.772713	4.07839	4.53485e-05	0.000268779
ENSG00000289456	13.102	3.15482	1.22535	2.57463	0.0100348	0.0320769
ENSG00000277701	960.658	3.15651	0.155129	20.3477	4.86356e-92	2.09116e-89
TMEM44-AS1	44.2722	3.15684	0.632376	4.99203	5.97474e-07	4.96875e-06
LZTS1	103.822	3.15921	0.412536	7.65803	1.88806e-14	3.84963e-13
RPL17P50	111.932	3.16054	0.394008	8.02152	1.04447e-15	2.41489e-14
ENSG00000272361	10.5377	3.16123	1.32376	2.38806	0.0169375	0.0497876
ENSG00000232546	10.3917	3.16243	1.30018	2.43229	0.0150036	0.0448809
KCNJ5	25.947	3.16422	0.829623	3.81405	0.00013671	0.000728523
ALKAL1	15.6505	3.16851	1.02732	3.08424	0.00204072	0.00819499
RSPH4A	33.72	3.1711	0.801364	3.95713	7.58548e-05	0.000427662
CCDC110	28.7255	3.17227	0.774842	4.09409	4.23825e-05	0.000252604
AVPR1A	15.787	3.1729	1.03083	3.078	0.00208396	0.00834401
RPRML	18.2498	3.17425	0.98612	3.21893	0.00128672	0.00544269
PRRT4	92.6749	3.18307	0.446329	7.13168	9.91539e-13	1.6852e-11
SDAD1P1	222.143	3.18468	0.290272	10.9714	5.24764e-28	3.01192e-26
CCDC184	212	3.19193	0.295433	10.8042	3.28648e-27	1.81e-25
ENSG00000258311	79.891	3.19204	0.48294	6.6096	3.85355e-11	5.64849e-10
ENSG00000286873	10.5835	3.19513	1.25904	2.53775	0.0111566	0.0350368
GNRH2	18.7283	3.1985	1.02343	3.12528	0.00177635	0.00724372
PPP1R3G	21.3041	3.20353	0.960734	3.33446	0.000854651	0.00378972
TPH1	69.5062	3.20415	0.507901	6.30861	2.81559e-10	3.70992e-09
ITPKA	29.4411	3.20757	0.771972	4.15503	3.25246e-05	0.000198732
ENSG00000270074	99.8836	3.21975	0.413788	7.78118	7.18534e-15	1.53129e-13
VEGFA	6584.23	3.22115	0.111558	28.8742	2.51531e-183	3.08226e-180
TMEM145	297.946	3.22271	0.247704	13.0104	1.06849e-38	1.07764e-36
KANSL1-AS1	13.427	3.22282	1.19033	2.7075	0.00677921	0.0230501
SLC25A34	67.8436	3.22291	0.508075	6.34337	2.24792e-10	3.00229e-09
REEP1	43.3681	3.2233	0.642539	5.0165	5.26206e-07	4.40898e-06
ENSG00000251161	24.2788	3.22544	0.85495	3.77266	0.000161515	0.000845997
WDR93	13.481	3.22597	1.12771	2.86063	0.00422805	0.0153467
GDPD2	147.844	3.23921	0.345795	9.36743	7.43191e-21	2.64356e-19
ADAMTS9-AS1	24.8184	3.24249	0.851899	3.8062	0.000141121	0.000748773
RPS3AP6	981.722	3.24626	0.373727	8.68618	3.74824e-18	1.06692e-16
IDSP1	19.2946	3.24693	0.968079	3.354	0.000796536	0.00355712
DEGS2	27.6714	3.24841	0.812528	3.99791	6.39039e-05	0.00036661
ENSG00000267677	13.7365	3.24938	1.09995	2.9541	0.0031358	0.0118526
PDE4C	27.6872	3.2607	0.789412	4.13054	3.61907e-05	0.000219111
CRYBA1	22.372	3.27015	0.872921	3.74622	0.00017952	0.000929574
MAP2K5-DT	25.1822	3.27124	0.834392	3.9205	8.83645e-05	0.000491185
C17orf78	11.2444	3.27389	1.23754	2.64548	0.00815741	0.0269582
SMKR1	39.2272	3.27429	0.680843	4.80917	1.51555e-06	1.1743e-05
ENSG00000284740	25.3856	3.2766	0.892766	3.67017	0.000242394	0.00121939
STC2	2935.05	3.2824	0.10305	31.8525	1.21562e-222	1.75249e-219
CA3	89.4057	3.28294	0.485652	6.75987	1.38117e-11	2.1156e-10
ENSG00000231305	11.2664	3.28735	1.22414	2.68543	0.00724364	0.0243254
NXF4	31.4542	3.29561	0.80683	4.08463	4.41462e-05	0.000262096
FGF11	37.1404	3.29739	0.728862	4.52403	6.06738e-06	4.21962e-05
ENSG00000273212	11.3109	3.29778	1.25448	2.6288	0.00856879	0.0281356
TCAF2	39.7127	3.29883	0.658518	5.00947	5.45797e-07	4.56377e-06
ENSG00000289182	22.5583	3.2994	0.910804	3.62251	0.000291762	0.00143873
DLX5	22.5589	3.30575	0.966414	3.42064	0.000624743	0.00285923
CISTR	11.3544	3.31433	1.28327	2.58272	0.00980255	0.0314699
PRSS30P	11.3544	3.31433	1.28327	2.58272	0.00980255	0.0314699
GPI	13038	3.32247	0.0755765	43.9616	0	0
OR2H5P	17.309	3.33267	1.04834	3.17901	0.00147779	0.00615214
ENSG00000253882	29.0846	3.33423	0.770607	4.32675	1.51322e-05	9.85023e-05
DNAI7	20.4699	3.34272	0.916462	3.64741	0.000264892	0.00132005
EFCAB12	70.8039	3.36684	0.537502	6.26387	3.75541e-10	4.8744e-09
ENSG00000279791	8.96777	3.37607	1.38076	2.44508	0.014482	0.0435758
LDHA	11405	3.38496	0.073853	45.8338	0	0
AACSP1	51.0433	3.3872	0.594718	5.69547	1.2303e-08	1.30812e-07
ENSG00000290058	15.1135	3.3872	1.10376	3.06878	0.00214935	0.00857223
RAP1BL	59.6769	3.38873	0.604698	5.604	2.09462e-08	2.15512e-07
CICP23	21.1544	3.39342	0.932541	3.6389	0.000273805	0.00135949
ADCY8	135.305	3.39463	0.379811	8.93768	3.97437e-19	1.22829e-17
CICP19	18.2783	3.4032	1.00606	3.38269	0.000717806	0.00324217
NAT2	24.0866	3.40348	0.89025	3.82306	0.000131804	0.000705142
LINC01963	91.3508	3.40655	0.455739	7.47478	7.73342e-14	1.48303e-12
BNIP3	4927.67	3.40735	0.0890465	38.2648	0	0
LINC00858	21.3772	3.40746	0.913607	3.72968	0.000191726	0.000988183
RASGRF1	15.2546	3.41445	1.07022	3.19041	0.00142071	0.00593671
RPL35P5	9.21365	3.41867	1.36889	2.4974	0.0125108	0.0384662
ENSG00000275367	39.7907	3.42915	0.711315	4.82086	1.42942e-06	1.11124e-05
FAM162A	2405.46	3.43106	0.109771	31.2564	1.82692e-214	2.48745e-211
UBE2Q2L	9.37318	3.43319	1.43141	2.39846	0.0164641	0.0485971
ENSG00000267892	9.36196	3.43464	1.43116	2.3999	0.0163996	0.0484325
SCN9A	30.9185	3.44139	0.846257	4.0666	4.7704e-05	0.000281447
VEPH1	58.9833	3.44214	0.574549	5.99103	2.08513e-09	2.46396e-08
ENSG00000289421	15.3956	3.44238	1.13212	3.04063	0.00236082	0.00931105
HLA-DQB1	65.2721	3.44313	0.531883	6.47348	9.57731e-11	1.33744e-09
LINC02940	46.9891	3.45102	0.618397	5.58059	2.39699e-08	2.44365e-07
ENSG00000286739	9.30165	3.45188	1.42619	2.42035	0.0155056	0.0461908
LINC01275	15.6178	3.45249	1.05771	3.26411	0.00109808	0.0047313
CATIP	40.6555	3.45605	0.690266	5.00685	5.53291e-07	4.61855e-06
AK4	2329.23	3.47294	0.253228	13.7147	8.29255e-43	1.03164e-40
SLC8A3	34.9541	3.47476	0.715786	4.85446	1.20716e-06	9.51287e-06
ENSG00000277938	35.0945	3.48309	0.723618	4.81344	1.48357e-06	1.15061e-05
RPS2P55	57.1708	3.48327	0.583368	5.97096	2.35861e-09	2.76711e-08
PPP1R3C	1095.71	3.48421	0.143753	24.2375	8.96031e-130	6.09998e-127
ENSG00000259088	12.7535	3.48922	1.18412	2.94669	0.00321199	0.0120921
ENSG00000288013	32.1113	3.49244	0.747643	4.67127	2.9935e-06	2.18608e-05
CXCR4	642.776	3.5028	0.190476	18.3897	1.58936e-75	4.75025e-73
BARX1	262.917	3.50685	0.278781	12.5793	2.7459e-36	2.40345e-34
SV2C	32.4643	3.50913	0.752712	4.66198	3.13176e-06	2.2785e-05
ENSG00000286129	9.76011	3.51733	1.34908	2.60721	0.00912843	0.0296895
ENSG00000278875	9.82438	3.52677	1.35775	2.59751	0.00939027	0.0303771
ENSG00000267769	46.1786	3.53122	0.672036	5.2545	1.48425e-07	1.35076e-06
ALDOA	397.246	3.53846	0.238896	14.8117	1.23073e-49	1.95862e-47
PTH2R	16.5782	3.5424	1.06029	3.34098	0.000834826	0.00371256
VTCN1	13.2548	3.54243	1.15783	3.05954	0.00221676	0.00881669
LINC02282	43.3015	3.54663	0.655844	5.40774	6.38254e-08	6.08651e-07
ENSG00000280239	173.861	3.55132	0.387883	9.15565	5.4032e-20	1.80165e-18
CAMSAP1-DT	59.971	3.55297	0.575131	6.17767	6.50562e-10	8.21008e-09
QRICH2	224.002	3.55733	0.302103	11.7752	5.23704e-32	3.76391e-30
FAM153B	20.0548	3.55935	0.962877	3.69658	0.000218527	0.00111252
ENSG00000274667	16.8251	3.56167	1.06156	3.35513	0.00079328	0.00354452
DDIT4	9792.48	3.57867	0.0758118	47.2047	0	0
TEDC2-AS1	10.178	3.59319	1.37902	2.6056	0.00917126	0.0297944
TCEAL5	147.364	3.59648	0.360627	9.97283	2.00426e-23	8.48367e-22
HIF1A-AS3	792.994	3.59721	0.169751	21.1911	1.15471e-99	5.33958e-97
PCP4	24.0515	3.60146	0.871819	4.13097	3.61235e-05	0.000218803
UBXN10	44.9032	3.60547	0.668362	5.39449	6.87184e-08	6.53532e-07
ENSG00000275898	20.8241	3.61916	0.941547	3.84384	0.000121125	0.000654296
OSGEPL1-AS1	17.4444	3.62086	1.02556	3.53061	0.000414605	0.00196959
ENSG00000288748	10.4447	3.6212	1.39061	2.60404	0.00921327	0.0298992
PDK1	2214.38	3.62963	0.110882	32.7343	5.07593e-235	8.88577e-232
ENSG00000286391	14.0145	3.63793	1.16606	3.11986	0.00180937	0.00734867
ENSG00000274922	63.3374	3.64138	0.554645	6.56524	5.19486e-11	7.46281e-10
LINC02387	10.7413	3.64854	1.36062	2.68152	0.00732887	0.0245813
ENSG00000245025	14.1217	3.64864	1.15066	3.17091	0.00151962	0.00630852
BTG1-DT	74.5889	3.64883	0.503702	7.24402	4.35576e-13	7.71321e-12
ZNF736P9Y	10.6269	3.66043	1.36022	2.69106	0.00712255	0.0239878
ENSG00000278876	17.9503	3.68166	1.0755	3.4232	0.000618877	0.00283503
ENSG00000272848	11.0211	3.7087	1.30531	2.84125	0.00449365	0.016179
TPTE2P4	29.4951	3.71414	0.843377	4.4039	1.06324e-05	7.07905e-05
ENSG00000266490	37.0294	3.71766	0.71893	5.17111	2.32709e-07	2.06116e-06
C2CD6	22.2463	3.72049	0.941931	3.94986	7.81977e-05	0.000439857
PTPN6	207.272	3.72115	0.345165	10.7808	4.24244e-27	2.32454e-25
CHAC1	323.67	3.72785	0.271704	13.7203	7.6791e-43	9.602e-41
CXCL11	37.5212	3.73805	0.717059	5.21303	1.8578e-07	1.66414e-06
ENSG00000279092	125.205	3.75131	0.408736	9.17784	4.39806e-20	1.47654e-18
ENSG00000287275	49.8669	3.7707	0.625312	6.03012	1.63839e-09	1.96928e-08
ENSG00000290033	26.8949	3.77488	0.843803	4.47365	7.68957e-06	5.25386e-05
NDUFAF4P3	15.4575	3.77917	1.158	3.26354	0.00110031	0.00474007
EIF4HP2	23.1638	3.78031	0.907883	4.16387	3.12899e-05	0.000191713
TWF2-DT	11.6724	3.78721	1.28395	2.94965	0.00318135	0.0119933
LINC01993	11.62	3.78896	1.28241	2.95456	0.00313118	0.0118369
LINC01589	19.7518	3.79977	1.08269	3.50956	0.000448852	0.0021171
HSD17B8	116.948	3.80065	0.426642	8.9083	5.18217e-19	1.58756e-17
CFAP77	7.84608	3.80426	1.55492	2.44659	0.0144216	0.0434207
LINC01424	23.9318	3.82056	0.94122	4.05916	4.92499e-05	0.00028973
SIGLEC16	31.9809	3.8266	0.807336	4.73978	2.13946e-06	1.61484e-05
ENSG00000173727	180.941	3.83732	0.362547	10.5843	3.52295e-26	1.82153e-24
RAPGEF4-AS1	11.9848	3.84443	1.3343	2.88123	0.00396125	0.0145072
ENSG00000288928	318.956	3.85064	0.261085	14.7486	3.1408e-49	4.84119e-47
NEAT1	2777.4	3.85437	0.307655	12.5283	5.23033e-36	4.49771e-34
IL1A	36.6536	3.85616	0.798416	4.82977	1.36693e-06	1.06724e-05
ENSG00000266369	143.099	3.87044	0.380176	10.1807	2.41926e-24	1.10207e-22
DHRS2	675.245	3.8726	0.612127	6.32646	2.50848e-10	3.32853e-09
MMRN1	168.821	3.87425	0.37285	10.3909	2.72691e-25	1.32077e-23
ENSG00000232702	29.0214	3.88776	0.832451	4.67026	3.00821e-06	2.19617e-05
AMY1B	8.36881	3.89096	1.57214	2.47495	0.0133256	0.0406858
TMEM183AP1	12.5695	3.89099	1.33929	2.90525	0.00366959	0.0135873
CRMA	29.2013	3.89519	0.834943	4.66521	3.083e-06	2.24742e-05
RIBC1	62.9864	3.90268	0.600222	6.50207	7.92248e-11	1.11653e-09
CFAP74	33.5098	3.90341	0.773919	5.04369	4.56651e-07	3.86851e-06
LINC00412	8.32827	3.90821	1.57267	2.48508	0.0129523	0.0396646
DOK3	143.421	3.91605	0.398188	9.83466	7.98344e-23	3.26641e-21
KCNH1-IT1	12.6678	3.92091	1.26509	3.09931	0.00193975	0.00783186
ARNILA	21.1872	3.92527	0.977933	4.01384	5.97383e-05	0.000345136
ENSG00000261338	46.6496	3.92533	0.666559	5.88895	3.88668e-09	4.44285e-08
TAFA3	8.46702	3.93493	1.56066	2.52132	0.0116916	0.0364553
BEST1	25.644	3.93648	0.886828	4.43883	9.04505e-06	6.0967e-05
VCAM1	21.6321	3.9438	1.01856	3.87195	0.000107968	0.000589722
ENSG00000273026	17.3371	3.95221	1.08736	3.63467	0.000278339	0.00138032
ENSG00000259345	8.6694	3.95631	1.5421	2.56553	0.0103017	0.0327548
DCT	82.3534	3.96404	0.516626	7.67294	1.68102e-14	3.44469e-13
ENSG00000286381	12.9245	3.96478	1.33255	2.97534	0.00292663	0.0111841
IQCN	607.811	3.97377	0.206983	19.1986	3.80539e-82	1.39198e-79
KRT8P3	70.2744	3.9841	0.553531	7.1976	6.12814e-13	1.06972e-11
KLRF2	39.7751	3.98619	0.728322	5.47311	4.42196e-08	4.32283e-07
MINAR2	13.3523	4.00049	1.31334	3.04605	0.00231867	0.00916696
LINC00304	80.7312	4.0142	0.543979	7.37933	1.59087e-13	2.93372e-12
LINC02487	36.373	4.02699	0.773174	5.20839	1.90481e-07	1.70439e-06
BMPR1AP2	9.17136	4.04568	1.49215	2.71131	0.00670182	0.0228313
KCNJ8	9.11895	4.04892	1.53412	2.63925	0.00830905	0.0273757
C5AR1	18.376	4.05368	1.06862	3.79338	0.000148611	0.00078478
ENSG00000244021	175.295	4.06005	0.379486	10.6988	1.03097e-26	5.46903e-25
ENSG00000249849	13.8233	4.06297	1.26916	3.20129	0.00136814	0.00574247
ENSG00000289291	23.3763	4.06661	0.970167	4.19166	2.76919e-05	0.000172077
RPS4XP22	9.2475	4.06838	1.52467	2.66836	0.00762226	0.0254366
ISLR2	107.807	4.08466	0.464363	8.79626	1.41452e-18	4.16672e-17
C9orf50	9.41723	4.08595	1.48173	2.75755	0.00582371	0.0202623
ENSG00000279348	84.8863	4.08833	0.513322	7.96446	1.65943e-15	3.76569e-14
TAS2R64P	9.52269	4.09319	1.53256	2.67082	0.00756659	0.0252853
C8orf48	14.1008	4.0947	1.25246	3.26933	0.00107802	0.00466045
RAB20	109.319	4.09788	0.449829	9.10985	8.2498e-20	2.71027e-18
LINC01036	9.59818	4.10142	1.52422	2.69082	0.0071276	0.0240015
SYBU	28.8173	4.11219	0.861505	4.77327	1.81262e-06	1.38867e-05
RPL4P5	9.67266	4.11563	1.50173	2.74059	0.00613285	0.0211725
LINC02021	86.8733	4.12637	0.506161	8.15229	3.57095e-16	8.6054e-15
DLK2	92.3466	4.13385	0.491963	8.40277	4.36077e-17	1.14426e-15
C4orf47	235.123	4.14192	0.323222	12.8145	1.36022e-37	1.30731e-35
RNASE1	14.7831	4.15012	1.21192	3.42443	0.000616093	0.00282334
MUC20	64.3949	4.1623	0.617702	6.73836	1.60185e-11	2.43992e-10
EGLN3	924.724	4.1683	0.167388	24.902	7.07942e-137	5.42195e-134
AMY1C	10.0257	4.16889	1.49644	2.78587	0.00533842	0.0187845
ASCL2	10.2501	4.20293	1.48579	2.82875	0.00467309	0.0167512
TLR4	25.8149	4.22868	0.925761	4.56778	4.92907e-06	3.46832e-05
PLOD2	2111.47	4.25017	0.133266	31.8924	3.40004e-223	5.20801e-220
RAPGEF4	89.6919	4.25289	0.536511	7.92693	2.24631e-15	5.02763e-14
ENSG00000289133	36.9414	4.25815	0.777654	5.47564	4.35928e-08	4.26666e-07
RSPH1	26.456	4.25988	0.929416	4.5834	4.57483e-06	3.24046e-05
NNMT	10.4871	4.26136	1.48322	2.87305	0.00406534	0.0148264
ZNF280A	21.2098	4.27714	1.05864	4.04022	5.34003e-05	0.000311307
NKX2-5	10.818	4.29424	1.46145	2.93834	0.00329976	0.0123844
HK2	7155.11	4.29958	0.0936086	45.9314	0	0
ENSG00000286069	10.936	4.32485	1.47052	2.94103	0.00327123	0.012283
RGS4	11.1051	4.32621	1.44894	2.98577	0.00282864	0.0108608
ENSG00000289578	16.431	4.3263	1.20226	3.59847	0.000320097	0.00156336
ENSG00000285933	11.0312	4.32685	1.42821	3.02957	0.00244904	0.00960644
ENSG00000285943	49.9383	4.3285	0.700764	6.17683	6.5403e-10	8.24536e-09
SLC40A1	11.0217	4.33549	1.45605	2.97757	0.0029054	0.0111172
ENSG00000286911	11.2883	4.3588	1.44538	3.01567	0.0025641	0.00999756
LINC02012	11.5438	4.38254	1.46514	2.99121	0.00277874	0.010701
SNCB	45.881	4.38976	0.723397	6.06825	1.29313e-09	1.5728e-08
CPO	11.6723	4.39766	1.51436	2.90397	0.00368462	0.0136244
PFKFB3	4807.46	4.4242	0.104651	42.2757	0	0
SGPP2	17.6699	4.42865	1.15296	3.84112	0.000122473	0.000660411
GARIN1B	53.6893	4.44257	0.686992	6.46669	1.0017e-10	1.39487e-09
SLC7A4	12.0266	4.466	1.42336	3.13764	0.00170312	0.00698178
FAM136DP	12.4099	4.49037	1.50037	2.99284	0.00276394	0.0106574
CEACAM21	86.4299	4.49444	0.544087	8.26051	1.45055e-16	3.64242e-15
RPL37A-DT	12.4303	4.49804	1.41235	3.1848	0.00144853	0.00604267
ENSG00000213058	12.5375	4.50999	1.40736	3.20456	0.00135267	0.00568731
PFKFB4	5490.31	4.53492	0.0958978	47.2891	0	0
ENSG00000270020	12.7309	4.54249	1.38139	3.28834	0.00100778	0.00439715
AMY1A	12.9435	4.55879	1.39663	3.26412	0.00109804	0.0047313
RIMKLA	442.622	4.59721	0.253294	18.1497	1.2909e-73	3.72203e-71
RPL30P11	13.2131	4.60691	1.39245	3.30848	0.000938022	0.0041199
ENSG00000288573	13.4781	4.61924	1.38396	3.3377	0.000844735	0.00375325
SLC9A2	6.77744	4.64193	1.93484	2.39913	0.0164342	0.0485146
OLFM3	20.6402	4.65716	1.11582	4.17375	2.99625e-05	0.000184456
ENSG00000279711	6.88457	4.66341	1.92896	2.41757	0.0156245	0.0464922
ENSG00000289414	6.90599	4.66769	1.93141	2.41673	0.0156608	0.0465682
SPEF1	13.9698	4.67303	1.37374	3.40169	0.000669705	0.00304342
LRP8-DT	13.9817	4.68252	1.35708	3.45043	0.000559685	0.00258466
GDF10	7.02332	4.69502	1.91864	2.44705	0.014403	0.0433753
ITGA6-AS1	7.13044	4.71575	1.91607	2.46116	0.0138489	0.0420164
LRRC77P	14.3759	4.71672	1.36353	3.45921	0.000541767	0.002509
ADAMTS8	21.4539	4.71982	1.10524	4.27042	1.95108e-05	0.000124459
DUOX2	21.5933	4.73731	1.14365	4.14226	3.43897e-05	0.000208878
SST	14.6129	4.75955	1.38036	3.44804	0.000564676	0.00260574
LINC01995	7.37631	4.76625	1.90412	2.50313	0.01231	0.0379633
ENSG00000224280	7.43893	4.77296	1.90501	2.50548	0.0122285	0.0377594
ENSG00000268027	29.8239	4.78399	0.954291	5.01314	5.35498e-07	4.48071e-06
SEPTIN14P3	14.9557	4.79112	1.36048	3.52163	0.000428905	0.00203202
MYL4	15.1468	4.80245	1.33454	3.59859	0.000319953	0.00156325
ENSG00000260803	7.56913	4.80295	1.99523	2.40722	0.0160744	0.047619
ENSG00000283537	7.60076	4.81118	1.89043	2.54501	0.0109273	0.0344446
PTPRH	45.1332	4.81382	1.61217	2.98593	0.00282721	0.010857
CICP13	7.74907	4.83299	1.87804	2.57342	0.01007	0.0321515
ENSG00000255326	7.71809	4.83595	1.88204	2.56952	0.010184	0.032448
AGGF1P2	15.4688	4.84112	1.35516	3.57235	0.000353791	0.00170616
STC1	1642.57	4.85893	0.1509	32.1996	1.78916e-227	2.92325e-224
ENSG00000271781	7.93234	4.87359	1.89804	2.56769	0.0102379	0.0325857
BNIP3P1	39.977	4.88274	0.83815	5.82561	5.69032e-09	6.35056e-08
CRYBB2	32.2827	4.90158	0.938375	5.22348	1.75589e-07	1.5786e-06
CFAP44	256.023	4.93189	0.357044	13.8131	2.1248e-43	2.72642e-41
ENSG00000289840	8.31696	4.9452	1.85784	2.66181	0.00777222	0.0258666
ENSG00000239246	8.37957	4.95092	1.85766	2.66514	0.00769573	0.0256503
PAICSP4	8.55097	4.97866	1.84556	2.69764	0.00698334	0.0236066
GPR21	34.3433	4.98677	0.926572	5.38196	7.3681e-08	6.97749e-07
ENSG00000285581	8.58426	4.99183	1.8518	2.69567	0.00702479	0.0237042
LRRC74B	8.62711	4.99874	1.86038	2.68695	0.00721083	0.0242485
LINC02348	8.68016	5.01027	1.83741	2.72682	0.00639486	0.0219565
LINC01410	26.2412	5.01616	1.06418	4.71362	2.43353e-06	1.81406e-05
RN7SL262P	8.77542	5.01749	1.83525	2.73395	0.00625789	0.0215587
EEF1A1P12	9.01174	5.06457	1.82795	2.77062	0.00559497	0.0195776
ADPRHL1	27.2567	5.06511	1.09174	4.63949	3.4927e-06	2.5191e-05
ENSG00000213519	9.10699	5.0714	1.83914	2.75748	0.00582481	0.0202632
OAF	36.6972	5.09213	0.915538	5.5619	2.66856e-08	2.70924e-07
ERICD	9.20354	5.09951	1.8508	2.7553	0.0058639	0.0203818
ST6GALNAC2	9.34165	5.11249	1.81564	2.81581	0.0048655	0.0173244
LINC02138	9.50284	5.13282	1.89456	2.70924	0.0067437	0.0229453
ALOX15	76.7684	5.15412	0.643682	8.00724	1.17312e-15	2.69706e-14
LINC02918	47.9518	5.1566	0.815037	6.32683	2.50251e-10	3.3224e-09
ENSG00000254468	9.70651	5.1748	1.80223	2.87133	0.00408754	0.0149051
LEXM	9.78034	5.17807	1.80723	2.8652	0.0041674	0.0151513
ENSG00000277270	9.81197	5.18547	1.79933	2.88188	0.00395309	0.0144882
EPHA3	49.3097	5.19749	0.806886	6.44142	1.1836e-10	1.63729e-09
CICP15	30.0928	5.22659	1.0742	4.86554	1.14145e-06	9.0474e-06
RPS15AP12	10.0895	5.22838	1.83667	2.84667	0.00441791	0.0159438
LCN9	94.4417	5.29154	0.602366	8.7846	1.56928e-18	4.58401e-17
GUSBP5	10.6669	5.31016	1.78467	2.97543	0.00292575	0.0111828
NIM1K	11.0199	5.35721	1.76131	3.04161	0.00235317	0.00928537
DLX6-AS1	33.2651	5.37184	1.02132	5.25969	1.443e-07	1.31664e-06
ENSG00000261051	11.1073	5.37226	1.80697	2.97308	0.00294824	0.011246
SLC16A3	4929.08	5.39502	0.130036	41.4886	0	0
DUXAP10	11.427	5.40661	1.82866	2.9566	0.00311056	0.0117754
FADS6	22.7481	5.4119	1.25583	4.30943	1.63679e-05	0.00010591
ENSG00000285929	4.14722	5.42962	2.25562	2.40715	0.0160776	0.0476226
LINC02723	4.23291	5.45688	2.22275	2.45501	0.014088	0.0425678
DIO2	4.23291	5.45688	2.22275	2.45501	0.014088	0.0425678
LINC01114	4.27576	5.47031	2.22391	2.45977	0.0139026	0.0421377
DUXAP9	4.27576	5.47031	2.22391	2.45977	0.0139026	0.0421377
ENSG00000228238	4.29719	5.47699	2.22916	2.45697	0.0140114	0.0424149
PTPRB	11.9622	5.48222	1.75799	3.11845	0.00181805	0.0073794
ENSG00000272264	4.36146	5.49706	2.27023	2.42136	0.0154624	0.0460844
ENSG00000273203	4.36146	5.49706	2.27023	2.42136	0.0154624	0.0460844
ENSG00000280116	4.36146	5.49706	2.27023	2.42136	0.0154624	0.0460844
ENSG00000272735	4.37167	5.5058	2.22515	2.47435	0.0133478	0.0407333
ENSG00000286970	4.41452	5.51883	2.20134	2.50704	0.0121748	0.0376411
ENSG00000248588	4.41452	5.51883	2.20134	2.50704	0.0121748	0.0376411
HLA-DRB5	4.41452	5.51883	2.20134	2.50704	0.0121748	0.0376411
SNORD3C	4.41452	5.51883	2.20134	2.50704	0.0121748	0.0376411
ENSG00000273297	4.43594	5.52528	2.19418	2.51815	0.0117972	0.0367236
LINC02048	4.45736	5.53169	2.1897	2.52624	0.0115292	0.0360174
ENSG00000281974	4.47879	5.53807	2.18775	2.53141	0.0113606	0.0355816
ENSG00000270124	4.47879	5.53807	2.18775	2.53141	0.0113606	0.0355816
TBX3	4.50021	5.54443	2.18832	2.53365	0.0112882	0.0353955
RN7SL130P	4.52164	5.55077	2.19147	2.5329	0.0113122	0.0354618
SEPTIN10P1	4.54306	5.55711	2.19774	2.52856	0.0114532	0.0358091
ENSG00000279729	4.54306	5.55711	2.19774	2.52856	0.0114532	0.0358091
AANAT	25.1212	5.55781	1.23655	4.49462	6.96938e-06	4.80331e-05
ENSG00000241520	4.56449	5.56344	2.20723	2.52055	0.0117172	0.0365161
ENSG00000273362	4.56449	5.56344	2.20723	2.52055	0.0117172	0.0365161
PRDM6	4.58591	5.56978	2.22114	2.50762	0.0121547	0.0376072
ENSG00000289970	12.741	5.57093	1.72147	3.23614	0.00121158	0.0051587
ENSG00000273102	4.57469	5.57186	2.21581	2.51459	0.0119172	0.0369937
SEPTIN14P19	25.5463	5.57222	1.22802	4.53758	5.69024e-06	3.97425e-05
HTR3A	4.61754	5.58439	2.18357	2.55746	0.010544	0.0333608
ENSG00000258422	4.61754	5.58439	2.18357	2.55746	0.010544	0.0333608
COL19A1	4.63896	5.59057	2.17289	2.57287	0.010086	0.03219
LINC00921	4.66039	5.59671	2.16513	2.58492	0.00974006	0.031312
LINC02982	4.68181	5.60281	2.15977	2.59418	0.00948181	0.0306166
ENSG00000259182	13.0726	5.6079	1.72127	3.25801	0.00112196	0.00482151
LINC02202	4.74609	5.62097	2.15816	2.60453	0.00920014	0.0298645
ACTG1P24	4.74609	5.62097	2.15816	2.60453	0.00920014	0.0298645
ENSG00000213994	4.76751	5.62699	2.16246	2.60213	0.00926467	0.0300342
KRTAP5-9	4.78894	5.63301	2.16942	2.59655	0.00941653	0.0304379
MR1	4.79914	5.64104	2.19081	2.57486	0.010028	0.0320636
GMFG	4.79914	5.64104	2.19081	2.57486	0.010028	0.0320636
ENSG00000255296	4.83178	5.64506	2.19398	2.57298	0.0100828	0.0321875
HOXB3	4.85321	5.65112	2.21464	2.55171	0.0107195	0.033833
ENSG00000269376	4.88484	5.66476	2.13877	2.6486	0.00808252	0.0267458
NRBF2P6	4.92769	5.67639	2.12912	2.66608	0.00767425	0.0255927
TAS2R43	4.99196	5.69366	2.13095	2.67188	0.0075427	0.0252226
SLC28A3	5.02359	5.70704	2.1681	2.63227	0.00848153	0.0278789
RN7SL3	5.05623	5.71086	2.1547	2.65042	0.00803906	0.0266317
HSP90AB6P	5.17356	5.74639	2.10154	2.73437	0.00624989	0.0215341
MT3	5.17356	5.74639	2.10154	2.73437	0.00624989	0.0215341
IRF2-DT	5.19499	5.75189	2.10121	2.73741	0.00619245	0.0213482
ENSG00000275630	5.31231	5.78656	2.10193	2.75298	0.00590556	0.0205121
NXPH4	104.07	5.79864	0.64839	8.94314	3.78251e-19	1.17048e-17
SEPTIN14P5	14.9443	5.81013	1.68893	3.44012	0.000581453	0.00267761
ENSG00000258168	5.44086	5.81841	2.07723	2.80105	0.00509373	0.0180244
PRKXP1	5.44086	5.81841	2.07723	2.80105	0.00509373	0.0180244
LINC00689	5.50513	5.83413	2.09037	2.79095	0.00525529	0.0185283
ENSG00000273958	5.52656	5.83937	2.09907	2.78188	0.00540443	0.0189786
ENSG00000288831	5.55819	5.85155	2.07261	2.82328	0.00475355	0.0169924
ENSG00000261222	5.59083	5.85518	2.14849	2.72526	0.00642518	0.0220252
MIR210HG	217.406	5.8647	0.453399	12.935	2.85794e-38	2.83573e-36
LINC01700	5.62246	5.86686	2.05621	2.85324	0.00432759	0.015657
ENSG00000286205	5.70816	5.88702	2.05848	2.85989	0.00423791	0.015378
CICP7	31.7265	5.89497	1.20288	4.90069	9.55e-07	7.67958e-06
FLT1	5.75101	5.89706	2.07043	2.84823	0.00439627	0.0158797
ENSG00000233455	5.77243	5.90209	2.0798	2.83782	0.00454229	0.0163301
ENSG00000286299	5.83671	5.91727	2.12996	2.77811	0.00546767	0.0191814
ENSG00000280381	5.85813	5.92241	2.16069	2.74099	0.00612549	0.0211501
ERBIN-DT	5.88976	5.93324	2.03278	2.91878	0.00351401	0.0131063
NR2E1	16.5036	5.95179	1.66182	3.58148	0.000341648	0.00165608
ENSG00000289599	5.96424	5.95423	2.05895	2.89187	0.00382951	0.0140837
LINC01426	6.01831	5.96219	2.06191	2.89159	0.00383295	0.0140942
RHO	6.08258	5.97679	2.11286	2.82876	0.00467282	0.0167512
CALHM5	6.07136	5.97805	2.01808	2.96224	0.00305407	0.0115973
LINC01597	6.11421	5.9874	2.01338	2.97381	0.00294131	0.0112313
PARP4P1	6.13563	5.99206	2.01316	2.97645	0.00291607	0.011151
ENSG00000233542	6.15706	5.9967	2.01447	2.97681	0.00291265	0.0111414
MUC12-AS1	6.17848	6.00134	2.01717	2.97512	0.0029287	0.0111889
OGFOD1P1	6.19991	6.00598	2.0215	2.97105	0.00296782	0.0113119
PRAME	6.24276	6.01525	2.03513	2.9557	0.00311959	0.011804
ENSG00000273687	6.26418	6.0199	2.04553	2.94295	0.00325103	0.0122147
TSPYL5	6.36008	6.04409	1.99469	3.03009	0.00244479	0.00959593
LINC02551	6.38151	6.04857	1.99517	3.03161	0.00243251	0.00955384
ENSG00000287773	6.42436	6.05751	2.00043	3.0281	0.002461	0.00964566
ENSG00000272576	6.46721	6.06644	2.01151	3.01586	0.00256251	0.00999713
ENSG00000240751	6.47741	6.07247	1.99789	3.03945	0.00237014	0.0093403
LINC02765	6.52026	6.08127	1.98571	3.06252	0.00219481	0.00874072
CYCSP49	6.58453	6.09432	1.97768	3.08155	0.00205923	0.00825849
MYOG	6.62738	6.10295	1.97873	3.08428	0.00204046	0.00819499
ENSG00000274979	6.67023	6.11157	1.98492	3.07899	0.002077	0.00832159
ENSG00000287031	6.72329	6.12599	1.97685	3.09886	0.00194264	0.00783964
CD300A	167.971	6.13621	0.552436	11.1075	1.15287e-28	6.85791e-27
[truncated: 59 more rows]

## Sheet: NPC_WT_vs_DF2-KO_4FC_downDEGs
	baseMean	log2FoldChange	lfcSE	stat	pvalue	padj
CLIC1P1	117.055	-10.4035	1.47844	-7.03681	1.96697e-12	3.2506e-11
ENSG00000243829	2375.56	-9.71883	0.427701	-22.7234	2.62789e-114	1.34176e-111
ENSG00000260558	57.432	-9.37605	1.51425	-6.19189	5.94485e-10	7.53732e-09
DPEP3	46.2471	-9.0645	1.55642	-5.82393	5.74781e-09	6.40889e-08
U2	76.2502	-8.34031	1.48305	-5.62377	1.86839e-08	1.93291e-07
CDH17	23.6905	-8.09936	1.62273	-4.99119	6.00085e-07	4.98707e-06
ENSG00000235852	21.2811	-7.94355	1.6302	-4.87273	1.10065e-06	8.74669e-06
ACTBP11	18.7944	-7.76508	1.65296	-4.69767	2.63142e-06	1.94308e-05
INSM2	16.3651	-7.5659	1.70511	-4.43719	9.114e-06	6.13811e-05
ERBB4	15.7751	-7.51154	1.69194	-4.43959	9.01291e-06	6.07838e-05
ENSG00000237214	1010.35	-7.36149	0.309709	-23.769	6.98668e-125	4.62783e-122
ENSG00000276241	13.3076	-7.26706	1.73253	-4.19449	2.73486e-05	0.000169987
MAPK10-AS1	12.2693	-7.14981	1.75344	-4.07759	4.5505e-05	0.000269511
ENSG00000235635	12.0599	-7.12444	1.7548	-4.05997	4.90799e-05	0.000288869
RBM17P3	10.25	-6.88955	1.80948	-3.80748	0.000140391	0.000745549
LINC01320	10.164	-6.87843	1.81647	-3.78669	0.000152668	0.000804815
ENSG00000230291	25.3251	-6.7432	1.5815	-4.2638	2.00982e-05	0.000127939
ENSG00000262999	9.1926	-6.73255	1.84532	-3.64845	0.000263823	0.00131578
RPL35AP31	8.8494	-6.67876	1.87075	-3.5701	0.000356848	0.0017182
CPXM2	8.69735	-6.65225	1.87833	-3.54157	0.000397754	0.0018969
ENSG00000277332	8.05873	-6.54387	1.91347	-3.41989	0.000626458	0.00286596
ENSG00000241352	7.84934	-6.50512	1.90311	-3.41816	0.00063046	0.00288217
RPL13AP12	7.58259	-6.45533	1.91808	-3.36552	0.000764001	0.00342933
EIF5AP4	20.648	-6.44603	1.61271	-3.99701	6.41466e-05	0.000367744
ENSG00000243517	20.7077	-6.44098	1.61206	-3.9955	6.4559e-05	0.000369682
FRMD1	6.83016	-6.30397	1.9667	-3.20535	0.00134899	0.00567571
RNU7-48P	6.79193	-6.29657	1.96787	-3.19968	0.00137581	0.00576973
KATNBL1P6	6.78237	-6.29471	1.97194	-3.19215	0.0014122	0.00590718
ENSG00000227215	6.45828	-6.22503	2.07653	-2.99781	0.00271931	0.0105108
YWHAEP1	17.514	-6.20611	1.64324	-3.77675	0.000158887	0.00083437
RPS10-NUDT3	6.23933	-6.1747	2.02624	-3.04737	0.00230857	0.0091344
ENSG00000289158	6.23933	-6.1747	2.02624	-3.04737	0.00230857	0.0091344
UBE2CP1	6.02993	-6.12444	2.0233	-3.02696	0.0024703	0.00967434
MCFD2P1	5.97259	-6.11179	2.05517	-2.97386	0.00294075	0.0112313
TUBBP1	1566.46	-6.09894	0.182276	-33.46	1.84206e-245	3.7621e-242
B3GNT3	16.1635	-6.07822	1.66316	-3.65461	0.000257569	0.00128695
NEUROG2	242.277	-6.05736	0.754484	-8.02849	9.86825e-16	2.28809e-14
BCAS2P2	5.74407	-6.05488	2.05102	-2.95214	0.00315585	0.0119173
NOC2LP1	5.74407	-6.05488	2.05102	-2.95214	0.00315585	0.0119173
MT-TD	5.73452	-6.05268	2.05652	-2.94316	0.00324877	0.0122081
ENSG00000279756	5.7154	-6.04824	2.07471	-2.91523	0.0035543	0.0132384
ENSG00000258938	5.56335	-6.00709	2.1188	-2.83514	0.00458061	0.0164486
HBA2	5.51556	-5.99558	2.07232	-2.89317	0.00381378	0.0140365
ENSG00000285884	5.47733	-5.9864	2.07883	-2.87969	0.00398061	0.0145694
SNORA11	5.47733	-5.9864	2.07883	-2.87969	0.00398061	0.0145694
CDC14C	5.25838	-5.92657	2.10094	-2.82091	0.00478883	0.0170861
ENSG00000255817	5.2297	-5.91935	2.09917	-2.81985	0.00480466	0.0171351
LINC02680	5.21059	-5.91451	2.11005	-2.80303	0.00506256	0.0179348
ENSG00000285128	5.21059	-5.91451	2.11005	-2.80303	0.00506256	0.0179348
PBX2P1	751.284	-5.89419	0.243145	-24.2415	8.13568e-130	5.69684e-127
VSX1	42.3746	-5.87351	1.0154	-5.78441	7.27692e-09	7.98312e-08
PART1	5.00119	-5.85408	2.13303	-2.7445	0.0060604	0.0209608
RNU7-143P	4.99164	-5.85155	2.12852	-2.74912	0.00597559	0.0207143
RNA5SP462	13.5511	-5.83173	1.70192	-3.42656	0.000611284	0.00280444
GRHL2	13.4747	-5.82447	1.72707	-3.37246	0.000744986	0.00335504
ENSG00000248769	37.2645	-5.7026	1.00718	-5.66194	1.4967e-08	1.57227e-07
GSTM5	12.5151	-5.70129	1.72247	-3.30996	0.000933094	0.0041034
ENSG00000187904	4.45815	-5.68871	2.19373	-2.59316	0.00950981	0.0306868
BHLHE22	12.4109	-5.68657	1.76001	-3.23098	0.00123366	0.00523813
CLIC4P1	4.44859	-5.68588	2.19462	-2.59082	0.00957468	0.0308596
ENSG00000254563	4.44859	-5.68588	2.19462	-2.59082	0.00957468	0.0308596
LYPLA1P3	4.43904	-5.68304	2.19863	-2.58481	0.00974316	0.031312
MT-TS2	4.43904	-5.68304	2.19863	-2.58481	0.00974316	0.031312
UST-AS1	4.41992	-5.67733	2.21714	-2.56065	0.0104475	0.0331068
DHRSX-IT1	4.41992	-5.67733	2.21714	-2.56065	0.0104475	0.0331068
ATP5MC2P4	11.9602	-5.6491	1.73913	-3.24824	0.00116121	0.00496838
SLC25A3P3	11.7699	-5.62471	1.73837	-3.23561	0.00121381	0.00516639
ENSG00000284837	4.2392	-5.61489	2.27877	-2.464	0.0137396	0.041726
EIF4EBP1P1	4.16274	-5.59076	2.25209	-2.48247	0.0130473	0.0399306
WWP1P1	4.14362	-5.58462	2.28886	-2.43991	0.0146909	0.0440961
ENSG00000230728	4.13406	-5.58149	2.32151	-2.40424	0.0162059	0.0479622
ENSG00000276763	3.93423	-5.50832	2.27573	-2.42047	0.0155006	0.0461817
ENSG00000267740	3.92467	-5.50511	2.27689	-2.41782	0.0156136	0.0464732
ESRG	10.9434	-5.50274	1.76101	-3.12477	0.00177943	0.00725506
ENSG00000287434	3.91511	-5.5019	2.28197	-2.41103	0.0159075	0.0471815
OR3D1P	3.90555	-5.49866	2.29122	-2.39988	0.0164004	0.0484325
MGAM2	3.90555	-5.49866	2.29122	-2.39988	0.0164004	0.0484325
KMT5AP2	10.515	-5.4422	1.77899	-3.05916	0.00221961	0.00882659
RBM17P2	9.69335	-5.33918	1.80206	-2.96282	0.00304833	0.0115791
RAB44	9.67424	-5.33646	1.79764	-2.9686	0.00299163	0.0113885
ENSG00000259528	9.70522	-5.32358	1.7969	-2.96265	0.00305004	0.0115838
PCDH15	27.6317	-5.2736	1.0688	-4.93413	8.05098e-07	6.56399e-06
RNF5P1	257.142	-5.25346	0.350406	-14.9925	8.22142e-51	1.3256e-48
LINC01988	9.12164	-5.25016	1.81524	-2.89227	0.00382473	0.0140703
GAPDHP42	9.11208	-5.24878	1.8166	-2.88934	0.00386053	0.0141844
PRELID1P6	36.808	-5.24697	0.915564	-5.73086	9.99255e-09	1.07505e-07
RPL7P57	8.87401	-5.20934	1.82472	-2.85487	0.0043054	0.0155905
HES3	8.56904	-5.15847	1.84326	-2.79855	0.00513319	0.0181483
NALCN	15.8713	-5.05445	1.34264	-3.76456	0.000166842	0.000871849
NEUROD4	48.0427	-5.04264	0.767818	-6.56749	5.11715e-11	7.35981e-10
ENSG00000256250	7.79749	-5.01868	1.87419	-2.67779	0.00741094	0.0248226
ADCYAP1	69.4582	-5.00548	0.646205	-7.74595	9.48668e-15	1.99399e-13
ENSG00000289017	7.64774	-4.96652	1.91063	-2.59942	0.0093381	0.0302362
ENSG00000265179	29.9469	-4.94906	0.951545	-5.20108	1.98131e-07	1.76831e-06
ENSG00000238221	7.36189	-4.91015	1.90651	-2.57546	0.0100107	0.0320332
RPL34P18	14.0041	-4.87049	1.38804	-3.5089	0.000449967	0.00212114
ENSG00000218048	7.01869	-4.84008	1.92114	-2.51938	0.0117563	0.0366195
ENSG00000236814	13.7683	-4.82416	1.36908	-3.52364	0.000425664	0.00201861
ESRP1	117.091	-4.82315	0.472829	-10.2006	1.97032e-24	9.0428e-23
MMD2	6.75919	-4.80644	1.92993	-2.49047	0.0127575	0.0391658
NEUROD1	32.826	-4.76834	0.93432	-5.10354	3.33363e-07	2.88109e-06
BMP3	52.7259	-4.74738	0.699804	-6.78388	1.16994e-11	1.79994e-10
CD5	6.49245	-4.74663	1.94856	-2.43597	0.0148521	0.044519
WIF1	6.53299	-4.73155	1.94146	-2.43711	0.0148051	0.0443954
DMRTA2	97.1434	-4.72685	0.528202	-8.94894	3.58925e-19	1.1149e-17
CYP3A4	12.8065	-4.71491	1.38389	-3.407	0.00065681	0.00299369
SPHKAP	6.26394	-4.69248	1.96431	-2.38887	0.0169003	0.0496931
CTBP2P4	12.7514	-4.68659	1.40862	-3.32708	0.000877611	0.0038824
HAVCR2	22.0356	-4.51546	1.05785	-4.26851	1.9678e-05	0.00012546
UBE2V1P1	11.206	-4.51469	1.42336	-3.17185	0.0015147	0.00629175
ENSG00000286975	10.9202	-4.47606	1.43427	-3.12079	0.00180368	0.00732958
RBMS1P1	22.2264	-4.47591	1.04724	-4.274	1.91995e-05	0.000122768
ENSG00000267924	32.5225	-4.46494	0.835308	-5.34526	9.02879e-08	8.4976e-07
RPS20P14	41.2349	-4.40968	0.766165	-5.75552	8.63731e-09	9.34997e-08
ENSG00000269397	56.4594	-4.39418	0.63541	-6.91551	4.66182e-12	7.49193e-11
ENSG00000235494	10.0985	-4.38435	1.49903	-2.92479	0.00344691	0.0128736
SLC18A2	29.9674	-4.34947	0.855219	-5.0858	3.66077e-07	3.1469e-06
ST13P4	20.0496	-4.34649	1.03799	-4.18742	2.82143e-05	0.000174792
ENSG00000233974	70.0307	-4.34341	0.559603	-7.76159	8.38686e-15	1.775e-13
RPL7AP70	123.172	-4.32826	0.431908	-10.0213	1.22931e-23	5.26711e-22
TBC1D3B	76.7789	-4.29431	0.544333	-7.88912	3.04322e-15	6.7192e-14
CAB39P1	9.42255	-4.27976	1.54709	-2.76633	0.00566904	0.0197944
LINC02254	9.3652	-4.2704	1.52237	-2.80511	0.00502996	0.01784
RPS7P1	736.757	-4.23668	0.181672	-23.3205	2.74782e-120	1.64253e-117
DBX1	9.11758	-4.23005	1.53679	-2.75253	0.00591369	0.0205345
ENSG00000250461	22.9201	-4.22729	0.967693	-4.36842	1.25147e-05	8.24695e-05
ENSG00000263300	9.06979	-4.22283	1.53743	-2.74668	0.00602016	0.0208452
RNU6-125P	23.5201	-4.22006	0.992836	-4.25051	2.13281e-05	0.000134997
ENSG00000240376	160.037	-4.21263	0.367968	-11.4484	2.39651e-30	1.58312e-28
ENSG00000263499	8.84128	-4.18386	1.54657	-2.70526	0.00682516	0.0231569
LINC02798	26.1902	-4.16751	0.935599	-4.45438	8.41373e-06	5.70254e-05
MT-TG	57.1177	-4.16237	0.61881	-6.72641	1.73895e-11	2.63238e-10
EDIL3	170.683	-4.14078	0.353584	-11.7109	1.12126e-31	7.89653e-30
CCDC60	34.5932	-4.12199	0.765544	-5.3844	7.26879e-08	6.88877e-07
KANK4	100.76	-4.09937	0.491645	-8.33805	7.55227e-17	1.94628e-15
ENSG00000213683	8.28868	-4.08705	1.57573	-2.59375	0.00949358	0.0306425
MT-TL1	100.566	-4.07861	0.476997	-8.55059	1.22456e-17	3.35325e-16
HMGB1P41	8.20266	-4.07543	1.66989	-2.44054	0.0146654	0.0440372
GS1-279B7.1	16.7946	-4.06037	1.12945	-3.595	0.000324392	0.00158276
ICAM1	84.3846	-4.02118	0.516454	-7.78612	6.9097e-15	1.47604e-13
RPL24P8	79.1958	-3.99985	0.511242	-7.82379	5.12546e-15	1.11163e-13
ENSG00000267406	7.8221	-3.99875	1.61337	-2.47851	0.0131932	0.0403267
RPL7P1	934.965	-3.99045	0.159092	-25.0826	7.69856e-139	6.08633e-136
CYP3A7	7.73608	-3.98365	1.62222	-2.45567	0.0140622	0.0425223
ENSG00000287141	7.78618	-3.96146	1.56029	-2.53892	0.0111197	0.034952
USH1C	53.732	-3.95786	0.622993	-6.35297	2.11201e-10	2.83157e-09
RBMS2P1	7.58403	-3.9522	1.6516	-2.39296	0.0167133	0.0492259
LINC01054	11.3613	-3.95187	1.34665	-2.9346	0.00333979	0.0125098
JPH2	22.8682	-3.94954	0.937132	-4.2145	2.50338e-05	0.000156154
RPL35AP13	7.89362	-3.94844	1.63014	-2.42215	0.0154288	0.0460124
ENSG00000232377	7.55536	-3.94608	1.62733	-2.42488	0.0153135	0.0456962
SNRPA1P1	57.8759	-3.94127	0.591115	-6.66752	2.60167e-11	3.862e-10
MROH5	27.1722	-3.9327	0.878459	-4.47682	7.57645e-06	5.18235e-05
DTX2P1	7.47889	-3.93217	1.63572	-2.40394	0.0162193	0.0479901
SEPTIN14P12	19.2404	-3.92448	1.01654	-3.86063	0.000113095	0.000614438
ENSG00000241494	22.5988	-3.90005	0.924896	-4.21674	2.47856e-05	0.000154724
CBLC	29.2538	-3.88143	0.822188	-4.72086	2.34849e-06	1.75746e-05
OTP	14.453	-3.88112	1.19981	-3.23478	0.00121737	0.00517795
ADAMTS19-AS1	21.7535	-3.8737	0.952789	-4.06565	4.78998e-05	0.000282534
TTC6	17.9166	-3.86784	1.08007	-3.58109	0.000342163	0.00165791
DDX60L	24.7568	-3.85082	0.956351	-4.02658	5.65949e-05	0.000328135
PDGFA-DT	21.0534	-3.80094	0.934406	-4.06776	4.74666e-05	0.000280384
ALMS1-IT1	208.703	-3.77603	0.325952	-11.5846	4.9315e-31	3.37601e-29
ENSG00000215156	416.873	-3.76502	0.233433	-16.1289	1.59916e-58	3.26602e-56
ENSG00000279765	145.403	-3.7476	0.360028	-10.4092	2.25123e-25	1.09688e-23
RBM46	32.9968	-3.7351	0.797025	-4.6863	2.78185e-06	2.04369e-05
ENSG00000285852	9.90649	-3.71732	1.35435	-2.74473	0.00605601	0.0209486
BLNK	9.90649	-3.71732	1.35435	-2.74473	0.00605601	0.0209486
ENSG00000285879	12.929	-3.70991	1.2318	-3.01178	0.0025972	0.0101067
CCBE1	72.3644	-3.70709	0.505313	-7.33622	2.19706e-13	4.00042e-12
ARHGAP36	19.8358	-3.69701	1.02888	-3.59325	0.000326579	0.00159216
TCP11X2	13.3197	-3.68312	1.22249	-3.01279	0.00258855	0.0100795
BIRC6-AS2	9.38026	-3.6581	1.44586	-2.53005	0.0114045	0.0357008
CNTNAP3C	238.135	-3.64899	0.28078	-12.9959	1.29101e-38	1.29673e-36
MT-TT	15.4968	-3.64616	1.13282	-3.21867	0.00128786	0.00544656
ENSG00000250105	22.0709	-3.62996	0.895383	-4.05408	5.03311e-05	0.000295382
MT-TY	88.0908	-3.62879	0.453641	-7.99925	1.25178e-15	2.87252e-14
FAM163B	55.0804	-3.60913	0.604423	-5.97121	2.35506e-09	2.76559e-08
ENSG00000237846	9.3562	-3.60628	1.36446	-2.64301	0.00821734	0.0271197
ACTN3	1382.19	-3.59902	0.156652	-22.9746	8.36688e-117	4.55679e-114
KIF12	67.1301	-3.59702	0.525386	-6.84644	7.5711e-12	1.19097e-10
ENSG00000220472	64.2437	-3.59248	0.533659	-6.73179	1.67591e-11	2.54165e-10
ENSG00000242951	11.9385	-3.58685	1.2715	-2.82096	0.00478801	0.0170857
RPS13P2	24.0933	-3.57226	0.852884	-4.18845	2.80863e-05	0.000174219
RTN3P1	32.9496	-3.57122	0.742575	-4.80923	1.5151e-06	1.1743e-05
ENSG00000287160	11.8643	-3.55823	1.22491	-2.90489	0.0036738	0.0135975
NPPB	17.8311	-3.55491	0.995296	-3.57171	0.00035466	0.00170968
GFRA1	116.169	-3.53626	0.414909	-8.52298	1.55496e-17	4.22026e-16
M1AP	11.4241	-3.51876	1.29538	-2.71639	0.00659987	0.0225403
NMUR1	17.0167	-3.50982	1.08204	-3.24372	0.00117981	0.00503741
ENSG00000226886	14.2609	-3.50002	1.11114	-3.14993	0.00163308	0.00672778
XPOTP1	8.83459	-3.49008	1.44791	-2.41043	0.0159337	0.0472534
LINC00664	14.2919	-3.48817	1.09204	-3.19418	0.00140227	0.00586666
LINC02575	74.5247	-3.47971	0.486639	-7.1505	8.64641e-13	1.4767e-11
ENSG00000268750	11.681	-3.47585	1.28162	-2.71207	0.00668639	0.0227927
ENSG00000288349	131.621	-3.47194	0.411843	-8.43026	3.44908e-17	9.14828e-16
ENSG00000251448	8.53686	-3.46252	1.41178	-2.45259	0.0141832	0.0428238
ENSG00000285382	19.8135	-3.45967	0.940295	-3.67934	0.000233835	0.00118064
SLC4A1APP1	8.50819	-3.45737	1.43582	-2.40795	0.0160424	0.0475357
WLS	167.514	-3.44963	1.14726	-3.00684	0.00263977	0.0102447
RBMS3	24.6013	-3.43231	0.848568	-4.04483	5.23622e-05	0.00030591
ENSG00000289027	16.2379	-3.42185	1.05007	-3.25868	0.00111932	0.00481266
RPL37P23	13.8277	-3.42072	1.11782	-3.06016	0.00221215	0.00879979
FGFR2	464.145	-3.41781	0.215538	-15.8571	1.25507e-56	2.4412e-54
ENSG00000287965	24.3345	-3.41524	0.851384	-4.0114	6.03592e-05	0.000348313
CEBPD	73.5368	-3.41518	0.487693	-7.00272	2.51041e-12	4.10989e-11
RPS18P12	62.1845	-3.40526	0.530365	-6.42059	1.35744e-10	1.86271e-09
RNU6-785P	10.6166	-3.38335	1.25566	-2.69448	0.00704989	0.0237823
RPL37AP1	15.7426	-3.37284	1.05411	-3.19972	0.00137563	0.00576973
H2BC11	23.9696	-3.36597	0.869826	-3.8697	0.000108967	0.000594649
LVRN	37.0998	-3.36161	0.670582	-5.01298	5.35948e-07	4.48294e-06
LINC02362	24.1558	-3.35971	0.857923	-3.9161	8.99921e-05	0.000499214
UBE2Q2P13	18.565	-3.35815	0.973699	-3.44885	0.000562972	0.00259836
CELF2-AS1	96.1379	-3.35023	0.450289	-7.44017	1.00557e-13	1.90599e-12
RBBP4P1	58.2682	-3.35006	0.554686	-6.03957	1.54527e-09	1.86283e-08
ENSG00000205644	15.7473	-3.34709	1.03305	-3.24002	0.00119521	0.00509343
EIF4A1P10	59.3955	-3.34502	0.569964	-5.86884	4.38858e-09	4.96792e-08
TPM1-AS	211.648	-3.3214	0.331889	-10.0076	1.41183e-23	6.02807e-22
RPL13P12	913.215	-3.3103	0.150899	-21.9371	1.14935e-106	5.63366e-104
RNA5SP217	10.2471	-3.30946	1.35212	-2.44761	0.0143808	0.0433193
ENSG00000251158	153.149	-3.29954	0.383367	-8.60673	7.51759e-18	2.09603e-16
ENSG00000240036	25.597	-3.29916	0.813665	-4.0547	5.01993e-05	0.000294679
ENSG00000286655	15.1263	-3.29522	1.08636	-3.03326	0.00241926	0.00950853
RNU6-1100P	14.9711	-3.29357	1.07003	-3.07802	0.00208378	0.00834401
AP1M2	17.7456	-3.28638	1.0134	-3.24293	0.00118305	0.00504862
ENSG00000227081	416.289	-3.27867	0.209647	-15.639	3.94892e-55	7.16891e-53
MIR133A1HG	12.5012	-3.27646	1.15955	-2.82561	0.004719	0.016896
ENSG00000217130	32.1523	-3.26923	0.75535	-4.3281	1.504e-05	9.79799e-05
ENSG00000222012	574.623	-3.26792	0.222391	-14.6944	6.99787e-49	1.05217e-46
SNORD53B	9.85464	-3.26551	1.29146	-2.52854	0.0114537	0.0358091
COMMD4P2	9.83553	-3.26265	1.28716	-2.53477	0.0112522	0.0353052
PZP	12.427	-3.25215	1.13965	-2.85364	0.00432212	0.0156395
EEF1B2P3	119.537	-3.23754	0.382734	-8.45897	2.69752e-17	7.20947e-16
ENSG00000250027	14.428	-3.23546	1.08656	-2.9777	0.00290417	0.0111142
PSMD10P1	14.4877	-3.2272	1.05516	-3.05849	0.00222452	0.00884037
ASPDH	115.647	-3.22256	0.38975	-8.26827	1.35915e-16	3.42695e-15
RNU6-1076P	9.57834	-3.22054	1.2992	-2.47886	0.0131801	0.0402967
ANKRD49P1	14.2664	-3.21687	1.10215	-2.91872	0.00351475	0.013107
HSP90AA2P	81.1211	-3.20983	0.4655	-6.89543	5.37011e-12	8.59077e-11
HGF	14.2879	-3.2046	1.07515	-2.98059	0.00287692	0.0110271
ARHGAP8	54.6474	-3.20438	0.565329	-5.66818	1.44323e-08	1.51806e-07
KCNJ6	11.6677	-3.20346	1.27302	-2.51642	0.0118553	0.0368527
RPL24P4	126.136	-3.19753	0.366393	-8.72706	2.61383e-18	7.53645e-17
ENSG00000267560	23.5899	-3.19279	0.841772	-3.79294	0.000148876	0.000785673
LINC02363	11.5817	-3.19192	1.25295	-2.54752	0.010849	0.0342154
FAM133DP	21.7169	-3.18914	0.904905	-3.52428	0.000424638	0.00201453
RIPOR2	100.645	-3.18169	0.430317	-7.39383	1.42663e-13	2.64878e-12
ENSG00000267504	9.33072	-3.17869	1.31511	-2.41706	0.0156466	0.0465373
ENSG00000287511	9.56385	-3.17785	1.30892	-2.42783	0.0151893	0.0453697
SUSD3	13.9041	-3.17677	1.10048	-2.88672	0.00389275	0.0142884
SALL3	276.618	-3.17446	0.266792	-11.8986	1.20292e-32	9.12731e-31
ARPC3P3	11.5935	-3.17445	1.18971	-2.66825	0.00762474	0.0254414
NPR3	18.2658	-3.17097	1.03842	-3.05365	0.00226075	0.00896254
ENSG00000225213	18.8873	-3.16761	0.925583	-3.42229	0.000620953	0.00284295
CHRNB4	51.4166	-3.15397	0.576361	-5.47221	4.44469e-08	4.34158e-07
SIDT1	22.9513	-3.14967	0.845285	-3.72617	0.000194414	0.0010012
DLGAP2	15.7267	-3.14442	1.10034	-2.85768	0.00426756	0.0154741
ENSG00000278399	20.7577	-3.14439	0.878849	-3.57786	0.000346425	0.00167516
ENSG00000267709	46.0911	-3.14299	0.589466	-5.33192	9.71781e-08	9.10066e-07
GOLGA2P8	16.1174	-3.13084	0.998217	-3.13643	0.00171015	0.0070076
ENSG00000231104	52.2131	-3.12402	0.556511	-5.61358	1.98179e-08	2.04332e-07
LHX9	16.2741	-3.12168	1.05453	-2.96027	0.00307373	0.0116594
GRHL3	204.058	-3.11583	0.32119	-9.7009	2.98863e-22	1.18328e-20
WBP1P1	33.8184	-3.10681	0.688492	-4.51249	6.40718e-06	4.44274e-05
RPS28P7	1075.89	-3.09644	0.141498	-21.8832	3.75466e-106	1.8043e-103
CARD11	19.5668	-3.09342	1.00907	-3.06562	0.00217216	0.00865614
ENSG00000270823	65.2536	-3.07843	0.56352	-5.46285	4.68548e-08	4.55321e-07
TOMM20P4	28.7211	-3.06767	0.739026	-4.15096	3.31083e-05	0.000202046
TENM1	461.58	-3.06397	0.203492	-15.0569	3.10923e-51	5.08008e-49
TNFSF15	21.725	-3.05226	0.847448	-3.60171	0.000316129	0.00154644
ENSG00000185641	229.587	-3.04747	0.324083	-9.40336	5.28477e-21	1.89911e-19
ENSG00000259555	13.4491	-3.04737	1.20073	-2.53793	0.0111509	0.0350232
ADGRG2	27.8638	-3.04615	0.774493	-3.93309	8.38595e-05	0.000468482
LGI1	13.4109	-3.04194	1.23219	-2.46872	0.0135596	0.0412581
GFY	15.2311	-3.04053	1.01353	-2.99995	0.00270025	0.0104497
MAMDC2	465.509	-3.03648	0.215897	-14.0645	6.27556e-45	8.31359e-43
ENSG00000230979	76.9189	-3.02681	0.459525	-6.58683	4.49302e-11	6.51993e-10
VDAC1P1	12.6373	-3.02341	1.13302	-2.66845	0.00762014	0.025433
ENSG00000259644	17.3943	-3.02267	0.967348	-3.1247	0.00177989	0.00725574
PRDM1	34.0907	-3.01784	0.675972	-4.46445	8.02738e-06	5.46486e-05
KLF15	56.1824	-3.01525	0.64724	-4.65863	3.18318e-06	2.31357e-05
DCC	238.134	-3.01316	0.274158	-10.9906	4.24175e-28	2.44604e-26
GRIN2B	52.6415	-3.00944	0.587736	-5.1204	3.04893e-07	2.6507e-06
RPL7P23	16.9605	-3.00508	0.983999	-3.05395	0.00225853	0.0089552
SERBP1P1	42.9026	-3.00395	0.641311	-4.68408	2.81214e-06	2.06471e-05
CRYZP1	38.4567	-3.00171	0.669499	-4.48351	7.34258e-06	5.04208e-05
ANXA2P2	52.4691	-2.98954	0.544256	-5.49288	3.95423e-08	3.89979e-07
HNRNPKP4	48.1219	-2.98447	0.568378	-5.25086	1.51395e-07	1.37574e-06
ARHGAP11B	127.276	-2.97735	0.353972	-8.41127	4.05583e-17	1.06653e-15
ENSG00000285702	14.1263	-2.97321	1.14566	-2.59519	0.00945391	0.0305426
GPR78	51.8756	-2.96034	0.565612	-5.23387	1.65994e-07	1.50117e-06
LRATD2	4037.5	-2.95754	0.0981757	-30.1249	2.28459e-199	2.94688e-196
RPL12P12	10.3409	-2.95521	1.20988	-2.44257	0.0145832	0.0438373
DPPA2	16.2225	-2.95473	0.986735	-2.99445	0.00274942	0.0106115
OTX1	177.588	-2.94813	0.331998	-8.87994	6.68935e-19	2.03655e-17
ENSG00000233589	64.2286	-2.94651	0.557727	-5.28307	1.27034e-07	1.16955e-06
ENSG00000228107	28.7576	-2.94604	0.734806	-4.00928	6.09052e-05	0.000350802
ZIC3	185.043	-2.94586	0.364896	-8.07317	6.84967e-16	1.6126e-14
SLC17A7	71.501	-2.9293	0.532787	-5.49808	3.83948e-08	3.79275e-07
LINC01305	13.9597	-2.92362	1.05545	-2.77001	0.00560539	0.0196085
OR2A42	14.2812	-2.92169	1.04907	-2.78503	0.00535223	0.0188223
ARSJ	16.3465	-2.92096	0.988457	-2.95507	0.003126	0.011821
LINC01363	13.6119	-2.91329	1.16115	-2.50898	0.0121081	0.0374867
PDGFRB	908.672	-2.91186	0.15474	-18.8178	5.3956e-79	1.81144e-76
RPL6P19	117.828	-2.90749	0.428355	-6.78756	1.14044e-11	1.76045e-10
ZFP42	43.8772	-2.90476	0.59194	-4.90719	9.23908e-07	7.43861e-06
FUT3	158.504	-2.90193	0.319776	-9.07489	1.13795e-19	3.68901e-18
KRT18P7	17.9405	-2.89757	0.944202	-3.0688	0.00214917	0.00857223
PCDHB5	1048.02	-2.89679	0.142698	-20.3001	1.28242e-91	5.41891e-89
PCDH11X	164.235	-2.89666	0.310919	-9.31646	1.2029e-20	4.21756e-19
ENSG00000248569	15.506	-2.89368	1.05178	-2.75122	0.00593732	0.020602
PSTPIP1	31.4615	-2.88729	0.695889	-4.14907	3.33831e-05	0.000203521
ST18	21.6277	-2.88588	0.842347	-3.426	0.000612541	0.00280969
TEX29	11.5417	-2.87756	1.17719	-2.44442	0.0145084	0.0436444
SCNN1A	34.4466	-2.86423	0.701789	-4.08132	4.47806e-05	0.00026567
TIE1	43.8917	-2.85202	0.625935	-4.55641	5.20362e-06	3.64789e-05
LGALS1	261.195	-2.84783	0.27935	-10.1945	2.09893e-24	9.59711e-23
RPL12P8	11.3227	-2.84556	1.17718	-2.41727	0.0156376	0.0465161
ENSG00000289835	11.6442	-2.84444	1.13737	-2.50088	0.0123884	0.0381675
ECRG4	11.2749	-2.83959	1.1895	-2.38722	0.0169761	0.0498564
ENSG00000264727	17.6425	-2.83799	0.992975	-2.85807	0.00426228	0.0154595
ID1	183.811	-2.8367	0.321071	-8.83509	1.00017e-18	2.9966e-17
ENSG00000242299	557.166	-2.83588	0.176373	-16.0788	3.59139e-58	7.2742e-56
ATP1B1P1	11.5677	-2.83415	1.17244	-2.41731	0.0156356	0.0465159
ENSG00000269151	43.523	-2.83292	0.599712	-4.72381	2.31471e-06	1.73536e-05
RPL10P16	540.701	-2.82263	0.181077	-15.588	8.78385e-55	1.5829e-52
CDH1	44.258	-2.82117	0.676449	-4.17056	3.03856e-05	0.000186874
EZHIP	24.4773	-2.82103	0.784834	-3.59442	0.000325109	0.00158563
MIR579	15.6082	-2.81678	1.11298	-2.53084	0.011379	0.0356255
SLC7A11-AS1	59.7988	-2.81582	0.522394	-5.39021	7.03751e-08	6.67991e-07
MIR1281	18.2386	-2.81071	1.03886	-2.70557	0.00681872	0.0231459
PLIN5	202.505	-2.80233	0.282402	-9.9232	3.29995e-23	1.38012e-21
ENSG00000249234	11.1156	-2.7985	1.16141	-2.40957	0.0159715	0.0473483
OTOG	114.503	-2.79705	0.387221	-7.2234	5.07045e-13	8.9144e-12
SAT1	1429.18	-2.78927	0.289988	-9.61856	6.67576e-22	2.58059e-20
RYR1	464.461	-2.78402	0.568447	-4.89758	9.70224e-07	7.79359e-06
ENSG00000259712	12.8951	-2.78066	1.06576	-2.60908	0.00907852	0.0295559
ENSG00000283982	16.4684	-2.77894	0.953985	-2.91298	0.00358001	0.013309
ENSG00000271075	22.286	-2.77884	0.826859	-3.36072	0.000777404	0.00347993
SNRPEP4	22.0934	-2.77178	0.865037	-3.20423	0.00135424	0.00569095
HSPA1A	1199.87	-2.77145	0.137029	-20.2253	5.8613e-91	2.43473e-88
TMEM204	41.5947	-2.76725	0.647646	-4.27278	1.93055e-05	0.000123342
COX5BP6	75.705	-2.76697	0.460116	-6.01363	1.81413e-09	2.16564e-08
RPLP0P6	762.088	-2.7664	0.156026	-17.7304	2.44133e-70	6.72272e-68
NCKAP5	14.3052	-2.76384	1.09153	-2.53207	0.0113392	0.0355293
L1TD1	772.153	-2.7625	0.187525	-14.7314	4.05318e-49	6.1699e-47
ENSG00000280042	19.806	-2.7495	0.868712	-3.16503	0.00155066	0.0064217
ENSG00000272473	12.6975	-2.74089	1.08075	-2.53611	0.0112093	0.0351841
ENSG00000244398	388.67	-2.73691	0.240752	-11.3682	6.0233e-30	3.88471e-28
RBMXP2	17.7789	-2.73437	0.920943	-2.9691	0.00298678	0.0113735
C4orf46P3	12.4166	-2.73146	1.11504	-2.44966	0.014299	0.0431097
BHLHA15	17.498	-2.72977	0.990664	-2.75549	0.00586042	0.0203772
MXRA7P1	105.571	-2.72596	0.395957	-6.88449	5.7996e-12	9.24165e-11
NHLH1	112.83	-2.72357	0.424216	-6.42025	1.36048e-10	1.86584e-09
NBPF20	2646.54	-2.72238	0.122817	-22.166	7.30635e-109	3.65437e-106
SKOR1	17.7644	-2.71403	0.909358	-2.98456	0.00283988	0.0108988
SINHCAFP2	16.0351	-2.71285	0.956805	-2.83533	0.00457788	0.0164436
[truncated: 282 more rows]

## Sheet: NPC_WT_vs_DF2-KO_4FC_upDEGs
	baseMean	log2FoldChange	lfcSE	stat	pvalue	padj
[truncated: 919 more rows]
