# Supplementary material for: Transcriptomic analysis of the m6A reader YTHDF2 in the maintenance and differentiation of human embryonic stem cells
Source: Stem Cells. 2025 May 26;43(7):sxaf032. doi: 10.1093/stmcls/sxaf032 (PMC12202760; doi:10.1093/stmcls/sxaf032)
Supplement: sxaf032_suppl_Supplementary_Tables_S1-S29 [file sxaf032_suppl_supplementary_tables_s1-s29.zip › Supplementary_tables_final2/Supplementary_Table21_GO_terms_for_DF2-KO_NPC.xlsx]

## Sheet: NPC_WT_vs_DF2-KO_downDEG_2FC_GO
	ID	Description	GeneRatio	BgRatio	pvalue	p.adjust	qvalue	geneID	Count
GO:0019838	GO:0019838	growth factor binding	22/1033	132/18369	4.25305e-06	0.00385751	0.00355913	2263/5159/143282/8828/3791/5155/1277/5154/375387/3487/6464/347252/1490/114990/5654/7049/3977/2264/5156/7048/85409/92	22
GO:0005096	GO:0005096	GTPase activator activity	33/1033	280/18369	4.77642e-05	0.0143607	0.0132499	414059/158763/23779/89839/4763/102724862/9754/101060351/102723859/57522/729877/577/101060321/1894/374403/5905/6004/10156/5998/101060389/729857/23094/23527/84986/129049/400966/1795/4983/9732/100271927/9824/84144/55738	33
GO:0033612	GO:0033612	receptor serine/threonine kinase binding	7/1033	19/18369	4.83067e-05	0.0143607	0.0132499	651/652/653/4091/4985/222223/6714	7
GO:0070696	GO:0070696	transmembrane receptor protein serine/threonine kinase binding	6/1033	14/18369	6.33328e-05	0.0143607	0.0132499	651/652/653/4091/222223/6714	6
GO:0070700	GO:0070700	BMP receptor binding	5/1033	10/18369	0.000110676	0.0200767	0.0185237	651/652/653/222223/6714	5
GO:0048407	GO:0048407	platelet-derived growth factor binding	5/1033	11/18369	0.000193506	0.0292517	0.026989	5159/5155/1277/5154/5156	5
GO:0015026	GO:0015026	coreceptor activity	10/1033	48/18369	0.000279963	0.0302936	0.0279504	10663/3791/3547/10082/2239/3676/7049/4040/92/4919	10
GO:0030695	GO:0030695	GTPase regulator activity	47/1033	495/18369	0.000314945	0.0302936	0.0279504	414059/158763/23779/89839/4763/102724862/9754/25791/101060351/102723859/57522/152273/729877/577/101060321/1950/132864/1894/9639/221002/9649/374403/50618/5905/6004/10156/5998/23101/54509/8925/101060389/729857/23094/23527/84986/129049/400966/121512/1795/4983/9732/100271927/9824/84144/55738/57572/9827	47
GO:0060589	GO:0060589	nucleoside-triphosphatase regulator activity	47/1033	495/18369	0.000314945	0.0302936	0.0279504	414059/158763/23779/89839/4763/102724862/9754/25791/101060351/102723859/57522/152273/729877/577/101060321/1950/132864/1894/9639/221002/9649/374403/50618/5905/6004/10156/5998/23101/54509/8925/101060389/729857/23094/23527/84986/129049/400966/121512/1795/4983/9732/100271927/9824/84144/55738/57572/9827	47
GO:0019199	GO:0019199	transmembrane receptor protein kinase activity	13/1033	77/18369	0.000333998	0.0302936	0.0279504	2066/2263/5159/7075/8828/3791/2202/558/7049/2264/5156/7048/92	13
GO:0030165	GO:0030165	PDZ domain binding	13/1033	83/18369	0.000704246	0.0549951	0.0507411	54221/1902/55970/160622/5071/9928/22871/7049/9732/8324/92/50848/6752	13
GO:0048185	GO:0048185	activin binding	5/1033	14/18369	0.000727608	0.0549951	0.0507411	10468/7049/7048/57154/92	5
GO:0004714	GO:0004714	transmembrane receptor protein tyrosine kinase activity	10/1033	60/18369	0.00175253	0.114611	0.105746	2066/2263/5159/7075/8828/3791/2202/558/2264/5156	10
GO:0030020	GO:0030020	extracellular matrix structural constituent conferring tensile strength	8/1033	41/18369	0.00176908	0.114611	0.105746	1277/1298/1299/1303/7373/80781/50509/1292	8
GO:0008143	GO:0008143	poly(A) binding	6/1033	26/18369	0.0027165	0.153992	0.14208	27303/340529/1996/5937/202559/11030	6
GO:0035925	GO:0035925	mRNA 3'-UTR AU-rich region binding	6/1033	26/18369	0.0027165	0.153992	0.14208	27303/1996/7538/132864/1995/221662	6
GO:0008201	GO:0008201	heparin binding	19/1033	168/18369	0.00291128	0.155325	0.143311	2263/10178/652/339366/143282/8828/348/6585/3730/3617/89797/50509/1490/64093/9289/7049/2264/9388/5802	19
GO:0046332	GO:0046332	SMAD binding	11/1033	77/18369	0.00372766	0.187833	0.173303	390598/27063/8239/4091/90993/8287/10370/7049/7048/6938/57154	11
GO:0022836	GO:0022836	gated channel activity	29/1033	308/18369	0.00465994	0.19401	0.179003	259232/3763/1143/2904/6337/6261/3739/778/54102/170850/23630/1136/9424/59341/55283/774/2903/53373/2556/131096/6324/777/2893/57156/343450/3770/9196/1188/357	29
GO:0022839	GO:0022839	monoatomic ion gated channel activity	29/1033	308/18369	0.00465994	0.19401	0.179003	259232/3763/1143/2904/6337/6261/3739/778/54102/170850/23630/1136/9424/59341/55283/774/2903/53373/2556/131096/6324/777/2893/57156/343450/3770/9196/1188/357	29
GO:0008417	GO:0008417	fucosyltransferase activity	4/1033	13/18369	0.00472244	0.19401	0.179003	2525/2527/2523/10690	4
GO:0005244	GO:0005244	voltage-gated monoatomic ion channel activity	20/1033	189/18369	0.00491977	0.19401	0.179003	259232/3763/2904/6261/3739/778/54102/170850/23630/9424/774/2903/53373/131096/6324/777/343450/3770/9196/1188	20
GO:0022832	GO:0022832	voltage-gated channel activity	20/1033	189/18369	0.00491977	0.19401	0.179003	259232/3763/2904/6261/3739/778/54102/170850/23630/9424/774/2903/53373/131096/6324/777/343450/3770/9196/1188	20
GO:0003774	GO:0003774	cytoskeletal motor activity	14/1033	115/18369	0.00515262	0.194726	0.179664	113220/3834/1062/10112/4644/9928/11004/4645/55930/57519/146754/63971/79784/127602	14
GO:0005201	GO:0005201	extracellular matrix structural constituent	18/1033	167/18369	0.00612488	0.196678	0.181465	10085/83872/2199/1277/79875/1298/3730/1299/1303/84034/7373/2202/80781/3912/3617/50509/256158/1292	18
GO:0005161	GO:0005161	platelet-derived growth factor receptor binding	4/1033	14/18369	0.00632037	0.196678	0.181465	5159/5155/5154/5156	4
GO:0005158	GO:0005158	insulin receptor binding	5/1033	22/18369	0.00657694	0.196678	0.181465	3667/6464/8660/6714/55023	5
GO:0003777	GO:0003777	microtubule motor activity	10/1033	73/18369	0.00749329	0.196678	0.181465	113220/3834/1062/10112/9928/11004/57519/146754/63971/127602	10
GO:0045296	GO:0045296	cadherin binding	30/1033	333/18369	0.00752064	0.196678	0.181465	1015/999/3303/3791/29119/1496/11122/23499/4072/9414/81624/5905/114990/1501/9133/22837/54443/5797/3054/3728/1001/3312/6714/288/143098/10163/2802/79026/50848/4301	30
GO:0008237	GO:0008237	metallopeptidase activity	20/1033	197/18369	0.00773585	0.196678	0.181465	119587/206338/8510/290/60676/171019/8532/10404/29953/80332/155185/164656/63929/9509/8038/5654/11174/4323/3416/375449	20
GO:0070577	GO:0070577	lysine-acetylated histone binding	5/1033	23/18369	0.00802161	0.196678	0.181465	23198/23140/65980/54454/55023	5
GO:0140033	GO:0140033	acetylation-dependent protein binding	5/1033	23/18369	0.00802161	0.196678	0.181465	23198/23140/65980/54454/55023	5
GO:0017147	GO:0017147	Wnt-protein binding	6/1033	32/18369	0.00802329	0.196678	0.181465	11197/79971/147495/4040/8324/4919	6
GO:0070717	GO:0070717	poly-purine tract binding	6/1033	32/18369	0.00802329	0.196678	0.181465	27303/340529/1996/5937/202559/11030	6
GO:0008146	GO:0008146	sulfotransferase activity	8/1033	52/18369	0.00808594	0.196678	0.181465	64711/9957/51363/4166/9435/9953/64579/10090	8
GO:0030159	GO:0030159	signaling receptor complex adaptor activity	8/1033	52/18369	0.00808594	0.196678	0.181465	29760/6461/3667/6464/9043/22941/8660/59345	8
GO:0034483	GO:0034483	heparan sulfate sulfotransferase activity	4/1033	15/18369	0.00824009	0.196678	0.181465	64711/9957/9953/64579	4
GO:0140776	GO:0140776	protein-containing complex destabilizing activity	4/1033	15/18369	0.00824009	0.196678	0.181465	3303/3304/3312/401720	4
GO:0099106	GO:0099106	ion channel regulator activity	16/1033	147/18369	0.00860001	0.19933	0.183911	2150/4842/255738/23630/5592/2669/5774/6804/9378/57628/6446/6324/1804/400986/817/9196	16
GO:0019787	GO:0019787	ubiquitin-like protein transferase activity	39/1033	467/18369	0.00895617	0.19933	0.183911	23624/91862/344558/223082/220441/54492/221687/4008/342897/55016/5071/257218/57534/51665/27338/51366/11065/55632/8925/54941/89122/51132/79102/57448/7318/85363/9759/90025/51191/84246/91694/286827/23376/90293/1643/22888/57154/55749/5193	39
GO:0004842	GO:0004842	ubiquitin-protein transferase activity	37/1033	438/18369	0.00901049	0.19933	0.183911	23624/91862/344558/223082/220441/54492/221687/4008/342897/55016/5071/257218/57534/51665/27338/51366/11065/55632/8925/54941/89122/51132/79102/57448/7318/85363/90025/51191/84246/91694/286827/90293/1643/22888/57154/55749/5193	37
GO:0003714	GO:0003714	transcription corepressor activity	19/1033	190/18369	0.0108049	0.229166	0.211439	3303/27063/7020/5074/5071/9734/55209/84962/51132/9612/10370/7090/54625/9139/359948/1789/7091/286205/55749	19
GO:0050840	GO:0050840	extracellular matrix binding	8/1033	55/18369	0.0112891	0.229166	0.211439	3956/2199/57211/64093/9289/4059/25903/169611	8
GO:0140416	GO:0140416	transcription regulator inhibitor activity	5/1033	25/18369	0.0115424	0.229166	0.211439	3397/3303/4091/3399/3400	5
GO:0005539	GO:0005539	glycosaminoglycan binding	22/1033	232/18369	0.0116491	0.229166	0.211439	2263/10178/652/339366/143282/8828/30817/348/6585/3730/3617/89797/50509/1490/57214/64093/9289/7049/2264/7048/9388/5802	22
GO:0016247	GO:0016247	channel regulator activity	16/1033	152/18369	0.0116677	0.229166	0.211439	2150/4842/255738/23630/5592/2669/5774/6804/9378/57628/6446/6324/1804/400986/817/9196	16
GO:0004725	GO:0004725	protein tyrosine phosphatase activity	11/1033	91/18369	0.0129941	0.229166	0.211439	5774/5784/11122/1848/5789/2139/5793/994/1033/5797/5802	11
GO:0005001	GO:0005001	transmembrane receptor protein tyrosine phosphatase activity	4/1033	17/18369	0.0131367	0.229166	0.211439	11122/5789/5793/5797	4
GO:0005068	GO:0005068	transmembrane receptor protein tyrosine kinase adaptor activity	4/1033	17/18369	0.0131367	0.229166	0.211439	29760/3667/6464/8660	4
GO:0019198	GO:0019198	transmembrane receptor protein phosphatase activity	4/1033	17/18369	0.0131367	0.229166	0.211439	11122/5789/5793/5797	4
GO:0046873	GO:0046873	metal ion transmembrane transporter activity	36/1033	435/18369	0.013321	0.229166	0.211439	259232/6571/3763/2904/304/57030/6337/6261/3739/778/6527/55630/170850/23630/9424/55117/6529/59341/55283/489/774/2903/84561/53373/92745/131096/6324/777/148867/343450/80036/6535/3770/9196/357/114780	36
GO:0005112	GO:0005112	Notch binding	5/1033	26/18369	0.0136438	0.229166	0.211439	10683/56892/28514/9612/388677	5
GO:0070006	GO:0070006	metalloaminopeptidase activity	5/1033	26/18369	0.0136438	0.229166	0.211439	206338/290/29953/63929/4323	5
GO:0099604	GO:0099604	ligand-gated calcium channel activity	5/1033	26/18369	0.0136438	0.229166	0.211439	2904/6261/55283/2903/53373	5
GO:0008401	GO:0008401	retinoic acid 4-hydroxylase activity	3/1033	10/18369	0.0157969	0.237446	0.219079	1576/1551/1577	3
GO:0035374	GO:0035374	chondroitin sulfate binding	3/1033	10/18369	0.0157969	0.237446	0.219079	30817/3617/5802	3
GO:0045294	GO:0045294	alpha-catenin binding	3/1033	10/18369	0.0157969	0.237446	0.219079	11122/84962/3728	3
GO:0051880	GO:0051880	G-quadruplex DNA binding	3/1033	10/18369	0.0157969	0.237446	0.219079	80119/54464/7486	3
GO:0005261	GO:0005261	monoatomic cation channel activity	28/1033	324/18369	0.0160612	0.237446	0.219079	259232/3763/1143/2904/304/6337/6261/3739/778/170850/23630/1136/9424/59341/55283/774/2903/53373/131096/6324/777/57156/343450/80036/3770/9196/357/114780	28
GO:0043395	GO:0043395	heparan sulfate proteoglycan binding	4/1033	18/18369	0.016153	0.237446	0.219079	348/6585/10468/5802	4
GO:0016782	GO:0016782	transferase activity, transferring sulphur-containing groups	9/1033	70/18369	0.0161814	0.237446	0.219079	64711/9957/51363/4166/9435/348180/9953/64579/10090	9
GO:0017080	GO:0017080	sodium channel regulator activity	6/1033	37/18369	0.0162311	0.237446	0.219079	4842/255738/5774/6446/6324/817	6
GO:0099094	GO:0099094	ligand-gated monoatomic cation channel activity	12/1033	108/18369	0.0182005	0.262029	0.241761	3763/1143/2904/6337/6261/1136/9424/55283/2903/53373/3770/357	12
GO:0001540	GO:0001540	amyloid-beta binding	10/1033	85/18369	0.0207041	0.276428	0.255046	2904/1410/348/6653/774/2903/64084/590/22871/2893	10
GO:0008046	GO:0008046	axon guidance receptor activity	3/1033	11/18369	0.0208261	0.276428	0.255046	6092/6091/256158	3
GO:0032036	GO:0032036	myosin heavy chain binding	3/1033	11/18369	0.0208261	0.276428	0.255046	6804/558/85409	3
GO:0070410	GO:0070410	co-SMAD binding	3/1033	11/18369	0.0208261	0.276428	0.255046	8239/4091/8287	3
GO:0017124	GO:0017124	SH3 domain binding	13/1033	123/18369	0.0209667	0.276428	0.255046	23624/5071/8038/202559/60312/22941/93343/1795/7456/9732/10163/64397/3635	13
GO:0016538	GO:0016538	cyclin-dependent protein serine/threonine kinase regulator activity	7/1033	50/18369	0.0210292	0.276428	0.255046	1031/9133/1026/891/1028/890/896	7
GO:0008200	GO:0008200	ion channel inhibitor activity	6/1033	40/18369	0.0232575	0.298169	0.275105	2150/255738/6804/6324/400986/817	6
GO:0008094	GO:0008094	ATP-dependent activity, acting on DNA	13/1033	126/18369	0.0250302	0.298169	0.275105	729453/26038/1106/89797/80119/257218/2186/7153/9044/79915/7486/27443/2068	13
GO:0003727	GO:0003727	single-stranded RNA binding	10/1033	88/18369	0.0257249	0.298169	0.275105	91351/27303/54596/340529/1996/5937/55601/202559/11030/27161	10
GO:0016248	GO:0016248	channel inhibitor activity	6/1033	41/18369	0.025991	0.298169	0.275105	2150/255738/6804/6324/400986/817	6
GO:0042169	GO:0042169	SH2 domain binding	6/1033	41/18369	0.025991	0.298169	0.275105	29760/3667/59341/202559/60312/6714	6
GO:0140662	GO:0140662	ATP-dependent protein folding chaperone	6/1033	41/18369	0.025991	0.298169	0.275105	3324/3303/3327/3304/3306/3312	6
GO:0001216	GO:0001216	DNA-binding transcription activator activity	37/1033	472/18369	0.0260689	0.298169	0.275105	79977/4760/1052/57822/28999/5013/7547/168620/4807/6096/3169/4782/2005/7182/79755/90993/26508/6659/860/79191/4808/7020/9970/3660/9095/6664/84905/1628/153222/147912/25925/6663/10725/2119/6938/6777/100131827	37
GO:0015276	GO:0015276	ligand-gated monoatomic ion channel activity	14/1033	140/18369	0.0261386	0.298169	0.275105	3763/1143/2904/6337/6261/1136/9424/55283/2903/53373/2556/2893/3770/357	14
GO:0022834	GO:0022834	ligand-gated channel activity	14/1033	140/18369	0.0261386	0.298169	0.275105	3763/1143/2904/6337/6261/1136/9424/55283/2903/53373/2556/2893/3770/357	14
GO:0004861	GO:0004861	cyclin-dependent protein serine/threonine kinase inhibitor activity	3/1033	12/18369	0.0266281	0.298169	0.275105	1031/1026/1028	3
GO:0015280	GO:0015280	ligand-gated sodium channel activity	3/1033	12/18369	0.0266281	0.298169	0.275105	6337/53373/357	3
GO:0097493	GO:0097493	structural molecule activity conferring elasticity	3/1033	12/18369	0.0266281	0.298169	0.275105	2199/84034/79026	3
GO:0005154	GO:0005154	epidermal growth factor receptor binding	5/1033	31/18369	0.0279912	0.30961	0.285661	2066/23624/2202/1950/6464	5
GO:0008307	GO:0008307	structural constituent of muscle	6/1033	42/18369	0.0289296	0.316134	0.291681	89/4606/7168/56704/4703/6525	6
GO:1901681	GO:1901681	sulfur compound binding	23/1033	269/18369	0.030228	0.323669	0.298633	2263/10178/652/339366/143282/8828/30817/51363/348/6585/3730/3617/89797/50509/1490/10468/64093/9289/79646/7049/2264/9388/5802	23
GO:0005216	GO:0005216	monoatomic ion channel activity	34/1033	432/18369	0.0303328	0.323669	0.298633	259232/3763/1143/2904/304/57030/6337/6261/3739/778/54102/170850/23630/1136/9424/59341/55283/774/2903/53373/2556/131096/6324/777/2893/1364/57156/343450/80036/3770/9196/1188/357/114780	34
GO:0005518	GO:0005518	collagen binding	8/1033	66/18369	0.0311304	0.328317	0.302921	147372/57211/5155/5154/7373/50509/9289/1292	8
GO:0003779	GO:0003779	actin binding	34/1033	434/18369	0.0321123	0.333274	0.307495	89/9051/29119/4606/7135/1730/1496/283431/54221/23499/59341/5074/5071/7168/170961/84962/4644/81624/6645/4645/22837/60312/55930/54443/4703/121512/6525/4983/7456/79784/10163/357/4301/120	34
GO:0031681	GO:0031681	G-protein beta-subunit binding	4/1033	22/18369	0.0323353	0.333274	0.307495	2150/55970/94235/2788	4
GO:0045295	GO:0045295	gamma-catenin binding	3/1033	13/18369	0.0331998	0.338339	0.312168	999/11122/1825	3
GO:0004674	GO:0004674	protein serine/threonine kinase activity	33/1033	421/18369	0.0341121	0.341779	0.315342	283455/51422/9252/65268/5592/646643/127933/415116/699/4751/200576/6790/5347/6788/6446/100130827/5613/9706/5292/54101/9262/7049/202374/57551/9212/817/1613/5129/7048/896/375449/6093/92	33
GO:0016887	GO:0016887	ATP hydrolysis activity	30/1033	376/18369	0.0342909	0.341779	0.315342	91351/113220/3324/3303/3327/23461/3834/26038/3304/3306/10112/148229/1106/489/89797/80119/10051/55601/9928/79572/11004/9044/1974/79915/3312/7486/63971/54454/401720/2068	30
GO:0001228	GO:0001228	DNA-binding transcription activator activity, RNA polymerase II-specific	36/1033	468/18369	0.0354473	0.349465	0.322433	79977/4760/1052/57822/28999/5013/7547/168620/4807/6096/3169/4782/2005/7182/79755/90993/26508/6659/860/79191/4808/7020/9970/3660/9095/6664/1628/153222/147912/25925/6663/10725/2119/6938/6777/100131827	36
GO:0008235	GO:0008235	metalloexopeptidase activity	8/1033	68/18369	0.0363631	0.353862	0.32649	119587/206338/290/8532/10404/29953/63929/4323	8
GO:0017134	GO:0017134	fibroblast growth factor binding	4/1033	23/18369	0.037454	0.353862	0.32649	2263/143282/7049/2264	4
GO:0043274	GO:0043274	phospholipase binding	4/1033	23/18369	0.037454	0.353862	0.32649	29760/22925/5071/6714	4
GO:0050431	GO:0050431	transforming growth factor beta binding	4/1033	23/18369	0.037454	0.353862	0.32649	375387/114990/7049/7048	4
GO:0008375	GO:0008375	acetylglucosaminyltransferase activity	6/1033	45/18369	0.0390238	0.364893	0.336668	10331/4242/53947/51301/2650/2651	6
GO:1990782	GO:1990782	protein tyrosine kinase binding	12/1033	121/18369	0.0396814	0.367255	0.338848	23624/29760/999/3667/5784/6464/9796/9414/8660/3728/9732/2888	12
GO:0004222	GO:0004222	metalloendopeptidase activity	12/1033	122/18369	0.0418581	0.383488	0.353824	8510/60676/171019/80332/164656/9509/8038/5654/11174/4323/3416/375449	12
GO:0004879	GO:0004879	nuclear receptor activity	6/1033	46/18369	0.0428277	0.383769	0.354084	6096/7182/9572/9970/5916/7026	6
GO:0098531	GO:0098531	ligand-activated transcription factor activity	6/1033	46/18369	0.0428277	0.383769	0.354084	6096/7182/9572/9970/5916/7026	6
GO:0035591	GO:0035591	signaling adaptor activity	9/1033	83/18369	0.0431582	0.383769	0.354084	29760/6461/3667/6464/9043/22941/8660/143098/59345	9
GO:0016791	GO:0016791	phosphatase activity	22/1033	265/18369	0.0440736	0.384799	0.355034	168448/8612/54704/5208/5774/5784/11122/284958/1848/57546/200576/5789/2139/152926/118924/5793/994/1033/5797/56953/5802/3635	22
GO:0000993	GO:0000993	RNA polymerase II complex binding	5/1033	35/18369	0.0445467	0.384799	0.355034	26610/57654/57466/27161/8202	5
GO:1904315	GO:1904315	transmitter-gated monoatomic ion channel activity involved in regulation of postsynaptic membrane potential	5/1033	35/18369	0.0445467	0.384799	0.355034	1143/2904/1136/2903/2893	5
GO:0061659	GO:0061659	ubiquitin-like protein ligase activity	27/1033	341/18369	0.0463673	0.396747	0.366058	23624/91862/344558/223082/220441/54492/342897/55016/5071/257218/51665/51366/11065/54941/89122/51132/79102/85363/90025/51191/84246/91694/286827/23376/22888/57154/55749	27
GO:0061630	GO:0061630	ubiquitin protein ligase activity	26/1033	327/18369	0.0478367	0.40031	0.369345	23624/91862/344558/223082/220441/54492/342897/55016/5071/257218/51665/51366/11065/54941/89122/51132/79102/85363/90025/51191/84246/91694/286827/22888/57154/55749	26
GO:0005041	GO:0005041	low-density lipoprotein particle receptor activity	3/1033	15/18369	0.0486031	0.40031	0.369345	53353/6653/4040	3
GO:0030291	GO:0030291	protein serine/threonine kinase inhibitor activity	5/1033	36/18369	0.0494319	0.40031	0.369345	51422/1031/1026/1028/161742	5
GO:0043394	GO:0043394	proteoglycan binding	5/1033	36/18369	0.0494319	0.40031	0.369345	348/6585/50509/10468/5802	5
GO:0097718	GO:0097718	disordered domain specific binding	5/1033	36/18369	0.0494319	0.40031	0.369345	3324/3303/3327/3306/8202	5
GO:0140658	GO:0140658	ATP-dependent chromatin remodeler activity	5/1033	36/18369	0.0494319	0.40031	0.369345	26038/1106/257218/9044/27443	5
GO:0005262	GO:0005262	calcium channel activity	12/1033	126/18369	0.0513948	0.405586	0.374213	2904/304/6261/778/59341/55283/774/2903/53373/777/80036/114780	12
GO:0019207	GO:0019207	kinase regulator activity	18/1033	211/18369	0.0516321	0.405586	0.374213	2066/23533/51422/81617/54997/1950/6464/26610/6788/92597/253260/8660/1026/891/1028/57551/4040/122809	18
GO:0004721	GO:0004721	phosphoprotein phosphatase activity	15/1033	168/18369	0.0516954	0.405586	0.374213	168448/54704/5774/5784/11122/1848/57546/5789/2139/152926/5793/994/1033/5797/5802	15
GO:0022843	GO:0022843	voltage-gated monoatomic cation channel activity	13/1033	140/18369	0.0518721	0.405586	0.374213	3763/6261/3739/778/170850/23630/9424/774/131096/777/343450/3770/9196	13
GO:0099529	GO:0099529	neurotransmitter receptor activity involved in regulation of postsynaptic membrane potential	5/1033	37/18369	0.0546195	0.42041	0.387891	1143/2904/1136/2903/2893	5
GO:0001965	GO:0001965	G-protein alpha-subunit binding	4/1033	26/18369	0.0554334	0.42041	0.387891	2150/84059/1902/23328	4
GO:0106310	GO:0106310	protein serine kinase activity	28/1033	363/18369	0.0564357	0.42041	0.387891	283455/9252/65268/5592/646643/127933/415116/699/4751/200576/6790/5347/6788/6446/100130827/5613/9706/5292/54101/9262/202374/57551/9212/817/1613/5129/375449/6093	28
GO:0015085	GO:0015085	calcium ion transmembrane transporter activity	13/1033	142/18369	0.0568853	0.42041	0.387891	2904/304/6261/778/59341/55283/489/774/2903/53373/777/80036/114780	13
GO:0030275	GO:0030275	LRR domain binding	3/1033	16/18369	0.0573949	0.42041	0.387891	6091/5074/1613	3
GO:0031435	GO:0031435	mitogen-activated protein kinase kinase kinase binding	3/1033	16/18369	0.0573949	0.42041	0.387891	91862/23328/7048	3
GO:0042813	GO:0042813	Wnt receptor activity	3/1033	16/18369	0.0573949	0.42041	0.387891	4040/8324/4919	3
GO:0031267	GO:0031267	small GTPase binding	22/1033	273/18369	0.0574761	0.42041	0.387891	1730/220441/148170/152273/160622/6653/1894/55088/22841/4644/78992/81624/5905/4645/129049/121512/1613/1795/9732/6093/4301/9827	22
GO:0005249	GO:0005249	voltage-gated potassium channel activity	9/1033	88/18369	0.0587934	0.423219	0.390482	3763/3739/170850/23630/9424/131096/343450/3770/9196	9
GO:0008013	GO:0008013	beta-catenin binding	9/1033	88/18369	0.0587934	0.423219	0.390482	999/29119/1496/116931/11122/5071/1501/2697/357	9
GO:0008238	GO:0008238	exopeptidase activity	10/1033	102/18369	0.0608089	0.434281	0.400688	64180/119587/206338/290/8532/3249/10404/29953/63929/4323	10
GO:0008266	GO:0008266	poly(U) RNA binding	4/1033	27/18369	0.0622934	0.441407	0.407264	27303/340529/5937/202559	4
GO:0030971	GO:0030971	receptor tyrosine kinase binding	8/1033	76/18369	0.0630782	0.442666	0.408425	23624/29760/3667/5784/6464/8660/9732/2888	8
GO:0051015	GO:0051015	actin filament binding	17/1033	202/18369	0.0634471	0.442666	0.408425	89/9051/29119/1496/283431/23499/59341/7168/84962/4644/4645/55930/4703/79784/357/4301/120	17
GO:0042056	GO:0042056	chemoattractant activity	5/1033	39/18369	0.0659018	0.444147	0.409791	3082/652/5155/7424/7474	5
GO:0015267	GO:0015267	channel activity	35/1033	478/18369	0.0667643	0.444147	0.409791	259232/3763/1143/2904/304/57030/6337/6261/3739/778/54102/170850/23630/1136/9424/59341/55283/774/2903/53373/2556/131096/6324/777/2893/1364/57156/343450/80036/2697/3770/9196/1188/357/114780	35
GO:0004675	GO:0004675	transmembrane receptor protein serine/threonine kinase activity	3/1033	17/18369	0.0668788	0.444147	0.409791	7049/7048/92	3
GO:0008569	GO:0008569	minus-end-directed microtubule motor activity	3/1033	17/18369	0.0668788	0.444147	0.409791	3834/146754/127602	3
GO:0015278	GO:0015278	calcium-release channel activity	3/1033	17/18369	0.0668788	0.444147	0.409791	6261/55283/53373	3
GO:0099507	GO:0099507	ligand-gated monoatomic ion channel activity involved in regulation of presynaptic membrane potential	3/1033	17/18369	0.0668788	0.444147	0.409791	2904/2556/2893	3
GO:0008083	GO:0008083	growth factor activity	14/1033	160/18369	0.0670872	0.444147	0.409791	651/3082/652/653/5155/7425/346389/5154/392255/7424/2202/1950/9518/1490	14
GO:0022803	GO:0022803	passive transmembrane transporter activity	35/1033	479/18369	0.0683155	0.449001	0.41427	259232/3763/1143/2904/304/57030/6337/6261/3739/778/54102/170850/23630/1136/9424/59341/55283/774/2903/53373/2556/131096/6324/777/2893/1364/57156/343450/80036/2697/3770/9196/1188/357/114780	35
GO:0043548	GO:0043548	phosphatidylinositol 3-kinase binding	4/1033	28/18369	0.069578	0.450766	0.415899	5159/3667/558/8660	4
GO:0080025	GO:0080025	phosphatidylinositol-3,5-bisphosphate binding	4/1033	28/18369	0.069578	0.450766	0.415899	57158/134829/53373/91404	4
GO:0004177	GO:0004177	aminopeptidase activity	5/1033	40/18369	0.0719938	0.463109	0.427287	206338/290/29953/63929/4323	5
GO:0015631	GO:0015631	tubulin binding	28/1033	374/18369	0.0755238	0.477192	0.44028	113220/283234/8633/3834/165186/1410/283431/11075/1062/54820/10112/23499/59341/729440/284076/51512/4600/5071/57609/5347/9787/9928/11004/57519/57551/2697/10018/63971	28
GO:0015459	GO:0015459	potassium channel regulator activity	6/1033	53/18369	0.0758302	0.477192	0.44028	2150/23630/57628/6446/1804/9196	6
GO:0030228	GO:0030228	lipoprotein particle receptor activity	3/1033	18/18369	0.077024	0.477192	0.44028	53353/6653/4040	3
GO:0051787	GO:0051787	misfolded protein binding	4/1033	29/18369	0.077279	0.477192	0.44028	3303/3304/3306/3312	4
GO:0030295	GO:0030295	protein kinase activator activity	12/1033	135/18369	0.077969	0.477192	0.44028	2066/51422/81617/1950/6464/6788/92597/253260/8660/1026/891/57551	12
GO:0005272	GO:0005272	sodium channel activity	5/1033	41/18369	0.0783831	0.477192	0.44028	259232/6337/53373/6324/357	5
GO:0043175	GO:0043175	RNA polymerase core enzyme binding	5/1033	41/18369	0.0783831	0.477192	0.44028	26610/57654/57466/27161/8202	5
GO:0008017	GO:0008017	microtubule binding	21/1033	268/18369	0.078392	0.477192	0.44028	113220/283234/3834/165186/1410/283431/1062/54820/10112/23499/59341/729440/51512/4600/5347/9787/9928/11004/57519/10018/63971	21
GO:0005246	GO:0005246	calcium channel regulator activity	6/1033	54/18369	0.0814617	0.490016	0.452112	2150/5592/2669/6804/9378/6446	6
GO:0044183	GO:0044183	protein folding chaperone	7/1033	67/18369	0.0815792	0.490016	0.452112	3324/3303/3327/3304/3306/7456/3312	7
GO:0004713	GO:0004713	protein tyrosine kinase activity	12/1033	137/18369	0.0848736	0.497697	0.4592	2066/2263/5159/7075/8828/3791/9252/2202/558/2264/5156/6714	12
GO:0005164	GO:0005164	tumor necrosis factor receptor binding	4/1033	30/18369	0.0853866	0.497697	0.4592	9966/970/1896/7185	4
GO:0008187	GO:0008187	poly-pyrimidine tract binding	4/1033	30/18369	0.0853866	0.497697	0.4592	27303/340529/5937/202559	4
GO:0016811	GO:0016811	hydrolase activity, acting on carbon-nitrogen (but not peptide) bonds, in linear amides	7/1033	68/18369	0.0867679	0.497697	0.4592	374569/7052/9734/2272/64579/9759/686	7
GO:0004970	GO:0004970	ionotropic glutamate receptor activity	3/1033	19/18369	0.0877967	0.497697	0.4592	2904/2903/2893	3
GO:0005248	GO:0005248	voltage-gated sodium channel activity	3/1033	19/18369	0.0877967	0.497697	0.4592	259232/53373/6324	3
GO:0005520	GO:0005520	insulin-like growth factor binding	3/1033	19/18369	0.0877967	0.497697	0.4592	3487/347252/1490	3
GO:0042800	GO:0042800	histone H3K4 methyltransferase activity	3/1033	19/18369	0.0877967	0.497697	0.4592	26040/58508/23067	3
GO:0046935	GO:0046935	1-phosphatidylinositol-3-kinase regulator activity	3/1033	19/18369	0.0877967	0.497697	0.4592	23533/8660/122809	3
GO:0022824	GO:0022824	transmitter-gated monoatomic ion channel activity	6/1033	56/18369	0.0934026	0.522939	0.482489	1143/2904/1136/2903/2556/2893	6
GO:0022835	GO:0022835	transmitter-gated channel activity	6/1033	56/18369	0.0934026	0.522939	0.482489	1143/2904/1136/2903/2556/2893	6
GO:0140297	GO:0140297	DNA-binding transcription factor binding	34/1033	478/18369	0.0945447	0.526086	0.485393	4760/27063/84660/860/4808/11122/3399/5916/4853/6776/9734/133522/65992/3400/604/5629/8904/28514/9612/6663/9759/10370/3054/3728/1613/51085/6875/6714/6938/8202/26043/7091/9969/6777	34
GO:0019887	GO:0019887	protein kinase regulator activity	15/1033	184/18369	0.0954512	0.527892	0.487058	2066/51422/81617/54997/1950/6464/26610/6788/92597/253260/8660/1026/891/1028/57551	15
GO:0042826	GO:0042826	histone deacetylase binding	11/1033	126/18369	0.0977542	0.535569	0.494142	3303/27063/3642/3304/5071/991/9734/7153/3838/9612/9759	11
GO:0017075	GO:0017075	syntaxin-1 binding	3/1033	20/18369	0.099161	0.535569	0.494142	10814/23025/8773	3
GO:0050145	GO:0050145	nucleoside monophosphate kinase activity	3/1033	20/18369	0.099161	0.535569	0.494142	84433/1740/9414	3
GO:0070063	GO:0070063	RNA polymerase binding	6/1033	57/18369	0.0997071	0.535569	0.494142	7538/26610/57654/57466/27161/8202	6
GO:0019209	GO:0019209	kinase activator activity	12/1033	141/18369	0.0997919	0.535569	0.494142	2066/51422/81617/1950/6464/6788/92597/253260/8660/1026/891/57551	12
GO:0042923	GO:0042923	neuropeptide binding	4/1033	32/18369	0.102775	0.548337	0.505923	10316/4985/6653/6752	4
GO:0015187	GO:0015187	glycine transmembrane transporter activity	2/1033	10/18369	0.105352	0.549163	0.506685	140679/92745	2
GO:0030023	GO:0030023	extracellular matrix constituent conferring elasticity	2/1033	10/18369	0.105352	0.549163	0.506685	2199/84034	2
GO:0032050	GO:0032050	clathrin heavy chain binding	2/1033	10/18369	0.105352	0.549163	0.506685	57214/9892	2
GO:1904680	GO:1904680	peptide transmembrane transporter activity	2/1033	10/18369	0.105352	0.549163	0.506685	1015/51296	2
GO:0045309	GO:0045309	protein phosphorylated amino acid binding	6/1033	58/18369	0.10623	0.550527	0.507943	23624/6461/3667/5774/6464/57466	6
GO:0032266	GO:0032266	phosphatidylinositol-3-phosphate binding	5/1033	45/18369	0.106828	0.550527	0.507943	57158/157680/91404/23161/55102	5
GO:0043539	GO:0043539	protein serine/threonine kinase activator activity	7/1033	72/18369	0.109339	0.559715	0.51642	81617/6464/6788/253260/8660/891/57551	7
GO:0044325	GO:0044325	transmembrane transporter binding	11/1033	129/18369	0.11051	0.559715	0.51642	89/4842/23630/489/6804/57628/706/817/6714/9196/288	11
GO:0015377	GO:0015377	chloride:monoatomic cation symporter activity	3/1033	21/18369	0.111079	0.559715	0.51642	6571/6529/84561	3
GO:0035173	GO:0035173	histone kinase activity	3/1033	21/18369	0.111079	0.559715	0.51642	9252/6790/9212	3
GO:0001784	GO:0001784	phosphotyrosine residue binding	5/1033	47/18369	0.122701	0.589482	0.543885	23624/6461/3667/5774/6464	5
GO:0009975	GO:0009975	cyclase activity	3/1033	22/18369	0.123512	0.589482	0.543885	26007/115/4881	3
GO:0035014	GO:0035014	phosphatidylinositol 3-kinase regulator activity	3/1033	22/18369	0.123512	0.589482	0.543885	23533/8660/122809	3
GO:0001161	GO:0001161	intronic transcription regulatory region sequence-specific DNA binding	2/1033	11/18369	0.124136	0.589482	0.543885	79977/604	2
GO:0004143	GO:0004143	diacylglycerol kinase activity	2/1033	11/18369	0.124136	0.589482	0.543885	160851/9162	2
GO:0005024	GO:0005024	transforming growth factor beta receptor activity	2/1033	11/18369	0.124136	0.589482	0.543885	7049/7048	2
GO:0008503	GO:0008503	benzodiazepine receptor activity	2/1033	11/18369	0.124136	0.589482	0.543885	2556/706	2
GO:0016725	GO:0016725	oxidoreductase activity, acting on CH or CH2 groups	2/1033	11/18369	0.124136	0.589482	0.543885	1576/7498	2
GO:0022889	GO:0022889	serine transmembrane transporter activity	2/1033	11/18369	0.124136	0.589482	0.543885	92745/256987	2
GO:0034713	GO:0034713	type I transforming growth factor beta receptor binding	2/1033	11/18369	0.124136	0.589482	0.543885	4091/7048	2
GO:0043522	GO:0043522	leucine zipper domain binding	2/1033	11/18369	0.124136	0.589482	0.543885	5074/1613	2
GO:0042277	GO:0042277	peptide binding	23/1033	317/18369	0.126915	0.594098	0.548144	10316/206338/4883/2904/7433/290/1410/29953/348/4985/6653/774/2903/57214/64084/590/22871/3838/2893/3841/3416/6752/4881	23
GO:0001098	GO:0001098	basal transcription machinery binding	6/1033	61/18369	0.127073	0.594098	0.548144	26610/57654/57466/27161/8202/84298	6
GO:0001099	GO:0001099	basal RNA polymerase II transcription machinery binding	6/1033	61/18369	0.127073	0.594098	0.548144	26610/57654/57466/27161/8202/84298	6
GO:0001786	GO:0001786	phosphatidylserine binding	6/1033	62/18369	0.13443	0.609527	0.562379	57158/304/6860/8904/558/3312	6
GO:0051020	GO:0051020	GTPase binding	22/1033	304/18369	0.135567	0.609527	0.562379	1730/220441/148170/152273/160622/6653/1894/55088/22841/4644/78992/81624/5905/4645/129049/121512/1613/1795/9732/6093/4301/9827	22
GO:0003950	GO:0003950	NAD+ ADP-ribosyltransferase activity	3/1033	23/18369	0.136421	0.609527	0.562379	64761/54625/116969	3
GO:0005160	GO:0005160	transforming growth factor beta receptor binding	3/1033	23/18369	0.136421	0.609527	0.562379	4091/7049/7048	3
GO:0015296	GO:0015296	monoatomic anion:monoatomic cation symporter activity	3/1033	23/18369	0.136421	0.609527	0.562379	6571/6529/84561	3
GO:0016849	GO:0016849	phosphorus-oxygen lyase activity	3/1033	23/18369	0.136421	0.609527	0.562379	26007/115/4881	3
GO:0030215	GO:0030215	semaphorin receptor binding	3/1033	23/18369	0.136421	0.609527	0.562379	10501/223117/57556	3
GO:0140103	GO:0140103	catalytic activity, acting on a glycoprotein	3/1033	23/18369	0.136421	0.609527	0.562379	10331/51301/2650	3
GO:1990404	GO:1990404	NAD+-protein ADP-ribosyltransferase activity	3/1033	23/18369	0.136421	0.609527	0.562379	64761/54625/116969	3
GO:0005080	GO:0005080	protein kinase C binding	5/1033	49/18369	0.139597	0.617436	0.569676	3667/59341/9734/7153/6714	5
GO:0001618	GO:0001618	virus receptor activity	7/1033	77/18369	0.141478	0.617436	0.569676	3383/3303/290/3304/558/3416/50848	7
GO:0000146	GO:0000146	microfilament motor activity	4/1033	36/18369	0.141856	0.617436	0.569676	4644/4645/55930/79784	4
GO:0016776	GO:0016776	phosphotransferase activity, phosphate group as acceptor	4/1033	36/18369	0.141856	0.617436	0.569676	84433/117283/1740/9414	4
GO:0030955	GO:0030955	potassium ion binding	2/1033	12/18369	0.143637	0.617436	0.569676	3739/9759	2
GO:0035497	GO:0035497	cAMP response element binding	2/1033	12/18369	0.143637	0.617436	0.569676	90993/6938	2
GO:0086080	GO:0086080	protein binding involved in heterotypic cell-cell adhesion	2/1033	12/18369	0.143637	0.617436	0.569676	3728/4345	2
GO:0097027	GO:0097027	ubiquitin-protein transferase activator activity	2/1033	12/18369	0.143637	0.617436	0.569676	991/5193	2
GO:0000149	GO:0000149	SNARE binding	9/1033	107/18369	0.147895	0.617442	0.569682	10814/6860/23025/6804/53373/10802/8773/9871/9892	9
GO:0015108	GO:0015108	chloride transmembrane transporter activity	9/1033	107/18369	0.147895	0.617442	0.569682	6571/57030/54102/6529/84561/2556/1364/343450/1188	9
GO:0140272	GO:0140272	exogenous protein binding	7/1033	78/18369	0.1484	0.617442	0.569682	3383/3303/290/3304/558/3416/50848	7
GO:0018024	GO:0018024	histone lysine N-methyltransferase activity	5/1033	50/18369	0.148407	0.617442	0.569682	26040/79091/58508/55209/23067	5
GO:0070851	GO:0070851	growth factor receptor binding	11/1033	137/18369	0.148932	0.617442	0.569682	2066/23624/5159/5155/5154/7424/2202/1950/6464/5156/6714	11
GO:0008093	GO:0008093	cytoskeletal anchor activity	3/1033	24/18369	0.149766	0.617442	0.569682	283431/3728/288	3
GO:0008331	GO:0008331	high voltage-gated calcium channel activity	3/1033	24/18369	0.149766	0.617442	0.569682	778/774/777	3
GO:0008395	GO:0008395	steroid hydroxylase activity	3/1033	24/18369	0.149766	0.617442	0.569682	1576/1551/1577	3
GO:0070412	GO:0070412	R-SMAD binding	3/1033	24/18369	0.149766	0.617442	0.569682	27063/4091/57154	3
GO:0004386	GO:0004386	helicase activity	12/1033	153/18369	0.15329	0.629113	0.58045	91351/26038/1106/89797/80119/257218/55601/9044/1974/7486/55345/2068	12
GO:0015081	GO:0015081	sodium ion transmembrane transporter activity	12/1033	155/18369	0.163429	0.642819	0.593096	259232/6571/57030/6337/6527/55117/6529/53373/92745/6324/6535/357	12
GO:0035255	GO:0035255	ionotropic glutamate receptor binding	3/1033	25/18369	0.163506	0.642819	0.593096	22941/4983/152404	3
GO:0070330	GO:0070330	aromatase activity	3/1033	25/18369	0.163506	0.642819	0.593096	1576/1551/1577	3
GO:0008253	GO:0008253	5'-nucleotidase activity	2/1033	13/18369	0.163717	0.642819	0.593096	284958/56953	2
GO:0010854	GO:0010854	adenylate cyclase regulator activity	2/1033	13/18369	0.163717	0.642819	0.593096	2150/84059	2
GO:0031432	GO:0031432	titin binding	2/1033	13/18369	0.163717	0.642819	0.593096	27063/817	2
GO:0034450	GO:0034450	ubiquitin-ubiquitin ligase activity	2/1033	13/18369	0.163717	0.642819	0.593096	51366/22888	2
GO:0034595	GO:0034595	phosphatidylinositol phosphate 5-phosphatase activity	2/1033	13/18369	0.163717	0.642819	0.593096	200576/3635	2
GO:0035259	GO:0035259	nuclear glucocorticoid receptor binding	2/1033	13/18369	0.163717	0.642819	0.593096	9612/6777	2
GO:0097157	GO:0097157	pre-mRNA intronic binding	2/1033	13/18369	0.163717	0.642819	0.593096	1996/221662	2
GO:0030674	GO:0030674	protein-macromolecule adaptor activity	25/1033	361/18369	0.165475	0.646922	0.596882	29760/10053/283431/482/6461/3667/7373/6464/55070/6804/9414/9043/85363/22941/8660/3054/23140/8773/3728/3312/288/143098/59345/2888/2068	25
GO:0098960	GO:0098960	postsynaptic neurotransmitter receptor activity	5/1033	52/18369	0.166703	0.648924	0.598729	1143/2904/1136/2903/2893	5
GO:0016757	GO:0016757	glycosyltransferase activity	19/1033	266/18369	0.169812	0.658203	0.60729	10331/2525/4242/2527/64761/53947/51301/81849/2650/2523/133688/10690/84920/54625/116969/84899/6487/64409/2651	19
GO:0005230	GO:0005230	extracellular ligand-gated monoatomic ion channel activity	6/1033	67/18369	0.174047	0.667513	0.615879	1143/2904/1136/2903/2556/2893	6
GO:0019825	GO:0019825	oxygen binding	4/1033	39/18369	0.174422	0.667513	0.615879	3040/1576/1551/1577	4
GO:0071949	GO:0071949	FAD binding	4/1033	39/18369	0.174422	0.667513	0.615879	7498/56605/55289/5625	4
GO:0008528	GO:0008528	G protein-coupled peptide receptor activity	11/1033	142/18369	0.176031	0.669306	0.617534	10316/4883/2150/10663/7433/57537/4985/2811/51554/6752/4881	11
GO:0061629	GO:0061629	RNA polymerase II-specific DNA-binding transcription factor binding	24/1033	348/18369	0.176366	0.669306	0.617534	4760/27063/84660/4808/11122/5916/4853/9734/133522/65992/3400/5629/8904/28514/9612/9759/10370/51085/6875/6714/8202/26043/9969/6777	24
GO:0015294	GO:0015294	solute:monoatomic cation symporter activity	9/1033	112/18369	0.178791	0.674092	0.62195	6571/57030/51296/140679/6527/55117/6529/84561/6535	9
GO:0005545	GO:0005545	1-phosphatidylinositol binding	2/1033	14/18369	0.184248	0.674092	0.62195	23001/9892	2
GO:0016307	GO:0016307	phosphatidylinositol phosphate kinase activity	2/1033	14/18369	0.184248	0.674092	0.62195	200576/8394	2
GO:0019855	GO:0019855	calcium channel inhibitor activity	2/1033	14/18369	0.184248	0.674092	0.62195	2150/6804	2
GO:0043138	GO:0043138	3'-5' DNA helicase activity	2/1033	14/18369	0.184248	0.674092	0.62195	89797/7486	2
GO:0044594	GO:0044594	17-beta-hydroxysteroid dehydrogenase (NAD+) activity	2/1033	14/18369	0.184248	0.674092	0.62195	51170/51171	2
GO:0061578	GO:0061578	K63-linked deubiquitinase activity	2/1033	14/18369	0.184248	0.674092	0.62195	8239/55432	2
GO:0070411	GO:0070411	I-SMAD binding	2/1033	14/18369	0.184248	0.674092	0.62195	4091/57154	2
GO:0015171	GO:0015171	amino acid transmembrane transporter activity	7/1033	83/18369	0.185268	0.674092	0.62195	57030/140679/55117/6529/222642/92745/256987	7
GO:0038024	GO:0038024	cargo receptor activity	7/1033	83/18369	0.185268	0.674092	0.62195	921/53353/8492/6653/51554/80975/4040	7
GO:0140938	GO:0140938	histone H3 methyltransferase activity	4/1033	40/18369	0.185803	0.674092	0.62195	26040/58508/55209/23067	4
GO:0001227	GO:0001227	DNA-binding transcription repressor activity, RNA polymerase II-specific	21/1033	303/18369	0.18946	0.677658	0.62524	84684/23440/639/1602/3642/100381270/79192/79755/90993/26508/9572/79191/7020/5463/604/5629/83463/6304/51222/51085/148156	21
GO:0042578	GO:0042578	phosphoric ester hydrolase activity	24/1033	352/18369	0.190873	0.677658	0.62524	168448/8612/54704/5208/5774/5784/11122/284958/1848/57546/200576/5789/2139/152926/118924/5793/994/1033/5797/8654/5332/56953/5802/3635	24
GO:0051536	GO:0051536	iron-sulfur cluster binding	6/1033	69/18369	0.191098	0.677658	0.62524	7498/4729/2110/18/5980/2068	6
GO:0051540	GO:0051540	metal cluster binding	6/1033	69/18369	0.191098	0.677658	0.62524	7498/4729/2110/18/5980/2068	6
GO:0005242	GO:0005242	inward rectifier potassium channel activity	3/1033	27/18369	0.192016	0.677658	0.62524	3763/9424/3770	3
GO:0008066	GO:0008066	glutamate receptor activity	3/1033	27/18369	0.192016	0.677658	0.62524	2904/2903/2893	3
GO:0051959	GO:0051959	dynein light intermediate chain binding	3/1033	27/18369	0.192016	0.677658	0.62524	283234/146754/127602	3
GO:0030374	GO:0030374	nuclear receptor coactivator activity	5/1033	55/18369	0.195684	0.687083	0.633936	84660/133522/8202/9969/55749	5
GO:0019955	GO:0019955	cytokine binding	10/1033	130/18369	0.196201	0.687083	0.633936	3953/8828/375387/7538/114990/3676/7049/3977/4681/7048	10
GO:0050660	GO:0050660	flavin adenine dinucleotide binding	7/1033	85/18369	0.200984	0.694386	0.640674	7498/4842/10587/2110/56605/55289/5625	7
GO:0008252	GO:0008252	nucleotidase activity	2/1033	15/18369	0.205116	0.694386	0.640674	284958/56953	2
GO:0015378	GO:0015378	sodium:chloride symporter activity	2/1033	15/18369	0.205116	0.694386	0.640674	6571/6529	2
GO:0016846	GO:0016846	carbon-sulfur lyase activity	2/1033	15/18369	0.205116	0.694386	0.640674	56267/51540	2
GO:0030553	GO:0030553	cGMP binding	2/1033	15/18369	0.205116	0.694386	0.640674	5592/8654	2
GO:0043024	GO:0043024	ribosomal small subunit binding	2/1033	15/18369	0.205116	0.694386	0.640674	132864/5292	2
GO:0046965	GO:0046965	nuclear retinoid X receptor binding	2/1033	15/18369	0.205116	0.694386	0.640674	5916/9612	2
GO:1990380	GO:1990380	K48-linked deubiquitinase activity	2/1033	15/18369	0.205116	0.694386	0.640674	8239/55432	2
GO:0005416	GO:0005416	amino acid:monoatomic cation symporter activity	3/1033	28/18369	0.206708	0.694386	0.640674	140679/55117/6529	3
GO:0043236	GO:0043236	laminin binding	3/1033	28/18369	0.206708	0.694386	0.640674	3956/57211/4059	3
GO:0045499	GO:0045499	chemorepellent activity	3/1033	28/18369	0.206708	0.694386	0.640674	10501/223117/57556	3
GO:0051117	GO:0051117	ATPase binding	7/1033	86/18369	0.209029	0.694711	0.640974	482/5774/10312/8926/84899/6714/85409	7
GO:0016758	GO:0016758	hexosyltransferase activity	14/1033	195/18369	0.209031	0.694711	0.640974	10331/2525/4242/2527/53947/51301/2650/2523/133688/10690/84920/84899/64409/2651	14
GO:0005085	GO:0005085	guanyl-nucleotide exchange factor activity	16/1033	227/18369	0.209223	0.694711	0.640974	25791/152273/1950/1894/9639/221002/9649/50618/23101/54509/8925/121512/1795/9732/57572/9827	16
GO:0001217	GO:0001217	DNA-binding transcription repressor activity	21/1033	308/18369	0.209868	0.694711	0.640974	84684/23440/639/1602/3642/100381270/79192/79755/90993/26508/9572/79191/7020/5463/604/5629/83463/6304/51222/51085/148156	21
GO:0001653	GO:0001653	peptide receptor activity	11/1033	148/18369	0.211377	0.697159	0.643233	10316/4883/2150/10663/7433/57537/4985/2811/51554/6752/4881	11
GO:0005543	GO:0005543	phospholipid binding	31/1033	475/18369	0.21875	0.709969	0.655051	57158/304/4763/6860/134829/348/84073/1902/6464/23025/7474/53373/8904/558/10156/117583/27132/9468/23001/157680/91404/23161/2886/4983/3312/55102/100271927/64089/8324/57154/9892	31
GO:0048156	GO:0048156	tau protein binding	4/1033	43/18369	0.221263	0.709969	0.655051	3306/348/57551/6093	4
GO:0005217	GO:0005217	intracellular ligand-gated monoatomic ion channel activity	3/1033	29/18369	0.221642	0.709969	0.655051	6261/55283/53373	3
GO:0005251	GO:0005251	delayed rectifier potassium channel activity	3/1033	29/18369	0.221642	0.709969	0.655051	3739/170850/23630	3
GO:0046875	GO:0046875	ephrin receptor binding	3/1033	29/18369	0.221642	0.709969	0.655051	6464/56899/6714	3
GO:0070325	GO:0070325	lipoprotein particle receptor binding	3/1033	29/18369	0.221642	0.709969	0.655051	5649/255738/348	3
GO:0005159	GO:0005159	insulin-like growth factor receptor binding	2/1033	16/18369	0.226219	0.709969	0.655051	3667/6464	2
GO:0008191	GO:0008191	metalloendopeptidase inhibitor activity	2/1033	16/18369	0.226219	0.709969	0.655051	6695/684	2
GO:0015355	GO:0015355	secondary active monocarboxylate transmembrane transporter activity	2/1033	16/18369	0.226219	0.709969	0.655051	140679/6529	2
GO:0015373	GO:0015373	monoatomic anion:sodium symporter activity	2/1033	16/18369	0.226219	0.709969	0.655051	6571/6529	2
GO:0017081	GO:0017081	chloride channel regulator activity	2/1033	16/18369	0.226219	0.709969	0.655051	6804/6446	2
GO:0019841	GO:0019841	retinol binding	2/1033	16/18369	0.226219	0.709969	0.655051	116362/9227	2
GO:0045125	GO:0045125	bioactive lipid receptor activity	2/1033	16/18369	0.226219	0.709969	0.655051	10161/1902	2
GO:0048038	GO:0048038	quinone binding	2/1033	16/18369	0.226219	0.709969	0.655051	2110/84869	2
GO:0005178	GO:0005178	integrin binding	11/1033	151/18369	0.230089	0.719622	0.663958	1015/10085/3383/89/2674/3791/1490/3676/4323/6714/50848	11
GO:0019210	GO:0019210	kinase inhibitor activity	4/1033	44/18369	0.233459	0.727656	0.67137	54997/1026/1028/4040	4
GO:0005516	GO:0005516	calmodulin binding	14/1033	200/18369	0.236138	0.728004	0.671692	6261/4842/2669/59341/23025/4644/6004/6645/4645/55930/817/3707/79784/120	14
GO:0005254	GO:0005254	chloride channel activity	6/1033	74/18369	0.23625	0.728004	0.671692	57030/54102/2556/1364/343450/1188	6
GO:0071813	GO:0071813	lipoprotein particle binding	3/1033	30/18369	0.236782	0.728004	0.671692	255738/348/6653	3
GO:0071814	GO:0071814	protein-lipid complex binding	3/1033	30/18369	0.236782	0.728004	0.671692	255738/348/6653	3
GO:0005267	GO:0005267	potassium channel activity	9/1033	121/18369	0.240806	0.728325	0.671988	3763/3739/170850/23630/9424/131096/343450/3770/9196	9
GO:0020037	GO:0020037	heme binding	10/1033	137/18369	0.242273	0.728325	0.671988	3040/1576/1551/7173/4842/1577/9572/5742/6714/53905	10
GO:0004712	GO:0004712	protein serine/threonine/tyrosine kinase activity	4/1033	45/18369	0.245814	0.728325	0.671988	646643/6790/6446/9212	4
GO:0019894	GO:0019894	kinesin binding	4/1033	45/18369	0.245814	0.728325	0.671988	9639/64084/9043/85300	4
GO:0035254	GO:0035254	glutamate receptor binding	4/1033	45/18369	0.245814	0.728325	0.671988	80852/22941/4983/152404	4
GO:0016279	GO:0016279	protein-lysine N-methyltransferase activity	5/1033	60/18369	0.24736	0.728325	0.671988	26040/79091/58508/55209/23067	5
GO:0016805	GO:0016805	dipeptidase activity	2/1033	17/18369	0.247465	0.728325	0.671988	64180/10404	2
GO:0022848	GO:0022848	acetylcholine-gated monoatomic cation-selective channel activity	2/1033	17/18369	0.247465	0.728325	0.671988	1143/1136	2
GO:0030169	GO:0030169	low-density lipoprotein particle binding	2/1033	17/18369	0.247465	0.728325	0.671988	255738/6653	2
GO:0031420	GO:0031420	alkali metal ion binding	2/1033	17/18369	0.247465	0.728325	0.671988	3739/9759	2
GO:0046624	GO:0046624	sphingolipid transporter activity	2/1033	17/18369	0.247465	0.728325	0.671988	388931/124976	2
GO:0052742	GO:0052742	phosphatidylinositol kinase activity	2/1033	17/18369	0.247465	0.728325	0.671988	200576/8394	2
GO:0070628	GO:0070628	proteasome binding	2/1033	17/18369	0.247465	0.728325	0.671988	3397/23198	2
GO:0051082	GO:0051082	unfolded protein binding	9/1033	122/18369	0.248128	0.728325	0.671988	3324/3303/3327/3304/1410/3306/6447/56605/3312	9
GO:0031624	GO:0031624	ubiquitin conjugating enzyme binding	3/1033	31/18369	0.252092	0.732844	0.676157	5071/54941/90025	3
GO:0043425	GO:0043425	bHLH transcription factor binding	3/1033	31/18369	0.252092	0.732844	0.676157	860/3399/6938	3
GO:0051059	GO:0051059	NF-kappaB binding	3/1033	31/18369	0.252092	0.732844	0.676157	4853/8904/6875	3
GO:0008509	GO:0008509	monoatomic anion transmembrane transporter activity	9/1033	123/18369	0.255525	0.740451	0.683176	6571/57030/54102/6529/84561/2556/1364/343450/1188	9
GO:0016278	GO:0016278	lysine N-methyltransferase activity	5/1033	61/18369	0.2581	0.741407	0.684058	26040/79091/58508/55209/23067	5
GO:0015175	GO:0015175	neutral L-amino acid transmembrane transporter activity	4/1033	46/18369	0.258307	0.741407	0.684058	140679/55117/92745/256987	4
GO:0042887	GO:0042887	amide transmembrane transporter activity	4/1033	46/18369	0.258307	0.741407	0.684058	1015/57030/51296/92745	4
GO:0051219	GO:0051219	phosphoprotein binding	7/1033	92/18369	0.259587	0.74273	0.685278	23624/6461/3667/5774/6464/57466/6714	7
GO:0001972	GO:0001972	retinoic acid binding	2/1033	18/18369	0.26877	0.758544	0.69987	9227/7026	2
GO:0004303	GO:0004303	estradiol 17-beta-dehydrogenase activity	2/1033	18/18369	0.26877	0.758544	0.69987	51170/51171	2
GO:0005346	GO:0005346	purine ribonucleotide transmembrane transporter activity	2/1033	18/18369	0.26877	0.758544	0.69987	63910/51000	2
GO:0050811	GO:0050811	GABA receptor binding	2/1033	18/18369	0.26877	0.758544	0.69987	2066/375323	2
GO:0015079	GO:0015079	potassium ion transmembrane transporter activity	11/1033	157/18369	0.269296	0.758544	0.69987	3763/57030/3739/170850/23630/9424/84561/131096/343450/3770/9196	11
GO:0061631	GO:0061631	ubiquitin conjugating enzyme activity	3/1033	33/18369	0.283089	0.786009	0.72521	27338/11065/57448	3
GO:0005044	GO:0005044	scavenger receptor activity	4/1033	48/18369	0.28364	0.786009	0.72521	921/8492/51554/80975	4
GO:0017046	GO:0017046	peptide hormone binding	4/1033	48/18369	0.28364	0.786009	0.72521	4883/7433/3416/4881	4
GO:0032813	GO:0032813	tumor necrosis factor receptor superfamily binding	4/1033	48/18369	0.28364	0.786009	0.72521	9966/970/1896/7185	4
GO:0070888	GO:0070888	E-box binding	4/1033	48/18369	0.28364	0.786009	0.72521	63973/4760/9572/6938	4
GO:0015370	GO:0015370	solute:sodium symporter activity	6/1033	79/18369	0.284246	0.786009	0.72521	6571/57030/6527/55117/6529/6535	6
GO:0004857	GO:0004857	enzyme inhibitor activity	23/1033	359/18369	0.288376	0.78768	0.726752	5858/304/2150/718/6695/84059/3730/114794/54997/6692/132864/80119/684/6447/57448/1026/94274/10653/1028/23145/4040/6093/286204	23
GO:0004407	GO:0004407	histone deacetylase activity	2/1033	19/18369	0.290061	0.78768	0.726752	9734/9759	2
GO:0005326	GO:0005326	neurotransmitter transmembrane transporter activity	2/1033	19/18369	0.290061	0.78768	0.726752	57030/55117	2
GO:0022840	GO:0022840	leak channel activity	2/1033	19/18369	0.290061	0.78768	0.726752	259232/9424	2
GO:0022842	GO:0022842	narrow pore channel activity	2/1033	19/18369	0.290061	0.78768	0.726752	259232/9424	2
GO:0061608	GO:0061608	nuclear import signal receptor activity	2/1033	19/18369	0.290061	0.78768	0.726752	3838/3841	2
GO:0015293	GO:0015293	symporter activity	10/1033	144/18369	0.29176	0.78993	0.728828	6571/57030/388931/51296/140679/6527/55117/6529/84561/6535	10
GO:0031072	GO:0031072	heat shock protein binding	9/1033	128/18369	0.293495	0.792261	0.730978	3303/3791/3304/3306/7538/79091/5071/3312/26973	9
GO:0030332	GO:0030332	cyclin binding	3/1033	34/18369	0.298713	0.801576	0.739573	3642/1026/90025	3
GO:0071889	GO:0071889	14-3-3 protein binding	3/1033	34/18369	0.298713	0.801576	0.739573	9750/7538/8660	3
GO:0042054	GO:0042054	histone methyltransferase activity	5/1033	65/18369	0.30203	0.808086	0.745579	26040/79091/58508/55209/23067	5
GO:0030527	GO:0030527	structural constituent of chromatin	7/1033	97/18369	0.304085	0.809862	0.747217	8970/8349/8337/723790/8334/85236/1058	7
GO:0140097	GO:0140097	catalytic activity, acting on DNA	16/1033	245/18369	0.304479	0.809862	0.747217	729453/26038/1106/89797/80119/257218/2186/7153/5980/9044/79915/1789/7486/27443/4255/2068	16
GO:0015485	GO:0015485	cholesterol binding	4/1033	50/18369	0.309316	0.820321	0.756868	54847/150696/222642/706	4
GO:0010314	GO:0010314	phosphatidylinositol-5-phosphate binding	2/1033	20/18369	0.311272	0.820708	0.757225	57158/91404	2
GO:0070300	GO:0070300	phosphatidic acid binding	2/1033	20/18369	0.311272	0.820708	0.757225	57158/91404	2
GO:0030594	GO:0030594	neurotransmitter receptor activity	7/1033	98/18369	0.313173	0.820746	0.75726	1143/2904/1136/2903/2556/706/2893	7
GO:0046906	GO:0046906	tetrapyrrole binding	10/1033	147/18369	0.313767	0.820746	0.75726	3040/1576/1551/7173/4842/1577/9572/5742/6714/53905	10
GO:0016209	GO:0016209	antioxidant activity	6/1033	82/18369	0.314001	0.820746	0.75726	3040/7173/10587/348/5742/53905	6
GO:0005496	GO:0005496	steroid binding	7/1033	99/18369	0.32231	0.840044	0.775066	1576/54847/150696/344838/10265/222642/706	7
GO:0005343	GO:0005343	organic acid:sodium symporter activity	3/1033	36/18369	0.330065	0.851516	0.78565	55117/6529/6535	3
GO:0043531	GO:0043531	ADP binding	3/1033	36/18369	0.330065	0.851516	0.78565	58/51422/26973	3
GO:0000295	GO:0000295	adenine nucleotide transmembrane transporter activity	2/1033	21/18369	0.332345	0.851516	0.78565	63910/51000	2
GO:0008373	GO:0008373	sialyltransferase activity	2/1033	21/18369	0.332345	0.851516	0.78565	81849/6487	2
GO:0015464	GO:0015464	acetylcholine receptor activity	2/1033	21/18369	0.332345	0.851516	0.78565	1143/1136	2
GO:0033558	GO:0033558	protein lysine deacetylase activity	2/1033	21/18369	0.332345	0.851516	0.78565	9734/9759	2
GO:0042562	GO:0042562	hormone binding	6/1033	84/18369	0.334107	0.851622	0.785747	4883/7433/6464/706/3416/4881	6
GO:0005245	GO:0005245	voltage-gated calcium channel activity	4/1033	52/18369	0.335203	0.851622	0.785747	6261/778/774/777	4
GO:0005544	GO:0005544	calcium-dependent phospholipid binding	4/1033	52/18369	0.335203	0.851622	0.785747	304/6860/8904/27132	4
GO:0072341	GO:0072341	modified amino acid binding	6/1033	85/18369	0.344217	0.856625	0.790364	57158/304/6860/8904/558/3312	6
GO:0044389	GO:0044389	ubiquitin-like protein ligase binding	20/1033	320/18369	0.345195	0.856625	0.790364	3303/3304/4091/199720/55070/5071/65992/257218/6790/2272/5905/11065/55432/1026/7185/891/3312/26043/85409/22888	20
GO:0005109	GO:0005109	frizzled binding	3/1033	37/18369	0.345739	0.856625	0.790364	7474/4040/8324	3
GO:0019213	GO:0019213	deacetylase activity	3/1033	37/18369	0.345739	0.856625	0.790364	9734/64579/9759	3
GO:0042162	GO:0042162	telomeric DNA binding	3/1033	37/18369	0.345739	0.856625	0.790364	80119/79618/7486	3
GO:0044390	GO:0044390	ubiquitin-like protein conjugating enzyme binding	3/1033	37/18369	0.345739	0.856625	0.790364	5071/54941/90025	3
GO:0045505	GO:0045505	dynein intermediate chain binding	3/1033	37/18369	0.345739	0.856625	0.790364	23732/146754/127602	3
GO:0061650	GO:0061650	ubiquitin-like protein conjugating enzyme activity	3/1033	37/18369	0.345739	0.856625	0.790364	27338/11065/57448	3
GO:0050661	GO:0050661	NADP binding	4/1033	53/18369	0.348185	0.856625	0.790364	554235/4842/53905/84869	4
GO:0050997	GO:0050997	quaternary ammonium group binding	4/1033	53/18369	0.348185	0.856625	0.790364	4763/1136/590/9468	4
GO:0005283	GO:0005283	amino acid:sodium symporter activity	2/1033	22/18369	0.353228	0.856625	0.790364	55117/6529	2
GO:0010851	GO:0010851	cyclase regulator activity	2/1033	22/18369	0.353228	0.856625	0.790364	2150/84059	2
GO:0016004	GO:0016004	phospholipase activator activity	2/1033	22/18369	0.353228	0.856625	0.790364	1950/6714	2
GO:0019956	GO:0019956	chemokine binding	2/1033	22/18369	0.353228	0.856625	0.790364	7538/3676	2
GO:0031683	GO:0031683	G-protein beta/gamma-subunit complex binding	2/1033	22/18369	0.353228	0.856625	0.790364	23533/2774	2
GO:0050321	GO:0050321	tau-protein kinase activity	2/1033	22/18369	0.353228	0.856625	0.790364	57551/6093	2
GO:0120020	GO:0120020	cholesterol transfer activity	2/1033	22/18369	0.353228	0.856625	0.790364	348/706	2
GO:0017022	GO:0017022	myosin binding	5/1033	70/18369	0.358298	0.8643	0.797445	58/6804/558/5865/85409	5
GO:0030276	GO:0030276	clathrin binding	5/1033	70/18369	0.358298	0.8643	0.797445	10053/6860/84073/57214/9892	5
GO:0005501	GO:0005501	retinoid binding	3/1033	38/18369	0.361377	0.864596	0.797718	116362/9227/7026	3
GO:0019840	GO:0019840	isoprenoid binding	3/1033	38/18369	0.361377	0.864596	0.797718	116362/9227/7026	3
GO:0005253	GO:0005253	monoatomic anion channel activity	6/1033	87/18369	0.364517	0.864596	0.797718	57030/54102/2556/1364/343450/1188	6
GO:0016922	GO:0016922	nuclear receptor binding	9/1033	138/18369	0.372894	0.864596	0.797718	84660/5916/133522/5629/9612/6714/8202/9969/6777	9
GO:0005385	GO:0005385	zinc ion transmembrane transporter activity	2/1033	23/18369	0.373876	0.864596	0.797718	55630/148867	2
GO:0050699	GO:0050699	WW domain binding	2/1033	23/18369	0.373876	0.864596	0.797718	6337/79056	2
GO:0120015	GO:0120015	sterol transfer activity	2/1033	23/18369	0.373876	0.864596	0.797718	348/706	2
GO:0004601	GO:0004601	peroxidase activity	4/1033	55/18369	0.374153	0.864596	0.797718	3040/7173/5742/53905	4
GO:0043178	GO:0043178	alcohol binding	6/1033	88/18369	0.374691	0.864596	0.797718	54847/116362/150696/222642/9227/706	6
GO:0016712	GO:0016712	oxidoreductase activity, acting on paired donors, with incorporation or reduction of molecular oxygen, reduced flavin or flavoprotein as one donor, and incorporation of one atom of oxygen	3/1033	39/18369	0.376957	0.864596	0.797718	1576/1551/1577	3
GO:0030331	GO:0030331	nuclear estrogen receptor binding	3/1033	39/18369	0.376957	0.864596	0.797718	84660/133522/6714	3
GO:0140299	GO:0140299	small molecule sensor activity	3/1033	39/18369	0.376957	0.864596	0.797718	729453/59341/57156	3
GO:0004860	GO:0004860	protein kinase inhibitor activity	3/1033	40/18369	0.392456	0.864596	0.797718	54997/1026/1028	3
GO:0005540	GO:0005540	hyaluronic acid binding	2/1033	24/18369	0.39425	0.864596	0.797718	3617/57214	2
GO:0015216	GO:0015216	purine nucleotide transmembrane transporter activity	2/1033	24/18369	0.39425	0.864596	0.797718	63910/51000	2
GO:0042974	GO:0042974	nuclear retinoic acid receptor binding	2/1033	24/18369	0.39425	0.864596	0.797718	5916/9612	2
GO:0050750	GO:0050750	low-density lipoprotein particle receptor binding	2/1033	24/18369	0.39425	0.864596	0.797718	255738/348	2
GO:0051139	GO:0051139	metal cation:proton antiporter activity	2/1033	24/18369	0.39425	0.864596	0.797718	57030/92745	2
GO:0055106	GO:0055106	ubiquitin-protein transferase regulator activity	2/1033	24/18369	0.39425	0.864596	0.797718	991/5193	2
GO:0140358	GO:0140358	P-type transmembrane transporter activity	2/1033	24/18369	0.39425	0.864596	0.797718	489/79572	2
GO:1902936	GO:1902936	phosphatidylinositol bisphosphate binding	7/1033	107/18369	0.396487	0.864596	0.797718	57158/304/134829/53373/91404/8324/9892	7
GO:0015103	GO:0015103	inorganic anion transmembrane transporter activity	9/1033	141/18369	0.397182	0.864596	0.797718	6571/57030/54102/6529/84561/2556/1364/343450/1188	9
GO:0016684	GO:0016684	oxidoreductase activity, acting on peroxide as acceptor	4/1033	57/18369	0.400031	0.864596	0.797718	3040/7173/5742/53905	4
GO:0070279	GO:0070279	vitamin B6 binding	4/1033	57/18369	0.400031	0.864596	0.797718	56267/18/51540/283970	4
GO:0033218	GO:0033218	amide binding	24/1033	400/18369	0.401247	0.864596	0.797718	10316/206338/4883/2904/7433/290/1410/29953/348/4985/6653/774/2903/57214/79646/64084/590/22871/3838/2893/3841/3416/6752/4881	24
GO:0051539	GO:0051539	4 iron, 4 sulfur cluster binding	3/1033	41/18369	0.407854	0.864596	0.797718	2110/5980/2068	3
GO:0003678	GO:0003678	DNA helicase activity	4/1033	58/18369	0.412904	0.864596	0.797718	89797/80119/7486/2068	4
GO:0001637	GO:0001637	G protein-coupled chemoattractant receptor activity	2/1033	25/18369	0.414315	0.864596	0.797718	10663/51554	2
GO:0004950	GO:0004950	chemokine receptor activity	2/1033	25/18369	0.414315	0.864596	0.797718	10663/51554	2
GO:0008483	GO:0008483	transaminase activity	2/1033	25/18369	0.414315	0.864596	0.797718	56267/18	2
GO:0051537	GO:0051537	2 iron, 2 sulfur cluster binding	2/1033	25/18369	0.414315	0.864596	0.797718	7498/4729	2
GO:0060229	GO:0060229	lipase activator activity	2/1033	25/18369	0.414315	0.864596	0.797718	1950/6714	2
GO:0030547	GO:0030547	signaling receptor inhibitor activity	3/1033	42/18369	0.423132	0.864596	0.797718	255738/3547/10468	3
GO:0043014	GO:0043014	alpha-tubulin binding	3/1033	42/18369	0.423132	0.864596	0.797718	59341/57609/57551	3
GO:0032934	GO:0032934	sterol binding	4/1033	59/18369	0.425716	0.864596	0.797718	54847/150696/222642/706	4
GO:0030414	GO:0030414	peptidase inhibitor activity	11/1033	180/18369	0.432737	0.864596	0.797718	5858/718/6695/3730/6692/684/57448/10653/23145/6093/286204	11
GO:0008139	GO:0008139	nuclear localization sequence binding	2/1033	26/18369	0.434041	0.864596	0.797718	3838/3841	2
GO:0015295	GO:0015295	solute:proton symporter activity	2/1033	26/18369	0.434041	0.864596	0.797718	51296/140679	2
GO:0016769	GO:0016769	transferase activity, transferring nitrogenous groups	2/1033	26/18369	0.434041	0.864596	0.797718	56267/18	2
GO:0030507	GO:0030507	spectrin binding	2/1033	26/18369	0.434041	0.864596	0.797718	10083/288	2
GO:0034593	GO:0034593	phosphatidylinositol bisphosphate phosphatase activity	2/1033	26/18369	0.434041	0.864596	0.797718	200576/3635	2
GO:0097602	GO:0097602	cullin family protein binding	2/1033	26/18369	0.434041	0.864596	0.797718	5071/90293	2
GO:0098918	GO:0098918	structural constituent of synapse	2/1033	26/18369	0.434041	0.864596	0.797718	26059/22941	2
GO:0004722	GO:0004722	protein serine/threonine phosphatase activity	6/1033	94/18369	0.435645	0.864596	0.797718	168448/54704/1848/57546/152926/1033	6
GO:0019205	GO:0019205	nucleobase-containing compound kinase activity	3/1033	43/18369	0.438272	0.864596	0.797718	84433/1740/9414	3
GO:0004439	GO:0004439	phosphatidylinositol-4,5-bisphosphate 5-phosphatase activity	1/1033	10/18369	0.439507	0.864596	0.797718	3635	1
GO:0005522	GO:0005522	profilin binding	1/1033	10/18369	0.439507	0.864596	0.797718	7456	1
GO:0008172	GO:0008172	S-methyltransferase activity	1/1033	10/18369	0.439507	0.864596	0.797718	4255	1
GO:0008190	GO:0008190	eukaryotic initiation factor 4E binding	1/1033	10/18369	0.439507	0.864596	0.797718	100127983	1
GO:0008330	GO:0008330	protein tyrosine/threonine phosphatase activity	1/1033	10/18369	0.439507	0.864596	0.797718	1848	1
GO:0008641	GO:0008641	ubiquitin-like modifier activating enzyme activity	1/1033	10/18369	0.439507	0.864596	0.797718	7318	1
GO:0015114	GO:0015114	phosphate ion transmembrane transporter activity	1/1033	10/18369	0.439507	0.864596	0.797718	57030	1
GO:0015643	GO:0015643	toxic substance binding	1/1033	10/18369	0.439507	0.864596	0.797718	53947	1
GO:0016175	GO:0016175	superoxide-generating NAD(P)H oxidase activity	1/1033	10/18369	0.439507	0.864596	0.797718	53905	1
GO:0016176	GO:0016176	superoxide-generating NADPH oxidase activator activity	1/1033	10/18369	0.439507	0.864596	0.797718	5155	1
GO:0016595	GO:0016595	glutamate binding	1/1033	10/18369	0.439507	0.864596	0.797718	2904	1
GO:0016634	GO:0016634	oxidoreductase activity, acting on the CH-CH group of donors, oxygen as acceptor	1/1033	10/18369	0.439507	0.864596	0.797718	55289	1
GO:0019203	GO:0019203	carbohydrate phosphatase activity	1/1033	10/18369	0.439507	0.864596	0.797718	5208	1
GO:0030957	GO:0030957	Tat protein binding	1/1033	10/18369	0.439507	0.864596	0.797718	28514	1
GO:0031720	GO:0031720	haptoglobin binding	1/1033	10/18369	0.439507	0.864596	0.797718	3040	1
GO:0032356	GO:0032356	oxidized DNA binding	1/1033	10/18369	0.439507	0.864596	0.797718	7486	1
GO:0033550	GO:0033550	MAP kinase tyrosine phosphatase activity	1/1033	10/18369	0.439507	0.864596	0.797718	1848	1
GO:0034594	GO:0034594	phosphatidylinositol trisphosphate phosphatase activity	1/1033	10/18369	0.439507	0.864596	0.797718	3635	1
GO:0047134	GO:0047134	protein-disulfide reductase (NAD(P)) activity	1/1033	10/18369	0.439507	0.864596	0.797718	10587	1
GO:0050308	GO:0050308	sugar-phosphatase activity	1/1033	10/18369	0.439507	0.864596	0.797718	5208	1
GO:0051864	GO:0051864	histone H3K36 demethylase activity	1/1033	10/18369	0.439507	0.864596	0.797718	23133	1
GO:0052740	GO:0052740	1-acyl-2-lysophosphatidylserine acylhydrolase activity	1/1033	10/18369	0.439507	0.864596	0.797718	9388	1
GO:0052813	GO:0052813	phosphatidylinositol bisphosphate kinase activity	1/1033	10/18369	0.439507	0.864596	0.797718	8394	1
GO:0070008	GO:0070008	serine-type exopeptidase activity	1/1033	10/18369	0.439507	0.864596	0.797718	3249	1
GO:0070097	GO:0070097	delta-catenin binding	1/1033	10/18369	0.439507	0.864596	0.797718	11122	1
GO:0070567	GO:0070567	cytidylyltransferase activity	1/1033	10/18369	0.439507	0.864596	0.797718	9468	1
GO:0070739	GO:0070739	protein-glutamic acid ligase activity	1/1033	10/18369	0.439507	0.864596	0.797718	284076	1
GO:0070740	GO:0070740	tubulin-glutamic acid ligase activity	1/1033	10/18369	0.439507	0.864596	0.797718	284076	1
GO:0140463	GO:0140463	chromatin-protein adaptor activity	1/1033	10/18369	0.439507	0.864596	0.797718	23140	1
GO:0035064	GO:0035064	methylated histone binding	5/1033	78/18369	0.448476	0.864596	0.797718	26038/2186/22823/23133/23140	5
GO:0008138	GO:0008138	protein tyrosine/serine/threonine phosphatase activity	3/1033	44/18369	0.453258	0.864596	0.797718	168448/1848/1033	3
GO:0016810	GO:0016810	hydrolase activity, acting on carbon-nitrogen (but not peptide) bonds	8/1033	131/18369	0.457508	0.864596	0.797718	374569/7052/9734/2272/113179/64579/9759/686	8
GO:0048306	GO:0048306	calcium-dependent protein binding	4/1033	62/18369	0.463675	0.864596	0.797718	10814/4842/11075/6804	4
GO:0098631	GO:0098631	cell adhesion mediator activity	4/1033	62/18369	0.463675	0.864596	0.797718	4072/4059/3728/4345	4
GO:0001222	GO:0001222	transcription corepressor binding	3/1033	45/18369	0.468076	0.864596	0.797718	9572/604/22823	3
GO:0019842	GO:0019842	vitamin binding	9/1033	150/18369	0.469944	0.864596	0.797718	116362/10265/9227/79646/56267/18/51540/283970/55214	9
GO:0033293	GO:0033293	monocarboxylic acid binding	5/1033	80/18369	0.470604	0.864596	0.797718	116362/3399/9227/55289/7026	5
GO:0140034	GO:0140034	methylation-dependent protein binding	5/1033	80/18369	0.470604	0.864596	0.797718	26038/2186/22823/23133/23140	5
GO:0000182	GO:0000182	rDNA binding	1/1033	11/18369	0.471044	0.864596	0.797718	54796	1
GO:0004016	GO:0004016	adenylate cyclase activity	1/1033	11/18369	0.471044	0.864596	0.797718	115	1
GO:0004862	GO:0004862	cAMP-dependent protein kinase inhibitor activity	1/1033	11/18369	0.471044	0.864596	0.797718	51422	1
GO:0005078	GO:0005078	MAP-kinase scaffold activity	1/1033	11/18369	0.471044	0.864596	0.797718	9043	1
GO:0005247	GO:0005247	voltage-gated chloride channel activity	1/1033	11/18369	0.471044	0.864596	0.797718	1188	1
GO:0005347	GO:0005347	ATP transmembrane transporter activity	1/1033	11/18369	0.471044	0.864596	0.797718	63910	1
GO:0008504	GO:0008504	monoamine transmembrane transporter activity	1/1033	11/18369	0.471044	0.864596	0.797718	6571	1
GO:0015173	GO:0015173	aromatic amino acid transmembrane transporter activity	1/1033	11/18369	0.471044	0.864596	0.797718	92745	1
GO:0015658	GO:0015658	branched-chain amino acid transmembrane transporter activity	1/1033	11/18369	0.471044	0.864596	0.797718	55117	1
GO:0016594	GO:0016594	glycine binding	1/1033	11/18369	0.471044	0.864596	0.797718	2904	1
GO:0016670	GO:0016670	oxidoreductase activity, acting on a sulfur group of donors, oxygen as acceptor	1/1033	11/18369	0.471044	0.864596	0.797718	56605	1
GO:0016783	GO:0016783	sulfurtransferase activity	1/1033	11/18369	0.471044	0.864596	0.797718	348180	1
GO:0019911	GO:0019911	structural constituent of myelin sheath	1/1033	11/18369	0.471044	0.864596	0.797718	51090	1
GO:0031996	GO:0031996	thioesterase binding	1/1033	11/18369	0.471044	0.864596	0.797718	7185	1
GO:0032404	GO:0032404	mismatch repair complex binding	1/1033	11/18369	0.471044	0.864596	0.797718	7486	1
GO:0042166	GO:0042166	acetylcholine binding	1/1033	11/18369	0.471044	0.864596	0.797718	1136	1
GO:0046790	GO:0046790	virion binding	1/1033	11/18369	0.471044	0.864596	0.797718	304	1
GO:0052739	GO:0052739	phosphatidylserine 1-acylhydrolase activity	1/1033	11/18369	0.471044	0.864596	0.797718	9388	1
GO:0099508	GO:0099508	voltage-gated monoatomic ion channel activity involved in regulation of presynaptic membrane potential	1/1033	11/18369	0.471044	0.864596	0.797718	3739	1
GO:0102545	GO:0102545	phosphatidyl phospholipase B activity	1/1033	11/18369	0.471044	0.864596	0.797718	374569	1
GO:0015215	GO:0015215	nucleotide transmembrane transporter activity	2/1033	28/18369	0.472379	0.864596	0.797718	63910/51000	2
GO:0016645	GO:0016645	oxidoreductase activity, acting on the CH-NH group of donors	2/1033	28/18369	0.472379	0.864596	0.797718	2110/5625	2
GO:0035250	GO:0035250	UDP-galactosyltransferase activity	2/1033	28/18369	0.472379	0.864596	0.797718	10331/53947	2
GO:0008170	GO:0008170	N-methyltransferase activity	6/1033	99/18369	0.485625	0.864596	0.797718	26040/79091/58508/55209/23067/60487	6
GO:0000287	GO:0000287	magnesium ion binding	13/1033	223/18369	0.487729	0.864596	0.797718	9252/2669/54997/148229/80119/2139/5347/6788/7153/83594/11165/7486/375449	13
GO:0046966	GO:0046966	nuclear thyroid hormone receptor binding	2/1033	29/18369	0.490952	0.864596	0.797718	8202/9969	2
GO:0070273	GO:0070273	phosphatidylinositol-4-phosphate binding	2/1033	29/18369	0.490952	0.864596	0.797718	57158/91404	2
GO:0005546	GO:0005546	phosphatidylinositol-4,5-bisphosphate binding	5/1033	82/18369	0.492444	0.864596	0.797718	57158/304/91404/8324/9892	5
GO:0004180	GO:0004180	carboxypeptidase activity	3/1033	47/18369	0.497151	0.864596	0.797718	119587/8532/10404	3
GO:0008188	GO:0008188	neuropeptide receptor activity	3/1033	47/18369	0.497151	0.864596	0.797718	10316/57537/6752	3
GO:0019212	GO:0019212	phosphatase inhibitor activity	3/1033	47/18369	0.497151	0.864596	0.797718	114794/54997/94274	3
GO:0031490	GO:0031490	chromatin DNA binding	7/1033	118/18369	0.497913	0.864596	0.797718	79977/57822/3642/860/9760/57459/604	7
GO:0015179	GO:0015179	L-amino acid transmembrane transporter activity	4/1033	65/18369	0.500709	0.864596	0.797718	57030/140679/92745/256987	4
GO:0000340	GO:0000340	RNA 7-methylguanosine cap binding	1/1033	12/18369	0.500808	0.864596	0.797718	27161	1
GO:0004652	GO:0004652	polynucleotide adenylyltransferase activity	1/1033	12/18369	0.500808	0.864596	0.797718	115572	1
GO:0004859	GO:0004859	phospholipase inhibitor activity	1/1033	12/18369	0.500808	0.864596	0.797718	304	1
GO:0005095	GO:0005095	GTPase inhibitor activity	1/1033	12/18369	0.500808	0.864596	0.797718	132864	1
GO:0005165	GO:0005165	neurotrophin receptor binding	1/1033	12/18369	0.500808	0.864596	0.797718	6464	1
GO:0005243	GO:0005243	gap junction channel activity	1/1033	12/18369	0.500808	0.864596	0.797718	2697	1
GO:0008499	GO:0008499	UDP-galactose:beta-N-acetylglucosamine beta-1,3-galactosyltransferase activity	1/1033	12/18369	0.500808	0.864596	0.797718	10331	1
GO:0016423	GO:0016423	tRNA (guanine) methyltransferase activity	1/1033	12/18369	0.500808	0.864596	0.797718	60487	1
GO:0016668	GO:0016668	oxidoreductase activity, acting on a sulfur group of donors, NAD(P) as acceptor	1/1033	12/18369	0.500808	0.864596	0.797718	10587	1
GO:0017154	GO:0017154	semaphorin receptor activity	1/1033	12/18369	0.500808	0.864596	0.797718	8828	1
GO:0031543	GO:0031543	peptidyl-proline dioxygenase activity	1/1033	12/18369	0.500808	0.864596	0.797718	55214	1
GO:0033130	GO:0033130	acetylcholine receptor binding	1/1033	12/18369	0.500808	0.864596	0.797718	9378	1
GO:0035197	GO:0035197	siRNA binding	1/1033	12/18369	0.500808	0.864596	0.797718	27161	1
GO:0046030	GO:0046030	inositol trisphosphate phosphatase activity	1/1033	12/18369	0.500808	0.864596	0.797718	3635	1
GO:0046974	GO:0046974	histone H3K9 methyltransferase activity	1/1033	12/18369	0.500808	0.864596	0.797718	55209	1
GO:0046975	GO:0046975	histone H3K36 methyltransferase activity	1/1033	12/18369	0.500808	0.864596	0.797718	55209	1
GO:0097677	GO:0097677	STAT family protein binding	1/1033	12/18369	0.500808	0.864596	0.797718	11122	1
GO:0106019	GO:0106019	phosphatidylinositol-4,5-bisphosphate phosphatase activity	1/1033	12/18369	0.500808	0.864596	0.797718	3635	1
GO:0140161	GO:0140161	monocarboxylate:sodium symporter activity	1/1033	12/18369	0.500808	0.864596	0.797718	6529	1
GO:0008236	GO:0008236	serine-type peptidase activity	11/1033	190/18369	0.504836	0.864596	0.797718	3249/5649/255738/8492/164656/6768/57628/5654/80975/1804/4323	11
GO:0004693	GO:0004693	cyclin-dependent protein serine/threonine kinase activity	2/1033	30/18369	0.509108	0.864596	0.797718	5129/896	2
GO:0005184	GO:0005184	neuropeptide hormone activity	2/1033	30/18369	0.509108	0.864596	0.797718	116/7425	2
GO:0031210	GO:0031210	phosphatidylcholine binding	2/1033	30/18369	0.509108	0.864596	0.797718	4763/9468	2
GO:0052866	GO:0052866	phosphatidylinositol phosphate phosphatase activity	2/1033	30/18369	0.509108	0.864596	0.797718	200576/3635	2
GO:0070566	GO:0070566	adenylyltransferase activity	2/1033	30/18369	0.509108	0.864596	0.797718	2272/115572	2
GO:0097472	GO:0097472	cyclin-dependent protein kinase activity	2/1033	30/18369	0.509108	0.864596	0.797718	5129/896	2
GO:0140142	GO:0140142	nucleocytoplasmic carrier activity	2/1033	30/18369	0.509108	0.864596	0.797718	3838/3841	2
GO:0004866	GO:0004866	endopeptidase inhibitor activity	10/1033	173/18369	0.510845	0.864596	0.797718	5858/718/6695/3730/6692/684/57448/10653/6093/286204	10
GO:0005048	GO:0005048	signal sequence binding	3/1033	48/18369	0.511385	0.864596	0.797718	57214/3838/3841	3
GO:0097110	GO:0097110	scaffold protein binding	4/1033	66/18369	0.512806	0.864596	0.797718	4842/28514/22871/6714	4
GO:0005504	GO:0005504	fatty acid binding	3/1033	49/18369	0.525403	0.864596	0.797718	116362/3399/55289	3
GO:0016763	GO:0016763	pentosyltransferase activity	3/1033	49/18369	0.525403	0.864596	0.797718	64761/54625/116969	3
GO:1901505	GO:1901505	carbohydrate derivative transmembrane transporter activity	3/1033	49/18369	0.525403	0.864596	0.797718	51296/63910/51000	3
GO:0140030	GO:0140030	modification-dependent protein binding	10/1033	175/18369	0.525657	0.864596	0.797718	26038/2186/23198/22823/23133/23140/65980/3416/54454/55023	10
GO:0001968	GO:0001968	fibronectin binding	2/1033	31/18369	0.526833	0.864596	0.797718	1490/3676	2
GO:0004181	GO:0004181	metallocarboxypeptidase activity	2/1033	31/18369	0.526833	0.864596	0.797718	119587/8532	2
GO:0005231	GO:0005231	excitatory extracellular ligand-gated monoatomic ion channel activity	2/1033	31/18369	0.526833	0.864596	0.797718	1143/1136	2
GO:0008378	GO:0008378	galactosyltransferase activity	2/1033	31/18369	0.526833	0.864596	0.797718	10331/53947	2
GO:0022884	GO:0022884	macromolecule transmembrane transporter activity	2/1033	31/18369	0.526833	0.864596	0.797718	54847/51296	2
GO:0033764	GO:0033764	steroid dehydrogenase activity, acting on the CH-OH group of donors, NAD or NADP as acceptor	2/1033	31/18369	0.526833	0.864596	0.797718	51170/51171	2
GO:0048019	GO:0048019	receptor antagonist activity	2/1033	31/18369	0.526833	0.864596	0.797718	3547/10468	2
GO:0051427	GO:0051427	hormone receptor binding	2/1033	31/18369	0.526833	0.864596	0.797718	116/4879	2
GO:0140597	GO:0140597	protein carrier chaperone	2/1033	31/18369	0.526833	0.864596	0.797718	3312/285521	2
GO:0031625	GO:0031625	ubiquitin protein ligase binding	17/1033	301/18369	0.528544	0.864596	0.797718	3303/3304/4091/199720/55070/5071/257218/6790/2272/5905/55432/1026/7185/3312/26043/85409/22888	17
GO:0004000	GO:0004000	adenosine deaminase activity	1/1033	13/18369	0.528899	0.864596	0.797718	113179	1
GO:0004312	GO:0004312	fatty acid synthase activity	1/1033	13/18369	0.528899	0.864596	0.797718	84869	1
GO:0004535	GO:0004535	poly(A)-specific ribonuclease activity	1/1033	13/18369	0.528899	0.864596	0.797718	201626	1
GO:0004865	GO:0004865	protein serine/threonine phosphatase inhibitor activity	1/1033	13/18369	0.528899	0.864596	0.797718	94274	1
GO:0005436	GO:0005436	sodium:phosphate symporter activity	1/1033	13/18369	0.528899	0.864596	0.797718	57030	1
GO:0008603	GO:0008603	cAMP-dependent protein kinase regulator activity	1/1033	13/18369	0.528899	0.864596	0.797718	51422	1
GO:0017017	GO:0017017	MAP kinase tyrosine/serine/threonine phosphatase activity	1/1033	13/18369	0.528899	0.864596	0.797718	1848	1
GO:0022851	GO:0022851	GABA-gated chloride ion channel activity	1/1033	13/18369	0.528899	0.864596	0.797718	2556	1
GO:0031994	GO:0031994	insulin-like growth factor I binding	1/1033	13/18369	0.528899	0.864596	0.797718	3487	1
GO:0032454	GO:0032454	histone H3K9 demethylase activity	1/1033	13/18369	0.528899	0.864596	0.797718	23133	1
GO:0039706	GO:0039706	co-receptor binding	1/1033	13/18369	0.528899	0.864596	0.797718	652	1
GO:0050998	GO:0050998	nitric-oxide synthase binding	1/1033	13/18369	0.528899	0.864596	0.797718	9722	1
GO:0051011	GO:0051011	microtubule minus-end binding	1/1033	13/18369	0.528899	0.864596	0.797718	23499	1
GO:0061575	GO:0061575	cyclin-dependent protein serine/threonine kinase activator activity	1/1033	13/18369	0.528899	0.864596	0.797718	891	1
GO:0140537	GO:0140537	transcription regulator activator activity	1/1033	13/18369	0.528899	0.864596	0.797718	860	1
GO:1901338	GO:1901338	catecholamine binding	1/1033	13/18369	0.528899	0.864596	0.797718	151	1
GO:1902282	GO:1902282	voltage-gated potassium channel activity involved in ventricular cardiac muscle cell action potential repolarization	1/1033	13/18369	0.528899	0.864596	0.797718	23630	1
GO:0017171	GO:0017171	serine hydrolase activity	11/1033	194/18369	0.53304	0.864596	0.797718	3249/5649/255738/8492/164656/6768/57628/5654/80975/1804/4323	11
GO:0061134	GO:0061134	peptidase regulator activity	13/1033	230/18369	0.533281	0.864596	0.797718	5858/718/6695/3730/6692/489/684/23198/57448/10653/23145/6093/286204	13
GO:0019905	GO:0019905	syntaxin binding	4/1033	68/18369	0.536585	0.864596	0.797718	10814/23025/53373/8773	4
GO:0015932	GO:0015932	nucleobase-containing compound transmembrane transporter activity	3/1033	50/18369	0.539196	0.864596	0.797718	54847/63910/51000	3
GO:0015101	GO:0015101	organic cation transmembrane transporter activity	2/1033	32/18369	0.544119	0.864596	0.797718	222642/79572	2
GO:0022853	GO:0022853	active monoatomic ion transmembrane transporter activity	13/1033	233/18369	0.55242	0.864596	0.797718	6571/57030/51296/140679/6527/55117/6529/10312/489/84561/92745/79572/6535	13
GO:0098632	GO:0098632	cell-cell adhesion mediator activity	3/1033	51/18369	0.552756	0.864596	0.797718	4072/3728/4345	3
GO:0120013	GO:0120013	lipid transfer activity	3/1033	51/18369	0.552756	0.864596	0.797718	348/706/55102	3
GO:1901981	GO:1901981	phosphatidylinositol phosphate binding	10/1033	179/18369	0.554815	0.864596	0.797718	57158/304/134829/53373/157680/91404/23161/55102/8324/9892	10
GO:0004065	GO:0004065	arylsulfatase activity	1/1033	14/18369	0.555411	0.864596	0.797718	79642	1
GO:0005172	GO:0005172	vascular endothelial growth factor receptor binding	1/1033	14/18369	0.555411	0.864596	0.797718	7424	1
GO:0005313	GO:0005313	L-glutamate transmembrane transporter activity	1/1033	14/18369	0.555411	0.864596	0.797718	57030	1
GO:0005344	GO:0005344	oxygen carrier activity	1/1033	14/18369	0.555411	0.864596	0.797718	3040	1
GO:0008195	GO:0008195	phosphatidate phosphatase activity	1/1033	14/18369	0.555411	0.864596	0.797718	8612	1
GO:0015271	GO:0015271	outward rectifier potassium channel activity	1/1033	14/18369	0.555411	0.864596	0.797718	343450	1
GO:0015386	GO:0015386	potassium:proton antiporter activity	1/1033	14/18369	0.555411	0.864596	0.797718	57030	1
GO:0015926	GO:0015926	glucosidase activity	1/1033	14/18369	0.555411	0.864596	0.797718	2595	1
GO:0019992	GO:0019992	diacylglycerol binding	1/1033	14/18369	0.555411	0.864596	0.797718	23025	1
GO:0031404	GO:0031404	chloride ion binding	1/1033	14/18369	0.555411	0.864596	0.797718	4883	1
GO:0032977	GO:0032977	membrane insertase activity	1/1033	14/18369	0.555411	0.864596	0.797718	285521	1
GO:0042043	GO:0042043	neurexin family protein binding	1/1033	14/18369	0.555411	0.864596	0.797718	22871	1
GO:0042577	GO:0042577	lipid phosphatase activity	1/1033	14/18369	0.555411	0.864596	0.797718	8612	1
GO:0043023	GO:0043023	ribosomal large subunit binding	1/1033	14/18369	0.555411	0.864596	0.797718	132864	1
GO:0044548	GO:0044548	S100 protein binding	1/1033	14/18369	0.555411	0.864596	0.797718	79026	1
GO:0071837	GO:0071837	HMG box domain binding	1/1033	14/18369	0.555411	0.864596	0.797718	6938	1
GO:0071933	GO:0071933	Arp2/3 complex binding	1/1033	14/18369	0.555411	0.864596	0.797718	10163	1
GO:0106018	GO:0106018	phosphatidylinositol-3,5-bisphosphate phosphatase activity	1/1033	14/18369	0.555411	0.864596	0.797718	200576	1
GO:1901474	GO:1901474	azole transmembrane transporter activity	1/1033	14/18369	0.555411	0.864596	0.797718	92745	1
GO:1990825	GO:1990825	sequence-specific mRNA binding	1/1033	14/18369	0.555411	0.864596	0.797718	221662	1
GO:0140104	GO:0140104	molecular carrier activity	5/1033	88/18369	0.555744	0.864596	0.797718	3040/3838/3841/3312/285521	5
GO:0008194	GO:0008194	UDP-glycosyltransferase activity	8/1033	143/18369	0.557605	0.866007	0.79902	10331/4242/53947/51301/2650/133688/64409/2651	8
GO:0003725	GO:0003725	double-stranded RNA binding	4/1033	70/18369	0.559765	0.866764	0.799718	91351/23180/55601/27161	4
GO:0015605	GO:0015605	organophosphate ester transmembrane transporter activity	2/1033	33/18369	0.56096	0.866764	0.799718	63910/51000	2
GO:0030551	GO:0030551	cyclic nucleotide binding	2/1033	33/18369	0.56096	0.866764	0.799718	5592/8654	2
GO:0015035	GO:0015035	protein-disulfide reductase activity	2/1033	34/18369	0.57735	0.868962	0.801746	10587/56605	2
GO:0016891	GO:0016891	RNA endonuclease activity, producing 5'-phosphomonoesters	2/1033	34/18369	0.57735	0.868962	0.801746	83594/27161	2
GO:0030296	GO:0030296	protein tyrosine kinase activator activity	2/1033	34/18369	0.57735	0.868962	0.801746	2066/1950	2
GO:0019829	GO:0019829	ATPase-coupled monoatomic cation transmembrane transporter activity	3/1033	53/18369	0.579148	0.868962	0.801746	10312/489/79572	3
GO:0004089	GO:0004089	carbonate dehydratase activity	1/1033	15/18369	0.580432	0.868962	0.801746	762	1
GO:0005237	GO:0005237	inhibitory extracellular ligand-gated monoatomic ion channel activity	1/1033	15/18369	0.580432	0.868962	0.801746	2556	1
GO:0008242	GO:0008242	omega peptidase activity	1/1033	15/18369	0.580432	0.868962	0.801746	29953	1
GO:0010181	GO:0010181	FMN binding	1/1033	15/18369	0.580432	0.868962	0.801746	4842	1
GO:0015562	GO:0015562	efflux transmembrane transporter activity	1/1033	15/18369	0.580432	0.868962	0.801746	2697	1
GO:0015929	GO:0015929	hexosaminidase activity	1/1033	15/18369	0.580432	0.868962	0.801746	57214	1
GO:0032794	GO:0032794	GTPase activating protein binding	1/1033	15/18369	0.580432	0.868962	0.801746	999	1
GO:0042809	GO:0042809	nuclear vitamin D receptor binding	1/1033	15/18369	0.580432	0.868962	0.801746	9969	1
GO:0048531	GO:0048531	beta-1,3-galactosyltransferase activity	1/1033	15/18369	0.580432	0.868962	0.801746	10331	1
GO:0050700	GO:0050700	CARD domain binding	1/1033	15/18369	0.580432	0.868962	0.801746	84433	1
GO:0099103	GO:0099103	channel activator activity	1/1033	15/18369	0.580432	0.868962	0.801746	2150	1
GO:0140036	GO:0140036	ubiquitin-dependent protein binding	1/1033	15/18369	0.580432	0.868962	0.801746	3416	1
GO:0140313	GO:0140313	molecular sequestering activity	1/1033	15/18369	0.580432	0.868962	0.801746	1026	1
GO:1990226	GO:1990226	histone methyltransferase binding	1/1033	15/18369	0.580432	0.868962	0.801746	639	1
GO:0004843	GO:0004843	cysteine-type deubiquitinase activity	6/1033	109/18369	0.580594	0.868962	0.801746	8239/221302/8287/85015/55432/23252	6
GO:0016229	GO:0016229	steroid dehydrogenase activity	2/1033	35/18369	0.593288	0.868962	0.801746	51170/51171	2
GO:0004867	GO:0004867	serine-type endopeptidase inhibitor activity	5/1033	92/18369	0.595691	0.868962	0.801746	5858/6695/3730/6692/10653	5
GO:0004896	GO:0004896	cytokine receptor activity	5/1033	92/18369	0.595691	0.868962	0.801746	2674/3953/10663/51554/3977	5
GO:0008276	GO:0008276	protein methyltransferase activity	5/1033	92/18369	0.595691	0.868962	0.801746	26040/79091/58508/55209/23067	5
GO:0019208	GO:0019208	phosphatase regulator activity	6/1033	111/18369	0.598511	0.868962	0.801746	54704/114794/860/54997/57546/94274	6
GO:0048018	GO:0048018	receptor ligand activity	27/1033	497/18369	0.602707	0.868962	0.801746	116/651/4879/3082/9966/652/653/388581/55908/5155/7425/10501/346389/5154/392255/970/7424/2202/1950/223117/9518/1896/7474/1490/28514/4681/57556	27
GO:0000900	GO:0000900	mRNA regulatory element binding translation repressor activity	1/1033	16/18369	0.604046	0.868962	0.801746	132864	1
GO:0003953	GO:0003953	NAD+ nucleosidase activity	1/1033	16/18369	0.604046	0.868962	0.801746	11141	1
GO:0005402	GO:0005402	carbohydrate:monoatomic cation symporter activity	1/1033	16/18369	0.604046	0.868962	0.801746	6527	1
GO:0015385	GO:0015385	sodium:proton antiporter activity	1/1033	16/18369	0.604046	0.868962	0.801746	92745	1
GO:0017110	GO:0017110	nucleoside diphosphate phosphatase activity	1/1033	16/18369	0.604046	0.868962	0.801746	9583	1
GO:0022841	GO:0022841	potassium ion leak channel activity	1/1033	16/18369	0.604046	0.868962	0.801746	9424	1
GO:0022858	GO:0022858	alanine transmembrane transporter activity	1/1033	16/18369	0.604046	0.868962	0.801746	92745	1
GO:0030297	GO:0030297	transmembrane receptor protein tyrosine kinase activator activity	1/1033	16/18369	0.604046	0.868962	0.801746	1950	1
GO:0031489	GO:0031489	myosin V binding	1/1033	16/18369	0.604046	0.868962	0.801746	5865	1
GO:0047555	GO:0047555	3',5'-cyclic-GMP phosphodiesterase activity	1/1033	16/18369	0.604046	0.868962	0.801746	8654	1
GO:0050135	GO:0050135	NAD(P)+ nucleosidase activity	1/1033	16/18369	0.604046	0.868962	0.801746	11141	1
GO:0050664	GO:0050664	oxidoreductase activity, acting on NAD(P)H, oxygen as acceptor	1/1033	16/18369	0.604046	0.868962	0.801746	53905	1
GO:0050780	GO:0050780	dopamine receptor binding	1/1033	16/18369	0.604046	0.868962	0.801746	54102	1
GO:0055102	GO:0055102	lipase inhibitor activity	1/1033	16/18369	0.604046	0.868962	0.801746	304	1
GO:0061809	GO:0061809	NAD+ nucleotidase, cyclic ADP-ribose generating	1/1033	16/18369	0.604046	0.868962	0.801746	11141	1
GO:0070402	GO:0070402	NADPH binding	1/1033	16/18369	0.604046	0.868962	0.801746	84869	1
GO:0086008	GO:0086008	voltage-gated potassium channel activity involved in cardiac muscle cell action potential repolarization	1/1033	16/18369	0.604046	0.868962	0.801746	23630	1
GO:0140328	GO:0140328	floppase activity	1/1033	16/18369	0.604046	0.868962	0.801746	148229	1
GO:0016597	GO:0016597	amino acid binding	3/1033	55/18369	0.604537	0.868962	0.801746	2904/4842/51540	3
GO:0015248	GO:0015248	sterol transporter activity	2/1033	36/18369	0.608771	0.873664	0.806085	348/706	2
GO:0061135	GO:0061135	endopeptidase regulator activity	10/1033	187/18369	0.610847	0.875258	0.807556	5858/718/6695/3730/6692/684/57448/10653/6093/286204	10
GO:0043130	GO:0043130	ubiquitin binding	5/1033	94/18369	0.614893	0.878027	0.81011	5071/51366/7153/93343/26043	5
GO:0030170	GO:0030170	pyridoxal phosphate binding	3/1033	56/18369	0.616844	0.878027	0.81011	56267/18/283970	3
GO:0005484	GO:0005484	SNAP receptor activity	2/1033	37/18369	0.623802	0.878027	0.81011	6804/8773	2
GO:0016409	GO:0016409	palmitoyltransferase activity	2/1033	37/18369	0.623802	0.878027	0.81011	1374/9227	2
GO:0035198	GO:0035198	miRNA binding	2/1033	37/18369	0.623802	0.878027	0.81011	6659/27161	2
GO:0017018	GO:0017018	myosin phosphatase activity	4/1033	76/18369	0.625308	0.878027	0.81011	168448/1848/152926/1033	4
GO:0000400	GO:0000400	four-way junction DNA binding	1/1033	17/18369	0.626332	0.878027	0.81011	7486	1
GO:0004659	GO:0004659	prenyltransferase activity	1/1033	17/18369	0.626332	0.878027	0.81011	375743	1
GO:0008308	GO:0008308	voltage-gated monoatomic anion channel activity	1/1033	17/18369	0.626332	0.878027	0.81011	1188	1
GO:0008381	GO:0008381	mechanosensitive monoatomic ion channel activity	1/1033	17/18369	0.626332	0.878027	0.81011	59341	1
GO:0008484	GO:0008484	sulfuric ester hydrolase activity	1/1033	17/18369	0.626332	0.878027	0.81011	79642	1
GO:0016755	GO:0016755	aminoacyltransferase activity	1/1033	17/18369	0.626332	0.878027	0.81011	7052	1
GO:0042165	GO:0042165	neurotransmitter binding	1/1033	17/18369	0.626332	0.878027	0.81011	1136	1
GO:0140035	GO:0140035	ubiquitination-like modification-dependent protein binding	1/1033	17/18369	0.626332	0.878027	0.81011	3416	1
GO:0101005	GO:0101005	deubiquitinase activity	6/1033	115/18369	0.633072	0.886105	0.817564	8239/221302/8287/85015/55432/23252	6
GO:0140828	GO:0140828	metal cation:monoatomic cation antiporter activity	2/1033	38/18369	0.638381	0.886949	0.818342	57030/92745	2
GO:0016779	GO:0016779	nucleotidyltransferase activity	8/1033	154/18369	0.64179	0.886949	0.818342	64761/348180/2272/115572/5980/54625/116969/9468	8
GO:0008186	GO:0008186	ATP-dependent activity, acting on RNA	4/1033	78/18369	0.645723	0.886949	0.818342	91351/80119/55601/1974	4
GO:0004708	GO:0004708	MAP kinase kinase activity	1/1033	18/18369	0.647365	0.886949	0.818342	646643	1
GO:0008301	GO:0008301	DNA binding, bending	1/1033	18/18369	0.647365	0.886949	0.818342	7153	1
GO:0008409	GO:0008409	5'-3' exonuclease activity	1/1033	18/18369	0.647365	0.886949	0.818342	54464	1
GO:0008970	GO:0008970	phospholipase A1 activity	1/1033	18/18369	0.647365	0.886949	0.818342	9388	1
GO:0015172	GO:0015172	acidic amino acid transmembrane transporter activity	1/1033	18/18369	0.647365	0.886949	0.818342	57030	1
GO:0033549	GO:0033549	MAP kinase phosphatase activity	1/1033	18/18369	0.647365	0.886949	0.818342	1848	1
GO:0034185	GO:0034185	apolipoprotein binding	1/1033	18/18369	0.647365	0.886949	0.818342	255738	1
GO:0035615	GO:0035615	clathrin adaptor activity	1/1033	18/18369	0.647365	0.886949	0.818342	10053	1
GO:0046527	GO:0046527	glucosyltransferase activity	1/1033	18/18369	0.647365	0.886949	0.818342	84920	1
GO:0052745	GO:0052745	inositol phosphate phosphatase activity	1/1033	18/18369	0.647365	0.886949	0.818342	3635	1
GO:0098641	GO:0098641	cadherin binding involved in cell-cell adhesion	1/1033	18/18369	0.647365	0.886949	0.818342	4072	1
GO:0008227	GO:0008227	G protein-coupled amine receptor activity	2/1033	39/18369	0.652512	0.888631	0.819894	51222/151	2
GO:0015036	GO:0015036	disulfide oxidoreductase activity	2/1033	39/18369	0.652512	0.888631	0.819894	10587/56605	2
GO:0016893	GO:0016893	endonuclease activity, active with either ribo- or deoxyribonucleic acids and producing 5'-phosphomonoesters	2/1033	39/18369	0.652512	0.888631	0.819894	83594/27161	2
GO:0016896	GO:0016896	RNA exonuclease activity, producing 5'-phosphomonoesters	2/1033	39/18369	0.652512	0.888631	0.819894	54464/201626	2
GO:0046982	GO:0046982	protein heterodimerization activity	18/1033	343/18369	0.65357	0.888641	0.819903	4760/8970/10178/8349/8337/723790/5155/5154/482/8334/7168/6790/7153/85236/1058/51085/6875/6938	18
GO:0002020	GO:0002020	protease binding	7/1033	138/18369	0.66398	0.888641	0.819903	147372/5858/304/2150/1277/970/5071	7
GO:0016709	GO:0016709	oxidoreductase activity, acting on paired donors, with incorporation or reduction of molecular oxygen, NAD(P)H as one donor, and incorporation of one atom of oxygen	2/1033	40/18369	0.666199	0.888641	0.819903	1576/4842	2
GO:0046915	GO:0046915	transition metal ion transmembrane transporter activity	2/1033	40/18369	0.666199	0.888641	0.819903	55630/148867	2
GO:0048487	GO:0048487	beta-tubulin binding	2/1033	40/18369	0.666199	0.888641	0.819903	59341/57551	2
GO:0000339	GO:0000339	RNA cap binding	1/1033	19/18369	0.667215	0.888641	0.819903	27161	1
GO:0004653	GO:0004653	polypeptide N-acetylgalactosaminyltransferase activity	1/1033	19/18369	0.667215	0.888641	0.819903	64409	1
GO:0004890	GO:0004890	GABA-A receptor activity	1/1033	19/18369	0.667215	0.888641	0.819903	2556	1
GO:0016918	GO:0016918	retinal binding	1/1033	19/18369	0.667215	0.888641	0.819903	116362	1
GO:0022821	GO:0022821	solute:potassium antiporter activity	1/1033	19/18369	0.667215	0.888641	0.819903	57030	1
GO:0022829	GO:0022829	wide pore channel activity	1/1033	19/18369	0.667215	0.888641	0.819903	2697	1
GO:0030506	GO:0030506	ankyrin binding	1/1033	19/18369	0.667215	0.888641	0.819903	999	1
GO:0051428	GO:0051428	peptide hormone receptor binding	1/1033	19/18369	0.667215	0.888641	0.819903	116	1
GO:0099095	GO:0099095	ligand-gated monoatomic anion channel activity	1/1033	19/18369	0.667215	0.888641	0.819903	2556	1
GO:0140312	GO:0140312	cargo adaptor activity	1/1033	19/18369	0.667215	0.888641	0.819903	10053	1
GO:0008028	GO:0008028	monocarboxylic acid transmembrane transporter activity	3/1033	61/18369	0.674417	0.896915	0.827537	140679/6529/222642	3
GO:0004532	GO:0004532	exoribonuclease activity	2/1033	41/18369	0.679447	0.901675	0.831929	54464/201626	2
GO:0005123	GO:0005123	death receptor binding	1/1033	20/18369	0.685949	0.901675	0.831929	1896	1
GO:0015174	GO:0015174	basic amino acid transmembrane transporter activity	1/1033	20/18369	0.685949	0.901675	0.831929	92745	1
GO:0015662	GO:0015662	P-type ion transporter activity	1/1033	20/18369	0.685949	0.901675	0.831929	489	1
GO:0016500	GO:0016500	protein-hormone receptor activity	1/1033	20/18369	0.685949	0.901675	0.831929	55366	1
GO:0016638	GO:0016638	oxidoreductase activity, acting on the CH-NH2 group of donors	1/1033	20/18369	0.685949	0.901675	0.831929	554235	1
GO:0031418	GO:0031418	L-ascorbic acid binding	1/1033	20/18369	0.685949	0.901675	0.831929	55214	1
GO:0036122	GO:0036122	BMP binding	1/1033	20/18369	0.685949	0.901675	0.831929	4681	1
GO:0035091	GO:0035091	phosphatidylinositol binding	14/1033	275/18369	0.687856	0.902873	0.833035	57158/304/134829/53373/117583/23001/157680/91404/23161/2886/55102/64089/8324/9892	14
GO:0042287	GO:0042287	MHC protein binding	2/1033	42/18369	0.692263	0.907345	0.83716	3902/55016	2
GO:1990841	GO:1990841	promoter-specific chromatin binding	3/1033	63/18369	0.695582	0.907841	0.837618	639/79755/6663	3
GO:0046943	GO:0046943	carboxylic acid transmembrane transporter activity	8/1033	162/18369	0.696911	0.907841	0.837618	57030/140679/55117/6529/222642/92745/256987/6535	8
GO:0005342	GO:0005342	organic acid transmembrane transporter activity	8/1033	163/18369	0.703404	0.907841	0.837618	57030/140679/55117/6529/222642/92745/256987/6535	8
GO:0008656	GO:0008656	cysteine-type endopeptidase activator activity involved in apoptotic process	1/1033	21/18369	0.703629	0.907841	0.837618	489	1
GO:0019200	GO:0019200	carbohydrate kinase activity	1/1033	21/18369	0.703629	0.907841	0.837618	5208	1
GO:0051010	GO:0051010	microtubule plus-end binding	1/1033	21/18369	0.703629	0.907841	0.837618	11004	1
GO:0099186	GO:0099186	structural constituent of postsynapse	1/1033	21/18369	0.703629	0.907841	0.837618	22941	1
GO:0120227	GO:0120227	acyl-CoA binding	1/1033	21/18369	0.703629	0.907841	0.837618	79646	1
GO:0140664	GO:0140664	ATP-dependent DNA damage sensor activity	1/1033	21/18369	0.703629	0.907841	0.837618	729453	1
GO:1990381	GO:1990381	ubiquitin-specific protease binding	1/1033	21/18369	0.703629	0.907841	0.837618	5071	1
GO:0016741	GO:0016741	transferase activity, transferring one-carbon groups	11/1033	221/18369	0.704269	0.907841	0.837618	639/26040/79091/58508/55209/56980/2628/23067/60487/1789/4255	11
GO:0051879	GO:0051879	Hsp90 protein binding	2/1033	43/18369	0.704653	0.907841	0.837618	3791/26973	2
GO:0030145	GO:0030145	manganese ion binding	3/1033	65/18369	0.71569	0.920177	0.849	63929/5292/7486	3
GO:0004864	GO:0004864	protein phosphatase inhibitor activity	2/1033	44/18369	0.716624	0.920177	0.849	114794/94274	2
GO:0016780	GO:0016780	phosphotransferase activity, for other substituted phosphate groups	1/1033	22/18369	0.720315	0.920177	0.849	5281	1
GO:0016881	GO:0016881	acid-amino acid ligase activity	1/1033	22/18369	0.720315	0.920177	0.849	284076	1
GO:0016917	GO:0016917	GABA receptor activity	1/1033	22/18369	0.720315	0.920177	0.849	2556	1
GO:0070034	GO:0070034	telomerase RNA binding	1/1033	22/18369	0.720315	0.920177	0.849	54464	1
GO:0003713	GO:0003713	transcription coactivator activity	14/1033	282/18369	0.722606	0.921806	0.850503	7547/27063/84660/116931/58508/133522/11030/85363/10370/3054/3728/8202/9969/55749	14
GO:0003955	GO:0003955	NAD(P)H dehydrogenase (quinone) activity	2/1033	45/18369	0.728185	0.927617	0.855864	4729/84869	2
GO:0004806	GO:0004806	triglyceride lipase activity	1/1033	23/18369	0.736062	0.930076	0.858134	9388	1
GO:0005212	GO:0005212	structural constituent of eye lens	1/1033	23/18369	0.736062	0.930076	0.858134	1410	1
GO:0008157	GO:0008157	protein phosphatase 1 binding	1/1033	23/18369	0.736062	0.930076	0.858134	89801	1
GO:0017116	GO:0017116	single-stranded DNA helicase activity	1/1033	23/18369	0.736062	0.930076	0.858134	80119	1
GO:0035035	GO:0035035	histone acetyltransferase binding	1/1033	23/18369	0.736062	0.930076	0.858134	10370	1
GO:0008168	GO:0008168	methyltransferase activity	10/1033	208/18369	0.738928	0.930076	0.858134	639/26040/79091/58508/55209/56980/23067/60487/1789/4255	10
GO:0019783	GO:0019783	ubiquitin-like protein peptidase activity	6/1033	130/18369	0.745922	0.930076	0.858134	8239/221302/8287/85015/55432/23252	6
GO:0000030	GO:0000030	mannosyltransferase activity	1/1033	24/18369	0.750924	0.930076	0.858134	84899	1
GO:0003707	GO:0003707	nuclear steroid receptor activity	1/1033	24/18369	0.750924	0.930076	0.858134	9572	1
GO:0003887	GO:0003887	DNA-directed DNA polymerase activity	1/1033	24/18369	0.750924	0.930076	0.858134	5980	1
GO:0004114	GO:0004114	3',5'-cyclic-nucleotide phosphodiesterase activity	1/1033	24/18369	0.750924	0.930076	0.858134	8654	1
GO:0004435	GO:0004435	phosphatidylinositol phospholipase C activity	1/1033	24/18369	0.750924	0.930076	0.858134	5332	1
GO:0004622	GO:0004622	lysophospholipase activity	1/1033	24/18369	0.750924	0.930076	0.858134	374569	1
GO:0005227	GO:0005227	calcium activated cation channel activity	1/1033	24/18369	0.750924	0.930076	0.858134	57156	1
GO:0016505	GO:0016505	peptidase activator activity involved in apoptotic process	1/1033	24/18369	0.750924	0.930076	0.858134	489	1
GO:0016702	GO:0016702	oxidoreductase activity, acting on single donors with incorporation of molecular oxygen, incorporation of two atoms of oxygen	1/1033	24/18369	0.750924	0.930076	0.858134	5742	1
GO:0042625	GO:0042625	ATPase-coupled ion transmembrane transporter activity	1/1033	24/18369	0.750924	0.930076	0.858134	10312	1
GO:0044769	GO:0044769	ATPase activity, coupled to transmembrane movement of ions, rotational mechanism	1/1033	24/18369	0.750924	0.930076	0.858134	10312	1
GO:0046961	GO:0046961	proton-transporting ATPase activity, rotational mechanism	1/1033	24/18369	0.750924	0.930076	0.858134	10312	1
GO:0140612	GO:0140612	DNA damage sensor activity	1/1033	24/18369	0.750924	0.930076	0.858134	729453	1
GO:0008514	GO:0008514	organic anion transmembrane transporter activity	11/1033	230/18369	0.751649	0.930076	0.858134	57030/140679/63910/55117/6529/222642/92745/256987/2697/6535/51000	11
GO:0005200	GO:0005200	structural constituent of cytoskeleton	5/1033	111/18369	0.754856	0.932772	0.860621	58/1496/7168/288/120	5
GO:0005506	GO:0005506	iron ion binding	7/1033	152/18369	0.757736	0.933782	0.861552	3040/1576/1551/7498/1577/23133/55214	7
GO:0043177	GO:0043177	organic acid binding	10/1033	212/18369	0.759769	0.933782	0.861552	3040/2904/116362/4842/3399/9227/55289/7026/51540/55214	10
GO:0016879	GO:0016879	ligase activity, forming carbon-nitrogen bonds	2/1033	48/18369	0.760486	0.933782	0.861552	284076/89978	2
GO:0005355	GO:0005355	glucose transmembrane transporter activity	1/1033	25/18369	0.764949	0.933782	0.861552	6527	1
GO:0015149	GO:0015149	hexose transmembrane transporter activity	1/1033	25/18369	0.764949	0.933782	0.861552	6527	1
GO:0016701	GO:0016701	oxidoreductase activity, acting on single donors with incorporation of molecular oxygen	1/1033	25/18369	0.764949	0.933782	0.861552	5742	1
GO:0017025	GO:0017025	TBP-class protein binding	1/1033	25/18369	0.764949	0.933782	0.861552	9044	1
GO:0030247	GO:0030247	polysaccharide binding	1/1033	25/18369	0.764949	0.933782	0.861552	89801	1
GO:0034237	GO:0034237	protein kinase A regulatory subunit binding	1/1033	25/18369	0.764949	0.933782	0.861552	10163	1
GO:0019888	GO:0019888	protein phosphatase regulator activity	4/1033	92/18369	0.767417	0.933782	0.861552	54704/114794/57546/94274	4
GO:0003684	GO:0003684	damaged DNA binding	3/1033	71/18369	0.769832	0.933782	0.861552	7486/1643/2068	3
GO:0140359	GO:0140359	ABC-type transporter activity	2/1033	49/18369	0.770489	0.933782	0.861552	23461/79572	2
GO:0004175	GO:0004175	endopeptidase activity	21/1033	428/18369	0.771873	0.933782	0.861552	57211/8510/60676/171019/3249/255738/8239/80332/8492/164656/9509/8038/8287/8904/6768/5654/80975/11174/4323/3416/375449	21
GO:0032182	GO:0032182	ubiquitin-like protein binding	5/1033	114/18369	0.775099	0.933782	0.861552	5071/51366/7153/93343/26043	5
GO:0015291	GO:0015291	secondary active transmembrane transporter activity	12/1033	255/18369	0.77698	0.933782	0.861552	1015/6571/57030/388931/51296/140679/6527/55117/6529/84561/92745/6535	12
GO:0043621	GO:0043621	protein self-association	3/1033	72/18369	0.777986	0.933782	0.861552	84433/255738/92	3
GO:0004112	GO:0004112	cyclic-nucleotide phosphodiesterase activity	1/1033	26/18369	0.778186	0.933782	0.861552	8654	1
GO:0004364	GO:0004364	glutathione transferase activity	1/1033	26/18369	0.778186	0.933782	0.861552	2949	1
GO:0008574	GO:0008574	plus-end-directed microtubule motor activity	1/1033	26/18369	0.778186	0.933782	0.861552	9928	1
GO:0019211	GO:0019211	phosphatase activator activity	1/1033	26/18369	0.778186	0.933782	0.861552	860	1
GO:0019789	GO:0019789	SUMO transferase activity	1/1033	26/18369	0.778186	0.933782	0.861552	9759	1
GO:0016504	GO:0016504	peptidase activator activity	2/1033	50/18369	0.780126	0.933782	0.861552	489/23198	2
GO:0016705	GO:0016705	oxidoreductase activity, acting on paired donors, with incorporation or reduction of molecular oxygen	8/1033	177/18369	0.784673	0.933782	0.861552	1576/1551/7173/4842/1577/5742/23133/55214	8
GO:0019003	GO:0019003	GDP binding	3/1033	73/18369	0.7859	0.933782	0.861552	2669/54769/5865	3
GO:0003743	GO:0003743	translation initiation factor activity	2/1033	51/18369	0.789407	0.933782	0.861552	1974/27161	2
GO:0051018	GO:0051018	protein kinase A binding	2/1033	51/18369	0.789407	0.933782	0.861552	80309/10163	2
GO:0061980	GO:0061980	regulatory RNA binding	2/1033	51/18369	0.789407	0.933782	0.861552	6659/27161	2
GO:0001671	GO:0001671	ATPase activator activity	1/1033	27/18369	0.790677	0.933782	0.861552	482	1
GO:0004629	GO:0004629	phospholipase C activity	1/1033	27/18369	0.790677	0.933782	0.861552	5332	1
GO:0004683	GO:0004683	calmodulin-dependent protein kinase activity	1/1033	27/18369	0.790677	0.933782	0.861552	817	1
GO:0009678	GO:0009678	pyrophosphate hydrolysis-driven proton transmembrane transporter activity	1/1033	27/18369	0.790677	0.933782	0.861552	10312	1
GO:0023026	GO:0023026	MHC class II protein complex binding	1/1033	27/18369	0.790677	0.933782	0.861552	3312	1
GO:0038187	GO:0038187	pattern recognition receptor activity	1/1033	27/18369	0.790677	0.933782	0.861552	85363	1
GO:0140326	GO:0140326	ATPase-coupled intramembrane lipid transporter activity	1/1033	27/18369	0.790677	0.933782	0.861552	148229	1
GO:0004521	GO:0004521	RNA endonuclease activity	3/1033	74/18369	0.793579	0.93599	0.86359	85463/83594/27161	3
GO:0031406	GO:0031406	carboxylic acid binding	9/1033	200/18369	0.798451	0.940513	0.867763	2904/116362/4842/3399/9227/55289/7026/51540/55214	9
GO:0042393	GO:0042393	histone binding	11/1033	241/18369	0.802193	0.941574	0.868742	26038/1106/58508/2186/23198/22823/23133/23140/65980/54454/55023	11
GO:0015145	GO:0015145	monosaccharide transmembrane transporter activity	1/1033	28/18369	0.802466	0.941574	0.868742	6527	1
GO:0051393	GO:0051393	alpha-actinin binding	1/1033	28/18369	0.802466	0.941574	0.868742	11122	1
GO:0015078	GO:0015078	proton transmembrane transporter activity	6/1033	140/18369	0.805843	0.941898	0.869041	6571/57030/51296/140679/10312/92745	6
GO:0019903	GO:0019903	protein phosphatase binding	6/1033	140/18369	0.805843	0.941898	0.869041	9961/11122/4751/8660/3728/89801	6
GO:0003724	GO:0003724	RNA helicase activity	3/1033	76/18369	0.808249	0.941898	0.869041	91351/55601/1974	3
GO:0008757	GO:0008757	S-adenosylmethionine-dependent methyltransferase activity	7/1033	162/18369	0.812134	0.941898	0.869041	26040/79091/58508/55209/23067/60487/1789	7
GO:0003785	GO:0003785	actin monomer binding	1/1033	29/18369	0.813592	0.941898	0.869041	22837	1
GO:0043325	GO:0043325	phosphatidylinositol-3,4-bisphosphate binding	1/1033	29/18369	0.813592	0.941898	0.869041	91404	1
GO:0051861	GO:0051861	glycolipid binding	1/1033	29/18369	0.813592	0.941898	0.869041	3306	1
GO:0042626	GO:0042626	ATPase-coupled transmembrane transporter activity	4/1033	99/18369	0.814676	0.941898	0.869041	23461/10312/489/79572	4
GO:0004869	GO:0004869	cysteine-type endopeptidase inhibitor activity	2/1033	54/18369	0.815204	0.941898	0.869041	6695/57448	2
GO:0008374	GO:0008374	O-acyltransferase activity	2/1033	54/18369	0.815204	0.941898	0.869041	1374/9227	2
GO:0008408	GO:0008408	3'-5' exonuclease activity	2/1033	54/18369	0.815204	0.941898	0.869041	201626/7486	2
GO:0016667	GO:0016667	oxidoreductase activity, acting on a sulfur group of donors	2/1033	54/18369	0.815204	0.941898	0.869041	10587/56605	2
GO:0005179	GO:0005179	hormone activity	5/1033	122/18369	0.82279	0.94614	0.872955	116/4879/388581/55908/7425	5
GO:0004033	GO:0004033	aldo-keto reductase (NADP) activity	1/1033	30/18369	0.824091	0.94614	0.872955	9196	1
GO:0032452	GO:0032452	histone demethylase activity	1/1033	30/18369	0.824091	0.94614	0.872955	23133	1
GO:0051119	GO:0051119	sugar transmembrane transporter activity	1/1033	30/18369	0.824091	0.94614	0.872955	6527	1
GO:0140457	GO:0140457	protein demethylase activity	1/1033	30/18369	0.824091	0.94614	0.872955	23133	1
GO:0019902	GO:0019902	phosphatase binding	8/1033	187/18369	0.831817	0.953783	0.880007	9961/11122/4751/220004/8660/3728/89801/161742	8
GO:0004540	GO:0004540	ribonuclease activity	5/1033	124/18369	0.833347	0.953783	0.880007	85463/54464/83594/27161/201626	5
GO:0043495	GO:0043495	protein-membrane adaptor activity	1/1033	31/18369	0.834	0.953783	0.880007	3728	1
GO:0004527	GO:0004527	exonuclease activity	3/1033	80/18369	0.834955	0.953783	0.880007	54464/201626/7486	3
GO:0004497	GO:0004497	monooxygenase activity	4/1033	103/18369	0.837952	0.953814	0.880035	1576/1551/4842/1577	4
GO:0016655	GO:0016655	oxidoreductase activity, acting on NAD(P)H, quinone or similar compound as acceptor	2/1033	57/18369	0.838137	0.953814	0.880035	4729/84869	2
GO:0036002	GO:0036002	pre-mRNA binding	2/1033	57/18369	0.838137	0.953814	0.880035	1996/221662	2
GO:0019239	GO:0019239	deaminase activity	1/1033	32/18369	0.843351	0.954653	0.880809	113179	1
GO:0031369	GO:0031369	translation initiation factor binding	1/1033	32/18369	0.843351	0.954653	0.880809	100127983	1
GO:0015297	GO:0015297	antiporter activity	4/1033	104/18369	0.843373	0.954653	0.880809	6571/57030/140679/92745	4
GO:0005319	GO:0005319	lipid transporter activity	7/1033	169/18369	0.844241	0.954653	0.880809	388931/23461/348/124976/148229/706/55102	7
GO:0016706	GO:0016706	2-oxoglutarate-dependent dioxygenase activity	2/1033	58/18369	0.845189	0.954653	0.880809	23133/55214	2
GO:0016796	GO:0016796	exonuclease activity, active with either ribo- or deoxyribonucleic acids and producing 5'-phosphomonoesters	2/1033	58/18369	0.845189	0.954653	0.880809	54464/201626	2
GO:0004252	GO:0004252	serine-type endopeptidase activity	7/1033	170/18369	0.848447	0.957141	0.883105	3249/255738/8492/164656/6768/80975/4323	7
GO:0008175	GO:0008175	tRNA methyltransferase activity	1/1033	33/18369	0.852175	0.960153	0.885883	60487	1
GO:0008135	GO:0008135	translation factor activity, RNA binding	3/1033	84/18369	0.858394	0.964742	0.890118	132864/1974/27161	3
GO:0008376	GO:0008376	acetylgalactosaminyltransferase activity	1/1033	34/18369	0.860503	0.964742	0.890118	64409	1
GO:0015020	GO:0015020	glucuronosyltransferase activity	1/1033	34/18369	0.860503	0.964742	0.890118	133688	1
GO:0016831	GO:0016831	carboxy-lyase activity	1/1033	34/18369	0.860503	0.964742	0.890118	283970	1
GO:0016765	GO:0016765	transferase activity, transferring alkyl or aryl (other than methyl) groups	2/1033	61/18369	0.864701	0.968251	0.893356	2949/375743	2
GO:0000217	GO:0000217	DNA secondary structure binding	1/1033	35/18369	0.868363	0.968764	0.893828	7486	1
GO:0016814	GO:0016814	hydrolase activity, acting on carbon-nitrogen (but not peptide) bonds, in cyclic amidines	1/1033	35/18369	0.868363	0.968764	0.893828	113179	1
GO:0072349	GO:0072349	modified amino acid transmembrane transporter activity	1/1033	35/18369	0.868363	0.968764	0.893828	6535	1
GO:0016651	GO:0016651	oxidoreductase activity, acting on NAD(P)H	3/1033	87/18369	0.874008	0.96988	0.894859	4729/53905/84869	3
GO:0000175	GO:0000175	3'-5'-RNA exonuclease activity	1/1033	36/18369	0.87578	0.96988	0.894859	201626	1
GO:0023023	GO:0023023	MHC protein complex binding	1/1033	36/18369	0.87578	0.96988	0.894859	3312	1
GO:0034061	GO:0034061	DNA polymerase activity	1/1033	36/18369	0.87578	0.96988	0.894859	5980	1
GO:0042805	GO:0042805	actinin binding	1/1033	36/18369	0.87578	0.96988	0.894859	11122	1
GO:1990756	GO:1990756	ubiquitin ligase-substrate adaptor activity	1/1033	36/18369	0.87578	0.96988	0.894859	55070	1
GO:0001530	GO:0001530	lipopolysaccharide binding	1/1033	37/18369	0.882779	0.97644	0.90091	8970	1
GO:0016799	GO:0016799	hydrolase activity, hydrolyzing N-glycosyl compounds	1/1033	38/18369	0.889384	0.981737	0.905798	11141	1
GO:0051213	GO:0051213	dioxygenase activity	3/1033	91/18369	0.892446	0.981737	0.905798	5742/23133/55214	3
GO:0016620	GO:0016620	oxidoreductase activity, acting on the aldehyde or oxo group of donors, NAD or NADP as acceptor	1/1033	39/18369	0.895618	0.981737	0.905798	84188	1
GO:0002039	GO:0002039	p53 binding	2/1033	67/18369	0.897115	0.981737	0.905798	27063/54941	2
GO:0008080	GO:0008080	N-acetyltransferase activity	2/1033	67/18369	0.897115	0.981737	0.905798	6303/8202	2
GO:0005126	GO:0005126	cytokine receptor binding	11/1033	270/18369	0.898658	0.981737	0.905798	9966/4091/970/7424/6464/1896/7049/7185/3977/7048/161742	11
GO:0016410	GO:0016410	N-acyltransferase activity	3/1033	93/18369	0.900725	0.981737	0.905798	6303/7052/8202	3
GO:0008234	GO:0008234	cysteine-type peptidase activity	7/1033	185/18369	0.901179	0.981737	0.905798	8239/29953/221302/8287/85015/55432/23252	7
GO:0005547	GO:0005547	phosphatidylinositol-3,4,5-trisphosphate binding	1/1033	40/18369	0.9015	0.981737	0.905798	57158	1
GO:0016251	GO:0016251	RNA polymerase II general transcription initiation factor activity	1/1033	40/18369	0.9015	0.981737	0.905798	6875	1
GO:0016790	GO:0016790	thiolester hydrolase activity	1/1033	40/18369	0.9015	0.981737	0.905798	11122	1
GO:0032451	GO:0032451	demethylase activity	1/1033	40/18369	0.9015	0.981737	0.905798	23133	1
GO:0140375	GO:0140375	immune receptor activity	5/1033	141/18369	0.903743	0.981737	0.905798	2674/3953/10663/51554/3977	5
GO:0004553	GO:0004553	hydrolase activity, hydrolyzing O-glycosyl compounds	3/1033	94/18369	0.904646	0.981737	0.905798	340990/57214/2595	3
GO:0003730	GO:0003730	mRNA 3'-UTR binding	10/1033	252/18369	0.906569	0.981737	0.905798	27303/54715/340529/1996/7538/132864/5937/1995/23185/221662	10
GO:0008137	GO:0008137	NADH dehydrogenase (ubiquinone) activity	1/1033	41/18369	0.907052	0.981737	0.905798	4729	1
GO:0016877	GO:0016877	ligase activity, forming carbon-sulfur bonds	1/1033	41/18369	0.907052	0.981737	0.905798	7318	1
GO:0031492	GO:0031492	nucleosomal DNA binding	1/1033	41/18369	0.907052	0.981737	0.905798	57459	1
GO:0050136	GO:0050136	NADH dehydrogenase (quinone) activity	1/1033	42/18369	0.91229	0.982209	0.906234	4729	1
GO:0140303	GO:0140303	intramembrane lipid transporter activity	1/1033	42/18369	0.91229	0.982209	0.906234	148229	1
GO:0140767	GO:0140767	enzyme-substrate adaptor activity	1/1033	42/18369	0.91229	0.982209	0.906234	55070	1
GO:0031491	GO:0031491	nucleosome binding	2/1033	71/18369	0.914539	0.982209	0.906234	57459/84939	2
GO:0001046	GO:0001046	core promoter sequence-specific DNA binding	1/1033	43/18369	0.917234	0.982209	0.906234	27161	1
GO:0004402	GO:0004402	histone acetyltransferase activity	1/1033	43/18369	0.917234	0.982209	0.906234	8202	1
GO:0004715	GO:0004715	non-membrane spanning protein tyrosine kinase activity	1/1033	43/18369	0.917234	0.982209	0.906234	6714	1
GO:0015144	GO:0015144	carbohydrate transmembrane transporter activity	1/1033	43/18369	0.917234	0.982209	0.906234	6527	1
GO:0043028	GO:0043028	cysteine-type endopeptidase regulator activity involved in apoptotic process	1/1033	43/18369	0.917234	0.982209	0.906234	489	1
GO:0016616	GO:0016616	oxidoreductase activity, acting on the CH-OH group of donors, NAD or NADP as acceptor	4/1033	123/18369	0.92056	0.984014	0.907899	51170/9196/51171/84869	4
GO:0003954	GO:0003954	NADH dehydrogenase activity	1/1033	44/18369	0.921899	0.984014	0.907899	4729	1
GO:0043022	GO:0043022	ribosome binding	2/1033	73/18369	0.922174	0.984014	0.907899	132864/253260	2
GO:0000049	GO:0000049	tRNA binding	2/1033	75/18369	0.929163	0.98936	0.912832	348180/60487	2
GO:0060590	GO:0060590	ATPase regulator activity	1/1033	46/18369	0.930457	0.98936	0.912832	482	1
GO:0061733	GO:0061733	peptide-lysine-N-acetyltransferase activity	1/1033	46/18369	0.930457	0.98936	0.912832	8202	1
GO:0016829	GO:0016829	lyase activity	7/1033	198/18369	0.933394	0.991321	0.914641	762/56267/26007/115/51540/283970/4881	7
GO:0004620	GO:0004620	phospholipase activity	3/1033	104/18369	0.936788	0.992602	0.915822	374569/5332/9388	3
GO:0051087	GO:0051087	chaperone binding	3/1033	104/18369	0.936788	0.992602	0.915822	3306/5071/3312	3
GO:0016903	GO:0016903	oxidoreductase activity, acting on the aldehyde or oxo group of donors	1/1033	48/18369	0.938077	0.992808	0.916012	84188	1
GO:0016798	GO:0016798	hydrolase activity, acting on glycosyl bonds	4/1033	132/18369	0.943485	0.997171	0.920038	340990/11141/57214/2595	4
GO:0030544	GO:0030544	Hsp70 protein binding	1/1033	50/18369	0.944863	0.997171	0.920038	5071	1
GO:0016614	GO:0016614	oxidoreductase activity, acting on CH-OH group of donors	4/1033	133/18369	0.945619	0.997171	0.920038	51170/9196/51171/84869	4
GO:0016830	GO:0016830	carbon-carbon lyase activity	1/1033	51/18369	0.947972	0.997171	0.920038	283970	1
GO:0034212	GO:0034212	peptide N-acetyltransferase activity	1/1033	51/18369	0.947972	0.997171	0.920038	8202	1
GO:0090079	GO:0090079	translation regulator activity, nucleic acid binding	3/1033	109/18369	0.948797	0.997171	0.920038	132864/1974/27161	3
GO:1901618	GO:1901618	organic hydroxy compound transmembrane transporter activity	1/1033	52/18369	0.950906	0.997674	0.920502	6571	1
GO:0022804	GO:0022804	active transmembrane transporter activity	17/1033	428/18369	0.951996	0.997674	0.920502	1015/6571/57030/388931/51296/140679/6527/23461/55117/6529/4729/10312/489/84561/92745/79572/6535	17
GO:0001221	GO:0001221	transcription coregulator binding	3/1033	111/18369	0.952976	0.997674	0.920502	9572/604/22823	3
GO:0140296	GO:0140296	general transcription initiation factor binding	1/1033	53/18369	0.953675	0.997674	0.920502	9044	1
GO:0017069	GO:0017069	snRNA binding	1/1033	54/18369	0.956288	0.997727	0.920552	6738	1
GO:0140223	GO:0140223	general transcription initiation factor activity	1/1033	54/18369	0.956288	0.997727	0.920552	6875	1
GO:0005125	GO:0005125	cytokine activity	8/1033	235/18369	0.957138	0.997727	0.920552	651/9966/652/653/392255/970/9518/7474	8
GO:0008081	GO:0008081	phosphoric diester hydrolase activity	2/1033	86/18369	0.958126	0.997727	0.920552	8654/5332	2
GO:1901682	GO:1901682	sulfur compound transmembrane transporter activity	1/1033	57/18369	0.963275	1	0.922648	51000	1
GO:0015399	GO:0015399	primary active transmembrane transporter activity	5/1033	170/18369	0.965639	1	0.922648	23461/4729/10312/489/79572	5
GO:0001664	GO:0001664	G protein-coupled receptor binding	10/1033	289/18369	0.96667	1	0.922648	3303/718/54102/3304/7474/5071/2774/3312/4040/8324	10
GO:0016627	GO:0016627	oxidoreductase activity, acting on the CH-CH group of donors	1/1033	60/18369	0.969147	1	0.922648	55289	1
GO:0004519	GO:0004519	endonuclease activity	3/1033	122/18369	0.970803	1	0.922648	85463/83594/27161	3
GO:0016407	GO:0016407	acetyltransferase activity	2/1033	94/18369	0.971648	1	0.922648	6303/8202	2
GO:0016836	GO:0016836	hydro-lyase activity	1/1033	62/18369	0.97253	1	0.922648	762	1
GO:0030246	GO:0030246	carbohydrate binding	9/1033	273/18369	0.97307	1	0.922648	3956/22925/158326/22859/2595/55214/64409/89801/114780	9
GO:0016747	GO:0016747	acyltransferase activity, transferring groups other than amino-acyl groups	7/1033	226/18369	0.973327	1	0.922648	6303/374569/7052/1374/9227/8202/84869	7
GO:0016298	GO:0016298	lipase activity	3/1033	126/18369	0.975527	1	0.922648	374569/5332/9388	3
GO:0005548	GO:0005548	phospholipid transporter activity	1/1033	64/18369	0.975543	1	0.922648	148229	1
GO:0008173	GO:0008173	RNA methyltransferase activity	1/1033	64/18369	0.975543	1	0.922648	60487	1
GO:0016746	GO:0016746	acyltransferase activity	8/1033	253/18369	0.975947	1	0.922648	6303/374569/7052/1374/58508/9227/8202/84869	8
GO:0004518	GO:0004518	nuclease activity	6/1033	207/18369	0.977998	1	0.922648	85463/54464/83594/27161/201626/7486	6
GO:0003924	GO:0003924	GTPase activity	11/1033	327/18369	0.978771	1	0.922648	401258/2669/94235/4600/54769/9583/6004/5998/2774/54509/5865	11
GO:0019843	GO:0019843	rRNA binding	1/1033	68/18369	0.980614	1	0.922648	220717	1
GO:0052689	GO:0052689	carboxylic ester hydrolase activity	3/1033	133/18369	0.982097	1	0.922648	374569/590/9388	3
GO:0043021	GO:0043021	ribonucleoprotein complex binding	4/1033	161/18369	0.982337	1	0.922648	127933/132864/253260/5292	4
GO:0015453	GO:0015453	oxidoreduction-driven active transmembrane transporter activity	1/1033	71/18369	0.983715	1	0.922648	4729	1
GO:0048029	GO:0048029	monosaccharide binding	1/1033	75/18369	0.987093	1	0.922648	55214	1
GO:0016835	GO:0016835	carbon-oxygen lyase activity	1/1033	77/18369	0.988509	1	0.922648	762	1
GO:0003823	GO:0003823	antigen binding	2/1033	118/18369	0.99146	1	0.922648	3902/3676	2
GO:0004197	GO:0004197	cysteine-type endopeptidase activity	2/1033	118/18369	0.99146	1	0.922648	8239/8287	2
GO:0019001	GO:0019001	guanyl nucleotide binding	13/1033	404/18369	0.991591	1	0.922648	401258/7052/30846/5592/2669/4600/54769/6447/2774/54509/5865/8654/4881	13
GO:0032561	GO:0032561	guanyl ribonucleotide binding	13/1033	404/18369	0.991591	1	0.922648	401258/7052/30846/5592/2669/4600/54769/6447/2774/54509/5865/8654/4881	13
GO:0003697	GO:0003697	single-stranded DNA binding	2/1033	119/18369	0.991883	1	0.922648	5937/10051	2
GO:0009055	GO:0009055	electron transfer activity	2/1033	122/18369	0.993033	1	0.922648	4729/2110	2
GO:0016874	GO:0016874	ligase activity	3/1033	165/18369	0.995924	1	0.922648	284076/89978/7318	3
GO:0005525	GO:0005525	GTP binding	11/1033	382/18369	0.996338	1	0.922648	401258/7052/30846/2669/4600/54769/6447/2774/54509/5865/4881	11
GO:0140098	GO:0140098	catalytic activity, acting on RNA	10/1033	396/18369	0.999091	1	0.922648	91351/85463/80119/55601/54464/83594/1974/60487/27161/201626	10
GO:0140101	GO:0140101	catalytic activity, acting on a tRNA	1/1033	127/18369	0.999374	1	0.922648	60487	1
GO:0016853	GO:0016853	isomerase activity	1/1033	154/18369	0.999871	1	0.922648	7153	1
GO:0003735	GO:0003735	structural constituent of ribosome	1/1033	177/18369	0.999966	1	0.922648	220717	1
GO:0045182	GO:0045182	translation regulator activity	4/1033	418/18369	1	1	0.922648	1996/132864/1974/27161	4
GO:0004984	GO:0004984	olfactory receptor activity	2/1033	342/18369	1	1	0.922648	402317/346528	2
GO:0030371	GO:0030371	translation repressor activity	1/1033	302/18369	1	1	0.922648	132864	1

## Sheet: NPC_WT_vs_DF2-KO_upDEG_2FC_GO
	ID	Description	GeneRatio	BgRatio	pvalue	p.adjust	qvalue	geneID	Count
GO:0016829	GO:0016829	lyase activity	31/1190	198/18369	4.25483e-06	0.00420378	0.00396371	54511/1892/5066/113451/81889/1652/2982/767/100037417/6472/2026/79042/55556/9200/5106/1962/60490/387712/2572/230/771/7167/2023/113675/3067/108/761/114/226/79094/6035	31
GO:0031418	GO:0031418	L-ascorbic acid binding	8/1190	20/18369	1.89047e-05	0.00933891	0.0088056	221120/5066/54583/5351/5033/8974/112399/5352	8
GO:0048029	GO:0048029	monosaccharide binding	15/1190	75/18369	7.81069e-05	0.0257232	0.0242542	221120/5211/5066/3098/5214/2997/54583/5351/5033/8974/2821/226/112399/5352/3099	15
GO:0030247	GO:0030247	polysaccharide binding	8/1190	25/18369	0.000121285	0.0299575	0.0282467	497190/79660/8987/5806/7448/5509/648791/5507	8
GO:0019200	GO:0019200	carbohydrate kinase activity	7/1190	21/18369	0.000244331	0.0403213	0.0380187	5211/3098/5214/3795/3099/5209/5210	7
GO:0019842	GO:0019842	vitamin binding	22/1190	150/18369	0.000265611	0.0403213	0.0380187	221120/5066/84706/23541/113235/6472/29968/54583/64220/5351/29881/1719/64757/5033/2572/8974/113675/3067/5837/112399/5352/6010	22
GO:0016706	GO:0016706	2-oxoglutarate-dependent dioxygenase activity	12/1190	58/18369	0.000285677	0.0403213	0.0380187	221120/23081/84864/121642/54583/254295/5351/5033/55818/8974/112399/5352	12
GO:0016830	GO:0016830	carbon-carbon lyase activity	11/1190	51/18369	0.000347011	0.0428559	0.0404085	54511/113451/81889/1652/6472/5106/60490/2572/230/3067/226	11
GO:0008514	GO:0008514	organic anion transmembrane transporter activity	29/1190	230/18369	0.000447357	0.0491098	0.0463053	7351/10257/9311/6508/8140/11182/144195/29015/124565/28231/118980/6505/113235/6513/6506/1468/11001/84879/6509/9120/284427/6578/10991/6507/1244/81855/7439/6545/9123	29
GO:0042605	GO:0042605	peptide antigen binding	9/1190	39/18369	0.00070359	0.0695147	0.0655449	8140/1718/3115/3107/3136/3113/3106/3119/3127	9
GO:0031406	GO:0031406	carboxylic acid binding	25/1190	200/18369	0.00121376	0.109018	0.102792	221120/54749/5066/6505/113235/83667/6472/8309/4843/7903/2743/54583/51046/2171/165140/5351/1719/6507/5033/2572/8974/400709/112399/5352/114132	25
GO:0023026	GO:0023026	MHC class II protein complex binding	7/1190	27/18369	0.00132502	0.109093	0.102863	3108/3115/3111/3113/5315/3119/3127	7
GO:0030246	GO:0030246	carbohydrate binding	31/1190	273/18369	0.00168043	0.127713	0.12042	55057/3964/221120/497190/5211/79660/5066/3098/5214/2632/2997/54583/374378/8987/5351/5806/5033/8974/7448/5509/648791/2821/5507/226/400709/100431172/112399/5352/3099/114132/387836	31
GO:0016705	GO:0016705	oxidoreductase activity, acting on paired donors, with incorporation or reduction of molecular oxygen	22/1190	177/18369	0.00248605	0.149469	0.140933	221120/5066/23081/84864/9420/3163/4843/121642/54583/254295/10858/5351/5033/55818/1571/1558/8974/7166/123099/112399/5352/283985	22
GO:0005516	GO:0005516	calmodulin binding	24/1190	200/18369	0.00260543	0.149469	0.140933	5997/814/200373/7867/57172/3785/79012/6331/4843/3786/84223/4900/79929/816/128153/3780/219670/8877/53904/3706/114/6547/5121/5999	24
GO:0070739	GO:0070739	protein-glutamic acid ligase activity	4/1190	10/18369	0.00268282	0.149469	0.140933	79739/25809/158135/164395	4
GO:0070740	GO:0070740	tubulin-glutamic acid ligase activity	4/1190	10/18369	0.00268282	0.149469	0.140933	79739/25809/158135/164395	4
GO:0043177	GO:0043177	organic acid binding	25/1190	212/18369	0.00272311	0.149469	0.140933	221120/54749/5066/6505/113235/83667/6472/8309/4843/7903/2743/54583/51046/2171/165140/5351/1719/6507/5033/2572/8974/400709/112399/5352/114132	25
GO:0016860	GO:0016860	intramolecular oxidoreductase activity	9/1190	48/18369	0.00329735	0.171462	0.161671	1892/1652/100037417/4351/1962/64714/7167/2821/1638	9
GO:0005324	GO:0005324	long-chain fatty acid transporter activity	5/1190	17/18369	0.00363121	0.176848	0.166749	6513/11000/11001/84879/2171	5
GO:0099508	GO:0099508	voltage-gated monoatomic ion channel activity involved in regulation of presynaptic membrane potential	4/1190	11/18369	0.00400105	0.176848	0.166749	6323/27345/3737/3764	4
GO:0015631	GO:0015631	tubulin binding	38/1190	374/18369	0.00400342	0.176848	0.166749	5997/79739/22809/90990/25809/643246/64147/675/65999/22924/84080/1069/4692/827/84140/51673/158135/26206/10397/2597/10297/3798/81551/4137/282973/79929/50861/164395/1641/4744/152789/100130097/55559/286187/65055/55259/226/25876	38
GO:0046943	GO:0046943	carboxylic acid transmembrane transporter activity	20/1190	162/18369	0.0041169	0.176848	0.166749	7351/10257/8140/29015/124565/118980/6505/113235/6506/1468/11001/84879/6509/9120/10991/6507/1244/81855/6545/9123	20
GO:0005342	GO:0005342	organic acid transmembrane transporter activity	20/1190	163/18369	0.00441504	0.181753	0.171373	7351/10257/8140/29015/124565/118980/6505/113235/6506/1468/11001/84879/6509/9120/10991/6507/1244/81855/6545/9123	20
GO:0015172	GO:0015172	acidic amino acid transmembrane transporter activity	5/1190	18/18369	0.00476293	0.188231	0.177482	7351/6505/6506/6509/6507	5
GO:0016831	GO:0016831	carboxy-lyase activity	7/1190	34/18369	0.00540005	0.194075	0.182992	113451/81889/1652/5106/60490/2572/3067	7
GO:0005179	GO:0005179	hormone activity	16/1190	122/18369	0.00543007	0.194075	0.182992	1114/4828/797/268/8862/3623/85569/1908/90226/83729/2056/2797/8614/6750/6781/133	16
GO:0051213	GO:0051213	dioxygenase activity	13/1190	91/18369	0.00567895	0.194075	0.182992	221120/23081/84864/121642/54583/254295/5351/5033/55818/8974/112399/5352/246	13
GO:0031543	GO:0031543	peptidyl-proline dioxygenase activity	4/1190	12/18369	0.00569652	0.194075	0.182992	54583/5033/8974/112399	4
GO:0005248	GO:0005248	voltage-gated sodium channel activity	5/1190	19/18369	0.00612403	0.196878	0.185635	6323/6330/6331/57657/6335	5
GO:0016836	GO:0016836	hydro-lyase activity	10/1190	62/18369	0.00617735	0.196878	0.185635	1892/767/2026/55556/9200/1962/387712/771/2023/761	10
GO:0004683	GO:0004683	calmodulin-dependent protein kinase activity	6/1190	27/18369	0.00665522	0.20548	0.193746	814/7867/57172/79012/816/3706	6
GO:0023023	GO:0023023	MHC protein complex binding	7/1190	36/18369	0.00748687	0.224152	0.211352	3108/3115/3111/3113/5315/3119/3127	7
GO:0015175	GO:0015175	neutral L-amino acid transmembrane transporter activity	8/1190	46/18369	0.00873293	0.253769	0.239277	8140/118980/6505/6506/6509/10991/6507/81855	8
GO:0016863	GO:0016863	intramolecular oxidoreductase activity, transposing C=C bonds	4/1190	14/18369	0.0103824	0.280185	0.264184	1892/1652/1962/1638	4
GO:0031404	GO:0031404	chloride ion binding	4/1190	14/18369	0.0103824	0.280185	0.264184	277/278/276/279	4
GO:0016835	GO:0016835	carbon-oxygen lyase activity	11/1190	77/18369	0.0104927	0.280185	0.264184	1892/767/2026/55556/9200/1962/387712/771/7167/2023/761	11
GO:0005310	GO:0005310	dicarboxylic acid transmembrane transporter activity	6/1190	30/18369	0.0113141	0.294167	0.277368	7351/6505/113235/1468/6509/1244	6
GO:0005005	GO:0005005	transmembrane-ephrin receptor activity	4/1190	15/18369	0.0134436	0.332056	0.313094	2051/1945/1944/2042	4
GO:0047372	GO:0047372	acylglycerol lipase activity	4/1190	15/18369	0.0134436	0.332056	0.313094	116236/2166/145447/84696	4
GO:0004714	GO:0004714	transmembrane receptor protein tyrosine kinase activity	9/1190	60/18369	0.0145484	0.35058	0.330559	2051/2324/1945/8829/1944/3815/5157/2042/2321	9
GO:0005272	GO:0005272	sodium channel activity	7/1190	41/18369	0.0152351	0.358388	0.337922	9311/6323/6330/6331/57657/2899/6335	7
GO:0008083	GO:0008083	growth factor activity	18/1190	160/18369	0.0157109	0.360984	0.34037	7423/29937/23529/654/656/10675/2255/268/3623/83729/151449/145957/8817/7422/2256/2821/2662/9535	18
GO:0015556	GO:0015556	C4-dicarboxylate transmembrane transporter activity	4/1190	16/18369	0.0170227	0.367656	0.34666	7351/6505/1468/6509	4
GO:0070402	GO:0070402	NADPH binding	4/1190	16/18369	0.0170227	0.367656	0.34666	1666/5860/9540/1719	4
GO:0015171	GO:0015171	amino acid transmembrane transporter activity	11/1190	83/18369	0.017861	0.367656	0.34666	7351/8140/124565/118980/6505/6506/6509/10991/6507/81855/6545	11
GO:0022843	GO:0022843	voltage-gated monoatomic cation channel activity	16/1190	140/18369	0.0191415	0.367656	0.34666	8911/3768/6833/6323/3785/6331/27092/3786/57657/93589/3780/3776/3737/3762/6335/3764	16
GO:0019205	GO:0019205	nucleobase-containing compound kinase activity	7/1190	43/18369	0.0195314	0.367656	0.34666	10978/7083/4831/204/4830/8382/205	7
GO:0050661	GO:0050661	NADP binding	8/1190	53/18369	0.0199413	0.367656	0.34666	1666/7108/1428/5860/4843/2597/9540/1719	8
GO:0051537	GO:0051537	2 iron, 2 sulfur cluster binding	5/1190	25/18369	0.0202798	0.367656	0.34666	654483/284106/81689/100128525/150209	5
GO:0005244	GO:0005244	voltage-gated monoatomic ion channel activity	20/1190	189/18369	0.0209059	0.367656	0.34666	8911/3768/6833/1192/6323/3785/6330/27345/6331/27092/3786/57657/93589/2905/3780/3776/3737/3762/6335/3764	20
GO:0022832	GO:0022832	voltage-gated channel activity	20/1190	189/18369	0.0209059	0.367656	0.34666	8911/3768/6833/1192/6323/3785/6330/27345/6331/27092/3786/57657/93589/2905/3780/3776/3737/3762/6335/3764	20
GO:0005001	GO:0005001	transmembrane receptor protein tyrosine phosphatase activity	4/1190	17/18369	0.0211432	0.367656	0.34666	5800/5777/5794/5787	4
GO:0019198	GO:0019198	transmembrane receptor protein phosphatase activity	4/1190	17/18369	0.0211432	0.367656	0.34666	5800/5777/5794/5787	4
GO:0016791	GO:0016791	phosphatase activity	26/1190	265/18369	0.0228835	0.367656	0.34666	5496/8226/5723/1847/64077/79660/11072/9108/5800/79871/23371/128853/1852/285193/54935/196051/333926/5509/761/5507/5777/5209/130367/5210/5794/5787	26
GO:0015114	GO:0015114	phosphate ion transmembrane transporter activity	3/1190	10/18369	0.0230715	0.367656	0.34666	7351/1468/11095	3
GO:0015183	GO:0015183	L-aspartate transmembrane transporter activity	3/1190	10/18369	0.0230715	0.367656	0.34666	7351/6505/6509	3
GO:0015245	GO:0015245	fatty acid transmembrane transporter activity	3/1190	10/18369	0.0230715	0.367656	0.34666	29015/11001/84879	3
GO:0016595	GO:0016595	glutamate binding	3/1190	10/18369	0.0230715	0.367656	0.34666	6505/6507/2572	3
GO:0016832	GO:0016832	aldehyde-lyase activity	3/1190	10/18369	0.0230715	0.367656	0.34666	6472/230/226	3
GO:0016868	GO:0016868	intramolecular transferase activity, phosphotransferases	3/1190	10/18369	0.0230715	0.367656	0.34666	5223/55276/5236	3
GO:0032395	GO:0032395	MHC class II receptor activity	3/1190	10/18369	0.0230715	0.367656	0.34666	3111/3113/3119	3
GO:0098918	GO:0098918	structural constituent of synapse	5/1190	26/18369	0.0238058	0.373336	0.352016	4747/8927/9118/28988/4744	5
GO:0004721	GO:0004721	phosphoprotein phosphatase activity	18/1190	168/18369	0.0245539	0.379051	0.357405	5496/1847/79660/11072/9108/5800/79871/23371/128853/1852/285193/54935/333926/5509/5507/5777/5794/5787	18
GO:0004550	GO:0004550	nucleoside diphosphate kinase activity	4/1190	18/18369	0.0258233	0.380797	0.359051	4831/4830/8382/205	4
GO:0005003	GO:0005003	ephrin receptor activity	4/1190	18/18369	0.0258233	0.380797	0.359051	2051/1945/1944/2042	4
GO:0016646	GO:0016646	oxidoreductase activity, acting on the CH-NH group of donors, NAD or NADP as acceptor	4/1190	18/18369	0.0258233	0.380797	0.359051	1428/5860/65263/1719	4
GO:0030170	GO:0030170	pyridoxal phosphate binding	8/1190	56/18369	0.0269849	0.386235	0.364179	84706/6472/29968/64757/2572/113675/3067/5837	8
GO:0005242	GO:0005242	inward rectifier potassium channel activity	5/1190	27/18369	0.0277037	0.386235	0.364179	3768/6833/3780/3762/3764	5
GO:0022836	GO:0022836	gated channel activity	29/1190	308/18369	0.0277558	0.386235	0.364179	8911/9311/3768/2555/6833/1192/6323/147798/3785/6330/27345/6331/27092/3786/2743/79054/1141/57657/2899/93589/2905/9127/3780/3776/3737/3762/6335/3764/3359	29
GO:0022839	GO:0022839	monoatomic ion gated channel activity	29/1190	308/18369	0.0277558	0.386235	0.364179	8911/9311/3768/2555/6833/1192/6323/147798/3785/6330/27345/6331/27092/3786/2743/79054/1141/57657/2899/93589/2905/9127/3780/3776/3737/3762/6335/3764/3359	29
GO:0070279	GO:0070279	vitamin B6 binding	8/1190	57/18369	0.0296734	0.387796	0.36565	84706/6472/29968/64757/2572/113675/3067/5837	8
GO:0005536	GO:0005536	glucose binding	3/1190	11/18369	0.030223	0.387796	0.36565	3098/2997/3099	3
GO:0016725	GO:0016725	oxidoreductase activity, acting on CH or CH2 groups	3/1190	11/18369	0.030223	0.387796	0.36565	79001/8309/1558	3
GO:0019215	GO:0019215	intermediate filament binding	3/1190	11/18369	0.030223	0.387796	0.36565	7431/23336/83481	3
GO:0022889	GO:0022889	serine transmembrane transporter activity	3/1190	11/18369	0.030223	0.387796	0.36565	118980/6509/81855	3
GO:0043176	GO:0043176	amine binding	3/1190	11/18369	0.030223	0.387796	0.36565	3358/6531/3359	3
GO:0030506	GO:0030506	ankyrin binding	4/1190	19/18369	0.0310764	0.393635	0.371156	4897/6710/3785/6331	4
GO:0000287	GO:0000287	magnesium ion binding	22/1190	223/18369	0.0324533	0.405872	0.382694	5723/79077/51761/4830/79873/2026/55556/56952/2237/1312/5315/54456/55276/79895/387712/5236/8877/2023/141/108/113622/167359	22
GO:0004725	GO:0004725	protein tyrosine phosphatase activity	11/1190	91/18369	0.0329212	0.406576	0.383358	1847/11072/9108/5800/23371/128853/1852/285193/5777/5794/5787	11
GO:0016879	GO:0016879	ligase activity, forming carbon-nitrogen bonds	7/1190	48/18369	0.0338108	0.412409	0.388858	79739/25809/5198/440/158135/164395/284716	7
GO:0034062	GO:0034062	5'-3' RNA polymerase activity	6/1190	39/18369	0.0380286	0.43111	0.406491	55703/5558/5441/7015/171568/10622	6
GO:0097747	GO:0097747	RNA polymerase activity	6/1190	39/18369	0.0380286	0.43111	0.406491	55703/5558/5441/7015/171568/10622	6
GO:0000099	GO:0000099	sulfur amino acid transmembrane transporter activity	3/1190	12/18369	0.0383984	0.43111	0.406491	6505/6506/6509	3
GO:0004126	GO:0004126	cytidine deaminase activity	3/1190	12/18369	0.0383984	0.43111	0.406491	200316/27350/9582	3
GO:0008499	GO:0008499	UDP-galactose:beta-N-acetylglucosamine beta-1,3-galactosyltransferase activity	3/1190	12/18369	0.0383984	0.43111	0.406491	10317/93010/79369	3
GO:0015132	GO:0015132	prostaglandin transmembrane transporter activity	3/1190	12/18369	0.0383984	0.43111	0.406491	10257/28231/6578	3
GO:0055056	GO:0055056	D-glucose transmembrane transporter activity	3/1190	12/18369	0.0383984	0.43111	0.406491	11182/144195/6513	3
GO:0004722	GO:0004722	protein serine/threonine phosphatase activity	11/1190	94/18369	0.0403894	0.448368	0.422763	5496/1847/11072/79871/128853/1852/285193/54935/333926/5509/5507	11
GO:0042910	GO:0042910	xenobiotic transmembrane transporter activity	5/1190	30/18369	0.0417228	0.456285	0.430228	10257/29015/113235/6513/1244	5
GO:0008373	GO:0008373	sialyltransferase activity	4/1190	21/18369	0.0433323	0.456285	0.430228	7903/338596/51046/10610	4
GO:0043027	GO:0043027	cysteine-type endopeptidase inhibitor activity involved in apoptotic process	4/1190	21/18369	0.0433323	0.456285	0.430228	4671/5272/8996/4504	4
GO:0099186	GO:0099186	structural constituent of postsynapse	4/1190	21/18369	0.0433323	0.456285	0.430228	4747/9118/28988/4744	4
GO:0015081	GO:0015081	sodium ion transmembrane transporter activity	16/1190	155/18369	0.0437178	0.456285	0.430228	9311/6323/6505/6330/6331/6506/84879/6531/57657/2899/10991/6507/6335/6547/6549/64078	16
GO:0001228	GO:0001228	DNA-binding transcription activator activity, RNA polymerase II-specific	40/1190	468/18369	0.0445193	0.456285	0.430228	22809/91664/4605/162966/2353/3726/284443/1870/4613/220992/89884/4692/2355/4212/6778/10795/401509/3659/5089/1958/5015/51427/2122/162962/84622/467/2103/55893/7704/1960/2354/1649/7071/8856/1749/1482/6926/3213/7101/4656	40
GO:0099094	GO:0099094	ligand-gated monoatomic cation channel activity	12/1190	108/18369	0.0467369	0.456285	0.430228	9311/3768/6833/79054/1141/2899/2905/9127/3780/3762/3764/3359	12
GO:0048018	GO:0048018	receptor ligand activity	42/1190	497/18369	0.0468756	0.456285	0.430228	6405/727/1114/7423/7477/29937/23529/654/9037/4828/656/10675/2255/797/268/8862/3623/85569/1908/7482/90226/2151/83729/151449/145957/23767/2056/8817/389658/2797/7422/8614/2256/2821/6373/3552/284467/2662/6750/6781/9535/133	42
GO:0016798	GO:0016798	hydrolase activity, acting on glycosyl bonds	14/1190	132/18369	0.0469031	0.456285	0.430228	79411/284004/2632/89944/23098/141/280/277/278/7099/276/113622/279/4069	14
GO:0016840	GO:0016840	carbon-nitrogen lyase activity	3/1190	13/18369	0.0475746	0.456285	0.430228	5066/113675/79094	3
GO:0017017	GO:0017017	MAP kinase tyrosine/serine/threonine phosphatase activity	3/1190	13/18369	0.0475746	0.456285	0.430228	1847/11072/1852	3
GO:0071714	GO:0071714	icosanoid transmembrane transporter activity	3/1190	13/18369	0.0475746	0.456285	0.430228	10257/28231/6578	3
GO:0001216	GO:0001216	DNA-binding transcription activator activity	40/1190	472/18369	0.0496089	0.456285	0.430228	22809/91664/4605/162966/2353/3726/284443/1870/4613/220992/89884/4692/2355/4212/6778/10795/401509/3659/5089/1958/5015/51427/2122/162962/84622/467/2103/55893/7704/1960/2354/1649/7071/8856/1749/1482/6926/3213/7101/4656	40
GO:0005267	GO:0005267	potassium channel activity	13/1190	121/18369	0.049683	0.456285	0.430228	3768/6833/3785/27345/3786/54207/57657/2899/3780/3776/3737/3762/3764	13
GO:0004529	GO:0004529	DNA exonuclease activity	4/1190	22/18369	0.0503391	0.456285	0.430228	64789/64858/3669/2237	4
GO:0005283	GO:0005283	amino acid:sodium symporter activity	4/1190	22/18369	0.0503391	0.456285	0.430228	6505/6506/10991/6507	4
GO:0016881	GO:0016881	acid-amino acid ligase activity	4/1190	22/18369	0.0503391	0.456285	0.430228	79739/25809/158135/164395	4
GO:0016895	GO:0016895	DNA exonuclease activity, producing 5'-phosphomonoesters	4/1190	22/18369	0.0503391	0.456285	0.430228	64789/64858/3669/2237	4
GO:0030742	GO:0030742	GTP-dependent protein binding	4/1190	22/18369	0.0503391	0.456285	0.430228	23682/9771/79803/50855	4
GO:0033691	GO:0033691	sialic acid binding	4/1190	22/18369	0.0503391	0.456285	0.430228	7903/51046/400709/114132	4
GO:0042578	GO:0042578	phosphoric ester hydrolase activity	31/1190	352/18369	0.0509464	0.457592	0.43146	5496/8226/374659/5723/1847/64077/79660/11072/9108/5800/79871/23371/128853/1852/285193/54935/5330/196051/333926/2151/5509/54857/5143/761/5507/5777/5209/130367/5210/5794/5787	31
GO:0046873	GO:0046873	metal ion transmembrane transporter activity	37/1190	435/18369	0.0547273	0.481532	0.454033	8911/9311/3768/6833/93129/6323/6505/3785/6330/27345/6331/27092/6506/3786/54207/79054/55532/84879/6531/57657/7781/2899/93589/2905/10991/6507/3780/3776/3737/3762/6335/6547/3764/30061/6549/64078/169026	37
GO:0005200	GO:0005200	structural constituent of cytoskeleton	12/1190	111/18369	0.0555599	0.481532	0.454033	10382/7431/4747/203068/6710/23336/9118/10381/7280/347733/28988/4744	12
GO:0017018	GO:0017018	myosin phosphatase activity	9/1190	76/18369	0.0564594	0.481532	0.454033	5496/1847/11072/79871/128853/1852/285193/54935/333926	9
GO:0005313	GO:0005313	L-glutamate transmembrane transporter activity	3/1190	14/18369	0.057718	0.481532	0.454033	6505/6506/6507	3
GO:0005212	GO:0005212	structural constituent of eye lens	4/1190	23/18369	0.0579278	0.481532	0.454033	7431/3982/1411/1415	4
GO:0008157	GO:0008157	protein phosphatase 1 binding	4/1190	23/18369	0.0579278	0.481532	0.454033	79660/5509/648791/5507	4
GO:0009931	GO:0009931	calcium-dependent protein serine/threonine kinase activity	4/1190	23/18369	0.0579278	0.481532	0.454033	814/7867/5588/816	4
GO:0015179	GO:0015179	L-amino acid transmembrane transporter activity	8/1190	65/18369	0.0579408	0.481532	0.454033	7351/8140/124565/6505/6506/6509/10991/6507	8
GO:0005249	GO:0005249	voltage-gated potassium channel activity	10/1190	88/18369	0.0579983	0.481532	0.454033	3768/6833/3785/3786/57657/3780/3776/3737/3762/3764	10
GO:0071855	GO:0071855	neuropeptide receptor binding	5/1190	33/18369	0.0593471	0.488624	0.460721	887/4828/8862/1908/90226	5
GO:0019199	GO:0019199	transmembrane receptor protein kinase activity	9/1190	77/18369	0.0604321	0.493445	0.465266	2051/2324/1945/8829/1944/3815/5157/2042/2321	9
GO:0008138	GO:0008138	protein tyrosine/serine/threonine phosphatase activity	6/1190	44/18369	0.062829	0.508812	0.479756	1847/11072/128853/1852/285193/54935	6
GO:0016597	GO:0016597	amino acid binding	7/1190	55/18369	0.0634006	0.509266	0.480184	6505/83667/6472/4843/2743/6507/2572	7
GO:0008331	GO:0008331	high voltage-gated calcium channel activity	4/1190	24/18369	0.0660907	0.513874	0.484529	8911/6323/6331/6335	4
GO:0010857	GO:0010857	calcium-dependent protein kinase activity	4/1190	24/18369	0.0660907	0.513874	0.484529	814/7867/5588/816	4
GO:0008017	GO:0008017	microtubule binding	24/1190	268/18369	0.0674129	0.513874	0.484529	90990/643246/64147/22924/84080/1069/827/84140/26206/10397/2597/10297/3798/4137/282973/79929/1641/4744/152789/100130097/55559/65055/55259/25876	24
GO:0005506	GO:0005506	iron ion binding	15/1190	152/18369	0.0681625	0.513874	0.484529	221120/9420/121642/54583/10858/5351/5033/55818/1571/1558/8974/7166/112399/5352/246	15
GO:0001222	GO:0001222	transcription corepressor binding	6/1190	45/18369	0.0687091	0.513874	0.484529	10919/8841/23625/3280/7704/2023	6
GO:0004089	GO:0004089	carbonate dehydratase activity	3/1190	15/18369	0.0687866	0.513874	0.484529	767/771/761	3
GO:0004467	GO:0004467	long-chain fatty acid-CoA ligase activity	3/1190	15/18369	0.0687866	0.513874	0.484529	80221/11000/11001	3
GO:0016812	GO:0016812	hydrolase activity, acting on carbon-nitrogen (but not peptide) bonds, in cyclic amides	3/1190	15/18369	0.0687866	0.513874	0.484529	64858/144193/10570	3
GO:0048531	GO:0048531	beta-1,3-galactosyltransferase activity	3/1190	15/18369	0.0687866	0.513874	0.484529	10317/93010/79369	3
GO:0015276	GO:0015276	ligand-gated monoatomic ion channel activity	14/1190	140/18369	0.0698573	0.513874	0.484529	9311/3768/2555/6833/2743/79054/1141/2899/2905/9127/3780/3762/3764/3359	14
GO:0022834	GO:0022834	ligand-gated channel activity	14/1190	140/18369	0.0698573	0.513874	0.484529	9311/3768/2555/6833/2743/79054/1141/2899/2905/9127/3780/3762/3764/3359	14
GO:0005216	GO:0005216	monoatomic ion channel activity	36/1190	432/18369	0.0724191	0.513874	0.484529	8911/9311/50636/3768/2555/6833/1192/93129/6323/6505/147798/3785/6330/27345/6331/27092/3786/54207/2743/79054/6509/1141/57657/2899/93589/2905/9127/3780/3776/3737/3762/6335/7439/3764/3359/254228	36
GO:0003899	GO:0003899	DNA-directed 5'-3' RNA polymerase activity	5/1190	35/18369	0.0731171	0.513874	0.484529	55703/5558/5441/171568/10622	5
GO:0090482	GO:0090482	vitamin transmembrane transporter activity	5/1190	35/18369	0.0731171	0.513874	0.484529	11182/144195/113235/6513/64220	5
GO:0015103	GO:0015103	inorganic anion transmembrane transporter activity	14/1190	141/18369	0.073169	0.513874	0.484529	7351/10257/50636/6508/2555/1192/6505/1468/2743/6509/6531/1244/7439/11095	14
GO:0005261	GO:0005261	monoatomic cation channel activity	28/1190	324/18369	0.0734336	0.513874	0.484529	8911/9311/3768/6833/93129/6323/3785/6330/27345/6331/27092/3786/54207/79054/1141/57657/2899/93589/2905/9127/3780/3776/3737/3762/6335/3764/3359/254228	28
GO:0051087	GO:0051087	chaperone binding	11/1190	104/18369	0.0735011	0.513874	0.484529	10630/6647/7015/57600/3280/80273/4137/388591/100885848/3106/7037	11
GO:0004536	GO:0004536	deoxyribonuclease activity	7/1190	57/18369	0.0740529	0.513874	0.484529	64789/64858/5896/3669/5889/4830/2237	7
GO:1901682	GO:1901682	sulfur compound transmembrane transporter activity	7/1190	57/18369	0.0740529	0.513874	0.484529	7351/10257/6505/6506/1468/6509/1244	7
GO:0016853	GO:0016853	isomerase activity	15/1190	154/18369	0.0744748	0.513874	0.484529	2582/1892/1652/100037417/7264/5223/55556/4351/1962/64714/55276/5236/7167/2821/1638	15
GO:0042887	GO:0042887	amide transmembrane transporter activity	6/1190	46/18369	0.0748967	0.513874	0.484529	23457/6505/113235/6506/10991/6507	6
GO:0051536	GO:0051536	iron-sulfur cluster binding	8/1190	69/18369	0.0768814	0.520266	0.490556	64789/5558/83990/654483/284106/81689/100128525/150209	8
GO:0051540	GO:0051540	metal cluster binding	8/1190	69/18369	0.0768814	0.520266	0.490556	64789/5558/83990/654483/284106/81689/100128525/150209	8
GO:0003924	GO:0003924	GTPase activity	28/1190	327/18369	0.08015	0.531755	0.501389	5997/10382/2791/23682/5872/203068/8786/388/51062/11159/11158/23157/60678/23221/10381/7280/1917/347733/92170/10966/64792/51209/2794/326624/9609/643752/55647/5999	28
GO:0016776	GO:0016776	phosphotransferase activity, phosphate group as acceptor	5/1190	36/18369	0.0806002	0.531755	0.501389	4831/204/4830/8382/205	5
GO:0001056	GO:0001056	RNA polymerase III activity	3/1190	16/18369	0.0807321	0.531755	0.501389	55703/5441/171568	3
GO:0005092	GO:0005092	GDP-dissociation inhibitor activity	3/1190	16/18369	0.0807321	0.531755	0.501389	1983/83667/398	3
GO:0005525	GO:0005525	GTP binding	32/1190	382/18369	0.0817203	0.5347	0.504165	10382/10938/1983/23682/55915/5872/203068/388/139596/51062/11159/11158/2982/23157/4830/60678/23221/10381/7280/1917/5106/347733/92170/10966/64792/51209/2794/326624/9609/643752/205/55647	32
GO:0004553	GO:0004553	hydrolase activity, hydrolyzing O-glycosyl compounds	10/1190	94/18369	0.0826818	0.537432	0.506741	79411/284004/2632/89944/280/277/278/276/279/4069	10
GO:0019706	GO:0019706	protein-cysteine S-palmitoyltransferase activity	4/1190	26/18369	0.0840913	0.539495	0.508686	84287/653082/79844/254887	4
GO:0019707	GO:0019707	protein-cysteine S-acyltransferase activity	4/1190	26/18369	0.0840913	0.539495	0.508686	84287/653082/79844/254887	4
GO:0070888	GO:0070888	E-box binding	6/1190	48/18369	0.0881873	0.560338	0.528339	148523/3280/430/4656/79365/8553	6
GO:0016409	GO:0016409	palmitoyltransferase activity	5/1190	37/18369	0.0884744	0.560338	0.528339	84287/171546/653082/79844/254887	5
GO:0016627	GO:0016627	oxidoreductase activity, acting on the CH-CH group of donors	7/1190	60/18369	0.0918854	0.578234	0.545214	1666/56898/7108/1718/8309/35/34	7
GO:0031420	GO:0031420	alkali metal ion binding	3/1190	17/18369	0.0935011	0.579819	0.546708	5315/141/6335	3
GO:0008066	GO:0008066	glutamate receptor activity	4/1190	27/18369	0.0938978	0.579819	0.546708	2913/2911/2899/2905	4
GO:0008198	GO:0008198	ferrous iron binding	4/1190	27/18369	0.0938978	0.579819	0.546708	221120/121642/54583/112399	4
GO:0140359	GO:0140359	ABC-type transporter activity	6/1190	49/18369	0.0952844	0.584727	0.551335	10257/6833/23457/10058/154664/1244	6
GO:0008028	GO:0008028	monocarboxylic acid transmembrane transporter activity	7/1190	61/18369	0.0983189	0.599624	0.565382	10257/29015/11001/84879/6509/9120/9123	7
GO:0019001	GO:0019001	guanyl nucleotide binding	33/1190	404/18369	0.10073	0.603468	0.569007	10382/10938/1983/23682/55915/5872/203068/388/139596/51062/11159/11158/2982/23157/4831/4830/60678/23221/10381/7280/1917/5106/347733/92170/10966/64792/51209/2794/326624/9609/643752/205/55647	33
GO:0032561	GO:0032561	guanyl ribonucleotide binding	33/1190	404/18369	0.10073	0.603468	0.569007	10382/10938/1983/23682/55915/5872/203068/388/139596/51062/11159/11158/2982/23157/4831/4830/60678/23221/10381/7280/1917/5106/347733/92170/10966/64792/51209/2794/326624/9609/643752/205/55647	33
GO:0016616	GO:0016616	oxidoreductase activity, acting on the CH-OH group of donors, NAD or NADP as acceptor	12/1190	123/18369	0.101652	0.603468	0.569007	10257/56898/3614/7264/873/1962/112724/5959/121214/3939/7923/10202	12
GO:0005416	GO:0005416	amino acid:monoatomic cation symporter activity	4/1190	28/18369	0.104217	0.603468	0.569007	6505/6506/10991/6507	4
GO:0016628	GO:0016628	oxidoreductase activity, acting on the CH-CH group of donors, NAD or NADP as acceptor	4/1190	28/18369	0.104217	0.603468	0.569007	1666/56898/7108/1718	4
GO:0016645	GO:0016645	oxidoreductase activity, acting on the CH-NH group of donors	4/1190	28/18369	0.104217	0.603468	0.569007	1428/5860/65263/1719	4
GO:0035250	GO:0035250	UDP-galactosyltransferase activity	4/1190	28/18369	0.104217	0.603468	0.569007	10317/7368/93010/79369	4
GO:0051721	GO:0051721	protein phosphatase 2A binding	4/1190	28/18369	0.104217	0.603468	0.569007	6531/4137/8877/114	4
GO:0005507	GO:0005507	copper ion binding	7/1190	62/18369	0.104993	0.603468	0.569007	5066/6647/4015/3552/1638/6620/4504	7
GO:0008409	GO:0008409	5'-3' exonuclease activity	3/1190	18/18369	0.107037	0.603468	0.569007	64789/64858/2237	3
GO:0016894	GO:0016894	endonuclease activity, active with either ribo- or deoxyribonucleic acids and producing 3'-phosphomonoesters	3/1190	18/18369	0.107037	0.603468	0.569007	5889/79042/6035	3
GO:0033549	GO:0033549	MAP kinase phosphatase activity	3/1190	18/18369	0.107037	0.603468	0.569007	1847/11072/1852	3
GO:0004713	GO:0004713	protein tyrosine kinase activity	13/1190	137/18369	0.107193	0.603468	0.569007	2051/2324/1945/8829/1196/1944/3815/5157/5315/84630/7006/2042/2321	13
GO:0008170	GO:0008170	N-methyltransferase activity	10/1190	99/18369	0.1075	0.603468	0.569007	10919/85002/25895/653333/56950/56341/2122/345630/3176/4837	10
GO:0016651	GO:0016651	oxidoreductase activity, acting on NAD(P)H	9/1190	87/18369	0.109848	0.613164	0.578148	4707/1728/50507/4718/873/9540/4696/150209/50506	9
GO:0032451	GO:0032451	demethylase activity	5/1190	40/18369	0.114363	0.634779	0.598529	221120/23081/84864/121642/55818	5
GO:0016874	GO:0016874	ligase activity	15/1190	165/18369	0.11591	0.638645	0.602174	79739/8945/1615/80221/25809/5198/387787/7453/6897/440/11000/11001/158135/164395/284716	15
GO:0005245	GO:0005245	voltage-gated calcium channel activity	6/1190	52/18369	0.118328	0.638645	0.602174	8911/6323/6331/27092/93589/6335	6
GO:0051287	GO:0051287	NAD binding	6/1190	52/18369	0.118328	0.638645	0.602174	56898/5860/1962/2597/23171/7923	6
GO:0098960	GO:0098960	postsynaptic neurotransmitter receptor activity	6/1190	52/18369	0.118328	0.638645	0.602174	2555/11255/1141/2911/2899/2905	6
GO:0005520	GO:0005520	insulin-like growth factor binding	3/1190	19/18369	0.121279	0.638645	0.602174	3488/3483/3485	3
GO:0030552	GO:0030552	cAMP binding	3/1190	19/18369	0.121279	0.638645	0.602174	64091/57657/11069	3
GO:0016417	GO:0016417	S-acyltransferase activity	4/1190	30/18369	0.126304	0.638645	0.602174	84287/653082/79844/254887	4
GO:0042054	GO:0042054	histone methyltransferase activity	7/1190	65/18369	0.126426	0.638645	0.602174	10919/25895/56950/56341/2122/345630/93166	7
GO:0016741	GO:0016741	transferase activity, transferring one-carbon groups	19/1190	221/18369	0.126873	0.638645	0.602174	10919/85002/155368/25895/645332/154743/6472/653333/56950/56341/1312/2122/51490/4234/345630/118881/3176/4837/93166	19
GO:0022804	GO:0022804	active transmembrane transporter activity	34/1190	428/18369	0.12707	0.638645	0.602174	4707/7351/10257/155066/6508/6833/8140/23457/4718/28231/6505/113235/6506/1468/84879/10058/6509/9120/6531/7781/6578/10991/4696/6507/100128525/154664/1244/6547/3764/6549/9123/64078/84701/169026	34
GO:0008168	GO:0008168	methyltransferase activity	18/1190	208/18369	0.128784	0.638645	0.602174	10919/85002/155368/25895/645332/154743/653333/56950/56341/1312/2122/51490/4234/345630/118881/3176/4837/93166	18
GO:0008307	GO:0008307	structural constituent of muscle	5/1190	42/18369	0.133406	0.638645	0.602174	88/4637/91624/23336/1465	5
GO:0008190	GO:0008190	eukaryotic initiation factor 4E binding	2/1190	10/18369	0.133588	0.638645	0.602174	1978/5015	2
GO:0008330	GO:0008330	protein tyrosine/threonine phosphatase activity	2/1190	10/18369	0.133588	0.638645	0.602174	1847/1852	2
GO:0015180	GO:0015180	L-alanine transmembrane transporter activity	2/1190	10/18369	0.133588	0.638645	0.602174	6509/10991	2
GO:0016175	GO:0016175	superoxide-generating NAD(P)H oxidase activity	2/1190	10/18369	0.133588	0.638645	0.602174	50507/50506	2
GO:0016717	GO:0016717	oxidoreductase activity, acting on paired donors, with oxidation of a pair of donors resulting in the reduction of molecular oxygen to two molecules of water	2/1190	10/18369	0.133588	0.638645	0.602174	123099/283985	2
GO:0016884	GO:0016884	carbon-nitrogen ligase activity, with glutamine as amido-N-donor	2/1190	10/18369	0.133588	0.638645	0.602174	5198/440	2
GO:0019203	GO:0019203	carbohydrate phosphatase activity	2/1190	10/18369	0.133588	0.638645	0.602174	5209/5210	2
GO:0031957	GO:0031957	very long-chain fatty acid-CoA ligase activity	2/1190	10/18369	0.133588	0.638645	0.602174	11000/11001	2
GO:0033550	GO:0033550	MAP kinase tyrosine phosphatase activity	2/1190	10/18369	0.133588	0.638645	0.602174	1847/1852	2
GO:0043225	GO:0043225	ATPase-coupled inorganic anion transmembrane transporter activity	2/1190	10/18369	0.133588	0.638645	0.602174	10257/1244	2
GO:0047134	GO:0047134	protein-disulfide reductase (NAD(P)) activity	2/1190	10/18369	0.133588	0.638645	0.602174	84817/5230	2
GO:0050308	GO:0050308	sugar-phosphatase activity	2/1190	10/18369	0.133588	0.638645	0.602174	5209/5210	2
GO:0051378	GO:0051378	serotonin binding	2/1190	10/18369	0.133588	0.638645	0.602174	3358/3359	2
GO:0051864	GO:0051864	histone H3K36 demethylase activity	2/1190	10/18369	0.133588	0.638645	0.602174	23081/84864	2
GO:0052740	GO:0052740	1-acyl-2-lysophosphatidylserine acylhydrolase activity	2/1190	10/18369	0.133588	0.638645	0.602174	57110/4023	2
GO:0070567	GO:0070567	cytidylyltransferase activity	2/1190	10/18369	0.133588	0.638645	0.602174	729920/54187	2
GO:0005319	GO:0005319	lipid transporter activity	15/1190	169/18369	0.133805	0.638645	0.602174	10257/51761/29015/28231/6513/11000/153768/11001/84879/64220/2171/6578/79895/23762/154664	15
GO:0010314	GO:0010314	phosphatidylinositol-5-phosphate binding	3/1190	20/18369	0.136168	0.646796	0.60986	55915/28966/79674	3
GO:0008378	GO:0008378	galactosyltransferase activity	4/1190	31/18369	0.138024	0.652479	0.615219	10317/7368/93010/79369	4
GO:0015079	GO:0015079	potassium ion transmembrane transporter activity	14/1190	157/18369	0.140038	0.658847	0.621222	3768/6833/3785/27345/3786/54207/57657/2899/3780/3776/3737/3762/3764/6549	14
GO:0008276	GO:0008276	protein methyltransferase activity	9/1190	92/18369	0.14107	0.660554	0.622833	10919/85002/25895/653333/56950/56341/2122/345630/93166	9
GO:0005230	GO:0005230	extracellular ligand-gated monoatomic ion channel activity	7/1190	67/18369	0.141846	0.661056	0.623306	2555/2743/1141/2899/2905/9127/3359	7
GO:0015267	GO:0015267	channel activity	37/1190	478/18369	0.148963	0.678416	0.639674	79792/8911/9311/50636/3768/2555/6833/1192/93129/6323/6505/147798/3785/6330/27345/6331/27092/3786/54207/2743/79054/6509/1141/57657/2899/93589/2905/9127/3780/3776/3737/3762/6335/7439/3764/3359/254228	37
GO:0019239	GO:0019239	deaminase activity	4/1190	32/18369	0.150161	0.678416	0.639674	200316/27350/272/9582	4
GO:0140664	GO:0140664	ATP-dependent DNA damage sensor activity	3/1190	21/18369	0.15164	0.678416	0.639674	5888/7516/5889	3
GO:0022803	GO:0022803	passive transmembrane transporter activity	37/1190	479/18369	0.151905	0.678416	0.639674	79792/8911/9311/50636/3768/2555/6833/1192/93129/6323/6505/147798/3785/6330/27345/6331/27092/3786/54207/2743/79054/6509/1141/57657/2899/93589/2905/9127/3780/3776/3737/3762/6335/7439/3764/3359/254228	37
GO:0016614	GO:0016614	oxidoreductase activity, acting on CH-OH group of donors	12/1190	133/18369	0.153497	0.678416	0.639674	10257/56898/3614/7264/873/1962/112724/5959/121214/3939/7923/10202	12
GO:0015291	GO:0015291	secondary active transmembrane transporter activity	21/1190	255/18369	0.153776	0.678416	0.639674	7351/6508/8140/28231/6505/113235/6506/1468/84879/6509/9120/6531/7781/6578/10991/6507/6547/6549/9123/64078/169026	21
GO:0000182	GO:0000182	rDNA binding	2/1190	11/18369	0.156558	0.678416	0.639674	121642/64061	2
GO:0001161	GO:0001161	intronic transcription regulatory region sequence-specific DNA binding	2/1190	11/18369	0.156558	0.678416	0.639674	59348/7080	2
GO:0004016	GO:0004016	adenylate cyclase activity	2/1190	11/18369	0.156558	0.678416	0.639674	108/114	2
GO:0004862	GO:0004862	cAMP-dependent protein kinase inhibitor activity	2/1190	11/18369	0.156558	0.678416	0.639674	5569/114	2
GO:0015173	GO:0015173	aromatic amino acid transmembrane transporter activity	2/1190	11/18369	0.156558	0.678416	0.639674	8140/10991	2
GO:0016857	GO:0016857	racemase and epimerase activity, acting on carbohydrates and derivatives	2/1190	11/18369	0.156558	0.678416	0.639674	2582/7264	2
GO:0032036	GO:0032036	myosin heavy chain binding	2/1190	11/18369	0.156558	0.678416	0.639674	11151/4635	2
GO:0047676	GO:0047676	arachidonate-CoA ligase activity	2/1190	11/18369	0.156558	0.678416	0.639674	11000/11001	2
GO:0052739	GO:0052739	phosphatidylserine 1-acylhydrolase activity	2/1190	11/18369	0.156558	0.678416	0.639674	57110/4023	2
GO:0099528	GO:0099528	G protein-coupled neurotransmitter receptor activity	2/1190	11/18369	0.156558	0.678416	0.639674	11255/2911	2
GO:0016209	GO:0016209	antioxidant activity	8/1190	82/18369	0.160766	0.693609	0.654	84817/1728/2878/4257/6647/83667/50506/4504	8
GO:0016655	GO:0016655	oxidoreductase activity, acting on NAD(P)H, quinone or similar compound as acceptor	6/1190	57/18369	0.162176	0.696653	0.65687	4707/1728/4718/873/9540/4696	6
GO:0008757	GO:0008757	S-adenosylmethionine-dependent methyltransferase activity	14/1190	162/18369	0.166189	0.701795	0.661718	10919/85002/155368/25895/653333/56950/56341/1312/2122/4234/345630/118881/3176/4837	14
GO:0009975	GO:0009975	cyclase activity	3/1190	22/18369	0.167635	0.701795	0.661718	2982/108/114	3
GO:0015645	GO:0015645	fatty acid ligase activity	3/1190	22/18369	0.167635	0.701795	0.661718	80221/11000/11001	3
GO:0019956	GO:0019956	chemokine binding	3/1190	22/18369	0.167635	0.701795	0.661718	10630/57007/7852	3
GO:0031681	GO:0031681	G-protein beta-subunit binding	3/1190	22/18369	0.167635	0.701795	0.661718	2791/8786/2786	3
GO:0070034	GO:0070034	telomerase RNA binding	3/1190	22/18369	0.167635	0.701795	0.661718	6634/54984/7015	3
GO:0015035	GO:0015035	protein-disulfide reductase activity	4/1190	34/18369	0.175575	0.714968	0.674139	84817/131474/64714/5230	4
GO:0042562	GO:0042562	hormone binding	8/1190	84/18369	0.176464	0.714968	0.674139	887/1428/90226/5745/4157/552/5746/30061	8
GO:0020037	GO:0020037	heme binding	12/1190	137/18369	0.177468	0.714968	0.674139	50507/2982/55640/9420/3163/4843/10058/10858/1571/1558/8614/50506	12
GO:0003995	GO:0003995	acyl-CoA dehydrogenase activity	2/1190	12/18369	0.180189	0.714968	0.674139	35/34	2
GO:0004859	GO:0004859	phospholipase inhibitor activity	2/1190	12/18369	0.180189	0.714968	0.674139	301/6620	2
GO:0015269	GO:0015269	calcium-activated potassium channel activity	2/1190	12/18369	0.180189	0.714968	0.674139	27345/3780	2
GO:0016668	GO:0016668	oxidoreductase activity, acting on a sulfur group of donors, NAD(P) as acceptor	2/1190	12/18369	0.180189	0.714968	0.674139	84817/5230	2
GO:0017154	GO:0017154	semaphorin receptor activity	2/1190	12/18369	0.180189	0.714968	0.674139	8829/91584	2
GO:0030955	GO:0030955	potassium ion binding	2/1190	12/18369	0.180189	0.714968	0.674139	5315/141	2
GO:0033130	GO:0033130	acetylcholine receptor binding	2/1190	12/18369	0.180189	0.714968	0.674139	116372/4062	2
GO:0046974	GO:0046974	histone H3K9 methyltransferase activity	2/1190	12/18369	0.180189	0.714968	0.674139	10919/2122	2
GO:0052890	GO:0052890	oxidoreductase activity, acting on the CH-CH group of donors, with a flavin as acceptor	2/1190	12/18369	0.180189	0.714968	0.674139	35/34	2
GO:0097027	GO:0097027	ubiquitin-protein transferase activator activity	2/1190	12/18369	0.180189	0.714968	0.674139	8945/6015	2
GO:0030594	GO:0030594	neurotransmitter receptor activity	9/1190	98/18369	0.183793	0.720728	0.67957	2555/3358/2743/11255/1141/2911/2899/2905/3359	9
GO:0005385	GO:0005385	zinc ion transmembrane transporter activity	3/1190	23/18369	0.184091	0.720728	0.67957	55532/7781/169026	3
GO:0016849	GO:0016849	phosphorus-oxygen lyase activity	3/1190	23/18369	0.184091	0.720728	0.67957	2982/108/114	3
GO:0050660	GO:0050660	flavin adenine dinucleotide binding	8/1190	85/18369	0.184559	0.720728	0.67957	80020/50507/1718/8309/35/4843/34/150209	8
GO:0016814	GO:0016814	hydrolase activity, acting on carbon-nitrogen (but not peptide) bonds, in cyclic amidines	4/1190	35/18369	0.188795	0.723475	0.68216	200316/27350/272/9582	4
GO:1904315	GO:1904315	transmitter-gated monoatomic ion channel activity involved in regulation of postsynaptic membrane potential	4/1190	35/18369	0.188795	0.723475	0.68216	2555/1141/2899/2905	4
GO:0016279	GO:0016279	protein-lysine N-methyltransferase activity	6/1190	60/18369	0.19137	0.723475	0.68216	10919/85002/25895/653333/56950/2122	6
GO:0005496	GO:0005496	steroid binding	9/1190	99/18369	0.191422	0.723475	0.68216	164091/79957/54852/64714/29881/51141/2103/857/23762	9
GO:0003777	GO:0003777	microtubule motor activity	7/1190	73/18369	0.193032	0.723475	0.68216	90990/64147/3798/56171/79819/100130097/8701	7
GO:0019903	GO:0019903	protein phosphatase binding	12/1190	140/18369	0.196555	0.723475	0.68216	2324/79660/6647/6778/6531/4137/8877/9641/5509/648791/114/5507	12
GO:0017046	GO:0017046	peptide hormone binding	5/1190	48/18369	0.197914	0.723475	0.68216	887/5745/552/5746/30061	5
GO:0003707	GO:0003707	nuclear steroid receptor activity	3/1190	24/18369	0.200948	0.723475	0.68216	164091/2103/7101	3
GO:0008395	GO:0008395	steroid hydroxylase activity	3/1190	24/18369	0.200948	0.723475	0.68216	9420/10858/1558	3
GO:0051139	GO:0051139	metal cation:proton antiporter activity	3/1190	24/18369	0.200948	0.723475	0.68216	10991/6549/169026	3
GO:0140612	GO:0140612	DNA damage sensor activity	3/1190	24/18369	0.200948	0.723475	0.68216	5888/7516/5889	3
GO:0016278	GO:0016278	lysine N-methyltransferase activity	6/1190	61/18369	0.201521	0.723475	0.68216	10919/85002/25895/653333/56950/2122	6
GO:0005343	GO:0005343	organic acid:sodium symporter activity	4/1190	36/18369	0.202319	0.723475	0.68216	6505/6506/10991/6507	4
GO:1990756	GO:1990756	ubiquitin ligase-substrate adaptor activity	4/1190	36/18369	0.202319	0.723475	0.68216	8945/54455/91947/23532	4
GO:0140375	GO:0140375	immune receptor activity	12/1190	141/18369	0.203116	0.723475	0.68216	2675/3111/132014/3581/3597/3113/2859/57007/3119/7852/728/3140	12
GO:0004312	GO:0004312	fatty acid synthase activity	2/1190	13/18369	0.204301	0.723475	0.68216	54995/54898	2
GO:0005542	GO:0005542	folic acid binding	2/1190	13/18369	0.204301	0.723475	0.68216	113235/1719	2
GO:0008296	GO:0008296	3'-5'-DNA exonuclease activity	2/1190	13/18369	0.204301	0.723475	0.68216	64789/3669	2
GO:0008603	GO:0008603	cAMP-dependent protein kinase regulator activity	2/1190	13/18369	0.204301	0.723475	0.68216	5569/114	2
GO:0016208	GO:0016208	AMP binding	2/1190	13/18369	0.204301	0.723475	0.68216	5211/5214	2
GO:0031994	GO:0031994	insulin-like growth factor I binding	2/1190	13/18369	0.204301	0.723475	0.68216	3488/3485	2
GO:0032454	GO:0032454	histone H3K9 demethylase activity	2/1190	13/18369	0.204301	0.723475	0.68216	23081/55818	2
GO:0039706	GO:0039706	co-receptor binding	2/1190	13/18369	0.204301	0.723475	0.68216	27122/3077	2
GO:0050998	GO:0050998	nitric-oxide synthase binding	2/1190	13/18369	0.204301	0.723475	0.68216	6331/857	2
GO:0140333	GO:0140333	glycerophospholipid flippase activity	2/1190	13/18369	0.204301	0.723475	0.68216	51761/84879	2
GO:1902282	GO:1902282	voltage-gated potassium channel activity involved in ventricular cardiac muscle cell action potential repolarization	2/1190	13/18369	0.204301	0.723475	0.68216	3762/3764	2
GO:0003774	GO:0003774	cytoskeletal motor activity	10/1190	115/18369	0.211317	0.745646	0.703065	90990/4637/64147/3798/140469/56171/79819/100130097/8701/53904	10
GO:0016747	GO:0016747	acyltransferase activity, transferring groups other than amino-acyl groups	18/1190	226/18369	0.213801	0.74837	0.705633	84287/57104/157570/171546/79143/284098/54995/675/387787/653082/54898/10555/79844/57110/8877/254887/10/15	18
GO:0099529	GO:0099529	neurotransmitter receptor activity involved in regulation of postsynaptic membrane potential	4/1190	37/18369	0.216119	0.74837	0.705633	2555/1141/2899/2905	4
GO:0001637	GO:0001637	G protein-coupled chemoattractant receptor activity	3/1190	25/18369	0.218148	0.74837	0.705633	2859/57007/7852	3
GO:0004950	GO:0004950	chemokine receptor activity	3/1190	25/18369	0.218148	0.74837	0.705633	2859/57007/7852	3
GO:0005104	GO:0005104	fibroblast growth factor receptor binding	3/1190	25/18369	0.218148	0.74837	0.705633	2255/23767/8817	3
GO:0005355	GO:0005355	glucose transmembrane transporter activity	3/1190	25/18369	0.218148	0.74837	0.705633	11182/144195/6513	3
GO:0015149	GO:0015149	hexose transmembrane transporter activity	3/1190	25/18369	0.218148	0.74837	0.705633	11182/144195/6513	3
GO:0140416	GO:0140416	transcription regulator inhibitor activity	3/1190	25/18369	0.218148	0.74837	0.705633	3398/4092/1649	3
GO:0004497	GO:0004497	monooxygenase activity	9/1190	103/18369	0.223234	0.763095	0.719518	80020/5066/9420/3163/4843/10858/1571/1558/7166	9
GO:0004065	GO:0004065	arylsulfatase activity	2/1190	14/18369	0.228732	0.763095	0.719518	2588/23213	2
GO:0005172	GO:0005172	vascular endothelial growth factor receptor binding	2/1190	14/18369	0.228732	0.763095	0.719518	7423/7422	2
GO:0008559	GO:0008559	ABC-type xenobiotic transporter activity	2/1190	14/18369	0.228732	0.763095	0.719518	10257/1244	2
GO:0015271	GO:0015271	outward rectifier potassium channel activity	2/1190	14/18369	0.228732	0.763095	0.719518	3776/3737	2
GO:0042043	GO:0042043	neurexin family protein binding	2/1190	14/18369	0.228732	0.763095	0.719518	1363/94121	2
GO:0071837	GO:0071837	HMG box domain binding	2/1190	14/18369	0.228732	0.763095	0.719518	5455/1749	2
GO:0016810	GO:0016810	hydrolase activity, acting on carbon-nitrogen (but not peptide) bonds	11/1190	131/18369	0.22882	0.763095	0.719518	1615/64858/55768/8841/200316/2166/144193/27350/10570/272/9582	11
GO:0016799	GO:0016799	hydrolase activity, hydrolyzing N-glycosyl compounds	4/1190	38/18369	0.230164	0.763095	0.719518	23098/141/7099/113622	4
GO:0140828	GO:0140828	metal cation:monoatomic cation antiporter activity	4/1190	38/18369	0.230164	0.763095	0.719518	10991/6547/6549/169026	4
GO:0015297	GO:0015297	antiporter activity	9/1190	104/18369	0.231486	0.764911	0.72123	7351/6508/8140/1468/7781/10991/6547/6549/169026	9
GO:0004364	GO:0004364	glutathione transferase activity	3/1190	26/18369	0.235634	0.767609	0.723773	4257/2947/653689	3
GO:0005112	GO:0005112	Notch binding	3/1190	26/18369	0.235634	0.767609	0.723773	4855/79094/65989	3
GO:0016769	GO:0016769	transferase activity, transferring nitrogenous groups	3/1190	26/18369	0.235634	0.767609	0.723773	84706/29968/2597	3
GO:0016866	GO:0016866	intramolecular transferase activity	3/1190	26/18369	0.235634	0.767609	0.723773	5223/55276/5236	3
GO:0019838	GO:0019838	growth factor binding	11/1190	132/18369	0.236187	0.767609	0.723773	2324/3488/6331/8829/117166/3815/3581/3483/3485/1281/2321	11
GO:0046906	GO:0046906	tetrapyrrole binding	12/1190	147/18369	0.244388	0.775877	0.73157	50507/2982/55640/9420/3163/4843/10058/10858/1571/1558/8614/50506	12
GO:0015036	GO:0015036	disulfide oxidoreductase activity	4/1190	39/18369	0.244427	0.775877	0.73157	84817/131474/64714/5230	4
GO:0016712	GO:0016712	oxidoreductase activity, acting on paired donors, with incorporation or reduction of molecular oxygen, reduced flavin or flavoprotein as one donor, and incorporation of one atom of oxygen	4/1190	39/18369	0.244427	0.775877	0.73157	9420/3163/1571/1558	4
GO:0140299	GO:0140299	small molecule sensor activity	4/1190	39/18369	0.244427	0.775877	0.73157	5888/50507/7516/5889	4
GO:1901618	GO:1901618	organic hydroxy compound transmembrane transporter activity	5/1190	52/18369	0.245784	0.775877	0.73157	10257/9311/64220/6531/9123	5
GO:0015370	GO:0015370	solute:sodium symporter activity	7/1190	79/18369	0.250385	0.775877	0.73157	6505/6506/84879/6531/10991/6507/64078	7
GO:0022853	GO:0022853	active monoatomic ion transmembrane transporter activity	18/1190	233/18369	0.252506	0.775877	0.73157	155066/6508/6833/6505/113235/6506/84879/6531/10991/6507/100128525/6547/3764/6549/9123/64078/84701/169026	18
GO:0005237	GO:0005237	inhibitory extracellular ligand-gated monoatomic ion channel activity	2/1190	15/18369	0.253339	0.775877	0.73157	2555/2743	2
GO:0005521	GO:0005521	lamin binding	2/1190	15/18369	0.253339	0.775877	0.73157	23345/665	2
GO:0010181	GO:0010181	FMN binding	2/1190	15/18369	0.253339	0.775877	0.73157	4843/60490	2
GO:0015562	GO:0015562	efflux transmembrane transporter activity	2/1190	15/18369	0.253339	0.775877	0.73157	10257/10058	2
GO:0045504	GO:0045504	dynein heavy chain binding	2/1190	15/18369	0.253339	0.775877	0.73157	65999/79819	2
GO:0050700	GO:0050700	CARD domain binding	2/1190	15/18369	0.253339	0.775877	0.73157	8915/79092	2
GO:0099103	GO:0099103	channel activator activity	2/1190	15/18369	0.253339	0.775877	0.73157	6833/2151	2
GO:0016405	GO:0016405	CoA-ligase activity	3/1190	27/18369	0.253351	0.775877	0.73157	80221/11000/11001	3
GO:0099589	GO:0099589	serotonin receptor activity	3/1190	27/18369	0.253351	0.775877	0.73157	3358/11255/3359	3
GO:0140326	GO:0140326	ATPase-coupled intramembrane lipid transporter activity	3/1190	27/18369	0.253351	0.775877	0.73157	51761/84879/79895	3
GO:0005518	GO:0005518	collagen binding	6/1190	66/18369	0.254911	0.775877	0.73157	84168/114897/285613/4092/4015/7448	6
GO:0015108	GO:0015108	chloride transmembrane transporter activity	9/1190	107/18369	0.25688	0.775877	0.73157	50636/6508/2555/1192/6505/2743/6509/6531/7439	9
GO:0016709	GO:0016709	oxidoreductase activity, acting on paired donors, with incorporation or reduction of molecular oxygen, NAD(P)H as one donor, and incorporation of one atom of oxygen	4/1190	40/18369	0.258879	0.775877	0.73157	9420/4843/10858/1571	4
GO:0046915	GO:0046915	transition metal ion transmembrane transporter activity	4/1190	40/18369	0.258879	0.775877	0.73157	55532/7781/30061/169026	4
GO:0001217	GO:0001217	DNA-binding transcription repressor activity	23/1190	308/18369	0.269041	0.775877	0.73157	7633/7678/126069/7627/59348/55502/7639/4601/80818/90594/3280/155054/342908/467/8187/6932/7704/2023/430/6926/7101/79365/8553	23
GO:0005246	GO:0005246	calcium channel regulator activity	5/1190	54/18369	0.270765	0.775877	0.73157	6833/2913/27092/2151/51440	5
GO:0008374	GO:0008374	O-acyltransferase activity	5/1190	54/18369	0.270765	0.775877	0.73157	57104/79143/284098/10555/57110	5
GO:0016667	GO:0016667	oxidoreductase activity, acting on a sulfur group of donors	5/1190	54/18369	0.270765	0.775877	0.73157	84817/83667/131474/64714/5230	5
GO:0015145	GO:0015145	monosaccharide transmembrane transporter activity	3/1190	28/18369	0.271247	0.775877	0.73157	11182/144195/6513	3
GO:0045499	GO:0045499	chemorepellent activity	3/1190	28/18369	0.271247	0.775877	0.73157	6405/9037/23767	3
GO:0030020	GO:0030020	extracellular matrix structural constituent conferring tensile strength	4/1190	41/18369	0.273491	0.775877	0.73157	1294/1302/1281/1310	4
GO:0000900	GO:0000900	mRNA regulatory element binding translation repressor activity	2/1190	16/18369	0.277997	0.775877	0.73157	6472/1719	2
GO:0003953	GO:0003953	NAD+ nucleosidase activity	2/1190	16/18369	0.277997	0.775877	0.73157	23098/7099	2
GO:0004549	GO:0004549	tRNA-specific ribonuclease activity	2/1190	16/18369	0.277997	0.775877	0.73157	79042/79897	2
GO:0005159	GO:0005159	insulin-like growth factor receptor binding	2/1190	16/18369	0.277997	0.775877	0.73157	8835/408	2
GO:0008191	GO:0008191	metalloendopeptidase inhibitor activity	2/1190	16/18369	0.277997	0.775877	0.73157	9806/117166	2
GO:0008392	GO:0008392	arachidonic acid epoxygenase activity	2/1190	16/18369	0.277997	0.775877	0.73157	1571/1558	2
GO:0015116	GO:0015116	sulfate transmembrane transporter activity	2/1190	16/18369	0.277997	0.775877	0.73157	7351/1468	2
GO:0015347	GO:0015347	sodium-independent organic anion transmembrane transporter activity	2/1190	16/18369	0.277997	0.775877	0.73157	28231/6578	2
GO:0015385	GO:0015385	sodium:proton antiporter activity	2/1190	16/18369	0.277997	0.775877	0.73157	10991/6549	2
GO:0016641	GO:0016641	oxidoreductase activity, acting on the CH-NH2 group of donors, oxygen as acceptor	2/1190	16/18369	0.277997	0.775877	0.73157	4015/7412	2
GO:0022841	GO:0022841	potassium ion leak channel activity	2/1190	16/18369	0.277997	0.775877	0.73157	54207/3776	2
GO:0022858	GO:0022858	alanine transmembrane transporter activity	2/1190	16/18369	0.277997	0.775877	0.73157	6509/10991	2
GO:0030548	GO:0030548	acetylcholine receptor regulator activity	2/1190	16/18369	0.277997	0.775877	0.73157	116372/4062	2
GO:0045125	GO:0045125	bioactive lipid receptor activity	2/1190	16/18369	0.277997	0.775877	0.73157	2846/8877	2
GO:0048038	GO:0048038	quinone binding	2/1190	16/18369	0.277997	0.775877	0.73157	79001/9540	2
GO:0050135	GO:0050135	NAD(P)+ nucleosidase activity	2/1190	16/18369	0.277997	0.775877	0.73157	23098/7099	2
GO:0050664	GO:0050664	oxidoreductase activity, acting on NAD(P)H, oxygen as acceptor	2/1190	16/18369	0.277997	0.775877	0.73157	50507/50506	2
GO:0055102	GO:0055102	lipase inhibitor activity	2/1190	16/18369	0.277997	0.775877	0.73157	301/6620	2
GO:0061809	GO:0061809	NAD+ nucleotidase, cyclic ADP-ribose generating	2/1190	16/18369	0.277997	0.775877	0.73157	23098/7099	2
GO:0086008	GO:0086008	voltage-gated potassium channel activity involved in cardiac muscle cell action potential repolarization	2/1190	16/18369	0.277997	0.775877	0.73157	3762/3764	2
GO:0099602	GO:0099602	neurotransmitter receptor regulator activity	2/1190	16/18369	0.277997	0.775877	0.73157	116372/4062	2
GO:0140327	GO:0140327	flippase activity	2/1190	16/18369	0.277997	0.775877	0.73157	51761/84879	2
GO:0002020	GO:0002020	protease binding	11/1190	138/18369	0.282121	0.78227	0.737598	8915/675/10211/51652/3815/5269/6531/2152/5272/8996/1281	11
GO:0016758	GO:0016758	hexosyltransferase activity	15/1190	195/18369	0.282563	0.78227	0.737598	10317/5277/145173/283417/100288842/2632/2997/3037/170384/374378/7368/93010/79369/5837/2583	15
GO:0004601	GO:0004601	peroxidase activity	5/1190	55/18369	0.283454	0.78227	0.737598	84817/2878/4257/83667/50506	5
GO:0050840	GO:0050840	extracellular matrix binding	5/1190	55/18369	0.283454	0.78227	0.737598	170689/9806/59339/7448/7422	5
GO:0016746	GO:0016746	acyltransferase activity	19/1190	253/18369	0.284961	0.784239	0.739454	84287/57104/157570/171546/84836/79143/284098/54995/675/387787/653082/54898/10555/79844/57110/8877/254887/10/15	19
GO:0030547	GO:0030547	signaling receptor inhibitor activity	4/1190	42/18369	0.288237	0.786679	0.741755	117166/27122/116372/4062	4
GO:0050136	GO:0050136	NADH dehydrogenase (quinone) activity	4/1190	42/18369	0.288237	0.786679	0.741755	4707/1728/4718/4696	4
GO:0140767	GO:0140767	enzyme-substrate adaptor activity	4/1190	42/18369	0.288237	0.786679	0.741755	8945/54455/91947/23532	4
GO:0070273	GO:0070273	phosphatidylinositol-4-phosphate binding	3/1190	29/18369	0.289273	0.787331	0.74237	79792/55915/28966	3
GO:0001221	GO:0001221	transcription coregulator binding	9/1190	111/18369	0.292021	0.792628	0.747364	10919/2353/7015/8841/6778/23625/3280/7704/2023	9
GO:0016779	GO:0016779	nucleotidyltransferase activity	12/1190	154/18369	0.296033	0.797544	0.751999	151963/55703/5558/5441/9060/7015/171568/10622/729920/54187/91373/54855	12
GO:0022824	GO:0022824	transmitter-gated monoatomic ion channel activity	5/1190	56/18369	0.296254	0.797544	0.751999	2555/1141/2899/2905/3359	5
GO:0022835	GO:0022835	transmitter-gated channel activity	5/1190	56/18369	0.296254	0.797544	0.751999	2555/1141/2899/2905/3359	5
GO:0015294	GO:0015294	solute:monoatomic cation symporter activity	9/1190	112/18369	0.300997	0.798539	0.752937	6505/113235/6506/84879/6531/10991/6507/9123/64078	9
GO:0000400	GO:0000400	four-way junction DNA binding	2/1190	17/18369	0.302596	0.798539	0.752937	7516/5889	2
GO:0008484	GO:0008484	sulfuric ester hydrolase activity	2/1190	17/18369	0.302596	0.798539	0.752937	2588/23213	2
GO:0008569	GO:0008569	minus-end-directed microtubule motor activity	2/1190	17/18369	0.302596	0.798539	0.752937	56171/8701	2
GO:0016854	GO:0016854	racemase and epimerase activity	2/1190	17/18369	0.302596	0.798539	0.752937	2582/7264	2
GO:0099507	GO:0099507	ligand-gated monoatomic ion channel activity involved in regulation of presynaptic membrane potential	2/1190	17/18369	0.302596	0.798539	0.752937	2555/2899	2
GO:0015144	GO:0015144	carbohydrate transmembrane transporter activity	4/1190	43/18369	0.303089	0.798539	0.752937	11182/144195/6513/55314	4
GO:0043028	GO:0043028	cysteine-type endopeptidase regulator activity involved in apoptotic process	4/1190	43/18369	0.303089	0.798539	0.752937	4671/5272/8996/4504	4
GO:0032452	GO:0032452	histone demethylase activity	3/1190	30/18369	0.30738	0.803417	0.757537	23081/84864/55818	3
GO:0051119	GO:0051119	sugar transmembrane transporter activity	3/1190	30/18369	0.30738	0.803417	0.757537	11182/144195/6513	3
GO:0140457	GO:0140457	protein demethylase activity	3/1190	30/18369	0.30738	0.803417	0.757537	23081/84864/55818	3
GO:0015399	GO:0015399	primary active transmembrane transporter activity	13/1190	170/18369	0.308464	0.803779	0.757878	4707/10257/155066/6833/23457/4718/10058/4696/100128525/154664/1244/3764/84701	13
GO:0016684	GO:0016684	oxidoreductase activity, acting on peroxide as acceptor	5/1190	57/18369	0.309146	0.803779	0.757878	84817/2878/4257/83667/50506	5
GO:0042626	GO:0042626	ATPase-coupled transmembrane transporter activity	8/1190	99/18369	0.31142	0.807566	0.761449	10257/155066/6833/23457/10058/154664/1244/3764	8
GO:0008528	GO:0008528	G protein-coupled peptide receptor activity	11/1190	142/18369	0.314112	0.809816	0.76357	887/84634/2859/2151/5745/57007/4157/552/7852/5746/2831	11
GO:0003954	GO:0003954	NADH dehydrogenase activity	4/1190	44/18369	0.318022	0.809816	0.76357	4707/1728/4718/4696	4
GO:0001227	GO:0001227	DNA-binding transcription repressor activity, RNA polymerase II-specific	22/1190	303/18369	0.320351	0.809816	0.76357	7633/7678/126069/7627/59348/55502/7639/4601/80818/90594/3280/155054/342908/467/8187/7704/2023/430/6926/7101/79365/8553	22
GO:0016796	GO:0016796	exonuclease activity, active with either ribo- or deoxyribonucleic acids and producing 5'-phosphomonoesters	5/1190	58/18369	0.322114	0.809816	0.76357	64789/115752/64858/3669/2237	5
GO:0044325	GO:0044325	transmembrane transporter binding	10/1190	129/18369	0.325344	0.809816	0.76357	3398/88/6833/6330/6331/388591/23171/6281/857/285966	10
GO:0001968	GO:0001968	fibronectin binding	3/1190	31/18369	0.325525	0.809816	0.76357	3488/59339/7422	3
GO:0005231	GO:0005231	excitatory extracellular ligand-gated monoatomic ion channel activity	3/1190	31/18369	0.325525	0.809816	0.76357	2743/1141/9127	3
GO:0008327	GO:0008327	methyl-CpG binding	3/1190	31/18369	0.325525	0.809816	0.76357	253461/89884/29128	3
GO:0016411	GO:0016411	acylglycerol O-acyltransferase activity	3/1190	31/18369	0.325525	0.809816	0.76357	57104/79143/10555	3
GO:0016878	GO:0016878	acid-thiol ligase activity	3/1190	31/18369	0.325525	0.809816	0.76357	80221/11000/11001	3
GO:0043495	GO:0043495	protein-membrane adaptor activity	3/1190	31/18369	0.325525	0.809816	0.76357	23345/6676/4023	3
GO:0051427	GO:0051427	hormone receptor binding	3/1190	31/18369	0.325525	0.809816	0.76357	8835/90226/2797	3
GO:0005229	GO:0005229	intracellular calcium activated chloride channel activity	2/1190	18/18369	0.327041	0.809816	0.76357	50636/7439	2
GO:0008391	GO:0008391	arachidonic acid monooxygenase activity	2/1190	18/18369	0.327041	0.809816	0.76357	1571/1558	2
GO:0008970	GO:0008970	phospholipase A1 activity	2/1190	18/18369	0.327041	0.809816	0.76357	57110/4023	2
GO:0034185	GO:0034185	apolipoprotein binding	2/1190	18/18369	0.327041	0.809816	0.76357	4137/4023	2
GO:0043395	GO:0043395	heparan sulfate proteoglycan binding	2/1190	18/18369	0.327041	0.809816	0.76357	9037/4023	2
GO:1904047	GO:1904047	S-adenosyl-L-methionine binding	2/1190	18/18369	0.327041	0.809816	0.76357	154743/56341	2
GO:0015293	GO:0015293	symporter activity	11/1190	144/18369	0.330423	0.814775	0.768246	6505/113235/6506/84879/6509/9120/6531/10991/6507/9123/64078	11
GO:0004866	GO:0004866	endopeptidase inhibitor activity	13/1190	173/18369	0.330693	0.814775	0.768246	27151/727/9806/117166/4671/1294/7980/2597/5269/5272/5271/8996/4504	13
GO:0003955	GO:0003955	NAD(P)H dehydrogenase (quinone) activity	4/1190	45/18369	0.333011	0.815036	0.768492	4707/1728/4718/4696	4
GO:0008375	GO:0008375	acetylglucosaminyltransferase activity	4/1190	45/18369	0.333011	0.815036	0.768492	5277/145173/93010/79369	4
GO:0005253	GO:0005253	monoatomic anion channel activity	7/1190	87/18369	0.333274	0.815036	0.768492	50636/2555/1192/6505/2743/6509/7439	7
GO:0031369	GO:0031369	translation initiation factor binding	3/1190	32/18369	0.343667	0.832214	0.784689	1983/1978/5015	3
GO:0005254	GO:0005254	chloride channel activity	6/1190	74/18369	0.346543	0.832214	0.784689	50636/2555/1192/2743/6509/7439	6
GO:0003746	GO:0003746	translation elongation factor activity	2/1190	19/18369	0.351248	0.832214	0.784689	60678/1917	2
GO:0004745	GO:0004745	NAD-retinol dehydrogenase activity	2/1190	19/18369	0.351248	0.832214	0.784689	5959/121214	2
GO:0004970	GO:0004970	ionotropic glutamate receptor activity	2/1190	19/18369	0.351248	0.832214	0.784689	2899/2905	2
GO:0016918	GO:0016918	retinal binding	2/1190	19/18369	0.351248	0.832214	0.784689	64220/6010	2
GO:0022840	GO:0022840	leak channel activity	2/1190	19/18369	0.351248	0.832214	0.784689	54207/3776	2
GO:0022842	GO:0022842	narrow pore channel activity	2/1190	19/18369	0.351248	0.832214	0.784689	54207/3776	2
GO:0042288	GO:0042288	MHC class I protein binding	2/1190	19/18369	0.351248	0.832214	0.784689	203068/29992	2
GO:0046935	GO:0046935	1-phosphatidylinositol-3-kinase regulator activity	2/1190	19/18369	0.351248	0.832214	0.784689	887/8835	2
GO:0051428	GO:0051428	peptide hormone receptor binding	2/1190	19/18369	0.351248	0.832214	0.784689	90226/2797	2
GO:0061778	GO:0061778	intracellular chloride channel activity	2/1190	19/18369	0.351248	0.832214	0.784689	50636/7439	2
GO:0099095	GO:0099095	ligand-gated monoatomic anion channel activity	2/1190	19/18369	0.351248	0.832214	0.784689	2555/2743	2
GO:0003823	GO:0003823	antigen binding	9/1190	118/18369	0.356024	0.841511	0.793456	8140/1718/3115/3107/3136/3113/3106/3119/3127	9
GO:0052689	GO:0052689	carboxylic ester hydrolase activity	10/1190	133/18369	0.360178	0.846975	0.798607	57104/670/23491/8824/116236/2166/145447/57110/4023/84696	10
GO:0016765	GO:0016765	transferase activity, transferring alkyl or aryl (other than methyl) groups	5/1190	61/18369	0.361308	0.846975	0.798607	6611/4257/2947/54187/653689	5
GO:0015605	GO:0015605	organophosphate ester transmembrane transporter activity	3/1190	33/18369	0.361764	0.846975	0.798607	10257/84879/284427	3
GO:0030551	GO:0030551	cyclic nucleotide binding	3/1190	33/18369	0.361764	0.846975	0.798607	64091/57657/11069	3
GO:0016757	GO:0016757	glycosyltransferase activity	19/1190	266/18369	0.363277	0.847054	0.798682	10317/5277/145173/283417/100288842/2632/7903/2997/338596/3037/51046/170384/374378/7368/93010/79369/5837/2583/10610	19
GO:0001653	GO:0001653	peptide receptor activity	11/1190	148/18369	0.363513	0.847054	0.798682	887/84634/2859/2151/5745/57007/4157/552/7852/5746/2831	11
GO:0015174	GO:0015174	basic amino acid transmembrane transporter activity	2/1190	20/18369	0.375146	0.865991	0.816538	10991/6545	2
GO:0016638	GO:0016638	oxidoreductase activity, acting on the CH-NH2 group of donors	2/1190	20/18369	0.375146	0.865991	0.816538	4015/7412	2
GO:0050145	GO:0050145	nucleoside monophosphate kinase activity	2/1190	20/18369	0.375146	0.865991	0.816538	204/205	2
GO:0070300	GO:0070300	phosphatidic acid binding	2/1190	20/18369	0.375146	0.865991	0.816538	79792/4900	2
GO:1901981	GO:1901981	phosphatidylinositol phosphate binding	13/1190	179/18369	0.376079	0.866122	0.81666	79792/88/55915/196996/51652/79958/11152/4137/28966/4900/79856/79674/246	13
GO:0016891	GO:0016891	RNA endonuclease activity, producing 5'-phosphomonoesters	3/1190	34/18369	0.379783	0.872617	0.822785	55520/2237/79897	3
GO:0030414	GO:0030414	peptidase inhibitor activity	13/1190	180/18369	0.383728	0.879636	0.829404	27151/727/9806/117166/4671/1294/7980/2597/5269/5272/5271/8996/4504	13
GO:0004867	GO:0004867	serine-type endopeptidase inhibitor activity	7/1190	92/18369	0.386956	0.882939	0.832518	27151/117166/1294/7980/5269/5272/5271	7
GO:0004896	GO:0004896	cytokine receptor activity	7/1190	92/18369	0.386956	0.882939	0.832518	2675/132014/3581/3597/2859/57007/7852	7
GO:0009055	GO:0009055	electron transfer activity	9/1190	122/18369	0.393401	0.895576	0.844433	4707/50507/4718/7264/5860/4696/100128525/8974/84701	9
GO:0000217	GO:0000217	DNA secondary structure binding	3/1190	35/18369	0.397688	0.897241	0.846003	7516/5889/4137	3
GO:0043015	GO:0043015	gamma-tubulin binding	3/1190	35/18369	0.397688	0.897241	0.846003	675/4692/10397	3
GO:0005201	GO:0005201	extracellular matrix structural constituent	12/1190	167/18369	0.398189	0.897241	0.846003	8292/4148/64856/25878/30008/1294/7980/1302/7448/1281/22915/1310	12
GO:0003841	GO:0003841	1-acylglycerol-3-phosphate O-acyltransferase activity	2/1190	21/18369	0.398673	0.897241	0.846003	79143/10555	2
GO:0015464	GO:0015464	acetylcholine receptor activity	2/1190	21/18369	0.398673	0.897241	0.846003	11255/1141	2
GO:0008509	GO:0008509	monoatomic anion transmembrane transporter activity	9/1190	123/18369	0.40278	0.904424	0.852775	50636/6508/2555/1192/6505/2743/6509/6531/7439	9
GO:0045296	GO:0045296	cadherin binding	23/1190	333/18369	0.405818	0.909179	0.857259	10938/1008/1983/151963/27237/1192/5800/8407/5214/5093/55357/26136/10397/301/5315/28988/56924/28316/2023/3939/226/5794/5787	23
GO:0018024	GO:0018024	histone lysine N-methyltransferase activity	4/1190	50/18369	0.40797	0.909874	0.857915	10919/25895/56950/2122	4
GO:0030544	GO:0030544	Hsp70 protein binding	4/1190	50/18369	0.40797	0.909874	0.857915	388591/84223/1571/7037	4
GO:0000146	GO:0000146	microfilament motor activity	3/1190	36/18369	0.415449	0.917875	0.865459	4637/140469/53904	3
GO:0004520	GO:0004520	DNA endonuclease activity	3/1190	36/18369	0.415449	0.917875	0.865459	5896/5889/2237	3
GO:0043531	GO:0043531	ADP binding	3/1190	36/18369	0.415449	0.917875	0.865459	6833/53904/5230	3
GO:0004602	GO:0004602	glutathione peroxidase activity	2/1190	22/18369	0.421777	0.917875	0.865459	2878/4257	2
GO:0004993	GO:0004993	G protein-coupled serotonin receptor activity	2/1190	22/18369	0.421777	0.917875	0.865459	3358/11255	2
GO:0016004	GO:0016004	phospholipase activator activity	2/1190	22/18369	0.421777	0.917875	0.865459	6810/2151	2
GO:0031683	GO:0031683	G-protein beta/gamma-subunit complex binding	2/1190	22/18369	0.421777	0.917875	0.865459	1069/5330	2
GO:0033038	GO:0033038	bitter taste receptor activity	2/1190	22/18369	0.421777	0.917875	0.865459	54429/259289	2
GO:0035014	GO:0035014	phosphatidylinositol 3-kinase regulator activity	2/1190	22/18369	0.421777	0.917875	0.865459	887/8835	2
GO:0042171	GO:0042171	lysophosphatidic acid acyltransferase activity	2/1190	22/18369	0.421777	0.917875	0.865459	79143/10555	2
GO:0071617	GO:0071617	lysophospholipid acyltransferase activity	2/1190	22/18369	0.421777	0.917875	0.865459	79143/10555	2
GO:0098632	GO:0098632	cell-cell adhesion mediator activity	4/1190	51/18369	0.422816	0.918115	0.865684	4897/91624/301/57453	4
GO:0005262	GO:0005262	calcium channel activity	9/1190	126/18369	0.430915	0.928238	0.87523	8911/93129/6323/6331/27092/79054/93589/2905/6335	9
GO:0016298	GO:0016298	lipase activity	9/1190	126/18369	0.430915	0.928238	0.87523	57104/116236/2166/5330/145447/2151/57110/4023/84696	9
GO:0044390	GO:0044390	ubiquitin-like protein conjugating enzyme binding	3/1190	37/18369	0.433037	0.928238	0.87523	23142/6478/6048	3
GO:0005539	GO:0005539	glycosaminoglycan binding	16/1190	232/18369	0.43499	0.928238	0.87523	170689/26032/8292/7423/9806/3098/30008/8829/9037/23213/2255/4023/7448/7422/6373/11095	16
GO:0019902	GO:0019902	phosphatase binding	13/1190	187/18369	0.437552	0.928238	0.87523	2324/79660/6647/6778/6531/4137/8877/9641/5509/648791/114/5507/114132	13
GO:0061135	GO:0061135	endopeptidase regulator activity	13/1190	187/18369	0.437552	0.928238	0.87523	27151/727/9806/117166/4671/1294/7980/2597/5269/5272/5271/8996/4504	13
GO:0015085	GO:0015085	calcium ion transmembrane transporter activity	10/1190	142/18369	0.439732	0.928238	0.87523	8911/93129/6323/6331/27092/79054/93589/2905/6335/6547	10
GO:0004806	GO:0004806	triglyceride lipase activity	2/1190	23/18369	0.444413	0.928238	0.87523	57104/4023	2
GO:0005160	GO:0005160	transforming growth factor beta receptor binding	2/1190	23/18369	0.444413	0.928238	0.87523	268/4092	2
GO:0008106	GO:0008106	alcohol dehydrogenase (NADP+) activity	2/1190	23/18369	0.444413	0.928238	0.87523	873/112724	2
GO:0008171	GO:0008171	O-methyltransferase activity	2/1190	23/18369	0.444413	0.928238	0.87523	1312/118881	2
GO:0030215	GO:0030215	semaphorin receptor binding	2/1190	23/18369	0.444413	0.928238	0.87523	6405/9037	2
GO:0008194	GO:0008194	UDP-glycosyltransferase activity	10/1190	143/18369	0.448565	0.928238	0.87523	10317/5277/145173/2997/3037/374378/7368/93010/79369/2583	10
GO:0031072	GO:0031072	heat shock protein binding	9/1190	128/18369	0.449618	0.928238	0.87523	25895/54880/3305/4137/388591/84223/100885848/1571/7037	9
GO:0005501	GO:0005501	retinoid binding	3/1190	38/18369	0.450426	0.928238	0.87523	64220/2171/6010	3
GO:0019840	GO:0019840	isoprenoid binding	3/1190	38/18369	0.450426	0.928238	0.87523	64220/2171/6010	3
GO:0005125	GO:0005125	cytokine activity	16/1190	235/18369	0.455695	0.928238	0.87523	727/7477/23529/654/656/3623/7482/83729/151449/2056/389658/7422/2821/6373/3552/2662	16
GO:0004435	GO:0004435	phosphatidylinositol phospholipase C activity	2/1190	24/18369	0.466547	0.928238	0.87523	5330/2151	2
GO:0005227	GO:0005227	calcium activated cation channel activity	2/1190	24/18369	0.466547	0.928238	0.87523	27345/3780	2
GO:0015106	GO:0015106	bicarbonate transmembrane transporter activity	2/1190	24/18369	0.466547	0.928238	0.87523	6508/7439	2
GO:0015216	GO:0015216	purine nucleotide transmembrane transporter activity	2/1190	24/18369	0.466547	0.928238	0.87523	10257/284427	2
GO:0055106	GO:0055106	ubiquitin-protein transferase regulator activity	2/1190	24/18369	0.466547	0.928238	0.87523	8945/6015	2
GO:0004869	GO:0004869	cysteine-type endopeptidase inhibitor activity	4/1190	54/18369	0.466726	0.928238	0.87523	4671/5272/8996/4504	4
GO:0004857	GO:0004857	enzyme inhibitor activity	24/1190	359/18369	0.467006	0.928238	0.87523	5997/27151/51562/727/84988/54984/7453/51129/9806/117166/4671/1294/408/7980/2597/301/5269/81706/5272/5271/8996/6620/9535/4504	24
GO:0016893	GO:0016893	endonuclease activity, active with either ribo- or deoxyribonucleic acids and producing 5'-phosphomonoesters	3/1190	39/18369	0.467592	0.928238	0.87523	55520/2237/79897	3
GO:0042056	GO:0042056	chemoattractant activity	3/1190	39/18369	0.467592	0.928238	0.87523	7423/2255/7422	3
GO:0019955	GO:0019955	cytokine binding	9/1190	130/18369	0.468232	0.928238	0.87523	10630/8829/117166/3815/3581/3597/57007/9241/7852	9
GO:0030674	GO:0030674	protein-macromolecule adaptor activity	24/1190	361/18369	0.478195	0.928238	0.87523	2521/23345/8945/4747/53407/54455/91947/6810/8835/6676/23098/602/4137/79844/1302/23363/4744/857/4023/23767/11069/1310/23532/7503	24
GO:0048487	GO:0048487	beta-tubulin binding	3/1190	40/18369	0.484515	0.928238	0.87523	5997/79739/55259	3
GO:0140938	GO:0140938	histone H3 methyltransferase activity	3/1190	40/18369	0.484515	0.928238	0.87523	10919/56950/2122	3
GO:0008483	GO:0008483	transaminase activity	2/1190	25/18369	0.488146	0.928238	0.87523	84706/29968	2
GO:0035255	GO:0035255	ionotropic glutamate receptor binding	2/1190	25/18369	0.488146	0.928238	0.87523	10211/27092	2
GO:0060229	GO:0060229	lipase activator activity	2/1190	25/18369	0.488146	0.928238	0.87523	6810/2151	2
GO:0070330	GO:0070330	aromatase activity	2/1190	25/18369	0.488146	0.928238	0.87523	1571/1558	2
GO:0070840	GO:0070840	dynein complex binding	2/1190	25/18369	0.488146	0.928238	0.87523	4744/286187	2
GO:0003796	GO:0003796	lysozyme activity	1/1190	10/18369	0.488259	0.928238	0.87523	4069	1
GO:0005031	GO:0005031	tumor necrosis factor receptor activity	1/1190	10/18369	0.488259	0.928238	0.87523	55504	1
GO:0005432	GO:0005432	calcium:sodium antiporter activity	1/1190	10/18369	0.488259	0.928238	0.87523	6547	1
GO:0008271	GO:0008271	secondary active sulfate transmembrane transporter activity	1/1190	10/18369	0.488259	0.928238	0.87523	7351	1
GO:0008401	GO:0008401	retinoic acid 4-hydroxylase activity	1/1190	10/18369	0.488259	0.928238	0.87523	1558	1
GO:0015279	GO:0015279	store-operated calcium channel activity	1/1190	10/18369	0.488259	0.928238	0.87523	93129	1
GO:0016634	GO:0016634	oxidoreductase activity, acting on the CH-CH group of donors, oxygen as acceptor	1/1190	10/18369	0.488259	0.928238	0.87523	8309	1
GO:0016653	GO:0016653	oxidoreductase activity, acting on NAD(P)H, heme protein as acceptor	1/1190	10/18369	0.488259	0.928238	0.87523	1728	1
GO:0016742	GO:0016742	hydroxymethyl-, formyl- and related transferase activity	1/1190	10/18369	0.488259	0.928238	0.87523	6472	1
GO:0016888	GO:0016888	endodeoxyribonuclease activity, producing 5'-phosphomonoesters	1/1190	10/18369	0.488259	0.928238	0.87523	2237	1
GO:0016889	GO:0016889	DNA endonuclease activity, producing 3'-phosphomonoesters	1/1190	10/18369	0.488259	0.928238	0.87523	5889	1
GO:0030023	GO:0030023	extracellular matrix constituent conferring elasticity	1/1190	10/18369	0.488259	0.928238	0.87523	22915	1
GO:0033204	GO:0033204	ribonuclease P RNA binding	1/1190	10/18369	0.488259	0.928238	0.87523	79897	1
GO:0036435	GO:0036435	K48-linked polyubiquitin modification-dependent protein binding	1/1190	10/18369	0.488259	0.928238	0.87523	9641	1
GO:0043208	GO:0043208	glycosphingolipid binding	1/1190	10/18369	0.488259	0.928238	0.87523	54749	1
GO:0043295	GO:0043295	glutathione binding	1/1190	10/18369	0.488259	0.928238	0.87523	2947	1
GO:0045503	GO:0045503	dynein light chain binding	1/1190	10/18369	0.488259	0.928238	0.87523	79819	1
GO:0051880	GO:0051880	G-quadruplex DNA binding	1/1190	10/18369	0.488259	0.928238	0.87523	4831	1
GO:0070700	GO:0070700	BMP receptor binding	1/1190	10/18369	0.488259	0.928238	0.87523	654	1
GO:0098599	GO:0098599	palmitoyl hydrolase activity	1/1190	10/18369	0.488259	0.928238	0.87523	9374	1
GO:0140463	GO:0140463	chromatin-protein adaptor activity	1/1190	10/18369	0.488259	0.928238	0.87523	7503	1
GO:1904680	GO:1904680	peptide transmembrane transporter activity	1/1190	10/18369	0.488259	0.928238	0.87523	23457	1
GO:0015453	GO:0015453	oxidoreduction-driven active transmembrane transporter activity	5/1190	71/18369	0.490652	0.928238	0.87523	4707/4718/4696/100128525/84701	5
GO:0004812	GO:0004812	aminoacyl-tRNA ligase activity	3/1190	41/18369	0.501175	0.928238	0.87523	1615/7453/6897	3
GO:0008137	GO:0008137	NADH dehydrogenase (ubiquinone) activity	3/1190	41/18369	0.501175	0.928238	0.87523	4707/4718/4696	3
GO:0016875	GO:0016875	ligase activity, forming carbon-oxygen bonds	3/1190	41/18369	0.501175	0.928238	0.87523	1615/7453/6897	3
GO:0016877	GO:0016877	ligase activity, forming carbon-sulfur bonds	3/1190	41/18369	0.501175	0.928238	0.87523	80221/11000/11001	3
GO:0042169	GO:0042169	SH2 domain binding	3/1190	41/18369	0.501175	0.928238	0.87523	7462/3815/5777	3
GO:0043175	GO:0043175	RNA polymerase core enzyme binding	3/1190	41/18369	0.501175	0.928238	0.87523	79871/56950/2103	3
GO:0051539	GO:0051539	4 iron, 4 sulfur cluster binding	3/1190	41/18369	0.501175	0.928238	0.87523	64789/5558/83990	3
GO:0043621	GO:0043621	protein self-association	5/1190	72/18369	0.50315	0.928238	0.87523	8915/6513/2039/5745/7006	5
GO:0001965	GO:0001965	G-protein alpha-subunit binding	2/1190	26/18369	0.509189	0.928238	0.87523	5997/5999	2
GO:0008574	GO:0008574	plus-end-directed microtubule motor activity	2/1190	26/18369	0.509189	0.928238	0.87523	3798/79819	2
GO:0015295	GO:0015295	solute:proton symporter activity	2/1190	26/18369	0.509189	0.928238	0.87523	113235/9123	2
GO:0030507	GO:0030507	spectrin binding	2/1190	26/18369	0.509189	0.928238	0.87523	2039/5798	2
GO:0050681	GO:0050681	nuclear androgen receptor binding	2/1190	26/18369	0.509189	0.928238	0.87523	23081/55818	2
GO:0099604	GO:0099604	ligand-gated calcium channel activity	2/1190	26/18369	0.509189	0.928238	0.87523	79054/2905	2
GO:0043014	GO:0043014	alpha-tubulin binding	3/1190	42/18369	0.517555	0.928238	0.87523	79739/65999/84080	3
GO:0140303	GO:0140303	intramembrane lipid transporter activity	3/1190	42/18369	0.517555	0.928238	0.87523	51761/84879/79895	3
GO:0001055	GO:0001055	RNA polymerase II activity	1/1190	11/18369	0.52143	0.928238	0.87523	5441	1
GO:0004523	GO:0004523	RNA-DNA hybrid ribonuclease activity	1/1190	11/18369	0.52143	0.928238	0.87523	2237	1
GO:0005347	GO:0005347	ATP transmembrane transporter activity	1/1190	11/18369	0.52143	0.928238	0.87523	284427	1
GO:0008503	GO:0008503	benzodiazepine receptor activity	1/1190	11/18369	0.52143	0.928238	0.87523	2555	1
GO:0008504	GO:0008504	monoamine transmembrane transporter activity	1/1190	11/18369	0.52143	0.928238	0.87523	6531	1
GO:0015368	GO:0015368	calcium:monoatomic cation antiporter activity	1/1190	11/18369	0.52143	0.928238	0.87523	6547	1
GO:0015658	GO:0015658	branched-chain amino acid transmembrane transporter activity	1/1190	11/18369	0.52143	0.928238	0.87523	8140	1
GO:0016594	GO:0016594	glycine binding	1/1190	11/18369	0.52143	0.928238	0.87523	2743	1
GO:0016661	GO:0016661	oxidoreductase activity, acting on other nitrogenous compounds as donors	1/1190	11/18369	0.52143	0.928238	0.87523	64757	1
GO:0016679	GO:0016679	oxidoreductase activity, acting on diphenols and related substances as donors	1/1190	11/18369	0.52143	0.928238	0.87523	100128525	1
GO:0016783	GO:0016783	sulfurtransferase activity	1/1190	11/18369	0.52143	0.928238	0.87523	100131187	1
GO:0030283	GO:0030283	testosterone dehydrogenase [NAD(P)] activity	1/1190	11/18369	0.52143	0.928238	0.87523	7923	1
GO:0031996	GO:0031996	thioesterase binding	1/1190	11/18369	0.52143	0.928238	0.87523	55559	1
GO:0034511	GO:0034511	U3 snoRNA binding	1/1190	11/18369	0.52143	0.928238	0.87523	3669	1
GO:0034713	GO:0034713	type I transforming growth factor beta receptor binding	1/1190	11/18369	0.52143	0.928238	0.87523	4092	1
GO:0035251	GO:0035251	UDP-glucosyltransferase activity	1/1190	11/18369	0.52143	0.928238	0.87523	2997	1
GO:0042166	GO:0042166	acetylcholine binding	1/1190	11/18369	0.52143	0.928238	0.87523	1141	1
GO:0042608	GO:0042608	T cell receptor binding	1/1190	11/18369	0.52143	0.928238	0.87523	3140	1
GO:0043422	GO:0043422	protein kinase B binding	1/1190	11/18369	0.52143	0.928238	0.87523	8915	1
GO:0043522	GO:0043522	leucine zipper domain binding	1/1190	11/18369	0.52143	0.928238	0.87523	1649	1
GO:0046790	GO:0046790	virion binding	1/1190	11/18369	0.52143	0.928238	0.87523	5806	1
GO:0047429	GO:0047429	nucleoside triphosphate diphosphatase activity	1/1190	11/18369	0.52143	0.928238	0.87523	79077	1
GO:0048407	GO:0048407	platelet-derived growth factor binding	1/1190	11/18369	0.52143	0.928238	0.87523	1281	1
GO:0052629	GO:0052629	phosphatidylinositol-3,5-bisphosphate 3-phosphatase activity	1/1190	11/18369	0.52143	0.928238	0.87523	9108	1
GO:1901612	GO:1901612	cardiolipin binding	1/1190	11/18369	0.52143	0.928238	0.87523	79792	1
GO:1990459	GO:1990459	transferrin receptor binding	1/1190	11/18369	0.52143	0.928238	0.87523	3077	1
GO:0004521	GO:0004521	RNA endonuclease activity	5/1190	74/18369	0.527771	0.934627	0.881254	79042/55520/2237/79897/6035	5
GO:0004629	GO:0004629	phospholipase C activity	2/1190	27/18369	0.529656	0.934627	0.881254	5330/2151	2
GO:0008527	GO:0008527	taste receptor activity	2/1190	27/18369	0.529656	0.934627	0.881254	54429/259289	2
GO:0051959	GO:0051959	dynein light intermediate chain binding	2/1190	27/18369	0.529656	0.934627	0.881254	56171/8701	2
GO:0008201	GO:0008201	heparin binding	11/1190	168/18369	0.530189	0.934627	0.881254	170689/8292/7423/30008/8829/2255/4023/7448/7422/6373/11095	11
GO:0051879	GO:0051879	Hsp90 protein binding	3/1190	43/18369	0.533639	0.934627	0.881254	4137/100885848/1571	3
GO:0032934	GO:0032934	sterol binding	4/1190	59/18369	0.536922	0.934627	0.881254	29881/51141/857/23762	4
GO:0000049	GO:0000049	tRNA binding	5/1190	75/18369	0.539877	0.934627	0.881254	6897/7015/60678/51250/4234	5
GO:1902936	GO:1902936	phosphatidylinositol bisphosphate binding	7/1190	107/18369	0.545181	0.934627	0.881254	79792/88/196996/51652/11152/4137/246	7
GO:0019210	GO:0019210	kinase inhibitor activity	3/1190	44/18369	0.549416	0.934627	0.881254	51562/7453/9535	3
GO:0015215	GO:0015215	nucleotide transmembrane transporter activity	2/1190	28/18369	0.549534	0.934627	0.881254	10257/284427	2
GO:0051019	GO:0051019	mitogen-activated protein kinase binding	2/1190	28/18369	0.549534	0.934627	0.881254	7867/10318	2
GO:0000774	GO:0000774	adenyl-nucleotide exchange factor activity	1/1190	12/18369	0.552451	0.934627	0.881254	80273	1
GO:0001054	GO:0001054	RNA polymerase I activity	1/1190	12/18369	0.552451	0.934627	0.881254	5441	1
GO:0003964	GO:0003964	RNA-directed DNA polymerase activity	1/1190	12/18369	0.552451	0.934627	0.881254	7015	1
GO:0004526	GO:0004526	ribonuclease P activity	1/1190	12/18369	0.552451	0.934627	0.881254	79897	1
GO:0004652	GO:0004652	polynucleotide adenylyltransferase activity	1/1190	12/18369	0.552451	0.934627	0.881254	54855	1
GO:0004726	GO:0004726	non-membrane spanning protein tyrosine phosphatase activity	1/1190	12/18369	0.552451	0.934627	0.881254	5777	1
GO:0004875	GO:0004875	complement receptor activity	1/1190	12/18369	0.552451	0.934627	0.881254	728	1
GO:0008179	GO:0008179	adenylate cyclase binding	1/1190	12/18369	0.552451	0.934627	0.881254	108	1
GO:0015280	GO:0015280	ligand-gated sodium channel activity	1/1190	12/18369	0.552451	0.934627	0.881254	9311	1
GO:0016273	GO:0016273	arginine N-methyltransferase activity	1/1190	12/18369	0.552451	0.934627	0.881254	56341	1
GO:0016274	GO:0016274	protein-arginine N-methyltransferase activity	1/1190	12/18369	0.552451	0.934627	0.881254	56341	1
GO:0016423	GO:0016423	tRNA (guanine) methyltransferase activity	1/1190	12/18369	0.552451	0.934627	0.881254	4234	1
GO:0017166	GO:0017166	vinculin binding	1/1190	12/18369	0.552451	0.934627	0.881254	23336	1
GO:0034452	GO:0034452	dynactin binding	1/1190	12/18369	0.552451	0.934627	0.881254	4137	1
GO:0046975	GO:0046975	histone H3K36 methyltransferase activity	1/1190	12/18369	0.552451	0.934627	0.881254	56950	1
GO:0086080	GO:0086080	protein binding involved in heterotypic cell-cell adhesion	1/1190	12/18369	0.552451	0.934627	0.881254	4897	1
GO:0097493	GO:0097493	structural molecule activity conferring elasticity	1/1190	12/18369	0.552451	0.934627	0.881254	22915	1
GO:0015078	GO:0015078	proton transmembrane transporter activity	9/1190	140/18369	0.55871	0.93613	0.882671	7351/155066/113235/10991/100128525/6549/9123/84701/169026	9
GO:0019894	GO:0019894	kinesin binding	3/1190	45/18369	0.564874	0.93613	0.882671	3798/4744/3737	3
GO:0032266	GO:0032266	phosphatidylinositol-3-phosphate binding	3/1190	45/18369	0.564874	0.93613	0.882671	55915/11152/28966	3
GO:0035254	GO:0035254	glutamate receptor binding	3/1190	45/18369	0.564874	0.93613	0.882671	10211/27092/5923	3
GO:0003785	GO:0003785	actin monomer binding	2/1190	29/18369	0.568812	0.93613	0.882671	11151/4635	2
GO:0046875	GO:0046875	ephrin receptor binding	2/1190	29/18369	0.568812	0.93613	0.882671	1945/1944	2
GO:0098631	GO:0098631	cell adhesion mediator activity	4/1190	62/18369	0.576723	0.93613	0.882671	4897/91624/301/57453	4
GO:0004438	GO:0004438	phosphatidylinositol-3-phosphate phosphatase activity	1/1190	13/18369	0.581464	0.93613	0.882671	9108	1
GO:0004865	GO:0004865	protein serine/threonine phosphatase inhibitor activity	1/1190	13/18369	0.581464	0.93613	0.882671	81706	1
GO:0005035	GO:0005035	death receptor activity	1/1190	13/18369	0.581464	0.93613	0.882671	55504	1
GO:0005436	GO:0005436	sodium:phosphate symporter activity	1/1190	13/18369	0.581464	0.93613	0.882671	84879	1
GO:0008417	GO:0008417	fucosyltransferase activity	1/1190	13/18369	0.581464	0.93613	0.882671	170384	1
GO:0010854	GO:0010854	adenylate cyclase regulator activity	1/1190	13/18369	0.581464	0.93613	0.882671	5997	1
GO:0022851	GO:0022851	GABA-gated chloride ion channel activity	1/1190	13/18369	0.581464	0.93613	0.882671	2555	1
GO:0031432	GO:0031432	titin binding	1/1190	13/18369	0.581464	0.93613	0.882671	88	1
GO:0034236	GO:0034236	protein kinase A catalytic subunit binding	1/1190	13/18369	0.581464	0.93613	0.882671	5569	1
GO:0045159	GO:0045159	myosin II binding	1/1190	13/18369	0.581464	0.93613	0.882671	4635	1
GO:0045295	GO:0045295	gamma-catenin binding	1/1190	13/18369	0.581464	0.93613	0.882671	10297	1
GO:0051011	GO:0051011	microtubule minus-end binding	1/1190	13/18369	0.581464	0.93613	0.882671	55559	1
GO:0052650	GO:0052650	NADP-retinol dehydrogenase activity	1/1190	13/18369	0.581464	0.93613	0.882671	112724	1
GO:0140939	GO:0140939	histone H4 methyltransferase activity	1/1190	13/18369	0.581464	0.93613	0.882671	93166	1
GO:1901338	GO:1901338	catecholamine binding	1/1190	13/18369	0.581464	0.93613	0.882671	6531	1
GO:0140101	GO:0140101	catalytic activity, acting on a tRNA	8/1190	127/18369	0.584466	0.93613	0.882671	83707/1615/7453/6897/79042/55520/79897/4234	8
GO:0004033	GO:0004033	aldo-keto reductase (NADP) activity	2/1190	30/18369	0.587486	0.93613	0.882671	873/112724	2
GO:0004693	GO:0004693	cyclin-dependent protein serine/threonine kinase activity	2/1190	30/18369	0.587486	0.93613	0.882671	5891/1019	2
GO:0005184	GO:0005184	neuropeptide hormone activity	2/1190	30/18369	0.587486	0.93613	0.882671	4828/797	2
GO:0070566	GO:0070566	adenylyltransferase activity	2/1190	30/18369	0.587486	0.93613	0.882671	9060/54855	2
GO:0071813	GO:0071813	lipoprotein particle binding	2/1190	30/18369	0.587486	0.93613	0.882671	4137/4023	2
GO:0071814	GO:0071814	protein-lipid complex binding	2/1190	30/18369	0.587486	0.93613	0.882671	4137/4023	2
GO:0097472	GO:0097472	cyclin-dependent protein kinase activity	2/1190	30/18369	0.587486	0.93613	0.882671	5891/1019	2
GO:1990841	GO:1990841	promoter-specific chromatin binding	4/1190	63/18369	0.58955	0.93613	0.882671	10919/4692/1958/7703	4
GO:0004527	GO:0004527	exonuclease activity	5/1190	80/18369	0.598082	0.93613	0.882671	64789/115752/64858/3669/2237	5
GO:0004181	GO:0004181	metallocarboxypeptidase activity	2/1190	31/18369	0.605552	0.93613	0.882671	1363/130749	2
GO:0031624	GO:0031624	ubiquitin conjugating enzyme binding	2/1190	31/18369	0.605552	0.93613	0.882671	23142/6478	2
GO:0033764	GO:0033764	steroid dehydrogenase activity, acting on the CH-OH group of donors, NAD or NADP as acceptor	2/1190	31/18369	0.605552	0.93613	0.882671	5959/7923	2
GO:0043425	GO:0043425	bHLH transcription factor binding	2/1190	31/18369	0.605552	0.93613	0.882671	79365/8553	2
GO:0048019	GO:0048019	receptor antagonist activity	2/1190	31/18369	0.605552	0.93613	0.882671	117166/27122	2
GO:0051059	GO:0051059	NF-kappaB binding	2/1190	31/18369	0.605552	0.93613	0.882671	8915/8841	2
GO:0005161	GO:0005161	platelet-derived growth factor receptor binding	1/1190	14/18369	0.608597	0.93613	0.882671	7422	1
GO:0008195	GO:0008195	phosphatidate phosphatase activity	1/1190	14/18369	0.608597	0.93613	0.882671	196051	1
GO:0010484	GO:0010484	histone H3 acetyltransferase activity	1/1190	14/18369	0.608597	0.93613	0.882671	675	1
GO:0015386	GO:0015386	potassium:proton antiporter activity	1/1190	14/18369	0.608597	0.93613	0.882671	6549	1
GO:0019855	GO:0019855	calcium channel inhibitor activity	1/1190	14/18369	0.608597	0.93613	0.882671	6833	1
GO:0042577	GO:0042577	lipid phosphatase activity	1/1190	14/18369	0.608597	0.93613	0.882671	130367	1
GO:0043023	GO:0043023	ribosomal large subunit binding	1/1190	14/18369	0.608597	0.93613	0.882671	51250	1
GO:0044594	GO:0044594	17-beta-hydroxysteroid dehydrogenase (NAD+) activity	1/1190	14/18369	0.608597	0.93613	0.882671	7923	1
GO:0048185	GO:0048185	activin binding	1/1190	14/18369	0.608597	0.93613	0.882671	4092	1
GO:0052744	GO:0052744	phosphatidylinositol monophosphate phosphatase activity	1/1190	14/18369	0.608597	0.93613	0.882671	9108	1
GO:0061578	GO:0061578	K63-linked deubiquitinase activity	1/1190	14/18369	0.608597	0.93613	0.882671	79184	1
GO:0061783	GO:0061783	peptidoglycan muralytic activity	1/1190	14/18369	0.608597	0.93613	0.882671	4069	1
GO:0070411	GO:0070411	I-SMAD binding	1/1190	14/18369	0.608597	0.93613	0.882671	4092	1
GO:0070696	GO:0070696	transmembrane receptor protein serine/threonine kinase binding	1/1190	14/18369	0.608597	0.93613	0.882671	654	1
GO:0071933	GO:0071933	Arp2/3 complex binding	1/1190	14/18369	0.608597	0.93613	0.882671	9535	1
GO:0089720	GO:0089720	caspase binding	1/1190	14/18369	0.608597	0.93613	0.882671	8996	1
GO:0098847	GO:0098847	sequence-specific single stranded DNA binding	1/1190	14/18369	0.608597	0.93613	0.882671	5093	1
GO:0106018	GO:0106018	phosphatidylinositol-3,5-bisphosphate phosphatase activity	1/1190	14/18369	0.608597	0.93613	0.882671	9108	1
GO:1901474	GO:1901474	azole transmembrane transporter activity	1/1190	14/18369	0.608597	0.93613	0.882671	10991	1
GO:1990825	GO:1990825	sequence-specific mRNA binding	1/1190	14/18369	0.608597	0.93613	0.882671	1719	1
GO:0015026	GO:0015026	coreceptor activity	3/1190	48/18369	0.609242	0.93613	0.882671	8829/57007/7852	3
GO:0099106	GO:0099106	ion channel regulator activity	9/1190	147/18369	0.618054	0.937686	0.884139	6833/2913/6330/27345/27092/2151/23171/857/51440	9
GO:0005546	GO:0005546	phosphatidylinositol-4,5-bisphosphate binding	5/1190	82/18369	0.620169	0.937686	0.884139	79792/88/196996/51652/246	5
GO:0005504	GO:0005504	fatty acid binding	3/1190	49/18369	0.623342	0.937686	0.884139	8309/2171/165140	3
GO:1901505	GO:1901505	carbohydrate derivative transmembrane transporter activity	3/1190	49/18369	0.623342	0.937686	0.884139	84879/284427/64078	3
GO:0038024	GO:0038024	cargo receptor activity	5/1190	83/18369	0.630938	0.937686	0.884139	113419/8987/57007/7037/7448	5
GO:0008020	GO:0008020	G protein-coupled photoreceptor activity	1/1190	15/18369	0.633973	0.937686	0.884139	6010	1
GO:0015378	GO:0015378	sodium:chloride symporter activity	1/1190	15/18369	0.633973	0.937686	0.884139	6531	1
GO:0015929	GO:0015929	hexosaminidase activity	1/1190	15/18369	0.633973	0.937686	0.884139	284004	1
GO:0031005	GO:0031005	filamin binding	1/1190	15/18369	0.633973	0.937686	0.884139	10570	1
GO:0032393	GO:0032393	MHC class I receptor activity	1/1190	15/18369	0.633973	0.937686	0.884139	3140	1
GO:0032794	GO:0032794	GTPase activating protein binding	1/1190	15/18369	0.633973	0.937686	0.884139	203068	1
GO:0043024	GO:0043024	ribosomal small subunit binding	1/1190	15/18369	0.633973	0.937686	0.884139	4830	1
GO:0051371	GO:0051371	muscle alpha-actinin binding	1/1190	15/18369	0.633973	0.937686	0.884139	27295	1
GO:0070742	GO:0070742	C2H2 zinc finger domain binding	1/1190	15/18369	0.633973	0.937686	0.884139	10919	1
GO:0102991	GO:0102991	myristoyl-CoA hydrolase activity	1/1190	15/18369	0.633973	0.937686	0.884139	117145	1
GO:0140313	GO:0140313	molecular sequestering activity	1/1190	15/18369	0.633973	0.937686	0.884139	83667	1
GO:1901611	GO:1901611	phosphatidylglycerol binding	1/1190	15/18369	0.633973	0.937686	0.884139	79792	1
GO:1990380	GO:1990380	K48-linked deubiquitinase activity	1/1190	15/18369	0.633973	0.937686	0.884139	84182	1
GO:0061134	GO:0061134	peptidase regulator activity	14/1190	230/18369	0.634529	0.937686	0.884139	27151/727/9806/117166/4671/1294/7980/2597/5269/5272/857/5271/8996/4504	14
GO:0015485	GO:0015485	cholesterol binding	3/1190	50/18369	0.637089	0.937686	0.884139	29881/857/23762	3
GO:0015932	GO:0015932	nucleobase-containing compound transmembrane transporter activity	3/1190	50/18369	0.637089	0.937686	0.884139	10257/284427/64078	3
GO:0008080	GO:0008080	N-acetyltransferase activity	4/1190	67/18369	0.638494	0.937686	0.884139	157570/675/10/15	4
GO:0030515	GO:0030515	snoRNA binding	2/1190	33/18369	0.639866	0.937686	0.884139	3669/55272	2
GO:0061631	GO:0061631	ubiquitin conjugating enzyme activity	2/1190	33/18369	0.639866	0.937686	0.884139	51619/134111	2
GO:0005178	GO:0005178	integrin binding	9/1190	151/18369	0.650034	0.937686	0.884139	3964/88/58494/8751/928/7448/1281/7412/11095	9
GO:0008235	GO:0008235	metalloexopeptidase activity	4/1190	68/18369	0.650117	0.937686	0.884139	10269/254042/1363/130749	4
GO:0016811	GO:0016811	hydrolase activity, acting on carbon-nitrogen (but not peptide) bonds, in linear amides	4/1190	68/18369	0.650117	0.937686	0.884139	1615/55768/8841/2166	4
GO:0072341	GO:0072341	modified amino acid binding	5/1190	85/18369	0.651909	0.937686	0.884139	79792/50507/113235/1719/11314	5
GO:0008376	GO:0008376	acetylgalactosaminyltransferase activity	2/1190	34/18369	0.656121	0.937686	0.884139	374378/2583	2
GO:0030332	GO:0030332	cyclin binding	2/1190	34/18369	0.656121	0.937686	0.884139	1019/8841	2
GO:0071889	GO:0071889	14-3-3 protein binding	2/1190	34/18369	0.656121	0.937686	0.884139	54541/15	2
GO:0003688	GO:0003688	DNA replication origin binding	1/1190	16/18369	0.657704	0.937686	0.884139	990	1
GO:0004698	GO:0004698	calcium-dependent protein kinase C activity	1/1190	16/18369	0.657704	0.937686	0.884139	5588	1
GO:0015355	GO:0015355	secondary active monocarboxylate transmembrane transporter activity	1/1190	16/18369	0.657704	0.937686	0.884139	9123	1
GO:0015373	GO:0015373	monoatomic anion:sodium symporter activity	1/1190	16/18369	0.657704	0.937686	0.884139	6531	1
GO:0016722	GO:0016722	oxidoreductase activity, acting on metal ions	1/1190	16/18369	0.657704	0.937686	0.884139	55240	1
GO:0017110	GO:0017110	nucleoside diphosphate phosphatase activity	1/1190	16/18369	0.657704	0.937686	0.884139	79873	1
GO:0019841	GO:0019841	retinol binding	1/1190	16/18369	0.657704	0.937686	0.884139	64220	1
GO:0030275	GO:0030275	LRR domain binding	1/1190	16/18369	0.657704	0.937686	0.884139	1649	1
GO:0031489	GO:0031489	myosin V binding	1/1190	16/18369	0.657704	0.937686	0.884139	29881	1
GO:0070403	GO:0070403	NAD+ binding	1/1190	16/18369	0.657704	0.937686	0.884139	1962	1
GO:0072542	GO:0072542	protein phosphatase activator activity	1/1190	16/18369	0.657704	0.937686	0.884139	5526	1
GO:0140328	GO:0140328	floppase activity	1/1190	16/18369	0.657704	0.937686	0.884139	51761	1
GO:0016247	GO:0016247	channel regulator activity	9/1190	152/18369	0.657789	0.937686	0.884139	6833/2913/6330/27345/27092/2151/23171/857/51440	9
GO:0140098	GO:0140098	catalytic activity, acting on RNA	24/1190	396/18369	0.663181	0.937686	0.884139	51428/115752/83707/1615/221120/55703/3669/5558/5441/7453/6897/7015/83990/171568/10622/8449/79042/55520/2237/79897/54456/4234/345630/6035	24
GO:0051015	GO:0051015	actin filament binding	12/1190	202/18369	0.663709	0.937686	0.884139	23345/88/91624/6710/84168/2039/28988/7134/11151/339768/83715/4635	12
GO:0000993	GO:0000993	RNA polymerase II complex binding	2/1190	35/18369	0.671784	0.937686	0.884139	56950/2103	2
GO:0016229	GO:0016229	steroid dehydrogenase activity	2/1190	35/18369	0.671784	0.937686	0.884139	5959/7923	2
GO:0072349	GO:0072349	modified amino acid transmembrane transporter activity	2/1190	35/18369	0.671784	0.937686	0.884139	113235/6509	2
GO:0017022	GO:0017022	myosin binding	4/1190	70/18369	0.672607	0.937686	0.884139	29881/11151/7852/4635	4
GO:0004620	GO:0004620	phospholipase activity	6/1190	104/18369	0.673185	0.937686	0.884139	57104/5330/145447/2151/57110/4023	6
GO:0015459	GO:0015459	potassium channel regulator activity	3/1190	53/18369	0.676195	0.937686	0.884139	6833/27345/857	3
GO:0019829	GO:0019829	ATPase-coupled monoatomic cation transmembrane transporter activity	3/1190	53/18369	0.676195	0.937686	0.884139	155066/6833/3764	3
GO:0004115	GO:0004115	3',5'-cyclic-AMP phosphodiesterase activity	1/1190	17/18369	0.679899	0.937686	0.884139	5143	1
GO:0004129	GO:0004129	cytochrome-c oxidase activity	1/1190	17/18369	0.679899	0.937686	0.884139	84701	1
GO:0004697	GO:0004697	protein kinase C activity	1/1190	17/18369	0.679899	0.937686	0.884139	5588	1
GO:0005149	GO:0005149	interleukin-1 receptor binding	1/1190	17/18369	0.679899	0.937686	0.884139	3552	1
GO:0008381	GO:0008381	mechanosensitive monoatomic ion channel activity	1/1190	17/18369	0.679899	0.937686	0.884139	147798	1
GO:0009881	GO:0009881	photoreceptor activity	1/1190	17/18369	0.679899	0.937686	0.884139	6010	1
GO:0016290	GO:0016290	palmitoyl-CoA hydrolase activity	1/1190	17/18369	0.679899	0.937686	0.884139	117145	1
GO:0022848	GO:0022848	acetylcholine-gated monoatomic cation-selective channel activity	1/1190	17/18369	0.679899	0.937686	0.884139	1141	1
GO:0042165	GO:0042165	neurotransmitter binding	1/1190	17/18369	0.679899	0.937686	0.884139	1141	1
GO:0033218	GO:0033218	amide binding	24/1190	400/18369	0.682151	0.937686	0.884139	58512/887/54749/8140/6505/1718/3115/113235/10381/3107/3136/3113/1719/5745/6507/2572/3106/552/3119/5746/7099/30061/3127/2831	24
GO:0004519	GO:0004519	endonuclease activity	7/1190	122/18369	0.683487	0.937686	0.884139	5896/5889/79042/55520/2237/79897/6035	7
GO:0000175	GO:0000175	3'-5'-RNA exonuclease activity	2/1190	36/18369	0.686862	0.937686	0.884139	115752/3669	2
GO:0004623	GO:0004623	phospholipase A2 activity	2/1190	36/18369	0.686862	0.937686	0.884139	57104/57110	2
GO:0030291	GO:0030291	protein serine/threonine kinase inhibitor activity	2/1190	36/18369	0.686862	0.937686	0.884139	5569/114	2
GO:0042805	GO:0042805	actinin binding	2/1190	36/18369	0.686862	0.937686	0.884139	27295/1465	2
GO:0043394	GO:0043394	proteoglycan binding	2/1190	36/18369	0.686862	0.937686	0.884139	9037/4023	2
GO:0008408	GO:0008408	3'-5' exonuclease activity	3/1190	54/18369	0.688517	0.937686	0.884139	64789/115752/3669	3
GO:0017069	GO:0017069	snRNA binding	3/1190	54/18369	0.688517	0.937686	0.884139	3669/6634/26121	3
GO:0003779	GO:0003779	actin binding	26/1190	434/18369	0.690015	0.937686	0.884139	27295/23345/3208/88/84501/91624/6710/84168/4137/140469/29765/2039/28988/7134/11151/816/339768/53904/83715/286187/114/7852/226/25876/4635/9535	26
GO:0017124	GO:0017124	SH3 domain binding	7/1190	123/18369	0.691686	0.937686	0.884139	8751/201176/134265/4137/219670/83715/5777	7
GO:0004518	GO:0004518	nuclease activity	12/1190	207/18369	0.696072	0.937686	0.884139	64789/115752/64858/5896/3669/5889/4830/79042/55520/2237/79897/6035	12
GO:0004540	GO:0004540	ribonuclease activity	7/1190	124/18369	0.699747	0.937686	0.884139	115752/3669/79042/55520/2237/79897/6035	7
GO:0031593	GO:0031593	polyubiquitin modification-dependent protein binding	3/1190	55/18369	0.700483	0.937686	0.884139	161725/79184/9641	3
GO:0001972	GO:0001972	retinoic acid binding	1/1190	18/18369	0.700655	0.937686	0.884139	2171	1
GO:0003756	GO:0003756	protein disulfide isomerase activity	1/1190	18/18369	0.700655	0.937686	0.884139	64714	1
GO:0004303	GO:0004303	estradiol 17-beta-dehydrogenase activity	1/1190	18/18369	0.700655	0.937686	0.884139	7923	1
GO:0004708	GO:0004708	MAP kinase kinase activity	1/1190	18/18369	0.700655	0.937686	0.884139	7867	1
GO:0005346	GO:0005346	purine ribonucleotide transmembrane transporter activity	1/1190	18/18369	0.700655	0.937686	0.884139	284427	1
GO:0016675	GO:0016675	oxidoreductase activity, acting on a heme group of donors	1/1190	18/18369	0.700655	0.937686	0.884139	84701	1
GO:0016864	GO:0016864	intramolecular oxidoreductase activity, transposing S-S bonds	1/1190	18/18369	0.700655	0.937686	0.884139	64714	1
GO:0042834	GO:0042834	peptidoglycan binding	1/1190	18/18369	0.700655	0.937686	0.884139	3098	1
GO:0045236	GO:0045236	CXCR chemokine receptor binding	1/1190	18/18369	0.700655	0.937686	0.884139	6373	1
GO:0046527	GO:0046527	glucosyltransferase activity	1/1190	18/18369	0.700655	0.937686	0.884139	2997	1
GO:0050811	GO:0050811	GABA receptor binding	1/1190	18/18369	0.700655	0.937686	0.884139	152789	1
GO:0052745	GO:0052745	inositol phosphate phosphatase activity	1/1190	18/18369	0.700655	0.937686	0.884139	9108	1
GO:0098641	GO:0098641	cadherin binding involved in cell-cell adhesion	1/1190	18/18369	0.700655	0.937686	0.884139	301	1
GO:0005109	GO:0005109	frizzled binding	2/1190	37/18369	0.701367	0.937686	0.884139	7477/7482	2
GO:0005484	GO:0005484	SNAP receptor activity	2/1190	37/18369	0.701367	0.937686	0.884139	53407/6810	2
GO:0017080	GO:0017080	sodium channel regulator activity	2/1190	37/18369	0.701367	0.937686	0.884139	6330/23171	2
GO:0019213	GO:0019213	deacetylase activity	2/1190	37/18369	0.701367	0.937686	0.884139	8824/8841	2
GO:0035198	GO:0035198	miRNA binding	2/1190	37/18369	0.701367	0.937686	0.884139	51490/283131	2
GO:0045505	GO:0045505	dynein intermediate chain binding	2/1190	37/18369	0.701367	0.937686	0.884139	56171/8701	2
GO:0061650	GO:0061650	ubiquitin-like protein conjugating enzyme activity	2/1190	37/18369	0.701367	0.937686	0.884139	51619/134111	2
GO:0019003	GO:0019003	GDP binding	4/1190	73/18369	0.704427	0.940506	0.886797	388/4831/51209/643752	4
GO:0090079	GO:0090079	translation regulator activity, nucleic acid binding	6/1190	109/18369	0.716493	0.943536	0.889654	1983/60678/6472/1917/1719/23	6
GO:0000979	GO:0000979	RNA polymerase II core promoter sequence-specific DNA binding	1/1190	19/18369	0.720067	0.943536	0.889654	2353	1
GO:0004407	GO:0004407	histone deacetylase activity	1/1190	19/18369	0.720067	0.943536	0.889654	8841	1
GO:0004653	GO:0004653	polypeptide N-acetylgalactosaminyltransferase activity	1/1190	19/18369	0.720067	0.943536	0.889654	374378	1
GO:0004890	GO:0004890	GABA-A receptor activity	1/1190	19/18369	0.720067	0.943536	0.889654	2555	1
GO:0005326	GO:0005326	neurotransmitter transmembrane transporter activity	1/1190	19/18369	0.720067	0.943536	0.889654	6531	1
GO:0022821	GO:0022821	solute:potassium antiporter activity	1/1190	19/18369	0.720067	0.943536	0.889654	6549	1
GO:0022829	GO:0022829	wide pore channel activity	1/1190	19/18369	0.720067	0.943536	0.889654	79792	1
GO:0033612	GO:0033612	receptor serine/threonine kinase binding	1/1190	19/18369	0.720067	0.943536	0.889654	654	1
GO:0036041	GO:0036041	long-chain fatty acid binding	1/1190	19/18369	0.720067	0.943536	0.889654	165140	1
GO:0042800	GO:0042800	histone H3K4 methyltransferase activity	1/1190	19/18369	0.720067	0.943536	0.889654	56950	1
GO:0097001	GO:0097001	ceramide binding	1/1190	19/18369	0.720067	0.943536	0.889654	54749	1
GO:0140693	GO:0140693	molecular condensate scaffold activity	1/1190	19/18369	0.720067	0.943536	0.889654	2521	1
GO:1901567	GO:1901567	fatty acid derivative binding	1/1190	19/18369	0.720067	0.943536	0.889654	165140	1
GO:0070063	GO:0070063	RNA polymerase binding	3/1190	57/18369	0.723359	0.944821	0.890866	79871/56950/2103	3
GO:0140097	GO:0140097	catalytic activity, acting on DNA	14/1190	245/18369	0.724585	0.944821	0.890866	64789/1107/64858/5896/221120/3669/5888/7015/7516/83990/5889/4830/121642/2237	14
GO:0016410	GO:0016410	N-acyltransferase activity	5/1190	93/18369	0.727926	0.944821	0.890866	157570/675/57110/10/15	5
GO:0008227	GO:0008227	G protein-coupled amine receptor activity	2/1190	39/18369	0.728698	0.944821	0.890866	3358/11255	2
GO:0016620	GO:0016620	oxidoreductase activity, acting on the aldehyde or oxo group of donors, NAD or NADP as acceptor	2/1190	39/18369	0.728698	0.944821	0.890866	2597/64577	2
GO:0016896	GO:0016896	RNA exonuclease activity, producing 5'-phosphomonoesters	2/1190	39/18369	0.728698	0.944821	0.890866	115752/3669	2
GO:0019825	GO:0019825	oxygen binding	2/1190	39/18369	0.728698	0.944821	0.890866	50507/1571	2
GO:0071949	GO:0071949	FAD binding	2/1190	39/18369	0.728698	0.944821	0.890866	1718/8309	2
GO:0003724	GO:0003724	RNA helicase activity	4/1190	76/18369	0.733946	0.945994	0.891972	51428/83990/8449/54456	4
GO:0005096	GO:0005096	GTPase activator activity	16/1190	280/18369	0.73411	0.945994	0.891972	5997/64744/11138/285190/6494/8786/8829/201176/55357/408/257106/398/2151/114/11069/5999	16
GO:0016407	GO:0016407	acetyltransferase activity	5/1190	94/18369	0.736527	0.945994	0.891972	157570/675/8877/10/15	5
GO:0001614	GO:0001614	purinergic nucleotide receptor activity	1/1190	20/18369	0.73822	0.945994	0.891972	9127	1
GO:0005123	GO:0005123	death receptor binding	1/1190	20/18369	0.73822	0.945994	0.891972	8996	1
GO:0005452	GO:0005452	solute:inorganic anion antiporter activity	1/1190	20/18369	0.73822	0.945994	0.891972	6508	1
GO:0015125	GO:0015125	bile acid transmembrane transporter activity	1/1190	20/18369	0.73822	0.945994	0.891972	10257	1
GO:0016408	GO:0016408	C-acyltransferase activity	1/1190	20/18369	0.73822	0.945994	0.891972	171546	1
GO:0016502	GO:0016502	nucleotide receptor activity	1/1190	20/18369	0.73822	0.945994	0.891972	9127	1
GO:0004860	GO:0004860	protein kinase inhibitor activity	2/1190	40/18369	0.74155	0.946578	0.892522	51562/9535	2
GO:0008200	GO:0008200	ion channel inhibitor activity	2/1190	40/18369	0.74155	0.946578	0.892522	6833/857	2
GO:0016790	GO:0016790	thiolester hydrolase activity	2/1190	40/18369	0.74155	0.946578	0.892522	9374/117145	2
GO:0008186	GO:0008186	ATP-dependent activity, acting on RNA	4/1190	78/18369	0.752358	0.951703	0.897355	51428/83990/8449/54456	4
GO:0042277	GO:0042277	peptide binding	18/1190	317/18369	0.752447	0.951703	0.897355	58512/887/8140/1718/3115/10381/3107/3136/3113/5745/3106/552/3119/5746/7099/30061/3127/2831	18
GO:0004532	GO:0004532	exoribonuclease activity	2/1190	41/18369	0.753877	0.951703	0.897355	115752/3669	2
GO:0016248	GO:0016248	channel inhibitor activity	2/1190	41/18369	0.753877	0.951703	0.897355	6833/857	2
GO:0000295	GO:0000295	adenine nucleotide transmembrane transporter activity	1/1190	21/18369	0.755198	0.951703	0.897355	284427	1
GO:0001846	GO:0001846	opsonin binding	1/1190	21/18369	0.755198	0.951703	0.897355	5806	1
GO:0015377	GO:0015377	chloride:monoatomic cation symporter activity	1/1190	21/18369	0.755198	0.951703	0.897355	6531	1
GO:0033558	GO:0033558	protein lysine deacetylase activity	1/1190	21/18369	0.755198	0.951703	0.897355	8841	1
GO:0051010	GO:0051010	microtubule plus-end binding	1/1190	21/18369	0.755198	0.951703	0.897355	22924	1
GO:1990381	GO:1990381	ubiquitin-specific protease binding	1/1190	21/18369	0.755198	0.951703	0.897355	51652	1
GO:0030527	GO:0030527	structural constituent of chromatin	5/1190	97/18369	0.761131	0.957959	0.903254	3007/55766/256329/8370/554313	5
GO:0042287	GO:0042287	MHC protein binding	2/1190	42/18369	0.765693	0.961316	0.906419	203068/29992	2
GO:0010485	GO:0010485	histone H4 acetyltransferase activity	1/1190	22/18369	0.771075	0.961316	0.906419	675	1
GO:0010851	GO:0010851	cyclase regulator activity	1/1190	22/18369	0.771075	0.961316	0.906419	5997	1
GO:0016917	GO:0016917	GABA receptor activity	1/1190	22/18369	0.771075	0.961316	0.906419	2555	1
GO:0047617	GO:0047617	acyl-CoA hydrolase activity	1/1190	22/18369	0.771075	0.961316	0.906419	117145	1
GO:0050321	GO:0050321	tau-protein kinase activity	1/1190	22/18369	0.771075	0.961316	0.906419	84630	1
GO:0070182	GO:0070182	DNA polymerase binding	1/1190	22/18369	0.771075	0.961316	0.906419	5888	1
GO:0004674	GO:0004674	protein serine/threonine kinase activity	24/1190	421/18369	0.771583	0.961316	0.906419	814/5891/7867/9201/1019/57172/25989/2868/5588/79012/4117/1196/9263/10295/140469/79858/84630/83694/816/56924/9641/53904/3706/167359	24
GO:0048306	GO:0048306	calcium-dependent protein binding	3/1190	62/18369	0.774553	0.963802	0.908763	11092/301/7134	3
GO:0001046	GO:0001046	core promoter sequence-specific DNA binding	2/1190	43/18369	0.777012	0.9643	0.909232	2353/7071	2
GO:0001223	GO:0001223	transcription coactivator binding	2/1190	43/18369	0.777012	0.9643	0.909232	7015/6778	2
GO:0008649	GO:0008649	rRNA methyltransferase activity	1/1190	23/18369	0.785923	0.9643	0.909232	345630	1
GO:0015296	GO:0015296	monoatomic anion:monoatomic cation symporter activity	1/1190	23/18369	0.785923	0.9643	0.909232	6531	1
GO:0017116	GO:0017116	single-stranded DNA helicase activity	1/1190	23/18369	0.785923	0.9643	0.909232	5888	1
GO:0017134	GO:0017134	fibroblast growth factor binding	1/1190	23/18369	0.785923	0.9643	0.909232	6331	1
GO:0035035	GO:0035035	histone acetyltransferase binding	1/1190	23/18369	0.785923	0.9643	0.909232	1958	1
GO:0043274	GO:0043274	phospholipase binding	1/1190	23/18369	0.785923	0.9643	0.909232	4747	1
GO:0050431	GO:0050431	transforming growth factor beta binding	1/1190	23/18369	0.785923	0.9643	0.909232	117166	1
GO:0005548	GO:0005548	phospholipid transporter activity	3/1190	64/18369	0.792738	0.9643	0.909232	51761/153768/84879	3
GO:0003714	GO:0003714	transcription corepressor activity	10/1190	190/18369	0.793834	0.9643	0.909232	6478/115950/1428/8841/84864/54880/57727/51616/602/2023	10
GO:0004712	GO:0004712	protein serine/threonine/tyrosine kinase activity	2/1190	45/18369	0.798221	0.9643	0.909232	7867/1196	2
GO:0000030	GO:0000030	mannosyltransferase activity	1/1190	24/18369	0.799809	0.9643	0.909232	283417	1
GO:0004114	GO:0004114	3',5'-cyclic-nucleotide phosphodiesterase activity	1/1190	24/18369	0.799809	0.9643	0.909232	5143	1
GO:0004622	GO:0004622	lysophospholipase activity	1/1190	24/18369	0.799809	0.9643	0.909232	145447	1
GO:0005540	GO:0005540	hyaluronic acid binding	1/1190	24/18369	0.799809	0.9643	0.909232	26032	1
GO:0008093	GO:0008093	cytoskeletal anchor activity	1/1190	24/18369	0.799809	0.9643	0.909232	23363	1
GO:0016702	GO:0016702	oxidoreductase activity, acting on single donors with incorporation of molecular oxygen, incorporation of two atoms of oxygen	1/1190	24/18369	0.799809	0.9643	0.909232	246	1
GO:0042625	GO:0042625	ATPase-coupled ion transmembrane transporter activity	1/1190	24/18369	0.799809	0.9643	0.909232	155066	1
GO:0042974	GO:0042974	nuclear retinoic acid receptor binding	1/1190	24/18369	0.799809	0.9643	0.909232	23532	1
GO:0044769	GO:0044769	ATPase activity, coupled to transmembrane movement of ions, rotational mechanism	1/1190	24/18369	0.799809	0.9643	0.909232	155066	1
GO:0046961	GO:0046961	proton-transporting ATPase activity, rotational mechanism	1/1190	24/18369	0.799809	0.9643	0.909232	155066	1
GO:0070412	GO:0070412	R-SMAD binding	1/1190	24/18369	0.799809	0.9643	0.909232	2353	1
GO:0070530	GO:0070530	K63-linked polyubiquitin modification-dependent protein binding	1/1190	24/18369	0.799809	0.9643	0.909232	161725	1
GO:0140102	GO:0140102	catalytic activity, acting on a rRNA	1/1190	24/18369	0.799809	0.9643	0.909232	345630	1
GO:0030145	GO:0030145	manganese ion binding	3/1190	65/18369	0.801362	0.9643	0.909232	5106/2237/108	3
GO:0008135	GO:0008135	translation factor activity, RNA binding	4/1190	84/18369	0.801704	0.9643	0.909232	1983/60678/1917/23	4
GO:0004879	GO:0004879	nuclear receptor activity	2/1190	46/18369	0.80814	0.9643	0.909232	8856/7101	2
GO:0060590	GO:0060590	ATPase regulator activity	2/1190	46/18369	0.80814	0.9643	0.909232	57600/80273	2
GO:0061733	GO:0061733	peptide-lysine-N-acetyltransferase activity	2/1190	46/18369	0.80814	0.9643	0.909232	157570/675	2
GO:0098531	GO:0098531	ligand-activated transcription factor activity	2/1190	46/18369	0.80814	0.9643	0.909232	8856/7101	2
GO:0097110	GO:0097110	scaffold protein binding	3/1190	66/18369	0.809683	0.9643	0.909232	7431/2913/6331	3
GO:0004222	GO:0004222	metalloendopeptidase activity	6/1190	122/18369	0.80985	0.9643	0.909232	170689/10269/80070/4285/8751/11095	6
GO:0019207	GO:0019207	kinase regulator activity	11/1190	211/18369	0.811765	0.9643	0.909232	8915/51562/887/7453/8835/2151/2056/389658/114/9535/4504	11
GO:0008320	GO:0008320	protein transmembrane transporter activity	1/1190	25/18369	0.812795	0.9643	0.909232	23480	1
GO:0016289	GO:0016289	CoA hydrolase activity	1/1190	25/18369	0.812795	0.9643	0.909232	117145	1
GO:0016701	GO:0016701	oxidoreductase activity, acting on single donors with incorporation of molecular oxygen	1/1190	25/18369	0.812795	0.9643	0.909232	246	1
GO:0120014	GO:0120014	phospholipid transfer activity	1/1190	25/18369	0.812795	0.9643	0.909232	153768	1
GO:0008081	GO:0008081	phosphoric diester hydrolase activity	4/1190	86/18369	0.816272	0.9643	0.909232	5330/2151/54857/5143	4
GO:0004180	GO:0004180	carboxypeptidase activity	2/1190	47/18369	0.817622	0.9643	0.909232	1363/130749	2
GO:0008188	GO:0008188	neuropeptide receptor activity	2/1190	47/18369	0.817622	0.9643	0.909232	84634/2831	2
GO:0044183	GO:0044183	protein folding chaperone	3/1190	67/18369	0.817707	0.9643	0.909232	1047/3305/51364	3
GO:0001848	GO:0001848	complement binding	1/1190	26/18369	0.824939	0.9643	0.909232	5806	1
GO:0004112	GO:0004112	cyclic-nucleotide phosphodiesterase activity	1/1190	26/18369	0.824939	0.9643	0.909232	5143	1
GO:0004190	GO:0004190	aspartic-type endopeptidase activity	1/1190	26/18369	0.824939	0.9643	0.909232	5222	1
GO:0019211	GO:0019211	phosphatase activator activity	1/1190	26/18369	0.824939	0.9643	0.909232	5526	1
GO:0034593	GO:0034593	phosphatidylinositol bisphosphate phosphatase activity	1/1190	26/18369	0.824939	0.9643	0.909232	9108	1
GO:0048027	GO:0048027	mRNA 5'-UTR binding	1/1190	26/18369	0.824939	0.9643	0.909232	6472	1
GO:0070006	GO:0070006	metalloaminopeptidase activity	1/1190	26/18369	0.824939	0.9643	0.909232	254042	1
GO:0097602	GO:0097602	cullin family protein binding	1/1190	26/18369	0.824939	0.9643	0.909232	23142	1
GO:0019843	GO:0019843	rRNA binding	3/1190	68/18369	0.825442	0.9643	0.909232	6133/55272/6203	3
GO:0005044	GO:0005044	scavenger receptor activity	2/1190	48/18369	0.826682	0.9643	0.909232	57007/7448	2
GO:0016903	GO:0016903	oxidoreductase activity, acting on the aldehyde or oxo group of donors	2/1190	48/18369	0.826682	0.9643	0.909232	2597/64577	2
GO:0008237	GO:0008237	metallopeptidase activity	10/1190	197/18369	0.828213	0.964693	0.909603	170689/10269/80070/4285/8751/254042/1363/79184/130749/11095	10
GO:0008013	GO:0008013	beta-catenin binding	4/1190	88/18369	0.829949	0.964693	0.909603	8945/10297/4092/6932	4
GO:0043178	GO:0043178	alcohol binding	4/1190	88/18369	0.829949	0.964693	0.909603	64220/29881/857/23762	4
GO:0042826	GO:0042826	histone deacetylase binding	6/1190	126/18369	0.833178	0.965468	0.910333	8841/54880/3280/602/7101/79365	6
GO:0008009	GO:0008009	chemokine activity	2/1190	49/18369	0.835335	0.965468	0.910333	727/6373	2
GO:0009678	GO:0009678	pyrophosphate hydrolysis-driven proton transmembrane transporter activity	1/1190	27/18369	0.836296	0.965468	0.910333	155066	1
GO:0038187	GO:0038187	pattern recognition receptor activity	1/1190	27/18369	0.836296	0.965468	0.910333	7099	1
GO:0070001	GO:0070001	aspartic-type peptidase activity	1/1190	27/18369	0.836296	0.965468	0.910333	5222	1
GO:1901681	GO:1901681	sulfur compound binding	14/1190	269/18369	0.836478	0.965468	0.910333	170689/8292/154743/7423/30008/8829/9037/56341/2255/4023/7448/7422/6373/11095	14
GO:0051020	GO:0051020	GTPase binding	16/1190	304/18369	0.837929	0.966014	0.910849	10938/117177/79803/27237/6647/201294/120379/10397/29881/50855/857/2023/94121/3706/664/11069	16
GO:0005543	GO:0005543	phospholipid binding	26/1190	475/18369	0.840486	0.967418	0.912173	2846/79792/55686/88/55915/8448/54749/196996/23541/51652/2166/79958/84249/301/11152/4137/28966/5330/4900/2152/79856/94121/7006/79674/246/11314	26
GO:0001664	GO:0001664	G protein-coupled receptor binding	15/1190	289/18369	0.846165	0.967418	0.912173	727/887/7477/4828/408/797/8862/25927/1908/7482/90226/552/65055/6373/133	15
GO:0043236	GO:0043236	laminin binding	1/1190	28/18369	0.846917	0.967418	0.912173	59339	1
GO:0043548	GO:0043548	phosphatidylinositol 3-kinase binding	1/1190	28/18369	0.846917	0.967418	0.912173	11151	1
GO:0046625	GO:0046625	sphingolipid binding	1/1190	28/18369	0.846917	0.967418	0.912173	54749	1
GO:0051393	GO:0051393	alpha-actinin binding	1/1190	28/18369	0.846917	0.967418	0.912173	27295	1
GO:0080025	GO:0080025	phosphatidylinositol-3,5-bisphosphate binding	1/1190	28/18369	0.846917	0.967418	0.912173	11152	1
GO:0003684	GO:0003684	damaged DNA binding	3/1190	71/18369	0.846981	0.967418	0.912173	64858/79000/2237	3
GO:0030695	GO:0030695	GTPase regulator activity	27/1190	495/18369	0.849283	0.967505	0.912255	5997/64744/11138/117177/1983/9771/9909/285190/6494/8786/27237/8829/255426/83667/201176/50619/55357/79958/408/84249/257106/398/2151/114/5923/11069/5999	27
GO:0060589	GO:0060589	nucleoside-triphosphatase regulator activity	27/1190	495/18369	0.849283	0.967505	0.912255	5997/64744/11138/117177/1983/9771/9909/285190/6494/8786/27237/8829/255426/83667/201176/50619/55357/79958/408/84249/257106/398/2151/114/5923/11069/5999	27
GO:0034212	GO:0034212	peptide N-acetyltransferase activity	2/1190	51/18369	0.851478	0.967505	0.912255	157570/675	2
GO:0061980	GO:0061980	regulatory RNA binding	2/1190	51/18369	0.851478	0.967505	0.912255	51490/283131	2
GO:0019888	GO:0019888	protein phosphatase regulator activity	4/1190	92/18369	0.854764	0.967505	0.912255	84988/79660/5526/81706	4
GO:0051219	GO:0051219	phosphoprotein binding	4/1190	92/18369	0.854764	0.967505	0.912255	8945/5327/114787/5777	4
GO:0005251	GO:0005251	delayed rectifier potassium channel activity	1/1190	29/18369	0.856849	0.967505	0.912255	3737	1
GO:0043325	GO:0043325	phosphatidylinositol-3,4-bisphosphate binding	1/1190	29/18369	0.856849	0.967505	0.912255	59339	1
GO:0051787	GO:0051787	misfolded protein binding	1/1190	29/18369	0.856849	0.967505	0.912255	3305	1
GO:0051861	GO:0051861	glycolipid binding	1/1190	29/18369	0.856849	0.967505	0.912255	54749	1
GO:0035091	GO:0035091	phosphatidylinositol binding	14/1190	275/18369	0.858231	0.967717	0.912454	79792/55686/88/55915/196996/51652/79958/11152/4137/28966/4900/79856/79674/246	14
GO:0005544	GO:0005544	calcium-dependent phospholipid binding	2/1190	52/18369	0.858996	0.967717	0.912454	8448/301	2
GO:0106310	GO:0106310	protein serine kinase activity	19/1190	363/18369	0.861568	0.96951	0.914144	814/5891/7867/9201/1019/57172/25989/5588/4117/1196/9263/140469/79858/84630/83694/816/56924/53904/167359	19
GO:0043130	GO:0043130	ubiquitin binding	4/1190	94/18369	0.865973	0.970262	0.914853	390595/91544/7852/127733	4
GO:0031210	GO:0031210	phosphatidylcholine binding	1/1190	30/18369	0.866138	0.970262	0.914853	51652	1
GO:0052866	GO:0052866	phosphatidylinositol phosphate phosphatase activity	1/1190	30/18369	0.866138	0.970262	0.914853	9108	1
GO:0050997	GO:0050997	quaternary ammonium group binding	2/1190	53/18369	0.866165	0.970262	0.914853	51652/1141	2
GO:0061629	GO:0061629	RNA polymerase II-specific DNA-binding transcription factor binding	18/1190	348/18369	0.868346	0.970936	0.915489	8915/3398/55859/2353/55502/23081/8841/3280/2103/1649/55818/8856/1482/6926/23532/79365/8553/7080	18
GO:0032182	GO:0032182	ubiquitin-like protein binding	5/1190	114/18369	0.868732	0.970936	0.915489	23142/390595/91544/7852/127733	5
GO:0022884	GO:0022884	macromolecule transmembrane transporter activity	1/1190	31/18369	0.874824	0.97664	0.920867	23480	1
GO:0015101	GO:0015101	organic cation transmembrane transporter activity	1/1190	32/18369	0.882947	0.98046	0.92447	6531	1
GO:0017147	GO:0017147	Wnt-protein binding	1/1190	32/18369	0.882947	0.98046	0.92447	5800	1
GO:0042923	GO:0042923	neuropeptide binding	1/1190	32/18369	0.882947	0.98046	0.92447	2831	1
GO:0001618	GO:0001618	virus receptor activity	3/1190	77/18369	0.883208	0.98046	0.92447	9074/7037/7852	3
GO:0046332	GO:0046332	SMAD binding	3/1190	77/18369	0.883208	0.98046	0.92447	2353/4092/1281	3
GO:0070851	GO:0070851	growth factor receptor binding	6/1190	137/18369	0.885621	0.982036	0.925955	7423/2255/23767/8817/7422/3552	6
GO:0140272	GO:0140272	exogenous protein binding	3/1190	78/18369	0.888442	0.984059	0.927863	9074/7037/7852	3
GO:0008175	GO:0008175	tRNA methyltransferase activity	1/1190	33/18369	0.890543	0.985282	0.929016	4234	1
GO:0016887	GO:0016887	ATP hydrolysis activity	19/1190	376/18369	0.8961	0.988313	0.931874	51428/10257/1107/90990/6833/64147/23457/51761/219293/83990/8449/10058/3305/3798/54456/79895/23/100130097/1244	19
GO:0003678	GO:0003678	DNA helicase activity	2/1190	58/18369	0.89723	0.988313	0.931874	5888/83990	2
GO:0045309	GO:0045309	protein phosphorylated amino acid binding	2/1190	58/18369	0.89723	0.988313	0.931874	8945/5777	2
GO:0030296	GO:0030296	protein tyrosine kinase activator activity	1/1190	34/18369	0.897647	0.988313	0.931874	389658	1
GO:0033293	GO:0033293	monocarboxylic acid binding	3/1190	80/18369	0.898284	0.988313	0.931874	8309/2171/165140	3
GO:0019209	GO:0019209	kinase activator activity	6/1190	141/18369	0.900879	0.989313	0.932817	8915/2151/2056/389658/114/4504	6
GO:0051082	GO:0051082	unfolded protein binding	5/1190	122/18369	0.90316	0.989313	0.932817	1047/8208/23148/80273/3305	5
GO:0043021	GO:0043021	ribonucleoprotein complex binding	7/1190	161/18369	0.903411	0.989313	0.932817	23480/137994/4830/60678/51250/26121/283131	7
GO:0008238	GO:0008238	exopeptidase activity	4/1190	102/18369	0.903669	0.989313	0.932817	10269/254042/1363/130749	4
GO:0031267	GO:0031267	small GTPase binding	13/1190	273/18369	0.905459	0.989313	0.932817	10938/79803/27237/6647/201294/120379/10397/29881/50855/857/94121/3706/11069	13
GO:0015248	GO:0015248	sterol transporter activity	1/1190	36/18369	0.910502	0.989313	0.932817	23762	1
GO:0034061	GO:0034061	DNA polymerase activity	1/1190	36/18369	0.910502	0.989313	0.932817	7015	1
GO:0097718	GO:0097718	disordered domain specific binding	1/1190	36/18369	0.910502	0.989313	0.932817	2597	1
GO:0140658	GO:0140658	ATP-dependent chromatin remodeler activity	1/1190	36/18369	0.910502	0.989313	0.932817	1107	1
GO:0030165	GO:0030165	PDZ domain binding	3/1190	83/18369	0.911585	0.989313	0.932817	27237/92162/59339	3
GO:0035591	GO:0035591	signaling adaptor activity	3/1190	83/18369	0.911585	0.989313	0.932817	8835/23098/79844	3
GO:0001098	GO:0001098	basal transcription machinery binding	2/1190	61/18369	0.9125	0.989313	0.932817	56950/2103	2
GO:0001099	GO:0001099	basal RNA polymerase II transcription machinery binding	2/1190	61/18369	0.9125	0.989313	0.932817	56950/2103	2
GO:0001530	GO:0001530	lipopolysaccharide binding	1/1190	37/18369	0.916312	0.989313	0.932817	7099	1
GO:0042162	GO:0042162	telomeric DNA binding	1/1190	37/18369	0.916312	0.989313	0.932817	7015	1
GO:0140318	GO:0140318	protein transporter activity	1/1190	37/18369	0.916312	0.989313	0.932817	23480	1
GO:0001786	GO:0001786	phosphatidylserine binding	2/1190	62/18369	0.917098	0.989313	0.932817	79792/11314	2
GO:0008094	GO:0008094	ATP-dependent activity, acting on DNA	5/1190	126/18369	0.917217	0.989313	0.932817	1107/5888/7516/83990/5889	5
GO:0008173	GO:0008173	RNA methyltransferase activity	2/1190	64/18369	0.925621	0.9961	0.939216	4234/345630	2
GO:0031625	GO:0031625	ubiquitin protein ligase binding	14/1190	301/18369	0.927561	0.9961	0.939216	8915/203068/643246/51619/6331/408/3305/4092/4157/7167/9641/2821/7852/1734	14
GO:0005085	GO:0005085	guanyl-nucleotide exchange factor activity	10/1190	227/18369	0.928054	0.9961	0.939216	117177/9771/9909/27237/255426/50619/79958/84249/5923/11069	10
GO:0004843	GO:0004843	cysteine-type deubiquitinase activity	4/1190	109/18369	0.92862	0.9961	0.939216	161725/79184/57646/84182	4
GO:0044389	GO:0044389	ubiquitin-like protein ligase binding	15/1190	320/18369	0.929005	0.9961	0.939216	8915/203068/643246/51619/6331/408/3305/4092/4157/5798/7167/9641/2821/7852/1734	15
GO:0004177	GO:0004177	aminopeptidase activity	1/1190	40/18369	0.931575	0.9961	0.939216	254042	1
GO:0005547	GO:0005547	phosphatidylinositol-3,4,5-trisphosphate binding	1/1190	40/18369	0.931575	0.9961	0.939216	4900	1
GO:0016251	GO:0016251	RNA polymerase II general transcription initiation factor activity	1/1190	40/18369	0.931575	0.9961	0.939216	51616	1
GO:0019208	GO:0019208	phosphatase regulator activity	4/1190	111/18369	0.934591	0.996369	0.93947	84988/79660/5526/81706	4
GO:0031492	GO:0031492	nucleosomal DNA binding	1/1190	41/18369	0.936017	0.996369	0.93947	3007	1
GO:0140662	GO:0140662	ATP-dependent protein folding chaperone	1/1190	41/18369	0.936017	0.996369	0.93947	3305	1
GO:0004386	GO:0004386	helicase activity	6/1190	153/18369	0.936596	0.996369	0.93947	51428/1107/5888/83990/8449/54456	6
GO:0002039	GO:0002039	p53 binding	2/1190	67/18369	0.936869	0.996369	0.93947	10919/56950	2
GO:0005126	GO:0005126	cytokine receptor binding	12/1190	270/18369	0.938994	0.996944	0.940012	727/7423/1652/8835/23529/268/4092/8996/2056/7422/6373/3552	12
GO:0061630	GO:0061630	ubiquitin protein ligase activity	15/1190	327/18369	0.941289	0.996944	0.940012	6478/9830/126433/8945/5896/51255/29128/56658/7726/285533/6015/727800/246330/114088/6048	15
GO:0030295	GO:0030295	protein kinase activator activity	5/1190	135/18369	0.942448	0.996944	0.940012	2151/2056/389658/114/4504	5
GO:0004402	GO:0004402	histone acetyltransferase activity	1/1190	43/18369	0.944056	0.996944	0.940012	675	1
GO:0004715	GO:0004715	non-membrane spanning protein tyrosine kinase activity	1/1190	43/18369	0.944056	0.996944	0.940012	7006	1
GO:0048156	GO:0048156	tau protein binding	1/1190	43/18369	0.944056	0.996944	0.940012	84630	1
GO:0101005	GO:0101005	deubiquitinase activity	4/1190	115/18369	0.945193	0.996944	0.940012	161725/79184/57646/84182	4
GO:0003725	GO:0003725	double-stranded RNA binding	2/1190	70/18369	0.946491	0.996944	0.940012	7431/7037	2
GO:0016782	GO:0016782	transferase activity, transferring sulphur-containing groups	2/1190	70/18369	0.946491	0.996944	0.940012	100131187/6819	2
GO:0004864	GO:0004864	protein phosphatase inhibitor activity	1/1190	44/18369	0.947689	0.997143	0.940199	81706	1
GO:0140297	GO:0140297	DNA-binding transcription factor binding	23/1190	478/18369	0.949637	0.9976	0.94063	8915/3398/115950/55859/2353/55502/23081/8841/54880/5089/3280/602/4004/2103/1649/55818/8856/1482/6926/23532/79365/8553/7080	23
GO:0031490	GO:0031490	chromatin DNA binding	4/1190	118/18369	0.952086	0.9976	0.94063	8841/3007/55818/4656	4
GO:0043539	GO:0043539	protein serine/threonine kinase activator activity	2/1190	72/18369	0.952111	0.9976	0.94063	2151/114	2
GO:0003697	GO:0003697	single-stranded DNA binding	4/1190	119/18369	0.954201	0.9976	0.94063	5888/675/5093/4137	4
GO:0043022	GO:0043022	ribosome binding	2/1190	73/18369	0.954705	0.9976	0.94063	23480/137994	2
GO:0042379	GO:0042379	chemokine receptor binding	2/1190	74/18369	0.957164	0.9976	0.94063	727/6373	2
GO:0001784	GO:0001784	phosphotyrosine residue binding	1/1190	47/18369	0.957233	0.9976	0.94063	5777	1
GO:0019212	GO:0019212	phosphatase inhibitor activity	1/1190	47/18369	0.957233	0.9976	0.94063	81706	1
GO:0019887	GO:0019887	protein kinase regulator activity	7/1190	184/18369	0.957906	0.9976	0.94063	51562/2151/2056/389658/114/9535/4504	7
GO:0032813	GO:0032813	tumor necrosis factor receptor superfamily binding	1/1190	48/18369	0.960011	0.9976	0.94063	8996	1
GO:0061659	GO:0061659	ubiquitin-like protein ligase activity	15/1190	341/18369	0.960476	0.9976	0.94063	6478/9830/126433/8945/5896/51255/29128/56658/7726/285533/6015/727800/246330/114088/6048	15
GO:0030971	GO:0030971	receptor tyrosine kinase binding	2/1190	76/18369	0.961705	0.9976	0.94063	27237/389658	2
GO:0005080	GO:0005080	protein kinase C binding	1/1190	49/18369	0.962608	0.9976	0.94063	552	1
GO:0004842	GO:0004842	ubiquitin-protein transferase activity	20/1190	438/18369	0.964883	0.9976	0.94063	6478/9830/126433/8945/5896/51619/51255/29128/134111/56658/54880/7726/92979/285533/54551/6015/727800/246330/114088/6048	20
GO:0016504	GO:0016504	peptidase activator activity	1/1190	50/18369	0.965037	0.9976	0.94063	857	1
GO:0016538	GO:0016538	cyclin-dependent protein serine/threonine kinase regulator activity	1/1190	50/18369	0.965037	0.9976	0.94063	1019	1
GO:0003743	GO:0003743	translation initiation factor activity	1/1190	51/18369	0.967308	0.9976	0.94063	1983	1
GO:0051018	GO:0051018	protein kinase A binding	1/1190	51/18369	0.967308	0.9976	0.94063	5569	1
GO:0120013	GO:0120013	lipid transfer activity	1/1190	51/18369	0.967308	0.9976	0.94063	153768	1
GO:0008146	GO:0008146	sulfotransferase activity	1/1190	52/18369	0.969432	0.998747	0.941713	6819	1
GO:0140296	GO:0140296	general transcription initiation factor binding	1/1190	53/18369	0.971418	0.99958	0.942497	8915	1
GO:0019783	GO:0019783	ubiquitin-like protein peptidase activity	4/1190	130/18369	0.972406	0.99958	0.942497	161725/79184/57646/84182	4
GO:0140223	GO:0140223	general transcription initiation factor activity	1/1190	54/18369	0.973275	0.99958	0.942497	51616	1
GO:0030374	GO:0030374	nuclear receptor coactivator activity	1/1190	55/18369	0.975011	1	0.942894	88	1
GO:0001540	GO:0001540	amyloid-beta binding	2/1190	85/18369	0.977007	1	0.942894	58512/7099	2
GO:0046982	GO:0046982	protein heterodimerization activity	14/1190	343/18369	0.979186	1	0.942894	55766/654/51616/347733/8370/554313/467/857/1649/64067/114/7099/79365/8553	14
GO:0016922	GO:0016922	nuclear receptor binding	4/1190	138/18369	0.981115	1	0.942894	23081/55818/8856/23532	4
GO:0019787	GO:0019787	ubiquitin-like protein transferase activity	20/1190	467/18369	0.98423	1	0.942894	6478/9830/126433/8945/5896/51619/51255/29128/134111/56658/54880/7726/92979/285533/54551/6015/727800/246330/114088/6048	20
GO:1990782	GO:1990782	protein tyrosine kinase binding	3/1190	121/18369	0.986844	1	0.942894	50507/27237/389658	3
GO:0004252	GO:0004252	serine-type endopeptidase activity	5/1190	170/18369	0.987551	1	0.942894	51279/3083/5327/3004/2152	5
GO:0140030	GO:0140030	modification-dependent protein binding	5/1190	175/18369	0.990124	1	0.942894	29128/161725/79184/9641/5777	5
GO:0030276	GO:0030276	clathrin binding	1/1190	70/18369	0.990882	1	0.942894	122616	1
GO:0003735	GO:0003735	structural constituent of ribosome	5/1190	177/18369	0.991004	1	0.942894	6133/55133/28973/55272/6203	5
GO:0031491	GO:0031491	nucleosome binding	1/1190	71/18369	0.991475	1	0.942894	3007	1
GO:0000149	GO:0000149	SNARE binding	2/1190	107/18369	0.993609	1	0.942894	23557/6810	2
GO:0035064	GO:0035064	methylated histone binding	1/1190	78/18369	0.994676	1	0.942894	29128	1
GO:0008236	GO:0008236	serine-type peptidase activity	5/1190	190/18369	0.995147	1	0.942894	51279/3083/5327/3004/2152	5
GO:0140034	GO:0140034	methylation-dependent protein binding	1/1190	80/18369	0.995346	1	0.942894	29128	1
GO:0003713	GO:0003713	transcription coactivator activity	9/1190	282/18369	0.995356	1	0.942894	8915/2521/9830/88/4831/4117/408/602/4004	9
GO:0017171	GO:0017171	serine hydrolase activity	5/1190	194/18369	0.995999	1	0.942894	51279/3083/5327/3004/2152	5
GO:0051117	GO:0051117	ATPase binding	1/1190	86/18369	0.996892	1	0.942894	857	1
GO:0008234	GO:0008234	cysteine-type peptidase activity	4/1190	185/18369	0.998236	1	0.942894	161725/79184/57646/84182	4
GO:0042393	GO:0042393	histone binding	6/1190	241/18369	0.998661	1	0.942894	1107/8208/5896/29128/64061/85453	6
GO:0004175	GO:0004175	endopeptidase activity	13/1190	428/18369	0.99957	1	0.942894	170689/10269/80070/4285/51279/8751/5222/3083/5327/57646/3004/2152/11095	13
GO:0004197	GO:0004197	cysteine-type endopeptidase activity	1/1190	118/18369	0.99964	1	0.942894	57646	1
GO:0045182	GO:0045182	translation regulator activity	8/1190	418/18369	0.999998	1	0.942894	1983/1978/60678/6472/1917/1719/6203/23	8
GO:0003730	GO:0003730	mRNA 3'-UTR binding	2/1190	252/18369	0.999999	1	0.942894	1993/2521	2
GO:0030371	GO:0030371	translation repressor activity	3/1190	302/18369	1	1	0.942894	1978/6472/1719	3
GO:0004984	GO:0004984	olfactory receptor activity	1/1190	342/18369	1	1	0.942894	7932	1

## Sheet: NPC_WT_vs_DF2-KO_downDEG_4FC_GO
	ID	Description	GeneRatio	BgRatio	pvalue	p.adjust	qvalue	geneID	Count
GO:0048407	GO:0048407	platelet-derived growth factor binding	4/262	11/18369	1.23371e-05	0.00581078	0.00529846	5159/5155/1277/5154	4
GO:0019838	GO:0019838	growth factor binding	9/262	132/18369	0.000117436	0.0276561	0.0252177	2263/5159/143282/8828/3791/5155/1277/5154/375387	9
GO:0004714	GO:0004714	transmembrane receptor protein tyrosine kinase activity	6/262	60/18369	0.000208847	0.0327889	0.029898	2066/2263/5159/7075/8828/3791	6
GO:0070700	GO:0070700	BMP receptor binding	3/262	10/18369	0.000319633	0.0376368	0.0343185	651/652/653	3
GO:0008083	GO:0008083	growth factor activity	9/262	160/18369	0.000493822	0.0465181	0.0424167	651/3082/652/653/5155/7425/346389/5154/392255	9
GO:0019199	GO:0019199	transmembrane receptor protein kinase activity	6/262	77/18369	0.000808558	0.054719	0.0498946	2066/2263/5159/7075/8828/3791	6
GO:0005161	GO:0005161	platelet-derived growth factor receptor binding	3/262	14/18369	0.00092941	0.054719	0.0498946	5159/5155/5154	3
GO:0070696	GO:0070696	transmembrane receptor protein serine/threonine kinase binding	3/262	14/18369	0.00092941	0.054719	0.0498946	651/652/653	3
GO:0005244	GO:0005244	voltage-gated monoatomic ion channel activity	9/262	189/18369	0.00160563	0.0756254	0.0689577	259232/3763/2904/6261/3739/778/54102/170850/23630	9
GO:0022832	GO:0022832	voltage-gated channel activity	9/262	189/18369	0.00160563	0.0756254	0.0689577	259232/3763/2904/6261/3739/778/54102/170850/23630	9
GO:0033612	GO:0033612	receptor serine/threonine kinase binding	3/262	19/18369	0.00234718	0.100502	0.0916409	651/652/653	3
GO:0008238	GO:0008238	exopeptidase activity	6/262	102/18369	0.00341994	0.134233	0.122398	64180/119587/206338/290/8532/3249	6
GO:0046873	GO:0046873	metal ion transmembrane transporter activity	14/262	435/18369	0.004025	0.145829	0.132972	259232/6571/3763/2904/304/57030/6337/6261/3739/778/6527/55630/170850/23630	14
GO:0022836	GO:0022836	gated channel activity	11/262	308/18369	0.00486361	0.152717	0.139253	259232/3763/1143/2904/6337/6261/3739/778/54102/170850/23630	11
GO:0022839	GO:0022839	monoatomic ion gated channel activity	11/262	308/18369	0.00486361	0.152717	0.139253	259232/3763/1143/2904/6337/6261/3739/778/54102/170850/23630	11
GO:0048018	GO:0048018	receptor ligand activity	15/262	497/18369	0.00532355	0.156712	0.142895	116/651/4879/3082/9966/652/653/388581/55908/5155/7425/10501/346389/5154/392255	15
GO:0005261	GO:0005261	monoatomic cation channel activity	11/262	324/18369	0.00703186	0.194824	0.177647	259232/3763/1143/2904/304/6337/6261/3739/778/170850/23630	11
GO:0005251	GO:0005251	delayed rectifier potassium channel activity	3/262	29/18369	0.00797015	0.199153	0.181595	3739/170850/23630	3
GO:0008401	GO:0008401	retinoic acid 4-hydroxylase activity	2/262	10/18369	0.00845662	0.199153	0.181595	1576/1551	2
GO:1904680	GO:1904680	peptide transmembrane transporter activity	2/262	10/18369	0.00845662	0.199153	0.181595	1015/51296	2
GO:0005216	GO:0005216	monoatomic ion channel activity	13/262	432/18369	0.00939571	0.209682	0.191195	259232/3763/1143/2904/304/57030/6337/6261/3739/778/54102/170850/23630	13
GO:0008046	GO:0008046	axon guidance receptor activity	2/262	11/18369	0.0102392	0.209682	0.191195	6092/6091	2
GO:0016725	GO:0016725	oxidoreductase activity, acting on CH or CH2 groups	2/262	11/18369	0.0102392	0.209682	0.191195	1576/7498	2
GO:0004713	GO:0004713	protein tyrosine kinase activity	6/262	137/18369	0.0138644	0.237307	0.216385	2066/2263/5159/7075/8828/3791	6
GO:0008417	GO:0008417	fucosyltransferase activity	2/262	13/18369	0.0142513	0.237307	0.216385	2525/2527	2
GO:0010854	GO:0010854	adenylate cyclase regulator activity	2/262	13/18369	0.0142513	0.237307	0.216385	2150/84059	2
GO:0016776	GO:0016776	phosphotransferase activity, phosphate group as acceptor	3/262	36/18369	0.0144786	0.237307	0.216385	84433/117283/1740	3
GO:0097718	GO:0097718	disordered domain specific binding	3/262	36/18369	0.0144786	0.237307	0.216385	3324/3303/3327	3
GO:0005518	GO:0005518	collagen binding	4/262	66/18369	0.0146113	0.237307	0.216385	147372/57211/5155/5154	4
GO:0022843	GO:0022843	voltage-gated monoatomic cation channel activity	6/262	140/18369	0.0152844	0.239965	0.218808	3763/6261/3739/778/170850/23630	6
GO:0008235	GO:0008235	metalloexopeptidase activity	4/262	68/18369	0.0161519	0.245404	0.223768	119587/206338/290/8532	4
GO:0015293	GO:0015293	symporter activity	6/262	144/18369	0.0173305	0.247869	0.226015	6571/57030/388931/51296/140679/6527	6
GO:0019825	GO:0019825	oxygen binding	3/262	39/18369	0.0179641	0.247869	0.226015	3040/1576/1551	3
GO:0042056	GO:0042056	chemoattractant activity	3/262	39/18369	0.0179641	0.247869	0.226015	3082/652/5155	3
GO:0034483	GO:0034483	heparan sulfate sulfotransferase activity	2/262	15/18369	0.0188289	0.247869	0.226015	64711/9957	2
GO:0099094	GO:0099094	ligand-gated monoatomic cation channel activity	5/262	108/18369	0.0193065	0.247869	0.226015	3763/1143/2904/6337/6261	5
GO:0015267	GO:0015267	channel activity	13/262	478/18369	0.0201436	0.247869	0.226015	259232/3763/1143/2904/304/57030/6337/6261/3739/778/54102/170850/23630	13
GO:0022803	GO:0022803	passive transmembrane transporter activity	13/262	479/18369	0.020451	0.247869	0.226015	259232/3763/1143/2904/304/57030/6337/6261/3739/778/54102/170850/23630	13
GO:0140662	GO:0140662	ATP-dependent protein folding chaperone	3/262	41/18369	0.0205242	0.247869	0.226015	3324/3303/3327	3
GO:0005178	GO:0005178	integrin binding	6/262	151/18369	0.0213508	0.251406	0.22924	1015/10085/3383/89/2674/3791	6
GO:0015294	GO:0015294	solute:monoatomic cation symporter activity	5/262	112/18369	0.0222075	0.255115	0.232623	6571/57030/51296/140679/6527	5
GO:0008237	GO:0008237	metallopeptidase activity	7/262	197/18369	0.0231883	0.26004	0.237113	119587/206338/8510/290/60676/171019/8532	7
GO:0050811	GO:0050811	GABA receptor binding	2/262	18/18369	0.0266793	0.292232	0.266467	2066/375323	2
GO:0042887	GO:0042887	amide transmembrane transporter activity	3/262	46/18369	0.0277553	0.297108	0.270913	1015/57030/51296	3
GO:0005179	GO:0005179	hormone activity	5/262	122/18369	0.0306536	0.320841	0.292554	116/4879/388581/55908/7425	5
GO:0050145	GO:0050145	nucleoside monophosphate kinase activity	2/262	20/18369	0.0325207	0.328678	0.2997	84433/1740	2
GO:0005201	GO:0005201	extracellular matrix structural constituent	6/262	167/18369	0.032798	0.328678	0.2997	10085/83872/2199/1277/79875/1298	6
GO:0008201	GO:0008201	heparin binding	6/262	168/18369	0.0336234	0.32993	0.300841	2263/10178/652/339366/143282/8828	6
GO:0001228	GO:0001228	DNA-binding transcription activator activity, RNA polymerase II-specific	12/262	468/18369	0.0368436	0.348667	0.317926	79977/4760/1052/57822/28999/5013/7547/168620/4807/6096/3169/4782	12
GO:0005249	GO:0005249	voltage-gated potassium channel activity	4/262	88/18369	0.0371863	0.348667	0.317926	3763/3739/170850/23630	4
GO:0010851	GO:0010851	cyclase regulator activity	2/262	22/18369	0.0388117	0.348667	0.317926	2150/84059	2
GO:0001216	GO:0001216	DNA-binding transcription activator activity	12/262	472/18369	0.0389016	0.348667	0.317926	79977/4760/1052/57822/28999/5013/7547/168620/4807/6096/3169/4782	12
GO:0017134	GO:0017134	fibroblast growth factor binding	2/262	23/18369	0.0421163	0.348667	0.317926	2263/143282	2
GO:0043274	GO:0043274	phospholipase binding	2/262	23/18369	0.0421163	0.348667	0.317926	29760/22925	2
GO:0050699	GO:0050699	WW domain binding	2/262	23/18369	0.0421163	0.348667	0.317926	6337/79056	2
GO:0050840	GO:0050840	extracellular matrix binding	3/262	55/18369	0.0437312	0.348667	0.317926	3956/2199/57211	3
GO:0008395	GO:0008395	steroid hydroxylase activity	2/262	24/18369	0.0455221	0.348667	0.317926	1576/1551	2
GO:0020037	GO:0020037	heme binding	5/262	137/18369	0.0466854	0.348667	0.317926	3040/1576/1551/7173/4842	5
GO:0070851	GO:0070851	growth factor receptor binding	5/262	137/18369	0.0466854	0.348667	0.317926	2066/23624/5159/5155/5154	5
GO:0002020	GO:0002020	protease binding	5/262	138/18369	0.0479019	0.348667	0.317926	147372/5858/304/2150/1277	5
GO:0070330	GO:0070330	aromatase activity	2/262	25/18369	0.0490257	0.348667	0.317926	1576/1551	2
GO:0140416	GO:0140416	transcription regulator inhibitor activity	2/262	25/18369	0.0490257	0.348667	0.317926	3397/3303	2
GO:0005539	GO:0005539	glycosaminoglycan binding	7/262	232/18369	0.0491537	0.348667	0.317926	2263/10178/652/339366/143282/8828/30817	7
GO:0030527	GO:0030527	structural constituent of chromatin	4/262	97/18369	0.0501277	0.348667	0.317926	8970/8349/8337/723790	4
GO:0015276	GO:0015276	ligand-gated monoatomic ion channel activity	5/262	140/18369	0.0503908	0.348667	0.317926	3763/1143/2904/6337/6261	5
GO:0022834	GO:0022834	ligand-gated channel activity	5/262	140/18369	0.0503908	0.348667	0.317926	3763/1143/2904/6337/6261	5
GO:0001965	GO:0001965	G-protein alpha-subunit binding	2/262	26/18369	0.0526235	0.348667	0.317926	2150/84059	2
GO:0015295	GO:0015295	solute:proton symporter activity	2/262	26/18369	0.0526235	0.348667	0.317926	51296/140679	2
GO:0070006	GO:0070006	metalloaminopeptidase activity	2/262	26/18369	0.0526235	0.348667	0.317926	206338/290	2
GO:0099604	GO:0099604	ligand-gated calcium channel activity	2/262	26/18369	0.0526235	0.348667	0.317926	2904/6261	2
GO:0008528	GO:0008528	G protein-coupled peptide receptor activity	5/262	142/18369	0.0529545	0.348667	0.317926	10316/4883/2150/10663/7433	5
GO:0005496	GO:0005496	steroid binding	4/262	99/18369	0.0532994	0.348667	0.317926	1576/54847/150696/344838	4
GO:0001786	GO:0001786	phosphatidylserine binding	3/262	62/18369	0.0586938	0.377356	0.344086	57158/304/6860	3
GO:0046906	GO:0046906	tetrapyrrole binding	5/262	147/18369	0.0596907	0.377356	0.344086	3040/1576/1551/7173/4842	5
GO:0043236	GO:0043236	laminin binding	2/262	28/18369	0.0600885	0.377356	0.344086	3956/57211	2
GO:0001653	GO:0001653	peptide receptor activity	5/262	148/18369	0.0610939	0.378621	0.34524	10316/4883/2150/10663/7433	5
GO:0070325	GO:0070325	lipoprotein particle receptor binding	2/262	29/18369	0.0639491	0.391169	0.356681	5649/255738	2
GO:0005184	GO:0005184	neuropeptide hormone activity	2/262	30/18369	0.0678909	0.403214	0.367664	116/7425	2
GO:0044183	GO:0044183	protein folding chaperone	3/262	67/18369	0.0706624	0.403214	0.367664	3324/3303/3327	3
GO:0015081	GO:0015081	sodium ion transmembrane transporter activity	5/262	155/18369	0.071437	0.403214	0.367664	259232/6571/57030/6337/6527	5
GO:0004181	GO:0004181	metallocarboxypeptidase activity	2/262	31/18369	0.0719108	0.403214	0.367664	119587/8532	2
GO:0005154	GO:0005154	epidermal growth factor receptor binding	2/262	31/18369	0.0719108	0.403214	0.367664	2066/23624	2
GO:0022884	GO:0022884	macromolecule transmembrane transporter activity	2/262	31/18369	0.0719108	0.403214	0.367664	54847/51296	2
GO:0051427	GO:0051427	hormone receptor binding	2/262	31/18369	0.0719108	0.403214	0.367664	116/4879	2
GO:0015291	GO:0015291	secondary active transmembrane transporter activity	7/262	255/18369	0.0735444	0.407523	0.371593	1015/6571/57030/388931/51296/140679/6527	7
GO:0015079	GO:0015079	potassium ion transmembrane transporter activity	5/262	157/18369	0.0745584	0.408337	0.372336	3763/57030/3739/170850/23630	5
GO:0017147	GO:0017147	Wnt-protein binding	2/262	32/18369	0.0760058	0.41148	0.375201	11197/79971	2
GO:1904315	GO:1904315	transmitter-gated monoatomic ion channel activity involved in regulation of postsynaptic membrane potential	2/262	35/18369	0.0887125	0.474813	0.432951	1143/2904	2
GO:1901681	GO:1901681	sulfur compound binding	7/262	269/18369	0.0913561	0.483469	0.440843	2263/10178/652/339366/143282/8828/30817	7
GO:0043531	GO:0043531	ADP binding	2/262	36/18369	0.0930792	0.487114	0.444167	58/51422	2
GO:0005267	GO:0005267	potassium channel activity	4/262	121/18369	0.0950439	0.488722	0.445633	3763/3739/170850/23630	4
GO:0017080	GO:0017080	sodium channel regulator activity	2/262	37/18369	0.0975069	0.488722	0.445633	4842/255738	2
GO:0099529	GO:0099529	neurotransmitter receptor activity involved in regulation of postsynaptic membrane potential	2/262	37/18369	0.0975069	0.488722	0.445633	1143/2904	2
GO:0001618	GO:0001618	virus receptor activity	3/262	77/18369	0.0975369	0.488722	0.445633	3383/3303/290	3
GO:0140272	GO:0140272	exogenous protein binding	3/262	78/18369	0.100424	0.493227	0.449741	3383/3303/290	3
GO:0015370	GO:0015370	solute:sodium symporter activity	3/262	79/18369	0.103345	0.493227	0.449741	6571/57030/6527	3
GO:0005262	GO:0005262	calcium channel activity	4/262	126/18369	0.106189	0.493227	0.449741	2904/304/6261/778	4
GO:0016712	GO:0016712	oxidoreductase activity, acting on paired donors, with incorporation or reduction of molecular oxygen, reduced flavin or flavoprotein as one donor, and incorporation of one atom of oxygen	2/262	39/18369	0.106535	0.493227	0.449741	1576/1551	2
GO:0005096	GO:0005096	GTPase activator activity	7/262	280/18369	0.106907	0.493227	0.449741	414059/158763/23779/89839/4763/102724862/9754	7
GO:0004177	GO:0004177	aminopeptidase activity	2/262	40/18369	0.111131	0.493227	0.449741	206338/290	2
GO:0008200	GO:0008200	ion channel inhibitor activity	2/262	40/18369	0.111131	0.493227	0.449741	2150/255738	2
GO:0016709	GO:0016709	oxidoreductase activity, acting on paired donors, with incorporation or reduction of molecular oxygen, NAD(P)H as one donor, and incorporation of one atom of oxygen	2/262	40/18369	0.111131	0.493227	0.449741	1576/4842	2
GO:0005272	GO:0005272	sodium channel activity	2/262	41/18369	0.115777	0.493227	0.449741	259232/6337	2
GO:0016248	GO:0016248	channel inhibitor activity	2/262	41/18369	0.115777	0.493227	0.449741	2150/255738	2
GO:0030020	GO:0030020	extracellular matrix structural constituent conferring tensile strength	2/262	41/18369	0.115777	0.493227	0.449741	1277/1298	2
GO:0046982	GO:0046982	protein heterodimerization activity	8/262	343/18369	0.11885	0.493227	0.449741	4760/8970/10178/8349/8337/723790/5155/5154	8
GO:0008307	GO:0008307	structural constituent of muscle	2/262	42/18369	0.120472	0.493227	0.449741	89/4606	2
GO:0072341	GO:0072341	modified amino acid binding	3/262	85/18369	0.121553	0.493227	0.449741	57158/304/6860	3
GO:0019205	GO:0019205	nucleobase-containing compound kinase activity	2/262	43/18369	0.125214	0.493227	0.449741	84433/1740	2
GO:0003727	GO:0003727	single-stranded RNA binding	3/262	88/18369	0.131068	0.493227	0.449741	91351/27303/54596	3
GO:0043178	GO:0043178	alcohol binding	3/262	88/18369	0.131068	0.493227	0.449741	54847/116362/150696	3
GO:0008190	GO:0008190	eukaryotic initiation factor 4E binding	1/262	10/18369	0.133847	0.493227	0.449741	100127983	1
GO:0015114	GO:0015114	phosphate ion transmembrane transporter activity	1/262	10/18369	0.133847	0.493227	0.449741	57030	1
GO:0015187	GO:0015187	glycine transmembrane transporter activity	1/262	10/18369	0.133847	0.493227	0.449741	140679	1
GO:0016176	GO:0016176	superoxide-generating NADPH oxidase activator activity	1/262	10/18369	0.133847	0.493227	0.449741	5155	1
GO:0016595	GO:0016595	glutamate binding	1/262	10/18369	0.133847	0.493227	0.449741	2904	1
GO:0030023	GO:0030023	extracellular matrix constituent conferring elasticity	1/262	10/18369	0.133847	0.493227	0.449741	2199	1
GO:0031720	GO:0031720	haptoglobin binding	1/262	10/18369	0.133847	0.493227	0.449741	3040	1
GO:0035374	GO:0035374	chondroitin sulfate binding	1/262	10/18369	0.133847	0.493227	0.449741	30817	1
GO:0070008	GO:0070008	serine-type exopeptidase activity	1/262	10/18369	0.133847	0.493227	0.449741	3249	1
GO:0008375	GO:0008375	acetylglucosaminyltransferase activity	2/262	45/18369	0.134826	0.493227	0.449741	10331/4242	2
GO:0015078	GO:0015078	proton transmembrane transporter activity	4/262	140/18369	0.140298	0.493227	0.449741	6571/57030/51296/140679	4
GO:0004896	GO:0004896	cytokine receptor activity	3/262	92/18369	0.144144	0.493227	0.449741	2674/3953/10663	3
GO:0004180	GO:0004180	carboxypeptidase activity	2/262	47/18369	0.144598	0.493227	0.449741	119587/8532	2
GO:0015085	GO:0015085	calcium ion transmembrane transporter activity	4/262	142/18369	0.145493	0.493227	0.449741	2904/304/6261/778	4
GO:0001161	GO:0001161	intronic transcription regulatory region sequence-specific DNA binding	1/262	11/18369	0.146208	0.493227	0.449741	79977	1
GO:0004862	GO:0004862	cAMP-dependent protein kinase inhibitor activity	1/262	11/18369	0.146208	0.493227	0.449741	51422	1
GO:0008504	GO:0008504	monoamine transmembrane transporter activity	1/262	11/18369	0.146208	0.493227	0.449741	6571	1
GO:0016594	GO:0016594	glycine binding	1/262	11/18369	0.146208	0.493227	0.449741	2904	1
GO:0046790	GO:0046790	virion binding	1/262	11/18369	0.146208	0.493227	0.449741	304	1
GO:0099508	GO:0099508	voltage-gated monoatomic ion channel activity involved in regulation of presynaptic membrane potential	1/262	11/18369	0.146208	0.493227	0.449741	3739	1
GO:0102545	GO:0102545	phosphatidyl phospholipase B activity	1/262	11/18369	0.146208	0.493227	0.449741	374569	1
GO:0015026	GO:0015026	coreceptor activity	2/262	48/18369	0.149538	0.493227	0.449741	10663/3791	2
GO:0017046	GO:0017046	peptide hormone binding	2/262	48/18369	0.149538	0.493227	0.449741	4883/7433	2
GO:0070888	GO:0070888	E-box binding	2/262	48/18369	0.149538	0.493227	0.449741	63973/4760	2
GO:0004859	GO:0004859	phospholipase inhibitor activity	1/262	12/18369	0.158393	0.493227	0.449741	304	1
GO:0008499	GO:0008499	UDP-galactose:beta-N-acetylglucosamine beta-1,3-galactosyltransferase activity	1/262	12/18369	0.158393	0.493227	0.449741	10331	1
GO:0015280	GO:0015280	ligand-gated sodium channel activity	1/262	12/18369	0.158393	0.493227	0.449741	6337	1
GO:0017154	GO:0017154	semaphorin receptor activity	1/262	12/18369	0.158393	0.493227	0.449741	8828	1
GO:0030955	GO:0030955	potassium ion binding	1/262	12/18369	0.158393	0.493227	0.449741	3739	1
GO:0097493	GO:0097493	structural molecule activity conferring elasticity	1/262	12/18369	0.158393	0.493227	0.449741	2199	1
GO:0099106	GO:0099106	ion channel regulator activity	4/262	147/18369	0.158799	0.493227	0.449741	2150/4842/255738/23630	4
GO:0015485	GO:0015485	cholesterol binding	2/262	50/18369	0.159516	0.493227	0.449741	54847/150696	2
GO:0005245	GO:0005245	voltage-gated calcium channel activity	2/262	52/18369	0.169613	0.493227	0.449741	6261/778	2
GO:0005544	GO:0005544	calcium-dependent phospholipid binding	2/262	52/18369	0.169613	0.493227	0.449741	304/6860	2
GO:0008146	GO:0008146	sulfotransferase activity	2/262	52/18369	0.169613	0.493227	0.449741	64711/9957	2
GO:0098960	GO:0098960	postsynaptic neurotransmitter receptor activity	2/262	52/18369	0.169613	0.493227	0.449741	1143/2904	2
GO:0005436	GO:0005436	sodium:phosphate symporter activity	1/262	13/18369	0.170405	0.493227	0.449741	57030	1
GO:0008603	GO:0008603	cAMP-dependent protein kinase regulator activity	1/262	13/18369	0.170405	0.493227	0.449741	51422	1
GO:0031432	GO:0031432	titin binding	1/262	13/18369	0.170405	0.493227	0.449741	27063	1
GO:0039706	GO:0039706	co-receptor binding	1/262	13/18369	0.170405	0.493227	0.449741	652	1
GO:0045295	GO:0045295	gamma-catenin binding	1/262	13/18369	0.170405	0.493227	0.449741	999	1
GO:1902282	GO:1902282	voltage-gated potassium channel activity involved in ventricular cardiac muscle cell action potential repolarization	1/262	13/18369	0.170405	0.493227	0.449741	23630	1
GO:0016887	GO:0016887	ATP hydrolysis activity	8/262	376/18369	0.170479	0.493227	0.449741	91351/113220/3324/3303/3327/23461/3834/26038	8
GO:0005506	GO:0005506	iron ion binding	4/262	152/18369	0.172536	0.493227	0.449741	3040/1576/1551/7498	4
GO:0016247	GO:0016247	channel regulator activity	4/262	152/18369	0.172536	0.493227	0.449741	2150/4842/255738/23630	4
GO:0015459	GO:0015459	potassium channel regulator activity	2/262	53/18369	0.174702	0.493227	0.449741	2150/23630	2
GO:0050661	GO:0050661	NADP binding	2/262	53/18369	0.174702	0.493227	0.449741	554235/4842	2
GO:0004497	GO:0004497	monooxygenase activity	3/262	103/18369	0.1821	0.493227	0.449741	1576/1551/4842	3
GO:0004065	GO:0004065	arylsulfatase activity	1/262	14/18369	0.182246	0.493227	0.449741	79642	1
GO:0005313	GO:0005313	L-glutamate transmembrane transporter activity	1/262	14/18369	0.182246	0.493227	0.449741	57030	1
GO:0005344	GO:0005344	oxygen carrier activity	1/262	14/18369	0.182246	0.493227	0.449741	3040	1
GO:0008195	GO:0008195	phosphatidate phosphatase activity	1/262	14/18369	0.182246	0.493227	0.449741	8612	1
GO:0015386	GO:0015386	potassium:proton antiporter activity	1/262	14/18369	0.182246	0.493227	0.449741	57030	1
GO:0019855	GO:0019855	calcium channel inhibitor activity	1/262	14/18369	0.182246	0.493227	0.449741	2150	1
GO:0031404	GO:0031404	chloride ion binding	1/262	14/18369	0.182246	0.493227	0.449741	4883	1
GO:0042577	GO:0042577	lipid phosphatase activity	1/262	14/18369	0.182246	0.493227	0.449741	8612	1
GO:0004601	GO:0004601	peroxidase activity	2/262	55/18369	0.184949	0.493227	0.449741	3040/7173	2
GO:0016597	GO:0016597	amino acid binding	2/262	55/18369	0.184949	0.493227	0.449741	2904/4842	2
GO:0015297	GO:0015297	antiporter activity	3/262	104/18369	0.185676	0.493227	0.449741	6571/57030/140679	3
GO:0022824	GO:0022824	transmitter-gated monoatomic ion channel activity	2/262	56/18369	0.190106	0.493227	0.449741	1143/2904	2
GO:0022835	GO:0022835	transmitter-gated channel activity	2/262	56/18369	0.190106	0.493227	0.449741	1143/2904	2
GO:0005041	GO:0005041	low-density lipoprotein particle receptor activity	1/262	15/18369	0.193919	0.493227	0.449741	53353	1
GO:0010181	GO:0010181	FMN binding	1/262	15/18369	0.193919	0.493227	0.449741	4842	1
GO:0015378	GO:0015378	sodium:chloride symporter activity	1/262	15/18369	0.193919	0.493227	0.449741	6571	1
GO:0032794	GO:0032794	GTPase activating protein binding	1/262	15/18369	0.193919	0.493227	0.449741	999	1
GO:0048531	GO:0048531	beta-1,3-galactosyltransferase activity	1/262	15/18369	0.193919	0.493227	0.449741	10331	1
GO:0050700	GO:0050700	CARD domain binding	1/262	15/18369	0.193919	0.493227	0.449741	84433	1
GO:0099103	GO:0099103	channel activator activity	1/262	15/18369	0.193919	0.493227	0.449741	2150	1
GO:0140776	GO:0140776	protein-containing complex destabilizing activity	1/262	15/18369	0.193919	0.493227	0.449741	3303	1
GO:1990226	GO:1990226	histone methyltransferase binding	1/262	15/18369	0.193919	0.493227	0.449741	639	1
GO:0016684	GO:0016684	oxidoreductase activity, acting on peroxide as acceptor	2/262	57/18369	0.195281	0.493227	0.449741	3040/7173	2
GO:0015108	GO:0015108	chloride transmembrane transporter activity	3/262	107/18369	0.196513	0.493227	0.449741	6571/57030/54102	3
GO:0005402	GO:0005402	carbohydrate:monoatomic cation symporter activity	1/262	16/18369	0.205425	0.493227	0.449741	6527	1
GO:0008191	GO:0008191	metalloendopeptidase inhibitor activity	1/262	16/18369	0.205425	0.493227	0.449741	6695	1
GO:0015355	GO:0015355	secondary active monocarboxylate transmembrane transporter activity	1/262	16/18369	0.205425	0.493227	0.449741	140679	1
GO:0015373	GO:0015373	monoatomic anion:sodium symporter activity	1/262	16/18369	0.205425	0.493227	0.449741	6571	1
GO:0019841	GO:0019841	retinol binding	1/262	16/18369	0.205425	0.493227	0.449741	116362	1
GO:0030275	GO:0030275	LRR domain binding	1/262	16/18369	0.205425	0.493227	0.449741	6091	1
GO:0031435	GO:0031435	mitogen-activated protein kinase kinase kinase binding	1/262	16/18369	0.205425	0.493227	0.449741	91862	1
GO:0045125	GO:0045125	bioactive lipid receptor activity	1/262	16/18369	0.205425	0.493227	0.449741	10161	1
GO:0050780	GO:0050780	dopamine receptor binding	1/262	16/18369	0.205425	0.493227	0.449741	54102	1
GO:0055102	GO:0055102	lipase inhibitor activity	1/262	16/18369	0.205425	0.493227	0.449741	304	1
GO:0086008	GO:0086008	voltage-gated potassium channel activity involved in cardiac muscle cell action potential repolarization	1/262	16/18369	0.205425	0.493227	0.449741	23630	1
GO:0032934	GO:0032934	sterol binding	2/262	59/18369	0.205683	0.493227	0.449741	54847/150696	2
GO:0005068	GO:0005068	transmembrane receptor protein tyrosine kinase adaptor activity	1/262	17/18369	0.216768	0.493227	0.449741	29760	1
GO:0008484	GO:0008484	sulfuric ester hydrolase activity	1/262	17/18369	0.216768	0.493227	0.449741	79642	1
GO:0008569	GO:0008569	minus-end-directed microtubule motor activity	1/262	17/18369	0.216768	0.493227	0.449741	3834	1
GO:0015278	GO:0015278	calcium-release channel activity	1/262	17/18369	0.216768	0.493227	0.449741	6261	1
GO:0016755	GO:0016755	aminoacyltransferase activity	1/262	17/18369	0.216768	0.493227	0.449741	7052	1
GO:0016805	GO:0016805	dipeptidase activity	1/262	17/18369	0.216768	0.493227	0.449741	64180	1
GO:0022848	GO:0022848	acetylcholine-gated monoatomic cation-selective channel activity	1/262	17/18369	0.216768	0.493227	0.449741	1143	1
GO:0030169	GO:0030169	low-density lipoprotein particle binding	1/262	17/18369	0.216768	0.493227	0.449741	255738	1
GO:0031420	GO:0031420	alkali metal ion binding	1/262	17/18369	0.216768	0.493227	0.449741	3739	1
GO:0046624	GO:0046624	sphingolipid transporter activity	1/262	17/18369	0.216768	0.493227	0.449741	388931	1
GO:0070628	GO:0070628	proteasome binding	1/262	17/18369	0.216768	0.493227	0.449741	3397	1
GO:0099507	GO:0099507	ligand-gated monoatomic ion channel activity involved in regulation of presynaptic membrane potential	1/262	17/18369	0.216768	0.493227	0.449741	2904	1
GO:0048306	GO:0048306	calcium-dependent protein binding	2/262	62/18369	0.221391	0.500085	0.455994	10814/4842	2
GO:0015172	GO:0015172	acidic amino acid transmembrane transporter activity	1/262	18/18369	0.22795	0.500085	0.455994	57030	1
GO:0030228	GO:0030228	lipoprotein particle receptor activity	1/262	18/18369	0.22795	0.500085	0.455994	53353	1
GO:0034185	GO:0034185	apolipoprotein binding	1/262	18/18369	0.22795	0.500085	0.455994	255738	1
GO:0035615	GO:0035615	clathrin adaptor activity	1/262	18/18369	0.22795	0.500085	0.455994	10053	1
GO:0015179	GO:0015179	L-amino acid transmembrane transporter activity	2/262	65/18369	0.237192	0.500085	0.455994	57030/140679	2
GO:0031490	GO:0031490	chromatin DNA binding	3/262	118/18369	0.237419	0.500085	0.455994	79977/57822/3642	3
GO:0004970	GO:0004970	ionotropic glutamate receptor activity	1/262	19/18369	0.238973	0.500085	0.455994	2904	1
GO:0005248	GO:0005248	voltage-gated sodium channel activity	1/262	19/18369	0.238973	0.500085	0.455994	259232	1
GO:0005326	GO:0005326	neurotransmitter transmembrane transporter activity	1/262	19/18369	0.238973	0.500085	0.455994	57030	1
GO:0016918	GO:0016918	retinal binding	1/262	19/18369	0.238973	0.500085	0.455994	116362	1
GO:0022821	GO:0022821	solute:potassium antiporter activity	1/262	19/18369	0.238973	0.500085	0.455994	57030	1
GO:0022840	GO:0022840	leak channel activity	1/262	19/18369	0.238973	0.500085	0.455994	259232	1
GO:0022842	GO:0022842	narrow pore channel activity	1/262	19/18369	0.238973	0.500085	0.455994	259232	1
GO:0030506	GO:0030506	ankyrin binding	1/262	19/18369	0.238973	0.500085	0.455994	999	1
GO:0046935	GO:0046935	1-phosphatidylinositol-3-kinase regulator activity	1/262	19/18369	0.238973	0.500085	0.455994	23533	1
GO:0051428	GO:0051428	peptide hormone receptor binding	1/262	19/18369	0.238973	0.500085	0.455994	116	1
GO:0140312	GO:0140312	cargo adaptor activity	1/262	19/18369	0.238973	0.500085	0.455994	10053	1
GO:0022853	GO:0022853	active monoatomic ion transmembrane transporter activity	5/262	233/18369	0.239956	0.500085	0.455994	6571/57030/51296/140679/6527	5
GO:0005125	GO:0005125	cytokine activity	5/262	235/18369	0.24525	0.50288	0.458543	651/9966/652/653/392255	5
GO:0016705	GO:0016705	oxidoreductase activity, acting on paired donors, with incorporation or reduction of molecular oxygen	4/262	177/18369	0.246435	0.50288	0.458543	1576/1551/7173/4842	4
GO:0005230	GO:0005230	extracellular ligand-gated monoatomic ion channel activity	2/262	67/18369	0.24776	0.50288	0.458543	1143/2904	2
GO:1990782	GO:1990782	protein tyrosine kinase binding	3/262	121/18369	0.248829	0.50288	0.458543	23624/29760/999	3
GO:0010314	GO:0010314	phosphatidylinositol-5-phosphate binding	1/262	20/18369	0.249839	0.50288	0.458543	57158	1
GO:0016638	GO:0016638	oxidoreductase activity, acting on the CH-NH2 group of donors	1/262	20/18369	0.249839	0.50288	0.458543	554235	1
GO:0017075	GO:0017075	syntaxin-1 binding	1/262	20/18369	0.249839	0.50288	0.458543	10814	1
GO:0070300	GO:0070300	phosphatidic acid binding	1/262	20/18369	0.249839	0.50288	0.458543	57158	1
GO:0004222	GO:0004222	metalloendopeptidase activity	3/262	122/18369	0.252651	0.502898	0.458559	8510/60676/171019	3
GO:0051082	GO:0051082	unfolded protein binding	3/262	122/18369	0.252651	0.502898	0.458559	3324/3303/3327	3
GO:0016811	GO:0016811	hydrolase activity, acting on carbon-nitrogen (but not peptide) bonds, in linear amides	2/262	68/18369	0.253051	0.502898	0.458559	374569/7052	2
GO:0008509	GO:0008509	monoatomic anion transmembrane transporter activity	3/262	123/18369	0.256481	0.507574	0.462823	6571/57030/54102	3
GO:0015377	GO:0015377	chloride:monoatomic cation symporter activity	1/262	21/18369	0.26055	0.508908	0.46404	6571	1
GO:0015464	GO:0015464	acetylcholine receptor activity	1/262	21/18369	0.26055	0.508908	0.46404	1143	1
GO:0140664	GO:0140664	ATP-dependent DNA damage sensor activity	1/262	21/18369	0.26055	0.508908	0.46404	729453	1
GO:0003725	GO:0003725	double-stranded RNA binding	2/262	70/18369	0.263638	0.508908	0.46404	91351/23180	2
GO:0016782	GO:0016782	transferase activity, transferring sulphur-containing groups	2/262	70/18369	0.263638	0.508908	0.46404	64711/9957	2
GO:0030276	GO:0030276	clathrin binding	2/262	70/18369	0.263638	0.508908	0.46404	10053/6860	2
GO:0001227	GO:0001227	DNA-binding transcription repressor activity, RNA polymerase II-specific	6/262	303/18369	0.265165	0.509765	0.464821	84684/23440/639/1602/3642/100381270	6
GO:0042826	GO:0042826	histone deacetylase binding	3/262	126/18369	0.268019	0.510769	0.465737	3303/27063/3642	3
GO:0022804	GO:0022804	active transmembrane transporter activity	8/262	428/18369	0.268117	0.510769	0.465737	1015/6571/57030/388931/51296/140679/6527/23461	8
GO:0031681	GO:0031681	G-protein beta-subunit binding	1/262	22/18369	0.271109	0.510769	0.465737	2150	1
GO:0031683	GO:0031683	G-protein beta/gamma-subunit complex binding	1/262	22/18369	0.271109	0.510769	0.465737	23533	1
GO:0035014	GO:0035014	phosphatidylinositol 3-kinase regulator activity	1/262	22/18369	0.271109	0.510769	0.465737	23533	1
GO:0043621	GO:0043621	protein self-association	2/262	72/18369	0.274227	0.511949	0.466812	84433/255738	2
GO:0001217	GO:0001217	DNA-binding transcription repressor activity	6/262	308/18369	0.277278	0.511949	0.466812	84684/23440/639/1602/3642/100381270	6
GO:0003777	GO:0003777	microtubule motor activity	2/262	73/18369	0.27952	0.511949	0.466812	113220/3834	2
GO:0044325	GO:0044325	transmembrane transporter binding	3/262	129/18369	0.279615	0.511949	0.466812	89/4842/23630	3
GO:0005385	GO:0005385	zinc ion transmembrane transporter activity	1/262	23/18369	0.281518	0.511949	0.466812	55630	1
GO:0015296	GO:0015296	monoatomic anion:monoatomic cation symporter activity	1/262	23/18369	0.281518	0.511949	0.466812	6571	1
GO:0030215	GO:0030215	semaphorin receptor binding	1/262	23/18369	0.281518	0.511949	0.466812	10501	1
GO:0050431	GO:0050431	transforming growth factor beta binding	1/262	23/18369	0.281518	0.511949	0.466812	375387	1
GO:0140103	GO:0140103	catalytic activity, acting on a glycoprotein	1/262	23/18369	0.281518	0.511949	0.466812	10331	1
GO:0019955	GO:0019955	cytokine binding	3/262	130/18369	0.283492	0.513556	0.468278	3953/8828/375387	3
GO:0005254	GO:0005254	chloride channel activity	2/262	74/18369	0.28481	0.513967	0.468653	57030/54102	2
GO:0004622	GO:0004622	lysophospholipase activity	1/262	24/18369	0.291778	0.51471	0.46933	374569	1
GO:0008331	GO:0008331	high voltage-gated calcium channel activity	1/262	24/18369	0.291778	0.51471	0.46933	778	1
GO:0050750	GO:0050750	low-density lipoprotein particle receptor binding	1/262	24/18369	0.291778	0.51471	0.46933	255738	1
GO:0051139	GO:0051139	metal cation:proton antiporter activity	1/262	24/18369	0.291778	0.51471	0.46933	57030	1
GO:0070412	GO:0070412	R-SMAD binding	1/262	24/18369	0.291778	0.51471	0.46933	27063	1
GO:0140612	GO:0140612	DNA damage sensor activity	1/262	24/18369	0.291778	0.51471	0.46933	729453	1
GO:0030971	GO:0030971	receptor tyrosine kinase binding	2/262	76/18369	0.295377	0.51706	0.471473	23624/29760	2
GO:0042277	GO:0042277	peptide binding	6/262	317/18369	0.299393	0.51706	0.471473	10316/206338/4883/2904/7433/290	6
GO:0046332	GO:0046332	SMAD binding	2/262	77/18369	0.300653	0.51706	0.471473	390598/27063	2
GO:0001637	GO:0001637	G protein-coupled chemoattractant receptor activity	1/262	25/18369	0.301893	0.51706	0.471473	10663	1
GO:0004950	GO:0004950	chemokine receptor activity	1/262	25/18369	0.301893	0.51706	0.471473	10663	1
GO:0005355	GO:0005355	glucose transmembrane transporter activity	1/262	25/18369	0.301893	0.51706	0.471473	6527	1
GO:0015149	GO:0015149	hexose transmembrane transporter activity	1/262	25/18369	0.301893	0.51706	0.471473	6527	1
GO:0051537	GO:0051537	2 iron, 2 sulfur cluster binding	1/262	25/18369	0.301893	0.51706	0.471473	7498	1
GO:0016758	GO:0016758	hexosyltransferase activity	4/262	195/18369	0.303273	0.517542	0.471913	10331/2525/4242/2527	4
GO:0004364	GO:0004364	glutathione transferase activity	1/262	26/18369	0.311864	0.522733	0.476645	2949	1
GO:0005112	GO:0005112	Notch binding	1/262	26/18369	0.311864	0.522733	0.476645	10683	1
GO:0008143	GO:0008143	poly(A) binding	1/262	26/18369	0.311864	0.522733	0.476645	27303	1
GO:0030507	GO:0030507	spectrin binding	1/262	26/18369	0.311864	0.522733	0.476645	10083	1
GO:0035925	GO:0035925	mRNA 3'-UTR AU-rich region binding	1/262	26/18369	0.311864	0.522733	0.476645	27303	1
GO:0005242	GO:0005242	inward rectifier potassium channel activity	1/262	27/18369	0.321693	0.526727	0.480287	3763	1
GO:0008066	GO:0008066	glutamate receptor activity	1/262	27/18369	0.321693	0.526727	0.480287	2904	1
GO:0008266	GO:0008266	poly(U) RNA binding	1/262	27/18369	0.321693	0.526727	0.480287	27303	1
GO:0051959	GO:0051959	dynein light intermediate chain binding	1/262	27/18369	0.321693	0.526727	0.480287	283234	1
GO:0015103	GO:0015103	inorganic anion transmembrane transporter activity	3/262	141/18369	0.326342	0.526727	0.480287	6571/57030/54102	3
GO:0140375	GO:0140375	immune receptor activity	3/262	141/18369	0.326342	0.526727	0.480287	2674/3953/10663	3
GO:0005546	GO:0005546	phosphatidylinositol-4,5-bisphosphate binding	2/262	82/18369	0.326916	0.526727	0.480287	57158/304	2
GO:0016209	GO:0016209	antioxidant activity	2/262	82/18369	0.326916	0.526727	0.480287	3040/7173	2
GO:0005416	GO:0005416	amino acid:monoatomic cation symporter activity	1/262	28/18369	0.331382	0.526727	0.480287	140679	1
GO:0015145	GO:0015145	monosaccharide transmembrane transporter activity	1/262	28/18369	0.331382	0.526727	0.480287	6527	1
GO:0035250	GO:0035250	UDP-galactosyltransferase activity	1/262	28/18369	0.331382	0.526727	0.480287	10331	1
GO:0043548	GO:0043548	phosphatidylinositol 3-kinase binding	1/262	28/18369	0.331382	0.526727	0.480287	5159	1
GO:0045499	GO:0045499	chemorepellent activity	1/262	28/18369	0.331382	0.526727	0.480287	10501	1
GO:0080025	GO:0080025	phosphatidylinositol-3,5-bisphosphate binding	1/262	28/18369	0.331382	0.526727	0.480287	57158	1
GO:0015171	GO:0015171	amino acid transmembrane transporter activity	2/262	83/18369	0.33214	0.526727	0.480287	57030/140679	2
GO:0038024	GO:0038024	cargo receptor activity	2/262	83/18369	0.33214	0.526727	0.480287	921/53353	2
GO:0042562	GO:0042562	hormone binding	2/262	84/18369	0.337352	0.533197	0.486187	4883/7433	2
GO:0005217	GO:0005217	intracellular ligand-gated monoatomic ion channel activity	1/262	29/18369	0.340933	0.533486	0.486451	6261	1
GO:0051787	GO:0051787	misfolded protein binding	1/262	29/18369	0.340933	0.533486	0.486451	3303	1
GO:0070273	GO:0070273	phosphatidylinositol-4-phosphate binding	1/262	29/18369	0.340933	0.533486	0.486451	57158	1
GO:0050660	GO:0050660	flavin adenine dinucleotide binding	2/262	85/18369	0.342552	0.534245	0.487143	7498/4842	2
GO:0005164	GO:0005164	tumor necrosis factor receptor binding	1/262	30/18369	0.350348	0.53576	0.488524	9966	1
GO:0008187	GO:0008187	poly-pyrimidine tract binding	1/262	30/18369	0.350348	0.53576	0.488524	27303	1
GO:0031210	GO:0031210	phosphatidylcholine binding	1/262	30/18369	0.350348	0.53576	0.488524	4763	1
GO:0051119	GO:0051119	sugar transmembrane transporter activity	1/262	30/18369	0.350348	0.53576	0.488524	6527	1
GO:0071813	GO:0071813	lipoprotein particle binding	1/262	30/18369	0.350348	0.53576	0.488524	255738	1
GO:0071814	GO:0071814	protein-lipid complex binding	1/262	30/18369	0.350348	0.53576	0.488524	255738	1
GO:0005253	GO:0005253	monoatomic anion channel activity	2/262	87/18369	0.352913	0.537935	0.490507	57030/54102	2
GO:0008013	GO:0008013	beta-catenin binding	2/262	88/18369	0.358072	0.541168	0.493455	999/29119	2
GO:0043177	GO:0043177	organic acid binding	4/262	212/18369	0.358143	0.541168	0.493455	3040/2904/116362/4842	4
GO:0005231	GO:0005231	excitatory extracellular ligand-gated monoatomic ion channel activity	1/262	31/18369	0.359629	0.541168	0.493455	1143	1
GO:0008378	GO:0008378	galactosyltransferase activity	1/262	31/18369	0.359629	0.541168	0.493455	10331	1
GO:0031369	GO:0031369	translation initiation factor binding	1/262	32/18369	0.368779	0.549667	0.501205	100127983	1
GO:0042923	GO:0042923	neuropeptide binding	1/262	32/18369	0.368779	0.549667	0.501205	10316	1
GO:0070717	GO:0070717	poly-purine tract binding	1/262	32/18369	0.368779	0.549667	0.501205	27303	1
GO:0004867	GO:0004867	serine-type endopeptidase inhibitor activity	2/262	92/18369	0.378553	0.562456	0.512866	5858/6695	2
GO:0016410	GO:0016410	N-acyltransferase activity	2/262	93/18369	0.383632	0.567383	0.517359	6303/7052	2
GO:0030296	GO:0030296	protein tyrosine kinase activator activity	1/262	34/18369	0.386688	0.567383	0.517359	2066	1
GO:0030332	GO:0030332	cyclin binding	1/262	34/18369	0.386688	0.567383	0.517359	3642	1
GO:0071889	GO:0071889	14-3-3 protein binding	1/262	34/18369	0.386688	0.567383	0.517359	9750	1
GO:0004722	GO:0004722	protein serine/threonine phosphatase activity	2/262	94/18369	0.388692	0.568553	0.518426	168448/54704	2
GO:0030291	GO:0030291	protein serine/threonine kinase inhibitor activity	1/262	36/18369	0.404091	0.587429	0.535638	51422	1
GO:0140658	GO:0140658	ATP-dependent chromatin remodeler activity	1/262	36/18369	0.404091	0.587429	0.535638	26038	1
GO:0004857	GO:0004857	enzyme inhibitor activity	6/262	359/18369	0.405498	0.587661	0.535849	5858/304/2150/718/6695/84059	6
GO:0030594	GO:0030594	neurotransmitter receptor activity	2/262	98/18369	0.408747	0.590551	0.538485	1143/2904	2
GO:0001530	GO:0001530	lipopolysaccharide binding	1/262	37/18369	0.412608	0.592494	0.540256	8970	1
GO:0045505	GO:0045505	dynein intermediate chain binding	1/262	37/18369	0.412608	0.592494	0.540256	23732	1
GO:0005501	GO:0005501	retinoid binding	1/262	38/18369	0.421002	0.59907	0.546252	116362	1
GO:0019840	GO:0019840	isoprenoid binding	1/262	38/18369	0.421002	0.59907	0.546252	116362	1
GO:0140828	GO:0140828	metal cation:monoatomic cation antiporter activity	1/262	38/18369	0.421002	0.59907	0.546252	57030	1
GO:0071949	GO:0071949	FAD binding	1/262	39/18369	0.429278	0.607177	0.553644	7498	1
GO:0140299	GO:0140299	small molecule sensor activity	1/262	39/18369	0.429278	0.607177	0.553644	729453	1
GO:0005547	GO:0005547	phosphatidylinositol-3,4,5-trisphosphate binding	1/262	40/18369	0.437436	0.615021	0.560797	57158	1
GO:0046915	GO:0046915	transition metal ion transmembrane transporter activity	1/262	40/18369	0.437436	0.615021	0.560797	55630	1
GO:0042169	GO:0042169	SH2 domain binding	1/262	41/18369	0.445477	0.624463	0.569407	29760	1
GO:0004866	GO:0004866	endopeptidase inhibitor activity	3/262	173/18369	0.449254	0.626256	0.571041	5858/718/6695	3
GO:0000149	GO:0000149	SNARE binding	2/262	107/18369	0.452644	0.626256	0.571041	10814/6860	2
GO:1902936	GO:1902936	phosphatidylinositol bisphosphate binding	2/262	107/18369	0.452644	0.626256	0.571041	57158/304	2
GO:0030547	GO:0030547	signaling receptor inhibitor activity	1/262	42/18369	0.453404	0.626256	0.571041	255738	1
GO:0042287	GO:0042287	MHC protein binding	1/262	42/18369	0.453404	0.626256	0.571041	3902	1
GO:0015144	GO:0015144	carbohydrate transmembrane transporter activity	1/262	43/18369	0.461218	0.633334	0.577496	6527	1
GO:0051879	GO:0051879	Hsp90 protein binding	1/262	43/18369	0.461218	0.633334	0.577496	3791	1
GO:0008138	GO:0008138	protein tyrosine/serine/threonine phosphatase activity	1/262	44/18369	0.468921	0.64204	0.585434	168448	1
GO:0030414	GO:0030414	peptidase inhibitor activity	3/262	180/18369	0.475072	0.648577	0.591394	5858/718/6695	3
GO:0032266	GO:0032266	phosphatidylinositol-3-phosphate binding	1/262	45/18369	0.476514	0.648665	0.591474	57158	1
GO:0004879	GO:0004879	nuclear receptor activity	1/262	46/18369	0.483999	0.65319	0.595601	6096	1
GO:0015175	GO:0015175	neutral L-amino acid transmembrane transporter activity	1/262	46/18369	0.483999	0.65319	0.595601	140679	1
GO:0098531	GO:0098531	ligand-activated transcription factor activity	1/262	46/18369	0.483999	0.65319	0.595601	6096	1
GO:0003774	GO:0003774	cytoskeletal motor activity	2/262	115/18369	0.49007	0.657496	0.599527	113220/3834	2
GO:0001784	GO:0001784	phosphotyrosine residue binding	1/262	47/18369	0.491377	0.657496	0.599527	23624	1
GO:0008188	GO:0008188	neuropeptide receptor activity	1/262	47/18369	0.491377	0.657496	0.599527	10316	1
GO:0005044	GO:0005044	scavenger receptor activity	1/262	48/18369	0.49865	0.663458	0.604964	921	1
GO:0032813	GO:0032813	tumor necrosis factor receptor superfamily binding	1/262	48/18369	0.49865	0.663458	0.604964	9966	1
GO:0061135	GO:0061135	endopeptidase regulator activity	3/262	187/18369	0.500325	0.663812	0.605286	5858/718/6695	3
GO:0005504	GO:0005504	fatty acid binding	1/262	49/18369	0.50582	0.665478	0.606805	116362	1
GO:0140359	GO:0140359	ABC-type transporter activity	1/262	49/18369	0.50582	0.665478	0.606805	23461	1
GO:1901505	GO:1901505	carbohydrate derivative transmembrane transporter activity	1/262	49/18369	0.50582	0.665478	0.606805	51296	1
GO:0033218	GO:0033218	amide binding	6/262	400/18369	0.508033	0.666528	0.607762	10316/206338/4883/2904/7433/290	6
GO:0008236	GO:0008236	serine-type peptidase activity	3/262	190/18369	0.510959	0.668505	0.609565	3249/5649/255738	3
GO:0015932	GO:0015932	nucleobase-containing compound transmembrane transporter activity	1/262	50/18369	0.512887	0.669169	0.610171	54847	1
GO:0045296	GO:0045296	cadherin binding	5/262	333/18369	0.516768	0.672369	0.613089	1015/999/3303/3791/29119	5
GO:0051018	GO:0051018	protein kinase A binding	1/262	51/18369	0.519854	0.674521	0.615051	80309	1
GO:0017171	GO:0017171	serine hydrolase activity	3/262	194/18369	0.524951	0.677149	0.617447	3249/5649/255738	3
GO:0030159	GO:0030159	signaling receptor complex adaptor activity	1/262	52/18369	0.526721	0.677149	0.617447	29760	1
GO:1901618	GO:1901618	organic hydroxy compound transmembrane transporter activity	1/262	52/18369	0.526721	0.677149	0.617447	6571	1
GO:0016757	GO:0016757	glycosyltransferase activity	4/262	266/18369	0.52763	0.677149	0.617447	10331/2525/4242/2527	4
GO:0050997	GO:0050997	quaternary ammonium group binding	1/262	53/18369	0.533491	0.681017	0.620974	4763	1
GO:0008017	GO:0008017	microtubule binding	4/262	268/18369	0.533535	0.681017	0.620974	113220/283234/3834/165186	4
GO:0008094	GO:0008094	ATP-dependent activity, acting on DNA	2/262	126/18369	0.538832	0.683918	0.623619	729453/26038	2
GO:0004869	GO:0004869	cysteine-type endopeptidase inhibitor activity	1/262	54/18369	0.540164	0.683918	0.623619	6695	1
GO:0005246	GO:0005246	calcium channel regulator activity	1/262	54/18369	0.540164	0.683918	0.623619	2150	1
GO:0031406	GO:0031406	carboxylic acid binding	3/262	200/18369	0.545521	0.688848	0.628115	2904/116362/4842	3
GO:0031072	GO:0031072	heat shock protein binding	2/262	128/18369	0.547347	0.689306	0.628533	3303/3791	2
GO:0051015	GO:0051015	actin filament binding	3/262	202/18369	0.552262	0.693641	0.632486	89/9051/29119	3
GO:0016810	GO:0016810	hydrolase activity, acting on carbon-nitrogen (but not peptide) bonds	2/262	131/18369	0.559913	0.700873	0.63908	374569/7052	2
GO:0030695	GO:0030695	GTPase regulator activity	7/262	495/18369	0.562484	0.700873	0.63908	414059/158763/23779/89839/4763/102724862/9754	7
GO:0060589	GO:0060589	nucleoside-triphosphatase regulator activity	7/262	495/18369	0.562484	0.700873	0.63908	414059/158763/23779/89839/4763/102724862/9754	7
GO:0045309	GO:0045309	protein phosphorylated amino acid binding	1/262	58/18369	0.565919	0.703293	0.641286	23624	1
GO:0004175	GO:0004175	endopeptidase activity	6/262	428/18369	0.574274	0.711798	0.649041	57211/8510/60676/171019/3249/255738	6
GO:0030295	GO:0030295	protein kinase activator activity	2/262	135/18369	0.576278	0.712407	0.649597	2066/51422	2
GO:0019207	GO:0019207	kinase regulator activity	3/262	211/18369	0.581855	0.716665	0.65348	2066/23533/51422	3
GO:0008028	GO:0008028	monocarboxylic acid transmembrane transporter activity	1/262	61/18369	0.584288	0.716665	0.65348	140679	1
GO:0016765	GO:0016765	transferase activity, transferring alkyl or aryl (other than methyl) groups	1/262	61/18369	0.584288	0.716665	0.65348	2949	1
GO:0003779	GO:0003779	actin binding	6/262	434/18369	0.587898	0.719221	0.65581	89/9051/29119/4606/7135/1730	6
GO:1990841	GO:1990841	promoter-specific chromatin binding	1/262	63/18369	0.596101	0.727367	0.663238	639	1
GO:0019209	GO:0019209	kinase activator activity	2/262	141/18369	0.599988	0.730218	0.665837	2066/51422	2
GO:0008194	GO:0008194	UDP-glycosyltransferase activity	2/262	143/18369	0.607667	0.737657	0.672621	10331/4242	2
GO:0097110	GO:0097110	scaffold protein binding	1/262	66/18369	0.613197	0.742457	0.676998	4842	1
GO:0002039	GO:0002039	p53 binding	1/262	67/18369	0.618734	0.744822	0.679154	27063	1
GO:0008080	GO:0008080	N-acetyltransferase activity	1/262	67/18369	0.618734	0.744822	0.679154	6303	1
GO:0015631	GO:0015631	tubulin binding	5/262	374/18369	0.619894	0.744822	0.679154	113220/283234/8633/3834/165186	5
GO:0019843	GO:0019843	rRNA binding	1/262	68/18369	0.624192	0.746179	0.680391	220717	1
GO:0019905	GO:0019905	syntaxin binding	1/262	68/18369	0.624192	0.746179	0.680391	10814	1
GO:0016747	GO:0016747	acyltransferase activity, transferring groups other than amino-acyl groups	3/262	226/18369	0.628351	0.746923	0.68107	6303/374569/7052	3
GO:0051536	GO:0051536	iron-sulfur cluster binding	1/262	69/18369	0.629572	0.746923	0.68107	7498	1
GO:0051540	GO:0051540	metal cluster binding	1/262	69/18369	0.629572	0.746923	0.68107	7498	1
GO:0017022	GO:0017022	myosin binding	1/262	70/18369	0.634876	0.751323	0.685081	58	1
GO:0061134	GO:0061134	peptidase regulator activity	3/262	230/18369	0.640135	0.755648	0.689025	5858/718/6695	3
GO:0004386	GO:0004386	helicase activity	2/262	153/18369	0.644385	0.758763	0.691866	91351/26038	2
GO:0003724	GO:0003724	RNA helicase activity	1/262	76/18369	0.665145	0.779311	0.710602	91351	1
GO:0017018	GO:0017018	myosin phosphatase activity	1/262	76/18369	0.665145	0.779311	0.710602	168448	1
GO:0008186	GO:0008186	ATP-dependent activity, acting on RNA	1/262	78/18369	0.674668	0.785082	0.715864	91351	1
GO:0035064	GO:0035064	methylated histone binding	1/262	78/18369	0.674668	0.785082	0.715864	26038	1
GO:0046943	GO:0046943	carboxylic acid transmembrane transporter activity	2/262	162/18369	0.67507	0.785082	0.715864	57030/140679	2
GO:0005342	GO:0005342	organic acid transmembrane transporter activity	2/262	163/18369	0.678344	0.786946	0.717564	57030/140679	2
GO:0033293	GO:0033293	monocarboxylic acid binding	1/262	80/18369	0.683922	0.789527	0.719917	116362	1
GO:0140034	GO:0140034	methylation-dependent protein binding	1/262	80/18369	0.683922	0.789527	0.719917	26038	1
GO:0061630	GO:0061630	ubiquitin protein ligase activity	4/262	327/18369	0.688904	0.793334	0.723389	23624/91862/344558/223082	4
GO:0004721	GO:0004721	phosphoprotein phosphatase activity	2/262	168/18369	0.694312	0.7973	0.727005	168448/54704	2
GO:0035591	GO:0035591	signaling adaptor activity	1/262	83/18369	0.697313	0.7973	0.727005	29760	1
GO:0005319	GO:0005319	lipid transporter activity	2/262	169/18369	0.697426	0.7973	0.727005	388931/23461	2
GO:0004252	GO:0004252	serine-type endopeptidase activity	2/262	170/18369	0.700514	0.798892	0.728456	3249/255738	2
GO:0016746	GO:0016746	acyltransferase activity	3/262	253/18369	0.702766	0.799524	0.729033	6303/374569/7052	3
GO:0001540	GO:0001540	amyloid-beta binding	1/262	85/18369	0.705924	0.801182	0.730545	2904	1
GO:0140104	GO:0140104	molecular carrier activity	1/262	88/18369	0.718387	0.813104	0.741416	3040	1
GO:0061659	GO:0061659	ubiquitin-like protein ligase activity	4/262	341/18369	0.719882	0.813104	0.741416	23624/91862/344558/223082	4
GO:1901981	GO:1901981	phosphatidylinositol phosphate binding	2/262	179/18369	0.727146	0.819344	0.747105	57158/304	2
GO:0016791	GO:0016791	phosphatase activity	3/262	265/18369	0.731998	0.821384	0.748966	168448/8612/54704	3
GO:0019888	GO:0019888	protein phosphatase regulator activity	1/262	92/18369	0.734188	0.821384	0.748966	54704	1
GO:0051219	GO:0051219	phosphoprotein binding	1/262	92/18369	0.734188	0.821384	0.748966	23624	1
GO:0019887	GO:0019887	protein kinase regulator activity	2/262	184/18369	0.74106	0.823978	0.751331	2066/51422	2
GO:0004553	GO:0004553	hydrolase activity, hydrolyzing O-glycosyl compounds	1/262	94/18369	0.741755	0.823978	0.751331	340990	1
GO:0016407	GO:0016407	acetyltransferase activity	1/262	94/18369	0.741755	0.823978	0.751331	6303	1
GO:0003714	GO:0003714	transcription corepressor activity	2/262	190/18369	0.756954	0.838883	0.764922	3303/27063	2
GO:0042626	GO:0042626	ATPase-coupled transmembrane transporter activity	1/262	99/18369	0.759745	0.84	0.76594	23461	1
GO:0004620	GO:0004620	phospholipase activity	1/262	104/18369	0.776487	0.856499	0.780985	374569	1
GO:0005516	GO:0005516	calmodulin binding	2/262	200/18369	0.781578	0.860101	0.784269	6261/4842	2
GO:0001664	GO:0001664	G protein-coupled receptor binding	3/262	289/18369	0.783642	0.860362	0.784507	3303/718/54102	3
GO:0005200	GO:0005200	structural constituent of cytoskeleton	1/262	111/18369	0.79799	0.87205	0.795164	58	1
GO:0019208	GO:0019208	phosphatase regulator activity	1/262	111/18369	0.79799	0.87205	0.795164	54704	1
GO:0003823	GO:0003823	antigen binding	1/262	118/18369	0.817432	0.891228	0.812652	3902	1
GO:0017124	GO:0017124	SH3 domain binding	1/262	123/18369	0.830167	0.903022	0.823406	23624	1
GO:0016298	GO:0016298	lipase activity	1/262	126/18369	0.837379	0.908768	0.828645	374569	1
GO:0008514	GO:0008514	organic anion transmembrane transporter activity	2/262	230/18369	0.842788	0.912536	0.832081	57030/140679	2
GO:0016798	GO:0016798	hydrolase activity, acting on glycosyl bonds	1/262	132/18369	0.8509	0.919206	0.838163	340990	1
GO:0052689	GO:0052689	carboxylic ester hydrolase activity	1/262	133/18369	0.853042	0.919411	0.83835	374569	1
GO:0140097	GO:0140097	catalytic activity, acting on DNA	2/262	245/18369	0.86718	0.930415	0.848383	729453/26038	2
GO:0019903	GO:0019903	protein phosphatase binding	1/262	140/18369	0.867202	0.930415	0.848383	9961	1
GO:0004842	GO:0004842	ubiquitin-protein transferase activity	4/262	438/18369	0.87441	0.936016	0.853491	23624/91862/344558/223082	4
GO:0003730	GO:0003730	mRNA 3'-UTR binding	2/262	252/18369	0.877334	0.937017	0.854404	27303/54715	2
GO:0042578	GO:0042578	phosphoric ester hydrolase activity	3/262	352/18369	0.881275	0.939097	0.8563	168448/8612/54704	3
GO:0019842	GO:0019842	vitamin binding	1/262	150/18369	0.885104	0.941048	0.858079	116362	1
GO:0019787	GO:0019787	ubiquitin-like protein transferase activity	4/262	467/18369	0.903329	0.956461	0.872133	23624/91862/344558/223082	4
GO:0030246	GO:0030246	carbohydrate binding	2/262	273/18369	0.903663	0.956461	0.872133	3956/22925	2
GO:0035091	GO:0035091	phosphatidylinositol binding	2/262	275/18369	0.905875	0.956653	0.872308	57158/304	2
GO:0005543	GO:0005543	phospholipid binding	4/262	475/18369	0.9102	0.956669	0.872323	57158/304/4763/6860	4
GO:0005525	GO:0005525	GTP binding	3/262	382/18369	0.912241	0.956669	0.872323	401258/7052/30846	3
GO:0003713	GO:0003713	transcription coactivator activity	2/262	282/18369	0.913251	0.956669	0.872323	7547/27063	2
GO:0015399	GO:0015399	primary active transmembrane transporter activity	1/262	170/18369	0.914015	0.956669	0.872323	23461	1
GO:0140030	GO:0140030	modification-dependent protein binding	1/262	175/18369	0.920029	0.960829	0.876116	26038	1
GO:0003735	GO:0003735	structural constituent of ribosome	1/262	177/18369	0.922316	0.961086	0.876351	220717	1
GO:0019001	GO:0019001	guanyl nucleotide binding	3/262	404/18369	0.93009	0.964917	0.879844	401258/7052/30846	3
GO:0032561	GO:0032561	guanyl ribonucleotide binding	3/262	404/18369	0.93009	0.964917	0.879844	401258/7052/30846	3
GO:0019902	GO:0019902	phosphatase binding	1/262	187/18369	0.932809	0.965611	0.880476	9961	1
GO:0008168	GO:0008168	methyltransferase activity	1/262	208/18369	0.95047	0.981736	0.89518	639	1
GO:0004984	GO:0004984	olfactory receptor activity	2/262	342/18369	0.957602	0.985701	0.898796	402317/346528	2
GO:0016741	GO:0016741	transferase activity, transferring one-carbon groups	1/262	221/18369	0.958999	0.985701	0.898796	639	1
GO:0061629	GO:0061629	RNA polymerase II-specific DNA-binding transcription factor binding	2/262	348/18369	0.960588	0.985701	0.898796	4760/27063	2
GO:0030674	GO:0030674	protein-macromolecule adaptor activity	2/262	361/18369	0.966383	0.989492	0.902253	29760/10053	2
GO:0042393	GO:0042393	histone binding	1/262	241/18369	0.969351	0.990378	0.90306	26038	1
GO:0005126	GO:0005126	cytokine receptor binding	1/262	270/18369	0.979913	0.996527	0.908667	9966	1
GO:0031267	GO:0031267	small GTPase binding	1/262	273/18369	0.980773	0.996527	0.908667	1730	1
GO:0004674	GO:0004674	protein serine/threonine kinase activity	2/262	421/18369	0.984071	0.996527	0.908667	283455/51422	2
GO:0031625	GO:0031625	ubiquitin protein ligase binding	1/262	301/18369	0.987223	0.996527	0.908667	3303	1
GO:0051020	GO:0051020	GTPase binding	1/262	304/18369	0.987771	0.996527	0.908667	1730	1
GO:0044389	GO:0044389	ubiquitin-like protein ligase binding	1/262	320/18369	0.990321	0.996527	0.908667	3303	1
GO:0003924	GO:0003924	GTPase activity	1/262	327/18369	0.991262	0.996527	0.908667	401258	1
GO:0140297	GO:0140297	DNA-binding transcription factor binding	2/262	478/18369	0.992296	0.996527	0.908667	4760/27063	2
GO:0106310	GO:0106310	protein serine kinase activity	1/262	363/18369	0.994842	0.996822	0.908936	283455	1
GO:0140098	GO:0140098	catalytic activity, acting on RNA	1/262	396/18369	0.996822	0.996822	0.908936	91351	1

## Sheet: NPC_WT_vs_DF2-KO_upDEG_4FC_GO
	ID	Description	GeneRatio	BgRatio	pvalue	p.adjust	qvalue	geneID	Count
GO:0019842	GO:0019842	vitamin binding	12/412	150/18369	0.000147021	0.0271099	0.025195	29881/1719/64757/5033/2572/8974/113675/3067/5837/112399/5352/6010	12
GO:0016829	GO:0016829	lyase activity	14/412	198/18369	0.000158488	0.0271099	0.025195	387712/2572/230/771/7167/2023/113675/3067/108/761/114/226/79094/6035	14
GO:0005516	GO:0005516	calmodulin binding	14/412	200/18369	0.000176059	0.0271099	0.025195	84223/4900/79929/816/128153/3780/219670/8877/53904/3706/114/6547/5121/5999	14
GO:0030247	GO:0030247	polysaccharide binding	5/412	25/18369	0.000203197	0.0271099	0.025195	5806/7448/5509/648791/5507	5
GO:0031404	GO:0031404	chloride ion binding	4/412	14/18369	0.000208859	0.0271099	0.025195	277/278/276/279	4
GO:0048018	GO:0048018	receptor ligand activity	24/412	497/18369	0.00038257	0.0413813	0.0384584	1908/7482/90226/2151/83729/151449/145957/23767/2056/8817/389658/2797/7422/8614/2256/2821/6373/3552/284467/2662/6750/6781/9535/133	24
GO:0030246	GO:0030246	carbohydrate binding	16/412	273/18369	0.000470173	0.0435918	0.0405126	5806/5033/8974/7448/5509/648791/2821/5507/226/400709/100431172/112399/5352/3099/114132/387836	16
GO:0031418	GO:0031418	L-ascorbic acid binding	4/412	20/18369	0.000908682	0.0737169	0.0685099	5033/8974/112399/5352	4
GO:0019200	GO:0019200	carbohydrate kinase activity	4/412	21/18369	0.00110277	0.0795222	0.0739052	3795/3099/5209/5210	4
GO:0008528	GO:0008528	G protein-coupled peptide receptor activity	10/412	142/18369	0.00138696	0.0856315	0.0795829	84634/2859/2151/5745/57007/4157/552/7852/5746/2831	10
GO:0048029	GO:0048029	monosaccharide binding	7/412	75/18369	0.00145138	0.0856315	0.0795829	5033/8974/2821/226/112399/5352/3099	7
GO:0005179	GO:0005179	hormone activity	9/412	122/18369	0.00172597	0.0933461	0.0867526	1908/90226/83729/2056/2797/8614/6750/6781/133	9
GO:0001653	GO:0001653	peptide receptor activity	10/412	148/18369	0.00188964	0.0943367	0.0876732	84634/2859/2151/5745/57007/4157/552/7852/5746/2831	10
GO:0031543	GO:0031543	peptidyl-proline dioxygenase activity	3/412	12/18369	0.00211943	0.0982505	0.0913106	5033/8974/112399	3
GO:0016798	GO:0016798	hydrolase activity, acting on glycosyl bonds	9/412	132/18369	0.00295469	0.12784	0.11881	141/280/277/278/7099/276/113622/279/4069	9
GO:0005001	GO:0005001	transmembrane receptor protein tyrosine phosphatase activity	3/412	17/18369	0.00602811	0.230132	0.213877	5777/5794/5787	3
GO:0019198	GO:0019198	transmembrane receptor protein phosphatase activity	3/412	17/18369	0.00602811	0.230132	0.213877	5777/5794/5787	3
GO:0016705	GO:0016705	oxidoreductase activity, acting on paired donors, with incorporation or reduction of molecular oxygen	10/412	177/18369	0.00674932	0.243351	0.226161	5033/55818/1571/1558/8974/7166/123099/112399/5352/283985	10
GO:0005506	GO:0005506	iron ion binding	9/412	152/18369	0.00740678	0.253	0.235129	5033/55818/1571/1558/8974/7166/112399/5352/246	9
GO:0030170	GO:0030170	pyridoxal phosphate binding	5/412	56/18369	0.0082862	0.268887	0.249894	64757/2572/113675/3067/5837	5
GO:0070279	GO:0070279	vitamin B6 binding	5/412	57/18369	0.00891988	0.275635	0.256166	64757/2572/113675/3067/5837	5
GO:0016706	GO:0016706	2-oxoglutarate-dependent dioxygenase activity	5/412	58/18369	0.00958624	0.275635	0.256166	5033/55818/8974/112399/5352	5
GO:0140828	GO:0140828	metal cation:monoatomic cation antiporter activity	4/412	38/18369	0.0100848	0.275635	0.256166	10991/6547/6549/169026	4
GO:0008083	GO:0008083	growth factor activity	9/412	160/18369	0.010193	0.275635	0.256166	83729/151449/145957/8817/7422/2256/2821/2662/9535	9
GO:0043027	GO:0043027	cysteine-type endopeptidase inhibitor activity involved in apoptotic process	3/412	21/18369	0.0110351	0.286472	0.266237	5272/8996/4504	3
GO:0042562	GO:0042562	hormone binding	6/412	84/18369	0.0114879	0.286755	0.2665	90226/5745/4157/552/5746/30061	6
GO:0005507	GO:0005507	copper ion binding	5/412	62/18369	0.0125937	0.302369	0.281011	4015/3552/1638/6620/4504	5
GO:0042578	GO:0042578	phosphoric ester hydrolase activity	15/412	352/18369	0.0136233	0.302369	0.281011	5330/196051/333926/2151/5509/54857/5143/761/5507/5777/5209/130367/5210/5794/5787	15
GO:0005212	GO:0005212	structural constituent of eye lens	3/412	23/18369	0.0142175	0.302369	0.281011	3982/1411/1415	3
GO:0008157	GO:0008157	protein phosphatase 1 binding	3/412	23/18369	0.0142175	0.302369	0.281011	5509/648791/5507	3
GO:0051139	GO:0051139	metal cation:proton antiporter activity	3/412	24/18369	0.0159833	0.302369	0.281011	10991/6549/169026	3
GO:0051213	GO:0051213	dioxygenase activity	6/412	91/18369	0.0165532	0.302369	0.281011	5033/55818/8974/112399/5352/246	6
GO:0001637	GO:0001637	G protein-coupled chemoattractant receptor activity	3/412	25/18369	0.0178667	0.302369	0.281011	2859/57007/7852	3
GO:0004950	GO:0004950	chemokine receptor activity	3/412	25/18369	0.0178667	0.302369	0.281011	2859/57007/7852	3
GO:0051537	GO:0051537	2 iron, 2 sulfur cluster binding	3/412	25/18369	0.0178667	0.302369	0.281011	81689/100128525/150209	3
GO:0004553	GO:0004553	hydrolase activity, hydrolyzing O-glycosyl compounds	6/412	94/18369	0.0191327	0.302369	0.281011	280/277/278/276/279/4069	6
GO:0016595	GO:0016595	glutamate binding	2/412	10/18369	0.0200471	0.302369	0.281011	6507/2572	2
GO:0016717	GO:0016717	oxidoreductase activity, acting on paired donors, with oxidation of a pair of donors resulting in the reduction of molecular oxygen to two molecules of water	2/412	10/18369	0.0200471	0.302369	0.281011	123099/283985	2
GO:0016832	GO:0016832	aldehyde-lyase activity	2/412	10/18369	0.0200471	0.302369	0.281011	230/226	2
GO:0016868	GO:0016868	intramolecular transferase activity, phosphotransferases	2/412	10/18369	0.0200471	0.302369	0.281011	55276/5236	2
GO:0019203	GO:0019203	carbohydrate phosphatase activity	2/412	10/18369	0.0200471	0.302369	0.281011	5209/5210	2
GO:0050308	GO:0050308	sugar-phosphatase activity	2/412	10/18369	0.0200471	0.302369	0.281011	5209/5210	2
GO:0052740	GO:0052740	1-acyl-2-lysophosphatidylserine acylhydrolase activity	2/412	10/18369	0.0200471	0.302369	0.281011	57110/4023	2
GO:0005242	GO:0005242	inward rectifier potassium channel activity	3/412	27/18369	0.0219882	0.302369	0.281011	3780/3762/3764	3
GO:0017046	GO:0017046	peptide hormone binding	4/412	48/18369	0.022339	0.302369	0.281011	5745/552/5746/30061	4
GO:0070888	GO:0070888	E-box binding	4/412	48/18369	0.022339	0.302369	0.281011	430/4656/79365/8553	4
GO:0004016	GO:0004016	adenylate cyclase activity	2/412	11/18369	0.0241429	0.302369	0.281011	108/114	2
GO:0004862	GO:0004862	cAMP-dependent protein kinase inhibitor activity	2/412	11/18369	0.0241429	0.302369	0.281011	5569/114	2
GO:0032036	GO:0032036	myosin heavy chain binding	2/412	11/18369	0.0241429	0.302369	0.281011	11151/4635	2
GO:0052739	GO:0052739	phosphatidylserine 1-acylhydrolase activity	2/412	11/18369	0.0241429	0.302369	0.281011	57110/4023	2
GO:0099508	GO:0099508	voltage-gated monoatomic ion channel activity involved in regulation of presynaptic membrane potential	2/412	11/18369	0.0241429	0.302369	0.281011	3737/3764	2
GO:0035250	GO:0035250	UDP-galactosyltransferase activity	3/412	28/18369	0.0242268	0.302369	0.281011	7368/93010/79369	3
GO:0016830	GO:0016830	carbon-carbon lyase activity	4/412	51/18369	0.0272391	0.333551	0.30999	2572/230/3067/226	4
GO:0008499	GO:0008499	UDP-galactose:beta-N-acetylglucosamine beta-1,3-galactosyltransferase activity	2/412	12/18369	0.0285476	0.340741	0.316673	93010/79369	2
GO:0016835	GO:0016835	carbon-oxygen lyase activity	5/412	77/18369	0.0293696	0.340741	0.316673	387712/771/7167/2023/761	5
GO:0000287	GO:0000287	magnesium ion binding	10/412	223/18369	0.0294014	0.340741	0.316673	55276/79895/387712/5236/8877/2023/141/108/113622/167359	10
GO:0008378	GO:0008378	galactosyltransferase activity	3/412	31/18369	0.0316516	0.359604	0.334204	7368/93010/79369	3
GO:0008603	GO:0008603	cAMP-dependent protein kinase regulator activity	2/412	13/18369	0.0332454	0.359604	0.334204	5569/114	2
GO:0016840	GO:0016840	carbon-nitrogen lyase activity	2/412	13/18369	0.0332454	0.359604	0.334204	113675/79094	2
GO:1902282	GO:1902282	voltage-gated potassium channel activity involved in ventricular cardiac muscle cell action potential repolarization	2/412	13/18369	0.0332454	0.359604	0.334204	3762/3764	2
GO:0099094	GO:0099094	ligand-gated monoatomic cation channel activity	6/412	108/18369	0.0347834	0.370072	0.343932	2905/9127/3780/3762/3764/3359	6
GO:0031406	GO:0031406	carboxylic acid binding	9/412	200/18369	0.0369317	0.37584	0.349292	1719/6507/5033/2572/8974/400709/112399/5352/114132	9
GO:0016791	GO:0016791	phosphatase activity	11/412	265/18369	0.0373838	0.37584	0.349292	196051/333926/5509/761/5507/5777/5209/130367/5210/5794/5787	11
GO:0022853	GO:0022853	active monoatomic ion transmembrane transporter activity	10/412	233/18369	0.0379419	0.37584	0.349292	10991/6507/100128525/6547/3764/6549/9123/64078/84701/169026	10
GO:0015271	GO:0015271	outward rectifier potassium channel activity	2/412	14/18369	0.038221	0.37584	0.349292	3776/3737	2
GO:0071837	GO:0071837	HMG box domain binding	2/412	14/18369	0.038221	0.37584	0.349292	5455/1749	2
GO:0005125	GO:0005125	cytokine activity	10/412	235/18369	0.0398361	0.385875	0.358619	7482/83729/151449/2056/389658/7422/2821/6373/3552/2662	10
GO:0032934	GO:0032934	sterol binding	4/412	59/18369	0.0432269	0.397258	0.369198	29881/51141/857/23762	4
GO:0004089	GO:0004089	carbonate dehydratase activity	2/412	15/18369	0.0434596	0.397258	0.369198	771/761	2
GO:0047372	GO:0047372	acylglycerol lipase activity	2/412	15/18369	0.0434596	0.397258	0.369198	145447/84696	2
GO:0048531	GO:0048531	beta-1,3-galactosyltransferase activity	2/412	15/18369	0.0434596	0.397258	0.369198	93010/79369	2
GO:0005249	GO:0005249	voltage-gated potassium channel activity	5/412	88/18369	0.0478771	0.417982	0.388458	3780/3776/3737/3762/3764	5
GO:0008392	GO:0008392	arachidonic acid epoxygenase activity	2/412	16/18369	0.0489471	0.417982	0.388458	1571/1558	2
GO:0015385	GO:0015385	sodium:proton antiporter activity	2/412	16/18369	0.0489471	0.417982	0.388458	10991/6549	2
GO:0016641	GO:0016641	oxidoreductase activity, acting on the CH-NH2 group of donors, oxygen as acceptor	2/412	16/18369	0.0489471	0.417982	0.388458	4015/7412	2
GO:0086008	GO:0086008	voltage-gated potassium channel activity involved in cardiac muscle cell action potential repolarization	2/412	16/18369	0.0489471	0.417982	0.388458	3762/3764	2
GO:0043177	GO:0043177	organic acid binding	9/412	212/18369	0.0501869	0.418768	0.389188	1719/6507/5033/2572/8974/400709/112399/5352/114132	9
GO:0016836	GO:0016836	hydro-lyase activity	4/412	62/18369	0.0503296	0.418768	0.389188	387712/771/2023/761	4
GO:0016799	GO:0016799	hydrolase activity, hydrolyzing N-glycosyl compounds	3/412	38/18369	0.0530211	0.435579	0.404812	141/7099/113622	3
GO:0008569	GO:0008569	minus-end-directed microtubule motor activity	2/412	17/18369	0.0546696	0.438032	0.407092	56171/8701	2
GO:0031420	GO:0031420	alkali metal ion binding	2/412	17/18369	0.0546696	0.438032	0.407092	141/6335	2
GO:0042605	GO:0042605	peptide antigen binding	3/412	39/18369	0.0565193	0.44733	0.415733	3106/3119/3127	3
GO:0004550	GO:0004550	nucleoside diphosphate kinase activity	2/412	18/18369	0.060614	0.458322	0.425948	8382/205	2
GO:0008391	GO:0008391	arachidonic acid monooxygenase activity	2/412	18/18369	0.060614	0.458322	0.425948	1571/1558	2
GO:0008970	GO:0008970	phospholipase A1 activity	2/412	18/18369	0.060614	0.458322	0.425948	57110/4023	2
GO:0005518	GO:0005518	collagen binding	4/412	66/18369	0.0607329	0.458322	0.425948	285613/4092/4015/7448	4
GO:0030020	GO:0030020	extracellular matrix structural constituent conferring tensile strength	3/412	41/18369	0.0638344	0.476053	0.442427	1302/1281/1310	3
GO:0016298	GO:0016298	lipase activity	6/412	126/18369	0.0645496	0.476053	0.442427	5330/145447/2151/57110/4023/84696	6
GO:0003779	GO:0003779	actin binding	15/412	434/18369	0.0657578	0.476176	0.442542	2039/28988/7134/11151/816/339768/53904/83715/286187/114/7852/226/25876/4635/9535	15
GO:0005520	GO:0005520	insulin-like growth factor binding	2/412	19/18369	0.0667674	0.476176	0.442542	3483/3485	2
GO:0051428	GO:0051428	peptide hormone receptor binding	2/412	19/18369	0.0667674	0.476176	0.442542	90226/2797	2
GO:0043028	GO:0043028	cysteine-type endopeptidase regulator activity involved in apoptotic process	3/412	43/18369	0.0715623	0.494305	0.45939	5272/8996/4504	3
GO:0005496	GO:0005496	steroid binding	5/412	99/18369	0.0719761	0.494305	0.45939	29881/51141/2103/857/23762	5
GO:0017022	GO:0017022	myosin binding	4/412	70/18369	0.0721837	0.494305	0.45939	29881/11151/7852/4635	4
GO:0015174	GO:0015174	basic amino acid transmembrane transporter activity	2/412	20/18369	0.0731175	0.494305	0.45939	10991/6545	2
GO:0016638	GO:0016638	oxidoreductase activity, acting on the CH-NH2 group of donors	2/412	20/18369	0.0731175	0.494305	0.45939	4015/7412	2
GO:0099186	GO:0099186	structural constituent of postsynapse	2/412	21/18369	0.0796525	0.528782	0.491432	28988/4744	2
GO:0015631	GO:0015631	tubulin binding	13/412	374/18369	0.0798469	0.528782	0.491432	79929/50861/164395/1641/4744/152789/100130097/55559/286187/65055/55259/226/25876	13
GO:0003777	GO:0003777	microtubule motor activity	4/412	73/18369	0.0814409	0.533793	0.496088	56171/79819/100130097/8701	4
GO:0015175	GO:0015175	neutral L-amino acid transmembrane transporter activity	3/412	46/18369	0.0838939	0.533793	0.496088	10991/6507/81855	3
GO:0004620	GO:0004620	phospholipase activity	5/412	104/18369	0.0847688	0.533793	0.496088	5330/145447/2151/57110/4023	5
GO:0005283	GO:0005283	amino acid:sodium symporter activity	2/412	22/18369	0.0863609	0.533793	0.496088	10991/6507	2
GO:0009975	GO:0009975	cyclase activity	2/412	22/18369	0.0863609	0.533793	0.496088	108/114	2
GO:0019956	GO:0019956	chemokine binding	2/412	22/18369	0.0863609	0.533793	0.496088	57007/7852	2
GO:0033691	GO:0033691	sialic acid binding	2/412	22/18369	0.0863609	0.533793	0.496088	400709/114132	2
GO:0001217	GO:0001217	DNA-binding transcription repressor activity	11/412	308/18369	0.0879604	0.53855	0.500509	342908/467/8187/6932/7704/2023/430/6926/7101/79365/8553	11
GO:0016860	GO:0016860	intramolecular oxidoreductase activity	3/412	48/18369	0.0925836	0.548922	0.510148	7167/2821/1638	3
GO:0016849	GO:0016849	phosphorus-oxygen lyase activity	2/412	23/18369	0.0932317	0.548922	0.510148	108/114	2
GO:0015078	GO:0015078	proton transmembrane transporter activity	6/412	140/18369	0.0955749	0.548922	0.510148	10991/100128525/6549/9123/84701/169026	6
GO:0015276	GO:0015276	ligand-gated monoatomic ion channel activity	6/412	140/18369	0.0955749	0.548922	0.510148	2905/9127/3780/3762/3764/3359	6
GO:0019903	GO:0019903	protein phosphatase binding	6/412	140/18369	0.0955749	0.548922	0.510148	8877/9641/5509/648791/114/5507	6
GO:0022834	GO:0022834	ligand-gated channel activity	6/412	140/18369	0.0955749	0.548922	0.510148	2905/9127/3780/3762/3764/3359	6
GO:0022843	GO:0022843	voltage-gated monoatomic cation channel activity	6/412	140/18369	0.0955749	0.548922	0.510148	3780/3776/3737/3762/6335/3764	6
GO:0140375	GO:0140375	immune receptor activity	6/412	141/18369	0.0980509	0.558202	0.518774	2859/57007/3119/7852/728/3140	6
GO:0003707	GO:0003707	nuclear steroid receptor activity	2/412	24/18369	0.100254	0.558953	0.519471	2103/7101	2
GO:0004435	GO:0004435	phosphatidylinositol phospholipase C activity	2/412	24/18369	0.100254	0.558953	0.519471	5330/2151	2
GO:0015485	GO:0015485	cholesterol binding	3/412	50/18369	0.101628	0.558953	0.519471	29881/857/23762	3
GO:0030544	GO:0030544	Hsp70 protein binding	3/412	50/18369	0.101628	0.558953	0.519471	84223/1571/7037	3
GO:0022804	GO:0022804	active transmembrane transporter activity	14/412	428/18369	0.103091	0.562214	0.522502	6578/10991/4696/6507/100128525/154664/1244/6547/3764/6549/9123/64078/84701/169026	14
GO:0001228	GO:0001228	DNA-binding transcription activator activity, RNA polymerase II-specific	15/412	468/18369	0.106601	0.562214	0.522502	467/2103/55893/7704/1960/2354/1649/7071/8856/1749/1482/6926/3213/7101/4656	15
GO:0005104	GO:0005104	fibroblast growth factor receptor binding	2/412	25/18369	0.107418	0.562214	0.522502	23767/8817	2
GO:0070330	GO:0070330	aromatase activity	2/412	25/18369	0.107418	0.562214	0.522502	1571/1558	2
GO:0070840	GO:0070840	dynein complex binding	2/412	25/18369	0.107418	0.562214	0.522502	4744/286187	2
GO:0140416	GO:0140416	transcription regulator inhibitor activity	2/412	25/18369	0.107418	0.562214	0.522502	4092/1649	2
GO:0001216	GO:0001216	DNA-binding transcription activator activity	15/412	472/18369	0.112241	0.564012	0.524173	467/2103/55893/7704/1960/2354/1649/7071/8856/1749/1482/6926/3213/7101/4656	15
GO:0046873	GO:0046873	metal ion transmembrane transporter activity	14/412	435/18369	0.113327	0.564012	0.524173	2905/10991/6507/3780/3776/3737/3762/6335/6547/3764/30061/6549/64078/169026	14
GO:0005112	GO:0005112	Notch binding	2/412	26/18369	0.114714	0.564012	0.524173	79094/65989	2
GO:0016866	GO:0016866	intramolecular transferase activity	2/412	26/18369	0.114714	0.564012	0.524173	55276/5236	2
GO:0019706	GO:0019706	protein-cysteine S-palmitoyltransferase activity	2/412	26/18369	0.114714	0.564012	0.524173	79844/254887	2
GO:0019707	GO:0019707	protein-cysteine S-acyltransferase activity	2/412	26/18369	0.114714	0.564012	0.524173	79844/254887	2
GO:0030507	GO:0030507	spectrin binding	2/412	26/18369	0.114714	0.564012	0.524173	2039/5798	2
GO:0098918	GO:0098918	structural constituent of synapse	2/412	26/18369	0.114714	0.564012	0.524173	28988/4744	2
GO:0015171	GO:0015171	amino acid transmembrane transporter activity	4/412	83/18369	0.116194	0.56556	0.525612	10991/6507/81855/6545	4
GO:0003774	GO:0003774	cytoskeletal motor activity	5/412	115/18369	0.116772	0.56556	0.525612	56171/79819/100130097/8701/53904	5
GO:0004869	GO:0004869	cysteine-type endopeptidase inhibitor activity	3/412	54/18369	0.120706	0.570244	0.529965	5272/8996/4504	3
GO:0004629	GO:0004629	phospholipase C activity	2/412	27/18369	0.122132	0.570244	0.529965	5330/2151	2
GO:0004683	GO:0004683	calmodulin-dependent protein kinase activity	2/412	27/18369	0.122132	0.570244	0.529965	816/3706	2
GO:0023026	GO:0023026	MHC class II protein complex binding	2/412	27/18369	0.122132	0.570244	0.529965	3119/3127	2
GO:0051959	GO:0051959	dynein light intermediate chain binding	2/412	27/18369	0.122132	0.570244	0.529965	56171/8701	2
GO:0050840	GO:0050840	extracellular matrix binding	3/412	55/18369	0.125668	0.58256	0.541411	59339/7448/7422	3
GO:0008081	GO:0008081	phosphoric diester hydrolase activity	4/412	86/18369	0.127704	0.584387	0.543108	5330/2151/54857/5143	4
GO:0019902	GO:0019902	phosphatase binding	7/412	187/18369	0.128465	0.584387	0.543108	8877/9641/5509/648791/114/5507/114132	7
GO:0005416	GO:0005416	amino acid:monoatomic cation symporter activity	2/412	28/18369	0.129664	0.584387	0.543108	10991/6507	2
GO:0051721	GO:0051721	protein phosphatase 2A binding	2/412	28/18369	0.129664	0.584387	0.543108	8877/114	2
GO:0005244	GO:0005244	voltage-gated monoatomic ion channel activity	7/412	189/18369	0.133637	0.594045	0.552085	2905/3780/3776/3737/3762/6335/3764	7
GO:0022832	GO:0022832	voltage-gated channel activity	7/412	189/18369	0.133637	0.594045	0.552085	2905/3780/3776/3737/3762/6335/3764	7
GO:0015081	GO:0015081	sodium ion transmembrane transporter activity	6/412	155/18369	0.136165	0.597785	0.555561	10991/6507/6335/6547/6549/64078	6
GO:0005267	GO:0005267	potassium channel activity	5/412	121/18369	0.136321	0.597785	0.555561	3780/3776/3737/3762/3764	5
GO:0003785	GO:0003785	actin monomer binding	2/412	29/18369	0.137299	0.598034	0.555792	11151/4635	2
GO:0015079	GO:0015079	potassium ion transmembrane transporter activity	6/412	157/18369	0.142111	0.614868	0.571437	3780/3776/3737/3762/3764/6549	6
GO:0016417	GO:0016417	S-acyltransferase activity	2/412	30/18369	0.145031	0.620284	0.57647	79844/254887	2
GO:0001227	GO:0001227	DNA-binding transcription repressor activity, RNA polymerase II-specific	10/412	303/18369	0.145274	0.620284	0.57647	342908/467/8187/7704/2023/430/6926/7101/79365/8553	10
GO:0008514	GO:0008514	organic anion transmembrane transporter activity	8/412	230/18369	0.146829	0.622825	0.578832	6578/10991/6507/1244/81855/7439/6545/9123	8
GO:0008017	GO:0008017	microtubule binding	9/412	268/18369	0.150014	0.631844	0.587214	79929/1641/4744/152789/100130097/55559/65055/55259/25876	9
GO:0001968	GO:0001968	fibronectin binding	2/412	31/18369	0.15285	0.631844	0.587214	59339/7422	2
GO:0043425	GO:0043425	bHLH transcription factor binding	2/412	31/18369	0.15285	0.631844	0.587214	79365/8553	2
GO:0051427	GO:0051427	hormone receptor binding	2/412	31/18369	0.15285	0.631844	0.587214	90226/2797	2
GO:0046943	GO:0046943	carboxylic acid transmembrane transporter activity	6/412	162/18369	0.157487	0.633366	0.588628	10991/6507/1244/81855/6545/9123	6
GO:0005342	GO:0005342	organic acid transmembrane transporter activity	6/412	163/18369	0.160647	0.633366	0.588628	10991/6507/1244/81855/6545/9123	6
GO:0019239	GO:0019239	deaminase activity	2/412	32/18369	0.160749	0.633366	0.588628	272/9582	2
GO:0071855	GO:0071855	neuropeptide receptor binding	2/412	33/18369	0.168721	0.633366	0.588628	1908/90226	2
GO:0051015	GO:0051015	actin filament binding	7/412	202/18369	0.169655	0.633366	0.588628	2039/28988/7134/11151/339768/83715/4635	7
GO:0016831	GO:0016831	carboxy-lyase activity	2/412	34/18369	0.176758	0.633366	0.588628	2572/3067	2
GO:0071889	GO:0071889	14-3-3 protein binding	2/412	34/18369	0.176758	0.633366	0.588628	54541/15	2
GO:0004721	GO:0004721	phosphoprotein phosphatase activity	6/412	168/18369	0.176847	0.633366	0.588628	333926/5509/5507/5777/5794/5787	6
GO:0015399	GO:0015399	primary active transmembrane transporter activity	6/412	170/18369	0.183507	0.633366	0.588628	4696/100128525/154664/1244/3764/84701	6
GO:0016814	GO:0016814	hydrolase activity, acting on carbon-nitrogen (but not peptide) bonds, in cyclic amidines	2/412	35/18369	0.184853	0.633366	0.588628	272/9582	2
GO:0030295	GO:0030295	protein kinase activator activity	5/412	135/18369	0.186937	0.633366	0.588628	2151/2056/389658/114/4504	5
GO:0030674	GO:0030674	protein-macromolecule adaptor activity	11/412	361/18369	0.189683	0.633366	0.588628	79844/1302/23363/4744/857/4023/23767/11069/1310/23532/7503	11
GO:0033218	GO:0033218	amide binding	12/412	400/18369	0.189822	0.633366	0.588628	1719/5745/6507/2572/3106/552/3119/5746/7099/30061/3127/2831	12
GO:0005230	GO:0005230	extracellular ligand-gated monoatomic ion channel activity	3/412	67/18369	0.190164	0.633366	0.588628	2905/9127/3359	3
GO:0005343	GO:0005343	organic acid:sodium symporter activity	2/412	36/18369	0.193	0.633366	0.588628	10991/6507	2
GO:0016776	GO:0016776	phosphotransferase activity, phosphate group as acceptor	2/412	36/18369	0.193	0.633366	0.588628	8382/205	2
GO:0023023	GO:0023023	MHC protein complex binding	2/412	36/18369	0.193	0.633366	0.588628	3119/3127	2
GO:0030291	GO:0030291	protein serine/threonine kinase inhibitor activity	2/412	36/18369	0.193	0.633366	0.588628	5569/114	2
GO:0043531	GO:0043531	ADP binding	2/412	36/18369	0.193	0.633366	0.588628	53904/5230	2
GO:0005261	GO:0005261	monoatomic cation channel activity	10/412	324/18369	0.193715	0.633366	0.588628	2905/9127/3780/3776/3737/3762/6335/3764/3359/254228	10
GO:0016409	GO:0016409	palmitoyltransferase activity	2/412	37/18369	0.201193	0.633366	0.588628	79844/254887	2
GO:0045505	GO:0045505	dynein intermediate chain binding	2/412	37/18369	0.201193	0.633366	0.588628	56171/8701	2
GO:0051536	GO:0051536	iron-sulfur cluster binding	3/412	69/18369	0.201637	0.633366	0.588628	81689/100128525/150209	3
GO:0051540	GO:0051540	metal cluster binding	3/412	69/18369	0.201637	0.633366	0.588628	81689/100128525/150209	3
GO:0003796	GO:0003796	lysozyme activity	1/412	10/18369	0.203	0.633366	0.588628	4069	1
GO:0005432	GO:0005432	calcium:sodium antiporter activity	1/412	10/18369	0.203	0.633366	0.588628	6547	1
GO:0008401	GO:0008401	retinoic acid 4-hydroxylase activity	1/412	10/18369	0.203	0.633366	0.588628	1558	1
GO:0015114	GO:0015114	phosphate ion transmembrane transporter activity	1/412	10/18369	0.203	0.633366	0.588628	11095	1
GO:0015180	GO:0015180	L-alanine transmembrane transporter activity	1/412	10/18369	0.203	0.633366	0.588628	10991	1
GO:0016175	GO:0016175	superoxide-generating NAD(P)H oxidase activity	1/412	10/18369	0.203	0.633366	0.588628	50506	1
GO:0030023	GO:0030023	extracellular matrix constituent conferring elasticity	1/412	10/18369	0.203	0.633366	0.588628	22915	1
GO:0032395	GO:0032395	MHC class II receptor activity	1/412	10/18369	0.203	0.633366	0.588628	3119	1
GO:0036435	GO:0036435	K48-linked polyubiquitin modification-dependent protein binding	1/412	10/18369	0.203	0.633366	0.588628	9641	1
GO:0043225	GO:0043225	ATPase-coupled inorganic anion transmembrane transporter activity	1/412	10/18369	0.203	0.633366	0.588628	1244	1
GO:0045503	GO:0045503	dynein light chain binding	1/412	10/18369	0.203	0.633366	0.588628	79819	1
GO:0047134	GO:0047134	protein-disulfide reductase (NAD(P)) activity	1/412	10/18369	0.203	0.633366	0.588628	5230	1
GO:0051378	GO:0051378	serotonin binding	1/412	10/18369	0.203	0.633366	0.588628	3359	1
GO:0070739	GO:0070739	protein-glutamic acid ligase activity	1/412	10/18369	0.203	0.633366	0.588628	164395	1
GO:0070740	GO:0070740	tubulin-glutamic acid ligase activity	1/412	10/18369	0.203	0.633366	0.588628	164395	1
GO:0140463	GO:0140463	chromatin-protein adaptor activity	1/412	10/18369	0.203	0.633366	0.588628	7503	1
GO:0015297	GO:0015297	antiporter activity	4/412	104/18369	0.20534	0.633366	0.588628	10991/6547/6549/169026	4
GO:0019209	GO:0019209	kinase activator activity	5/412	141/18369	0.210458	0.633366	0.588628	2151/2056/389658/114/4504	5
GO:0015453	GO:0015453	oxidoreduction-driven active transmembrane transporter activity	3/412	71/18369	0.213267	0.633366	0.588628	4696/100128525/84701	3
GO:0015291	GO:0015291	secondary active transmembrane transporter activity	8/412	255/18369	0.215269	0.633366	0.588628	6578/10991/6507/6547/6549/9123/64078/169026	8
GO:0016712	GO:0016712	oxidoreductase activity, acting on paired donors, with incorporation or reduction of molecular oxygen, reduced flavin or flavoprotein as one donor, and incorporation of one atom of oxygen	2/412	39/18369	0.21769	0.633366	0.588628	1571/1558	2
GO:0043621	GO:0043621	protein self-association	3/412	72/18369	0.219135	0.633366	0.588628	2039/5745/7006	3
GO:0001161	GO:0001161	intronic transcription regulatory region sequence-specific DNA binding	1/412	11/18369	0.220886	0.633366	0.588628	7080	1
GO:0005536	GO:0005536	glucose binding	1/412	11/18369	0.220886	0.633366	0.588628	3099	1
GO:0015173	GO:0015173	aromatic amino acid transmembrane transporter activity	1/412	11/18369	0.220886	0.633366	0.588628	10991	1
GO:0015368	GO:0015368	calcium:monoatomic cation antiporter activity	1/412	11/18369	0.220886	0.633366	0.588628	6547	1
GO:0016661	GO:0016661	oxidoreductase activity, acting on other nitrogenous compounds as donors	1/412	11/18369	0.220886	0.633366	0.588628	64757	1
GO:0016679	GO:0016679	oxidoreductase activity, acting on diphenols and related substances as donors	1/412	11/18369	0.220886	0.633366	0.588628	100128525	1
GO:0016725	GO:0016725	oxidoreductase activity, acting on CH or CH2 groups	1/412	11/18369	0.220886	0.633366	0.588628	1558	1
GO:0022889	GO:0022889	serine transmembrane transporter activity	1/412	11/18369	0.220886	0.633366	0.588628	81855	1
GO:0030283	GO:0030283	testosterone dehydrogenase [NAD(P)] activity	1/412	11/18369	0.220886	0.633366	0.588628	7923	1
GO:0031996	GO:0031996	thioesterase binding	1/412	11/18369	0.220886	0.633366	0.588628	55559	1
GO:0034713	GO:0034713	type I transforming growth factor beta receptor binding	1/412	11/18369	0.220886	0.633366	0.588628	4092	1
GO:0042608	GO:0042608	T cell receptor binding	1/412	11/18369	0.220886	0.633366	0.588628	3140	1
GO:0043176	GO:0043176	amine binding	1/412	11/18369	0.220886	0.633366	0.588628	3359	1
GO:0043522	GO:0043522	leucine zipper domain binding	1/412	11/18369	0.220886	0.633366	0.588628	1649	1
GO:0046790	GO:0046790	virion binding	1/412	11/18369	0.220886	0.633366	0.588628	5806	1
GO:0048407	GO:0048407	platelet-derived growth factor binding	1/412	11/18369	0.220886	0.633366	0.588628	1281	1
GO:0046915	GO:0046915	transition metal ion transmembrane transporter activity	2/412	40/18369	0.225983	0.633366	0.588628	30061/169026	2
GO:0019887	GO:0019887	protein kinase regulator activity	6/412	184/18369	0.232669	0.633366	0.588628	2151/2056/389658/114/9535/4504	6
GO:0004126	GO:0004126	cytidine deaminase activity	1/412	12/18369	0.238371	0.633366	0.588628	9582	1
GO:0004652	GO:0004652	polynucleotide adenylyltransferase activity	1/412	12/18369	0.238371	0.633366	0.588628	54855	1
GO:0004726	GO:0004726	non-membrane spanning protein tyrosine phosphatase activity	1/412	12/18369	0.238371	0.633366	0.588628	5777	1
GO:0004859	GO:0004859	phospholipase inhibitor activity	1/412	12/18369	0.238371	0.633366	0.588628	6620	1
GO:0004875	GO:0004875	complement receptor activity	1/412	12/18369	0.238371	0.633366	0.588628	728	1
GO:0008179	GO:0008179	adenylate cyclase binding	1/412	12/18369	0.238371	0.633366	0.588628	108	1
GO:0015132	GO:0015132	prostaglandin transmembrane transporter activity	1/412	12/18369	0.238371	0.633366	0.588628	6578	1
GO:0015269	GO:0015269	calcium-activated potassium channel activity	1/412	12/18369	0.238371	0.633366	0.588628	3780	1
GO:0016423	GO:0016423	tRNA (guanine) methyltransferase activity	1/412	12/18369	0.238371	0.633366	0.588628	4234	1
GO:0016668	GO:0016668	oxidoreductase activity, acting on a sulfur group of donors, NAD(P) as acceptor	1/412	12/18369	0.238371	0.633366	0.588628	5230	1
GO:0030955	GO:0030955	potassium ion binding	1/412	12/18369	0.238371	0.633366	0.588628	141	1
GO:0033130	GO:0033130	acetylcholine receptor binding	1/412	12/18369	0.238371	0.633366	0.588628	4062	1
GO:0097493	GO:0097493	structural molecule activity conferring elasticity	1/412	12/18369	0.238371	0.633366	0.588628	22915	1
GO:0015294	GO:0015294	solute:monoatomic cation symporter activity	4/412	112/18369	0.243463	0.633366	0.588628	10991/6507/9123/64078	4
GO:0019205	GO:0019205	nucleobase-containing compound kinase activity	2/412	43/18369	0.250975	0.633366	0.588628	8382/205	2
GO:0051879	GO:0051879	Hsp90 protein binding	2/412	43/18369	0.250975	0.633366	0.588628	100885848/1571	2
GO:0005178	GO:0005178	integrin binding	5/412	151/18369	0.251569	0.633366	0.588628	928/7448/1281/7412/11095	5
GO:0004865	GO:0004865	protein serine/threonine phosphatase inhibitor activity	1/412	13/18369	0.255465	0.633366	0.588628	81706	1
GO:0005542	GO:0005542	folic acid binding	1/412	13/18369	0.255465	0.633366	0.588628	1719	1
GO:0031994	GO:0031994	insulin-like growth factor I binding	1/412	13/18369	0.255465	0.633366	0.588628	3485	1
GO:0032454	GO:0032454	histone H3K9 demethylase activity	1/412	13/18369	0.255465	0.633366	0.588628	55818	1
GO:0034236	GO:0034236	protein kinase A catalytic subunit binding	1/412	13/18369	0.255465	0.633366	0.588628	5569	1
GO:0045159	GO:0045159	myosin II binding	1/412	13/18369	0.255465	0.633366	0.588628	4635	1
GO:0050998	GO:0050998	nitric-oxide synthase binding	1/412	13/18369	0.255465	0.633366	0.588628	857	1
GO:0051011	GO:0051011	microtubule minus-end binding	1/412	13/18369	0.255465	0.633366	0.588628	55559	1
GO:0071714	GO:0071714	icosanoid transmembrane transporter activity	1/412	13/18369	0.255465	0.633366	0.588628	6578	1
GO:0140939	GO:0140939	histone H4 methyltransferase activity	1/412	13/18369	0.255465	0.633366	0.588628	93166	1
GO:0022836	GO:0022836	gated channel activity	9/412	308/18369	0.256181	0.633366	0.588628	2905/9127/3780/3776/3737/3762/6335/3764/3359	9
GO:0022839	GO:0022839	monoatomic ion gated channel activity	9/412	308/18369	0.256181	0.633366	0.588628	2905/9127/3780/3776/3737/3762/6335/3764/3359	9
GO:0061629	GO:0061629	RNA polymerase II-specific DNA-binding transcription factor binding	10/412	348/18369	0.256457	0.633366	0.588628	2103/1649/55818/8856/1482/6926/23532/79365/8553/7080	10
GO:0015370	GO:0015370	solute:sodium symporter activity	3/412	79/18369	0.261013	0.633366	0.588628	10991/6507/64078	3
GO:0016853	GO:0016853	isomerase activity	5/412	154/18369	0.264283	0.633366	0.588628	55276/5236/7167/2821/1638	5
GO:0001222	GO:0001222	transcription corepressor binding	2/412	45/18369	0.267683	0.633366	0.588628	7704/2023	2
GO:0008375	GO:0008375	acetylglucosaminyltransferase activity	2/412	45/18369	0.267683	0.633366	0.588628	93010/79369	2
GO:0019894	GO:0019894	kinesin binding	2/412	45/18369	0.267683	0.633366	0.588628	4744/3737	2
GO:0005161	GO:0005161	platelet-derived growth factor receptor binding	1/412	14/18369	0.272176	0.633366	0.588628	7422	1
GO:0005172	GO:0005172	vascular endothelial growth factor receptor binding	1/412	14/18369	0.272176	0.633366	0.588628	7422	1
GO:0005313	GO:0005313	L-glutamate transmembrane transporter activity	1/412	14/18369	0.272176	0.633366	0.588628	6507	1
GO:0008195	GO:0008195	phosphatidate phosphatase activity	1/412	14/18369	0.272176	0.633366	0.588628	196051	1
GO:0008559	GO:0008559	ABC-type xenobiotic transporter activity	1/412	14/18369	0.272176	0.633366	0.588628	1244	1
GO:0015386	GO:0015386	potassium:proton antiporter activity	1/412	14/18369	0.272176	0.633366	0.588628	6549	1
GO:0016863	GO:0016863	intramolecular oxidoreductase activity, transposing C=C bonds	1/412	14/18369	0.272176	0.633366	0.588628	1638	1
GO:0042043	GO:0042043	neurexin family protein binding	1/412	14/18369	0.272176	0.633366	0.588628	94121	1
GO:0042577	GO:0042577	lipid phosphatase activity	1/412	14/18369	0.272176	0.633366	0.588628	130367	1
GO:0044594	GO:0044594	17-beta-hydroxysteroid dehydrogenase (NAD+) activity	1/412	14/18369	0.272176	0.633366	0.588628	7923	1
GO:0048185	GO:0048185	activin binding	1/412	14/18369	0.272176	0.633366	0.588628	4092	1
GO:0061783	GO:0061783	peptidoglycan muralytic activity	1/412	14/18369	0.272176	0.633366	0.588628	4069	1
GO:0070411	GO:0070411	I-SMAD binding	1/412	14/18369	0.272176	0.633366	0.588628	4092	1
GO:0071933	GO:0071933	Arp2/3 complex binding	1/412	14/18369	0.272176	0.633366	0.588628	9535	1
GO:0089720	GO:0089720	caspase binding	1/412	14/18369	0.272176	0.633366	0.588628	8996	1
GO:1901474	GO:1901474	azole transmembrane transporter activity	1/412	14/18369	0.272176	0.633366	0.588628	10991	1
GO:1990825	GO:1990825	sequence-specific mRNA binding	1/412	14/18369	0.272176	0.633366	0.588628	1719	1
GO:0004879	GO:0004879	nuclear receptor activity	2/412	46/18369	0.276037	0.633366	0.588628	8856/7101	2
GO:0042887	GO:0042887	amide transmembrane transporter activity	2/412	46/18369	0.276037	0.633366	0.588628	10991/6507	2
GO:0098531	GO:0098531	ligand-activated transcription factor activity	2/412	46/18369	0.276037	0.633366	0.588628	8856/7101	2
GO:0042277	GO:0042277	peptide binding	9/412	317/18369	0.282945	0.633366	0.588628	5745/3106/552/3119/5746/7099/30061/3127/2831	9
GO:0008188	GO:0008188	neuropeptide receptor activity	2/412	47/18369	0.284386	0.633366	0.588628	84634/2831	2
GO:0038024	GO:0038024	cargo receptor activity	3/412	83/18369	0.285391	0.633366	0.588628	57007/7037/7448	3
GO:0005005	GO:0005005	transmembrane-ephrin receptor activity	1/412	15/18369	0.288513	0.633366	0.588628	2042	1
GO:0008020	GO:0008020	G protein-coupled photoreceptor activity	1/412	15/18369	0.288513	0.633366	0.588628	6010	1
GO:0016812	GO:0016812	hydrolase activity, acting on carbon-nitrogen (but not peptide) bonds, in cyclic amides	1/412	15/18369	0.288513	0.633366	0.588628	10570	1
GO:0031005	GO:0031005	filamin binding	1/412	15/18369	0.288513	0.633366	0.588628	10570	1
GO:0032393	GO:0032393	MHC class I receptor activity	1/412	15/18369	0.288513	0.633366	0.588628	3140	1
GO:0045504	GO:0045504	dynein heavy chain binding	1/412	15/18369	0.288513	0.633366	0.588628	79819	1
GO:0099103	GO:0099103	channel activator activity	1/412	15/18369	0.288513	0.633366	0.588628	2151	1
GO:1990380	GO:1990380	K48-linked deubiquitinase activity	1/412	15/18369	0.288513	0.633366	0.588628	84182	1
GO:0005044	GO:0005044	scavenger receptor activity	2/412	48/18369	0.292725	0.633366	0.588628	57007/7448	2
GO:0015026	GO:0015026	coreceptor activity	2/412	48/18369	0.292725	0.633366	0.588628	57007/7852	2
GO:0016879	GO:0016879	ligase activity, forming carbon-nitrogen bonds	2/412	48/18369	0.292725	0.633366	0.588628	164395/284716	2
GO:0009055	GO:0009055	electron transfer activity	4/412	122/18369	0.293047	0.633366	0.588628	4696/100128525/8974/84701	4
GO:0016616	GO:0016616	oxidoreductase activity, acting on the CH-OH group of donors, NAD or NADP as acceptor	4/412	123/18369	0.298086	0.633366	0.588628	121214/3939/7923/10202	4
GO:0008757	GO:0008757	S-adenosylmethionine-dependent methyltransferase activity	5/412	162/18369	0.298834	0.633366	0.588628	4234/345630/118881/3176/4837	5
GO:0140359	GO:0140359	ABC-type transporter activity	2/412	49/18369	0.301051	0.633366	0.588628	154664/1244	2
GO:0000900	GO:0000900	mRNA regulatory element binding translation repressor activity	1/412	16/18369	0.304484	0.633366	0.588628	1719	1
GO:0003953	GO:0003953	NAD+ nucleosidase activity	1/412	16/18369	0.304484	0.633366	0.588628	7099	1
GO:0005092	GO:0005092	GDP-dissociation inhibitor activity	1/412	16/18369	0.304484	0.633366	0.588628	398	1
GO:0015347	GO:0015347	sodium-independent organic anion transmembrane transporter activity	1/412	16/18369	0.304484	0.633366	0.588628	6578	1
GO:0015355	GO:0015355	secondary active monocarboxylate transmembrane transporter activity	1/412	16/18369	0.304484	0.633366	0.588628	9123	1
GO:0016722	GO:0016722	oxidoreductase activity, acting on metal ions	1/412	16/18369	0.304484	0.633366	0.588628	55240	1
GO:0022841	GO:0022841	potassium ion leak channel activity	1/412	16/18369	0.304484	0.633366	0.588628	3776	1
GO:0022858	GO:0022858	alanine transmembrane transporter activity	1/412	16/18369	0.304484	0.633366	0.588628	10991	1
GO:0030275	GO:0030275	LRR domain binding	1/412	16/18369	0.304484	0.633366	0.588628	1649	1
GO:0030548	GO:0030548	acetylcholine receptor regulator activity	1/412	16/18369	0.304484	0.633366	0.588628	4062	1
GO:0031489	GO:0031489	myosin V binding	1/412	16/18369	0.304484	0.633366	0.588628	29881	1
GO:0045125	GO:0045125	bioactive lipid receptor activity	1/412	16/18369	0.304484	0.633366	0.588628	8877	1
GO:0050135	GO:0050135	NAD(P)+ nucleosidase activity	1/412	16/18369	0.304484	0.633366	0.588628	7099	1
GO:0050664	GO:0050664	oxidoreductase activity, acting on NAD(P)H, oxygen as acceptor	1/412	16/18369	0.304484	0.633366	0.588628	50506	1
GO:0055102	GO:0055102	lipase inhibitor activity	1/412	16/18369	0.304484	0.633366	0.588628	6620	1
GO:0061809	GO:0061809	NAD+ nucleotidase, cyclic ADP-ribose generating	1/412	16/18369	0.304484	0.633366	0.588628	7099	1
GO:0070402	GO:0070402	NADPH binding	1/412	16/18369	0.304484	0.633366	0.588628	1719	1
GO:0099602	GO:0099602	neurotransmitter receptor regulator activity	1/412	16/18369	0.304484	0.633366	0.588628	4062	1
GO:0016651	GO:0016651	oxidoreductase activity, acting on NAD(P)H	3/412	87/18369	0.309944	0.642664	0.597269	4696/150209/50506	3
GO:0043178	GO:0043178	alcohol binding	3/412	88/18369	0.316096	0.644479	0.598956	29881/857/23762	3
GO:0004115	GO:0004115	3',5'-cyclic-AMP phosphodiesterase activity	1/412	17/18369	0.320097	0.644479	0.598956	5143	1
GO:0004129	GO:0004129	cytochrome-c oxidase activity	1/412	17/18369	0.320097	0.644479	0.598956	84701	1
GO:0005149	GO:0005149	interleukin-1 receptor binding	1/412	17/18369	0.320097	0.644479	0.598956	3552	1
GO:0009881	GO:0009881	photoreceptor activity	1/412	17/18369	0.320097	0.644479	0.598956	6010	1
GO:0005201	GO:0005201	extracellular matrix structural constituent	5/412	167/18369	0.320791	0.644479	0.598956	1302/7448/1281/22915/1310	5
GO:0031072	GO:0031072	heat shock protein binding	4/412	128/18369	0.323417	0.644479	0.598956	84223/100885848/1571/7037	4
GO:0008168	GO:0008168	methyltransferase activity	6/412	208/18369	0.324499	0.644479	0.598956	4234/345630/118881/3176/4837/93166	6
GO:0008201	GO:0008201	heparin binding	5/412	168/18369	0.325206	0.644479	0.598956	4023/7448/7422/6373/11095	5
GO:0051287	GO:0051287	NAD binding	2/412	52/18369	0.325915	0.644479	0.598956	23171/7923	2
GO:0044325	GO:0044325	transmembrane transporter binding	4/412	129/18369	0.328504	0.644479	0.598956	23171/6281/857/285966	4
GO:0004725	GO:0004725	protein tyrosine phosphatase activity	3/412	91/18369	0.33456	0.644479	0.598956	5777/5794/5787	3
GO:0004303	GO:0004303	estradiol 17-beta-dehydrogenase activity	1/412	18/18369	0.335361	0.644479	0.598956	7923	1
GO:0005003	GO:0005003	ephrin receptor activity	1/412	18/18369	0.335361	0.644479	0.598956	2042	1
GO:0005229	GO:0005229	intracellular calcium activated chloride channel activity	1/412	18/18369	0.335361	0.644479	0.598956	7439	1
GO:0015172	GO:0015172	acidic amino acid transmembrane transporter activity	1/412	18/18369	0.335361	0.644479	0.598956	6507	1
GO:0016646	GO:0016646	oxidoreductase activity, acting on the CH-NH group of donors, NAD or NADP as acceptor	1/412	18/18369	0.335361	0.644479	0.598956	1719	1
GO:0016675	GO:0016675	oxidoreductase activity, acting on a heme group of donors	1/412	18/18369	0.335361	0.644479	0.598956	84701	1
GO:0016894	GO:0016894	endonuclease activity, active with either ribo- or deoxyribonucleic acids and producing 3'-phosphomonoesters	1/412	18/18369	0.335361	0.644479	0.598956	6035	1
GO:0034185	GO:0034185	apolipoprotein binding	1/412	18/18369	0.335361	0.644479	0.598956	4023	1
GO:0043395	GO:0043395	heparan sulfate proteoglycan binding	1/412	18/18369	0.335361	0.644479	0.598956	4023	1
GO:0045236	GO:0045236	CXCR chemokine receptor binding	1/412	18/18369	0.335361	0.644479	0.598956	6373	1
GO:0050811	GO:0050811	GABA receptor binding	1/412	18/18369	0.335361	0.644479	0.598956	152789	1
GO:0019207	GO:0019207	kinase regulator activity	6/412	211/18369	0.336386	0.644479	0.598956	2151/2056/389658/114/9535/4504	6
GO:0004896	GO:0004896	cytokine receptor activity	3/412	92/18369	0.340711	0.644479	0.598956	2859/57007/7852	3
GO:0005246	GO:0005246	calcium channel regulator activity	2/412	54/18369	0.342364	0.644479	0.598956	2151/51440	2
GO:0019838	GO:0019838	growth factor binding	4/412	132/18369	0.343789	0.644479	0.598956	3483/3485/1281/2321	4
GO:0016410	GO:0016410	N-acyltransferase activity	3/412	93/18369	0.346859	0.644479	0.598956	57110/10/15	3
GO:0016614	GO:0016614	oxidoreductase activity, acting on CH-OH group of donors	4/412	133/18369	0.348889	0.644479	0.598956	121214/3939/7923/10202	4
GO:0052689	GO:0052689	carboxylic ester hydrolase activity	4/412	133/18369	0.348889	0.644479	0.598956	145447/57110/4023/84696	4
GO:0004745	GO:0004745	NAD-retinol dehydrogenase activity	1/412	19/18369	0.350283	0.644479	0.598956	121214	1
GO:0004970	GO:0004970	ionotropic glutamate receptor activity	1/412	19/18369	0.350283	0.644479	0.598956	2905	1
GO:0005248	GO:0005248	voltage-gated sodium channel activity	1/412	19/18369	0.350283	0.644479	0.598956	6335	1
GO:0016918	GO:0016918	retinal binding	1/412	19/18369	0.350283	0.644479	0.598956	6010	1
GO:0022821	GO:0022821	solute:potassium antiporter activity	1/412	19/18369	0.350283	0.644479	0.598956	6549	1
GO:0022840	GO:0022840	leak channel activity	1/412	19/18369	0.350283	0.644479	0.598956	3776	1
GO:0022842	GO:0022842	narrow pore channel activity	1/412	19/18369	0.350283	0.644479	0.598956	3776	1
GO:0030552	GO:0030552	cAMP binding	1/412	19/18369	0.350283	0.644479	0.598956	11069	1
GO:0061778	GO:0061778	intracellular chloride channel activity	1/412	19/18369	0.350283	0.644479	0.598956	7439	1
GO:0016597	GO:0016597	amino acid binding	2/412	55/18369	0.350541	0.644479	0.598956	6507/2572	2
GO:0004722	GO:0004722	protein serine/threonine phosphatase activity	3/412	94/18369	0.353001	0.645345	0.599761	333926/5509/5507	3
GO:0016407	GO:0016407	acetyltransferase activity	3/412	94/18369	0.353001	0.645345	0.599761	8877-10-15	3
GO:0022824	GO:0022824	transmitter-gated monoatomic ion channel activity	2/412	56/18369	0.358683	0.650552	0.6046	2905/3359	2
GO:0022835	GO:0022835	transmitter-gated channel activity	2/412	56/18369	0.358683	0.650552	0.6046	2905/3359	2
GO:0046982	GO:0046982	protein heterodimerization activity	9/412	343/18369	0.363777	0.650552	0.6046	554313/467/857/1649/64067/114/7099/79365/8553	9
GO:0001614	GO:0001614	purinergic nucleotide receptor activity	1/412	20/18369	0.364871	0.650552	0.6046	9127	1
GO:0005123	GO:0005123	death receptor binding	1/412	20/18369	0.364871	0.650552	0.6046	8996	1
GO:0010314	GO:0010314	phosphatidylinositol-5-phosphate binding	1/412	20/18369	0.364871	0.650552	0.6046	79674	1
GO:0016502	GO:0016502	nucleotide receptor activity	1/412	20/18369	0.364871	0.650552	0.6046	9127	1
GO:0050145	GO:0050145	nucleoside monophosphate kinase activity	1/412	20/18369	0.364871	0.650552	0.6046	205	1
GO:0070300	GO:0070300	phosphatidic acid binding	1/412	20/18369	0.364871	0.650552	0.6046	4900	1
GO:0004713	GO:0004713	protein tyrosine kinase activity	4/412	137/18369	0.369289	0.653047	0.606919	84630/7006/2042/2321	4
GO:0020037	GO:0020037	heme binding	4/412	137/18369	0.369289	0.653047	0.606919	1571/1558/8614/50506	4
GO:0070851	GO:0070851	growth factor receptor binding	4/412	137/18369	0.369289	0.653047	0.606919	23767/8817/7422/3552	4
GO:0051020	GO:0051020	GTPase binding	8/412	304/18369	0.373681	0.65847	0.611959	29881/50855/857/2023/94121/3706/664/11069	8
GO:0002020	GO:0002020	protease binding	4/412	138/18369	0.374385	0.65847	0.611959	2152/5272/8996/1281	4
GO:0016741	GO:0016741	transferase activity, transferring one-carbon groups	6/412	221/18369	0.376298	0.659668	0.613073	4234/345630/118881/3176/4837/93166	6
GO:0005216	GO:0005216	monoatomic ion channel activity	11/412	432/18369	0.377206	0.659668	0.613073	2905/9127/3780/3776/3737/3762/6335/7439/3764/3359/254228	11
GO:0001846	GO:0001846	opsonin binding	1/412	21/18369	0.379131	0.659668	0.613073	5806	1
GO:0008373	GO:0008373	sialyltransferase activity	1/412	21/18369	0.379131	0.659668	0.613073	10610	1
GO:0008170	GO:0008170	N-methyltransferase activity	3/412	99/18369	0.38358	0.663849	0.616958	345630/3176/4837	3
GO:0042626	GO:0042626	ATPase-coupled transmembrane transporter activity	3/412	99/18369	0.38358	0.663849	0.616958	154664/1244/3764	3
GO:0004714	GO:0004714	transmembrane receptor protein tyrosine kinase activity	2/412	60/18369	0.390853	0.666069	0.619021	2042/2321	2
GO:0016004	GO:0016004	phospholipase activator activity	1/412	22/18369	0.393073	0.666069	0.619021	2151	1
GO:0016881	GO:0016881	acid-amino acid ligase activity	1/412	22/18369	0.393073	0.666069	0.619021	164395	1
GO:0030742	GO:0030742	GTP-dependent protein binding	1/412	22/18369	0.393073	0.666069	0.619021	50855	1
GO:0031681	GO:0031681	G-protein beta-subunit binding	1/412	22/18369	0.393073	0.666069	0.619021	2786	1
GO:0031683	GO:0031683	G-protein beta/gamma-subunit complex binding	1/412	22/18369	0.393073	0.666069	0.619021	5330	1
GO:0033038	GO:0033038	bitter taste receptor activity	1/412	22/18369	0.393073	0.666069	0.619021	259289	1
GO:0050321	GO:0050321	tau-protein kinase activity	1/412	22/18369	0.393073	0.666069	0.619021	84630	1
GO:0016747	GO:0016747	acyltransferase activity, transferring groups other than amino-acyl groups	6/412	226/18369	0.39632	0.669771	0.622462	79844/57110/8877/254887/10/15	6
GO:0008194	GO:0008194	UDP-glycosyltransferase activity	4/412	143/18369	0.399798	0.669771	0.622462	7368/93010/79369/2583	4
GO:0015293	GO:0015293	symporter activity	4/412	144/18369	0.404862	0.669771	0.622462	10991/6507/9123/64078	4
GO:0004806	GO:0004806	triglyceride lipase activity	1/412	23/18369	0.406702	0.669771	0.622462	4023	1
GO:0005160	GO:0005160	transforming growth factor beta receptor binding	1/412	23/18369	0.406702	0.669771	0.622462	4092	1
GO:0005385	GO:0005385	zinc ion transmembrane transporter activity	1/412	23/18369	0.406702	0.669771	0.622462	169026	1
GO:0008171	GO:0008171	O-methyltransferase activity	1/412	23/18369	0.406702	0.669771	0.622462	118881	1
GO:0008649	GO:0008649	rRNA methyltransferase activity	1/412	23/18369	0.406702	0.669771	0.622462	345630	1
GO:0009931	GO:0009931	calcium-dependent protein serine/threonine kinase activity	1/412	23/18369	0.406702	0.669771	0.622462	816	1
GO:0004497	GO:0004497	monooxygenase activity	3/412	103/18369	0.407807	0.669771	0.622462	1571/1558/7166	3
GO:0051087	GO:0051087	chaperone binding	3/412	104/18369	0.413821	0.669771	0.622462	100885848/3106/7037	3
GO:0046906	GO:0046906	tetrapyrrole binding	4/412	147/18369	0.420002	0.669771	0.622462	1571/1558/8614/50506	4
GO:0099106	GO:0099106	ion channel regulator activity	4/412	147/18369	0.420002	0.669771	0.622462	2151/23171/857/51440	4
GO:0004114	GO:0004114	3',5'-cyclic-nucleotide phosphodiesterase activity	1/412	24/18369	0.420026	0.669771	0.622462	5143	1
GO:0004622	GO:0004622	lysophospholipase activity	1/412	24/18369	0.420026	0.669771	0.622462	145447	1
GO:0005227	GO:0005227	calcium activated cation channel activity	1/412	24/18369	0.420026	0.669771	0.622462	3780	1
GO:0008093	GO:0008093	cytoskeletal anchor activity	1/412	24/18369	0.420026	0.669771	0.622462	23363	1
GO:0008331	GO:0008331	high voltage-gated calcium channel activity	1/412	24/18369	0.420026	0.669771	0.622462	6335	1
GO:0008395	GO:0008395	steroid hydroxylase activity	1/412	24/18369	0.420026	0.669771	0.622462	1558	1
GO:0010857	GO:0010857	calcium-dependent protein kinase activity	1/412	24/18369	0.420026	0.669771	0.622462	816	1
GO:0015106	GO:0015106	bicarbonate transmembrane transporter activity	1/412	24/18369	0.420026	0.669771	0.622462	7439	1
GO:0016702	GO:0016702	oxidoreductase activity, acting on single donors with incorporation of molecular oxygen, incorporation of two atoms of oxygen	1/412	24/18369	0.420026	0.669771	0.622462	246	1
GO:0042974	GO:0042974	nuclear retinoic acid receptor binding	1/412	24/18369	0.420026	0.669771	0.622462	23532	1
GO:0140102	GO:0140102	catalytic activity, acting on a rRNA	1/412	24/18369	0.420026	0.669771	0.622462	345630	1
GO:0008173	GO:0008173	RNA methyltransferase activity	2/412	64/18369	0.422281	0.671717	0.62427	4234/345630	2
GO:0044389	GO:0044389	ubiquitin-like protein ligase binding	8/412	320/18369	0.428183	0.679016	0.631053	4092/4157/5798/7167/9641/2821/7852/1734	8
GO:0015179	GO:0015179	L-amino acid transmembrane transporter activity	2/412	65/18369	0.430008	0.679016	0.631053	10991/6507	2
GO:0042054	GO:0042054	histone methyltransferase activity	2/412	65/18369	0.430008	0.679016	0.631053	345630/93166	2
GO:0016701	GO:0016701	oxidoreductase activity, acting on single donors with incorporation of molecular oxygen	1/412	25/18369	0.433051	0.680509	0.632441	246	1
GO:0060229	GO:0060229	lipase activator activity	1/412	25/18369	0.433051	0.680509	0.632441	2151	1
GO:0016758	GO:0016758	hexosyltransferase activity	5/412	195/18369	0.444938	0.682345	0.634148	7368/93010/79369/5837/2583	5
GO:0016247	GO:0016247	channel regulator activity	4/412	152/18369	0.445023	0.682345	0.634148	2151/23171/857/51440	4
GO:0008080	GO:0008080	N-acetyltransferase activity	2/412	67/18369	0.445297	0.682345	0.634148	45580	2
GO:0001848	GO:0001848	complement binding	1/412	26/18369	0.445785	0.682345	0.634148	5806	1
GO:0001965	GO:0001965	G-protein alpha-subunit binding	1/412	26/18369	0.445785	0.682345	0.634148	5999	1
GO:0004112	GO:0004112	cyclic-nucleotide phosphodiesterase activity	1/412	26/18369	0.445785	0.682345	0.634148	5143	1
GO:0004364	GO:0004364	glutathione transferase activity	1/412	26/18369	0.445785	0.682345	0.634148	653689	1
GO:0008574	GO:0008574	plus-end-directed microtubule motor activity	1/412	26/18369	0.445785	0.682345	0.634148	79819	1
GO:0015295	GO:0015295	solute:proton symporter activity	1/412	26/18369	0.445785	0.682345	0.634148	9123	1
GO:0050681	GO:0050681	nuclear androgen receptor binding	1/412	26/18369	0.445785	0.682345	0.634148	55818	1
GO:0099604	GO:0099604	ligand-gated calcium channel activity	1/412	26/18369	0.445785	0.682345	0.634148	2905	1
GO:0008066	GO:0008066	glutamate receptor activity	1/412	27/18369	0.458233	0.691612	0.64276	2905	1
GO:0008198	GO:0008198	ferrous iron binding	1/412	27/18369	0.458233	0.691612	0.64276	112399	1
GO:0008527	GO:0008527	taste receptor activity	1/412	27/18369	0.458233	0.691612	0.64276	259289	1
GO:0038187	GO:0038187	pattern recognition receptor activity	1/412	27/18369	0.458233	0.691612	0.64276	7099	1
GO:0099589	GO:0099589	serotonin receptor activity	1/412	27/18369	0.458233	0.691612	0.64276	3359	1
GO:0140326	GO:0140326	ATPase-coupled intramembrane lipid transporter activity	1/412	27/18369	0.458233	0.691612	0.64276	79895	1
GO:0016645	GO:0016645	oxidoreductase activity, acting on the CH-NH group of donors	1/412	28/18369	0.470402	0.702861	0.653214	1719	1
GO:0043236	GO:0043236	laminin binding	1/412	28/18369	0.470402	0.702861	0.653214	59339	1
GO:0043548	GO:0043548	phosphatidylinositol 3-kinase binding	1/412	28/18369	0.470402	0.702861	0.653214	11151	1
GO:0045499	GO:0045499	chemorepellent activity	1/412	28/18369	0.470402	0.702861	0.653214	23767	1
GO:0001664	GO:0001664	G protein-coupled receptor binding	7/412	289/18369	0.472082	0.702861	0.653214	1908/7482/90226/552/65055/6373/133	7
GO:0045296	GO:0045296	cadherin binding	8/412	333/18369	0.472184	0.702861	0.653214	28988/56924/28316/2023/3939/226/5794/5787	8
GO:0005251	GO:0005251	delayed rectifier potassium channel activity	1/412	29/18369	0.482299	0.713287	0.662904	3737	1
GO:0043325	GO:0043325	phosphatidylinositol-3,4-bisphosphate binding	1/412	29/18369	0.482299	0.713287	0.662904	59339	1
GO:0043539	GO:0043539	protein serine/threonine kinase activator activity	2/412	72/18369	0.482486	0.713287	0.662904	2151/114	2
GO:0019003	GO:0019003	GDP binding	2/412	73/18369	0.489738	0.717136	0.666481	51209/643752	2
GO:0005310	GO:0005310	dicarboxylic acid transmembrane transporter activity	1/412	30/18369	0.493929	0.717136	0.666481	1244	1
GO:0032452	GO:0032452	histone demethylase activity	1/412	30/18369	0.493929	0.717136	0.666481	55818	1
GO:0042910	GO:0042910	xenobiotic transmembrane transporter activity	1/412	30/18369	0.493929	0.717136	0.666481	1244	1
GO:0070566	GO:0070566	adenylyltransferase activity	1/412	30/18369	0.493929	0.717136	0.666481	54855	1
GO:0071813	GO:0071813	lipoprotein particle binding	1/412	30/18369	0.493929	0.717136	0.666481	4023	1
GO:0071814	GO:0071814	protein-lipid complex binding	1/412	30/18369	0.493929	0.717136	0.666481	4023	1
GO:0140457	GO:0140457	protein demethylase activity	1/412	30/18369	0.493929	0.717136	0.666481	55818	1
GO:0003823	GO:0003823	antigen binding	3/412	118/18369	0.49554	0.717869	0.667162	3106/3119/3127	3
GO:0016746	GO:0016746	acyltransferase activity	6/412	253/18369	0.502798	0.723926	0.672791	79844/57110/8877/254887/10/15	6
GO:0004181	GO:0004181	metallocarboxypeptidase activity	1/412	31/18369	0.505298	0.723926	0.672791	130749	1
GO:0005231	GO:0005231	excitatory extracellular ligand-gated monoatomic ion channel activity	1/412	31/18369	0.505298	0.723926	0.672791	9127	1
GO:0033764	GO:0033764	steroid dehydrogenase activity, acting on the CH-OH group of donors, NAD or NADP as acceptor	1/412	31/18369	0.505298	0.723926	0.672791	7923	1
GO:0043495	GO:0043495	protein-membrane adaptor activity	1/412	31/18369	0.505298	0.723926	0.672791	4023	1
GO:0015267	GO:0015267	channel activity	11/412	478/18369	0.508565	0.725404	0.674165	2905/9127/3780/3776/3737/3762/6335/7439/3764/3359/254228	11
GO:0140297	GO:0140297	DNA-binding transcription factor binding	11/412	478/18369	0.508565	0.725404	0.674165	4004/2103/1649/55818/8856/1482/6926/23532/79365/8553/7080	11
GO:0022803	GO:0022803	passive transmembrane transporter activity	11/412	479/18369	0.511367	0.727801	0.676393	2905/9127/3780/3776/3737/3762/6335/7439/3764/3359/254228	11
GO:0031625	GO:0031625	ubiquitin protein ligase binding	7/412	301/18369	0.514841	0.729383	0.677863	4092/4157/7167/9641/2821/7852/1734	7
GO:0042923	GO:0042923	neuropeptide binding	1/412	32/18369	0.516412	0.729383	0.677863	2831	1
GO:0001618	GO:0001618	virus receptor activity	2/412	77/18369	0.518098	0.729383	0.677863	7037/7852	2
GO:0019199	GO:0019199	transmembrane receptor protein kinase activity	2/412	77/18369	0.518098	0.729383	0.677863	2042/2321	2
GO:0046332	GO:0046332	SMAD binding	2/412	77/18369	0.518098	0.729383	0.677863	4092/1281	2
GO:0017124	GO:0017124	SH3 domain binding	3/412	123/18369	0.523343	0.734342	0.682471	219670/83715/5777	3
GO:0140272	GO:0140272	exogenous protein binding	2/412	78/18369	0.525023	0.734342	0.682471	7037/7852	2
GO:0005319	GO:0005319	lipid transporter activity	4/412	169/18369	0.527149	0.734342	0.682471	6578/79895/23762/154664	4
GO:0008175	GO:0008175	tRNA methyltransferase activity	1/412	33/18369	0.527278	0.734342	0.682471	4234	1
GO:0030551	GO:0030551	cyclic nucleotide binding	1/412	33/18369	0.527278	0.734342	0.682471	11069	1
GO:0008376	GO:0008376	acetylgalactosaminyltransferase activity	1/412	34/18369	0.5379	0.744343	0.691766	2583	1
GO:0015035	GO:0015035	protein-disulfide reductase activity	1/412	34/18369	0.5379	0.744343	0.691766	5230	1
GO:0030296	GO:0030296	protein tyrosine kinase activator activity	1/412	34/18369	0.5379	0.744343	0.691766	389658	1
GO:0004866	GO:0004866	endopeptidase inhibitor activity	4/412	173/18369	0.545623	0.752296	0.699157	5272/5271/8996/4504	4
GO:0000993	GO:0000993	RNA polymerase II complex binding	1/412	35/18369	0.548283	0.752296	0.699157	2103	1
GO:0016229	GO:0016229	steroid dehydrogenase activity	1/412	35/18369	0.548283	0.752296	0.699157	7923	1
GO:1904315	GO:1904315	transmitter-gated monoatomic ion channel activity involved in regulation of postsynaptic membrane potential	1/412	35/18369	0.548283	0.752296	0.699157	2905	1
GO:0016757	GO:0016757	glycosyltransferase activity	6/412	266/18369	0.551764	0.754267	0.700989	7368/93010/79369/5837/2583/10610	6
GO:0016209	GO:0016209	antioxidant activity	2/412	82/18369	0.552044	0.754267	0.700989	50506/4504	2
GO:0000146	GO:0000146	microfilament motor activity	1/412	36/18369	0.558434	0.754323	0.701042	53904	1
GO:0004623	GO:0004623	phospholipase A2 activity	1/412	36/18369	0.558434	0.754323	0.701042	57110	1
GO:0015248	GO:0015248	sterol transporter activity	1/412	36/18369	0.558434	0.754323	0.701042	23762	1
GO:0043394	GO:0043394	proteoglycan binding	1/412	36/18369	0.558434	0.754323	0.701042	4023	1
GO:1990756	GO:1990756	ubiquitin ligase-substrate adaptor activity	1/412	36/18369	0.558434	0.754323	0.701042	23532	1
GO:0019955	GO:0019955	cytokine binding	3/412	130/18369	0.560811	0.754323	0.701042	57007/9241/7852	3
GO:0016810	GO:0016810	hydrolase activity, acting on carbon-nitrogen (but not peptide) bonds	3/412	131/18369	0.566017	0.754323	0.701042	10570/272/9582	3
GO:0005126	GO:0005126	cytokine receptor binding	6/412	270/18369	0.56639	0.754323	0.701042	4092/8996/2056/7422/6373/3552	6
GO:0001530	GO:0001530	lipopolysaccharide binding	1/412	37/18369	0.568358	0.754323	0.701042	7099	1
GO:0005109	GO:0005109	frizzled binding	1/412	37/18369	0.568358	0.754323	0.701042	7482	1
GO:0017080	GO:0017080	sodium channel regulator activity	1/412	37/18369	0.568358	0.754323	0.701042	23171	1
GO:0035198	GO:0035198	miRNA binding	1/412	37/18369	0.568358	0.754323	0.701042	283131	1
GO:0044390	GO:0044390	ubiquitin-like protein conjugating enzyme binding	1/412	37/18369	0.568358	0.754323	0.701042	6048	1
GO:0099529	GO:0099529	neurotransmitter receptor activity involved in regulation of postsynaptic membrane potential	1/412	37/18369	0.568358	0.754323	0.701042	2905	1
GO:0072341	GO:0072341	modified amino acid binding	2/412	85/18369	0.571589	0.75688	0.703418	1719/11314	2
GO:1901981	GO:1901981	phosphatidylinositol phosphate binding	4/412	179/18369	0.572617	0.75688	0.703418	4900/79856/79674/246	4
GO:0030414	GO:0030414	peptidase inhibitor activity	4/412	180/18369	0.577028	0.757899	0.704365	5272/5271/8996/4504	4
GO:0031267	GO:0031267	small GTPase binding	6/412	273/18369	0.577208	0.757899	0.704365	29881/50855/857/94121/3706/11069	6
GO:0005501	GO:0005501	retinoid binding	1/412	38/18369	0.578058	0.757899	0.704365	6010	1
GO:0019840	GO:0019840	isoprenoid binding	1/412	38/18369	0.578058	0.757899	0.704365	6010	1
GO:0015036	GO:0015036	disulfide oxidoreductase activity	1/412	39/18369	0.587542	0.762862	0.708977	5230	1
GO:0016620	GO:0016620	oxidoreductase activity, acting on the aldehyde or oxo group of donors, NAD or NADP as acceptor	1/412	39/18369	0.587542	0.762862	0.708977	64577	1
GO:0019825	GO:0019825	oxygen binding	1/412	39/18369	0.587542	0.762862	0.708977	1571	1
GO:0042056	GO:0042056	chemoattractant activity	1/412	39/18369	0.587542	0.762862	0.708977	7422	1
GO:0061134	GO:0061134	peptidase regulator activity	5/412	230/18369	0.590358	0.762862	0.708977	5272/857/5271/8996/4504	5
GO:0008013	GO:0008013	beta-catenin binding	2/412	88/18369	0.590508	0.762862	0.708977	4092/6932	2
GO:0004860	GO:0004860	protein kinase inhibitor activity	1/412	40/18369	0.596813	0.762862	0.708977	9535	1
GO:0005547	GO:0005547	phosphatidylinositol-3,4,5-trisphosphate binding	1/412	40/18369	0.596813	0.762862	0.708977	4900	1
GO:0008200	GO:0008200	ion channel inhibitor activity	1/412	40/18369	0.596813	0.762862	0.708977	857	1
GO:0016709	GO:0016709	oxidoreductase activity, acting on paired donors, with incorporation or reduction of molecular oxygen, NAD(P)H as one donor, and incorporation of one atom of oxygen	1/412	40/18369	0.596813	0.762862	0.708977	1571	1
GO:0032451	GO:0032451	demethylase activity	1/412	40/18369	0.596813	0.762862	0.708977	55818	1
GO:0048487	GO:0048487	beta-tubulin binding	1/412	40/18369	0.596813	0.762862	0.708977	55259	1
GO:0005539	GO:0005539	glycosaminoglycan binding	5/412	232/18369	0.598039	0.762862	0.708977	4023/7448/7422/6373/11095	5
GO:0016922	GO:0016922	nuclear receptor binding	3/412	138/18369	0.601382	0.762862	0.708977	55818/8856/23532	3
GO:0003924	GO:0003924	GTPase activity	7/412	327/18369	0.602647	0.762862	0.708977	51209/2794/326624/9609/643752/55647/5999	7
GO:0005272	GO:0005272	sodium channel activity	1/412	41/18369	0.605875	0.762862	0.708977	6335	1
GO:0008137	GO:0008137	NADH dehydrogenase (ubiquinone) activity	1/412	41/18369	0.605875	0.762862	0.708977	4696	1
GO:0016248	GO:0016248	channel inhibitor activity	1/412	41/18369	0.605875	0.762862	0.708977	857	1
GO:0042169	GO:0042169	SH2 domain binding	1/412	41/18369	0.605875	0.762862	0.708977	5777	1
GO:0043175	GO:0043175	RNA polymerase core enzyme binding	1/412	41/18369	0.605875	0.762862	0.708977	2103	1
GO:0061135	GO:0061135	endopeptidase regulator activity	4/412	187/18369	0.607168	0.762862	0.708977	5272/5271/8996/4504	4
GO:0030547	GO:0030547	signaling receptor inhibitor activity	1/412	42/18369	0.614735	0.762862	0.708977	4062	1
GO:0050136	GO:0050136	NADH dehydrogenase (quinone) activity	1/412	42/18369	0.614735	0.762862	0.708977	4696	1
GO:0140303	GO:0140303	intramembrane lipid transporter activity	1/412	42/18369	0.614735	0.762862	0.708977	79895	1
GO:0140767	GO:0140767	enzyme-substrate adaptor activity	1/412	42/18369	0.614735	0.762862	0.708977	23532	1
GO:0004867	GO:0004867	serine-type endopeptidase inhibitor activity	2/412	92/18369	0.614756	0.762862	0.708977	5272/5271	2
GO:0008276	GO:0008276	protein methyltransferase activity	2/412	92/18369	0.614756	0.762862	0.708977	345630/93166	2
GO:0051219	GO:0051219	phosphoprotein binding	2/412	92/18369	0.614756	0.762862	0.708977	114787/5777	2
GO:0015103	GO:0015103	inorganic anion transmembrane transporter activity	3/412	141/18369	0.615947	0.762881	0.708995	1244/7439/11095	3
GO:0015085	GO:0015085	calcium ion transmembrane transporter activity	3/412	142/18369	0.620721	0.766258	0.712133	2905/6335/6547	3
GO:0001046	GO:0001046	core promoter sequence-specific DNA binding	1/412	43/18369	0.623396	0.766258	0.712133	7071	1
GO:0004715	GO:0004715	non-membrane spanning protein tyrosine kinase activity	1/412	43/18369	0.623396	0.766258	0.712133	7006	1
GO:0048156	GO:0048156	tau protein binding	1/412	43/18369	0.623396	0.766258	0.712133	84630	1
GO:0043130	GO:0043130	ubiquitin binding	2/412	94/18369	0.626462	0.768571	0.714283	7852/127733	2
GO:0003954	GO:0003954	NADH dehydrogenase activity	1/412	44/18369	0.631863	0.770825	0.716378	4696	1
GO:0004864	GO:0004864	protein phosphatase inhibitor activity	1/412	44/18369	0.631863	0.770825	0.716378	81706	1
GO:0019210	GO:0019210	kinase inhibitor activity	1/412	44/18369	0.631863	0.770825	0.716378	9535	1
GO:0003955	GO:0003955	NAD(P)H dehydrogenase (quinone) activity	1/412	45/18369	0.64014	0.777997	0.723043	4696	1
GO:0035254	GO:0035254	glutamate receptor binding	1/412	45/18369	0.64014	0.777997	0.723043	5923	1
GO:0030594	GO:0030594	neurotransmitter receptor activity	2/412	98/18369	0.649044	0.787345	0.731731	2905/3359	2
GO:0001784	GO:0001784	phosphotyrosine residue binding	1/412	47/18369	0.65614	0.791515	0.735606	5777	1
GO:0004180	GO:0004180	carboxypeptidase activity	1/412	47/18369	0.65614	0.791515	0.735606	130749	1
GO:0019212	GO:0019212	phosphatase inhibitor activity	1/412	47/18369	0.65614	0.791515	0.735606	81706	1
GO:0016903	GO:0016903	oxidoreductase activity, acting on the aldehyde or oxo group of donors	1/412	48/18369	0.663873	0.797876	0.741519	64577	1
GO:0032813	GO:0032813	tumor necrosis factor receptor superfamily binding	1/412	48/18369	0.663873	0.797876	0.741519	8996	1
GO:0005080	GO:0005080	protein kinase C binding	1/412	49/18369	0.671431	0.802503	0.745818	552	1
GO:0008009	GO:0008009	chemokine activity	1/412	49/18369	0.671431	0.802503	0.745818	6373	1
GO:1901505	GO:1901505	carbohydrate derivative transmembrane transporter activity	1/412	49/18369	0.671431	0.802503	0.745818	64078	1
GO:0015932	GO:0015932	nucleobase-containing compound transmembrane transporter activity	1/412	50/18369	0.678821	0.808357	0.751259	64078	1
GO:0016504	GO:0016504	peptidase activator activity	1/412	50/18369	0.678821	0.808357	0.751259	857	1
GO:0051018	GO:0051018	protein kinase A binding	1/412	51/18369	0.686044	0.812486	0.755096	5569	1
GO:0061980	GO:0061980	regulatory RNA binding	1/412	51/18369	0.686044	0.812486	0.755096	283131	1
GO:0098632	GO:0098632	cell-cell adhesion mediator activity	1/412	51/18369	0.686044	0.812486	0.755096	57453	1
GO:0005245	GO:0005245	voltage-gated calcium channel activity	1/412	52/18369	0.693105	0.81638	0.758715	6335	1
GO:0098960	GO:0098960	postsynaptic neurotransmitter receptor activity	1/412	52/18369	0.693105	0.81638	0.758715	2905	1
GO:1901618	GO:1901618	organic hydroxy compound transmembrane transporter activity	1/412	52/18369	0.693105	0.81638	0.758715	9123	1
GO:0004857	GO:0004857	enzyme inhibitor activity	7/412	359/18369	0.698185	0.818568	0.760749	81706/5272/5271/8996/6620/9535/4504	7
GO:0015459	GO:0015459	potassium channel regulator activity	1/412	53/18369	0.700008	0.818568	0.760749	857	1
GO:0019829	GO:0019829	ATPase-coupled monoatomic cation transmembrane transporter activity	1/412	53/18369	0.700008	0.818568	0.760749	3764	1
GO:0050661	GO:0050661	NADP binding	1/412	53/18369	0.700008	0.818568	0.760749	1719	1
GO:0090079	GO:0090079	translation regulator activity, nucleic acid binding	2/412	109/18369	0.705555	0.822016	0.763953	1719/23	2
GO:0008374	GO:0008374	O-acyltransferase activity	1/412	54/18369	0.706756	0.822016	0.763953	57110	1
GO:0016667	GO:0016667	oxidoreductase activity, acting on a sulfur group of donors	1/412	54/18369	0.706756	0.822016	0.763953	5230	1
GO:0004601	GO:0004601	peroxidase activity	1/412	55/18369	0.713353	0.825658	0.767337	50506	1
GO:0031593	GO:0031593	polyubiquitin modification-dependent protein binding	1/412	55/18369	0.713353	0.825658	0.767337	9641	1
GO:0001221	GO:0001221	transcription coregulator binding	2/412	111/18369	0.714976	0.825658	0.767337	7704/2023	2
GO:0005200	GO:0005200	structural constituent of cytoskeleton	2/412	111/18369	0.714976	0.825658	0.767337	28988/4744	2
GO:1901681	GO:1901681	sulfur compound binding	5/412	269/18369	0.724423	0.831115	0.772409	4023/7448/7422/6373/11095	5
GO:0016655	GO:0016655	oxidoreductase activity, acting on NAD(P)H, quinone or similar compound as acceptor	1/412	57/18369	0.726105	0.831115	0.772409	4696	1
GO:0016684	GO:0016684	oxidoreductase activity, acting on peroxide as acceptor	1/412	57/18369	0.726105	0.831115	0.772409	50506	1
GO:0070063	GO:0070063	RNA polymerase binding	1/412	57/18369	0.726105	0.831115	0.772409	2103	1
GO:1901682	GO:1901682	sulfur compound transmembrane transporter activity	1/412	57/18369	0.726105	0.831115	0.772409	1244	1
GO:0032182	GO:0032182	ubiquitin-like protein binding	2/412	114/18369	0.728633	0.83254	0.773734	7852/127733	2
GO:0004674	GO:0004674	protein serine/threonine kinase activity	8/412	421/18369	0.731238	0.833757	0.774865	84630/83694/816/56924/9641/53904/3706/167359	8
GO:0045309	GO:0045309	protein phosphorylated amino acid binding	1/412	58/18369	0.732268	0.833757	0.774865	5777	1
GO:0005543	GO:0005543	phospholipid binding	9/412	475/18369	0.742123	0.843499	0.783918	5330/4900/2152/79856/94121/7006/79674/246/11314	9
GO:0031490	GO:0031490	chromatin DNA binding	2/412	118/18369	0.745976	0.844981	0.785296	55818/4656	2
GO:0001098	GO:0001098	basal transcription machinery binding	1/412	61/18369	0.749937	0.844981	0.785296	2103	1
GO:0001099	GO:0001099	basal RNA polymerase II transcription machinery binding	1/412	61/18369	0.749937	0.844981	0.785296	2103	1
GO:0008028	GO:0008028	monocarboxylic acid transmembrane transporter activity	1/412	61/18369	0.749937	0.844981	0.785296	9123	1
GO:0016765	GO:0016765	transferase activity, transferring alkyl or aryl (other than methyl) groups	1/412	61/18369	0.749937	0.844981	0.785296	653689	1
GO:0001786	GO:0001786	phosphatidylserine binding	1/412	62/18369	0.755564	0.845419	0.785703	11314	1
GO:0048306	GO:0048306	calcium-dependent protein binding	1/412	62/18369	0.755564	0.845419	0.785703	7134	1
GO:0098631	GO:0098631	cell adhesion mediator activity	1/412	62/18369	0.755564	0.845419	0.785703	57453	1
GO:0005096	GO:0005096	GTPase activator activity	5/412	280/18369	0.755949	0.845419	0.785703	398/2151/114/11069/5999	5
GO:0005525	GO:0005525	GTP binding	7/412	382/18369	0.756839	0.845419	0.785703	51209/2794/326624/9609/643752/205/55647	7
GO:1990841	GO:1990841	promoter-specific chromatin binding	1/412	63/18369	0.761065	0.848679	0.788733	7703	1
GO:0030145	GO:0030145	manganese ion binding	1/412	65/18369	0.7717	0.859062	0.798382	108	1
GO:0005262	GO:0005262	calcium channel activity	2/412	126/18369	0.777824	0.862919	0.801967	2905/6335	2
GO:0042826	GO:0042826	histone deacetylase binding	2/412	126/18369	0.777824	0.862919	0.801967	7101/79365	2
GO:0044183	GO:0044183	protein folding chaperone	1/412	67/18369	0.781862	0.865919	0.804754	51364	1
GO:0008235	GO:0008235	metalloexopeptidase activity	1/412	68/18369	0.786772	0.868393	0.807054	130749	1
GO:0019843	GO:0019843	rRNA binding	1/412	68/18369	0.786772	0.868393	0.807054	6203	1
GO:0003725	GO:0003725	double-stranded RNA binding	1/412	70/18369	0.796265	0.877379	0.815405	7037	1
GO:0019001	GO:0019001	guanyl nucleotide binding	7/412	404/18369	0.804865	0.883853	0.821422	51209/2794/326624/9609/643752/205/55647	7
GO:0032561	GO:0032561	guanyl ribonucleotide binding	7/412	404/18369	0.804865	0.883853	0.821422	51209/2794/326624/9609/643752/205/55647	7
GO:0004521	GO:0004521	RNA endonuclease activity	1/412	74/18369	0.814004	0.889375	0.826554	6035	1
GO:0005254	GO:0005254	chloride channel activity	1/412	74/18369	0.814004	0.889375	0.826554	7439	1
GO:0042379	GO:0042379	chemokine receptor binding	1/412	74/18369	0.814004	0.889375	0.826554	6373	1
GO:0000049	GO:0000049	tRNA binding	1/412	75/18369	0.818193	0.892449	0.829411	4234	1
GO:0017018	GO:0017018	myosin phosphatase activity	1/412	76/18369	0.822287	0.89391	0.830769	333926	1
GO:0030971	GO:0030971	receptor tyrosine kinase binding	1/412	76/18369	0.822287	0.89391	0.830769	389658	1
GO:0106310	GO:0106310	protein serine kinase activity	6/412	363/18369	0.827192	0.897739	0.834327	84630/83694/816/56924/53904/167359	6
GO:0005546	GO:0005546	phosphatidylinositol-4,5-bisphosphate binding	1/412	82/18369	0.844993	0.915527	0.850858	246	1
GO:0030165	GO:0030165	PDZ domain binding	1/412	83/18369	0.848485	0.916251	0.851532	59339	1
GO:0035591	GO:0035591	signaling adaptor activity	1/412	83/18369	0.848485	0.916251	0.851532	79844	1
GO:0008135	GO:0008135	translation factor activity, RNA binding	1/412	84/18369	0.851899	0.918409	0.853538	23	1
GO:0001540	GO:0001540	amyloid-beta binding	1/412	85/18369	0.855236	0.918954	0.854044	7099	1
GO:0050660	GO:0050660	flavin adenine dinucleotide binding	1/412	85/18369	0.855236	0.918954	0.854044	150209	1
GO:0051117	GO:0051117	ATPase binding	1/412	86/18369	0.858498	0.920934	0.855884	857	1
GO:0005253	GO:0005253	monoatomic anion channel activity	1/412	87/18369	0.861687	0.92283	0.857646	7439	1
GO:0035091	GO:0035091	phosphatidylinositol binding	4/412	275/18369	0.868034	0.928096	0.86254	4900/79856/79674/246	4
GO:0019888	GO:0019888	protein phosphatase regulator activity	1/412	92/18369	0.876587	0.935699	0.869605	81706	1
GO:0016874	GO:0016874	ligase activity	2/412	165/18369	0.887751	0.94606	0.879235	164395/284716	2
GO:0030527	GO:0030527	structural constituent of chromatin	1/412	97/18369	0.889885	0.946779	0.879903	554313	1
GO:0004252	GO:0004252	serine-type endopeptidase activity	2/412	170/18369	0.897465	0.953282	0.885947	3004/2152	2
GO:0008238	GO:0008238	exopeptidase activity	1/412	102/18369	0.901753	0.956271	0.888725	130749	1
GO:0140030	GO:0140030	modification-dependent protein binding	2/412	175/18369	0.906393	0.959623	0.89184	9641/5777	2
GO:0015108	GO:0015108	chloride transmembrane transporter activity	1/412	107/18369	0.912345	0.962784	0.894777	7439	1
GO:1902936	GO:1902936	phosphatidylinositol bisphosphate binding	1/412	107/18369	0.912345	0.962784	0.894777	246	1
GO:0004843	GO:0004843	cysteine-type deubiquitinase activity	1/412	109/18369	0.916256	0.965341	0.897154	84182	1
GO:0019208	GO:0019208	phosphatase regulator activity	1/412	111/18369	0.919992	0.967706	0.899353	81706	1
GO:0101005	GO:0101005	deubiquitinase activity	1/412	115/18369	0.926974	0.973472	0.904711	84182	1
GO:0008236	GO:0008236	serine-type peptidase activity	2/412	190/18369	0.929007	0.974032	0.905231	3004/2152	2
GO:0017171	GO:0017171	serine hydrolase activity	2/412	194/18369	0.934105	0.975096	0.90622	3004/2152	2
GO:1990782	GO:1990782	protein tyrosine kinase binding	1/412	121/18369	0.936323	0.975096	0.90622	389658	1
GO:0008237	GO:0008237	metallopeptidase activity	2/412	197/18369	0.937698	0.975096	0.90622	130749/11095	2
GO:0004222	GO:0004222	metalloendopeptidase activity	1/412	122/18369	0.93776	0.975096	0.90622	11095	1
GO:0004519	GO:0004519	endonuclease activity	1/412	122/18369	0.93776	0.975096	0.90622	6035	1
GO:0008509	GO:0008509	monoatomic anion transmembrane transporter activity	1/412	123/18369	0.939166	0.975096	0.90622	7439	1
GO:0004540	GO:0004540	ribonuclease activity	1/412	124/18369	0.940539	0.975096	0.90622	6035	1
GO:0140101	GO:0140101	catalytic activity, acting on a tRNA	1/412	127/18369	0.944477	0.977617	0.908563	4234	1
GO:0019783	GO:0019783	ubiquitin-like protein peptidase activity	1/412	130/18369	0.948155	0.979861	0.910649	84182	1
GO:0005085	GO:0005085	guanyl-nucleotide exchange factor activity	2/412	227/18369	0.964746	0.995421	0.92511	5923/11069	2
GO:0030695	GO:0030695	GTPase regulator activity	6/412	495/18369	0.967851	0.99546	0.925146	398/2151/114/5923/11069/5999	6
GO:0060589	GO:0060589	nucleoside-triphosphatase regulator activity	6/412	495/18369	0.967851	0.99546	0.925146	398/2151/114/5923/11069/5999	6
GO:0016779	GO:0016779	nucleotidyltransferase activity	1/412	154/18369	0.970049	0.995508	0.92519	54855	1
GO:0016887	GO:0016887	ATP hydrolysis activity	4/412	376/18369	0.970965	0.995508	0.92519	79895/23/100130097/1244	4
GO:0043021	GO:0043021	ribonucleoprotein complex binding	1/412	161/18369	0.974482	0.997538	0.927077	283131	1
GO:0003735	GO:0003735	structural constituent of ribosome	1/412	177/18369	0.98231	0.999738	0.929121	6203	1
GO:0008234	GO:0008234	cysteine-type peptidase activity	1/412	185/18369	0.985272	0.999738	0.929121	84182	1
GO:0003714	GO:0003714	transcription corepressor activity	1/412	190/18369	0.986867	0.999738	0.929121	2023	1
GO:0004518	GO:0004518	nuclease activity	1/412	207/18369	0.991107	0.999738	0.929121	6035	1
GO:0140098	GO:0140098	catalytic activity, acting on RNA	3/412	396/18369	0.993949	0.999738	0.929121	4234/345630/6035	3
GO:0061630	GO:0061630	ubiquitin protein ligase activity	2/412	327/18369	0.995149	0.999738	0.929121	114088/6048	2
GO:0042393	GO:0042393	histone binding	1/412	241/18369	0.995927	0.999738	0.929121	85453	1
GO:0045182	GO:0045182	translation regulator activity	3/412	418/18369	0.995989	0.999738	0.929121	1719/6203/23	3
GO:0061659	GO:0061659	ubiquitin-like protein ligase activity	2/412	341/18369	0.996355	0.999738	0.929121	114088/6048	2
GO:0004175	GO:0004175	endopeptidase activity	3/412	428/18369	0.996679	0.999738	0.929121	3004/2152/11095	3
GO:0003713	GO:0003713	transcription coactivator activity	1/412	282/18369	0.998415	0.999738	0.929121	4004	1
GO:0030371	GO:0030371	translation repressor activity	1/412	302/18369	0.999	0.999738	0.929121	1719	1
GO:0004842	GO:0004842	ubiquitin-protein transferase activity	2/412	438/18369	0.999516	0.999738	0.929121	114088/6048	2
GO:0004984	GO:0004984	olfactory receptor activity	1/412	342/18369	0.999603	0.999738	0.929121	7932	1
GO:0019787	GO:0019787	ubiquitin-like protein transferase activity	2/412	467/18369	0.999738	0.999738	0.929121	114088/6048	2
