# Supplementary material for: Transcriptomic analysis of the m6A reader YTHDF2 in the maintenance and differentiation of human embryonic stem cells
Source: Stem Cells. 2025 May 26;43(7):sxaf032. doi: 10.1093/stmcls/sxaf032 (PMC12202760; doi:10.1093/stmcls/sxaf032)
Supplement: sxaf032_suppl_Supplementary_Tables_S1-S29 [file sxaf032_suppl_supplementary_tables_s1-s29.zip › Supplementary_tables_final2/Supplementary_Table22_KEGG_ID_for_DF2-KO_NPC.xlsx]

## Sheet: KEGG_NPC_DF2-KO_vs_H1_2FC_down
ID Description GeneRatio BgRatio pvalue p.adjust qvalue geneID Count
hsa04713 Circadian entrainment 17/462 97/8847 9.30249657700004e-06 0.00275353898679201 0.00240885700836001 116/3763/2904/6261/4842/9252/5592/55970/94235/2903/2893/115/817/5332/2788/59345/9722 17
hsa04390 Hippo signaling pathway 21/462 157/8847 6.30921133897998e-05 0.006317141504234 0.00552637556913785 79981/3397/999/652/653/29119/1740/392255/1496/7003/7474/1490/84962/6788/92597/154796/7048/896/85409/8324/286204 21
hsa00601 Glycosphingolipid biosynthesis - lacto and neolacto series 8/462 28/8847 6.40250828131824e-05 0.006317141504234 0.00552637556913785 10331/2525/2527/53947/2523/10690/6487/2651 8
hsa04350 TGF-beta signaling pathway 16/462 108/8847 0.000140377870024097 0.0103879623817832 0.00908762000682312 3397/652/653/79875/392255/375387/4091/3399/3547/10468/3400/4681/7048/6093/57154/92 16
hsa04727 GABAergic synapse 14/462 89/8847 0.00019062300821789 0.0112848820864991 0.00987226526770545 3763/140679/778/55970/6529/94235/774/92745/2556/18/115/6714/2788/59345 14
hsa01521 EGFR tyrosine kinase inhibitor resistance 13/462 80/8847 0.000230409118337763 0.0113668498379963 0.00994397247562979 2263/3082/5159/4763/3791/5155/5154/1950/6464/558/5156/6714/10018 13
hsa04020 Calcium signaling pathway 26/462 254/8847 0.000752897058657592 0.0318367899089496 0.0278515302901906 2066/2263/3082/2904/5159/6261/3791/778/5155/5154/4842/7424/1950/55283/489/774/2903/53373/777/2774/115/2264/817/5156/5332/3707 26
hsa04725 Cholinergic synapse 15/462 115/8847 0.000903204089634347 0.0334185513164708 0.0292352902697433 3763/1143/23533/778/1136/90993/55970/94235/774/115/817/3770/5332/2788/59345 15

## Sheet: KEGG_NPC_DF2-KO_vs_H1_2FC_up
ID Description GeneRatio BgRatio pvalue p.adjust qvalue geneID Count
hsa00010 Glycolysis / Gluconeogenesis 20/571 67/8847 3.74562355830615e-09 1.22856452712442e-06 1.12368706749185e-06 5211/83440/3098/5214/5223/2026/5106/2597/5315/55276/387712/230/5236/7167/2023/5230/2821/3939/226/3099 20
hsa04066 HIF-1 signaling pathway 24/571 109/8847 7.75447229196894e-08 8.47879288626858e-06 7.75499349353834e-06 5211/3098/5214/1978/2026/6513/4843/54583/2597/816/230/7037/2023/2056/5230/7422/3939/226/5163/112399/7099/3099/5209/2321 24
hsa00051 Fructose and mannose metabolism 13/571 34/8847 7.75499349353834e-08 8.47879288626858e-06 7.75499349353834e-06 5211/3098/5214/7264/55556/4351/230/3795/7167/226/3099/5209/5210 13
hsa01230 Biosynthesis of amino acids 19/571 75/8847 1.71825597901233e-07 1.40896990279011e-05 1.28869198425925e-05 5723/5211/84706/5214/5223/6472/2026/29968/440/65263/2597/5315/387712/230/7167/2023/113675/5230/226 19
hsa01200 Carbon metabolism 24/571 116/8847 2.6881171508061e-07 1.7634048509288e-05 1.61287029048366e-05 5723/1892/5211/83440/84706/3098/5214/5223/6472/35/2026/29968/2597/414328/5315/387712/230/7167/2023/113675/5230/2821/226/3099 24
hsa00500 Starch and sucrose metabolism 13/571 40/8847 7.01216962637622e-07 3.83331939575233e-05 3.50608481318811e-05 3098/2632/2997/55276/5236/280/5837/2821/277/278/3099/276/279 13
hsa04940 Type I diabetes mellitus 12/571 43/8847 1.12221182968621e-05 0.000525836400195824 0.000480947927008376 3108/3115/3107/1363/3111/3113/2572/3106/5798/3119/3552/3127 12
hsa01250 Biosynthesis of nucleotide sugars 10/571 37/8847 8.22858590625373e-05 0.00337372022156403 0.00308571971484515 2582/3098/7264/4351/54187/91373/55276/5236/2821/3099 10
hsa00030 Pentose phosphate pathway 8/571 31/8847 0.00060003147771501 0.0218678138545026 0.020001049257167 5211/5214/414328/55276/230/5236/2821/226 8
hsa00520 Amino sugar and nucleotide sugar metabolism 10/571 50/8847 0.001134965120966 0.0372268559676849 0.0340489536289801 2582/3098/7264/4351/54187/91373/55276/5236/2821/3099 10
hsa05332 Graft-versus-host disease 9/571 44/8847 0.0016854588209529 0.048752527628078 0.0445907264890957 3108/3115/3107/3111/3113/3106/3119/3552/3127 9
hsa05230 Central carbon metabolism in cancer 12/571 71/8847 0.00178362905956383 0.048752527628078 0.0445907264890957 8140/5211/3098/5214/5223/6513/3815/5315/3939/5163/3099/9123 12

## Sheet: KEGG_NPC_DF2-KO_vs_H1_4FC_down
ID Description GeneRatio BgRatio pvalue p.adjust qvalue geneID Count
hsa01521 EGFR tyrosine kinase inhibitor resistance 7/119 80/8847 9.4164899901606e-05 0.0196804640794356 0.0179408914549376 2263/3082/5159/4763/3791/5155/5154 7

## Sheet: KEGG_NPC_DF2-KO_vs_H1_4FC_up
ID Description GeneRatio BgRatio pvalue p.adjust qvalue geneID Count
hsa00500 Starch and sucrose metabolism 10/193 40/8847 9.28294405190014e-09 1.5727033207556e-06 1.40126532817176e-06 55276/5236/280/5837/2821/277/278/3099/276/279 10
hsa04066 HIF-1 signaling pathway 15/193 109/8847 1.17805492191431e-08 1.5727033207556e-06 1.40126532817176e-06 816/230/7037/2023/2056/5230/7422/3939/226/5163/112399/7099/3099/5209/2321 15
hsa00010 Glycolysis / Gluconeogenesis 11/193 67/8847 1.77348320511104e-07 1.57840005254883e-05 1.40634106791261e-05 55276/387712/230/5236/7167/2023/5230/2821/3939/226/3099 11
hsa00051 Fructose and mannose metabolism 7/193 34/8847 6.8867445627243e-06 0.000459690199561847 0.000409580071362024 230/3795/7167/226/3099/5209/5210 7
hsa04973 Carbohydrate digestion and absorption 7/193 52/8847 0.000122896276565701 0.00588194919141602 0.00524076687269868 5330/280/277/278/3099/276/279 7
hsa04020 Calcium signaling pathway 16/193 254/8847 0.000132178633514967 0.00588194919141602 0.00524076687269868 5330/2905/7134/816/401152/9127/8877/108/8817/552/3706/7422/114/6547/7852/2321 16
hsa04970 Salivary secretion 9/193 97/8847 0.000253552374357574 0.00967121199335319 0.00861696791049801 5330/280/108/114/277/278/276/279/4069 9
hsa04940 Type I diabetes mellitus 6/193 43/8847 0.000310403773011877 0.0103597259242714 0.00923042798693213 2572/3106/5798/3119/3552/3127 6
hsa00030 Pentose phosphate pathway 5/193 31/8847 0.000502440680701072 0.0149057401941318 0.0132808881682389 55276/230/5236/2821/226 5
hsa01200 Carbon metabolism 9/193 116/8847 0.000948372191697697 0.0253215375183285 0.0225612752972294 387712/230/7167/2023/113675/5230/2821/226/3099 9
hsa01230 Biosynthesis of amino acids 7/193 75/8847 0.00119579941527166 0.0290253130797757 0.0258613079283632 387712/230/7167/2023/113675/5230/226 7
hsa04916 Melanogenesis 8/193 101/8847 0.00158640418959738 0.0352974932185417 0.0314497672674569 7482/5330/816/6932/4157/108/114/1638 8
hsa04972 Pancreatic secretion 8/193 106/8847 0.00215863993321729 0.0443351432437705 0.0395022368345836 5330/280/108/114/277/278/276/279 8
