# Supplementary material for: Transcriptomic analysis of the m6A reader YTHDF2 in the maintenance and differentiation of human embryonic stem cells
Source: Stem Cells. 2025 May 26;43(7):sxaf032. doi: 10.1093/stmcls/sxaf032 (PMC12202760; doi:10.1093/stmcls/sxaf032)
Supplement: sxaf032_suppl_Supplementary_Tables_S1-S29 [file sxaf032_suppl_supplementary_tables_s1-s29.zip › Supplementary_tables_final2/Supplementary_Table23_GSEA_for_NPC_DF2-KO.xlsx]

## Sheet: NPC_DF2-KO_keggGSEA
ID	Description	setSize	enrichmentScore	NES	pvalue	p.adjust	qvalue	rank	leading_edge	core_enrichment
hsa00010	Glycolysis / Gluconeogenesis	26	0.7421	2.30412	0.00168067	0.107665	0.1047	1728	tags=77%	list=21%	signal=61%	3099/226/3939/2821/5230/2023/7167/5236/230/387712/55276/5315/2597/5106/2026/5223/5214/3098/83440/5211
hsa04940	Type I diabetes mellitus	14	0.738993	1.97654	0.00178253	0.107665	0.1047	1492	tags=79%	list=18%	signal=65%	3127/3552/3119/5798/3106/2572/3113/3111/1363/3107/3115
hsa05332	Graft-versus-host disease	11	0.716198	1.78029	0.00739372	0.22329	0.217142	1492	tags=73%	list=18%	signal=60%	3127/3552/3119/3106/3113/3111/3107/3115
hsa05321	Inflammatory bowel disease	15	0.677205	1.86212	0.00352113	0.132923	0.129262	1492	tags=53%	list=18%	signal=44%	3127/7099/3552/3119/3113/3111/6778/3115
hsa05330	Allograft rejection	11	0.657163	1.63355	0.0203327	0.472345	0.459338	1492	tags=64%	list=18%	signal=52%	3127/3119/3106/3113/3111/3107/3115
hsa00500	Starch and sucrose metabolism	19	0.637806	1.849	0.00171821	0.107665	0.1047	1575	tags=68%	list=19%	signal=56%	279/276/3099/278/277/2821/5837/280/5236/55276/2997/2632/3098
hsa00051	Fructose and mannose metabolism	19	0.62144	1.80156	0.00515464	0.172967	0.168204	1728	tags=68%	list=21%	signal=54%	5210/5209/3099/226/7167/3795/230/4351/55556/7264/5214/3098/5211
hsa00030	Pentose phosphate pathway	15	0.608276	1.67258	0.0193662	0.472345	0.459338	1728	tags=53%	list=21%	signal=42%	226/2821/5236/230/55276/414328/5214/5211
hsa01230	Biosynthesis of amino acids	35	0.578996	1.92594	0.00164474	0.107665	0.1047	1728	tags=51%	list=21%	signal=41%	226/5230/113675/2023/7167/230/387712/5315/2597/65263/440/29968/2026/6472/5223/5214/84706/5211
hsa04972	Pancreatic secretion	27	0.569773	1.78485	0.00838926	0.230323	0.223981	506	tags=26%	list=6%	signal=24%	279/276/278/277/114/108/280
hsa04066	HIF-1 signaling pathway	55	0.565001	2.05361	0.00157233	0.107665	0.1047	1575	tags=42%	list=19%	signal=34%	2321/5209/3099/7099/112399/5163/226/3939/7422/5230/2056/2023/7037/230/816/2597/54583/4843/6513/2026/1978/5214/3098
hsa04970	Salivary secretion	34	0.551054	1.82451	0.00329489	0.132923	0.129262	506	tags=24%	list=6%	signal=22%	4069/279/276/278/277/114/108/280
hsa01200	Carbon metabolism	53	0.516952	1.86767	0.00312989	0.132923	0.129262	1764	tags=43%	list=21%	signal=34%	3099/226/2821/5230/113675/2023/7167/230/387712/5315/414328/2597/29968/2026/35/6472/5223/5214/3098/84706/83440/5211/1892

## Sheet: NPC_DF2-KO_goGSEA
ONTOLOGY	ID	Description	setSize	enrichmentScore	NES	pvalue	p.adjust	qvalue	rank	leading_edge	core_enrichment
BP	GO:0003341	cilium movement	52	0.621514	2.21361	0.00155763	0.504505	0.504505	1897	tags=63%	list=23%	signal=49%	85438/55779/25876/151254/84074/345895/144535/51364/255101/219670/8701/200162/8382/55329/387712/79925/164395/79819/56171/84223/23639/25911/80217/144406/54768/89876/138162/221421/79846/64147/54970/25809/200373
CC	GO:0031514	motile cilium	83	0.556539	2.16992	0.00145138	0.504505	0.504505	1934	tags=49%	list=23%	signal=38%	85438/6010/259289/55779/25876/89765/151254/84074/345895/255101/219670/8701/200162/8382/55329/387712/79925/164395/79819/84223/80705/301/23639/90835/80217/6676/144406/84288/8751/4117/204/23157/89876/1069/221421/2947/79846/64147/25809/200373/4867
BP	GO:0035082	axoneme assembly	31	0.673878	2.16318	0.0015949	0.504505	0.504505	1859	tags=74%	list=22%	signal=58%	55779/25876/89765/85452/345895/51364/255101/200162/55329/79925/79819/56171/84223/23639/80217/54768/89876/138162/65999/221421/79846/54970/25809
BP	GO:0060294	cilium movement involved in cell motility	38	0.621174	2.09512	0.00156006	0.504505	0.504505	1897	tags=63%	list=23%	signal=49%	85438/55779/151254/84074/345895/144535/255101/219670/8701/55329/387712/79925/164395/84223/23639/25911/80217/144406/221421/79846/64147/54970/25809/200373
BP	GO:0030317	flagellated sperm motility	35	0.631311	2.0857	0.00156006	0.504505	0.504505	1897	tags=63%	list=23%	signal=49%	85438/55779/151254/84074/144535/255101/219670/8701/55329/387712/79925/164395/84223/23639/25911/80217/144406/79846/64147/54970/25809/200373
BP	GO:0097722	sperm motility	35	0.631311	2.0857	0.00156006	0.504505	0.504505	1897	tags=63%	list=23%	signal=49%	85438/55779/151254/84074/144535/255101/219670/8701/55329/387712/79925/164395/84223/23639/25911/80217/144406/79846/64147/54970/25809/200373
BP	GO:0001539	cilium or flagellum-dependent cell motility	41	0.604556	2.05971	0.00159744	0.504505	0.504505	1897	tags=61%	list=23%	signal=47%	85438/55779/151254/84074/345895/144535/255101/219670/8701/55329/387712/79925/164395/56171/84223/23639/25911/80217/144406/221421/79846/64147/54970/25809/200373
BP	GO:0060285	cilium-dependent cell motility	41	0.604556	2.05971	0.00159744	0.504505	0.504505	1897	tags=61%	list=23%	signal=47%	85438/55779/151254/84074/345895/144535/255101/219670/8701/55329/387712/79925/164395/56171/84223/23639/25911/80217/144406/221421/79846/64147/54970/25809/200373
BP	GO:0007156	homophilic cell adhesion via plasma membrane adhesion molecules	88	-0.453134	-2.01599	0.0031746	0.504505	0.504505	1525	tags=42%	list=18%	signal=35%	1001/56138/5797/56145/1825/56131/56139/64084/9752/56141/56107/256158/56140/57717/84966/26025/56105/56135/56136/11122/54510/56134/56132/56143/2196/56137/6091/83259/56142/56130/6092/83872/999/27328/26167/65217/1015
CC	GO:0097729	9+2 motile cilium	58	0.541147	1.97067	0.00154083	0.504505	0.504505	2370	tags=55%	list=28%	signal=40%	85438/6010/25876/89765/151254/84074/255101/219670/8701/8382/55329/387712/79925/84223/90835/80217/144406/84288/204/23157/1069/221421/2947/79846/64147/200373/11092/83538/53340/801/2622/28981
MF	GO:0005154	epidermal growth factor receptor binding	14	-0.688014	-1.96799	0.00239808	0.504505	0.504505	937	tags=36%	list=11%	signal=32%	6464/1950/2202/23624/2066
BP	GO:0099633	protein localization to postsynaptic specialization membrane	11	-0.722737	-1.94442	0.00230415	0.504505	0.504505	1268	tags=45%	list=15%	signal=39%	2239/10082/375323/9211/2066
BP	GO:0099645	neurotransmitter receptor localization to postsynaptic specialization membrane	11	-0.722737	-1.94442	0.00230415	0.504505	0.504505	1268	tags=45%	list=15%	signal=39%	2239/10082/375323/9211/2066
BP	GO:0002065	columnar/cuboidal epithelial cell differentiation	52	-0.477138	-1.91848	0.00277778	0.504505	0.504505	1961	tags=50%	list=23%	signal=38%	1021/4851/182/2247/3091/9575/6714/9139/28514/2016/5629/10468/7474/6664/5916/6659/100381270/3642/3169/653/652/168620/639/2263/23440/4760
BP	GO:0030878	thyroid gland development	10	0.772215	1.90438	0.00350877	0.504505	0.504505	1074	tags=50%	list=13%	signal=44%	7080/3213/1482/6899/2255
BP	GO:0035329	hippo signaling	27	-0.541615	-1.87476	0.00257069	0.504505	0.504505	2129	tags=56%	list=26%	signal=42%	23286/11113/26524/6714/80014/29970/154796/55841/22941/92597/6788/84962/6664/7003/79981
BP	GO:0061615	glycolytic process through fructose-6-phosphate	14	0.708343	1.8618	0.0034188	0.504505	0.504505	1728	tags=71%	list=21%	signal=57%	3099/5230/2023/7167/5315/2026/5214/3098/83440/5211
BP	GO:0061620	glycolytic process through glucose-6-phosphate	14	0.708343	1.8618	0.0034188	0.504505	0.504505	1728	tags=71%	list=21%	signal=57%	3099/5230/2023/7167/5315/2026/5214/3098/83440/5211
BP	GO:0003407	neural retina development	30	-0.522187	-1.82911	0.00263852	0.504505	0.504505	454	tags=27%	list=5%	signal=25%	24147/6096/57030/639/10083/4760/58158/30813
CC	GO:0036126	sperm flagellum	52	0.511532	1.8219	0.00311526	0.504505	0.504505	2370	tags=50%	list=28%	signal=36%	85438/6010/89765/151254/84074/255101/219670/8382/55329/387712/79925/84223/90835/144406/84288/204/23157/2947/79846/64147/200373/11092/53340/801/2622/28981
BP	GO:0006735	NADH regeneration	13	0.70331	1.82084	0.00345423	0.504505	0.504505	1728	tags=69%	list=21%	signal=55%	3099/5230/2023/7167/5315/2026/5214/3098/5211
BP	GO:0061621	canonical glycolysis	13	0.70331	1.82084	0.00345423	0.504505	0.504505	1728	tags=69%	list=21%	signal=55%	3099/5230/2023/7167/5315/2026/5214/3098/5211
BP	GO:0061718	glucose catabolic process to pyruvate	13	0.70331	1.82084	0.00345423	0.504505	0.504505	1728	tags=69%	list=21%	signal=55%	3099/5230/2023/7167/5315/2026/5214/3098/5211
BP	GO:0001578	microtubule bundle formation	51	0.505623	1.7993	0.00313972	0.504505	0.504505	2339	tags=59%	list=28%	signal=43%	55779/25876/89765/85452/345895/51364/255101/200162/55329/79925/79819/56171/84223/23639/51673/80217/827/54768/89876/138162/65999/221421/79846/54970/25809/83538/11076/4131/89796/2622
CC	GO:0070820	tertiary granule	51	0.502986	1.78992	0.00313972	0.504505	0.504505	1036	tags=25%	list=12%	signal=22%	4069/11314/5787/79930/5777/226/5236/230/79895/28988/5806/8987/5269
BP	GO:0001666	response to hypoxia	130	0.429203	1.78719	0.00134409	0.504505	0.504505	1700	tags=33%	list=20%	signal=27%	133/4504/6781/3099/5352/430/112399/7412/3552/5163/54541/7852/6547/205/26355/664/8614/7422/5230/2056/3776/2023/1735/8996/7037/857/29923/5351/5327/1141/10397/54583/1958/4843/6513/3163/8751/83990/51129/7015/7423/665/5066
BP	GO:0006165	nucleoside diphosphate phosphorylation	50	0.497396	1.76769	0.00311526	0.504505	0.504505	1734	tags=48%	list=21%	signal=38%	3099/54541/226/205/3939/2821/5230/2023/7167/5236/230/8382/387712/5315/2597/2026/5223/4830/4831/5214/3098/83440/5211/11182
BP	GO:0036293	response to decreased oxygen levels	136	0.420023	1.76663	0.00134228	0.504505	0.504505	1700	tags=32%	list=20%	signal=26%	133/4504/6781/3099/5352/430/112399/7412/3552/5163/54541/7852/6547/205/26355/664/8614/7422/5230/2056/3776/2023/1735/8996/7037/857/29923/5351/5327/1141/10397/54583/1958/4843/6513/3163/8751/6505/83990/51129/7015/7423/665/5066
BP	GO:0071456	cellular response to hypoxia	65	0.475889	1.76458	0.00305344	0.504505	0.504505	558	tags=22%	list=7%	signal=20%	4504/6781/112399/5163/6547/205/26355/664/8614/7422/5230/3776/2023/8996
CC	GO:0005930	axoneme	53	0.492756	1.76299	0.00308642	0.504505	0.504505	2676	tags=60%	list=32%	signal=41%	25876/85452/55259/345895/257236/144535/219670/8701/200162/55329/79819/56171/26206/80217/144406/54768/4117/89876/138162/221421/200373/10382/83538/84058/29922/2622/55081/118491/55036/26146/114327/27285
CC	GO:0097014	ciliary plasm	53	0.492756	1.76299	0.00308642	0.504505	0.504505	2676	tags=60%	list=32%	signal=41%	25876/85452/55259/345895/257236/144535/219670/8701/200162/55329/79819/56171/26206/80217/144406/54768/4117/89876/138162/221421/200373/10382/83538/84058/29922/2622/55081/118491/55036/26146/114327/27285
MF	GO:0016829	lyase activity	75	0.459248	1.76047	0.00147059	0.504505	0.504505	1776	tags=41%	list=21%	signal=33%	6035/79094/226/114/761/108/3067/113675/2023/7167/771/230/2572/387712/60490/1962/5106/9200/55556/79042/2026/6472/100037417/767/2982/1652/81889/113451/5066/1892/54511
BP	GO:0036294	cellular response to decreased oxygen levels	68	0.465947	1.75543	0.00298063	0.504505	0.504505	558	tags=21%	list=7%	signal=19%	4504/6781/112399/5163/6547/205/26355/664/8614/7422/5230/3776/2023/8996
BP	GO:0046939	nucleotide phosphorylation	51	0.49252	1.75267	0.00313972	0.504505	0.504505	1734	tags=47%	list=21%	signal=38%	3099/54541/226/205/3939/2821/5230/2023/7167/5236/230/8382/387712/5315/2597/2026/5223/4830/4831/5214/3098/83440/5211/11182
MF	GO:0030246	carbohydrate binding	84	0.44497	1.73909	0.00144928	0.504505	0.504505	1849	tags=35%	list=22%	signal=27%	387836/114132/3099/5352/112399/100431172/400709/226/5507/2821/648791/5509/7448/8974/5033/5806/5351/8987/374378/54583/2997/2632/5214/3098/5066/79660/5211/497190/221120
BP	GO:0070482	response to oxygen levels	149	0.381864	1.6165	0.00133511	0.504505	0.504505	1762	tags=32%	list=21%	signal=25%	133/4504/6781/3099/5352/430/112399/7412/3552/5163/54541/7852/6547/205/26355/664/8614/7422/5230/2056/3776/2023/1735/8996/7037/857/29923/5351/5327/1141/10397/54583/1958/4843/6513/3163/8751/6505/2982/83990/51129/7015/7423/665/5066/8140/2353
CC	GO:0005929	cilium	255	0.337548	1.51162	0.00249688	0.504505	0.504505	1668	tags=27%	list=20%	signal=23%	85438/6010/259289/6926/55779/25876/89765/441054/85452/389799/151254/127733/84074/55259/2821/5143/345895/257236/144535/255101/219670/8701/200162/8382/55329/857/387712/79925/164395/79819/84634/84314/56171/84223/5315/64792/166379/92565/3623/3798/80705/301/23639/26206/158135/389813/90835/84984/200728/84140/80217/6676/144406/84288/54768/8751/4117/80127/254187/204/23157/89876/138162/1069/11158/84080/28…
BP	GO:0098742	cell-cell adhesion via plasma-membrane adhesion molecules	126	-0.414364	-1.94834	0.00371747	0.520446	0.520446	1858	tags=45%	list=22%	signal=36%	9708/53827/57451/5291/286204/56101/5802/152404/7048/1001/22859/56138/5797/56145/1364/22871/1825/2239/56131/56139/64084/5789/9752/84962/56141/56107/256158/56140/57717/84966/114798/26025/56105/56135/56136/84631/11122/54510/56134/11141/56132/56143/2196/56137/6091/83259/56142/56130/6092/83872/999/27328/26167/10178/3383/65217/1015
BP	GO:0044283	small molecule biosynthetic process	197	0.35347	1.54824	0.00383632	0.523313	0.523313	1588	tags=28%	list=19%	signal=24%	133/283985/246/4837/5352/7923/2821/3706/552/5230/113675/64577/84696/7167/1558/1571/8877/4023/55818/5236/230/2572/6507/5745/51141/467/1719/29881/55276/2171/10858/301/34/5106/11001/9200/65263/1958/1468/4671/27122/56952/873/440/5860/29968/654/2026/6472/1196/83667/9420/1718/54898/114899/23541
BP	GO:0044458	motile cilium assembly	24	0.647135	1.94275	0.00489396	0.559823	0.559823	1897	tags=71%	list=23%	signal=55%	55779/144535/51364/255101/200162/55329/79925/84223/23639/80217/80127/84080/221421/79846/54970/25809/200373
BP	GO:0048665	neuron fate specification	12	-0.685942	-1.905	0.00451467	0.559823	0.559823	648	tags=50%	list=8%	signal=46%	28514/58524/3169/120237/63950/54845
CC	GO:0042611	MHC protein complex	12	0.731102	1.86328	0.00536673	0.559823	0.559823	1492	tags=75%	list=18%	signal=62%	3140/3127/3119/3106/3113/3136/3111/3107/3115
BP	GO:0007288	sperm axoneme assembly	10	0.755465	1.86307	0.00526316	0.559823	0.559823	1859	tags=90%	list=22%	signal=70%	55779/255101/55329/79925/84223/80217/79846/54970/25809
BP	GO:0002313	mature B cell differentiation involved in immune response	12	-0.666004	-1.84962	0.00451467	0.559823	0.559823	1301	tags=58%	list=16%	signal=49%	28514/604/4853/64332/4242/3956/1015
BP	GO:0046622	positive regulation of organ growth	13	-0.659026	-1.8397	0.00472813	0.559823	0.559823	1954	tags=62%	list=23%	signal=47%	4851/2247/983/7049/5292/5629/2263/2066
MF	GO:0048029	monosaccharide binding	28	0.590013	1.83414	0.00487013	0.559823	0.559823	1849	tags=54%	list=22%	signal=42%	3099/5352/112399/226/2821/8974/5033/5351/54583/2997/5214/3098/5066/5211/221120
BP	GO:0002067	glandular epithelial cell differentiation	31	-0.520354	-1.83261	0.00533333	0.559823	0.559823	1961	tags=55%	list=23%	signal=42%	1021/4851/2247/3091/9575/28514/5629/7474/5916/100381270/3642/3169/653/652/168620/2263/4760
BP	GO:0002335	mature B cell differentiation	13	-0.647571	-1.80773	0.00472813	0.559823	0.559823	1301	tags=54%	list=16%	signal=46%	28514/604/4853/64332/4242/3956/1015
BP	GO:0120316	sperm flagellum assembly	14	0.686193	1.80358	0.00512821	0.559823	0.559823	1897	tags=79%	list=23%	signal=61%	55779/144535/255101/55329/79925/84223/80217/79846/54970/25809/200373
BP	GO:0048701	embryonic cranial skeleton morphogenesis	22	-0.546014	-1.79094	0.00508906	0.559823	0.559823	2139	tags=59%	list=26%	signal=44%	4325/25836/2737/51804/7048/4323/5156/7020/860/10265/652/2263/79977
BP	GO:0006090	pyruvate metabolic process	52	0.500699	1.78331	0.0046729	0.559823	0.559823	1734	tags=46%	list=21%	signal=37%	9123/3099/5163/54541/226/3939/2821/5230/2023/7167/5236/230/387712/5315/2597/5106/2026/5223/5214/3098/83440/81889/5211/11182
BP	GO:0071453	cellular response to oxygen levels	75	0.441374	1.69195	0.00588235	0.60181	0.60181	805	tags=21%	list=10%	signal=19%	4504/6781/112399/5163/6547/205/26355/664/8614/7422/5230/3776/2023/8996/857/29923
BP	GO:0046031	ADP metabolic process	47	0.488099	1.70739	0.00625	0.627358	0.627358	1734	tags=47%	list=21%	signal=37%	3099/54541/226/205/3939/2821/5230/2023/7167/5236/230/387712/5315/2597/2026/5223/204/5214/3098/83440/5211/11182
CC	GO:1904724	tertiary granule lumen	18	0.675283	1.90108	0.00644122	0.63458	0.63458	863	tags=39%	list=10%	signal=35%	4069/5777/226/5236/230/28988/5806
BP	GO:0060421	positive regulation of heart growth	11	-0.702489	-1.88995	0.00691244	0.636973	0.636973	1954	tags=73%	list=23%	signal=56%	4851/2247/983/7049/5292/5629/2263/2066
BP	GO:0002691	regulation of cellular extravasation	10	-0.723356	-1.87275	0.00694444	0.636973	0.636973	1277	tags=70%	list=15%	signal=59%	3676/10690/2650/9435/2811/9750/3383
BP	GO:0003351	epithelial cilium movement involved in extracellular fluid movement	15	0.691108	1.84494	0.00681431	0.636973	0.636973	2589	tags=100%	list=31%	signal=69%	144535/8701/200162/8382/79925/23639/25911/80217/25809/200373/83538/53340/2622/55036/27148
CC	GO:0070069	cytochrome complex	13	0.691713	1.79081	0.00690846	0.636973	0.636973	654	tags=23%	list=8%	signal=21%	56901/84701/100128525
MF	GO:0042605	peptide antigen binding	12	0.709658	1.80863	0.00715564	0.64522	0.64522	1752	tags=75%	list=21%	signal=59%	3127/3119/3106/3113/3136/3107/3115/1718/8140
BP	GO:0042311	vasodilation	16	-0.598754	-1.77638	0.00738916	0.654528	0.654528	771	tags=38%	list=9%	signal=34%	5592/348/4842/2150/4883/4879
MF	GO:0016798	hydrolase activity	acting on glycosyl bonds	51	0.480864	1.7112	0.00784929	0.654528	0.654528	531	tags=18%	list=6%	signal=17%	4069/279/113622/276/7099/278/277/280/141
BP	GO:0006096	glycolytic process	44	0.474897	1.64324	0.00787402	0.654528	0.654528	1734	tags=45%	list=21%	signal=36%	3099/54541/226/3939/2821/5230/2023/7167/5236/230/387712/5315/2597/2026/5223/5214/3098/83440/5211/11182
BP	GO:0006757	ATP generation from ADP	44	0.474897	1.64324	0.00787402	0.654528	0.654528	1734	tags=45%	list=21%	signal=36%	3099/54541/226/3939/2821/5230/2023/7167/5236/230/387712/5315/2597/2026/5223/5214/3098/83440/5211/11182
MF	GO:0016491	oxidoreductase activity	251	0.313006	1.39971	0.00750939	0.654528	0.654528	1741	tags=26%	list=21%	signal=21%	84701/1734/283985/246/50506/5352/112399/1638/7412/10202/7923/3939/123099/7166/150209/55240/5230/121214/64577/8974/1735/1558/1571/4015/55818/100128525/5033/4696/64757/1719/5351/5959/9540/112724/64714/10858/2597/131474/34/254295/54583/1962/121642/65263/4843/873/5860/35/8309/3163/83667/7264/9420/84864/1718/3614/23081/6647/57687/1428/4718/5066/7108/79001/4257/2878
BP	GO:0010043	response to zinc ion	15	0.658584	1.75811	0.00851789	0.676346	0.676346	1804	tags=60%	list=22%	signal=47%	169026/15/7412/3795/7781/55532/4502/5066/6833
BP	GO:0031016	pancreas development	36	-0.469342	-1.71933	0.00828729	0.676346	0.676346	1301	tags=36%	list=16%	signal=31%	28514/5629/387597/7474/6659/100381270/3642/653/652/168620/7547/79971/4760
BP	GO:0019752	carboxylic acid metabolic process	327	0.296873	1.36485	0.00845411	0.676346	0.676346	1789	tags=28%	list=21%	signal=23%	283985/9123/246/284716/3099/5352/1638/7923/5163/54541/226/3939/2821/7166/552/3176/5230/3067/113675/64577/2023/84696/7167/1558/1571/4023/5236/230/2572/857/387712/6507/51141/1719/5315/414328/144193/2171/10858/301/2597/34/84879/1962/5106/11001/9200/117145/2166/65263/10295/4671/4843/55556/11000/3815/873/440/5860/29968/6513/2026/35/8309/6472/5223/83667/9420/113235/54898/5214/3098/84706/83440/81889/689…
