# Supplementary material for: Transcriptomic analysis of the m6A reader YTHDF2 in the maintenance and differentiation of human embryonic stem cells
Source: Stem Cells. 2025 May 26;43(7):sxaf032. doi: 10.1093/stmcls/sxaf032 (PMC12202760; doi:10.1093/stmcls/sxaf032)
Supplement: sxaf032_suppl_Supplementary_Tables_S1-S29 [file sxaf032_suppl_supplementary_tables_s1-s29.zip › Supplementary_tables_final2/Supplementary_Table24_target_genes_of_YTHDF2.xlsx]

## Sheet: m6A_and_DF2-target_overlap_gene
Gene_Name
GPC6
DPAGT1
MAP3K3
EXTL3
LMTK3
CREB3L1
NFE2L1
PICALM
UBE4B
MIAT
LHFPL2
HPS3
RAB20
PUS1
FANCF
NAV2
SRSF8
DUSP6
UQCR11
KIAA0753
CMTM3
ZNF609
GBA2
CACNA1H
MYEF2
HNRNPA0
DHX30
RHOT2
MAPK12
LARP1
SFPQ
TMEM50A
TPM1
VKORC1L1
MRPS26
ASRGL1
POLD3
TRMU
EIF5B
CNN2
TMEM161A
LRCH4
INO80B
MBD2
SLC44A2
ERAL1
MAPK8IP3
RSAD1
ACSS2
MPZL1
TPD52L2
EHMT1
PDGFA
KIF7
RABEPK
OVOL2
PHF21B
PCYOX1L
TTI1
DNMT3A
SIN3A
SREK1
SLC43A1
DDX19A
GON4L
ABHD11
PHACTR2
SULF1
SLC7A6OS
PTBP1
RABGAP1L
AGBL5
AEN
ZNF202
LMF2
CASKIN1
DIP2A
TIMM50
TMEM158
ARPC5
GOLGA2
PANK3
SDHAF1
PLIN3
DOT1L
POLL
WASF3
WIZ
CLU
PDCD6
MLST8
TMEM222
NAP1L2
TOLLIP
CDK16
ELK1
ANKFY1
ZNF431
ZNF205
TTC31
FZD5
KIF14
STK11
RER1
MMP17
KIF2C
YY1AP1
MBTPS1
JARID2
MLEC
ESYT2
UHRF1BP1
NPLOC4
APH1B
ING1
TXLNG
PTK7
ENSA
GSK3B
LRRC41
CCDC137
SPATA20
ARHGAP8
C6orf62
CARS2
CACNG7
ATF4
TMEM30B
FOXRED2
GRIN2D
ST3GAL2
SHARPIN
PPP2R5D
KIFC2
EIF2S1
ZER1
MIIP
PPFIA3
CHD3
TGFBRAP1
SHANK2
GADD45G
SMG1
EIF1AX
RAB35
HIRA
KATNB1
FADD
SUPT4H1
MIEN1
XRCC3
TRIM14
AKAP12
TMED4
ZNF576
UTP14C
IRS1
RAB15
DCP1A
IP6K2
CHMP7
TRMT61A
PHLDB2
CAPN5
GSPT2
PRPSAP2
MAP2K3
FOXRED1
BCAM
C19orf54
UBA3
NEU3
ZNF770
MRFAP1L1
MCM8
POFUT2
SF1
SH3BP5L
OGFR
CIRBP
ORMDL2
OSBP
WDTC1
GPR176
HK1
MAP1LC3B
CCM2
JDP2
CPNE1
SDC4
DST
GNL3
CKAP5
MAT2A
NUS1
PMPCA
ATP8B2
SLC39A3
TM9SF2
FOXJ3
NLN
GPATCH8
MBD6
PROM1
KNDC1
CKAP2
MBD4
THADA
TMEM199
URB1
TRIM71
SH2D3A
CREB3
FLNB
LTBP1
ACVR1B
RUNDC1
CCNT2
PMAIP1
ZBTB11
NARF
TIMELESS
ZNRF1
SHROOM3
TNFRSF10B
CPSF7
GRK6
PITHD1
G3BP1
RAB8B
PIAS1
PCDHA7
ICMT
CCND2
BTG1
ZNF532
INSIG1
ZNF638
PCDHGC3
ADAM17
PGS1
TEX264
GOT2
CDK5RAP3
CENPF
TMED10
PIGY
SLC9A3R2
PDK2
RBM14
PAIP2B
PEG10
CHD9
TM9SF3
RALGAPB
ZNF608
PHAX
SERPINB6
NMNAT2
MCM2
COG8
MBD1
KCTD17
SAP30
KCTD10
PPDPF
PEA15
ZNF282
UBR2
KDM5B
DDX5
TSSC2
DHCR7
C6orf120
LRP10
SIPA1
PODXL
RALGDS
PTPN21
FCGRT
METTL23
POU2F1
PPP2R5A
FIG4
ZNF644
POLR3D
SENP3
RANGRF
AAMP
PRR11
MLXIP
SCO1
CTU1
PTAR1
CCDC14
STK11IP
SGSM2
ZNF397
GRB10
WDR37
PEX16
TOX3
RAP2A
CARM1
DNAJA2
IMP4
FJX1
RNF34
GMPS
SLC39A6
DYNLL2
STX5
ROBO1
LRRC20
TXN2
KIAA1109
TUBB6
NUMBL
ANXA7
UBIAD1
OSBPL8
SEMA4D
STRN3
DNAJC3
GEMIN8
PRPF38B
CLK3
PLCB3
PLEKHH1
CELF1
DCTN5
UNC5D
HMGB3
ZMYM4
SPATS2
HIRIP3
SF3A1
RAD54L
LUC7L3
ESYT1
YME1L1
ERCC6L
GIGYF1
EIF1
CTSD
FUS
ZNF121
ADCY3
LITAF
OGG1
SDF2L1
ZNF280D
GCDH
ARHGAP5
SIN3B
MSH6
CERS6
CHKB
PHF19
SNRNP35
ZBTB7A
NOLC1
SLC38A7
PHF23
MAP3K11
BIRC2
GABARAPL1
TNFRSF21
PTPN9
MARS2
USP9Y
UCK1
JAM3
ARHGAP21
NCOR2
SRGAP2
OTX2
CHD1L
THUMPD1
MAPK8IP1
POLE3
SAC3D1
TNRC18
FXN
UBE2I
FBXW5
TMEM214
RAB7A
IFNGR2
CIB2
USP13
ITGA7
MBD3
FAM107B
SNX19
CTNNAL1
MRPL16
GGA2
LRRFIP1
CHD7
SMG9
ZC3HAV1
SETMAR
WDR82
GAA
ATG3
DLGAP4
R3HCC1
MRPS9
IMMT
PHF12
TADA2B
ADAT3
SLC7A8
TP53RK
PPRC1
GRID2
RGL3
CSK
CHCHD4
FADS2
ARFIP2
TMEM175
STX6
DLGAP3
P2RY1
ELOVL6
MARK3
YTHDF3
RPF1
TOP2B
TNIP2
MGA
MED27
CTTNBP2NL
PRKAR2B
MTMR14
MAU2
STIP1
YDJC
MAK16
MORC3
PHF8
EIF1B
ZFAND6
GLB1L3
EPB41L1
HTRA2
ILF3
ZNF331
ZNF131
OGDHL
DCP2
CHSY1
SKA2
MKLN1
SPRY2
PLXNB2
FAM131B
CDC42BPB
CHKB-CPT1B
GLT8D1
PAK1
FUT11
KLHL7
MAD2L1BP
EP400
PLEKHH3
DOCK1
PARP14
KIAA0895L
TSSC4
CLIP3
NUDT9
GINS1
NF2
COX10
ELK3
PTOV1
BCAS3
HDHD2
PEX26
SLC35B2
PEX14
RANBP3
MAP7D3
SUPT5H
PIF1
PREX1
CCDC86
PXN
NRTN
FAM193B
ANKS6
BTN2A2
SMARCC1
C14orf119
AMD1
JAG1
MTAP
AS3MT
PTCD1
DAGLB
OPA3
NOP14
SLC35A4
ZNF827
ZNF423
B3GALT6
KAT7
BTBD3
RNPEPL1
PRRT3
ANKRD27
AFG3L1P
CDV3
GRAMD4
CTDSPL
CAPN10
HDAC3
EIF2B1
TM7SF3
UBXN1
IRAK1
ARHGAP12
C1orf109
SHQ1
UTP18
PRKAR1B
TJP2
HMGXB4
ATG13
MYD88
FAM118B
MED6
PARP1
SNHG14
MCAT
SBK1
TMEM8B
SH3GLB1
E4F1
SLC25A38
ERC1
LETMD1
NUDCD2
STX16
FKBP5
SERPINF1
ADD3
NEK6
NSRP1
PAAF1
NCOR1
CEBPG
ZNF76
RREB1
STK4
PLEKHO2
MCM3AP
EPPK1
CERS4
PTK2
WDR18
PPP1R8
EPN2
DGKQ
NR2F6
GNPTAB
PLS3
PNMA1
ABCA7
MTCH1
ATG4B
SUOX
CEP192
MTOR
GTPBP1
AACS
ZNF160
MPHOSPH10
ACSL4
MAFG
FOXO1
ETV5
ISOC2
ANKLE2
KHDRBS1
ABHD4
TEAD1
LDLRAP1
FBXO5
RAB10
FEN1
INO80E
RBM17
SDC3
GMCL1
NIPBL
C6orf132
TRIM37
CYB561
FURIN
MOSPD3
ATG2A
RBMX
GLI1
MPV17L2
EXT1
GNPDA1
ZNF276
CHURC1-FNTB
USP10
NAGLU
PDXP
FOXD3
ETV4
MEPCE
UPF1
B4GALT5
NONO
FAM171A2
ZFYVE27
CDC42EP1
DNAJC10
WDR43
NUDT16L1
MYC
TPCN1
SON
TIAF1
RBM23
CYB5B
ALMS1
THAP11
PPM1G
ENTPD6
GLCCI1
HMGCS1
FBXW2
NUP85
RIMS3
FHL3
AJUBA
EPHA2
NMT1
DOK4
ATP6AP1
SV2A
AGAP1
PLEKHO1
ZNF232
BPTF
TES
MRPL49
NR1D2
RALBP1
GATAD1
TMEM41B
CENPT
SRSF2
CABLES2
TRAPPC12
EXD2
RFC2
MARCKSL1
SEC24C
PDPK1
APBB1
FBN2
REV1
AIF1L
VPS54
EXOC7
LYPLA2
C5orf24
KIF20B
MAGED1
ROCK2
TRIM56
PQBP1
LIN52
TACO1
GSS
SRF
SGSH
EIF4B
SIX5
SCYL2
LARP6
GRHL2
UBE2R2
CCNA2
MINK1
ZNF787
TNPO2
MAN1A2
SIKE1
AKIRIN1
BRAP
HSPA14
ZNF777
VAC14
CGN
SPAST
SMAD7
TYSND1
PLEKHA8
TTLL4
ORC1
GTF2E1
ZNF512B
GPX8
FOXK2
MAP1S
TBC1D4
MAPRE1
SLC29A1
BASP1
LRIG2
GTPBP2
SRRM1
GOLM1
GNA12
TRMT5
NCOA5
ECE1
COPG2
MDM4
LMNB1
TERF2
ZNF274
GPC3
GPR161
CBY1
NEFM
CCNL2
MPST
ZNF589
ATXN7L1
SREBF2
XPR1
CBX6
PPAT
RASA1
CDCA5
DGKD
SMARCA1
DPPA4
GPN3
NTS
MCFD2
GIPC1
EML4
AKAP8
SEC61A1
NOL10
UTRN
HNRNPA2B1
NCLN
GAMT
SSBP3
CLDN19
SNRNP200
NUSAP1
LATS1
ZNF362
JUN
ZFR2
SYS1-DBNDD2
FHDC1
NID1
SCARB1
FAM149B1
SEC62
MAP3K7
WDR24
RRAGA
TSPAN5
CNPPD1
DMXL1
ATP6V0E1
ASCC2
AHCYL2
ZNF302
UBE3A
PML
ZBED6
THAP4
GOPC
LUZP1
HYAL2
PIEZO1
GET4
SOX12
GTSE1
PITPNA
NECAP2
SCYL1
STK36
SALL2
ZNF217
HEXA
UBXN6
KDELR2
RAB24
KTI12
CHERP
NUP205
NXT1
RBM25
ZBTB34
ACSL3
TUBB2B
COPS7A
DAZAP2
HEXIM1
UHRF1
HTR7
GPR107
RAB11FIP4
HTT
RBM26
SPG7
BTBD6
ARF6
SCAMP4
DNAJC14
ERCC5
ZNF445
ATXN1L
CHST10
NUP50
ZFHX2
SYNGR2
ZNF22
CYP51A1
DUS3L
IL17RD
DHX57
KCNQ2
CTDP1
ARHGEF7
ARAF
TERF1
ANO6
MLLT10
HNRNPUL2
H6PD
AFAP1
RPTOR
ASTN2
MPP2
RND3
TAF7
METTL13
PPP6R1
UBTD2
MED25
TSPYL4
BCL2L11
RBBP8
AGPAT4
NAV1
GPSM1
CALM3
CPOX
PCDHGA11
RMND5A
POFUT1
LRRC8D
DIRAS1
APEX2
TRIM6
GNG5
MEA1
FAM193A
SNX12
KIF18B
B4GALT2
PMEL
MYSM1
PRRC2C
RPL36
SLC33A1
POLR1A
DVL2
SLC38A2
CNOT6
COL1A1
PYGL
FAF2
RPSA
EXOC2
TRAK1
TPRA1
ABI2
MSI2
TAF6
ZC3H4
USP6NL
ETV3
ZNHIT2
FAM53C
UBE2H
SERBP1
ATP6V0C
ARL16
MMP25
COL27A1
DCAF5
PRKD2
RNF145
SEMA6A
IPO7
TOB2
TSPYL1
RBPJ
ZNF317
PDZD4
CDK5RAP2
EIF3B
RCBTB1
CCNK
KIDINS220
MEIS3
BTN2A1
COIL
POLG
PRKX
YIPF2
NRBP2
CHKA
SLC20A1
ASB6
PSME4
ERCC2
NEIL1
TWF2
ADAMTS19
NAPG
DHX29
RIF1
HEBP2
SPEN
AP4M1
POLDIP2
LAD1
KCMF1
CLIP2
CLINT1
ICA1
PHC2
TTC7A
TOR2A
ST6GAL1
CYYR1
NRSN2
CCDC107
TCEAL2
TMEM167A
TGFB1
BAZ1B
CNNM3
POLR1D
LHPP
FH
ZIC5
SH3PXD2B
TSC22D1
SENP2
PPIL2
AFF1
NACC1
SETD1A
TELO2
FAM20B
GIGYF2
CDC25B
CCND1
CDC34
TSPAN14
FNDC3A
TEAD2
FBXO44
NKTR
MZF1
EXOSC4
ZNF821
OBSL1
GLUL
NUDCD3
TPP1
CLEC16A
ERRFI1
SSBP4
SOX2
EAF1
UMPS
TCEAL8
WDR33
SMYD5
LRIG1
PCDHA4
LAMB2
RCL1
NFX1
PYGO2
RAP1GAP2
CERK
INPP5E
SNRNP70
SMURF1
CUL1
CASC3
CPD
IFT140
ACBD6
ABCC5
TULP3
PIK3CB
KLHL23
TRAF7
TUB
TYRO3
C6orf89
WRAP53
DEDD2
PIK3R2
PTPRS
NAPA
PRRC2B
SCAMP2
CDH24
PTGFRN
RAB22A
RNPC3
LRP1
LIN28B
SLC25A23
AKT1S1
CMTM4
RTN4R
BAG5
RAB43
NRBF2
CCNB2
RASSF8
GOLGA4
SLC2A10
ITPR3
MXRA8
CRCP
ABCA11P
WDR73
VEGFA
CPZ
F2R
DPY19L3
RNF185
SLC35F2
POLR1C
STK38
XPOT
HIP1
CES2
DBF4B
ECHDC3
PPCS
ZBTB1
PCDH18
LAMA1
ERCC3
TMCO3
YPEL3
SRSF11
AEBP1
GALM
RAD9A
MIA3
WASF2
MIS18A
MBOAT1
LRP3
UTP3
ZNF511
TSKU
HMGN4
CALD1
SLC2A8
VEGFB
GXYLT1
SKP2
UBE2Q1
MARVELD1
SAFB2
YEATS2
KIF22
TEAD4
PHLDB1
GTF3C1
SNX9
TCF3
PRKG1
NAA40
NPC1
PDCD2
USP53
OGT
DBNDD2
SOCS6
RNGTT
CELSR3
CORO1C
RPN1
PHLDA1
ZNF784
RANBP10
CHPF2
JAGN1
PPIF
TIMM8A
STIM1
CD46
URM1
SLC25A39
ZFYVE9
UBE2G1
VPS37C
SMARCD1
RASL10B
MSL1
APH1A
RECQL
ZC3H10
NCOA4
CD164
ZHX2
SRCAP
SIK3
PHKA2
QSOX1
QSER1
ERLIN1
USP14
FCHSD1
UBN1
OTUB1
DAPK3
NAGA
CDH3
AEBP2
SRSF5
CHMP2A
AKAP13
KLHL9
HMCN1
RALA
MICALL1
GMEB2
CLPTM1L
GRTP1
PARP4
CWC22
BIN3
NCKAP5L
COASY
PRKCZ
UCHL1
KIF20A
MTPN
METTL2A
NADSYN1
FAT1
TAF13
RAB2B
RFNG
FASTKD5
ATXN7L3B
ATP2A3
ZNF628
MYADM
EIF2AK4
MFSD5
ZMPSTE24
TPM2
JPH3
PIK3R4
YIPF3
SUZ12
MARK4
PKN2
EZH1
ASXL2
LIMD1
COL6A1
GALNT10
NNAT
ARHGAP39
GOLGA7
TMEM167B
TLN1
LPCAT3
NES
PDRG1
IRS2
MIB2
YWHAG
F11R
BABAM1
TUBG1
ABL2
MEN1
RHBDF2
SH2B3
PRR14
SACM1L
ZNF320
SMS
RHBDF1
CCS
NPEPL1
PTPRG
USO1
CDC7
ETFDH
CARD8
MTHFR
HAUS5
LRRTM4
SOCS2
PNPLA6
FAHD2B
DEPDC1B
PPWD1
TTC9C
RALGPS2
PDE5A
KDM5D
EPHX1
UNC13B
HEATR6
MEF2A
TMEM39A
ZCCHC17
NDRG4
CDC37
COG7
CDKN1A
FBXO46
ACTR1B
SUN1
USP22
CCDC8
SLBP
MTMR3
FGD5
MSMO1
PITPNM1
FLAD1
RNF20
NDUFAF1
RTN4
STRADA
LBH
MTMR12
LAMC1
TTL
CYFIP2
EPS15
ARMCX6
BNIP3
TBC1D14
MASTL
RIMKLB
SCAF11
MSL2
DNMT1
CSNK1G2
GPRC5C
TUG1
RBM7
SLC6A8
BRMS1
MAVS
NOTCH3
SART3
PLEKHJ1
ZBTB3
SNX21
PACSIN3
MRPS30
UST
TAF8
STXBP1
CCDC97
BMPR1A
MAGEF1
PCDHGB7
CEP57
MTMR4
DNAJB12
TMEM160
SFSWAP
ORAI3
ACD
MICAL1
MRPL38
TP73-AS1
MYH10
ANAPC1
SSR3
AAGAB
PEX11B
RBM22
MALAT1
PPP2R1B
SPINT1
KCTD15
COMMD7
KLHL25
MRPL15
CELSR2
ZNF146
RALGPS1
NFIL3
AKNA
TMED9
ARAP1
PAF1
DLG4
ZKSCAN1
CNTROB
GMPPA
EVI5L
ZNF655
SEC16A
KDM2A
SVIL
LRRC59
ZFP62
ELOVL5
TUBGCP6
PCDHB2
CBFA2T2
MTMR1
KPNB1
TMEM132B
DHDDS
MYO10
SUPV3L1
CLP1
DDX42
UBA6
SEMA5B
FIGN
ZMIZ1
NLK
ZDHHC4
L1CAM
RFX5
PLA2G15
ZNF395
VCP
LDB2
TSC1
CCDC88A
NCKIPSD
RSBN1L
CERS5
BUD13
AKAP10
E2F4
MRPS2
SEC23IP
CASP9
STARD10
NFATC3
XPO1
CAPN2
STARD3
CBX3
FLVCR1
DDX27
CTCF
GEMIN4
PCDHA2
BLOC1S2
LGALSL
PDZD8
DARS2
FBXL19
SYN1
METAP1
TOMM22
CENPO
ZFP64
VLDLR
HSPA9
LETM1
NBAS
OSBPL11
KIF1A
OPA1
SUMF2
PRKD3
VANGL1
FEM1C
NINJ1
TBC1D20
SNAP47
ANKRD9
OSBPL10
NXN
TRAM2
MED29
KANSL2
PAN2
DNAAF2
TMEM120B
ZSWIM1
PCDHGB6
ATG9A
CUL4A
PAQR6
DDIT4
MFAP1
RAB8A
SPTLC1
LDOC1
FAM120AOS
VBP1
DYRK2
GGA3
TRPC4AP
MAF1
FKBP10
SLC44A1
IPO9
PLP1
KCTD2
STUB1
BRAT1
PTDSS1
MTF2
CHMP2B
LLPH
EARS2
GNS
DYNC1H1
TSEN54
MDM2
RANBP6
ALG11
SETX
C17orf58
SRPK1
ZSWIM6
PDIA4
SLC16A5
PDE6D
ZBTB7B
DNAJC16
POLE
IMP3
SEMA3F
DSN1
ZFR
GPATCH3
PRKCQ
PSMF1
FEM1A
TOP1
C16orf91
DOCK9
BAP1
FAM53B
TNK2
MYBBP1A
FBXO11
RAP2C
MIF4GD
SLMAP
SLC7A1
NR2C2AP
FKBP8
PSIP1
SUMO3
PSMD1
CDK12
SPECC1L
SMG5
ARRDC4
JUP
PTPRZ1
EPHB4
MOB4
HGS
PWWP2A
PC
CGGBP1
SH3BP4
ANKRD13C
FSTL1
SH3D19
NUCB1
ECSIT
ZDHHC22
WDR27
SLC25A25
CLASP1
EPB41L4B
PCGF3
PHC1
FBXO30
TERT
MAST2
GRN
SNAPC2
C19orf25
LPAR2
ODF2
TSFM
ZNF618
UBE2O
PRMT6
GAL3ST1
SIRT3
TGFBR1
CNDP2
AHCYL1
PRKCG
CLDN4
MAPKAPK2
PGPEP1
WFIKKN1
NDST1
SDC1
SENP1
SULF2
BEX1
RPN2
ERP29
DCTN4
ANKRD11
CANT1
LARP4
OSBPL2
MRPS27
ATXN10
PRRT2
ALKBH5
OIP5-AS1
RBFA
MTFP1
CSNK1E
ATCAY
SMARCA5
GSTM4
ANAPC2
ZBED5
PARS2
USP34
EIF4E2
C1orf35
FANCG
TMEM98
KIF26A
TBL1XR1
ENGASE
SEL1L3
CCDC50
ADD2
MXD3
SRSF7
PLAGL2
FAM189A2
TPST2
TOR1A
PPP1R9B
TRIM59
SCD
PHF10
KANSL3
XXYLT1
EIF5
HDAC7
LMNA
DMKN
INO80C
SGPL1
HHLA3
GFPT2
FBXO22
KHSRP
PCNT
CDC42EP2
ZMYM3
AMT
LASP1
GNAI2
NDOR1
CCDC120
TSPAN17
DEDD
FANCL
ALS2
NLGN4Y
FDPS
WAC
SLC50A1
FNTA
LRP5
RPUSD2
SF3B3
RIMS4
GATAD2A
DVL1
PCDHGB4
ZNF195
RPA1
ANKRD28
TRIM44
ZNF384
EHD1
PILRB
CCNI
STEAP3
AVL9
ZSCAN18
PEX13
CCDC51
VTI1B
ZNF275
SH3PXD2A
LARP4B
CHST14
TMEM203
MCM10
SHPK
METTL14
SBF1
RIPK1
FLYWCH1
TMEM44
BLCAP
CFDP1
DDX59
EYA3
FRAT2
C11orf49
PARD6G
ATP1B1
SAR1A
ZZEF1
MYCBP2
KRBA1
TRAFD1
BTRC
DSE
PTGIS
MACF1
ZNF775
MAGI1
SLC35B4
PNPLA3
CCDC88C
ARMCX3
SETD1B
ZIK1
URB2
E2F7
PIKFYVE
MKNK2
EPB41
NDRG3
PCDHA3
CIAPIN1
FBXO41
CYTH1
VGLL4
PRR14L
WIPI2
C7orf26
CMTM6
LRFN4
MPHOSPH8
AGRN
FN3KRP
LEFTY1
SRP68
ADNP
FAM171A1
TSC22D4
CDK2
ARHGEF40
ZW10
STK40
PBXIP1
CEP85
ATP6V0D1
TRIM5
SP3
PPAN
VSIG10
CDKN1B
RRBP1
DGCR6L
CLCN3
C19orf48
STAT5B
CNP
KDM4A
MID1
UBQLN2
CERCAM
FLNC
PLEKHG3
CCT6A
SLC45A4
FAM110A
STX3
ARHGEF12
NR4A1
GPN2
ULK1
GDF11
ALKBH4
STK16
AHSA1
TMUB2
DUSP22
SMC3
TAOK2
PGRMC2
TUT1
USP28
PACS2
SLC9A1
CASKIN2
NCAPH2
KBTBD7
WDR41
CENPB
MTPAP
HNRNPUL1
NCAPD2
SEMA6B
SALL4
NR6A1
PLAA
POGZ
SIK2
HNRNPU
KIAA1522
SMC1A
SCRN2
IDS
SIGIRR
SMG6
NUP153
ST14
ZC3H11A
IGF1R
TDP2
PASK
BCR
MAPK1IP1L
SCARF2
BCL2L2-PABPN1
NLRX1
SLC27A1
PRPF4B
HNRNPC
FAM104A
SPAG5
TRIO
TNS3
ITGA5
AKAP1
HAGHL
BBX
NET1
ANKHD1
AMPD2
DNAJC21
ARL5B
SLC25A13
ISY1
ZSCAN10
ABL1
METTL16
PHKB
BACH1
SNX11
DDX55
SLC41A1
N4BP2
SIPA1L3
TARS2
NCS1
HSPG2
ASH2L
TMEM184C
HES6
RHBDD3
STAT6
ALDH3A2
KIAA2013
MAN2A1
ADAM23
SMUG1
DHRS13
TRIOBP
WRNIP1
KDM5C
BCKDK
NEDD4L
RCN3
PRICKLE1
EFNB3
RLF
SOX4
C22orf39
LGR4
TMEM143
BCL2L2
RPL28
ALG12
ENTPD4
USP39
AP3S2
MARCKS
CCDC117
RMI1
SMARCD2
SLC38A1
PHKG2
DDX47
TMEM198
VAV2
NSUN2
TTPAL
KLHL36
PRNP
USP12
EMG1
CHAC1
GRPR
APBB2
CERS1
GSTCD
GMPPB
SWAP70
NAA16
TAB2
ZNF646
PAK4
PRDM14
SMC4
BRK1
CAPN1
AMMECR1
MNT
TATDN2
BRF1
PHF5A
PRPF38A
IRGQ
PVR
STMN3
IGSF9
SOS1
TLE3
CARD11
DYM
SMAD3
COTL1
CTR9
GPC2
CSDE1
XPO5
ERVMER34-1
KIAA1958
EHD4
RPS29
SHC1
RTN2
TBC1D9B
RSF1
MYO1E
RAB11B
NUDT16
RAD50
GLB1
CEBPZ
DHX35
PRSS8
PGM3
NUDT14
TXLNA
CNOT2
MMP14
RANBP9
RAB9A
RNF146
KDM5A
MAP3K4
CTBP1
ARHGEF25
NDST2
NSFL1C
NOP2
TST
SLAIN1
GUSBP11
SLC12A4
EIF6
SPTBN1
ABCB8
XPO6
RPS6KA2
TRIM45
CRBN
FGF2
JPH4
TSPAN9
SDHC
LONP2
TMF1
KCTD20
MEIS3P1
MED28
GNAS
GYPC
SMO
FGD1
BRPF3
ELP3
MEX3C
CMAS
ANAPC13
AP3D1
SCAF8
FAM98A
DDX3Y
IRF2BP1
PWWP2B
GINS4
TMEM128
MEX3B
PNO1
DIS3L2
TBC1D2B
ARID1B
CS
NCAPG
ZNF664
SLC37A3
PCDHA12
WDR6
LCK
KIAA0040
GRAMD1A
DTL
LYRM4
THRAP3
ZNF90
RNF26
ZFAND3
ZNF649
PTCD3
NLE1
UBR5
PPIL1
NSUN7
RMI2
PA2G4
SERPINB9
RAD54L2
BLM
CTBP2
CCNJ
SYVN1
MRPS21
MAP1B
YWHAB
IGF2R
ZNF286A
ABCF2
SLC35E1
GRPEL2
PGP
PLEKHG2
RERE
AUTS2
PPIG
IFRD2
BMS1
[truncated: 2,333 more rows]

## Sheet: targets_of_hESC_DF2-ADAR_rep1
Gene_name	Num_edit_sites	Avg_edting	Features	Edit_percent_read_str	Identifier_str
SNHG14	109	2.3	INTRON;INTRON;INTRON;INTRON;INTRON;INTRON;INTRON;INTRON;INTRON;INTRON;INTRON;INTRON;INTRON;INTRON;INTRON;INTRON;INTRON;INTRON;INTRON;INTRON;INTRON;INTRON;INTRON;INTRON;INTRON;INTRON;INTRON;INTRON;INTRON;INTRON;INTRON;INTRON;INTRON;INTRON;INTRON;INTRON;INTRON;INTRON;INTRON;INTRON;INTRON;INTRON;INTRON;INTRON;INTRON;EXON;INTRON;INTRON;INTRON;INTRON;INTRON;INTRON;INTRON;INTRON;INTRON;INTRON;INTRON;IN…	4.8%_21r;4.2%_24r;3.3%_30r;2.9%_34r;1.2%_84r;2.7%_73r;2.0%_50r;1.6%_62r;1.2%_81r;1.8%_57r;1.7%_59r;1.8%_56r;2.2%_45r;2.7%_37r;1.6%_62r;1.5%_67r;1.0%_97r;1.0%_101r;1.6%_61r;3.4%_59r;1.6%_64r;2.2%_45r;1.5%_68r;1.7%_58r;2.0%_50r;2.1%_48r;1.6%_61r;2.4%_84r;1.8%_113r;1.7%_117r;1.2%_82r;1.4%_71r;2.4%_85r;1.6%_62r;1.3%_77r;2.0%_51r;2.1%_47r;1.3%_80r;2.1%_48r;1.6%_64r;1.1%_93r;1.0%_98r;1.1%_95r;1.0%_100r…	chr15_24965468;chr15_24966144;chr15_24984523;chr15_24984888;chr15_24986531;chr15_24986703;chr15_24986742;chr15_24986869;chr15_24986963;chr15_24987096;chr15_24988538;chr15_24988547;chr15_24988889;chr15_24989290;chr15_24989949;chr15_24990257;chr15_24990619;chr15_24990665;chr15_24991121;chr15_24991337;chr15_24991381;chr15_24992194;chr15_24992296;chr15_24992405;chr15_24992730;chr15_24992932;chr15_249…
PLEC	81	2.1	EXON;EXON;EXON;EXON;EXON;EXON;EXON;EXON;EXON;EXON;EXON;EXON;EXON;EXON;EXON;EXON;EXON;EXON;EXON;EXON;EXON;EXON;EXON;EXON;EXON;EXON;EXON;EXON;EXON;EXON;EXON;EXON;EXON;EXON;EXON;EXON;EXON;EXON;EXON;EXON;EXON;EXON;EXON;EXON;EXON;EXON;EXON;EXON;EXON;EXON;EXON;EXON;EXON;EXON;EXON;EXON;EXON;EXON;EXON;EXON;EXON;EXON;EXON;EXON;EXON;EXON;EXON;EXON;EXON;EXON;EXON;EXON;EXON;EXON;EXON;EXON;EXON;EXON;EXON;EXON…	2.1%_48r;2.2%_46r;2.2%_89r;1.3%_75r;1.3%_75r;1.4%_69r;3.5%_57r;1.4%_69r;1.4%_73r;1.4%_74r;2.0%_98r;1.0%_99r;1.0%_102r;1.0%_102r;1.1%_92r;1.1%_94r;2.7%_74r;1.2%_83r;1.1%_90r;1.5%_65r;1.6%_63r;1.6%_64r;1.7%_60r;1.8%_56r;1.5%_68r;1.4%_70r;1.3%_77r;2.4%_82r;2.9%_68r;1.3%_79r;1.3%_76r;2.7%_73r;1.3%_76r;1.8%_55r;1.4%_73r;2.7%_74r;1.5%_67r;1.6%_62r;1.4%_72r;1.0%_97r;1.4%_72r;1.3%_76r;1.8%_111r;1.7%_58r;…	chr8_143915298;chr8_143915320;chr8_143915439;chr8_143915692;chr8_143915751;chr8_143915984;chr8_143916007;chr8_143916139;chr8_143916154;chr8_143916164;chr8_143916545;chr8_143916554;chr8_143916789;chr8_143916819;chr8_143916831;chr8_143917395;chr8_143917480;chr8_143917494;chr8_143917704;chr8_143917791;chr8_143917887;chr8_143918373;chr8_143918376;chr8_143918384;chr8_143918597;chr8_143918661;chr8_1439…
LNCPRESS2	64	3.5	EXON;INTRON;INTRON;INTRON;INTRON;INTRON;INTRON;INTRON;INTRON;INTRON;INTRON;INTRON;INTRON;INTRON;INTRON;INTRON;INTRON;INTRON;INTRON;INTRON;INTRON;INTRON;INTRON;INTRON;INTRON;INTRON;INTRON;INTRON;INTRON;INTRON;INTRON;INTRON;INTRON;INTRON;INTRON;INTRON;INTRON;INTRON;INTRON;INTRON;INTRON;INTRON;INTRON;INTRON;INTRON;INTRON;INTRON;INTRON;INTRON;INTRON;INTRON;INTRON;INTRON;INTRON;INTRON;INTRON;INTRON;IN…	1.3%_80r;2.3%_43r;1.7%_58r;4.5%_22r;4.3%_46r;3.6%_28r;1.8%_55r;1.7%_58r;1.5%_68r;2.4%_41r;2.0%_49r;4.5%_22r;4.3%_23r;2.6%_39r;3.1%_64r;1.2%_82r;1.2%_81r;1.8%_55r;2.2%_46r;2.1%_48r;2.9%_35r;3.1%_32r;3.6%_28r;7.7%_26r;2.6%_38r;2.7%_37r;2.6%_38r;2.8%_36r;2.4%_41r;2.3%_43r;2.8%_36r;4.0%_25r;3.2%_31r;1.9%_54r;2.6%_38r;2.8%_36r;2.3%_43r;7.1%_42r;2.6%_39r;1.7%_58r;1.8%_55r;2.0%_50r;12.0%_50r;26.0%_50r;5…	chr4_92263169;chr4_92263570;chr4_92264425;chr4_92264845;chr4_92265243;chr4_92265344;chr4_92265785;chr4_92265807;chr4_92265897;chr4_92266783;chr4_92268649;chr4_92270682;chr4_92270710;chr4_92271644;chr4_92271832;chr4_92271871;chr4_92271881;chr4_92272082;chr4_92272366;chr4_92272373;chr4_92272468;chr4_92272691;chr4_92272759;chr4_92272766;chr4_92273348;chr4_92273455;chr4_92273484;chr4_92273591;chr4_92…
MKI67	53	1.6	EXON;EXON;EXON;EXON;EXON;EXON;EXON;EXON;EXON;EXON;EXON;EXON;EXON;EXON;EXON;EXON;EXON;EXON;EXON;EXON;EXON;EXON;EXON;EXON;EXON;EXON;EXON;EXON;EXON;EXON;EXON;EXON;EXON;EXON;EXON;EXON;EXON;EXON;EXON;EXON;EXON;EXON;EXON;EXON;EXON;EXON;EXON;EXON;EXON;EXON;EXON;EXON;EXON	2.3%_44r;2.4%_42r;4.8%_21r;1.8%_55r;1.7%_58r;1.1%_89r;1.1%_87r;2.2%_91r;1.1%_93r;1.2%_85r;1.3%_77r;1.2%_81r;1.2%_85r;1.6%_62r;2.5%_80r;1.1%_90r;1.2%_83r;1.1%_89r;2.4%_84r;1.2%_82r;1.2%_82r;1.0%_96r;1.4%_70r;1.3%_79r;1.3%_75r;1.1%_87r;2.2%_91r;1.4%_70r;1.2%_82r;1.2%_83r;1.2%_83r;1.7%_60r;2.3%_43r;2.9%_69r;1.2%_84r;1.0%_98r;2.5%_79r;1.4%_72r;1.3%_79r;1.4%_71r;1.1%_88r;1.2%_84r;1.1%_87r;1.2%_84r;1.2…	chr10_128096994;chr10_128097034;chr10_128097847;chr10_128098123;chr10_128098128;chr10_128098540;chr10_128099054;chr10_128101327;chr10_128101487;chr10_128101544;chr10_128101591;chr10_128101609;chr10_128102655;chr10_128102736;chr10_128102837;chr10_128102944;chr10_128103727;chr10_128103754;chr10_128104069;chr10_128104434;chr10_128104435;chr10_128104532;chr10_128104712;chr10_128105349;chr10_128105470…
LINC00678	52	3.5	INTRON;INTRON;INTRON;INTRON;INTRON;INTRON;INTRON;INTRON;INTRON;INTRON;INTRON;INTRON;INTRON;INTRON;INTRON;INTRON;INTRON;INTRON;INTRON;INTRON;INTRON;INTRON;INTRON;INTRON;INTRON;INTRON;INTRON;INTRON;INTRON;INTRON;INTRON;INTRON;INTRON;INTRON;INTRON;INTRON;INTRON;INTRON;INTRON;INTRON;INTRON;INTRON;INTRON;INTRON;INTRON;INTRON;INTRON;INTRON;INTRON;INTRON;INTRON;INTRON	3.1%_32r;3.7%_54r;1.9%_54r;4.9%_41r;2.2%_46r;2.1%_48r;3.0%_33r;2.7%_37r;3.3%_30r;3.0%_66r;3.3%_30r;1.2%_82r;1.3%_79r;1.6%_61r;2.0%_51r;2.7%_37r;4.8%_42r;1.6%_128r;1.1%_91r;1.2%_83r;3.1%_64r;1.4%_74r;9.4%_53r;10.0%_20r;2.9%_35r;3.2%_62r;10.2%_59r;1.4%_69r;1.5%_68r;1.4%_71r;1.3%_77r;2.1%_48r;2.1%_48r;1.9%_53r;1.0%_97r;22.4%_98r;1.0%_98r;1.0%_103r;2.5%_40r;4.9%_41r;2.5%_40r;5.6%_36r;3.0%_33r;3.5%_57…	chr11_27618197;chr11_27619060;chr11_27619229;chr11_27619433;chr11_27619848;chr11_27619923;chr11_27620400;chr11_27620672;chr11_27620812;chr11_27621246;chr11_27622180;chr11_27622453;chr11_27622565;chr11_27623007;chr11_27623531;chr11_27623792;chr11_27629160;chr11_27629293;chr11_27629561;chr11_27629850;chr11_27630082;chr11_27630124;chr11_27630222;chr11_27630332;chr11_27630421;chr11_27630596;chr11_276…
ANKRD11	50	2.3	EXON;EXON;EXON;EXON;EXON;EXON;EXON;EXON;EXON;EXON;EXON;EXON;EXON;EXON;EXON;EXON;EXON;EXON;EXON;EXON;EXON;EXON;EXON;EXON;EXON;EXON;EXON;EXON;EXON;EXON;EXON;EXON;EXON;EXON;EXON;EXON;EXON;EXON;INTRON;INTRON;INTRON;EXON;INTRON;INTRON;INTRON;INTRON;INTRON;INTRON;INTRON;INTRON	2.8%_109r;1.0%_105r;3.0%_66r;1.5%_65r;1.8%_57r;1.5%_67r;3.1%_64r;2.0%_49r;2.3%_44r;1.5%_68r;2.4%_83r;1.1%_93r;1.0%_105r;1.0%_104r;1.0%_100r;1.4%_72r;1.2%_82r;2.5%_80r;1.3%_75r;1.3%_76r;1.6%_62r;1.3%_76r;1.4%_74r;2.3%_43r;1.2%_84r;1.0%_96r;2.2%_91r;1.7%_59r;2.0%_50r;2.2%_46r;2.0%_49r;1.5%_67r;1.5%_67r;2.1%_48r;1.4%_71r;5.0%_40r;4.1%_49r;9.1%_22r;4.4%_45r;2.9%_34r;2.4%_42r;1.0%_97r;1.6%_62r;4.0%_25…	chr16_89279733;chr16_89279838;chr16_89280002;chr16_89280003;chr16_89280261;chr16_89280521;chr16_89280533;chr16_89280659;chr16_89280701;chr16_89280783;chr16_89280816;chr16_89280969;chr16_89281066;chr16_89281074;chr16_89281079;chr16_89281288;chr16_89281323;chr16_89281344;chr16_89281371;chr16_89281913;chr16_89281958;chr16_89282015;chr16_89282038;chr16_89283042;chr16_89283499;chr16_89283533;chr16_892…
PHF21B	45	2.6	EXON;EXON;EXON;EXON;EXON;EXON;EXON;EXON;EXON;EXON;EXON;EXON;INTRON;INTRON;INTRON;INTRON;INTRON;INTRON;INTRON;INTRON;INTRON;INTRON;INTRON;INTRON;INTRON;INTRON;INTRON;INTRON;INTRON;INTRON;INTRON;INTRON;INTRON;INTRON;INTRON;INTRON;INTRON;INTRON;INTRON;INTRON;INTRON;INTRON;INTRON;EXON;EXON	4.5%_44r;1.9%_52r;2.1%_48r;1.7%_58r;1.4%_70r;2.8%_36r;2.4%_41r;1.9%_52r;1.4%_72r;1.7%_59r;1.7%_58r;1.4%_73r;2.1%_47r;2.4%_42r;6.9%_29r;7.4%_27r;3.8%_26r;2.7%_37r;2.2%_45r;4.2%_48r;1.9%_54r;2.9%_35r;1.9%_52r;2.2%_45r;2.0%_49r;2.6%_39r;1.6%_64r;1.6%_61r;3.7%_27r;2.0%_50r;1.9%_54r;1.6%_64r;2.0%_101r;2.4%_85r;3.4%_29r;5.1%_59r;3.8%_53r;2.0%_49r;2.4%_42r;2.0%_51r;2.1%_47r;2.1%_47r;3.0%_33r;3.9%_51r;2.…	chr22_44881365;chr22_44881423;chr22_44881566;chr22_44882150;chr22_44882719;chr22_44883089;chr22_44883094;chr22_44883139;chr22_44883281;chr22_44916456;chr22_44916463;chr22_44916564;chr22_44969024;chr22_44973647;chr22_44974541;chr22_44974657;chr22_44976704;chr22_44979074;chr22_44979122;chr22_44979310;chr22_44979328;chr22_44979633;chr22_44980349;chr22_44980849;chr22_44983359;chr22_44983587;chr22_449…
MEGF8	43	1.8	EXON;EXON;EXON;EXON;EXON;EXON;EXON;EXON;EXON;EXON;EXON;EXON;EXON;EXON;EXON;EXON;EXON;EXON;EXON;EXON;EXON;EXON;EXON;EXON;EXON;EXON;EXON;EXON;EXON;EXON;EXON;EXON;EXON;EXON;EXON;EXON;EXON;EXON;EXON;EXON;EXON;EXON;EXON	2.0%_51r;1.7%_58r;2.0%_49r;2.4%_41r;3.2%_31r;1.6%_62r;1.7%_60r;3.1%_64r;1.9%_52r;2.4%_41r;1.9%_52r;1.9%_54r;1.9%_53r;1.9%_54r;1.3%_76r;1.1%_91r;1.0%_100r;1.1%_92r;1.1%_93r;1.7%_60r;1.1%_89r;3.3%_60r;1.5%_67r;1.2%_85r;1.1%_87r;2.5%_81r;2.0%_99r;1.0%_98r;1.9%_54r;2.0%_50r;1.0%_104r;1.3%_80r;1.0%_98r;1.0%_104r;2.2%_90r;1.0%_98r;1.6%_64r;1.7%_58r;1.6%_61r;1.2%_81r;1.3%_78r;1.1%_88r;5.0%_20r	chr19_42325767;chr19_42325840;chr19_42325914;chr19_42326102;chr19_42326122;chr19_42335148;chr19_42336067;chr19_42336070;chr19_42336188;chr19_42336247;chr19_42344778;chr19_42344804;chr19_42348403;chr19_42348411;chr19_42349649;chr19_42350194;chr19_42350246;chr19_42350284;chr19_42350319;chr19_42353840;chr19_42353950;chr19_42356860;chr19_42362486;chr19_42363100;chr19_42363132;chr19_42368509;chr19_423…
CELF1	42	1.4	EXON;EXON;EXON;EXON;EXON;EXON;EXON;EXON;EXON;EXON;EXON;EXON;EXON;EXON;EXON;EXON;EXON;EXON;EXON;EXON;EXON;EXON;EXON;EXON;EXON;EXON;EXON;EXON;EXON;EXON;EXON;EXON;EXON;EXON;EXON;EXON;EXON;EXON;EXON;EXON;EXON;EXON	2.0%_49r;1.9%_52r;1.2%_85r;1.0%_99r;1.2%_163r;1.6%_63r;1.0%_102r;1.3%_77r;2.2%_93r;1.1%_89r;2.0%_49r;1.2%_84r;1.1%_88r;1.1%_92r;1.1%_90r;1.2%_84r;1.3%_79r;1.2%_86r;1.0%_102r;1.1%_91r;1.8%_56r;1.3%_80r;1.4%_73r;3.1%_65r;1.6%_61r;1.1%_90r;2.0%_102r;1.4%_70r;1.4%_71r;1.4%_69r;1.4%_69r;1.1%_91r;1.0%_103r;1.1%_91r;1.3%_76r;3.7%_54r;1.1%_88r;1.0%_97r;1.0%_102r;1.1%_91r;1.1%_94r;1.1%_91r	chr11_47466080;chr11_47466081;chr11_47466329;chr11_47466658;chr11_47466838;chr11_47467683;chr11_47467869;chr11_47468045;chr11_47468164;chr11_47468235;chr11_47468706;chr11_47468807;chr11_47469176;chr11_47469276;chr11_47469308;chr11_47469500;chr11_47469515;chr11_47469721;chr11_47469946;chr11_47469998;chr11_47470129;chr11_47470566;chr11_47470639;chr11_47470883;chr11_47470905;chr11_47470989;chr11_474…
BCL9L	39	1.8	EXON;EXON;EXON;EXON;EXON;EXON;EXON;EXON;EXON;EXON;EXON;EXON;EXON;EXON;EXON;EXON;EXON;EXON;EXON;EXON;EXON;EXON;EXON;EXON;EXON;EXON;EXON;EXON;EXON;EXON;EXON;EXON;EXON;EXON;EXON;EXON;EXON;EXON;EXON	1.3%_75r;1.3%_78r;1.3%_75r;1.3%_78r;1.0%_99r;1.0%_98r;1.3%_75r;1.4%_69r;1.5%_65r;1.4%_72r;1.5%_66r;1.3%_76r;1.4%_73r;2.6%_76r;1.4%_69r;1.6%_62r;1.6%_64r;1.6%_64r;1.7%_58r;2.7%_37r;3.2%_31r;2.0%_50r;2.0%_51r;1.7%_59r;2.9%_69r;1.6%_63r;4.8%_62r;1.9%_53r;1.3%_79r;1.3%_76r;1.7%_58r;3.8%_53r;1.9%_52r;2.6%_38r;1.6%_63r;1.6%_63r;1.6%_63r;1.8%_57r;1.0%_98r	chr11_118896857;chr11_118896955;chr11_118897001;chr11_118897023;chr11_118897150;chr11_118897242;chr11_118897283;chr11_118897334;chr11_118898612;chr11_118898648;chr11_118898717;chr11_118898762;chr11_118898870;chr11_118898887;chr11_118898969;chr11_118899064;chr11_118899097;chr11_118899099;chr11_118899177;chr11_118899356;chr11_118899414;chr11_118900846;chr11_118900854;chr11_118900882;chr11_118901006…
FAT1	39	1.7	EXON;EXON;EXON;EXON;EXON;EXON;EXON;EXON;EXON;EXON;EXON;EXON;EXON;EXON;EXON;EXON;EXON;EXON;EXON;EXON;EXON;EXON;EXON;EXON;EXON;EXON;EXON;EXON;EXON;EXON;EXON;EXON;EXON;EXON;EXON;EXON;EXON;EXON;EXON	1.1%_95r;1.1%_92r;1.0%_104r;1.4%_143r;1.4%_139r;1.4%_141r;1.0%_103r;2.4%_85r;1.1%_88r;1.1%_87r;1.1%_95r;1.1%_89r;2.2%_91r;2.2%_93r;1.5%_65r;1.3%_76r;1.4%_70r;1.4%_72r;1.2%_86r;1.4%_74r;1.4%_72r;1.1%_87r;1.7%_58r;1.5%_67r;3.4%_59r;1.8%_55r;1.3%_75r;1.4%_69r;1.5%_66r;3.8%_53r;1.9%_52r;2.5%_40r;2.0%_49r;1.5%_67r;1.5%_66r;2.4%_41r;1.5%_67r;2.6%_39r;3.5%_57r	chr4_186588516;chr4_186588863;chr4_186588954;chr4_186596770;chr4_186596787;chr4_186596804;chr4_186597117;chr4_186598066;chr4_186598087;chr4_186599917;chr4_186600048;chr4_186601312;chr4_186601318;chr4_186603300;chr4_186603754;chr4_186603870;chr4_186603886;chr4_186611611;chr4_186613251;chr4_186617842;chr4_186618009;chr4_186618171;chr4_186618324;chr4_186618547;chr4_186618573;chr4_186618766;chr4_1866…
DOT1L	38	1.9	EXON;EXON;EXON;EXON;EXON;EXON;EXON;EXON;EXON;EXON;EXON;EXON;EXON;EXON;EXON;EXON;EXON;EXON;EXON;EXON;EXON;INTRON;INTRON;INTRON;INTRON;INTRON;INTRON;INTRON;EXON;EXON;EXON;EXON;EXON;EXON;EXON;EXON;EXON;EXON	1.7%_60r;1.7%_60r;2.2%_91r;1.1%_92r;2.1%_97r;1.1%_95r;1.1%_92r;1.1%_89r;1.1%_95r;1.2%_86r;1.7%_59r;1.2%_82r;1.6%_64r;3.3%_60r;1.6%_64r;3.1%_64r;1.1%_91r;1.4%_72r;1.0%_101r;2.1%_94r;2.8%_71r;1.8%_55r;1.8%_57r;3.0%_33r;3.6%_28r;3.4%_29r;2.3%_43r;1.4%_70r;1.3%_78r;2.6%_76r;1.4%_73r;1.5%_66r;3.8%_53r;1.6%_64r;1.8%_55r;2.1%_48r;2.0%_50r;3.3%_30r	chr19_2191110;chr19_2191113;chr19_2210652;chr19_2210704;chr19_2210724;chr19_2216358;chr19_2216371;chr19_2222018;chr19_2222031;chr19_2222223;chr19_2222349;chr19_2222434;chr19_2223398;chr19_2223410;chr19_2226206;chr19_2226208;chr19_2226429;chr19_2226478;chr19_2226955;chr19_2226997;chr19_2227117;chr19_2227722;chr19_2227914;chr19_2228435;chr19_2228450;chr19_2228453;chr19_2228961;chr19_2229739;chr19_2…
PRR12	38	1.8	EXON;EXON;EXON;EXON;EXON;EXON;EXON;EXON;EXON;EXON;EXON;EXON;EXON;EXON;EXON;EXON;EXON;EXON;EXON;EXON;EXON;EXON;EXON;EXON;EXON;EXON;EXON;EXON;EXON;EXON;EXON;EXON;EXON;EXON;EXON;EXON;EXON;EXON	1.3%_80r;2.9%_70r;1.4%_69r;1.6%_63r;2.3%_44r;2.3%_43r;4.3%_47r;1.7%_60r;1.7%_59r;3.3%_30r;3.2%_31r;3.7%_54r;1.6%_64r;1.0%_105r;1.5%_67r;1.7%_60r;1.6%_63r;2.3%_86r;1.6%_128r;1.7%_115r;1.8%_111r;1.2%_82r;1.0%_96r;1.1%_94r;1.9%_106r;1.0%_100r;2.7%_75r;2.7%_73r;2.2%_46r;1.1%_87r;1.2%_81r;1.3%_80r;1.1%_93r;1.0%_101r;1.1%_95r;1.3%_78r;1.0%_97r;1.6%_63r	chr19_49594758;chr19_49594769;chr19_49594812;chr19_49594903;chr19_49595105;chr19_49595109;chr19_49595147;chr19_49595774;chr19_49595779;chr19_49596044;chr19_49596049;chr19_49596137;chr19_49596421;chr19_49596459;chr19_49596815;chr19_49596971;chr19_49597006;chr19_49597117;chr19_49597338;chr19_49597438;chr19_49597445;chr19_49597570;chr19_49597795;chr19_49597844;chr19_49599458;chr19_49599576;chr19_495…
BPTF	37	1.8	EXON;EXON;EXON;EXON;EXON;EXON;EXON;EXON;EXON;EXON;EXON;EXON;EXON;EXON;EXON;EXON;EXON;EXON;EXON;EXON;EXON;EXON;EXON;EXON;EXON;EXON;EXON;EXON;EXON;EXON;EXON;EXON;EXON;EXON;EXON;EXON;EXON	4.3%_23r;4.5%_22r;1.8%_56r;1.4%_70r;1.2%_83r;1.5%_68r;1.1%_89r;1.0%_102r;1.0%_98r;1.6%_63r;1.1%_87r;1.2%_82r;1.2%_86r;1.1%_90r;1.2%_81r;1.1%_95r;1.0%_100r;1.6%_64r;1.6%_61r;1.4%_69r;2.2%_92r;1.0%_99r;1.1%_95r;1.9%_108r;2.2%_90r;1.1%_92r;1.3%_78r;1.2%_82r;1.7%_59r;1.7%_59r;3.6%_56r;1.7%_60r;2.8%_72r;2.1%_47r;2.0%_50r;3.5%_57r;1.8%_57r	chr17_67825682;chr17_67825943;chr17_67826177;chr17_67854000;chr17_67854155;chr17_67874872;chr17_67874977;chr17_67891969;chr17_67891981;chr17_67911062;chr17_67911435;chr17_67912297;chr17_67912372;chr17_67913001;chr17_67913133;chr17_67928401;chr17_67928552;chr17_67940581;chr17_67940588;chr17_67940609;chr17_67944251;chr17_67945543;chr17_67945549;chr17_67945612;chr17_67945750;chr17_67945774;chr17_679…
GSE1	37	1.7	EXON;EXON;EXON;EXON;EXON;EXON;EXON;EXON;EXON;EXON;EXON;EXON;EXON;EXON;EXON;EXON;EXON;EXON;EXON;EXON;EXON;EXON;EXON;EXON;EXON;EXON;EXON;EXON;EXON;EXON;EXON;EXON;EXON;EXON;EXON;EXON;EXON	1.4%_70r;1.4%_74r;1.3%_78r;2.9%_70r;1.0%_102r;1.1%_94r;1.1%_88r;2.0%_50r;1.0%_101r;1.2%_81r;1.0%_100r;1.0%_105r;1.1%_88r;1.0%_103r;1.3%_80r;1.5%_67r;1.0%_103r;1.2%_83r;1.2%_86r;2.4%_82r;1.4%_73r;1.1%_93r;1.1%_88r;1.5%_65r;1.5%_66r;1.9%_53r;2.0%_49r;2.1%_95r;3.3%_61r;2.0%_50r;1.8%_55r;3.8%_52r;1.7%_60r;1.3%_79r;2.9%_34r;2.8%_36r;1.9%_53r	chr16_85633984;chr16_85633993;chr16_85634024;chr16_85648673;chr16_85654298;chr16_85654372;chr16_85654376;chr16_85655815;chr16_85657498;chr16_85661208;chr16_85661345;chr16_85661417;chr16_85661488;chr16_85661522;chr16_85661747;chr16_85663437;chr16_85663520;chr16_85666163;chr16_85666173;chr16_85666178;chr16_85666301;chr16_85668225;chr16_85672548;chr16_85672935;chr16_85673005;chr16_85673905;chr16_856…
NECTIN1	37	1.7	EXON;EXON;EXON;EXON;EXON;EXON;EXON;EXON;EXON;EXON;EXON;EXON;EXON;EXON;EXON;EXON;EXON;EXON;EXON;EXON;EXON;EXON;EXON;EXON;EXON;EXON;EXON;EXON;EXON;EXON;EXON;EXON;EXON;EXON;EXON;EXON;EXON	1.7%_58r;2.7%_74r;1.4%_72r;1.0%_97r;3.2%_62r;1.8%_55r;1.5%_65r;1.3%_80r;1.0%_97r;1.4%_73r;2.5%_40r;1.5%_66r;1.4%_71r;2.0%_100r;1.2%_85r;1.3%_76r;1.5%_68r;1.5%_67r;1.7%_59r;2.2%_46r;1.7%_58r;2.0%_51r;1.8%_56r;2.4%_85r;1.2%_84r;2.7%_74r;1.2%_85r;1.1%_95r;1.4%_74r;1.0%_101r;2.4%_83r;1.6%_64r;1.4%_74r;1.3%_75r;1.4%_71r;2.2%_46r;2.7%_37r	chr11_119661197;chr11_119661242;chr11_119661297;chr11_119661562;chr11_119661700;chr11_119661720;chr11_119661962;chr11_119662053;chr11_119662243;chr11_119662477;chr11_119663071;chr11_119663187;chr11_119663254;chr11_119663338;chr11_119663459;chr11_119663464;chr11_119663526;chr11_119663960;chr11_119664000;chr11_119664311;chr11_119664421;chr11_119664605;chr11_119665041;chr11_119665185;chr11_119665254…
RNF213	36	2	EXON;EXON;EXON;EXON;EXON;EXON;EXON;EXON;EXON;EXON;EXON;EXON;EXON;EXON;EXON;EXON;EXON;EXON;EXON;EXON;EXON;EXON;EXON;EXON;EXON;EXON;EXON;EXON;EXON;EXON;EXON;EXON;EXON;EXON;EXON;EXON	2.6%_39r;3.4%_58r;1.8%_55r;2.3%_43r;2.0%_50r;1.9%_52r;1.8%_57r;2.0%_51r;1.4%_70r;1.1%_87r;1.1%_94r;1.6%_62r;3.2%_62r;1.4%_74r;3.4%_59r;2.7%_37r;1.8%_57r;1.4%_69r;1.3%_77r;1.6%_63r;2.2%_92r;1.4%_74r;2.4%_42r;2.1%_48r;1.6%_64r;2.0%_49r;2.0%_49r;2.1%_48r;1.4%_72r;3.0%_66r;2.7%_37r;2.4%_42r;1.7%_60r;1.7%_59r;1.8%_55r;2.7%_37r	chr17_80339623;chr17_80339686;chr17_80339904;chr17_80345816;chr17_80346067;chr17_80346195;chr17_80346297;chr17_80346483;chr17_80346575;chr17_80346606;chr17_80346628;chr17_80346778;chr17_80346948;chr17_80347578;chr17_80347756;chr17_80347809;chr17_80347913;chr17_80347971;chr17_80347992;chr17_80372571;chr17_80373120;chr17_80376478;chr17_80381601;chr17_80385087;chr17_80386732;chr17_80389205;chr17_803…
ANKRD10	35	2.3	EXON;EXON;EXON;EXON;EXON;EXON;INTRON;EXON;INTRON;INTRON;INTRON;INTRON;INTRON;INTRON;INTRON;INTRON;INTRON;INTRON;INTRON;INTRON;INTRON;INTRON;INTRON;INTRON;INTRON;INTRON;INTRON;INTRON;INTRON;INTRON;INTRON;INTRON;INTRON;INTRON;INTRON	2.4%_41r;1.8%_57r;1.6%_64r;2.4%_82r;1.1%_93r;2.1%_96r;2.6%_38r;1.0%_102r;1.3%_76r;3.6%_56r;1.3%_78r;1.1%_90r;2.1%_48r;1.8%_56r;1.1%_92r;6.9%_29r;3.4%_58r;4.5%_22r;4.0%_25r;1.8%_55r;2.0%_49r;2.1%_47r;3.7%_54r;2.1%_47r;1.3%_79r;1.2%_83r;1.1%_87r;1.6%_62r;2.6%_76r;1.8%_56r;1.9%_53r;2.3%_44r;1.8%_55r;1.7%_60r;4.3%_46r	chr13_110878897;chr13_110879240;chr13_110879563;chr13_110879591;chr13_110879742;chr13_110879772;chr13_110893496;chr13_110894167;chr13_110894231;chr13_110894659;chr13_110895815;chr13_110895858;chr13_110897093;chr13_110897485;chr13_110897672;chr13_110898034;chr13_110898640;chr13_110898938;chr13_110898949;chr13_110899266;chr13_110899499;chr13_110899656;chr13_110900226;chr13_110902243;chr13_110902543…
IGF1R	35	2.2	EXON;EXON;EXON;EXON;EXON;EXON;EXON;EXON;EXON;EXON;EXON;EXON;EXON;EXON;EXON;EXON;EXON;EXON;EXON;EXON;EXON;EXON;EXON;EXON;EXON;EXON;EXON;EXON;EXON;EXON;EXON;EXON;EXON;EXON;EXON	2.3%_44r;3.6%_28r;1.6%_62r;3.2%_62r;5.0%_40r;2.9%_35r;2.7%_37r;1.4%_73r;3.9%_51r;3.1%_64r;1.5%_68r;2.2%_46r;3.1%_32r;1.4%_70r;2.9%_70r;2.6%_39r;3.1%_32r;2.2%_45r;1.2%_86r;1.3%_78r;3.4%_29r;2.1%_48r;1.4%_74r;1.4%_71r;1.1%_89r;1.2%_84r;1.5%_65r;2.0%_49r;1.7%_59r;1.5%_67r;1.9%_52r;1.9%_53r;1.8%_55r;1.8%_57r;1.3%_75r	chr15_98648705;chr15_98648890;chr15_98649096;chr15_98649179;chr15_98649299;chr15_98649330;chr15_98707769;chr15_98891536;chr15_98913230;chr15_98939350;chr15_98957276;chr15_98957482;chr15_98957763;chr15_98958140;chr15_98958282;chr15_98958834;chr15_98959066;chr15_98959281;chr15_98959562;chr15_98959571;chr15_98959753;chr15_98960539;chr15_98960782;chr15_98960788;chr15_98961013;chr15_98961033;chr15_989…
NOTCH1	35	2.1	EXON;EXON;EXON;EXON;EXON;EXON;EXON;EXON;EXON;EXON;EXON;EXON;EXON;EXON;EXON;EXON;EXON;EXON;EXON;EXON;EXON;EXON;EXON;EXON;EXON;EXON;EXON;EXON;EXON;EXON;EXON;EXON;EXON;EXON;EXON	2.9%_34r;3.8%_26r;1.5%_68r;2.9%_70r;2.7%_75r;1.4%_69r;2.6%_78r;1.3%_77r;1.6%_63r;2.9%_70r;2.1%_47r;1.9%_54r;1.5%_67r;1.8%_57r;1.6%_61r;2.9%_69r;1.5%_67r;2.0%_50r;1.0%_103r;2.4%_85r;1.2%_84r;2.3%_86r;1.9%_54r;1.6%_62r;1.4%_73r;1.9%_52r;1.7%_59r;1.9%_52r;2.7%_75r;1.3%_77r;1.9%_53r;1.5%_67r;3.8%_52r;3.6%_56r;1.5%_68r	chr9_136495507;chr9_136495591;chr9_136496226;chr9_136496556;chr9_136496791;chr9_136496952;chr9_136497070;chr9_136497107;chr9_136497498;chr9_136497535;chr9_136499134;chr9_136499163;chr9_136500574;chr9_136500792;chr9_136500816;chr9_136501802;chr9_136501886;chr9_136502369;chr9_136504925;chr9_136505361;chr9_136505384;chr9_136505387;chr9_136505756;chr9_136505760;chr9_136505807;chr9_136506789;chr9_1365…
ATP2A2	34	1.7	EXON;EXON;EXON;EXON;EXON;EXON;EXON;EXON;EXON;EXON;EXON;EXON;EXON;EXON;EXON;EXON;EXON;EXON;EXON;EXON;EXON;EXON;EXON;EXON;EXON;EXON;EXON;EXON;EXON;EXON;EXON;EXON;EXON;EXON	3.9%_51r;1.0%_199r;1.1%_87r;1.1%_87r;1.4%_69r;2.3%_43r;2.4%_41r;1.3%_78r;2.0%_98r;2.8%_72r;2.6%_39r;1.3%_79r;2.6%_76r;1.9%_107r;2.3%_88r;1.4%_72r;1.5%_67r;1.5%_65r;2.9%_70r;1.6%_61r;1.4%_70r;1.4%_70r;1.0%_102r;1.1%_91r;1.1%_89r;1.2%_83r;1.2%_84r;1.3%_75r;1.9%_105r;1.1%_93r;1.1%_89r;1.1%_92r;1.0%_96r;2.4%_123r	chr12_110281342;chr12_110281774;chr12_110347020;chr12_110347021;chr12_110347025;chr12_110347040;chr12_110347042;chr12_110347237;chr12_110347674;chr12_110347993;chr12_110348491;chr12_110348638;chr12_110348748;chr12_110348953;chr12_110349033;chr12_110349075;chr12_110349093;chr12_110349415;chr12_110349417;chr12_110349449;chr12_110349561;chr12_110349562;chr12_110349614;chr12_110349927;chr12_110349946…
PLXNA1	34	1.9	EXON;EXON;EXON;EXON;EXON;EXON;EXON;EXON;EXON;EXON;EXON;EXON;EXON;EXON;EXON;EXON;EXON;EXON;EXON;EXON;EXON;EXON;EXON;EXON;EXON;EXON;EXON;EXON;EXON;EXON;EXON;EXON;EXON;EXON	2.7%_37r;1.4%_69r;3.2%_63r;1.6%_62r;2.1%_48r;1.3%_78r;2.9%_68r;1.2%_84r;2.2%_45r;1.3%_77r;3.4%_59r;1.3%_76r;1.0%_102r;1.7%_58r;1.6%_61r;1.4%_73r;1.3%_77r;2.1%_48r;1.3%_78r;1.4%_72r;1.2%_82r;1.8%_57r;2.6%_39r;2.4%_42r;2.2%_46r;1.5%_66r;1.3%_75r;1.0%_101r;1.1%_92r;2.4%_84r;1.6%_62r;1.6%_63r;3.0%_66r;3.7%_27r	chr3_126983247;chr3_126988624;chr3_126989220;chr3_126989556;chr3_127012063;chr3_127016535;chr3_127016553;chr3_127017570;chr3_127018350;chr3_127022183;chr3_127022291;chr3_127028199;chr3_127028316;chr3_127029953;chr3_127032397;chr3_127034131;chr3_127034146;chr3_127034364;chr3_127034603;chr3_127034764;chr3_127034779;chr3_127034818;chr3_127034944;chr3_127035810;chr3_127036117;chr3_127036551;chr3_1270…
RERE	34	1.7	EXON;EXON;EXON;EXON;EXON;EXON;EXON;EXON;EXON;EXON;EXON;EXON;EXON;EXON;EXON;EXON;EXON;EXON;EXON;EXON;EXON;EXON;EXON;EXON;EXON;EXON;EXON;EXON;EXON;EXON;EXON;EXON;EXON;EXON	2.3%_44r;1.1%_90r;1.0%_98r;1.1%_91r;1.5%_68r;1.4%_69r;1.2%_82r;1.6%_64r;1.9%_52r;2.0%_50r;3.5%_57r;1.2%_81r;1.1%_89r;2.1%_94r;1.6%_128r;1.7%_120r;1.7%_121r;1.7%_118r;1.0%_104r;3.2%_63r;1.8%_57r;1.7%_58r;2.4%_42r;1.6%_62r;1.5%_67r;3.6%_56r;2.7%_75r;1.2%_81r;1.2%_84r;1.2%_82r;1.1%_90r;1.2%_82r;1.3%_80r;1.8%_56r	chr1_8352500;chr1_8352691;chr1_8352739;chr1_8352913;chr1_8353157;chr1_8353605;chr1_8353775;chr1_8354204;chr1_8354747;chr1_8355525;chr1_8355545;chr1_8356112;chr1_8356151;chr1_8356203;chr1_8358315;chr1_8358337;chr1_8358491;chr1_8358608;chr1_8358696;chr1_8359918;chr1_8359942;chr1_8360180;chr1_8360611;chr1_8360843;chr1_8360869;chr1_8360994;chr1_8361096;chr1_8361120;chr1_8361145;chr1_8361154;chr1_8362…
EP300	33	1.5	EXON;EXON;EXON;EXON;EXON;EXON;EXON;EXON;EXON;EXON;EXON;EXON;EXON;EXON;EXON;EXON;EXON;EXON;EXON;EXON;EXON;EXON;EXON;EXON;EXON;EXON;EXON;EXON;EXON;EXON;EXON;EXON;EXON	1.6%_62r;1.5%_65r;1.4%_74r;1.2%_85r;1.5%_66r;1.4%_71r;1.9%_53r;1.5%_65r;2.4%_84r;1.1%_88r;1.1%_92r;1.1%_90r;2.3%_87r;2.3%_86r;1.3%_76r;1.4%_73r;1.2%_83r;2.1%_96r;1.0%_96r;1.1%_94r;2.1%_96r;1.1%_91r;2.0%_99r;1.1%_92r;1.1%_91r;1.1%_89r;1.1%_94r;1.0%_96r;1.1%_92r;1.1%_89r;1.0%_105r;1.5%_65r;4.8%_21r	chr22_41117415;chr22_41117685;chr22_41117751;chr22_41141181;chr22_41149879;chr22_41149919;chr22_41150055;chr22_41150155;chr22_41157340;chr22_41170546;chr22_41176859;chr22_41176879;chr22_41177334;chr22_41177344;chr22_41177433;chr22_41177442;chr22_41177688;chr22_41177748;chr22_41177749;chr22_41177761;chr22_41177767;chr22_41177829;chr22_41177944;chr22_41178075;chr22_41178083;chr22_41178102;chr22_411…
HCFC1	33	1.5	EXON;EXON;EXON;EXON;EXON;EXON;EXON;EXON;EXON;EXON;EXON;EXON;EXON;EXON;EXON;EXON;EXON;EXON;EXON;EXON;EXON;EXON;EXON;EXON;EXON;EXON;EXON;EXON;EXON;EXON;EXON;EXON;EXON	1.2%_82r;1.0%_105r;1.8%_55r;1.5%_65r;1.6%_61r;2.7%_75r;2.1%_96r;1.1%_91r;1.1%_92r;3.1%_97r;1.0%_104r;1.4%_141r;1.7%_116r;1.1%_93r;2.3%_88r;1.5%_134r;1.3%_160r;1.0%_102r;1.7%_119r;1.2%_85r;1.1%_95r;1.1%_93r;1.1%_87r;1.4%_146r;1.0%_98r;1.1%_90r;1.9%_107r;1.4%_140r;1.2%_86r;2.2%_45r;2.4%_84r;1.3%_79r;1.3%_76r	chrX_153947738;chrX_153947895;chrX_153948657;chrX_153949140;chrX_153949146;chrX_153949330;chrX_153951986;chrX_153952000;chrX_153952015;chrX_153952122;chrX_153952585;chrX_153952733;chrX_153954404;chrX_153954710;chrX_153954736;chrX_153954798;chrX_153955002;chrX_153955266;chrX_153956228;chrX_153957373;chrX_153957477;chrX_153958173;chrX_153958181;chrX_153958651;chrX_153959853;chrX_153959863;chrX_1539…
KIAA1522	33	1.4	EXON;EXON;EXON;EXON;EXON;EXON;EXON;EXON;EXON;EXON;EXON;EXON;EXON;EXON;EXON;EXON;EXON;EXON;EXON;EXON;EXON;EXON;EXON;EXON;EXON;EXON;EXON;EXON;EXON;EXON;EXON;EXON;EXON	2.6%_76r;2.7%_75r;1.1%_93r;1.1%_87r;1.1%_90r;1.1%_90r;1.4%_69r;1.3%_78r;2.1%_94r;1.1%_89r;1.1%_88r;1.2%_81r;2.4%_83r;1.3%_77r;1.4%_73r;1.4%_70r;1.2%_85r;1.3%_75r;1.4%_74r;1.4%_73r;1.3%_75r;1.2%_81r;2.4%_84r;2.0%_99r;1.1%_92r;1.1%_90r;1.3%_80r;1.0%_97r;1.0%_100r;1.2%_84r;1.1%_89r;1.0%_102r;1.5%_68r	chr1_32767891;chr1_32767894;chr1_32769930;chr1_32769993;chr1_32770116;chr1_32770125;chr1_32770207;chr1_32770289;chr1_32770323;chr1_32770350;chr1_32770352;chr1_32770378;chr1_32770405;chr1_32770569;chr1_32770669;chr1_32770672;chr1_32770884;chr1_32770911;chr1_32771042;chr1_32771044;chr1_32771107;chr1_32771697;chr1_32771806;chr1_32772089;chr1_32772197;chr1_32772210;chr1_32772234;chr1_32772879;chr1_32…
TRRAP	33	1.8	EXON;EXON;EXON;EXON;EXON;EXON;EXON;EXON;EXON;EXON;EXON;EXON;EXON;EXON;EXON;EXON;EXON;EXON;EXON;EXON;EXON;EXON;EXON;EXON;EXON;EXON;EXON;EXON;EXON;EXON;EXON;EXON;EXON	4.4%_45r;2.9%_35r;1.9%_53r;2.4%_42r;4.2%_48r;1.8%_56r;1.5%_66r;1.5%_67r;1.0%_102r;1.8%_56r;1.5%_68r;3.0%_67r;1.4%_74r;1.4%_70r;2.6%_78r;1.3%_80r;1.7%_58r;1.8%_55r;1.6%_63r;1.5%_65r;1.4%_74r;1.1%_90r;1.0%_98r;2.2%_92r;1.0%_96r;1.6%_63r;1.0%_102r;1.0%_102r;1.0%_102r;2.7%_111r;1.8%_56r;1.6%_64r;1.3%_76r	chr7_98917592;chr7_98950125;chr7_98953259;chr7_98953387;chr7_98965740;chr7_98967532;chr7_98976578;chr7_98976612;chr7_98981919;chr7_98984201;chr7_98988794;chr7_98988858;chr7_98988883;chr7_98988916;chr7_98990545;chr7_98990556;chr7_98994615;chr7_99004388;chr7_99005156;chr7_99008436;chr7_99011087;chr7_99011363;chr7_99011371;chr7_99011408;chr7_99011480;chr7_99012098;chr7_99012333;chr7_99012334;chr7_99…
ABL1	32	1.5	EXON;EXON;EXON;EXON;EXON;EXON;EXON;EXON;EXON;EXON;EXON;EXON;EXON;EXON;EXON;EXON;EXON;EXON;EXON;EXON;EXON;EXON;EXON;EXON;EXON;EXON;EXON;EXON;EXON;EXON;EXON;EXON	1.7%_58r;1.8%_57r;2.4%_41r;4.0%_25r;1.6%_64r;1.6%_62r;1.1%_95r;1.0%_102r;1.9%_106r;2.5%_122r;1.1%_93r;2.2%_91r;1.3%_80r;1.6%_123r;1.1%_91r;1.0%_103r;1.0%_96r;1.5%_136r;1.0%_98r;1.1%_87r;2.2%_92r;1.1%_89r;1.4%_73r;1.4%_73r;1.3%_77r;1.4%_72r;1.3%_79r;1.1%_88r;1.7%_120r;1.1%_95r;1.1%_89r;1.1%_90r	chr9_130713316;chr9_130713362;chr9_130713402;chr9_130713582;chr9_130854144;chr9_130854954;chr9_130862853;chr9_130862864;chr9_130875017;chr9_130878522;chr9_130884295;chr9_130884453;chr9_130884569;chr9_130884745;chr9_130884922;chr9_130884954;chr9_130884969;chr9_130885221;chr9_130885971;chr9_130886075;chr9_130886154;chr9_130886159;chr9_130886215;chr9_130886217;chr9_130886284;chr9_130886808;chr9_1308…
EP400	32	1.8	EXON;EXON;EXON;EXON;EXON;EXON;EXON;EXON;EXON;EXON;EXON;EXON;EXON;EXON;EXON;EXON;EXON;EXON;EXON;EXON;EXON;EXON;EXON;EXON;EXON;EXON;EXON;EXON;EXON;EXON;EXON;EXON	1.9%_54r;1.1%_90r;1.4%_69r;1.6%_62r;1.9%_54r;2.0%_49r;1.4%_69r;1.1%_89r;1.1%_87r;1.1%_90r;1.3%_76r;1.4%_74r;2.4%_41r;2.6%_38r;2.1%_48r;1.5%_66r;1.4%_69r;2.3%_44r;2.0%_49r;3.0%_66r;1.5%_67r;1.6%_62r;2.3%_88r;1.2%_84r;1.0%_102r;1.3%_78r;2.4%_83r;1.3%_80r;1.1%_89r;2.8%_72r;2.6%_39r;4.1%_49r	chr12_131960888;chr12_131982204;chr12_131986549;chr12_131986722;chr12_132021269;chr12_132021276;chr12_132028219;chr12_132044888;chr12_132044926;chr12_132045384;chr12_132045444;chr12_132045804;chr12_132053411;chr12_132053511;chr12_132053546;chr12_132062279;chr12_132062290;chr12_132062502;chr12_132062664;chr12_132064686;chr12_132064707;chr12_132066783;chr12_132077528;chr12_132077605;chr12_132077662…
KMT2D	32	2.3	EXON;EXON;EXON;EXON;EXON;EXON;EXON;EXON;EXON;EXON;EXON;EXON;EXON;EXON;EXON;EXON;EXON;EXON;EXON;EXON;EXON;EXON;EXON;EXON;EXON;EXON;EXON;EXON;EXON;EXON;EXON;EXON	4.2%_24r;2.6%_38r;2.3%_44r;1.7%_58r;2.9%_69r;1.5%_67r;1.0%_99r;2.2%_90r;1.4%_73r;1.9%_53r;2.4%_42r;2.2%_46r;2.2%_45r;2.1%_47r;1.8%_55r;1.8%_57r;1.6%_63r;2.6%_39r;2.9%_34r;2.3%_43r;2.4%_41r;2.4%_42r;2.1%_47r;1.5%_68r;1.9%_53r;2.2%_46r;2.0%_50r;4.5%_22r;2.0%_50r;2.8%_36r;2.5%_40r;2.2%_45r	chr12_49020487;chr12_49021274;chr12_49021279;chr12_49021313;chr12_49021775;chr12_49021823;chr12_49026636;chr12_49026710;chr12_49026882;chr12_49026923;chr12_49027127;chr12_49027215;chr12_49027241;chr12_49031466;chr12_49031592;chr12_49031673;chr12_49031837;chr12_49032227;chr12_49033402;chr12_49033513;chr12_49033829;chr12_49033831;chr12_49037414;chr12_49037500;chr12_49038011;chr12_49038235;chr12_490…
PANK3	32	2.3	EXON;EXON;EXON;EXON;EXON;EXON;EXON;EXON;EXON;EXON;EXON;EXON;EXON;EXON;EXON;EXON;EXON;EXON;EXON;EXON;EXON;EXON;EXON;EXON;EXON;EXON;EXON;EXON;EXON;EXON;EXON;EXON	1.6%_62r;1.3%_76r;1.4%_72r;1.2%_83r;1.3%_78r;1.7%_60r;2.0%_50r;2.0%_50r;3.6%_28r;2.5%_40r;2.5%_40r;3.1%_64r;1.8%_55r;1.8%_55r;1.2%_81r;1.9%_52r;2.2%_46r;2.3%_44r;4.7%_43r;3.0%_33r;2.3%_43r;4.2%_24r;3.2%_31r;3.4%_29r;2.0%_49r;2.1%_48r;1.8%_57r;1.9%_54r;4.3%_23r;2.4%_42r;1.5%_66r;2.2%_93r	chr5_168549273;chr5_168549720;chr5_168549735;chr5_168549844;chr5_168549877;chr5_168549912;chr5_168549934;chr5_168550307;chr5_168550637;chr5_168551754;chr5_168551800;chr5_168551987;chr5_168552069;chr5_168552094;chr5_168552560;chr5_168553408;chr5_168553448;chr5_168553556;chr5_168553616;chr5_168553658;chr5_168554298;chr5_168554591;chr5_168554762;chr5_168554873;chr5_168555407;chr5_168556021;chr5_1685…
CACNA1H	31	2.2	EXON;EXON;EXON;EXON;EXON;EXON;EXON;EXON;EXON;EXON;EXON;EXON;EXON;EXON;EXON;EXON;EXON;EXON;EXON;EXON;EXON;EXON;EXON;EXON;EXON;EXON;EXON;EXON;EXON;EXON;EXON	2.7%_37r;2.0%_49r;2.0%_49r;1.8%_57r;1.8%_55r;2.4%_41r;4.8%_42r;1.3%_78r;1.3%_76r;2.6%_39r;2.8%_71r;1.5%_67r;1.6%_64r;3.4%_59r;1.6%_64r;1.5%_65r;2.4%_41r;1.4%_70r;1.7%_60r;1.6%_61r;1.5%_67r;2.3%_43r;2.2%_46r;6.1%_33r;2.0%_51r;1.6%_63r;1.5%_65r;3.2%_62r;1.7%_58r;1.3%_77r;1.6%_63r	chr16_1204272;chr16_1209094;chr16_1209120;chr16_1209281;chr16_1209311;chr16_1212008;chr16_1212053;chr16_1218487;chr16_1218541;chr16_1218993;chr16_1219090;chr16_1219116;chr16_1220098;chr16_1220115;chr16_1220183;chr16_1220210;chr16_1220410;chr16_1220457;chr16_1220496;chr16_1220510;chr16_1220545;chr16_1220652;chr16_1220662;chr16_1220757;chr16_1221019;chr16_1221175;chr16_1221239;chr16_1221260;chr16_1…
CAPN15	31	1.9	EXON;EXON;EXON;EXON;EXON;EXON;EXON;EXON;EXON;EXON;EXON;EXON;EXON;EXON;EXON;EXON;EXON;EXON;EXON;EXON;EXON;EXON;EXON;EXON;EXON;EXON;EXON;EXON;EXON;EXON;EXON	2.6%_77r;1.4%_72r;1.2%_84r;1.2%_85r;2.0%_50r;1.6%_129r;3.9%_103r;1.6%_61r;2.6%_77r;1.4%_70r;1.2%_84r;1.4%_70r;3.6%_56r;1.6%_62r;1.5%_65r;1.5%_68r;1.5%_65r;1.6%_63r;1.3%_75r;1.4%_74r;1.1%_93r;1.1%_93r;1.2%_86r;1.1%_87r;1.2%_82r;1.0%_105r;3.6%_28r;3.6%_28r;2.1%_95r;2.3%_43r;4.5%_22r	chr16_546823;chr16_546949;chr16_546959;chr16_546983;chr16_547158;chr16_547503;chr16_548026;chr16_549004;chr16_549074;chr16_549089;chr16_549365;chr16_549773;chr16_551560;chr16_552054;chr16_552057;chr16_552094;chr16_552176;chr16_552344;chr16_552522;chr16_552617;chr16_552698;chr16_552699;chr16_552763;chr16_552766;chr16_552935;chr16_553360;chr16_553670;chr16_553673;chr16_554206;chr16_554366;chr16_554…
N4BP3	31	2	EXON;EXON;EXON;EXON;EXON;EXON;EXON;EXON;EXON;EXON;EXON;EXON;EXON;EXON;EXON;EXON;EXON;EXON;EXON;EXON;EXON;EXON;EXON;EXON;EXON;EXON;EXON;EXON;EXON;EXON;EXON	1.4%_69r;2.6%_78r;1.2%_83r;1.5%_66r;1.0%_98r;1.0%_98r;1.4%_72r;1.6%_63r;1.3%_75r;1.3%_76r;1.4%_73r;1.3%_80r;3.6%_56r;1.4%_73r;1.4%_71r;1.4%_73r;1.2%_86r;2.0%_98r;1.9%_106r;1.0%_102r;2.1%_96r;1.1%_91r;4.0%_25r;3.4%_29r;1.5%_66r;1.9%_53r;4.0%_25r;2.9%_34r;4.1%_49r;3.1%_32r;2.3%_44r	chr5_178119671;chr5_178119703;chr5_178119769;chr5_178120194;chr5_178120398;chr5_178120399;chr5_178120591;chr5_178121161;chr5_178121180;chr5_178121236;chr5_178121245;chr5_178121278;chr5_178121543;chr5_178121664;chr5_178121743;chr5_178121768;chr5_178121870;chr5_178121914;chr5_178121967;chr5_178122013;chr5_178122017;chr5_178122024;chr5_178122758;chr5_178123295;chr5_178123866;chr5_178123912;chr5_1781…
NID1	31	1.7	EXON;EXON;EXON;EXON;EXON;EXON;EXON;EXON;EXON;EXON;EXON;EXON;EXON;EXON;EXON;EXON;EXON;EXON;EXON;EXON;EXON;EXON;EXON;EXON;EXON;EXON;EXON;EXON;EXON;EXON;EXON	1.8%_55r;1.7%_59r;1.8%_55r;2.6%_76r;3.0%_66r;1.3%_76r;3.0%_67r;1.5%_65r;1.4%_73r;1.1%_88r;1.0%_99r;1.0%_98r;2.4%_84r;1.9%_106r;1.6%_124r;1.0%_102r;2.0%_98r;1.1%_95r;1.1%_88r;1.1%_91r;1.0%_103r;1.0%_103r;1.8%_113r;2.3%_44r;1.2%_84r;1.4%_72r;1.2%_86r;1.2%_81r;1.2%_85r;1.6%_61r;4.2%_48r	chr1_235976257;chr1_235976471;chr1_235976539;chr1_235976937;chr1_235976968;chr1_235977358;chr1_235977439;chr1_235977644;chr1_235977847;chr1_235980574;chr1_235981666;chr1_235981675;chr1_235990982;chr1_235993688;chr1_235993746;chr1_235993812;chr1_235993821;chr1_236025983;chr1_236025989;chr1_236026094;chr1_236032513;chr1_236041978;chr1_236042047;chr1_236045513;chr1_236048702;chr1_236048750;chr1_2360…
PRR36	31	2.3	EXON;EXON;EXON;EXON;EXON;EXON;EXON;EXON;EXON;EXON;EXON;EXON;EXON;EXON;EXON;EXON;EXON;EXON;EXON;EXON;EXON;EXON;EXON;EXON;EXON;EXON;EXON;EXON;EXON;EXON;EXON	1.4%_72r;1.4%_71r;2.0%_102r;1.3%_75r;2.8%_36r;1.3%_75r;2.6%_76r;1.4%_69r;2.3%_44r;3.4%_29r;3.4%_29r;1.6%_62r;1.9%_54r;1.6%_62r;1.6%_63r;1.6%_63r;4.5%_44r;1.4%_73r;2.1%_48r;2.7%_37r;3.6%_55r;1.9%_53r;2.2%_46r;3.5%_57r;1.9%_52r;1.4%_73r;2.9%_69r;3.1%_64r;3.4%_59r;1.8%_56r;2.2%_45r	chr19_7868977;chr19_7868978;chr19_7869177;chr19_7869317;chr19_7869467;chr19_7869856;chr19_7869875;chr19_7869924;chr19_7870017;chr19_7870696;chr19_7870714;chr19_7870893;chr19_7871014;chr19_7871032;chr19_7871068;chr19_7871084;chr19_7871304;chr19_7871678;chr19_7871889;chr19_7871999;chr19_7872184;chr19_7872222;chr19_7872272;chr19_7872330;chr19_7872363;chr19_7872649;chr19_7872670;chr19_7873544;chr19_7…
AKAP12	30	2.3	EXON;EXON;EXON;EXON;EXON;EXON;EXON;EXON;EXON;EXON;EXON;EXON;EXON;EXON;EXON;EXON;EXON;EXON;EXON;EXON;EXON;EXON;EXON;EXON;EXON;EXON;EXON;EXON;EXON;EXON	2.3%_43r;1.9%_53r;1.7%_58r;2.1%_48r;3.0%_66r;1.8%_57r;2.8%_71r;1.7%_58r;2.0%_50r;3.9%_51r;1.7%_60r;1.1%_94r;2.3%_88r;1.5%_68r;1.3%_78r;1.3%_76r;1.7%_59r;1.3%_80r;1.4%_70r;1.7%_59r;2.9%_69r;2.0%_51r;2.7%_37r;1.4%_69r;1.3%_77r;1.3%_77r;3.4%_59r;2.2%_45r;3.1%_32r;10.0%_20r	chr6_151348787;chr6_151349476;chr6_151349496;chr6_151350185;chr6_151350230;chr6_151350381;chr6_151350606;chr6_151350921;chr6_151351011;chr6_151351018;chr6_151351277;chr6_151351433;chr6_151351450;chr6_151351552;chr6_151351587;chr6_151351593;chr6_151351738;chr6_151352222;chr6_151352485;chr6_151352762;chr6_151352829;chr6_151352876;chr6_151353068;chr6_151353354;chr6_151353368;chr6_151353372;chr6_1513…
CECR2	30	1.6	EXON;EXON;EXON;EXON;EXON;EXON;EXON;EXON;EXON;EXON;EXON;EXON;EXON;EXON;EXON;EXON;EXON;EXON;EXON;EXON;EXON;EXON;EXON;EXON;EXON;EXON;EXON;EXON;EXON;EXON	1.6%_63r;1.4%_73r;1.0%_102r;1.3%_78r;1.3%_75r;1.0%_102r;1.1%_90r;1.3%_75r;1.4%_71r;2.7%_74r;3.9%_51r;1.3%_78r;1.2%_85r;1.1%_95r;1.2%_81r;1.0%_104r;1.0%_97r;1.1%_87r;1.8%_55r;1.8%_56r;1.6%_63r;2.4%_82r;1.6%_62r;2.3%_44r;1.3%_78r;3.4%_29r;1.4%_69r;1.4%_74r;1.5%_67r;1.7%_58r	chr22_17369671;chr22_17369749;chr22_17497455;chr22_17504971;chr22_17542180;chr22_17542409;chr22_17542670;chr22_17542832;chr22_17542855;chr22_17542866;chr22_17548311;chr22_17548809;chr22_17548882;chr22_17548960;chr22_17549165;chr22_17549304;chr22_17549430;chr22_17553013;chr22_17554571;chr22_17555247;chr22_17555319;chr22_17555528;chr22_17555578;chr22_17556055;chr22_17556301;chr22_17557189;chr22_175…
LRRC8A	30	1.8	EXON;EXON;EXON;EXON;EXON;EXON;EXON;EXON;EXON;EXON;EXON;EXON;EXON;EXON;EXON;EXON;EXON;EXON;EXON;EXON;EXON;EXON;EXON;EXON;EXON;EXON;EXON;EXON;EXON;EXON	1.7%_117r;2.1%_94r;1.3%_76r;1.4%_73r;1.3%_80r;2.6%_78r;1.3%_76r;1.2%_81r;1.5%_67r;1.4%_70r;1.4%_73r;1.3%_78r;1.1%_87r;1.8%_57r;1.3%_77r;1.4%_72r;1.4%_74r;1.2%_81r;1.3%_76r;1.5%_67r;1.6%_62r;1.0%_97r;1.1%_89r;1.3%_77r;2.5%_40r;3.7%_27r;5.1%_39r;1.4%_72r;1.9%_52r;5.9%_51r	chr9_128907308;chr9_128907471;chr9_128907656;chr9_128907685;chr9_128907776;chr9_128907787;chr9_128907801;chr9_128908132;chr9_128908197;chr9_128908283;chr9_128908426;chr9_128908561;chr9_128908630;chr9_128908748;chr9_128908862;chr9_128908901;chr9_128908919;chr9_128908977;chr9_128909027;chr9_128909069;chr9_128909141;chr9_128916457;chr9_128916501;chr9_128916646;chr9_128916865;chr9_128916931;chr9_1289…
MEX3A	30	1.8	EXON;EXON;EXON;EXON;EXON;EXON;EXON;EXON;EXON;EXON;EXON;EXON;EXON;EXON;EXON;EXON;EXON;EXON;EXON;EXON;EXON;EXON;EXON;EXON;EXON;EXON;EXON;EXON;EXON;EXON	1.2%_81r;1.1%_94r;1.1%_93r;1.0%_96r;1.0%_103r;1.1%_88r;1.5%_67r;1.3%_79r;2.3%_43r;1.1%_95r;4.8%_21r;2.8%_71r;1.0%_99r;1.7%_60r;2.3%_43r;1.7%_60r;1.6%_64r;1.5%_68r;1.1%_88r;1.4%_70r;4.5%_67r;2.1%_48r;3.1%_32r;2.4%_41r;2.3%_44r;1.3%_78r;1.0%_105r;2.4%_82r;1.2%_81r;1.5%_66r	chr1_156072515;chr1_156072552;chr1_156072581;chr1_156072597;chr1_156072660;chr1_156072855;chr1_156073256;chr1_156073305;chr1_156073476;chr1_156073960;chr1_156074112;chr1_156074845;chr1_156075022;chr1_156075376;chr1_156075480;chr1_156075543;chr1_156075550;chr1_156075685;chr1_156075887;chr1_156075930;chr1_156075946;chr1_156076288;chr1_156076473;chr1_156076495;chr1_156076507;chr1_156076649;chr1_1560…
MFGE8	30	2.6	EXON;INTRON;INTRON;INTRON;INTRON;INTRON;INTRON;INTRON;INTRON;INTRON;INTRON;INTRON;INTRON;INTRON;INTRON;INTRON;INTRON;INTRON;INTRON;INTRON;INTRON;INTRON;INTRON;INTRON;INTRON;INTRON;EXON;EXON;EXON;INTRON	1.7%_59r;9.1%_22r;2.3%_44r;2.3%_44r;2.5%_40r;4.3%_23r;1.3%_150r;1.1%_88r;1.2%_84r;1.0%_100r;1.0%_105r;1.2%_162r;2.0%_102r;8.3%_24r;6.5%_31r;1.5%_65r;1.6%_62r;1.6%_61r;1.1%_87r;2.4%_41r;1.1%_88r;1.1%_88r;2.3%_87r;8.3%_24r;1.5%_67r;1.6%_61r;1.2%_83r;1.6%_64r;2.0%_50r;3.4%_58r	chr15_88898771;chr15_88899625;chr15_88900059;chr15_88900062;chr15_88900105;chr15_88901470;chr15_88901894;chr15_88903733;chr15_88903833;chr15_88903967;chr15_88904142;chr15_88904505;chr15_88905138;chr15_88908052;chr15_88909217;chr15_88909926;chr15_88909940;chr15_88909972;chr15_88910197;chr15_88910467;chr15_88911194;chr15_88911195;chr15_88911204;chr15_88911593;chr15_88912064;chr15_88912094;chr15_889…
NSD1	30	2	EXON;EXON;EXON;EXON;EXON;EXON;EXON;EXON;EXON;EXON;EXON;EXON;EXON;EXON;EXON;EXON;EXON;EXON;EXON;EXON;EXON;EXON;EXON;EXON;EXON;EXON;EXON;EXON;EXON;EXON	3.2%_31r;1.9%_54r;1.9%_54r;2.3%_43r;1.9%_52r;1.7%_60r;2.4%_82r;3.6%_55r;1.2%_85r;1.7%_58r;2.1%_95r;1.5%_65r;1.3%_80r;1.2%_82r;1.5%_68r;1.4%_69r;1.4%_74r;1.3%_79r;2.0%_50r;1.6%_63r;2.1%_48r;3.0%_33r;1.6%_64r;2.3%_43r;2.0%_51r;2.4%_42r;1.2%_81r;1.1%_88r;4.9%_41r;2.0%_50r	chr5_177210265;chr5_177210609;chr5_177210611;chr5_177211064;chr5_177211382;chr5_177211571;chr5_177211668;chr5_177211825;chr5_177260045;chr5_177269727;chr5_177280730;chr5_177294057;chr5_177294286;chr5_177294311;chr5_177294358;chr5_177294372;chr5_177294517;chr5_177295112;chr5_177295199;chr5_177295295;chr5_177295440;chr5_177295730;chr5_177298327;chr5_177298598;chr5_177298652;chr5_177298757;chr5_1772…
PLXNB1	30	1.9	EXON;EXON;EXON;EXON;EXON;EXON;EXON;EXON;EXON;EXON;EXON;EXON;EXON;EXON;EXON;EXON;EXON;EXON;EXON;EXON;EXON;EXON;EXON;EXON;EXON;EXON;EXON;EXON;EXON;INTRON	1.0%_102r;1.0%_101r;1.4%_71r;1.1%_95r;1.0%_101r;1.1%_90r;1.3%_78r;3.4%_58r;2.4%_85r;1.1%_95r;1.1%_88r;1.3%_78r;1.2%_85r;1.2%_85r;2.0%_99r;1.1%_94r;1.9%_106r;1.0%_103r;2.7%_37r;3.0%_33r;5.9%_34r;1.1%_87r;1.3%_80r;2.6%_77r;3.4%_59r;1.6%_61r;2.2%_45r;1.9%_53r;2.5%_40r;2.4%_42r	chr3_48404468;chr3_48404471;chr3_48409418;chr3_48409469;chr3_48409588;chr3_48410885;chr3_48411009;chr3_48411938;chr3_48412506;chr3_48412751;chr3_48412871;chr3_48413970;chr3_48414046;chr3_48414925;chr3_48414962;chr3_48415326;chr3_48418217;chr3_48418293;chr3_48419829;chr3_48420194;chr3_48420202;chr3_48422871;chr3_48422891;chr3_48422895;chr3_48423958;chr3_48423964;chr3_48424339;chr3_48424443;chr3_48…
POLR1C	30	2.5	INTRON;INTRON;INTRON;INTRON;INTRON;INTRON;INTRON;INTRON;INTRON;INTRON;INTRON;INTRON;INTRON;INTRON;INTRON;INTRON;INTRON;INTRON;INTRON;INTRON;INTRON;INTRON;INTRON;INTRON;INTRON;INTRON;INTRON;INTRON;INTRON;INTRON	2.3%_86r;1.2%_85r;2.0%_51r;1.8%_56r;1.3%_78r;2.3%_44r;2.3%_44r;2.3%_44r;3.7%_27r;2.4%_82r;2.9%_34r;4.5%_22r;3.1%_32r;6.1%_33r;1.8%_56r;3.3%_30r;4.8%_42r;2.3%_44r;3.3%_30r;1.1%_188r;1.0%_210r;1.1%_90r;1.4%_73r;3.3%_30r;5.0%_20r;1.7%_58r;2.4%_42r;1.5%_66r;1.7%_59r;1.6%_64r	chr6_43523983;chr6_43567270;chr6_43621191;chr6_43621567;chr6_43625504;chr6_43636478;chr6_43640153;chr6_43640222;chr6_43640733;chr6_43671654;chr6_43777585;chr6_43784775;chr6_43785468;chr6_43785645;chr6_44151859;chr6_44153742;chr6_44154820;chr6_44155207;chr6_44155263;chr6_44229594;chr6_44229682;chr6_44233646;chr6_44234046;chr6_44254306;chr6_44265458;chr6_44300672;chr6_44387811;chr6_44422652;chr6_44…
ACVR2B	29	2.3	EXON;EXON;EXON;EXON;EXON;EXON;EXON;EXON;EXON;EXON;EXON;EXON;EXON;EXON;EXON;EXON;EXON;EXON;EXON;EXON;EXON;EXON;EXON;EXON;EXON;EXON;EXON;EXON;EXON	1.8%_55r;1.2%_84r;2.0%_49r;5.0%_40r;4.5%_44r;3.3%_60r;3.7%_27r;4.0%_50r;1.8%_55r;1.2%_86r;2.4%_83r;1.1%_89r;1.5%_65r;1.8%_56r;2.0%_50r;1.6%_62r;3.2%_63r;1.7%_60r;1.1%_88r;1.5%_68r;1.4%_73r;3.4%_59r;1.5%_65r;4.3%_69r;1.2%_86r;1.3%_75r;2.7%_37r;1.5%_66r;2.3%_86r	chr3_38454255;chr3_38483180;chr3_38483306;chr3_38483335;chr3_38484136;chr3_38484528;chr3_38485600;chr3_38486241;chr3_38486944;chr3_38487190;chr3_38487273;chr3_38487334;chr3_38489098;chr3_38489154;chr3_38489238;chr3_38489493;chr3_38489513;chr3_38489922;chr3_38490344;chr3_38490436;chr3_38490494;chr3_38490615;chr3_38490730;chr3_38490744;chr3_38490891;chr3_38491585;chr3_38491766;chr3_38491999;chr3_38…
AGO2	29	2.5	EXON;EXON;EXON;EXON;EXON;EXON;EXON;EXON;EXON;EXON;EXON;EXON;EXON;EXON;EXON;EXON;EXON;EXON;EXON;EXON;EXON;EXON;EXON;EXON;EXON;EXON;EXON;EXON;EXON	3.4%_29r;2.9%_35r;3.7%_54r;3.7%_27r;4.3%_47r;1.5%_65r;1.6%_64r;1.4%_69r;2.1%_97r;2.7%_75r;1.3%_77r;1.4%_70r;2.4%_42r;2.3%_44r;2.1%_47r;1.2%_86r;2.3%_88r;2.6%_39r;1.7%_59r;1.7%_59r;2.9%_68r;1.6%_61r;3.7%_27r;2.4%_41r;2.6%_38r;2.9%_34r;5.7%_35r;3.3%_60r;1.3%_78r	chr8_140520378;chr8_140520855;chr8_140521667;chr8_140522419;chr8_140523748;chr8_140523959;chr8_140524041;chr8_140524520;chr8_140524624;chr8_140525291;chr8_140525302;chr8_140525626;chr8_140526285;chr8_140526474;chr8_140526761;chr8_140527003;chr8_140527005;chr8_140527183;chr8_140527516;chr8_140527545;chr8_140527565;chr8_140527740;chr8_140527947;chr8_140529182;chr8_140529219;chr8_140529257;chr8_1405…
ARHGAP35	29	2.1	EXON;EXON;EXON;EXON;EXON;EXON;EXON;EXON;EXON;EXON;EXON;EXON;EXON;EXON;EXON;EXON;EXON;EXON;EXON;EXON;EXON;EXON;EXON;EXON;EXON;EXON;EXON;EXON;EXON	4.4%_45r;2.5%_40r;2.6%_38r;1.7%_60r;1.8%_57r;1.6%_62r;1.6%_61r;1.8%_57r;2.5%_81r;1.6%_63r;1.5%_66r;1.5%_65r;3.0%_66r;1.5%_68r;1.6%_61r;2.9%_70r;1.4%_71r;2.2%_45r;1.4%_73r;1.8%_55r;1.9%_53r;1.8%_56r;4.3%_47r;2.0%_49r;3.2%_63r;1.6%_63r;2.1%_47r;2.9%_69r;1.5%_68r	chr19_46919650;chr19_46920402;chr19_46920633;chr19_46920947;chr19_46921079;chr19_46921548;chr19_46921555;chr19_46922056;chr19_46937344;chr19_47000415;chr19_47000490;chr19_47000542;chr19_47000647;chr19_47000766;chr19_47000782;chr19_47000869;chr19_47000879;chr19_47001577;chr19_47002094;chr19_47002400;chr19_47002773;chr19_47002835;chr19_47003237;chr19_47003238;chr19_47003457;chr19_47003464;chr19_470…
CEP170B	29	2.4	EXON;EXON;EXON;EXON;EXON;EXON;EXON;EXON;EXON;EXON;EXON;EXON;EXON;EXON;EXON;EXON;EXON;EXON;EXON;EXON;EXON;EXON;EXON;EXON;EXON;EXON;EXON;EXON;EXON	5.0%_40r;2.9%_34r;2.6%_39r;1.8%_57r;1.7%_59r;3.3%_60r;1.9%_53r;1.7%_59r;3.3%_61r;3.7%_27r;2.2%_46r;2.0%_49r;2.6%_39r;1.8%_57r;1.7%_59r;1.9%_54r;1.6%_61r;1.6%_61r;1.8%_56r;1.8%_55r;2.7%_37r;1.6%_61r;3.1%_65r;1.7%_59r;1.6%_64r;4.2%_24r;1.6%_63r;1.2%_82r;5.9%_34r	chr14_104883169;chr14_104883346;chr14_104883372;chr14_104884003;chr14_104884017;chr14_104884101;chr14_104884140;chr14_104884210;chr14_104884213;chr14_104884445;chr14_104886340;chr14_104886441;chr14_104886488;chr14_104886820;chr14_104886856;chr14_104887043;chr14_104887848;chr14_104887853;chr14_104887864;chr14_104887913;chr14_104889746;chr14_104894749;chr14_104894905;chr14_104894977;chr14_104895031…
CTBP1	29	3.5	EXON;EXON;EXON;EXON;INTRON;INTRON;INTRON;INTRON;INTRON;INTRON;INTRON;INTRON;INTRON;INTRON;INTRON;INTRON;INTRON;INTRON;INTRON;INTRON;INTRON;INTRON;INTRON;INTRON;INTRON;INTRON;INTRON;INTRON;EXON	1.1%_92r;1.3%_80r;3.2%_31r;1.0%_191r;3.2%_31r;3.4%_29r;3.2%_31r;1.9%_53r;1.8%_55r;3.4%_29r;4.3%_23r;6.5%_31r;5.0%_20r;7.4%_27r;4.2%_24r;2.9%_35r;2.3%_44r;2.9%_35r;2.6%_39r;2.0%_50r;4.9%_41r;3.8%_26r;2.1%_48r;2.2%_46r;6.1%_33r;7.7%_26r;3.3%_30r;3.8%_26r;2.6%_152r	chr4_1211758;chr4_1211781;chr4_1211850;chr4_1225521;chr4_1241862;chr4_1242018;chr4_1242397;chr4_1242882;chr4_1242991;chr4_1243370;chr4_1243390;chr4_1243459;chr4_1243530;chr4_1244081;chr4_1244101;chr4_1244226;chr4_1244976;chr4_1245196;chr4_1245547;chr4_1246221;chr4_1246294;chr4_1246383;chr4_1247439;chr4_1247454;chr4_1247539;chr4_1247640;chr4_1248061;chr4_1248120;chr4_1248950
MACF1	29	1.7	EXON;EXON;EXON;EXON;EXON;EXON;EXON;EXON;EXON;EXON;EXON;EXON;EXON;EXON;EXON;EXON;EXON;EXON;EXON;EXON;EXON;EXON;EXON;EXON;EXON;EXON;EXON;EXON;EXON	1.9%_53r;2.9%_35r;2.9%_34r;2.2%_46r;3.2%_31r;3.3%_30r;1.5%_65r;2.1%_47r;2.1%_47r;2.2%_46r;1.2%_83r;1.1%_88r;1.0%_101r;1.1%_92r;2.0%_102r;1.1%_90r;1.1%_95r;1.7%_116r;1.0%_101r;1.6%_124r;3.3%_92r;1.0%_103r;1.0%_103r;1.0%_101r;1.4%_146r;1.0%_207r;1.2%_164r;1.2%_170r;1.9%_104r	chr1_39357749;chr1_39379301;chr1_39385531;chr1_39385749;chr1_39411114;chr1_39411241;chr1_39411473;chr1_39412771;chr1_39412934;chr1_39414168;chr1_39424037;chr1_39427559;chr1_39428063;chr1_39429912;chr1_39430021;chr1_39430057;chr1_39435717;chr1_39439404;chr1_39439438;chr1_39439465;chr1_39442746;chr1_39442812;chr1_39447535;chr1_39447545;chr1_39451058;chr1_39452180;chr1_39459193;chr1_39460764;chr1_39…
MIAT	29	2.2	EXON;EXON;EXON;EXON;EXON;EXON;EXON;EXON;EXON;EXON;EXON;EXON;EXON;EXON;EXON;EXON;EXON;EXON;EXON;EXON;EXON;EXON;EXON;EXON;EXON;EXON;EXON;EXON;EXON	2.6%_39r;1.9%_53r;1.9%_52r;1.1%_89r;1.8%_56r;1.9%_52r;4.5%_44r;4.8%_42r;2.4%_41r;1.6%_63r;1.5%_68r;1.4%_71r;1.1%_91r;1.6%_64r;4.2%_72r;1.6%_64r;1.5%_66r;1.9%_54r;8.7%_23r;1.0%_98r;2.0%_99r;1.4%_70r;2.1%_47r;1.5%_68r;1.8%_56r;1.4%_74r;2.0%_50r;1.4%_71r;1.1%_91r	chr22_26665583;chr22_26666106;chr22_26666186;chr22_26668260;chr22_26669193;chr22_26669237;chr22_26669695;chr22_26669746;chr22_26669823;chr22_26671489;chr22_26671526;chr22_26671645;chr22_26672154;chr22_26672330;chr22_26672480;chr22_26672678;chr22_26672842;chr22_26672856;chr22_26673100;chr22_26673234;chr22_26673244;chr22_26673390;chr22_26673646;chr22_26673834;chr22_26674544;chr22_26675033;chr22_266…
NSD2	29	2	EXON;EXON;EXON;EXON;EXON;EXON;EXON;EXON;EXON;EXON;EXON;EXON;EXON;EXON;EXON;EXON;EXON;EXON;EXON;EXON;EXON;EXON;EXON;EXON;EXON;EXON;EXON;EXON;EXON	1.4%_74r;2.6%_77r;1.5%_65r;1.3%_75r;2.4%_83r;1.1%_87r;1.2%_85r;1.0%_104r;1.9%_103r;1.3%_75r;1.5%_65r;1.9%_53r;1.6%_63r;1.1%_93r;1.7%_121r;1.1%_89r;1.7%_121r;1.5%_66r;3.2%_63r;1.9%_53r;2.2%_45r;3.4%_29r;4.4%_45r;2.1%_47r;3.3%_30r;2.9%_70r;2.8%_72r;1.3%_78r;2.9%_35r	chr4_1900855;chr4_1904318;chr4_1918239;chr4_1918292;chr4_1918341;chr4_1918364;chr4_1918371;chr4_1918580;chr4_1918599;chr4_1953331;chr4_1953429;chr4_1953484;chr4_1959547;chr4_1976479;chr4_1978753;chr4_1978874;chr4_1979128;chr4_1979362;chr4_1979484;chr4_1979518;chr4_1979615;chr4_1979905;chr4_1979968;chr4_1979974;chr4_1981298;chr4_1981605;chr4_1981620;chr4_1981667;chr4_1981928
PKD1	29	3.2	EXON;EXON;EXON;EXON;EXON;EXON;EXON;EXON;EXON;EXON;EXON;EXON;EXON;EXON;EXON;EXON;EXON;EXON;EXON;EXON;EXON;EXON;EXON;EXON;EXON;EXON;EXON;EXON;EXON	3.0%_33r;3.0%_33r;5.9%_34r;2.6%_39r;4.9%_41r;2.2%_46r;1.6%_64r;1.6%_63r;2.1%_47r;2.6%_39r;3.0%_33r;2.1%_47r;2.3%_43r;2.3%_43r;2.9%_35r;7.1%_42r;2.0%_49r;2.9%_34r;3.2%_31r;3.3%_30r;2.9%_35r;2.7%_37r;4.5%_22r;6.5%_31r;3.6%_28r;3.2%_31r;2.3%_43r;3.4%_29r;4.3%_23r	chr16_2089528;chr16_2089553;chr16_2089628;chr16_2089780;chr16_2090005;chr16_2090151;chr16_2090317;chr16_2090389;chr16_2090461;chr16_2090523;chr16_2091025;chr16_2091464;chr16_2093553;chr16_2097399;chr16_2097463;chr16_2102555;chr16_2103354;chr16_2103390;chr16_2103770;chr16_2103829;chr16_2106572;chr16_2109119;chr16_2110241;chr16_2110508;chr16_2110794;chr16_2110899;chr16_2111294;chr16_2111556;chr16_2…
SH3PXD2B	29	1.8	EXON;EXON;EXON;EXON;EXON;EXON;EXON;EXON;EXON;EXON;EXON;EXON;EXON;EXON;EXON;EXON;EXON;EXON;EXON;EXON;EXON;EXON;EXON;EXON;EXON;EXON;EXON;EXON;EXON	2.0%_50r;1.9%_54r;2.0%_49r;2.6%_76r;2.4%_42r;1.8%_55r;3.5%_57r;1.9%_52r;1.3%_76r;2.1%_48r;2.0%_49r;2.2%_46r;1.7%_58r;2.8%_71r;1.1%_94r;1.2%_81r;2.0%_49r;1.4%_69r;1.4%_73r;1.1%_93r;1.0%_102r;1.2%_85r;1.1%_87r;1.4%_69r;1.1%_93r;1.1%_91r;2.0%_50r;1.5%_67r;3.8%_53r	chr5_172334434;chr5_172334972;chr5_172335109;chr5_172335663;chr5_172335798;chr5_172336028;chr5_172336031;chr5_172336302;chr5_172336521;chr5_172336576;chr5_172336856;chr5_172337447;chr5_172337698;chr5_172337800;chr5_172338426;chr5_172338583;chr5_172338984;chr5_172339184;chr5_172339187;chr5_172339373;chr5_172339445;chr5_172339705;chr5_172339747;chr5_172350451;chr5_172350485;chr5_172350497;chr5_1724…
TGOLN2	29	2.1	EXON;EXON;EXON;EXON;EXON;EXON;EXON;EXON;EXON;EXON;EXON;EXON;EXON;EXON;EXON;EXON;EXON;EXON;EXON;EXON;EXON;EXON;EXON;EXON;EXON;EXON;EXON;EXON;EXON	1.0%_105r;1.1%_92r;5.1%_39r;3.9%_51r;1.6%_63r;1.4%_69r;3.1%_64r;1.7%_58r;2.2%_46r;2.6%_39r;2.3%_44r;1.8%_57r;2.2%_46r;2.8%_36r;2.2%_46r;3.8%_53r;1.8%_55r;1.2%_82r;2.6%_77r;2.5%_81r;1.3%_78r;1.7%_59r;1.9%_52r;1.9%_52r;1.3%_78r;1.3%_76r;1.4%_73r;1.0%_105r;1.0%_96r	chr2_85318656;chr2_85318911;chr2_85319444;chr2_85319690;chr2_85319945;chr2_85320030;chr2_85320090;chr2_85320127;chr2_85320304;chr2_85320409;chr2_85320494;chr2_85320526;chr2_85320571;chr2_85321646;chr2_85322007;chr2_85322098;chr2_85322685;chr2_85326598;chr2_85326987;chr2_85327000;chr2_85327029;chr2_85327097;chr2_85327108;chr2_85327150;chr2_85327265;chr2_85327281;chr2_85327502;chr2_85327603;chr2_85…
TMEM184B	29	1.4	EXON;EXON;EXON;EXON;EXON;EXON;EXON;EXON;EXON;EXON;EXON;EXON;EXON;EXON;EXON;EXON;EXON;EXON;EXON;EXON;EXON;EXON;EXON;EXON;EXON;EXON;EXON;EXON;EXON	1.7%_118r;1.7%_120r;2.8%_109r;1.4%_69r;1.7%_59r;1.0%_98r;2.1%_47r;1.4%_74r;2.5%_79r;1.0%_101r;1.0%_105r;1.0%_99r;1.0%_99r;1.0%_99r;1.0%_102r;1.4%_73r;1.0%_97r;1.1%_92r;1.9%_105r;1.1%_89r;1.1%_92r;1.1%_95r;1.1%_94r;1.2%_81r;1.3%_79r;2.2%_92r;1.0%_99r;1.1%_93r;1.3%_75r	chr22_38219732;chr22_38219734;chr22_38219809;chr22_38220091;chr22_38220175;chr22_38220361;chr22_38220554;chr22_38220626;chr22_38220651;chr22_38220940;chr22_38221006;chr22_38221028;chr22_38221038;chr22_38221190;chr22_38221199;chr22_38221258;chr22_38221452;chr22_38221492;chr22_38221642;chr22_38221679;chr22_38221688;chr22_38224836;chr22_38224903;chr22_38225478;chr22_38225491;chr22_38225537;chr22_382…
ARID3A	28	1.8	EXON;EXON;EXON;EXON;EXON;EXON;EXON;EXON;EXON;EXON;EXON;EXON;EXON;EXON;EXON;EXON;EXON;EXON;EXON;EXON;EXON;EXON;EXON;EXON;EXON;EXON;EXON;EXON	1.6%_61r;1.1%_95r;1.3%_76r;2.6%_77r;1.0%_102r;2.0%_102r;1.0%_99r;1.0%_102r;1.0%_103r;1.9%_103r;1.8%_109r;1.0%_103r;1.0%_97r;1.0%_102r;1.1%_91r;3.4%_29r;1.2%_81r;2.4%_85r;1.6%_61r;1.6%_62r;1.4%_140r;2.5%_80r;1.0%_100r;1.3%_160r;1.3%_78r;1.5%_68r;1.2%_82r;10.0%_20r	chr19_929571;chr19_929640;chr19_929691;chr19_929741;chr19_932712;chr19_964414;chr19_965030;chr19_966659;chr19_966683;chr19_966686;chr19_971936;chr19_971948;chr19_971954;chr19_971972;chr19_972003;chr19_972160;chr19_972459;chr19_972487;chr19_973200;chr19_973203;chr19_973649;chr19_973964;chr19_974101;chr19_974336;chr19_974669;chr19_974943;chr19_974958;chr19_975453
CBL	28	2.2	EXON;EXON;EXON;EXON;EXON;EXON;EXON;EXON;EXON;EXON;EXON;EXON;EXON;EXON;EXON;EXON;EXON;EXON;EXON;EXON;EXON;EXON;EXON;EXON;EXON;EXON;EXON;EXON	1.9%_53r;2.9%_35r;2.8%_36r;2.2%_46r;2.2%_45r;2.0%_49r;2.8%_36r;2.7%_37r;2.4%_41r;1.4%_72r;1.9%_52r;1.7%_59r;2.8%_72r;1.9%_52r;1.9%_53r;2.2%_45r;1.8%_56r;3.1%_32r;3.4%_59r;1.5%_68r;2.4%_84r;1.2%_81r;1.1%_93r;1.3%_77r;1.4%_73r;2.7%_75r;3.4%_59r;2.5%_40r	chr11_119278588;chr11_119300705;chr11_119301862;chr11_119301962;chr11_119302382;chr11_119303495;chr11_119303894;chr11_119304072;chr11_119304224;chr11_119304433;chr11_119304695;chr11_119304719;chr11_119304828;chr11_119305003;chr11_119305391;chr11_119305470;chr11_119305568;chr11_119305853;chr11_119306200;chr11_119306209;chr11_119306357;chr11_119306523;chr11_119306610;chr11_119306678;chr11_119306755…
CBX5	28	1.3	EXON;EXON;EXON;EXON;EXON;EXON;EXON;EXON;EXON;EXON;EXON;EXON;EXON;EXON;EXON;EXON;EXON;EXON;EXON;EXON;EXON;EXON;EXON;EXON;EXON;EXON;EXON;EXON	1.4%_140r;1.6%_125r;1.1%_88r;1.6%_123r;1.7%_118r;1.3%_79r;2.2%_89r;1.1%_92r;1.1%_95r;1.6%_125r;1.0%_105r;1.0%_100r;1.0%_100r;1.1%_87r;1.0%_98r;1.1%_95r;1.6%_123r;1.0%_97r;1.1%_95r;2.3%_86r;1.0%_96r;1.0%_104r;1.1%_92r;1.9%_103r;1.1%_94r;1.2%_84r;1.3%_77r;1.0%_103r	chr12_54231262;chr12_54234689;chr12_54235400;chr12_54235481;chr12_54235515;chr12_54236289;chr12_54236328;chr12_54236332;chr12_54237262;chr12_54237576;chr12_54237793;chr12_54237834;chr12_54238802;chr12_54238836;chr12_54239309;chr12_54239321;chr12_54239411;chr12_54239795;chr12_54239930;chr12_54240524;chr12_54240624;chr12_54240678;chr12_54240904;chr12_54241160;chr12_54241472;chr12_54241490;chr12_542…
KDM3B	28	1.6	EXON;EXON;EXON;EXON;EXON;EXON;EXON;EXON;EXON;EXON;EXON;EXON;EXON;EXON;EXON;EXON;EXON;EXON;EXON;EXON;EXON;EXON;EXON;EXON;EXON;EXON;EXON;EXON	2.1%_48r;1.3%_76r;1.0%_105r;2.0%_101r;1.4%_69r;1.3%_80r;1.4%_72r;2.8%_72r;2.8%_72r;2.8%_71r;1.5%_65r;1.6%_64r;1.3%_80r;2.2%_91r;2.6%_77r;1.4%_148r;1.4%_71r;1.4%_72r;1.9%_104r;1.1%_87r;1.3%_75r;1.2%_82r;1.1%_95r;1.0%_105r;2.0%_100r;1.2%_82r;1.2%_82r;1.8%_55r	chr5_138352841;chr5_138386202;chr5_138386228;chr5_138386268;chr5_138391041;chr5_138391144;chr5_138391428;chr5_138391431;chr5_138391432;chr5_138391814;chr5_138391865;chr5_138391983;chr5_138392131;chr5_138392185;chr5_138398230;chr5_138419002;chr5_138419169;chr5_138419176;chr5_138420848;chr5_138420882;chr5_138424176;chr5_138424282;chr5_138425492;chr5_138435796;chr5_138435835;chr5_138435991;chr5_1384…
TP73-AS1	28	2.7	EXON;EXON;EXON;EXON;EXON;EXON;EXON;EXON;EXON;EXON;EXON;EXON;EXON;EXON;EXON;EXON;EXON;EXON;EXON;EXON;EXON;EXON;EXON;EXON;EXON;EXON;EXON;EXON	2.6%_38r;8.0%_25r;1.5%_65r;3.7%_27r;4.3%_23r;4.5%_22r;5.0%_20r;4.8%_21r;3.6%_28r;4.5%_22r;2.8%_36r;3.6%_28r;2.8%_36r;1.5%_66r;1.6%_64r;1.5%_68r;1.6%_63r;1.6%_61r;1.5%_65r;1.6%_64r;1.0%_98r;1.4%_72r;1.4%_73r;1.6%_64r;1.0%_97r;2.3%_87r;1.5%_68r;1.8%_55r	chr1_3737365;chr1_3737910;chr1_3738453;chr1_3738516;chr1_3739654;chr1_3739686;chr1_3739709;chr1_3739722;chr1_3739813;chr1_3739921;chr1_3740029;chr1_3740114;chr1_3740200;chr1_3740268;chr1_3745661;chr1_3745868;chr1_3745905;chr1_3745909;chr1_3745931;chr1_3745962;chr1_3746109;chr1_3746180;chr1_3746556;chr1_3747010;chr1_3747188;chr1_3747211;chr1_3747244;chr1_3747254
WNK1	28	1.7	EXON;EXON;EXON;EXON;EXON;EXON;EXON;EXON;EXON;EXON;EXON;EXON;EXON;EXON;EXON;EXON;EXON;EXON;EXON;EXON;EXON;EXON;EXON;EXON;EXON;EXON;EXON;EXON	3.8%_26r;1.0%_100r;2.8%_71r;1.2%_84r;1.1%_89r;1.1%_90r;1.3%_78r;1.1%_87r;1.1%_88r;1.3%_75r;1.4%_74r;1.4%_69r;1.6%_62r;1.1%_87r;1.4%_72r;1.4%_70r;1.7%_60r;2.6%_78r;3.0%_100r;1.0%_103r;1.1%_94r;1.2%_82r;1.9%_52r;2.0%_49r;2.1%_48r;1.4%_69r;3.0%_66r;1.5%_66r	chr12_752644;chr12_752916;chr12_753372;chr12_753438;chr12_753708;chr12_753771;chr12_753861;chr12_754024;chr12_754034;chr12_754070;chr12_884964;chr12_885243;chr12_885573;chr12_885853;chr12_896488;chr12_896498;chr12_896584;chr12_896629;chr12_897558;chr12_900517;chr12_908682;chr12_909175;chr12_909255;chr12_909267;chr12_909550;chr12_910425;chr12_910699;chr12_910711
ANKRD18CP	27	3.2	INTRON;INTRON;INTRON;INTRON;INTRON;INTRON;INTRON;INTRON;INTRON;INTRON;INTRON;INTRON;INTRON;INTRON;INTRON;INTRON;INTRON;INTRON;INTRON;INTRON;INTRON;INTRON;INTRON;INTRON;INTRON;INTRON;INTRON	4.8%_21r;12.5%_24r;8.5%_47r;2.0%_51r;4.0%_100r;2.2%_93r;1.0%_100r;1.6%_61r;1.3%_78r;1.2%_84r;9.7%_72r;1.4%_71r;3.0%_66r;3.2%_31r;4.0%_25r;7.0%_57r;1.0%_98r;1.1%_93r;1.3%_75r;1.9%_103r;1.0%_104r;1.2%_86r;1.1%_92r;1.8%_109r;2.7%_37r;2.4%_42r;3.3%_60r	chr9_97214779;chr9_97214785;chr9_97214840;chr9_97215527;chr9_97216111;chr9_97216630;chr9_97216829;chr9_97217576;chr9_97217691;chr9_97217816;chr9_97217870;chr9_97217880;chr9_97217884;chr9_97217975;chr9_97218133;chr9_97219471;chr9_97221165;chr9_97221185;chr9_97221615;chr9_97221737;chr9_97221755;chr9_97221820;chr9_97221836;chr9_97221914;chr9_97222166;chr9_97222219;chr9_97222275
AUTS2	27	1.6	INTRON;INTRON;INTRON;INTRON;INTRON;EXON;EXON;EXON;EXON;INTRON;EXON;EXON;EXON;EXON;EXON;EXON;EXON;EXON;EXON;EXON;EXON;EXON;EXON;EXON;EXON;EXON;EXON	1.0%_98r;1.3%_79r;1.3%_80r;1.2%_85r;1.2%_85r;1.1%_91r;1.1%_91r;1.1%_95r;1.1%_93r;5.0%_20r;1.1%_92r;1.8%_111r;1.0%_198r;1.0%_193r;1.0%_198r;1.3%_157r;1.6%_126r;1.9%_108r;1.4%_146r;1.8%_56r;1.3%_77r;1.3%_76r;1.4%_71r;1.3%_75r;1.3%_76r;3.0%_33r;4.3%_23r	chr7_70694328;chr7_70694721;chr7_70694727;chr7_70694881;chr7_70694974;chr7_70763178;chr7_70766197;chr7_70766210;chr7_70766304;chr7_70774279;chr7_70789776;chr7_70789834;chr7_70790006;chr7_70790087;chr7_70790172;chr7_70790314;chr7_70790423;chr7_70790582;chr7_70790712;chr7_70791114;chr7_70791624;chr7_70791635;chr7_70791776;chr7_70791807;chr7_70791943;chr7_70792444;chr7_70792478
CLUH	27	1.4	EXON;EXON;EXON;EXON;EXON;EXON;EXON;EXON;EXON;EXON;EXON;EXON;EXON;EXON;EXON;EXON;EXON;EXON;EXON;EXON;EXON;EXON;EXON;EXON;EXON;EXON;EXON	2.0%_49r;1.2%_83r;1.4%_72r;1.8%_114r;1.1%_91r;1.1%_94r;1.1%_92r;1.1%_93r;1.3%_80r;1.6%_63r;1.1%_89r;1.1%_89r;1.2%_81r;1.4%_71r;1.4%_72r;1.3%_80r;2.2%_93r;1.1%_92r;1.8%_56r;1.1%_94r;2.3%_88r;1.1%_95r;1.1%_93r;1.0%_96r;1.9%_105r;1.9%_106r;1.2%_82r	chr17_2689510;chr17_2689736;chr17_2689847;chr17_2690290;chr17_2690628;chr17_2690635;chr17_2690664;chr17_2690668;chr17_2690740;chr17_2694137;chr17_2694211;chr17_2694235;chr17_2694887;chr17_2694961;chr17_2694966;chr17_2694987;chr17_2695063;chr17_2695069;chr17_2696805;chr17_2698004;chr17_2698044;chr17_2698075;chr17_2698084;chr17_2698231;chr17_2698263;chr17_2701520;chr17_2704444
CMTM4	27	2.7	EXON;EXON;EXON;EXON;EXON;EXON;EXON;EXON;EXON;EXON;EXON;EXON;EXON;EXON;EXON;EXON;EXON;EXON;EXON;EXON;EXON;EXON;EXON;EXON;EXON;EXON;EXON	1.5%_68r;2.9%_70r;2.0%_50r;1.2%_84r;1.2%_83r;3.7%_27r;5.1%_39r;2.3%_43r;2.3%_44r;2.9%_34r;4.4%_45r;2.2%_46r;1.9%_53r;1.5%_66r;5.3%_38r;2.0%_51r;2.7%_37r;2.9%_34r;3.2%_31r;2.9%_34r;2.4%_42r;2.7%_37r;2.9%_35r;4.0%_50r;2.4%_41r;3.1%_32r;1.4%_72r	chr16_66615125;chr16_66615151;chr16_66615223;chr16_66615583;chr16_66615674;chr16_66616008;chr16_66616495;chr16_66616696;chr16_66616901;chr16_66617042;chr16_66617705;chr16_66617707;chr16_66617816;chr16_66617964;chr16_66618083;chr16_66618887;chr16_66619880;chr16_66619893;chr16_66620099;chr16_66620112;chr16_66620450;chr16_66620482;chr16_66621953;chr16_66622016;chr16_66636453;chr16_66636538;chr16_666…
FRAS1	27	2.1	EXON;EXON;EXON;EXON;EXON;EXON;EXON;EXON;EXON;EXON;EXON;EXON;EXON;EXON;EXON;EXON;EXON;EXON;EXON;EXON;EXON;EXON;EXON;EXON;EXON;EXON;EXON	2.5%_80r;1.9%_53r;1.9%_54r;1.7%_59r;1.6%_64r;1.5%_65r;1.5%_67r;2.2%_45r;2.4%_85r;1.1%_89r;1.2%_84r;1.2%_85r;1.7%_59r;2.0%_50r;1.9%_52r;3.2%_62r;1.2%_81r;1.6%_64r;1.6%_61r;1.6%_63r;2.0%_50r;3.6%_55r;2.2%_46r;2.7%_74r;3.3%_60r;1.5%_67r;6.1%_33r	chr4_78057832;chr4_78477945;chr4_78479410;chr4_78479473;chr4_78479671;chr4_78479695;chr4_78488992;chr4_78489049;chr4_78507468;chr4_78507514;chr4_78507550;chr4_78508801;chr4_78508900;chr4_78511393;chr4_78511448;chr4_78515851;chr4_78541367;chr4_78541538;chr4_78541613;chr4_78541781;chr4_78541929;chr4_78542029;chr4_78542826;chr4_78543274;chr4_78543710;chr4_78543794;chr4_78543983
IGF2R	27	1.6	EXON;EXON;EXON;EXON;EXON;EXON;EXON;EXON;EXON;EXON;EXON;EXON;EXON;EXON;EXON;EXON;EXON;EXON;EXON;EXON;EXON;EXON;EXON;EXON;EXON;EXON;EXON	2.2%_46r;1.1%_88r;2.4%_84r;1.6%_63r;2.7%_73r;1.5%_68r;1.0%_96r;1.4%_74r;1.0%_101r;1.0%_100r;2.0%_101r;1.0%_104r;1.1%_87r;1.2%_81r;1.2%_82r;1.1%_87r;1.3%_78r;2.5%_79r;2.3%_87r;1.1%_95r;1.0%_103r;1.0%_96r;1.0%_101r;1.2%_82r;1.6%_62r;1.0%_101r;5.3%_38r	chr6_159969245;chr6_160048472;chr6_160048519;chr6_160058973;chr6_160059017;chr6_160060691;chr6_160061883;chr6_160069941;chr6_160070043;chr6_160070046;chr6_160073283;chr6_160073317;chr6_160079675;chr6_160079677;chr6_160079706;chr6_160080215;chr6_160089984;chr6_160089996;chr6_160096472;chr6_160096521;chr6_160104693;chr6_160104731;chr6_160104746;chr6_160104933;chr6_160105383;chr6_160105717;chr6_1601…
NDST1	27	1.9	EXON;EXON;EXON;EXON;EXON;EXON;EXON;EXON;EXON;EXON;EXON;EXON;EXON;EXON;EXON;EXON;EXON;EXON;EXON;EXON;EXON;EXON;EXON;EXON;EXON;EXON;EXON	1.6%_63r;1.7%_60r;1.3%_80r;1.3%_80r;1.3%_80r;1.5%_67r;1.7%_60r;1.5%_66r;3.1%_65r;1.4%_70r;3.4%_58r;1.7%_60r;1.4%_72r;2.6%_78r;1.4%_72r;1.4%_69r;2.9%_70r;2.6%_76r;4.5%_22r;1.2%_86r;1.5%_65r;1.6%_64r;1.4%_70r;2.2%_46r;1.9%_53r;1.7%_58r;2.2%_45r	chr5_150520897;chr5_150521200;chr5_150521235;chr5_150521291;chr5_150521303;chr5_150527919;chr5_150527929;chr5_150528024;chr5_150528069;chr5_150528103;chr5_150535766;chr5_150535772;chr5_150535834;chr5_150535859;chr5_150553333;chr5_150553510;chr5_150553581;chr5_150553596;chr5_150554479;chr5_150555193;chr5_150555644;chr5_150555663;chr5_150555827;chr5_150556069;chr5_150556950;chr5_150556965;chr5_1505…
PRRC2B	27	1.5	EXON;EXON;EXON;EXON;EXON;EXON;EXON;EXON;EXON;EXON;EXON;EXON;EXON;EXON;EXON;EXON;EXON;EXON;EXON;EXON;EXON;EXON;EXON;EXON;EXON;EXON;EXON	2.1%_97r;1.1%_89r;1.5%_136r;1.4%_142r;1.9%_107r;1.7%_118r;1.1%_182r;1.1%_177r;1.5%_132r;1.1%_93r;1.2%_86r;1.9%_103r;1.1%_88r;1.2%_81r;1.1%_180r;2.2%_93r;1.0%_102r;1.1%_189r;1.4%_144r;3.3%_61r;1.0%_101r;1.3%_75r;1.4%_72r;1.9%_105r;1.1%_93r;2.2%_92r;1.8%_56r	chr9_131432696;chr9_131432720;chr9_131446449;chr9_131446466;chr9_131446536;chr9_131446557;chr9_131459211;chr9_131464790;chr9_131473685;chr9_131474591;chr9_131474774;chr9_131474870;chr9_131474889;chr9_131474914;chr9_131475152;chr9_131475864;chr9_131475972;chr9_131496200;chr9_131496228;chr9_131498210;chr9_131498400;chr9_131498692;chr9_131498950;chr9_131499227;chr9_131499827;chr9_131499966;chr9_1315…
TAF1C	27	1.7	EXON;EXON;EXON;EXON;EXON;EXON;EXON;EXON;EXON;EXON;EXON;EXON;EXON;EXON;EXON;EXON;EXON;EXON;INTRON;INTRON;INTRON;EXON;EXON;EXON;EXON;EXON;EXON	2.7%_37r;1.6%_61r;1.4%_74r;1.5%_66r;2.0%_51r;2.6%_76r;1.1%_93r;1.5%_134r;1.2%_161r;1.4%_73r;1.0%_97r;1.0%_104r;1.0%_97r;1.4%_73r;1.2%_84r;1.2%_85r;1.1%_91r;1.0%_99r;2.6%_39r;5.9%_34r;2.6%_39r;1.0%_97r;1.0%_99r;1.9%_52r;2.0%_51r;1.3%_75r;2.6%_78r	chr16_84178148;chr16_84178366;chr16_84178602;chr16_84178644;chr16_84178736;chr16_84178986;chr16_84179056;chr16_84179166;chr16_84179288;chr16_84179585;chr16_84179633;chr16_84179643;chr16_84179818;chr16_84180221;chr16_84180299;chr16_84180313;chr16_84180333;chr16_84180340;chr16_84180518;chr16_84180605;chr16_84180609;chr16_84181076;chr16_84181133;chr16_84181543;chr16_84181587;chr16_84184912;chr16_841…
TNKS1BP1	27	1.5	EXON;EXON;EXON;EXON;EXON;EXON;EXON;EXON;EXON;EXON;EXON;EXON;EXON;EXON;EXON;EXON;EXON;EXON;EXON;EXON;EXON;EXON;EXON;EXON;EXON;EXON;EXON	1.7%_120r;1.7%_115r;1.7%_120r;1.2%_85r;1.3%_75r;1.1%_91r;1.1%_89r;1.3%_75r;1.8%_57r;3.1%_32r;1.5%_132r;1.1%_88r;1.8%_109r;2.1%_97r;1.2%_82r;1.1%_87r;1.7%_119r;1.9%_106r;1.0%_96r;1.4%_73r;2.5%_79r;2.1%_95r;1.1%_94r;1.0%_100r;1.1%_90r;1.2%_84r;1.0%_101r	chr11_57300045;chr11_57302543;chr11_57302632;chr11_57302799;chr11_57308406;chr11_57308444;chr11_57308445;chr11_57308524;chr11_57308565;chr11_57308676;chr11_57309327;chr11_57309530;chr11_57309675;chr11_57310538;chr11_57312569;chr11_57312738;chr11_57312818;chr11_57312886;chr11_57312994;chr11_57313168;chr11_57313559;chr11_57313614;chr11_57320165;chr11_57320196;chr11_57320411;chr11_57320469;chr11_573…
ADAMTS7	26	1.5	EXON;EXON;EXON;EXON;EXON;EXON;EXON;EXON;EXON;EXON;EXON;EXON;EXON;EXON;EXON;EXON;EXON;EXON;EXON;EXON;EXON;EXON;EXON;EXON;EXON;EXON	1.0%_99r;2.7%_113r;1.0%_101r;1.8%_114r;1.0%_98r;2.3%_43r;2.0%_49r;1.6%_62r;1.4%_73r;3.0%_67r;1.4%_73r;1.4%_72r;1.5%_66r;1.9%_107r;1.1%_92r;1.1%_89r;2.0%_50r;1.4%_71r;1.5%_67r;1.2%_82r;1.3%_79r;1.1%_93r;1.1%_88r;1.0%_103r;1.1%_93r;1.6%_63r	chr15_78759426;chr15_78759466;chr15_78763702;chr15_78764610;chr15_78764665;chr15_78765958;chr15_78765968;chr15_78766035;chr15_78766230;chr15_78766275;chr15_78766396;chr15_78766611;chr15_78766722;chr15_78767410;chr15_78771245;chr15_78771670;chr15_78798030;chr15_78800231;chr15_78800365;chr15_78800500;chr15_78800523;chr15_78811174;chr15_78811222;chr15_78811256;chr15_78811280;chr15_78811325
ARID1A	26	1.2	EXON;EXON;EXON;EXON;EXON;EXON;EXON;EXON;EXON;EXON;EXON;EXON;EXON;EXON;EXON;EXON;EXON;EXON;EXON;EXON;EXON;EXON;EXON;EXON;EXON;EXON	1.0%_105r;1.0%_96r;1.1%_90r;1.1%_95r;1.1%_89r;1.0%_101r;1.1%_94r;1.1%_87r;1.1%_87r;1.6%_64r;1.3%_77r;1.1%_87r;1.0%_101r;1.0%_101r;2.2%_89r;1.0%_104r;1.0%_104r;1.0%_102r;1.1%_90r;1.5%_67r;1.4%_73r;1.2%_82r;1.6%_127r;1.7%_117r;1.3%_78r;1.3%_152r	chr1_26696956;chr1_26697203;chr1_26697319;chr1_26697369;chr1_26697437;chr1_26731355;chr1_26731374;chr1_26731451;chr1_26731507;chr1_26731587;chr1_26761038;chr1_26762209;chr1_26763135;chr1_26763149;chr1_26767952;chr1_26774469;chr1_26774480;chr1_26774537;chr1_26774563;chr1_26775008;chr1_26775019;chr1_26779085;chr1_26779328;chr1_26779792;chr1_26780024;chr1_26780547
BRD4	26	1.6	EXON;EXON;EXON;EXON;EXON;EXON;EXON;EXON;EXON;EXON;EXON;EXON;EXON;EXON;EXON;EXON;EXON;EXON;EXON;EXON;EXON;EXON;EXON;EXON;EXON;EXON	1.2%_81r;1.1%_93r;1.2%_86r;1.0%_98r;1.2%_84r;1.3%_77r;1.3%_76r;1.3%_78r;1.3%_77r;1.2%_86r;1.4%_73r;1.4%_69r;3.3%_30r;3.0%_33r;1.9%_52r;3.2%_63r;3.7%_27r;3.4%_29r;1.1%_92r;1.0%_96r;1.1%_93r;1.1%_88r;1.4%_69r;1.3%_78r;1.2%_85r;1.2%_82r	chr19_15237926;chr19_15237955;chr19_15237975;chr19_15238901;chr19_15239222;chr19_15239671;chr19_15239672;chr19_15239687;chr19_15239698;chr19_15239747;chr19_15239786;chr19_15239808;chr19_15243239;chr19_15243269;chr19_15243402;chr19_15244250;chr19_15244456;chr19_15244528;chr19_15255328;chr19_15255362;chr19_15255363;chr19_15255370;chr19_15264430;chr19_15264655;chr19_15264696;chr19_15265434
LRP1	26	1.3	EXON;EXON;EXON;EXON;EXON;EXON;EXON;EXON;EXON;EXON;EXON;EXON;EXON;EXON;EXON;EXON;EXON;EXON;EXON;EXON;EXON;EXON;EXON;EXON;EXON;EXON	1.0%_100r;2.2%_91r;1.0%_105r;1.1%_92r;1.1%_92r;1.0%_102r;1.8%_114r;1.0%_202r;1.0%_195r;1.1%_175r;1.0%_103r;1.8%_110r;1.9%_103r;1.1%_94r;1.2%_81r;1.1%_180r;1.5%_134r;1.3%_157r;1.2%_172r;1.4%_144r;1.2%_172r;1.0%_105r;1.9%_106r;1.0%_204r;1.1%_189r;1.8%_55r	chr12_57158481;chr12_57158523;chr12_57162481;chr12_57175600;chr12_57175614;chr12_57175937;chr12_57179489;chr12_57185596;chr12_57185607;chr12_57185642;chr12_57187389;chr12_57190839;chr12_57190922;chr12_57190936;chr12_57191413;chr12_57194433;chr12_57196131;chr12_57197137;chr12_57198580;chr12_57199219;chr12_57205373;chr12_57210458;chr12_57210766;chr12_57212147;chr12_57212839;chr12_57213254
MAP3K11	26	1.7	EXON;EXON;EXON;EXON;EXON;EXON;EXON;EXON;EXON;EXON;EXON;EXON;EXON;EXON;EXON;EXON;EXON;EXON;EXON;EXON;EXON;EXON;EXON;EXON;EXON;EXON	2.9%_34r;1.9%_54r;1.3%_79r;1.3%_78r;1.2%_81r;1.4%_71r;1.5%_66r;1.7%_60r;1.8%_55r;1.7%_59r;1.0%_104r;2.1%_95r;2.4%_85r;2.1%_97r;1.0%_98r;1.5%_66r;1.2%_86r;1.1%_90r;2.2%_89r;2.0%_100r;1.2%_84r;1.4%_74r;1.0%_103r;1.9%_107r;1.4%_73r;5.0%_20r	chr11_65598207;chr11_65598279;chr11_65598464;chr11_65598467;chr11_65598560;chr11_65599426;chr11_65599454;chr11_65599467;chr11_65599542;chr11_65599563;chr11_65599612;chr11_65599653;chr11_65607340;chr11_65607381;chr11_65607450;chr11_65607796;chr11_65607960;chr11_65607966;chr11_65607970;chr11_65608010;chr11_65608048;chr11_65613019;chr11_65613242;chr11_65613309;chr11_65613540;chr11_65613769
NCOR2	26	1.3	EXON;EXON;EXON;EXON;EXON;EXON;EXON;EXON;EXON;EXON;EXON;EXON;EXON;EXON;EXON;EXON;EXON;EXON;EXON;EXON;EXON;EXON;EXON;EXON;EXON;EXON	3.0%_33r;1.0%_101r;1.1%_94r;1.3%_79r;1.3%_75r;1.0%_98r;1.2%_172r;1.2%_162r;1.3%_76r;1.3%_77r;1.0%_104r;1.0%_104r;1.5%_137r;1.5%_137r;1.0%_99r;1.1%_93r;1.0%_101r;1.0%_100r;1.0%_99r;1.0%_99r;1.4%_146r;1.1%_91r;1.4%_71r;1.1%_90r;1.5%_67r;2.7%_73r	chr12_124325443;chr12_124327490;chr12_124327590;chr12_124332341;chr12_124336777;chr12_124337166;chr12_124340077;chr12_124340101;chr12_124340618;chr12_124340630;chr12_124341891;chr12_124341936;chr12_124344618;chr12_124344626;chr12_124344719;chr12_124344781;chr12_124344849;chr12_124356730;chr12_124356739;chr12_124356743;chr12_124372126;chr12_124372198;chr12_124372229;chr12_124372571;chr12_124567381…
NUFIP2	26	2	EXON;EXON;EXON;EXON;EXON;EXON;EXON;EXON;EXON;EXON;EXON;EXON;EXON;EXON;EXON;EXON;EXON;EXON;EXON;EXON;EXON;EXON;EXON;EXON;EXON;EXON	2.6%_39r;3.0%_33r;2.2%_45r;1.5%_67r;2.1%_48r;2.2%_46r;1.9%_53r;3.0%_33r;2.2%_46r;3.9%_51r;2.9%_68r;1.8%_55r;2.4%_42r;1.3%_79r;1.1%_90r;1.1%_89r;2.2%_89r;1.5%_66r;1.4%_71r;1.0%_98r;1.3%_76r;2.8%_72r;1.2%_84r;1.2%_84r;1.3%_157r;2.8%_36r	chr17_29256341;chr17_29256936;chr17_29257228;chr17_29257685;chr17_29258618;chr17_29258801;chr17_29258885;chr17_29259652;chr17_29259830;chr17_29260197;chr17_29260268;chr17_29260410;chr17_29260936;chr17_29263118;chr17_29286484;chr17_29286500;chr17_29286535;chr17_29286660;chr17_29286669;chr17_29286963;chr17_29287042;chr17_29287598;chr17_29287640;chr17_29287674;chr17_29293969;chr17_29294067
RAB3B	26	2.9	EXON;EXON;EXON;EXON;EXON;EXON;EXON;EXON;EXON;EXON;EXON;EXON;EXON;EXON;EXON;EXON;EXON;EXON;EXON;EXON;EXON;EXON;EXON;EXON;EXON;EXON	1.7%_60r;3.6%_56r;1.8%_56r;2.0%_50r;2.3%_43r;2.1%_48r;2.8%_71r;2.4%_41r;3.6%_28r;2.7%_37r;4.8%_42r;2.4%_41r;3.4%_29r;3.1%_32r;3.0%_33r;3.1%_32r;3.0%_33r;2.9%_35r;3.7%_27r;3.7%_27r;5.0%_20r;2.1%_48r;3.0%_33r;2.9%_35r;2.8%_36r;2.7%_37r	chr1_51908879;chr1_51908913;chr1_51908920;chr1_51908947;chr1_51909045;chr1_51909216;chr1_51909633;chr1_51910517;chr1_51911082;chr1_51911294;chr1_51911342;chr1_51911594;chr1_51911702;chr1_51913292;chr1_51913312;chr1_51914018;chr1_51914189;chr1_51914769;chr1_51914911;chr1_51914960;chr1_51915475;chr1_51918598;chr1_51918818;chr1_51919638;chr1_51919741;chr1_51919836
RRBP1	26	2.4	EXON;EXON;EXON;EXON;EXON;EXON;EXON;EXON;EXON;EXON;EXON;EXON;EXON;EXON;EXON;EXON;EXON;EXON;EXON;EXON;EXON;EXON;EXON;EXON;EXON;EXON	2.4%_82r;1.1%_94r;1.0%_99r;1.5%_68r;1.1%_87r;1.1%_93r;1.4%_139r;1.6%_122r;1.6%_64r;1.6%_61r;1.2%_86r;2.4%_83r;1.6%_64r;2.9%_35r;10.0%_20r;3.0%_33r;6.1%_33r;3.4%_59r;3.4%_59r;3.6%_55r;2.3%_43r;2.5%_79r;1.1%_94r;1.1%_95r;2.3%_133r;1.6%_62r	chr20_17613944;chr20_17613970;chr20_17613985;chr20_17614032;chr20_17614107;chr20_17614120;chr20_17614852;chr20_17636722;chr20_17658962;chr20_17659053;chr20_17659197;chr20_17659213;chr20_17659227;chr20_17659272;chr20_17659362;chr20_17659376;chr20_17659377;chr20_17659473;chr20_17659482;chr20_17659503;chr20_17659587;chr20_17659714;chr20_17659797;chr20_17659803;chr20_17660516;chr20_17682168
SALL1	26	2.1	EXON;EXON;EXON;EXON;EXON;EXON;EXON;EXON;EXON;EXON;EXON;EXON;EXON;EXON;EXON;EXON;EXON;EXON;EXON;EXON;EXON;EXON;EXON;EXON;EXON;EXON	5.0%_20r;1.3%_79r;1.3%_77r;1.3%_75r;2.2%_90r;1.2%_82r;2.2%_46r;1.7%_60r;1.3%_77r;2.7%_74r;1.6%_61r;4.9%_41r;2.1%_48r;2.2%_46r;2.1%_47r;1.9%_53r;2.2%_46r;1.2%_85r;2.4%_41r;2.4%_41r;1.3%_78r;2.9%_70r;1.6%_63r;1.5%_67r;1.6%_63r;1.6%_63r	chr16_51136621;chr16_51137084;chr16_51137100;chr16_51137109;chr16_51137251;chr16_51137267;chr16_51139035;chr16_51139127;chr16_51139336;chr16_51139448;chr16_51139489;chr16_51139953;chr16_51140217;chr16_51140222;chr16_51140263;chr16_51140449;chr16_51140463;chr16_51140624;chr16_51141014;chr16_51141245;chr16_51141468;chr16_51141513;chr16_51141727;chr16_51141766;chr16_51141817;chr16_51142097
STK35	26	2.9	EXON;EXON;EXON;EXON;EXON;EXON;EXON;EXON;EXON;EXON;EXON;EXON;EXON;EXON;EXON;EXON;EXON;EXON;EXON;EXON;EXON;EXON;EXON;EXON;EXON;EXON	2.0%_50r;2.0%_50r;2.2%_45r;3.3%_30r;2.9%_34r;1.8%_56r;9.5%_21r;1.9%_53r;2.1%_48r;1.9%_52r;1.5%_67r;2.8%_36r;2.8%_36r;1.7%_59r;1.9%_54r;1.9%_54r;6.1%_33r;3.3%_30r;2.6%_38r;2.1%_47r;4.2%_24r;3.1%_32r;1.9%_53r;2.1%_47r;1.9%_53r;5.4%_37r	chr20_2102951;chr20_2103072;chr20_2116746;chr20_2116934;chr20_2117077;chr20_2117255;chr20_2143922;chr20_2144823;chr20_2144829;chr20_2144973;chr20_2145053;chr20_2145188;chr20_2145430;chr20_2145563;chr20_2145731;chr20_2145759;chr20_2145831;chr20_2146152;chr20_2146485;chr20_2146589;chr20_2146809;chr20_2147058;chr20_2147446;chr20_2147633;chr20_2147835;chr20_2148182
STX16-NPEPL1	26	2.2	EXON;EXON;EXON;EXON;INTRON;INTRON;INTRON;INTRON;INTRON;INTRON;INTRON;EXON;EXON;EXON;INTRON;EXON;EXON;EXON;INTRON;EXON;EXON;EXON;EXON;EXON;EXON;EXON	1.0%_100r;1.5%_68r;1.0%_105r;1.3%_152r;1.1%_92r;3.2%_62r;1.2%_83r;1.0%_103r;2.2%_93r;1.0%_105r;3.4%_59r;1.3%_79r;1.4%_72r;1.7%_58r;3.8%_26r;2.0%_50r;1.5%_65r;2.0%_99r;4.5%_22r;5.1%_39r;3.2%_62r;1.9%_53r;2.0%_50r;2.0%_51r;2.9%_34r;2.9%_34r	chr20_58651373;chr20_58651657;chr20_58651883;chr20_58668005;chr20_58676332;chr20_58676698;chr20_58677098;chr20_58677312;chr20_58677446;chr20_58678006;chr20_58679309;chr20_58693777;chr20_58693784;chr20_58712571;chr20_58712765;chr20_58713457;chr20_58713919;chr20_58714048;chr20_58714787;chr20_58715365;chr20_58715622;chr20_58715664;chr20_58715689;chr20_58715690;chr20_58715752;chr20_58715760
YY1	26	2.1	EXON;EXON;EXON;EXON;EXON;EXON;EXON;EXON;EXON;EXON;EXON;EXON;EXON;EXON;EXON;EXON;EXON;EXON;EXON;EXON;EXON;EXON;EXON;EXON;EXON;EXON	1.1%_87r;1.3%_76r;2.3%_131r;1.5%_131r;1.5%_134r;1.1%_93r;1.7%_58r;1.3%_80r;3.3%_61r;1.7%_58r;1.6%_62r;3.8%_53r;2.1%_48r;2.1%_48r;1.9%_54r;1.6%_61r;2.0%_50r;1.2%_86r;1.9%_53r;4.3%_23r;1.9%_53r;3.4%_29r;2.2%_45r;3.8%_26r;2.4%_41r;2.0%_49r	chr14_100239162;chr14_100239166;chr14_100276584;chr14_100277449;chr14_100277499;chr14_100277769;chr14_100278117;chr14_100278219;chr14_100278300;chr14_100278310;chr14_100278355;chr14_100278545;chr14_100278649;chr14_100278665;chr14_100279288;chr14_100279309;chr14_100279467;chr14_100279731;chr14_100279934;chr14_100280165;chr14_100280524;chr14_100280617;chr14_100282134;chr14_100282313;chr14_100282368…
ANKRD17	25	2.5	EXON;EXON;EXON;EXON;EXON;EXON;EXON;EXON;EXON;EXON;EXON;EXON;EXON;EXON;EXON;EXON;EXON;EXON;EXON;EXON;EXON;EXON;EXON;EXON;EXON	3.1%_32r;2.3%_44r;4.7%_43r;1.1%_89r;1.2%_83r;1.4%_73r;1.8%_57r;1.9%_52r;2.0%_49r;2.0%_50r;2.1%_47r;1.7%_60r;1.4%_69r;2.1%_48r;5.0%_40r;2.6%_39r;2.7%_37r;2.9%_35r;2.1%_47r;2.4%_42r;2.4%_41r;4.0%_25r;2.4%_41r;1.7%_58r;4.7%_43r	chr4_73075491;chr4_73076050;chr4_73076077;chr4_73077031;chr4_73077076;chr4_73077456;chr4_73078725;chr4_73085285;chr4_73090837;chr4_73090879;chr4_73090885;chr4_73091129;chr4_73091167;chr4_73091281;chr4_73091492;chr4_73091556;chr4_73091560;chr4_73091743;chr4_73092160;chr4_73098481;chr4_73121038;chr4_73139638;chr4_73139712;chr4_73258529;chr4_73258595
CHD7	25	2	EXON;EXON;EXON;EXON;EXON;EXON;EXON;EXON;EXON;EXON;EXON;EXON;EXON;EXON;EXON;EXON;EXON;EXON;EXON;EXON;EXON;EXON;EXON;EXON;EXON	1.5%_66r;2.5%_40r;6.7%_30r;2.4%_42r;2.3%_43r;2.3%_44r;1.9%_53r;1.9%_54r;2.9%_69r;2.1%_48r;2.0%_51r;1.4%_72r;1.4%_74r;1.1%_90r;1.2%_85r;1.0%_105r;1.0%_103r;1.2%_86r;1.3%_80r;1.8%_55r;1.6%_61r;1.8%_55r;1.0%_98r;1.1%_89r;3.9%_51r	chr8_60741919;chr8_60742074;chr8_60742260;chr8_60781092;chr8_60781111;chr8_60781166;chr8_60830396;chr8_60830510;chr8_60836913;chr8_60837718;chr8_60845022;chr8_60852068;chr8_60852180;chr8_60852645;chr8_60853052;chr8_60853183;chr8_60853244;chr8_60853357;chr8_60853397;chr8_60856753;chr8_60856782;chr8_60861094;chr8_60865134;chr8_60865456;chr8_60866588
DSP	25	1.7	EXON;EXON;EXON;EXON;EXON;EXON;EXON;EXON;EXON;EXON;EXON;EXON;EXON;EXON;EXON;EXON;EXON;EXON;EXON;EXON;EXON;EXON;EXON;EXON;EXON	1.7%_60r;1.2%_82r;2.4%_84r;1.0%_98r;1.3%_75r;1.4%_70r;1.3%_80r;1.4%_71r;1.4%_69r;2.3%_44r;1.6%_63r;1.9%_54r;1.9%_54r;2.2%_46r;1.7%_58r;2.7%_74r;1.2%_83r;1.8%_57r;1.6%_64r;1.1%_88r;2.4%_41r;2.0%_100r;1.8%_110r;1.2%_81r;1.3%_76r	chr6_7541671;chr6_7541703;chr6_7541711;chr6_7541817;chr6_7541879;chr6_7541901;chr6_7571427;chr6_7571554;chr6_7575391;chr6_7579893;chr6_7580016;chr6_7580094;chr6_7580098;chr6_7580125;chr6_7580801;chr6_7580860;chr6_7580892;chr6_7581412;chr6_7583242;chr6_7583685;chr6_7584537;chr6_7585599;chr6_7585655;chr6_7586044;chr6_7586090
FAM120A	25	1.6	EXON;EXON;EXON;EXON;EXON;EXON;EXON;EXON;EXON;EXON;EXON;EXON;EXON;EXON;EXON;EXON;EXON;EXON;EXON;EXON;EXON;EXON;EXON;EXON;EXON	3.6%_28r;1.1%_90r;1.1%_95r;1.0%_100r;1.6%_62r;1.1%_89r;1.0%_99r;1.2%_82r;1.4%_70r;1.6%_63r;1.5%_66r;1.0%_105r;1.1%_95r;1.0%_98r;1.1%_91r;1.4%_69r;2.8%_71r;1.4%_69r;1.6%_64r;1.0%_96r;1.1%_92r;2.5%_80r;2.1%_48r;3.0%_67r;2.8%_36r	chr9_93451930;chr9_93452083;chr9_93452176;chr9_93452200;chr9_93452309;chr9_93529369;chr9_93529425;chr9_93529478;chr9_93532230;chr9_93543256;chr9_93543279;chr9_93543382;chr9_93556549;chr9_93556552;chr9_93557893;chr9_93557948;chr9_93557978;chr9_93557986;chr9_93558659;chr9_93564296;chr9_93564350;chr9_93564396;chr9_93564876;chr9_93565314;chr9_93565692
GRIN2D	25	1.6	EXON;EXON;EXON;EXON;EXON;EXON;EXON;EXON;EXON;EXON;EXON;EXON;EXON;EXON;EXON;EXON;EXON;EXON;EXON;EXON;EXON;EXON;EXON;EXON;EXON	1.3%_79r;1.1%_89r;1.2%_81r;2.9%_70r;1.3%_76r;2.0%_49r;1.2%_84r;1.3%_80r;1.3%_77r;1.3%_79r;2.5%_80r;1.3%_76r;1.5%_67r;3.2%_31r;1.3%_78r;1.3%_75r;1.9%_53r;1.4%_71r;1.7%_58r;1.6%_61r;3.0%_33r;1.6%_61r;1.1%_91r;1.2%_85r;1.2%_81r	chr19_48405233;chr19_48405243;chr19_48414388;chr19_48414918;chr19_48415020;chr19_48441790;chr19_48442300;chr19_48442329;chr19_48442620;chr19_48442679;chr19_48442712;chr19_48442729;chr19_48442809;chr19_48443151;chr19_48443410;chr19_48443647;chr19_48443805;chr19_48443970;chr19_48444058;chr19_48444079;chr19_48444145;chr19_48444302;chr19_48444520;chr19_48444629;chr19_48444644
PGGHG	25	1.6	EXON;EXON;EXON;EXON;EXON;EXON;EXON;EXON;EXON;EXON;EXON;EXON;EXON;INTRON;EXON;EXON;INTRON;EXON;EXON;EXON;EXON;EXON;EXON;EXON;EXON	1.1%_87r;1.2%_83r;2.1%_95r;1.1%_89r;1.0%_100r;2.1%_96r;1.0%_102r;1.0%_97r;1.0%_97r;2.2%_92r;2.3%_87r;1.0%_96r;1.0%_100r;1.6%_64r;1.1%_184r;1.2%_82r;1.2%_86r;1.1%_91r;1.1%_94r;1.8%_113r;2.1%_96r;1.3%_78r;3.8%_53r;1.9%_54r;3.4%_59r	chr11_289855;chr11_289876;chr11_289948;chr11_289966;chr11_290002;chr11_290005;chr11_290021;chr11_290461;chr11_290522;chr11_290690;chr11_290964;chr11_291004;chr11_291012;chr11_291692;chr11_292064;chr11_292939;chr11_293100;chr11_294833;chr11_294854;chr11_294969;chr11_295076;chr11_295209;chr11_295329;chr11_295443;chr11_295454
SHROOM3	25	2.4	INTRON;INTRON;EXON;EXON;EXON;EXON;EXON;EXON;EXON;EXON;EXON;EXON;EXON;EXON;EXON;EXON;EXON;EXON;EXON;EXON;EXON;EXON;EXON;EXON;EXON	2.2%_46r;2.9%_35r;2.9%_34r;2.6%_39r;2.1%_48r;2.2%_46r;3.3%_30r;2.3%_44r;2.2%_45r;4.0%_25r;2.5%_40r;3.0%_33r;1.8%_55r;1.6%_63r;2.2%_46r;1.9%_53r;2.2%_45r;2.9%_35r;2.0%_49r;1.4%_74r;1.4%_74r;1.4%_70r;1.4%_71r;1.2%_81r;7.1%_28r	chr4_76689568;chr4_76689683;chr4_76738893;chr4_76739321;chr4_76739541;chr4_76739584;chr4_76739898;chr4_76740111;chr4_76740217;chr4_76740559;chr4_76740941;chr4_76740971;chr4_76741058;chr4_76741106;chr4_76741266;chr4_76741420;chr4_76754790;chr4_76756911;chr4_76770689;chr4_76770823;chr4_76770859;chr4_76778953;chr4_76778982;chr4_76779072;chr4_76780959
SIN3B	25	2.1	EXON;EXON;EXON;EXON;EXON;EXON;EXON;EXON;EXON;EXON;INTRON;INTRON;INTRON;EXON;EXON;EXON;EXON;EXON;EXON;EXON;EXON;EXON;EXON;EXON;EXON	3.4%_58r;1.3%_79r;1.8%_57r;1.9%_53r;1.8%_55r;1.9%_52r;1.7%_59r;2.4%_41r;1.6%_61r;1.9%_52r;4.5%_44r;2.4%_42r;2.9%_34r;1.3%_75r;1.5%_66r;1.2%_82r;1.2%_86r;1.2%_83r;1.6%_63r;1.9%_52r;2.6%_39r;2.8%_72r;2.4%_83r;1.0%_99r;3.3%_61r	chr19_16862532;chr19_16865577;chr19_16869583;chr19_16869645;chr19_16869680;chr19_16869831;chr19_16869850;chr19_16869936;chr19_16871305;chr19_16871375;chr19_16875935;chr19_16875937;chr19_16875969;chr19_16876151;chr19_16878235;chr19_16878366;chr19_16878582;chr19_16878886;chr19_16879011;chr19_16879070;chr19_16879304;chr19_16879397;chr19_16879515;chr19_16879601;chr19_16879879
TPM1	25	2.9	EXON;EXON;EXON;INTRON;EXON;EXON;EXON;INTRON;INTRON;EXON;INTRON;INTRON;EXON;EXON;EXON;EXON;EXON;INTRON;INTRON;INTRON;INTRON;INTRON;EXON;EXON;EXON	2.7%_73r;1.3%_80r;1.4%_147r;3.6%_28r;2.7%_75r;1.4%_70r;1.1%_90r;2.3%_87r;2.0%_50r;2.0%_49r;7.4%_27r;2.4%_42r;2.9%_35r;2.4%_41r;1.9%_54r;2.3%_43r;1.1%_89r;6.3%_32r;4.7%_43r;4.5%_22r;3.7%_27r;2.8%_36r;2.9%_34r;5.6%_36r;2.3%_43r	chr15_63042778;chr15_63042784;chr15_63042801;chr15_63042949;chr15_63043725;chr15_63043756;chr15_63043812;chr15_63043886;chr15_63043981;chr15_63048664;chr15_63061385;chr15_63063680;chr15_63065182;chr15_63065254;chr15_63065366;chr15_63065506;chr15_63065996;chr15_63068276;chr15_63068548;chr15_63068718;chr15_63069238;chr15_63069806;chr15_63070779;chr15_63070799;chr15_63070989
ARHGEF40	24	2	EXON;EXON;EXON;EXON;EXON;EXON;EXON;EXON;EXON;EXON;EXON;EXON;EXON;EXON;EXON;EXON;EXON;EXON;EXON;EXON;EXON;EXON;EXON;EXON	1.6%_64r;1.2%_83r;2.8%_72r;1.7%_58r;1.5%_68r;1.6%_63r;3.4%_59r;3.5%_57r;1.8%_55r;1.7%_60r;2.1%_94r;1.0%_96r;1.1%_94r;1.8%_55r;1.7%_60r;1.5%_66r;1.6%_62r;1.4%_70r;2.9%_69r;1.1%_91r;1.7%_58r;3.3%_60r;2.6%_78r;2.5%_40r	chr14_21073131;chr14_21073983;chr14_21074253;chr14_21074303;chr14_21074495;chr14_21074593;chr14_21074612;chr14_21074685;chr14_21074969;chr14_21075121;chr14_21081552;chr14_21081570;chr14_21081770;chr14_21081974;chr14_21082056;chr14_21082094;chr14_21083852;chr14_21083935;chr14_21083961;chr14_21087075;chr14_21087354;chr14_21087413;chr14_21089328;chr14_21089406
BCR	24	1.7	EXON;EXON;EXON;EXON;EXON;EXON;EXON;EXON;EXON;EXON;EXON;EXON;EXON;EXON;EXON;EXON;EXON;EXON;EXON;EXON;EXON;EXON;EXON;EXON	1.3%_76r;1.0%_100r;3.3%_30r;1.4%_74r;1.3%_79r;1.0%_100r;2.0%_101r;2.6%_76r;1.1%_90r;1.1%_94r;1.1%_89r;1.2%_84r;2.4%_85r;1.4%_73r;2.7%_74r;1.3%_77r;1.3%_76r;1.0%_100r;1.7%_117r;1.3%_79r;1.1%_92r;1.5%_65r;2.0%_50r;5.4%_37r	chr22_23180654;chr22_23180741;chr22_23180960;chr22_23181036;chr22_23181057;chr22_23181274;chr22_23181283;chr22_23181360;chr22_23181485;chr22_23181889;chr22_23181997;chr22_23182145;chr22_23182146;chr22_23253827;chr22_23253864;chr22_23253867;chr22_23253920;chr22_23261364;chr22_23261445;chr22_23261522;chr22_23314602;chr22_23315718;chr22_23315747;chr22_23315762
CREBBP	24	2	EXON;EXON;EXON;EXON;EXON;EXON;EXON;EXON;EXON;EXON;EXON;EXON;EXON;EXON;EXON;EXON;EXON;EXON;EXON;EXON;EXON;EXON;EXON;EXON	2.9%_35r;1.3%_78r;1.1%_91r;1.1%_92r;1.1%_95r;2.1%_97r;1.5%_65r;1.7%_60r;1.5%_66r;1.9%_106r;1.6%_64r;2.0%_51r;1.7%_59r;3.2%_62r;1.3%_76r;3.2%_31r;3.0%_67r;1.5%_65r;1.4%_69r;3.3%_30r;2.2%_45r;2.0%_51r;2.1%_48r;3.1%_32r	chr16_3726973;chr16_3727877;chr16_3728005;chr16_3728017;chr16_3728034;chr16_3728158;chr16_3728198;chr16_3728253;chr16_3728833;chr16_3728887;chr16_3729119;chr16_3729145;chr16_3729281;chr16_3729322;chr16_3729476;chr16_3729788;chr16_3731301;chr16_3731425;chr16_3731443;chr16_3736712;chr16_3736787;chr16_3770754;chr16_3770880;chr16_3879993
DNAJC5	24	2	EXON;EXON;EXON;EXON;EXON;EXON;EXON;EXON;EXON;EXON;EXON;EXON;EXON;EXON;EXON;EXON;EXON;EXON;EXON;EXON;EXON;EXON;EXON;EXON	1.3%_79r;5.1%_39r;1.8%_56r;1.7%_58r;1.3%_80r;1.7%_59r;1.6%_63r;1.7%_58r;1.9%_52r;2.1%_48r;4.3%_46r;1.2%_82r;1.6%_62r;1.2%_81r;1.9%_53r;3.6%_55r;1.7%_59r;1.6%_62r;3.1%_32r;1.3%_77r;1.8%_56r;1.7%_58r;1.1%_87r;2.4%_42r	chr20_63931536;chr20_63931787;chr20_63931885;chr20_63931889;chr20_63932274;chr20_63932590;chr20_63932619;chr20_63932632;chr20_63932697;chr20_63932723;chr20_63932817;chr20_63933245;chr20_63933450;chr20_63933790;chr20_63933874;chr20_63934073;chr20_63934152;chr20_63934344;chr20_63934657;chr20_63934796;chr20_63935149;chr20_63935196;chr20_63935450;chr20_63935705
EXTL3	24	1.4	EXON;EXON;EXON;EXON;EXON;EXON;EXON;EXON;EXON;EXON;EXON;EXON;EXON;EXON;EXON;EXON;EXON;EXON;EXON;EXON;EXON;EXON;EXON;EXON	1.0%_105r;1.9%_106r;1.3%_79r;1.1%_91r;1.3%_80r;1.5%_66r;1.2%_85r;1.3%_79r;1.0%_104r;1.1%_90r;1.1%_89r;1.3%_79r;1.2%_84r;1.1%_87r;1.2%_86r;1.0%_102r;1.2%_84r;1.1%_95r;1.0%_102r;1.9%_105r;1.1%_90r;1.2%_86r;1.0%_99r;4.5%_22r	chr8_28716199;chr8_28716215;chr8_28716541;chr8_28716570;chr8_28716957;chr8_28717181;chr8_28717340;chr8_28717377;chr8_28717733;chr8_28717798;chr8_28717807;chr8_28717868;chr8_28750767;chr8_28750833;chr8_28750877;chr8_28751067;chr8_28751438;chr8_28751503;chr8_28752031;chr8_28753134;chr8_28753376;chr8_28753408;chr8_28753476;chr8_28753587
GPC1	24	2.1	EXON;EXON;EXON;EXON;EXON;EXON;EXON;EXON;EXON;EXON;EXON;EXON;EXON;EXON;EXON;EXON;EXON;EXON;EXON;EXON;EXON;EXON;EXON;EXON	1.8%_55r;1.8%_56r;1.6%_62r;2.5%_40r;2.3%_44r;2.0%_49r;3.6%_56r;1.5%_67r;1.5%_68r;1.3%_75r;1.2%_85r;1.4%_74r;3.3%_61r;1.6%_62r;1.6%_61r;1.7%_60r;2.4%_42r;2.3%_44r;3.1%_65r;1.9%_53r;1.8%_56r;4.3%_23r;1.8%_56r;2.5%_40r	chr2_240435915;chr2_240435932;chr2_240435960;chr2_240462232;chr2_240462249;chr2_240462262;chr2_240462356;chr2_240463467;chr2_240463471;chr2_240465579;chr2_240466092;chr2_240466216;chr2_240466248;chr2_240466570;chr2_240466794;chr2_240466833;chr2_240466987;chr2_240467075;chr2_240467234;chr2_240467256;chr2_240467284;chr2_240467653;chr2_240467858;chr2_240467977
LINC00428	24	1.9	INTRON;INTRON;EXON;INTRON;INTRON;INTRON;INTRON;INTRON;INTRON;INTRON;INTRON;INTRON;INTRON;INTRON;INTRON;INTRON;INTRON;INTRON;INTRON;INTRON;INTRON;INTRON;INTRON;INTRON	1.6%_129r;1.5%_131r;1.0%_99r;8.0%_25r;3.4%_29r;5.0%_20r;3.7%_54r;1.3%_77r;1.1%_175r;1.3%_160r;1.2%_165r;1.9%_107r;1.2%_166r;1.4%_141r;1.0%_102r;1.1%_95r;1.0%_99r;1.1%_87r;1.7%_58r;1.0%_103r;1.0%_205r;1.3%_80r;1.3%_152r;1.1%_187r	chr13_42850050;chr13_42850058;chr13_42850419;chr13_42863361;chr13_42863447;chr13_42863803;chr13_42864800;chr13_42865178;chr13_42865887;chr13_42866471;chr13_42866482;chr13_42866740;chr13_42867020;chr13_42867069;chr13_42867487;chr13_42867879;chr13_42867916;chr13_42868049;chr13_42868151;chr13_42869633;chr13_42871943;chr13_42872117;chr13_42872341;chr13_42872525
LZTS3	24	1.8	EXON;EXON;EXON;EXON;EXON;EXON;EXON;EXON;EXON;EXON;EXON;EXON;EXON;EXON;EXON;EXON;EXON;EXON;EXON;EXON;EXON;EXON;EXON;EXON	3.4%_29r;1.9%_53r;1.5%_65r;1.3%_80r;1.1%_87r;1.4%_74r;1.4%_71r;1.5%_66r;1.4%_69r;4.3%_46r;1.4%_69r;1.5%_66r;1.5%_67r;1.3%_75r;1.4%_71r;3.1%_64r;1.4%_71r;1.6%_62r;1.2%_85r;1.1%_92r;1.5%_67r;2.1%_47r;1.8%_55r;1.9%_52r	chr20_3162850;chr20_3163058;chr20_3163223;chr20_3163559;chr20_3163779;chr20_3163854;chr20_3163886;chr20_3163914;chr20_3163996;chr20_3164133;chr20_3164439;chr20_3164475;chr20_3164494;chr20_3164571;chr20_3164714;chr20_3164871;chr20_3164946;chr20_3165056;chr20_3165616;chr20_3165670;chr20_3166244;chr20_3166992;chr20_3167024;chr20_3167136
PATZ1	24	1.9	EXON;EXON;EXON;EXON;EXON;EXON;EXON;EXON;EXON;EXON;EXON;EXON;EXON;EXON;EXON;EXON;EXON;EXON;EXON;EXON;EXON;EXON;EXON;EXON	1.9%_53r;3.2%_62r;1.4%_70r;1.0%_100r;2.0%_99r;1.1%_93r;1.2%_82r;1.2%_84r;1.1%_93r;3.6%_28r;4.2%_24r;1.0%_98r;1.4%_145r;1.8%_114r;1.1%_94r;1.0%_101r;2.2%_46r;2.4%_42r;2.2%_45r;2.1%_48r;1.9%_54r;1.8%_55r;2.1%_48r;2.2%_45r	chr22_31326422;chr22_31326471;chr22_31326483;chr22_31326731;chr22_31326739;chr22_31327018;chr22_31327139;chr22_31327178;chr22_31335843;chr22_31341103;chr22_31341435;chr22_31344526;chr22_31344748;chr22_31345218;chr22_31345378;chr22_31345424;chr22_31345576;chr22_31346014;chr22_31346023;chr22_31346090;chr22_31346106;chr22_31346224;chr22_31346251;chr22_31346283
PROSER1	24	1.4	EXON;EXON;EXON;EXON;EXON;EXON;EXON;EXON;EXON;EXON;EXON;EXON;EXON;EXON;EXON;EXON;EXON;EXON;EXON;EXON;EXON;EXON;EXON;EXON	1.4%_71r;1.3%_78r;1.2%_84r;1.3%_76r;1.3%_78r;1.1%_93r;2.4%_85r;1.1%_87r;1.0%_103r;2.6%_114r;1.0%_97r;1.2%_86r;1.0%_98r;1.0%_96r;1.1%_93r;1.0%_98r;1.1%_90r;1.2%_81r;1.2%_81r;1.5%_66r;2.8%_36r;1.4%_70r;1.6%_127r;1.4%_147r	chr13_39010497;chr13_39012174;chr13_39012757;chr13_39012775;chr13_39012793;chr13_39012904;chr13_39013129;chr13_39013156;chr13_39013294;chr13_39013327;chr13_39013442;chr13_39013670;chr13_39013736;chr13_39013763;chr13_39013780;chr13_39013795;chr13_39013939;chr13_39014011;chr13_39014107;chr13_39014441;chr13_39037382;chr13_39037516;chr13_39037646;chr13_39037723
SEPTIN11	24	1.7	EXON;EXON;EXON;EXON;EXON;EXON;EXON;EXON;EXON;EXON;EXON;EXON;EXON;EXON;EXON;EXON;EXON;EXON;EXON;EXON;EXON;EXON;EXON;EXON	1.1%_87r;3.1%_96r;1.2%_83r;1.2%_82r;1.1%_89r;1.0%_103r;1.0%_105r;2.0%_98r;2.2%_92r;1.5%_67r;1.6%_63r;1.8%_55r;1.7%_59r;1.8%_56r;2.0%_51r;2.6%_39r;1.8%_57r;1.6%_61r;1.6%_61r;1.4%_73r;2.5%_80r;2.1%_95r;1.0%_96r;1.4%_72r	chr4_77005670;chr4_77005735;chr4_77011764;chr4_77011776;chr4_77011816;chr4_77020551;chr4_77020609;chr4_77034869;chr4_77034974;chr4_77035123;chr4_77035759;chr4_77035962;chr4_77036007;chr4_77036178;chr4_77036274;chr4_77036490;chr4_77037179;chr4_77037222;chr4_77037462;chr4_77037775;chr4_77037894;chr4_77037988;chr4_77038044;chr4_77038072
SLC4A2	24	1.8	EXON;EXON;EXON;EXON;EXON;EXON;EXON;EXON;EXON;EXON;EXON;EXON;EXON;EXON;EXON;EXON;EXON;EXON;EXON;EXON;EXON;EXON;EXON;EXON	1.8%_55r;1.3%_75r;1.5%_67r;1.8%_56r;1.6%_62r;1.3%_75r;1.7%_59r;2.9%_68r;1.4%_71r;3.7%_54r;1.4%_74r;2.8%_71r;1.3%_75r;2.7%_74r;1.6%_61r;1.9%_54r;1.3%_77r;1.3%_80r;1.5%_68r;1.1%_91r;1.3%_79r;1.4%_69r;1.5%_67r;2.0%_49r	chr7_151064265;chr7_151064605;chr7_151064633;chr7_151067935;chr7_151067995;chr7_151068009;chr7_151071138;chr7_151072098;chr7_151072100;chr7_151074165;chr7_151074216;chr7_151074689;chr7_151074698;chr7_151074700;chr7_151074796;chr7_151075303;chr7_151075399;chr7_151075402;chr7_151075498;chr7_151075690;chr7_151075716;chr7_151076081;chr7_151076110;chr7_151076368
SRCAP	24	2.8	EXON;EXON;EXON;EXON;EXON;EXON;EXON;EXON;EXON;EXON;EXON;EXON;EXON;EXON;EXON;EXON;EXON;EXON;EXON;EXON;EXON;EXON;EXON;EXON	2.0%_49r;2.2%_45r;2.1%_47r;2.2%_45r;4.3%_47r;2.4%_42r;2.4%_42r;3.0%_33r;3.4%_29r;1.7%_58r;1.7%_59r;2.4%_41r;2.4%_41r;2.1%_48r;2.0%_51r;2.5%_40r;3.1%_32r;4.0%_75r;2.4%_41r;2.4%_42r;2.4%_42r;5.3%_38r;4.5%_44r;3.6%_28r	chr16_30720842;chr16_30721349;chr16_30721369;chr16_30723686;chr16_30723922;chr16_30723997;chr16_30724307;chr16_30724856;chr16_30725050;chr16_30729143;chr16_30737327;chr16_30737502;chr16_30737547;chr16_30737650;chr16_30737728;chr16_30738007;chr16_30738148;chr16_30738462;chr16_30739069;chr16_30739071;chr16_30739073;chr16_30739081;chr16_30739751;chr16_30739855
TMEM245	24	2.2	EXON;EXON;EXON;EXON;EXON;EXON;EXON;EXON;EXON;EXON;EXON;EXON;EXON;EXON;EXON;EXON;EXON;EXON;EXON;EXON;EXON;EXON;EXON;EXON	6.3%_32r;1.6%_61r;1.6%_61r;1.9%_54r;1.5%_65r;2.8%_36r;2.3%_43r;3.7%_27r;2.9%_35r;1.9%_53r;1.8%_55r;2.3%_44r;3.4%_29r;2.4%_42r;1.3%_75r;4.3%_47r;1.8%_56r;2.2%_46r;1.2%_86r;1.1%_87r;1.1%_88r;1.7%_117r;1.0%_104r;1.7%_59r	chr9_109015390;chr9_109015553;chr9_109015554;chr9_109015600;chr9_109015890;chr9_109015967;chr9_109016475;chr9_109016888;chr9_109016926;chr9_109017044;chr9_109017312;chr9_109017598;chr9_109018527;chr9_109019769;chr9_109033329;chr9_109087222;chr9_109091007;chr9_109119368;chr9_109119605;chr9_109119607;chr9_109119609;chr9_109119661;chr9_109119786;chr9_109119855
TUG1	24	1.7	EXON;INTRON;INTRON;INTRON;INTRON;INTRON;INTRON;INTRON;INTRON;INTRON;INTRON;INTRON;INTRON;INTRON;EXON;EXON;EXON;EXON;EXON;EXON;EXON;EXON;EXON;EXON	1.0%_100r;1.8%_109r;1.9%_106r;1.9%_52r;1.8%_55r;1.1%_91r;2.5%_81r;1.0%_103r;1.0%_98r;1.0%_102r;1.2%_84r;1.9%_103r;3.3%_30r;2.9%_34r;1.4%_143r;1.0%_201r;2.4%_42r;3.4%_29r;3.4%_59r;1.2%_83r;1.1%_92r;1.1%_92r;1.2%_84r;1.4%_148r	chr22_30969373;chr22_30969405;chr22_30969413;chr22_30969599;chr22_30969826;chr22_30970346;chr22_30970507;chr22_30970656;chr22_30970690;chr22_30970730;chr22_30971189;chr22_30971594;chr22_30971825;chr22_30972731;chr22_30972964;chr22_30975545;chr22_30976005;chr22_30976060;chr22_30976218;chr22_30977062;chr22_30977948;chr22_30977951;chr22_30978355;chr22_30978587
WIZ	24	1.7	EXON;EXON;EXON;EXON;EXON;EXON;EXON;EXON;EXON;EXON;EXON;EXON;EXON;EXON;EXON;EXON;EXON;EXON;EXON;EXON;EXON;EXON;EXON;EXON	1.5%_67r;1.8%_57r;2.0%_50r;2.0%_49r;1.3%_79r;1.4%_73r;1.2%_82r;1.7%_58r;1.8%_57r;2.2%_46r;1.6%_62r;1.6%_63r;1.1%_89r;1.1%_90r;1.1%_95r;1.4%_69r;1.9%_54r;1.7%_58r;1.6%_63r;2.7%_73r;1.3%_75r;1.3%_75r;1.4%_70r;3.5%_57r	chr19_15422539;chr19_15422803;chr19_15422974;chr19_15422982;chr19_15423111;chr19_15423162;chr19_15424736;chr19_15424831;chr19_15424896;chr19_15424968;chr19_15425430;chr19_15425583;chr19_15425676;chr19_15425704;chr19_15425725;chr19_15427335;chr19_15427458;chr19_15428281;chr19_15429788;chr19_15429839;chr19_15429852;chr19_15429874;chr19_15429925;chr19_15429974
ZNF423	24	2.8	EXON;EXON;EXON;EXON;EXON;EXON;EXON;EXON;EXON;EXON;EXON;EXON;EXON;EXON;EXON;EXON;EXON;EXON;EXON;EXON;EXON;EXON;EXON;EXON	3.6%_28r;2.5%_40r;2.8%_72r;1.1%_92r;2.8%_71r;1.7%_59r;1.6%_63r;3.4%_58r;2.0%_51r;1.8%_55r;2.9%_35r;2.5%_40r;2.3%_44r;2.9%_35r;2.4%_41r;2.2%_46r;2.0%_51r;2.3%_43r;2.3%_43r;2.5%_40r;3.3%_30r;7.4%_27r;7.1%_28r;2.4%_41r	chr16_49636008;chr16_49636120;chr16_49636188;chr16_49636251;chr16_49636356;chr16_49636419;chr16_49636606;chr16_49636630;chr16_49636848;chr16_49636946;chr16_49637510;chr16_49637529;chr16_49637536;chr16_49637616;chr16_49637775;chr16_49638048;chr16_49638087;chr16_49638116;chr16_49638120;chr16_49638202;chr16_49638328;chr16_49638462;chr16_49638534;chr16_49730910
ADD2	23	2.1	EXON;EXON;EXON;EXON;EXON;EXON;EXON;EXON;EXON;EXON;EXON;EXON;EXON;EXON;EXON;EXON;EXON;EXON;EXON;EXON;EXON;EXON;EXON	3.3%_30r;1.9%_52r;4.2%_24r;1.4%_69r;2.9%_35r;2.6%_38r;2.9%_70r;1.3%_76r;1.4%_73r;1.4%_69r;1.7%_58r;1.7%_60r;1.2%_85r;2.4%_82r;1.3%_75r;4.8%_21r;2.6%_38r;1.3%_157r;1.5%_135r;1.9%_103r;1.6%_122r;1.0%_97r;1.0%_103r	chr2_70657519;chr2_70657663;chr2_70658818;chr2_70659785;chr2_70660141;chr2_70660172;chr2_70662354;chr2_70662402;chr2_70662521;chr2_70662656;chr2_70662752;chr2_70662908;chr2_70663452;chr2_70663549;chr2_70663659;chr2_70675787;chr2_70676783;chr2_70678851;chr2_70683680;chr2_70692407;chr2_70704381;chr2_70704430;chr2_70767896
ARVCF	23	2.4	EXON;EXON;EXON;EXON;EXON;INTRON;EXON;INTRON;INTRON;INTRON;EXON;EXON;EXON;EXON;EXON;INTRON;INTRON;INTRON;INTRON;INTRON;INTRON;EXON;EXON	1.9%_54r;1.8%_57r;1.3%_76r;1.7%_58r;1.3%_76r;3.6%_28r;1.6%_63r;3.7%_27r;3.7%_27r;3.1%_32r;1.1%_90r;1.1%_88r;1.1%_91r;1.7%_59r;1.7%_58r;2.6%_38r;2.6%_38r;2.3%_44r;4.8%_21r;4.5%_22r;3.2%_31r;1.7%_59r;3.6%_55r	chr22_19970090;chr22_19970099;chr22_19970197;chr22_19970639;chr22_19971231;chr22_19971470;chr22_19973154;chr22_19979445;chr22_19979494;chr22_19979657;chr22_19979768;chr22_19979788;chr22_19980095;chr22_19980196;chr22_19980204;chr22_19980245;chr22_19980250;chr22_19980434;chr22_19980576;chr22_19980622;chr22_19981185;chr22_19981359;chr22_19981602
ATF7IP	23	1.9	EXON;EXON;EXON;EXON;EXON;EXON;EXON;EXON;EXON;EXON;EXON;EXON;EXON;EXON;EXON;EXON;EXON;EXON;EXON;EXON;EXON;EXON;EXON	1.6%_123r;1.7%_60r;2.0%_51r;1.1%_89r;2.2%_90r;1.1%_90r;2.0%_100r;1.5%_68r;1.6%_63r;1.4%_69r;1.4%_138r;1.4%_70r;2.7%_74r;1.6%_63r;1.7%_59r;3.7%_54r;2.5%_40r;2.7%_75r;2.9%_70r;1.3%_77r;1.2%_83r;1.8%_57r;2.9%_35r	chr12_14424321;chr12_14425094;chr12_14425273;chr12_14460722;chr12_14460741;chr12_14460772;chr12_14460857;chr12_14460957;chr12_14461070;chr12_14478347;chr12_14481164;chr12_14499404;chr12_14500167;chr12_14500260;chr12_14500371;chr12_14500402;chr12_14500935;chr12_14501066;chr12_14501161;chr12_14501182;chr12_14501333;chr12_14501695;chr12_14502580
BCL9	23	1.9	EXON;EXON;EXON;EXON;EXON;EXON;EXON;EXON;EXON;EXON;EXON;EXON;EXON;EXON;EXON;EXON;EXON;EXON;EXON;EXON;EXON;EXON;EXON	3.0%_67r;1.2%_85r;3.2%_31r;3.2%_31r;1.7%_60r;2.0%_49r;2.9%_34r;2.0%_50r;2.0%_51r;2.0%_50r;1.0%_99r;1.6%_64r;3.2%_63r;1.3%_78r;1.3%_80r;1.3%_80r;1.4%_69r;1.5%_68r;1.1%_87r;1.3%_79r;1.4%_71r;1.7%_60r;2.4%_41r	chr1_147611696;chr1_147611840;chr1_147613027;chr1_147613130;chr1_147618931;chr1_147619138;chr1_147619359;chr1_147619980;chr1_147620292;chr1_147620384;chr1_147620495;chr1_147620625;chr1_147620711;chr1_147622350;chr1_147624061;chr1_147624098;chr1_147624261;chr1_147624280;chr1_147624708;chr1_147624848;chr1_147624895;chr1_147624924;chr1_147625934
DCP2	23	2.7	EXON;EXON;EXON;EXON;EXON;EXON;EXON;EXON;EXON;EXON;EXON;EXON;EXON;EXON;EXON;EXON;EXON;EXON;EXON;EXON;EXON;EXON;EXON	1.4%_73r;2.2%_46r;2.6%_76r;1.9%_52r;4.9%_41r;4.9%_41r;3.8%_26r;5.0%_20r;8.3%_24r;3.2%_62r;1.6%_61r;1.8%_55r;2.1%_48r;4.3%_46r;1.4%_72r;1.4%_70r;1.1%_92r;2.0%_50r;1.7%_59r;1.4%_69r;1.7%_60r;1.3%_76r;2.8%_72r	chr5_113013406;chr5_113013806;chr5_113014628;chr5_113015189;chr5_113015279;chr5_113015280;chr5_113015373;chr5_113015394;chr5_113015433;chr5_113015836;chr5_113017377;chr5_113017628;chr5_113018026;chr5_113018141;chr5_113018456;chr5_113018490;chr5_113018689;chr5_113019235;chr5_113019258;chr5_113019854;chr5_113020166;chr5_113020506;chr5_113020642
FAM193B	23	2.4	EXON;EXON;EXON;EXON;EXON;EXON;EXON;EXON;EXON;EXON;EXON;EXON;EXON;EXON;EXON;EXON;EXON;EXON;EXON;EXON;EXON;EXON;EXON	2.1%_47r;1.8%_55r;1.4%_72r;1.6%_62r;5.7%_35r;2.6%_39r;2.3%_43r;2.5%_40r;2.0%_51r;2.0%_49r;2.2%_45r;2.3%_43r;2.6%_39r;2.5%_40r;1.7%_60r;1.6%_61r;2.6%_38r;4.5%_22r;4.8%_21r;1.5%_68r;1.8%_111r;1.6%_127r;1.0%_105r	chr5_177524216;chr5_177524760;chr5_177524961;chr5_177525061;chr5_177531386;chr5_177531470;chr5_177531483;chr5_177531508;chr5_177536479;chr5_177536486;chr5_177536592;chr5_177536633;chr5_177536662;chr5_177536675;chr5_177539082;chr5_177539096;chr5_177553561;chr5_177554013;chr5_177554051;chr5_177554271;chr5_177554322;chr5_177554368;chr5_177554392
GLG1	23	2.5	EXON;EXON;EXON;EXON;EXON;EXON;EXON;EXON;EXON;EXON;EXON;EXON;EXON;EXON;EXON;EXON;EXON;EXON;EXON;EXON;EXON;EXON;EXON	5.1%_39r;2.6%_39r;5.3%_38r;2.1%_48r;2.0%_51r;1.6%_62r;2.1%_48r;1.8%_57r;2.0%_50r;4.2%_24r;3.6%_28r;5.9%_34r;2.4%_42r;2.8%_36r;1.1%_179r;1.0%_209r;1.1%_176r;2.0%_100r;1.9%_54r;3.4%_59r;1.2%_82r;2.2%_89r;1.0%_100r	chr16_74448333;chr16_74448919;chr16_74449315;chr16_74449501;chr16_74449555;chr16_74449848;chr16_74450031;chr16_74450089;chr16_74450143;chr16_74450541;chr16_74450610;chr16_74451383;chr16_74451537;chr16_74452737;chr16_74452975;chr16_74453187;chr16_74480260;chr16_74606688;chr16_74606803;chr16_74606851;chr16_74606904;chr16_74606914;chr16_74606963
HIP1	23	1.6	EXON;EXON;EXON;EXON;EXON;EXON;EXON;EXON;EXON;EXON;EXON;EXON;EXON;EXON;EXON;EXON;EXON;EXON;EXON;EXON;EXON;EXON;EXON	1.3%_75r;1.0%_105r;2.0%_100r;1.5%_67r;4.2%_48r;1.4%_72r;1.5%_65r;3.4%_29r;1.1%_93r;1.4%_72r;2.0%_99r;1.1%_95r;1.0%_97r;1.1%_94r;1.1%_94r;1.5%_66r;2.2%_89r;1.2%_84r;1.1%_89r;1.2%_86r;1.2%_81r;1.2%_81r;1.1%_88r	chr7_75533783;chr7_75534093;chr7_75534159;chr7_75534341;chr7_75534492;chr7_75536028;chr7_75536096;chr7_75536370;chr7_75536677;chr7_75536968;chr7_75537021;chr7_75537031;chr7_75537043;chr7_75537061;chr7_75537069;chr7_75537134;chr7_75537397;chr7_75537400;chr7_75538123;chr7_75538169;chr7_75538203;chr7_75559807;chr7_75559830
JPH3	23	2.7	EXON;EXON;EXON;EXON;EXON;EXON;EXON;EXON;EXON;EXON;EXON;EXON;EXON;EXON;EXON;EXON;EXON;EXON;EXON;EXON;EXON;EXON;EXON	3.7%_27r;2.6%_38r;3.2%_31r;3.3%_30r;1.8%_55r;2.1%_47r;2.1%_48r;3.6%_28r;2.1%_47r;2.0%_49r;3.0%_33r;1.4%_73r;1.4%_73r;1.4%_70r;2.9%_34r;2.7%_37r;2.0%_50r;4.3%_47r;3.4%_29r;4.3%_23r;4.5%_22r;2.2%_45r;2.9%_34r	chr16_87603179;chr16_87603219;chr16_87603431;chr16_87603455;chr16_87644304;chr16_87644399;chr16_87644439;chr16_87644646;chr16_87644860;chr16_87644868;chr16_87689836;chr16_87690034;chr16_87690035;chr16_87690098;chr16_87690236;chr16_87690262;chr16_87690386;chr16_87690434;chr16_87696677;chr16_87696813;chr16_87696951;chr16_87697329;chr16_87697951
LAMC1	23	1.5	EXON;EXON;EXON;EXON;EXON;EXON;EXON;EXON;EXON;EXON;EXON;EXON;EXON;EXON;EXON;EXON;EXON;EXON;EXON;EXON;EXON;EXON;EXON	1.8%_164r;1.4%_140r;1.6%_128r;1.8%_109r;1.9%_107r;1.0%_105r;1.2%_161r;1.0%_102r;1.3%_151r;1.3%_149r;1.0%_102r;1.1%_95r;1.0%_99r;1.3%_80r;1.3%_78r;2.9%_70r;1.8%_57r;1.1%_92r;1.0%_99r;1.0%_99r;1.7%_121r;1.2%_83r;2.9%_35r	chr1_183023559;chr1_183023931;chr1_183024090;chr1_183121764;chr1_183122226;chr1_183124713;chr1_183125437;chr1_183136431;chr1_183136521;chr1_183136527;chr1_183143038;chr1_183143062;chr1_183143114;chr1_183143137;chr1_183143181;chr1_183143662;chr1_183143704;chr1_183143969;chr1_183144485;chr1_183144628;chr1_183144874;chr1_183145207;chr1_183145442
MAP1S	23	1.4	EXON;EXON;EXON;EXON;EXON;EXON;EXON;EXON;EXON;EXON;EXON;EXON;EXON;EXON;EXON;EXON;EXON;EXON;EXON;EXON;EXON;EXON;EXON	2.2%_89r;2.3%_86r;2.3%_88r;1.5%_67r;1.5%_68r;1.3%_80r;1.2%_85r;1.2%_85r;1.0%_102r;1.0%_99r;2.1%_95r;1.1%_88r;1.0%_100r;1.1%_87r;1.0%_101r;1.6%_127r;1.0%_98r;1.0%_99r;1.9%_107r;2.0%_102r;1.1%_92r;1.1%_89r;1.6%_64r	chr19_17725972;chr19_17726043;chr19_17726101;chr19_17726152;chr19_17726188;chr19_17726284;chr19_17726305;chr19_17726363;chr19_17726561;chr19_17726605;chr19_17726623;chr19_17726824;chr19_17726845;chr19_17727114;chr19_17727127;chr19_17727758;chr19_17728017;chr19_17728156;chr19_17733239;chr19_17733285;chr19_17733417;chr19_17734278;chr19_17734401
MPRIP	23	3.1	EXON;EXON;EXON;EXON;EXON;EXON;EXON;EXON;EXON;EXON;EXON;EXON;EXON;EXON;EXON;EXON;EXON;EXON;EXON;EXON;EXON;EXON;EXON	5.0%_20r;2.8%_36r;2.2%_93r;1.8%_55r;1.8%_55r;1.6%_128r;1.5%_133r;1.1%_95r;1.0%_100r;1.4%_139r;4.3%_23r;2.8%_36r;2.6%_38r;3.4%_29r;6.1%_33r;2.3%_44r;6.5%_31r;3.7%_27r;4.8%_21r;3.6%_28r;3.1%_32r;3.6%_28r;5.0%_20r	chr17_17042510;chr17_17042528;chr17_17042672;chr17_17042705;chr17_17042817;chr17_17158924;chr17_17158928;chr17_17185000;chr17_17185104;chr17_17185177;chr17_17185601;chr17_17186955;chr17_17186962;chr17_17187840;chr17_17188060;chr17_17188101;chr17_17188446;chr17_17188506;chr17_17188697;chr17_17188877;chr17_17189044;chr17_17190314;chr17_17190506
NOTCH3	23	1.4	EXON;EXON;EXON;EXON;EXON;EXON;EXON;EXON;EXON;EXON;EXON;EXON;EXON;EXON;EXON;EXON;EXON;EXON;EXON;EXON;EXON;EXON;EXON	1.0%_101r;1.8%_110r;1.0%_97r;1.8%_112r;1.0%_103r;1.0%_101r;1.2%_84r;1.1%_188r;1.2%_168r;1.2%_168r;1.0%_208r;1.3%_158r;1.4%_147r;2.5%_120r;1.5%_134r;1.5%_137r;1.3%_155r;1.3%_78r;1.1%_88r;1.8%_112r;1.7%_121r;1.7%_118r;1.2%_84r	chr19_15159931;chr19_15160076;chr19_15160125;chr19_15160487;chr19_15160523;chr19_15160530;chr19_15160666;chr19_15160919;chr19_15161086;chr19_15165501;chr19_15174249;chr19_15177542;chr19_15177863;chr19_15178066;chr19_15179142;chr19_15187283;chr19_15189314;chr19_15191976;chr19_15192021;chr19_15192153;chr19_15192197;chr19_15192227;chr19_15200875
NUMA1	23	1.5	EXON;EXON;EXON;EXON;EXON;EXON;INTRON;EXON;EXON;EXON;EXON;EXON;EXON;EXON;EXON;EXON;EXON;EXON;EXON;EXON;EXON;EXON;EXON	1.2%_83r;1.3%_78r;1.1%_88r;1.1%_182r;1.5%_130r;1.6%_124r;3.2%_31r;1.0%_98r;2.1%_97r;1.2%_83r;1.5%_68r;1.4%_70r;2.4%_83r;1.3%_75r;1.6%_123r;1.3%_154r;1.5%_131r;1.6%_128r;1.7%_121r;1.6%_126r;1.2%_83r;1.1%_91r;2.0%_98r	chr11_72003049;chr11_72003190;chr11_72003286;chr11_72004008;chr11_72007344;chr11_72007385;chr11_72007765;chr11_72008769;chr11_72008787;chr11_72008992;chr11_72009047;chr11_72009065;chr11_72013733;chr11_72013788;chr11_72014036;chr11_72014440;chr11_72014481;chr11_72014502;chr11_72014530;chr11_72014752;chr11_72015807;chr11_72015859;chr11_72016097
OBSL1	23	1.5	EXON;EXON;EXON;EXON;EXON;EXON;EXON;EXON;EXON;EXON;EXON;EXON;EXON;EXON;EXON;EXON;EXON;EXON;EXON;EXON;EXON;EXON;EXON	2.0%_51r;2.7%_74r;1.5%_65r;3.3%_30r;1.2%_81r;2.5%_80r;1.3%_77r;1.3%_77r;1.5%_65r;1.4%_69r;1.3%_77r;1.3%_80r;1.0%_102r;1.4%_139r;1.0%_100r;1.4%_138r;1.1%_183r;1.0%_197r;1.4%_144r;1.5%_136r;1.2%_171r;1.2%_342r;1.0%_99r	chr2_219551567;chr2_219551685;chr2_219551720;chr2_219555550;chr2_219555972;chr2_219556535;chr2_219556591;chr2_219557945;chr2_219557973;chr2_219558089;chr2_219558093;chr2_219558253;chr2_219558294;chr2_219559451;chr2_219561860;chr2_219565443;chr2_219567394;chr2_219567798;chr2_219567888;chr2_219567947;chr2_219570468;chr2_219570650;chr2_219571271
RAPGEF1	23	1.8	EXON;EXON;EXON;EXON;EXON;EXON;EXON;EXON;EXON;EXON;EXON;EXON;EXON;EXON;EXON;EXON;EXON;EXON;EXON;EXON;EXON;EXON;EXON	4.3%_23r;2.9%_70r;1.5%_65r;1.3%_76r;3.1%_65r;1.5%_67r;1.3%_79r;1.4%_69r;1.1%_89r;1.9%_54r;2.5%_80r;1.0%_103r;1.1%_93r;1.2%_85r;1.4%_73r;1.6%_61r;1.8%_56r;1.7%_59r;1.4%_74r;1.5%_65r;3.6%_28r;1.0%_97r;1.1%_90r	chr9_131577176;chr9_131577304;chr9_131577325;chr9_131577344;chr9_131578236;chr9_131578286;chr9_131578383;chr9_131578664;chr9_131578888;chr9_131579161;chr9_131579190;chr9_131579278;chr9_131588819;chr9_131588901;chr9_131588961;chr9_131621812;chr9_131621825;chr9_131626061;chr9_131626342;chr9_131626363;chr9_131627953;chr9_131739870;chr9_131739921
RBM47	23	2	EXON;EXON;EXON;EXON;EXON;EXON;EXON;EXON;EXON;EXON;EXON;EXON;EXON;EXON;EXON;EXON;EXON;EXON;EXON;EXON;EXON;EXON;EXON	2.6%_38r;1.9%_53r;3.1%_32r;3.1%_32r;3.9%_51r;1.4%_73r;1.8%_56r;1.4%_74r;1.4%_73r;3.0%_67r;1.3%_76r;1.4%_74r;1.6%_63r;1.6%_63r;1.1%_95r;2.0%_101r;1.0%_98r;1.0%_103r;1.6%_64r;3.2%_63r;1.6%_64r;1.6%_64r;4.0%_50r	chr4_40423873;chr4_40424108;chr4_40424418;chr4_40424419;chr4_40424489;chr4_40425203;chr4_40425867;chr4_40425931;chr4_40426004;chr4_40426110;chr4_40432691;chr4_40432724;chr4_40432746;chr4_40432778;chr4_40438013;chr4_40438129;chr4_40438141;chr4_40438202;chr4_40438474;chr4_40438573;chr4_40438735;chr4_40438871;chr4_40630532
RBPMS	23	3.9	EXON;INTRON;INTRON;INTRON;INTRON;INTRON;INTRON;INTRON;INTRON;INTRON;INTRON;INTRON;INTRON;INTRON;INTRON;INTRON;INTRON;INTRON;INTRON;INTRON;EXON;EXON;EXON	1.3%_153r;9.1%_22r;5.0%_20r;4.2%_24r;3.4%_29r;3.8%_26r;2.0%_50r;4.0%_25r;3.4%_29r;2.9%_34r;4.2%_24r;3.6%_28r;3.3%_30r;9.1%_22r;9.1%_22r;2.6%_38r;3.3%_30r;4.5%_22r;4.2%_24r;2.4%_42r;1.7%_117r;1.0%_96r;1.5%_66r	chr8_30384602;chr8_30544666;chr8_30546567;chr8_30550324;chr8_30553455;chr8_30556357;chr8_30556497;chr8_30556596;chr8_30557097;chr8_30557402;chr8_30563759;chr8_30563826;chr8_30563925;chr8_30564692;chr8_30566182;chr8_30567149;chr8_30568433;chr8_30569181;chr8_30569360;chr8_30569912;chr8_30570697;chr8_30571324;chr8_30571848
REPIN1	23	1.7	EXON;EXON;EXON;EXON;INTRON;EXON;EXON;EXON;EXON;EXON;EXON;EXON;EXON;EXON;EXON;EXON;EXON;EXON;EXON;EXON;EXON;EXON;EXON	2.0%_49r;1.5%_68r;1.3%_76r;1.3%_80r;3.7%_27r;8.3%_24r;1.0%_97r;1.0%_99r;1.4%_148r;1.0%_105r;1.1%_89r;1.0%_105r;1.3%_76r;1.8%_113r;1.4%_147r;1.3%_77r;1.2%_86r;1.0%_103r;1.5%_135r;1.4%_147r;2.1%_96r;1.0%_98r;1.1%_92r	chr7_150369783;chr7_150369820;chr7_150369841;chr7_150369858;chr7_150370101;chr7_150370735;chr7_150371245;chr7_150371269;chr7_150371390;chr7_150371514;chr7_150371535;chr7_150371647;chr7_150371768;chr7_150371830;chr7_150371934;chr7_150372097;chr7_150372174;chr7_150372375;chr7_150373075;chr7_150373414;chr7_150373597;chr7_150373695;chr7_150373823
SMC1A	23	2.1	EXON;EXON;EXON;EXON;EXON;EXON;EXON;EXON;EXON;EXON;EXON;EXON;EXON;EXON;EXON;EXON;EXON;EXON;EXON;EXON;EXON;EXON;EXON	4.5%_22r;3.8%_26r;3.2%_31r;4.3%_23r;3.6%_28r;4.2%_24r;3.1%_32r;1.6%_61r;1.1%_89r;1.2%_81r;1.1%_88r;1.4%_73r;1.3%_79r;1.2%_81r;1.2%_82r;1.6%_125r;1.1%_94r;2.1%_95r;1.1%_95r;2.1%_142r;1.1%_91r;1.0%_96r;1.4%_70r	chrX_53374557;chrX_53375765;chrX_53376255;chrX_53376788;chrX_53377418;chrX_53377533;chrX_53378078;chrX_53378357;chrX_53378693;chrX_53378756;chrX_53378943;chrX_53379093;chrX_53379161;chrX_53379211;chrX_53379639;chrX_53379796;chrX_53380056;chrX_53380071;chrX_53380122;chrX_53405648;chrX_53412922;chrX_53413102;chrX_53413353
TRIOBP	23	3.6	EXON;EXON;EXON;EXON;EXON;EXON;EXON;EXON;EXON;EXON;EXON;EXON;EXON;EXON;EXON;EXON;EXON;INTRON;INTRON;EXON;EXON;EXON;EXON	3.3%_30r;3.1%_32r;3.6%_28r;4.3%_23r;4.8%_21r;2.9%_35r;10.0%_20r;5.0%_20r;6.9%_29r;4.8%_21r;1.0%_104r;1.8%_114r;1.5%_137r;1.8%_113r;1.1%_88r;1.0%_98r;1.0%_104r;4.2%_24r;3.7%_27r;5.0%_20r;1.5%_68r;3.4%_29r;8.0%_25r	chr22_37724617;chr22_37724649;chr22_37724700;chr22_37724761;chr22_37724774;chr22_37724914;chr22_37725085;chr22_37725092;chr22_37725573;chr22_37725738;chr22_37757644;chr22_37757980;chr22_37758084;chr22_37765682;chr22_37765803;chr22_37769151;chr22_37772685;chr22_37773732;chr22_37773770;chr22_37773913;chr22_37774257;chr22_37774465;chr22_37776057
UBE2H	23	1.5	EXON;EXON;EXON;EXON;EXON;EXON;EXON;EXON;EXON;EXON;EXON;EXON;EXON;EXON;EXON;EXON;EXON;EXON;EXON;EXON;EXON;EXON;EXON	2.3%_43r;1.4%_69r;1.6%_63r;1.3%_75r;1.8%_57r;1.1%_93r;1.1%_93r;1.0%_98r;1.0%_98r;2.0%_51r;2.2%_46r;1.1%_95r;2.0%_50r;1.0%_98r;1.0%_100r;1.1%_95r;1.2%_84r;2.6%_76r;1.9%_53r;1.0%_98r;1.8%_113r;1.4%_141r;1.8%_56r	chr7_129830903;chr7_129831095;chr7_129831258;chr7_129831459;chr7_129831551;chr7_129831959;chr7_129831988;chr7_129832063;chr7_129832355;chr7_129832468;chr7_129832659;chr7_129833537;chr7_129833763;chr7_129833889;chr7_129833900;chr7_129834455;chr7_129834480;chr7_129834520;chr7_129834649;chr7_129834967;chr7_129835045;chr7_129952565;chr7_129952857
VANGL2	23	1.6	EXON;EXON;EXON;EXON;EXON;EXON;EXON;EXON;EXON;EXON;EXON;EXON;EXON;EXON;EXON;EXON;EXON;EXON;EXON;EXON;EXON;EXON;EXON	1.9%_54r;1.5%_68r;1.5%_68r;1.6%_125r;1.6%_126r;1.5%_134r;1.7%_120r;1.1%_92r;3.6%_28r;2.3%_43r;1.5%_65r;1.1%_94r;2.2%_90r;1.1%_91r;1.3%_77r;1.3%_80r;1.2%_83r;1.6%_63r;1.7%_60r;3.3%_60r;1.1%_95r;1.0%_98r;1.1%_95r	chr1_160400805;chr1_160400845;chr1_160400867;chr1_160419070;chr1_160419110;chr1_160419141;chr1_160419570;chr1_160425211;chr1_160425531;chr1_160425547;chr1_160425573;chr1_160425721;chr1_160425734;chr1_160425740;chr1_160425937;chr1_160426066;chr1_160426317;chr1_160426366;chr1_160426607;chr1_160426719;chr1_160427029;chr1_160428119;chr1_160428308
ZMYND8	23	1.3	EXON;EXON;EXON;EXON;EXON;EXON;EXON;EXON;EXON;EXON;EXON;EXON;EXON;EXON;EXON;EXON;EXON;EXON;EXON;EXON;EXON;EXON;EXON	1.1%_91r;1.0%_97r;1.1%_89r;2.1%_94r;1.1%_90r;1.1%_87r;1.3%_75r;2.0%_99r;1.0%_100r;1.0%_98r;1.2%_161r;1.1%_178r;1.2%_86r;1.2%_86r;1.1%_95r;1.0%_100r;1.8%_114r;2.0%_102r;2.7%_73r;1.2%_82r;1.1%_92r;1.1%_88r;1.5%_66r	chr20_47209717;chr20_47209896;chr20_47209925;chr20_47209998;chr20_47210224;chr20_47210262;chr20_47210734;chr20_47221342;chr20_47221345;chr20_47221369;chr20_47221453;chr20_47221463;chr20_47236368;chr20_47236369;chr20_47236382;chr20_47236411;chr20_47236476;chr20_47239032;chr20_47246129;chr20_47246325;chr20_47276405;chr20_47276494;chr20_47276618
ZNF687	23	2.1	EXON;EXON;EXON;EXON;EXON;EXON;EXON;EXON;EXON;EXON;EXON;EXON;EXON;EXON;EXON;EXON;EXON;EXON;EXON;EXON;EXON;EXON;EXON	1.6%_64r;1.6%_62r;3.4%_58r;2.0%_50r;2.3%_43r;2.4%_41r;2.3%_43r;2.0%_49r;3.1%_65r;1.5%_66r;1.5%_66r;1.4%_74r;2.8%_71r;1.9%_54r;1.6%_64r;5.2%_58r;1.6%_64r;3.4%_59r;1.6%_64r;1.7%_60r;1.3%_79r;1.3%_77r;1.6%_63r	chr1_151286424;chr1_151286818;chr1_151286841;chr1_151286876;chr1_151287140;chr1_151287205;chr1_151287226;chr1_151287399;chr1_151287550;chr1_151287639;chr1_151287678;chr1_151287711;chr1_151287959;chr1_151288100;chr1_151288187;chr1_151288279;chr1_151288301;chr1_151288357;chr1_151288383;chr1_151289239;chr1_151289756;chr1_151289811;chr1_151291067
ACIN1	22	2.2	EXON;INTRON;INTRON;INTRON;INTRON;INTRON;INTRON;INTRON;INTRON;INTRON;INTRON;INTRON;INTRON;INTRON;EXON;EXON;EXON;EXON;EXON;EXON;EXON;EXON	1.1%_176r;2.9%_34r;4.0%_25r;2.4%_42r;2.5%_40r;2.7%_37r;3.0%_33r;1.6%_64r;4.8%_42r;1.2%_85r;1.3%_79r;3.6%_28r;4.3%_46r;2.1%_48r;1.5%_65r;1.7%_58r;1.1%_87r;1.0%_96r;1.3%_75r;1.1%_90r;1.4%_71r;1.6%_63r	chr14_23061392;chr14_23066083;chr14_23066315;chr14_23066741;chr14_23066757;chr14_23066868;chr14_23067443;chr14_23067570;chr14_23067846;chr14_23068028;chr14_23068367;chr14_23068853;chr14_23069066;chr14_23069201;chr14_23078828;chr14_23079628;chr14_23079688;chr14_23079727;chr14_23079861;chr14_23079940;chr14_23080080;chr14_23080479
BDNF-AS	22	3.3	INTRON;INTRON;INTRON;INTRON;INTRON;INTRON;INTRON;INTRON;INTRON;INTRON;INTRON;INTRON;INTRON;INTRON;INTRON;INTRON;INTRON;INTRON;INTRON;INTRON;INTRON;INTRON	6.3%_63r;2.2%_46r;3.4%_59r;1.9%_52r;3.0%_33r;2.2%_46r;1.3%_76r;8.1%_62r;7.7%_65r;1.6%_61r;1.5%_66r;1.6%_64r;1.4%_71r;1.6%_64r;4.2%_48r;1.1%_93r;3.3%_30r;1.7%_60r;1.6%_61r;2.3%_43r;2.3%_44r;12.1%_58r	chr11_27618976;chr11_27619006;chr11_27619712;chr11_27619741;chr11_27620083;chr11_27623561;chr11_27629900;chr11_27630184;chr11_27630195;chr11_27630597;chr11_27631118;chr11_27631155;chr11_27631227;chr11_27631415;chr11_27631514;chr11_27631886;chr11_27632258;chr11_27632426;chr11_27632429;chr11_27632633;chr11_27633914;chr11_27634036
CPSF6	22	1.8	EXON;EXON;EXON;EXON;EXON;EXON;EXON;EXON;EXON;EXON;EXON;EXON;EXON;EXON;EXON;EXON;EXON;EXON;EXON;EXON;EXON;EXON	1.0%_200r;1.0%_197r;1.0%_102r;2.8%_72r;3.1%_65r;1.3%_77r;1.2%_82r;1.5%_67r;1.2%_81r;1.1%_87r;1.4%_69r;3.7%_54r;1.5%_65r;1.3%_79r;1.4%_70r;2.9%_35r;1.7%_59r;1.9%_54r;1.6%_61r;3.9%_51r;1.9%_54r;2.3%_44r	chr12_69257795;chr12_69259054;chr12_69270163;chr12_69270300;chr12_69270382;chr12_69270483;chr12_69270510;chr12_69270518;chr12_69270935;chr12_69271117;chr12_69271312;chr12_69271469;chr12_69271525;chr12_69271735;chr12_69271768;chr12_69272111;chr12_69272864;chr12_69273032;chr12_69273378;chr12_69273524;chr12_69273923;chr12_69274025
DHTKD1	22	1.8	EXON;EXON;EXON;EXON;EXON;EXON;EXON;EXON;EXON;EXON;EXON;EXON;EXON;EXON;EXON;EXON;EXON;EXON;EXON;EXON;EXON;EXON	1.4%_72r;1.4%_72r;1.1%_90r;2.7%_75r;1.4%_74r;1.5%_66r;1.2%_86r;2.1%_96r;1.7%_59r;1.0%_102r;1.2%_81r;3.4%_88r;1.2%_85r;1.8%_56r;1.6%_63r;2.3%_86r;1.4%_69r;2.3%_44r;3.3%_60r;1.7%_60r;1.8%_57r;2.4%_82r	chr10_12087557;chr10_12087564;chr10_12089038;chr10_12089131;chr10_12089221;chr10_12089237;chr10_12097807;chr10_12097845;chr10_12097967;chr10_12106366;chr10_12112929;chr10_12118828;chr10_12120805;chr10_12121524;chr10_12121539;chr10_12121665;chr10_12121924;chr10_12122076;chr10_12122280;chr10_12122354;chr10_12122558;chr10_12122686
DNM1	22	3.8	EXON;INTRON;INTRON;INTRON;INTRON;INTRON;INTRON;INTRON;INTRON;INTRON;INTRON;INTRON;INTRON;EXON;EXON;EXON;EXON;EXON;EXON;EXON;EXON;EXON	3.3%_30r;6.3%_32r;7.4%_27r;8.7%_23r;8.0%_25r;3.8%_26r;7.1%_28r;6.9%_29r;4.8%_42r;2.9%_35r;5.6%_36r;1.9%_54r;2.0%_51r;1.9%_105r;1.6%_62r;2.2%_46r;2.2%_92r;1.1%_91r;1.0%_100r;1.4%_69r;1.6%_64r;2.0%_50r	chr9_128224265;chr9_128225194;chr9_128225793;chr9_128225996;chr9_128226447;chr9_128232273;chr9_128232384;chr9_128232548;chr9_128233139;chr9_128233734;chr9_128233748;chr9_128233973;chr9_128234018;chr9_128250258;chr9_128250874;chr9_128254135;chr9_128254456;chr9_128254458;chr9_128254479;chr9_128254566;chr9_128254607;chr9_128255070
DNMT3B	22	2.9	INTRON;INTRON;INTRON;INTRON;INTRON;INTRON;INTRON;INTRON;INTRON;INTRON;INTRON;INTRON;INTRON;INTRON;INTRON;INTRON;INTRON;INTRON;INTRON;INTRON;INTRON;INTRON	4.2%_24r;4.8%_42r;2.0%_49r;5.3%_38r;2.0%_50r;4.8%_42r;3.0%_33r;4.9%_41r;1.8%_55r;1.9%_52r;2.0%_50r;3.0%_67r;1.8%_55r;2.0%_50r;2.0%_51r;2.5%_40r;2.4%_42r;5.0%_20r;1.9%_54r;2.0%_49r;2.4%_41r;2.0%_49r	chr20_32789371;chr20_32789824;chr20_32791374;chr20_32791433;chr20_32793673;chr20_32795130;chr20_32796924;chr20_32802557;chr20_32802621;chr20_32802789;chr20_32803094;chr20_32803761;chr20_32804254;chr20_32804325;chr20_32804596;chr20_32805267;chr20_32805333;chr20_32805656;chr20_32805991;chr20_32806570;chr20_32807239;chr20_32807659
KDM2B	22	1.3	EXON;EXON;EXON;EXON;EXON;EXON;EXON;EXON;EXON;EXON;EXON;EXON;EXON;EXON;EXON;EXON;EXON;EXON;EXON;EXON;EXON;EXON	1.5%_67r;1.5%_68r;1.7%_58r;1.5%_134r;1.4%_146r;1.2%_83r;1.0%_97r;1.1%_95r;1.3%_77r;1.6%_126r;1.6%_128r;1.9%_108r;1.7%_118r;1.0%_101r;1.0%_100r;1.0%_101r;1.0%_100r;1.0%_97r;1.0%_96r;1.8%_109r;1.0%_99r;1.1%_94r	chr12_121429676;chr12_121429679;chr12_121429830;chr12_121439973;chr12_121440034;chr12_121440960;chr12_121441127;chr12_121442226;chr12_121442386;chr12_121442485;chr12_121442498;chr12_121442749;chr12_121442770;chr12_121442833;chr12_121444231;chr12_121453221;chr12_121453231;chr12_121453257;chr12_121453260;chr12_121509878;chr12_121509897;chr12_121549510
MARVELD1	22	1.8	EXON;EXON;EXON;EXON;EXON;EXON;EXON;EXON;EXON;EXON;EXON;EXON;EXON;EXON;EXON;EXON;EXON;EXON;EXON;EXON;EXON;EXON	1.7%_58r;1.8%_55r;1.3%_79r;1.3%_80r;1.3%_79r;1.4%_74r;1.0%_99r;1.1%_91r;1.1%_90r;1.5%_67r;1.4%_72r;1.6%_62r;1.8%_56r;3.8%_52r;2.8%_36r;1.7%_58r;2.3%_43r;4.8%_42r;2.4%_42r;1.4%_70r;1.4%_70r;1.3%_75r	chr10_97713998;chr10_97714017;chr10_97714287;chr10_97714290;chr10_97714308;chr10_97714401;chr10_97714458;chr10_97714466;chr10_97714494;chr10_97714589;chr10_97714636;chr10_97714661;chr10_97715232;chr10_97715330;chr10_97715387;chr10_97717264;chr10_97717540;chr10_97717555;chr10_97717625;chr10_97717680;chr10_97717684;chr10_97717915
NKTR	22	2.2	INTRON;INTRON;INTRON;EXON;EXON;EXON;EXON;EXON;EXON;EXON;EXON;EXON;EXON;EXON;EXON;EXON;EXON;EXON;EXON;EXON;EXON;EXON	4.3%_23r;4.0%_25r;3.3%_30r;1.2%_86r;1.8%_56r;2.2%_46r;4.1%_49r;1.6%_61r;2.0%_49r;1.4%_72r;1.3%_78r;1.1%_92r;1.0%_101r;1.4%_74r;1.4%_72r;1.2%_85r;1.1%_94r;4.8%_63r;3.1%_32r;1.1%_88r;1.4%_72r;3.5%_57r	chr3_42628032;chr3_42629696;chr3_42629719;chr3_42633625;chr3_42636955;chr3_42637261;chr3_42637340;chr3_42637642;chr3_42638717;chr3_42639605;chr3_42639631;chr3_42639683;chr3_42639712;chr3_42646899;chr3_42646900;chr3_42647054;chr3_42647074;chr3_42647148;chr3_42647220;chr3_42648142;chr3_42648329;chr3_42648444
OIP5-AS1	22	1.7	EXON;EXON;EXON;EXON;EXON;EXON;EXON;EXON;EXON;EXON;EXON;EXON;EXON;EXON;EXON;EXON;EXON;EXON;EXON;EXON;EXON;EXON	1.2%_81r;1.4%_71r;1.2%_86r;1.7%_58r;1.4%_71r;1.4%_72r;1.7%_60r;2.3%_44r;2.4%_42r;1.2%_84r;1.2%_86r;1.6%_61r;2.2%_46r;1.4%_69r;1.2%_83r;3.2%_63r;1.6%_61r;1.4%_71r;1.4%_70r;1.4%_69r;2.3%_43r;1.6%_63r	chr15_41298088;chr15_41298553;chr15_41298888;chr15_41299050;chr15_41299206;chr15_41299377;chr15_41299412;chr15_41300003;chr15_41300162;chr15_41301061;chr15_41301069;chr15_41301159;chr15_41302110;chr15_41302291;chr15_41304029;chr15_41304092;chr15_41304102;chr15_41304165;chr15_41304489;chr15_41304524;chr15_41305158;chr15_41305734
PDPR	22	2.3	EXON;EXON;EXON;EXON;EXON;EXON;EXON;EXON;EXON;EXON;EXON;EXON;EXON;EXON;EXON;EXON;EXON;EXON;EXON;EXON;EXON;EXON	2.9%_34r;2.6%_39r;1.4%_72r;4.9%_41r;2.9%_35r;1.7%_58r;1.9%_104r;1.0%_98r;1.2%_82r;1.9%_52r;3.4%_58r;2.3%_43r;3.3%_61r;2.8%_71r;1.7%_59r;1.7%_60r;1.9%_52r;1.6%_63r;1.8%_55r;2.4%_41r;2.3%_44r;2.0%_49r	chr16_70156619;chr16_70156734;chr16_70156989;chr16_70157158;chr16_70157244;chr16_70157293;chr16_70157391;chr16_70157414;chr16_70157805;chr16_70158492;chr16_70158614;chr16_70159749;chr16_70160110;chr16_70160577;chr16_70160722;chr16_70160820;chr16_70160997;chr16_70161065;chr16_70161152;chr16_70161881;chr16_70161942;chr16_70162245
PLEKHG4B	22	2.7	EXON;EXON;EXON;EXON;EXON;EXON;EXON;EXON;EXON;EXON;EXON;INTRON;INTRON;EXON;EXON;EXON;EXON;EXON;EXON;EXON;EXON;EXON	1.3%_79r;1.4%_70r;2.2%_93r;2.3%_87r;1.7%_58r;1.5%_65r;1.6%_63r;1.6%_63r;1.4%_70r;1.8%_111r;1.0%_98r;5.0%_40r;5.0%_20r;2.0%_49r;2.5%_40r;4.8%_42r;3.1%_32r;7.1%_28r;3.8%_26r;2.0%_50r;3.0%_33r;3.1%_32r	chr5_113364;chr5_113385;chr5_139894;chr5_139900;chr5_139976;chr5_139989;chr5_140002;chr5_140012;chr5_140373;chr5_156861;chr5_156909;chr5_156950;chr5_168308;chr5_171265;chr5_171295;chr5_182141;chr5_182436;chr5_182765;chr5_183225;chr5_183394;chr5_183568;chr5_184155
PTPRS	22	1.4	EXON;EXON;EXON;EXON;EXON;EXON;EXON;EXON;EXON;EXON;EXON;EXON;EXON;EXON;EXON;EXON;EXON;EXON;EXON;EXON;EXON;EXON	1.1%_87r;3.3%_30r;1.3%_157r;1.0%_103r;1.5%_134r;2.0%_99r;1.4%_143r;1.4%_141r;1.0%_103r;1.6%_126r;1.0%_102r;1.0%_98r;1.0%_100r;1.1%_91r;1.2%_165r;1.4%_142r;1.5%_65r;1.7%_60r;1.1%_95r;1.1%_95r;2.0%_98r;1.3%_75r	chr19_5205654;chr19_5206203;chr19_5206668;chr19_5211757;chr19_5212103;chr19_5219372;chr19_5221014;chr19_5221074;chr19_5222857;chr19_5222945;chr19_5229590;chr19_5229595;chr19_5231354;chr19_5231388;chr19_5239049;chr19_5244061;chr19_5244466;chr19_5245799;chr19_5245843;chr19_5245844;chr19_5245975;chr19_5286209
RRP1B	22	2	EXON;EXON;EXON;EXON;EXON;EXON;EXON;EXON;EXON;EXON;EXON;EXON;EXON;EXON;EXON;EXON;EXON;EXON;EXON;EXON;EXON;EXON	1.3%_75r;1.3%_77r;1.0%_105r;1.0%_100r;1.4%_74r;1.6%_63r;1.0%_100r;1.6%_62r;1.8%_57r;1.8%_56r;3.0%_67r;1.4%_74r;1.3%_76r;1.7%_58r;2.1%_47r;2.3%_43r;1.2%_86r;1.6%_62r;1.6%_63r;2.3%_43r;4.1%_49r;8.3%_24r	chr21_43659654;chr21_43687689;chr21_43687854;chr21_43687886;chr21_43688085;chr21_43688126;chr21_43693247;chr21_43693313;chr21_43693443;chr21_43693460;chr21_43694007;chr21_43694059;chr21_43694081;chr21_43694180;chr21_43694226;chr21_43694290;chr21_43694851;chr21_43694968;chr21_43695028;chr21_43695389;chr21_43695429;chr21_43695608
SLC25A29	22	1.9	EXON;EXON;EXON;EXON;EXON;EXON;EXON;INTRON;INTRON;INTRON;INTRON;INTRON;INTRON;INTRON;INTRON;INTRON;INTRON;INTRON;INTRON;INTRON;EXON;EXON	1.8%_55r;1.7%_118r;1.2%_161r;1.5%_136r;1.4%_142r;1.1%_95r;1.0%_196r;2.3%_44r;2.4%_41r;2.6%_39r;1.9%_53r;2.4%_41r;2.1%_47r;1.6%_62r;1.3%_80r;2.5%_40r;2.4%_42r;2.0%_51r;3.3%_30r;1.9%_54r;1.7%_117r;1.3%_79r	chr14_100291221;chr14_100291323;chr14_100291922;chr14_100292052;chr14_100292082;chr14_100292186;chr14_100292592;chr14_100293422;chr14_100293709;chr14_100293735;chr14_100294275;chr14_100295010;chr14_100295037;chr14_100295583;chr14_100295597;chr14_100296841;chr14_100296898;chr14_100297334;chr14_100298208;chr14_100298686;chr14_100306345;chr14_100306382
ULK1	22	2.2	EXON;EXON;EXON;EXON;EXON;EXON;EXON;EXON;EXON;EXON;EXON;EXON;EXON;EXON;EXON;EXON;EXON;EXON;EXON;EXON;EXON;EXON	4.3%_23r;1.3%_77r;1.2%_86r;1.9%_53r;3.3%_61r;1.7%_58r;1.3%_76r;2.5%_79r;1.2%_86r;1.8%_55r;2.3%_44r;1.8%_55r;1.1%_90r;1.0%_97r;2.8%_71r;1.4%_73r;1.7%_60r;2.5%_79r;2.9%_35r;5.0%_40r;2.5%_40r;3.1%_32r	chr12_131894733;chr12_131894793;chr12_131894809;chr12_131894966;chr12_131915937;chr12_131915954;chr12_131916419;chr12_131916480;chr12_131916540;chr12_131918502;chr12_131918567;chr12_131919247;chr12_131921341;chr12_131921466;chr12_131921518;chr12_131921580;chr12_131921720;chr12_131922341;chr12_131922923;chr12_131922939;chr12_131922958;chr12_131923056
WWC2	22	1.6	EXON;EXON;EXON;EXON;EXON;EXON;EXON;EXON;EXON;EXON;EXON;EXON;EXON;EXON;EXON;EXON;EXON;EXON;EXON;EXON;EXON;EXON	1.5%_132r;1.5%_132r;1.6%_63r;1.0%_99r;4.0%_101r;1.0%_99r;1.1%_95r;1.1%_95r;2.1%_95r;2.2%_90r;1.1%_88r;1.0%_97r;1.0%_100r;1.3%_76r;1.0%_100r;2.2%_89r;1.8%_56r;2.1%_47r;1.5%_68r;1.5%_66r;2.9%_70r;1.5%_65r	chr4_183099433;chr4_183099436;chr4_183099599;chr4_183260958;chr4_183260963;chr4_183261006;chr4_183261292;chr4_183261295;chr4_183271161;chr4_183284281;chr4_183284370;chr4_183289402;chr4_183289489;chr4_183315689;chr4_183316130;chr4_183316180;chr4_183316989;chr4_183317022;chr4_183317389;chr4_183317393;chr4_183317453;chr4_183317473
ZC3H4	22	2.7	EXON;EXON;EXON;EXON;EXON;EXON;EXON;EXON;EXON;EXON;EXON;EXON;EXON;EXON;EXON;EXON;EXON;EXON;EXON;EXON;EXON;EXON	4.3%_23r;5.0%_20r;2.1%_47r;1.5%_67r;2.1%_48r;2.1%_48r;2.3%_44r;2.0%_50r;2.1%_47r;3.8%_53r;1.7%_58r;1.9%_53r;3.1%_32r;3.3%_60r;1.6%_61r;2.2%_46r;2.1%_48r;3.0%_33r;4.8%_21r;2.8%_36r;3.0%_33r;2.4%_41r	chr19_47064375;chr19_47064838;chr19_47065049;chr19_47065138;chr19_47065383;chr19_47065428;chr19_47065449;chr19_47065670;chr19_47066048;chr19_47066347;chr19_47066383;chr19_47066434;chr19_47066546;chr19_47066747;chr19_47067188;chr19_47067629;chr19_47067634;chr19_47072384;chr19_47072437;chr19_47090000;chr19_47090049;chr19_47090084
ADGRL2	21	1.5	INTRON;INTRON;INTRON;INTRON;INTRON;INTRON;INTRON;EXON;EXON;EXON;EXON;EXON;EXON;EXON;EXON;EXON;EXON;EXON;EXON;EXON;EXON	2.9%_70r;1.2%_82r;1.2%_81r;1.0%_96r;1.1%_95r;2.2%_92r;1.1%_87r;2.5%_120r;3.1%_97r;1.1%_88r;1.1%_91r;1.9%_104r;1.2%_82r;1.0%_105r;1.0%_101r;1.0%_104r;1.0%_100r;1.0%_96r;1.2%_84r;1.4%_74r;1.7%_59r	chr1_81801596;chr1_81801731;chr1_81802021;chr1_81802095;chr1_81802099;chr1_81802104;chr1_81802137;chr1_81943026;chr1_81943460;chr1_81950332;chr1_81950357;chr1_81951984;chr1_81968154;chr1_81990464;chr1_81991452;chr1_81991541;chr1_81991567;chr1_81991615;chr1_81991697;chr1_81991935;chr1_81992109
AFDN	21	1.5	EXON;EXON;EXON;EXON;EXON;EXON;EXON;EXON;EXON;EXON;INTRON;INTRON;EXON;EXON;EXON;EXON;EXON;EXON;EXON;EXON;EXON	1.0%_97r;1.1%_95r;1.1%_88r;1.4%_71r;1.2%_83r;1.0%_104r;1.0%_102r;1.1%_90r;1.2%_85r;1.5%_134r;3.3%_30r;4.8%_21r;1.0%_96r;1.0%_96r;1.7%_59r;2.1%_47r;1.6%_64r;1.1%_89r;1.3%_75r;1.5%_68r;1.5%_65r	chr6_167827101;chr6_167827104;chr6_167864633;chr6_167864672;chr6_167914222;chr6_167915305;chr6_167915362;chr6_167918834;chr6_167918903;chr6_167948306;chr6_167966111;chr6_167966215;chr6_167969846;chr6_167969849;chr6_167970586;chr6_167970646;chr6_167970719;chr6_167971370;chr6_167971703;chr6_167971710;chr6_167971745
AFF1	21	2.5	EXON;EXON;EXON;EXON;EXON;EXON;EXON;EXON;EXON;EXON;EXON;EXON;EXON;EXON;EXON;EXON;EXON;EXON;EXON;EXON;EXON	2.4%_41r;3.2%_31r;2.9%_35r;3.6%_28r;2.6%_39r;1.8%_57r;2.8%_72r;1.7%_58r;3.6%_28r;3.4%_29r;1.7%_58r;2.2%_45r;2.1%_48r;2.1%_47r;2.0%_49r;1.7%_59r;2.6%_38r;2.8%_72r;1.4%_71r;3.2%_62r;1.7%_59r	chr4_87047428;chr4_87114424;chr4_87114475;chr4_87114563;chr4_87114718;chr4_87114808;chr4_87114909;chr4_87115177;chr4_87135743;chr4_87135888;chr4_87136321;chr4_87136502;chr4_87136978;chr4_87137212;chr4_87137271;chr4_87138823;chr4_87138995;chr4_87139893;chr4_87139933;chr4_87140125;chr4_87140138
ATP11A	21	1.9	EXON;EXON;EXON;EXON;EXON;EXON;EXON;EXON;EXON;EXON;EXON;EXON;EXON;EXON;EXON;EXON;EXON;EXON;EXON;EXON;EXON	3.5%_57r;1.1%_95r;1.1%_90r;1.0%_97r;1.0%_97r;1.1%_87r;2.4%_84r;3.6%_28r;3.1%_32r;1.2%_85r;1.5%_68r;1.5%_68r;1.9%_54r;2.0%_50r;2.8%_36r;2.4%_42r;2.0%_51r;1.5%_66r;1.9%_52r;1.5%_65r;2.8%_36r	chr13_112881873;chr13_112882096;chr13_112882167;chr13_112882643;chr13_112882646;chr13_112882685;chr13_112882979;chr13_112883176;chr13_112883182;chr13_112883289;chr13_112884581;chr13_112884583;chr13_112884800;chr13_112885138;chr13_112885239;chr13_112885349;chr13_112885736;chr13_112886072;chr13_112886198;chr13_112886345;chr13_112886536
CHSY1	21	1.9	EXON;EXON;EXON;EXON;EXON;EXON;EXON;EXON;EXON;EXON;EXON;EXON;EXON;EXON;EXON;EXON;EXON;EXON;EXON;EXON;EXON	4.2%_48r;1.8%_55r;2.1%_48r;1.4%_70r;1.2%_85r;1.2%_84r;1.0%_99r;1.0%_96r;2.7%_73r;1.9%_54r;2.1%_47r;3.6%_56r;1.6%_63r;2.4%_83r;3.7%_27r;1.9%_53r;1.3%_75r;1.2%_81r;1.2%_81r;1.1%_91r;1.0%_102r	chr15_101176518;chr15_101176694;chr15_101177487;chr15_101178086;chr15_101178477;chr15_101178500;chr15_101178617;chr15_101178622;chr15_101178698;chr15_101178950;chr15_101235110;chr15_101235312;chr15_101235424;chr15_101251365;chr15_101251556;chr15_101251622;chr15_101251671;chr15_101251697;chr15_101251708;chr15_101251718;chr15_101251774
DENND4B	21	2.1	EXON;EXON;EXON;EXON;EXON;EXON;EXON;EXON;EXON;EXON;EXON;EXON;EXON;EXON;EXON;EXON;EXON;EXON;EXON;EXON;EXON	2.4%_42r;2.4%_42r;1.3%_76r;1.1%_93r;2.0%_51r;3.0%_66r;1.5%_68r;3.7%_54r;1.9%_54r;1.5%_66r;3.2%_62r;3.1%_64r;1.5%_68r;2.6%_78r;1.4%_71r;2.8%_71r;1.5%_65r;2.1%_48r;2.5%_80r;1.9%_53r;1.7%_59r	chr1_153929779;chr1_153929785;chr1_153930104;chr1_153930177;chr1_153930347;chr1_153930824;chr1_153930846;chr1_153932677;chr1_153932684;chr1_153932768;chr1_153932990;chr1_153933592;chr1_153933610;chr1_153933733;chr1_153934245;chr1_153936679;chr1_153939630;chr1_153942027;chr1_153942269;chr1_153943007;chr1_153944260
FAM124A	21	3	EXON;EXON;EXON;EXON;EXON;EXON;EXON;EXON;EXON;EXON;EXON;EXON;EXON;EXON;EXON;EXON;EXON;EXON;EXON;EXON;EXON	1.8%_55r;2.0%_50r;1.8%_55r;2.0%_51r;2.4%_41r;2.4%_41r;2.3%_44r;4.4%_45r;2.4%_42r;2.2%_46r;5.7%_35r;3.0%_33r;4.5%_22r;2.9%_34r;2.5%_40r;3.2%_31r;3.6%_28r;4.5%_22r;2.9%_34r;2.9%_35r;4.5%_22r	chr13_51251558;chr13_51251592;chr13_51251624;chr13_51251638;chr13_51251863;chr13_51251988;chr13_51251991;chr13_51252057;chr13_51252150;chr13_51280531;chr13_51280655;chr13_51280714;chr13_51280870;chr13_51280965;chr13_51281102;chr13_51281397;chr13_51282297;chr13_51283156;chr13_51283366;chr13_51283986;chr13_51284107
FAM222B	21	1.8	EXON;EXON;EXON;EXON;EXON;EXON;EXON;EXON;EXON;EXON;EXON;EXON;EXON;EXON;EXON;EXON;EXON;EXON;EXON;EXON;EXON	2.2%_46r;2.6%_39r;3.3%_30r;1.3%_75r;1.5%_68r;3.8%_79r;1.3%_78r;1.4%_72r;1.6%_61r;1.4%_71r;1.1%_93r;1.1%_91r;1.9%_107r;1.9%_104r;1.6%_62r;2.1%_48r;1.6%_61r;1.6%_63r;1.0%_102r;1.2%_82r;1.6%_62r	chr17_28756304;chr17_28756441;chr17_28757446;chr17_28757636;chr17_28757679;chr17_28757959;chr17_28758047;chr17_28758099;chr17_28758260;chr17_28758501;chr17_28758825;chr17_28758855;chr17_28759014;chr17_28759017;chr17_28759211;chr17_28759269;chr17_28759437;chr17_28759451;chr17_28759608;chr17_28759711;chr17_28759865
FBLIM1	21	1.5	EXON;EXON;EXON;EXON;EXON;EXON;EXON;EXON;EXON;EXON;EXON;EXON;EXON;EXON;EXON;EXON;EXON;EXON;EXON;EXON;EXON	1.3%_80r;2.3%_43r;1.0%_100r;2.0%_101r;1.2%_81r;1.2%_81r;1.3%_78r;1.1%_93r;1.0%_97r;1.8%_57r;1.8%_57r;1.8%_57r;1.5%_67r;1.6%_64r;1.0%_96r;1.3%_80r;1.0%_97r;1.2%_83r;1.2%_85r;1.8%_56r;3.1%_65r	chr1_15764612;chr1_15767472;chr1_15770500;chr1_15777214;chr1_15784832;chr1_15784835;chr1_15784880;chr1_15785165;chr1_15785217;chr1_15785370;chr1_15785374;chr1_15785375;chr1_15785558;chr1_15785596;chr1_15785758;chr1_15785772;chr1_15785826;chr1_15786073;chr1_15786200;chr1_15786294;chr1_15786359
FGD5-AS1	21	1.8	EXON;EXON;EXON;EXON;EXON;EXON;EXON;EXON;EXON;EXON;EXON;EXON;EXON;EXON;EXON;EXON;EXON;EXON;EXON;EXON;EXON	3.3%_30r;1.3%_80r;1.3%_76r;3.2%_62r;1.6%_63r;1.9%_53r;2.0%_50r;1.2%_83r;1.4%_71r;1.4%_69r;2.5%_40r;1.3%_76r;2.2%_93r;1.0%_99r;1.1%_88r;1.0%_103r;1.8%_57r;2.4%_41r;2.7%_37r;1.1%_87r;2.3%_43r	chr3_14942997;chr3_14943432;chr3_14943625;chr3_14943675;chr3_14943739;chr3_14943924;chr3_14944049;chr3_14944364;chr3_14944420;chr3_14944449;chr3_14944717;chr3_14945027;chr3_14945345;chr3_14945403;chr3_14945560;chr3_14946072;chr3_14947159;chr3_14947347;chr3_14947794;chr3_14948028;chr3_14948239
FOXK2	21	2.2	EXON;EXON;EXON;EXON;EXON;EXON;EXON;EXON;EXON;EXON;EXON;EXON;EXON;EXON;EXON;EXON;EXON;EXON;EXON;EXON;EXON	1.3%_80r;1.1%_94r;1.1%_95r;2.6%_77r;1.5%_66r;2.0%_49r;2.2%_46r;1.1%_88r;1.1%_88r;1.6%_61r;2.3%_86r;1.2%_85r;1.2%_84r;1.2%_82r;1.5%_68r;1.4%_72r;1.2%_83r;2.3%_43r;7.4%_27r;8.0%_25r;3.6%_28r	chr17_82520134;chr17_82520184;chr17_82520190;chr17_82520230;chr17_82520276;chr17_82563443;chr17_82582796;chr17_82584090;chr17_82587091;chr17_82587149;chr17_82601315;chr17_82601351;chr17_82601382;chr17_82601407;chr17_82601500;chr17_82601772;chr17_82601788;chr17_82602024;chr17_82603838;chr17_82603849;chr17_82604162
KEAP1	21	1.3	EXON;EXON;EXON;EXON;EXON;EXON;EXON;EXON;EXON;EXON;EXON;EXON;EXON;EXON;EXON;EXON;EXON;EXON;EXON;EXON;EXON	1.5%_67r;1.1%_92r;1.3%_76r;1.3%_78r;1.0%_98r;1.0%_98r;1.0%_100r;1.0%_99r;3.3%_90r;1.2%_84r;1.3%_80r;1.3%_80r;1.4%_73r;1.2%_82r;2.2%_92r;1.1%_89r;1.1%_88r;1.0%_101r;1.1%_94r;1.1%_89r;1.5%_66r	chr19_10486252;chr19_10486375;chr19_10486486;chr19_10486772;chr19_10489231;chr19_10489278;chr19_10489292;chr19_10489294;chr19_10489655;chr19_10489661;chr19_10491805;chr19_10491912;chr19_10491971;chr19_10492017;chr19_10492088;chr19_10492224;chr19_10499479;chr19_10499524;chr19_10499558;chr19_10499597;chr19_10499839
NISCH	21	1.9	EXON;EXON;EXON;INTRON;INTRON;EXON;EXON;EXON;EXON;EXON;EXON;EXON;EXON;EXON;EXON;EXON;EXON;EXON;EXON;EXON;EXON	1.4%_74r;1.2%_85r;4.8%_21r;4.2%_24r;3.4%_29r;1.6%_63r;1.2%_83r;1.0%_100r;1.3%_156r;1.1%_92r;1.1%_95r;1.8%_111r;1.1%_91r;1.1%_92r;1.1%_94r;2.0%_98r;1.0%_99r;1.0%_97r;2.5%_80r;1.0%_96r;4.0%_50r	chr3_52458820;chr3_52478157;chr3_52480603;chr3_52483442;chr3_52483695;chr3_52487338;chr3_52487579;chr3_52487592;chr3_52487694;chr3_52487927;chr3_52487935;chr3_52488004;chr3_52488048;chr3_52488063;chr3_52488324;chr3_52488332;chr3_52490152;chr3_52490758;chr3_52492349;chr3_52492700;chr3_52492949
PACS2	21	2.1	EXON;EXON;EXON;EXON;EXON;EXON;EXON;INTRON;INTRON;INTRON;EXON;EXON;EXON;EXON;EXON;EXON;EXON;EXON;EXON;EXON;EXON	1.3%_77r;1.3%_76r;1.6%_61r;2.2%_46r;1.1%_89r;1.8%_55r;1.8%_55r;3.1%_32r;3.8%_26r;4.8%_21r;1.2%_82r;2.4%_83r;2.4%_85r;1.7%_58r;1.4%_72r;1.4%_69r;1.9%_106r;4.2%_71r;1.4%_73r;1.3%_77r;1.4%_72r	chr14_105314873;chr14_105314878;chr14_105314923;chr14_105367341;chr14_105376798;chr14_105383374;chr14_105383375;chr14_105387379;chr14_105388834;chr14_105391180;chr14_105391241;chr14_105391247;chr14_105391700;chr14_105392633;chr14_105392766;chr14_105392804;chr14_105394602;chr14_105394753;chr14_105394759;chr14_105394763;chr14_105395021
PBX1	21	1.9	EXON;EXON;EXON;EXON;EXON;EXON;EXON;EXON;EXON;EXON;EXON;EXON;EXON;EXON;EXON;EXON;EXON;EXON;EXON;EXON;EXON	1.2%_85r;2.9%_69r;1.4%_70r;2.1%_97r;1.1%_87r;1.7%_59r;1.1%_93r;1.1%_91r;1.3%_78r;1.8%_57r;3.6%_55r;1.4%_70r;1.1%_93r;1.1%_94r;1.1%_89r;3.1%_32r;4.2%_24r;1.6%_64r;1.5%_65r;1.6%_63r;3.1%_32r	chr1_164792569;chr1_164792614;chr1_164792623;chr1_164792694;chr1_164799800;chr1_164846976;chr1_164847208;chr1_164847224;chr1_164847634;chr1_164848445;chr1_164848526;chr1_164848858;chr1_164849386;chr1_164849411;chr1_164849640;chr1_164850295;chr1_164850434;chr1_164850809;chr1_164851119;chr1_164851144;chr1_164851521
PCNX3	21	2	EXON;EXON;EXON;EXON;EXON;EXON;EXON;EXON;EXON;EXON;EXON;EXON;EXON;EXON;EXON;EXON;EXON;EXON;EXON;EXON;EXON	2.3%_44r;2.0%_51r;1.6%_64r;2.0%_49r;2.1%_47r;2.4%_41r;2.5%_40r;2.2%_46r;2.0%_50r;1.7%_59r;3.6%_56r;1.6%_63r;1.9%_52r;2.3%_44r;1.9%_52r;1.3%_79r;2.7%_73r;1.4%_74r;1.4%_74r;1.7%_59r;1.8%_57r	chr11_65616020;chr11_65616116;chr11_65618083;chr11_65618680;chr11_65618721;chr11_65618830;chr11_65618908;chr11_65629542;chr11_65630473;chr11_65630549;chr11_65630553;chr11_65635260;chr11_65635387;chr11_65635607;chr11_65635723;chr11_65636559;chr11_65636608;chr11_65636617;chr11_65636652;chr11_65636875;chr11_65637151
PRRC2C	21	1.4	EXON;EXON;EXON;EXON;EXON;EXON;EXON;EXON;EXON;EXON;EXON;EXON;EXON;EXON;EXON;EXON;EXON;EXON;EXON;EXON;EXON	1.2%_85r;1.2%_162r;1.6%_124r;1.1%_92r;1.2%_82r;1.7%_60r;1.0%_105r;1.3%_80r;1.8%_109r;1.1%_90r;2.0%_101r;2.0%_99r;1.6%_61r;1.6%_123r;1.1%_87r;1.0%_101r;1.0%_99r;1.0%_103r;1.1%_92r;1.5%_131r;1.5%_130r	chr1_171513065;chr1_171535484;chr1_171536216;chr1_171537385;chr1_171537419;chr1_171540069;chr1_171540655;chr1_171541027;chr1_171541933;chr1_171542088;chr1_171545538;chr1_171545540;chr1_171545616;chr1_171557455;chr1_171557951;chr1_171566720;chr1_171575075;chr1_171575084;chr1_171577578;chr1_171587150;chr1_171587184
PTPRZ1	21	1.7	EXON;EXON;EXON;INTRON;EXON;EXON;EXON;EXON;EXON;EXON;EXON;EXON;EXON;EXON;EXON;INTRON;EXON;EXON;EXON;EXON;EXON	1.1%_94r;1.1%_93r;1.2%_86r;6.7%_30r;1.0%_101r;1.0%_101r;1.9%_108r;1.5%_132r;1.1%_89r;1.2%_84r;1.1%_94r;1.1%_93r;1.7%_118r;1.7%_118r;1.5%_130r;3.8%_26r;1.2%_163r;1.0%_201r;1.1%_187r;1.7%_118r;1.1%_95r	chr7_121873345;chr7_121873349;chr7_121873431;chr7_121910133;chr7_122010380;chr7_122010468;chr7_122011116;chr7_122011163;chr7_122011866;chr7_122012240;chr7_122012786;chr7_122013103;chr7_122013430;chr7_122013741;chr7_122013826;chr7_122026527;chr7_122028641;chr7_122040931;chr7_122058862;chr7_122061653;chr7_122061820
REXO1	21	2.5	EXON;EXON;EXON;EXON;EXON;EXON;EXON;EXON;EXON;EXON;EXON;EXON;EXON;EXON;EXON;EXON;EXON;EXON;EXON;EXON;EXON	2.8%_36r;3.1%_32r;5.6%_36r;4.5%_44r;3.6%_56r;1.6%_64r;1.3%_79r;1.3%_80r;2.4%_42r;1.9%_52r;1.2%_81r;2.9%_35r;3.1%_32r;4.2%_48r;1.6%_61r;2.0%_49r;2.1%_48r;2.3%_44r;2.3%_87r;1.6%_64r;1.4%_69r	chr19_1815770;chr19_1815907;chr19_1815915;chr19_1815946;chr19_1815982;chr19_1816050;chr19_1816473;chr19_1816476;chr19_1821551;chr19_1821594;chr19_1823741;chr19_1827379;chr19_1827500;chr19_1827908;chr19_1828067;chr19_1828153;chr19_1828182;chr19_1828263;chr19_1828452;chr19_1848260;chr19_1848299
SLC6A6	21	1.5	EXON;EXON;EXON;EXON;EXON;EXON;EXON;EXON;EXON;EXON;EXON;EXON;EXON;EXON;EXON;EXON;EXON;EXON;EXON;EXON;EXON	1.4%_73r;1.0%_102r;2.2%_93r;1.0%_105r;1.1%_87r;1.3%_79r;1.2%_82r;1.9%_103r;1.0%_104r;1.0%_105r;2.4%_82r;1.2%_81r;1.1%_88r;1.2%_84r;2.3%_87r;1.1%_93r;1.0%_96r;1.2%_85r;1.5%_132r;2.2%_46r;2.4%_41r	chr3_14402714;chr3_14443830;chr3_14478533;chr3_14481775;chr3_14484966;chr3_14484998;chr3_14485495;chr3_14485660;chr3_14485661;chr3_14486328;chr3_14486622;chr3_14486715;chr3_14486805;chr3_14486880;chr3_14486891;chr3_14486898;chr3_14486902;chr3_14487638;chr3_14488062;chr3_14488972;chr3_14489019
SLC7A1	21	2.1	EXON;EXON;EXON;EXON;EXON;EXON;EXON;EXON;EXON;EXON;EXON;EXON;EXON;EXON;EXON;EXON;EXON;EXON;EXON;EXON;EXON	1.6%_64r;1.8%_55r;1.0%_102r;1.0%_99r;1.1%_87r;4.0%_50r;1.4%_69r;2.0%_51r;2.4%_41r;4.8%_42r;2.3%_44r;2.6%_39r;2.0%_51r;1.8%_56r;3.7%_54r;2.2%_46r;2.0%_49r;1.9%_53r;1.5%_67r;2.6%_38r;1.1%_90r	chr13_29510235;chr13_29510293;chr13_29510932;chr13_29511048;chr13_29511083;chr13_29511298;chr13_29511519;chr13_29511822;chr13_29512477;chr13_29512484;chr13_29512562;chr13_29513121;chr13_29513696;chr13_29513988;chr13_29514041;chr13_29514164;chr13_29514241;chr13_29514305;chr13_29523412;chr13_29530564;chr13_29536004
SON	21	1.7	EXON;EXON;EXON;EXON;EXON;EXON;EXON;EXON;EXON;EXON;EXON;EXON;EXON;EXON;EXON;EXON;EXON;EXON;EXON;EXON;EXON	1.2%_84r;1.7%_117r;1.1%_95r;1.2%_164r;2.0%_153r;1.3%_154r;1.3%_152r;2.5%_161r;1.2%_163r;1.2%_163r;2.0%_147r;1.4%_140r;1.4%_141r;2.4%_85r;1.4%_147r;1.6%_127r;1.1%_178r;1.2%_172r;3.6%_28r;3.7%_27r;1.8%_112r	chr21_33549629;chr21_33549799;chr21_33549923;chr21_33550948;chr21_33551598;chr21_33551625;chr21_33551631;chr21_33551658;chr21_33551667;chr21_33551670;chr21_33551730;chr21_33551847;chr21_33551900;chr21_33552149;chr21_33552461;chr21_33553010;chr21_33553559;chr21_33554480;chr21_33557670;chr21_33560362;chr21_33576441
STAG3L5P-PVRIG2P-PILRB	21	2.2	EXON;INTRON;INTRON;INTRON;INTRON;INTRON;INTRON;INTRON;EXON;EXON;INTRON;EXON;EXON;EXON;EXON;EXON;EXON;EXON;EXON;EXON;EXON	1.8%_57r;1.8%_57r;1.9%_54r;2.0%_50r;4.0%_50r;4.9%_41r;2.4%_42r;2.1%_48r;1.4%_74r;2.2%_93r;3.3%_30r;1.2%_86r;1.1%_91r;1.1%_89r;1.0%_98r;1.0%_105r;1.3%_75r;1.3%_78r;1.3%_80r;5.6%_90r;3.0%_66r	chr7_100349823;chr7_100349988;chr7_100350441;chr7_100350801;chr7_100350828;chr7_100350914;chr7_100351777;chr7_100351840;chr7_100352355;chr7_100352682;chr7_100356497;chr7_100356759;chr7_100356813;chr7_100358247;chr7_100359034;chr7_100359047;chr7_100359368;chr7_100359380;chr7_100359385;chr7_100367498;chr7_100367531
TFE3	21	1.8	EXON;EXON;EXON;EXON;EXON;EXON;EXON;EXON;EXON;EXON;EXON;EXON;EXON;EXON;EXON;EXON;EXON;EXON;EXON;EXON;EXON	1.4%_74r;2.9%_70r;1.0%_96r;1.7%_119r;1.1%_95r;1.7%_119r;1.0%_96r;1.5%_68r;3.7%_27r;3.3%_30r;3.4%_29r;2.2%_46r;2.1%_47r;1.8%_55r;1.7%_58r;1.6%_63r;1.7%_121r;1.0%_97r;1.7%_117r;1.0%_99r;1.0%_98r	chrX_49029018;chrX_49029370;chrX_49029473;chrX_49029574;chrX_49030006;chrX_49030146;chrX_49030185;chrX_49030236;chrX_49030313;chrX_49030325;chrX_49030332;chrX_49030358;chrX_49030385;chrX_49030389;chrX_49030398;chrX_49030412;chrX_49031421;chrX_49038246;chrX_49038396;chrX_49039277;chrX_49039286
UPF1	21	1.4	EXON;EXON;EXON;EXON;EXON;EXON;EXON;EXON;EXON;EXON;EXON;EXON;EXON;EXON;EXON;EXON;EXON;EXON;EXON;EXON;EXON	1.1%_178r;1.1%_176r;1.0%_101r;1.1%_89r;1.2%_85r;1.3%_76r;1.0%_105r;1.0%_102r;1.0%_102r;1.0%_100r;1.0%_103r;1.6%_126r;2.3%_87r;1.3%_78r;1.7%_59r;2.4%_41r;2.4%_42r;2.2%_46r;1.7%_60r;1.0%_97r;1.6%_124r	chr19_18832110;chr19_18832262;chr19_18832368;chr19_18850136;chr19_18850190;chr19_18852266;chr19_18857485;chr19_18862124;chr19_18863459;chr19_18863564;chr19_18865399;chr19_18865590;chr19_18866676;chr19_18866701;chr19_18866963;chr19_18867066;chr19_18867068;chr19_18867111;chr19_18867189;chr19_18867595;chr19_18867813
ZMYM3	21	1.4	EXON;EXON;EXON;EXON;EXON;EXON;EXON;EXON;EXON;EXON;EXON;EXON;EXON;EXON;EXON;EXON;EXON;EXON;EXON;EXON;EXON	1.4%_73r;1.3%_77r;1.6%_127r;1.1%_91r;1.8%_114r;1.4%_71r;1.0%_100r;1.4%_74r;1.0%_101r;1.7%_116r;1.5%_67r;2.0%_49r;1.8%_55r;1.6%_129r;1.5%_134r;1.1%_89r;1.1%_87r;1.1%_94r;1.0%_98r;1.1%_94r;1.6%_123r	chrX_71240189;chrX_71240313;chrX_71240588;chrX_71240966;chrX_71242210;chrX_71242347;chrX_71242977;chrX_71244799;chrX_71245732;chrX_71245825;chrX_71246396;chrX_71246416;chrX_71246479;chrX_71247400;chrX_71247463;chrX_71249546;chrX_71249557;chrX_71249646;chrX_71249662;chrX_71250084;chrX_71250686
BAZ1B	20	2	EXON;EXON;EXON;EXON;EXON;EXON;EXON;EXON;EXON;EXON;EXON;EXON;EXON;EXON;EXON;EXON;EXON;EXON;EXON;EXON	4.8%_21r;1.6%_61r;1.2%_85r;1.4%_71r;4.7%_43r;1.7%_58r;1.4%_72r;1.5%_66r;2.5%_40r;1.2%_84r;1.3%_78r;1.6%_62r;1.3%_76r;1.4%_73r;1.9%_52r;2.5%_40r;2.4%_41r;1.8%_55r;1.7%_60r;1.3%_78r	chr7_73440573;chr7_73440799;chr7_73440864;chr7_73440912;chr7_73441543;chr7_73441639;chr7_73441856;chr7_73441871;chr7_73442240;chr7_73449639;chr7_73450939;chr7_73477236;chr7_73477541;chr7_73477599;chr7_73477834;chr7_73477948;chr7_73478295;chr7_73521902;chr7_73521960;chr7_73522028
BCAT1	20	1.6	EXON;EXON;EXON;EXON;EXON;EXON;EXON;EXON;EXON;EXON;EXON;EXON;EXON;EXON;EXON;EXON;EXON;EXON;EXON;EXON	4.5%_22r;1.0%_196r;1.6%_125r;1.7%_118r;1.7%_121r;1.0%_100r;1.5%_137r;1.0%_101r;1.4%_73r;1.3%_77r;2.2%_45r;1.6%_61r;1.0%_99r;1.0%_101r;1.4%_141r;1.6%_125r;1.2%_85r;1.3%_79r;1.6%_123r;2.8%_36r	chr12_24811110;chr12_24811699;chr12_24812463;chr12_24813189;chr12_24813947;chr12_24813987;chr12_24814208;chr12_24814311;chr12_24814342;chr12_24814610;chr12_24814865;chr12_24815237;chr12_24815557;chr12_24815565;chr12_24816331;chr12_24816854;chr12_24817405;chr12_24817460;chr12_24894310;chr12_24949045
BCOR	20	2.1	EXON;EXON;EXON;EXON;EXON;EXON;EXON;EXON;EXON;EXON;EXON;EXON;EXON;EXON;EXON;EXON;EXON;EXON;EXON;EXON	2.5%_40r;1.8%_57r;2.5%_81r;2.6%_76r;1.4%_72r;2.0%_49r;4.3%_47r;3.3%_61r;2.2%_46r;1.8%_55r;1.8%_55r;1.7%_58r;1.4%_69r;1.5%_68r;1.9%_53r;2.7%_37r;2.0%_49r;1.7%_59r;1.4%_72r;1.3%_78r	chrX_40051998;chrX_40052247;chrX_40062310;chrX_40062376;chrX_40062756;chrX_40062825;chrX_40062877;chrX_40062986;chrX_40073004;chrX_40073256;chrX_40073299;chrX_40073422;chrX_40073613;chrX_40073687;chrX_40073734;chrX_40074146;chrX_40074419;chrX_40074749;chrX_40074942;chrX_40074979
BRD3	20	1.6	EXON;EXON;EXON;EXON;EXON;EXON;EXON;EXON;EXON;EXON;EXON;EXON;EXON;EXON;EXON;EXON;EXON;EXON;EXON;EXON	1.6%_61r;1.7%_60r;2.7%_75r;1.6%_61r;2.2%_89r;1.9%_104r;1.1%_93r;1.4%_72r;1.0%_99r;2.0%_101r;1.1%_88r;1.2%_86r;1.2%_83r;1.4%_74r;1.2%_81r;1.0%_105r;1.0%_104r;1.9%_54r;1.4%_69r;4.3%_47r	chr9_134030602;chr9_134030907;chr9_134031131;chr9_134031844;chr9_134031939;chr9_134032086;chr9_134033335;chr9_134033473;chr9_134033693;chr9_134033698;chr9_134036099;chr9_134036280;chr9_134041877;chr9_134041921;chr9_134048149;chr9_134048378;chr9_134050508;chr9_134053378;chr9_134053508;chr9_134053554
CABIN1	20	1.6	EXON;EXON;EXON;EXON;EXON;EXON;EXON;EXON;EXON;EXON;EXON;EXON;EXON;EXON;EXON;EXON;EXON;EXON;EXON;EXON	1.6%_63r;2.0%_49r;1.5%_67r;1.5%_65r;3.8%_53r;1.6%_61r;1.2%_84r;2.9%_68r;1.2%_86r;1.9%_106r;1.3%_76r;1.3%_76r;1.3%_79r;1.3%_80r;1.1%_89r;1.3%_79r;1.3%_78r;1.6%_63r;1.3%_80r;1.4%_71r	chr22_24055067;chr22_24063022;chr22_24067085;chr22_24067120;chr22_24070900;chr22_24098092;chr22_24164481;chr22_24166841;chr22_24166931;chr22_24171797;chr22_24177555;chr22_24177577;chr22_24177665;chr22_24177686;chr22_24177745;chr22_24177806;chr22_24178078;chr22_24178100;chr22_24178253;chr22_24178358
CENPB	20	1.6	EXON;EXON;EXON;EXON;EXON;EXON;EXON;EXON;EXON;EXON;EXON;EXON;EXON;EXON;EXON;EXON;EXON;EXON;EXON;EXON	1.8%_55r;1.7%_59r;1.1%_94r;1.0%_98r;1.0%_100r;2.0%_98r;1.1%_87r;1.0%_96r;3.3%_121r;1.6%_123r;2.0%_49r;1.5%_67r;2.6%_76r;1.5%_131r;1.6%_128r;1.7%_116r;1.0%_101r;1.6%_125r;1.0%_104r;1.1%_91r	chr20_3784107;chr20_3784204;chr20_3784263;chr20_3784285;chr20_3784521;chr20_3784533;chr20_3784558;chr20_3784589;chr20_3784782;chr20_3784828;chr20_3785023;chr20_3785430;chr20_3785547;chr20_3785760;chr20_3785769;chr20_3785819;chr20_3785978;chr20_3786112;chr20_3786187;chr20_3786219
CLIP2	20	2	EXON;EXON;EXON;EXON;EXON;EXON;EXON;EXON;EXON;EXON;EXON;EXON;EXON;EXON;EXON;EXON;EXON;EXON;EXON;EXON	1.9%_52r;1.4%_74r;2.9%_70r;1.4%_70r;1.4%_69r;3.0%_67r;1.3%_76r;1.3%_79r;1.4%_71r;2.7%_74r;1.4%_72r;1.4%_148r;1.1%_94r;4.1%_49r;3.8%_53r;3.3%_61r;1.2%_83r;2.4%_82r;1.6%_63r;1.6%_64r	chr7_74317518;chr7_74317564;chr7_74338477;chr7_74338484;chr7_74338502;chr7_74338529;chr7_74338663;chr7_74338850;chr7_74338868;chr7_74338908;chr7_74338937;chr7_74356417;chr7_74356535;chr7_74357459;chr7_74375900;chr7_74376491;chr7_74397087;chr7_74403913;chr7_74404000;chr7_74405059
DVL3	20	1.9	EXON;EXON;EXON;EXON;EXON;EXON;EXON;EXON;EXON;EXON;EXON;EXON;EXON;EXON;EXON;EXON;EXON;EXON;EXON;EXON	1.5%_65r;1.9%_107r;1.2%_82r;1.1%_91r;1.0%_98r;2.8%_106r;1.1%_93r;1.4%_71r;1.4%_72r;1.0%_102r;1.0%_195r;2.7%_37r;2.0%_50r;2.4%_41r;4.5%_44r;2.6%_38r;2.9%_35r;2.0%_50r;2.0%_50r;1.7%_58r	chr3_184155628;chr3_184165145;chr3_184166193;chr3_184167938;chr3_184167974;chr3_184168061;chr3_184170043;chr3_184170111;chr3_184170163;chr3_184170398;chr3_184170459;chr3_184170917;chr3_184171205;chr3_184171286;chr3_184171434;chr3_184171536;chr3_184172481;chr3_184172868;chr3_184172870;chr3_184173016
DYNC1H1	20	1.3	EXON;EXON;EXON;EXON;EXON;EXON;EXON;EXON;EXON;EXON;EXON;EXON;EXON;EXON;EXON;EXON;EXON;EXON;EXON;EXON	1.4%_73r;1.1%_90r;1.0%_105r;2.1%_97r;1.2%_86r;1.0%_104r;1.7%_117r;1.6%_126r;2.4%_124r;1.1%_179r;1.0%_104r;1.1%_179r;1.1%_183r;1.1%_92r;1.4%_138r;1.3%_160r;1.1%_188r;1.1%_179r;1.0%_192r;1.0%_201r	chr14_101964665;chr14_101983561;chr14_101985871;chr14_101986151;chr14_101986229;chr14_101997149;chr14_102004861;chr14_102004914;chr14_102006126;chr14_102012452;chr14_102015242;chr14_102018570;chr14_102028098;chr14_102032298;chr14_102032447;chr14_102033349;chr14_102033406;chr14_102040309;chr14_102040323;chr14_102044400
EIF4EBP2	20	1.4	EXON;EXON;EXON;EXON;EXON;EXON;EXON;EXON;EXON;EXON;EXON;EXON;EXON;EXON;EXON;EXON;EXON;EXON;EXON;EXON	1.3%_236r;1.1%_174r;1.0%_292r;1.0%_97r;1.4%_70r;1.4%_74r;2.4%_42r;2.3%_43r;1.0%_97r;1.0%_102r;1.0%_99r;1.5%_66r;1.4%_73r;2.5%_79r;1.4%_73r;1.9%_106r;1.2%_86r;1.3%_78r;1.3%_78r;1.1%_87r	chr10_70422250;chr10_70423164;chr10_70423383;chr10_70423795;chr10_70423906;chr10_70424045;chr10_70424469;chr10_70424477;chr10_70425090;chr10_70425296;chr10_70425567;chr10_70426081;chr10_70426535;chr10_70426793;chr10_70426825;chr10_70427015;chr10_70427399;chr10_70427526;chr10_70427541;chr10_70427829
FLNB	20	1.6	EXON;EXON;EXON;EXON;EXON;EXON;EXON;EXON;EXON;EXON;EXON;EXON;EXON;EXON;EXON;EXON;EXON;EXON;EXON;EXON	1.9%_54r;2.4%_85r;1.0%_98r;1.4%_138r;1.3%_154r;1.1%_94r;2.4%_82r;1.0%_97r;2.6%_77r;1.6%_129r;1.0%_104r;1.1%_94r;1.1%_95r;1.1%_94r;1.1%_94r;3.4%_58r;1.9%_54r;1.2%_82r;1.0%_97r;2.8%_72r	chr3_58008508;chr3_58008558;chr3_58112232;chr3_58121453;chr3_58123138;chr3_58130878;chr3_58134734;chr3_58159582;chr3_58159627;chr3_58169592;chr3_58169665;chr3_58169698;chr3_58171045;chr3_58171418;chr3_58171492;chr3_58171712;chr3_58171726;chr3_58171924;chr3_58171946;chr3_58172080
HTT	20	2.1	EXON;EXON;EXON;EXON;EXON;EXON;EXON;EXON;EXON;EXON;EXON;EXON;EXON;EXON;EXON;EXON;EXON;EXON;EXON;EXON	1.4%_72r;1.2%_83r;2.5%_81r;1.2%_81r;1.6%_64r;1.4%_72r;1.0%_97r;2.1%_96r;1.1%_95r;1.1%_92r;1.3%_76r;1.0%_96r;1.0%_100r;1.3%_76r;2.7%_75r;1.4%_73r;3.1%_32r;2.8%_36r;4.2%_24r;8.0%_25r	chr4_3212045;chr4_3213990;chr4_3214071;chr4_3217867;chr4_3233204;chr4_3233227;chr4_3235604;chr4_3235661;chr4_3235721;chr4_3235726;chr4_3239883;chr4_3239949;chr4_3239957;chr4_3240089;chr4_3240295;chr4_3240562;chr4_3240826;chr4_3242824;chr4_3243029;chr4_3243808
KIF26A	20	2	EXON;EXON;EXON;EXON;EXON;EXON;EXON;EXON;EXON;EXON;EXON;EXON;EXON;EXON;EXON;EXON;EXON;EXON;EXON;EXON	2.4%_41r;2.8%_36r;1.5%_65r;1.7%_58r;1.5%_65r;1.5%_65r;3.2%_62r;1.9%_52r;1.7%_59r;2.9%_69r;1.3%_76r;1.6%_64r;2.3%_43r;2.0%_51r;2.0%_51r;1.6%_63r;1.9%_52r;2.1%_48r;2.1%_47r;2.6%_38r	chr14_104139135;chr14_104139149;chr14_104175108;chr14_104175130;chr14_104175398;chr14_104175424;chr14_104175521;chr14_104175819;chr14_104176380;chr14_104176486;chr14_104176607;chr14_104176784;chr14_104177239;chr14_104177608;chr14_104177616;chr14_104177658;chr14_104177817;chr14_104177842;chr14_104178683;chr14_104178711
KIF3C	20	2.2	EXON;EXON;EXON;EXON;EXON;EXON;EXON;EXON;EXON;EXON;EXON;EXON;EXON;EXON;EXON;EXON;EXON;EXON;EXON;EXON	4.3%_47r;1.5%_65r;1.8%_55r;1.4%_71r;1.5%_65r;1.9%_53r;3.1%_64r;1.7%_60r;1.8%_55r;1.4%_70r;1.9%_54r;2.0%_51r;1.5%_65r;3.1%_32r;1.8%_57r;1.5%_67r;2.5%_81r;3.3%_60r;3.6%_55r;2.8%_36r	chr2_25926998;chr2_25927113;chr2_25927143;chr2_25928554;chr2_25928579;chr2_25928662;chr2_25928815;chr2_25928928;chr2_25980417;chr2_25980469;chr2_25980708;chr2_25980785;chr2_25980910;chr2_25981123;chr2_25981369;chr2_25981866;chr2_25982062;chr2_25982112;chr2_25982436;chr2_25982481
MCM3AP	20	2.2	EXON;EXON;EXON;EXON;EXON;EXON;EXON;EXON;EXON;INTRON;INTRON;EXON;EXON;EXON;EXON;EXON;EXON;EXON;EXON;EXON	1.1%_89r;1.1%_88r;2.8%_71r;2.5%_79r;1.1%_88r;1.1%_88r;1.0%_105r;1.7%_60r;1.6%_64r;9.1%_22r;4.0%_25r;1.5%_65r;1.4%_70r;1.0%_98r;1.7%_58r;1.3%_80r;2.5%_81r;3.2%_31r;1.9%_52r;2.0%_51r	chr21_46243651;chr21_46244986;chr21_46245162;chr21_46246706;chr21_46251571;chr21_46256792;chr21_46256975;chr21_46267005;chr21_46267125;chr21_46269709;chr21_46269752;chr21_46270528;chr21_46272719;chr21_46273506;chr21_46283754;chr21_46284302;chr21_46284310;chr21_46284787;chr21_46285119;chr21_46285175
MDN1	20	1.3	EXON;EXON;EXON;EXON;EXON;EXON;EXON;EXON;EXON;EXON;EXON;EXON;EXON;EXON;EXON;EXON;EXON;EXON;EXON;EXON	1.0%_105r;1.0%_105r;2.0%_102r;1.0%_99r;1.9%_104r;1.0%_191r;1.0%_101r;1.2%_84r;1.8%_114r;1.0%_103r;1.0%_105r;1.0%_102r;1.1%_89r;1.0%_97r;1.3%_79r;1.2%_81r;1.9%_105r;1.2%_86r;2.1%_48r;1.4%_74r	chr6_89643338;chr6_89643757;chr6_89643848;chr6_89643947;chr6_89650057;chr6_89656718;chr6_89670956;chr6_89674238;chr6_89674375;chr6_89683160;chr6_89683208;chr6_89683245;chr6_89688728;chr6_89692728;chr6_89692854;chr6_89692874;chr6_89695688;chr6_89696462;chr6_89729019;chr6_89803468
MMP15	20	1.4	EXON;EXON;EXON;EXON;EXON;EXON;EXON;EXON;EXON;EXON;EXON;EXON;EXON;EXON;EXON;EXON;EXON;EXON;EXON;EXON	1.1%_87r;1.1%_89r;1.0%_99r;1.1%_188r;1.1%_189r;1.3%_159r;1.3%_153r;1.6%_63r;1.5%_66r;2.0%_51r;2.2%_46r;1.4%_74r;1.3%_75r;1.3%_75r;1.4%_73r;1.4%_69r;1.4%_71r;1.0%_104r;1.3%_78r;1.5%_67r	chr16_58026042;chr16_58026261;chr16_58026343;chr16_58026450;chr16_58026467;chr16_58040032;chr16_58040093;chr16_58045047;chr16_58045057;chr16_58045113;chr16_58045176;chr16_58045784;chr16_58046072;chr16_58046075;chr16_58046134;chr16_58046150;chr16_58046240;chr16_58046453;chr16_58046639;chr16_58046706
MSL1	20	1.6	EXON;EXON;EXON;EXON;EXON;EXON;EXON;EXON;EXON;EXON;EXON;EXON;EXON;EXON;EXON;EXON;EXON;EXON;EXON;EXON	2.6%_38r;1.3%_80r;1.1%_91r;1.1%_92r;1.2%_84r;1.1%_88r;1.2%_86r;1.2%_85r;1.8%_109r;1.4%_74r;2.1%_94r;1.3%_75r;1.5%_65r;1.8%_57r;1.1%_90r;1.1%_90r;1.1%_88r;2.9%_35r;2.8%_36r;2.7%_37r	chr17_40122262;chr17_40122291;chr17_40122304;chr17_40122556;chr17_40122660;chr17_40122673;chr17_40122691;chr17_40122712;chr17_40122834;chr17_40122971;chr17_40123006;chr17_40123165;chr17_40123272;chr17_40126222;chr17_40126341;chr17_40126374;chr17_40129307;chr17_40129946;chr17_40136166;chr17_40136523
NCOR1	20	2.2	EXON;EXON;EXON;EXON;EXON;EXON;EXON;EXON;EXON;EXON;EXON;EXON;EXON;EXON;EXON;EXON;EXON;EXON;EXON;EXON	3.0%_33r;1.9%_53r;1.4%_72r;3.0%_67r;4.0%_50r;1.9%_53r;1.4%_69r;1.8%_55r;3.1%_32r;3.1%_32r;2.0%_50r;1.5%_67r;1.5%_65r;1.6%_63r;1.8%_57r;1.5%_66r;1.6%_62r;1.5%_67r;1.5%_68r;5.3%_38r	chr17_16031987;chr17_16032211;chr17_16032448;chr17_16057547;chr17_16061429;chr17_16061496;chr17_16061695;chr17_16061821;chr17_16065506;chr17_16065518;chr17_16068017;chr17_16070224;chr17_16070437;chr17_16071536;chr17_16091999;chr17_16101329;chr17_16101394;chr17_16101454;chr17_16101500;chr17_16171894
NMT1	20	1.6	EXON;EXON;EXON;EXON;EXON;EXON;EXON;EXON;EXON;EXON;EXON;EXON;EXON;EXON;EXON;EXON;EXON;EXON;EXON;EXON	1.3%_155r;1.6%_125r;1.2%_81r;1.2%_82r;1.3%_80r;3.4%_59r;1.8%_55r;1.5%_65r;1.1%_92r;1.6%_61r;1.4%_72r;3.6%_56r;1.2%_81r;1.2%_83r;1.1%_91r;1.1%_90r;2.8%_72r;1.0%_105r;1.4%_71r;2.2%_46r	chr17_45098516;chr17_45103870;chr17_45106319;chr17_45106323;chr17_45106397;chr17_45106724;chr17_45106736;chr17_45106848;chr17_45106971;chr17_45107303;chr17_45107328;chr17_45107437;chr17_45107564;chr17_45107655;chr17_45107805;chr17_45107826;chr17_45107957;chr17_45108476;chr17_45108589;chr17_45108773
NUDCD3	20	1.5	EXON;EXON;EXON;EXON;EXON;EXON;EXON;EXON;EXON;EXON;EXON;EXON;EXON;EXON;EXON;EXON;EXON;EXON;EXON;EXON	1.3%_79r;1.1%_90r;1.0%_101r;1.1%_88r;1.2%_82r;1.2%_86r;1.8%_55r;1.4%_73r;1.4%_72r;1.1%_88r;2.5%_80r;1.4%_71r;1.3%_78r;1.2%_86r;1.5%_66r;1.6%_63r;1.9%_54r;1.6%_61r;2.9%_68r;2.0%_102r	chr7_44383952;chr7_44384086;chr7_44384247;chr7_44384276;chr7_44384310;chr7_44384481;chr7_44384652;chr7_44385055;chr7_44385095;chr7_44385313;chr7_44385520;chr7_44385680;chr7_44386106;chr7_44392368;chr7_44404500;chr7_44484992;chr7_44485040;chr7_44485049;chr7_44485169;chr7_44490471
OGT	20	1.5	EXON;EXON;INTRON;INTRON;INTRON;INTRON;INTRON;INTRON;INTRON;INTRON;INTRON;INTRON;INTRON;INTRON;EXON;EXON;EXON;EXON;EXON;EXON	2.3%_88r;1.1%_94r;3.0%_99r;1.0%_97r;1.2%_83r;1.2%_85r;1.3%_80r;1.4%_71r;1.1%_93r;1.4%_73r;1.1%_93r;1.4%_71r;1.3%_80r;1.4%_70r;1.0%_96r;1.2%_161r;1.4%_144r;1.7%_120r;1.0%_100r;4.2%_24r	chrX_71533256;chrX_71533307;chrX_71544768;chrX_71544799;chrX_71544857;chrX_71545208;chrX_71545269;chrX_71545872;chrX_71546152;chrX_71546201;chrX_71546378;chrX_71546775;chrX_71547223;chrX_71547516;chrX_71547923;chrX_71557613;chrX_71573986;chrX_71574122;chrX_71574156;chrX_71574672
PHLPP1	20	2.9	EXON;EXON;EXON;EXON;EXON;EXON;EXON;EXON;EXON;EXON;EXON;EXON;EXON;EXON;EXON;EXON;EXON;EXON;EXON;EXON	4.8%_21r;1.7%_58r;2.2%_45r;2.0%_51r;4.7%_43r;3.6%_56r;3.8%_53r;2.9%_34r;2.9%_34r;3.1%_32r;6.7%_30r;2.1%_47r;2.2%_45r;1.9%_54r;1.7%_59r;1.6%_64r;1.8%_56r;3.2%_62r;1.8%_56r;3.6%_28r	chr18_62715853;chr18_62716487;chr18_62716613;chr18_62716626;chr18_62716748;chr18_62716880;chr18_62716916;chr18_62895972;chr18_62941862;chr18_62972606;chr18_62975446;chr18_62975471;chr18_62975481;chr18_62978454;chr18_62978470;chr18_62978584;chr18_62978610;chr18_62978655;chr18_62978672;chr18_62979507
PLBD2	20	2.2	EXON;EXON;EXON;EXON;EXON;EXON;EXON;EXON;EXON;EXON;EXON;EXON;EXON;EXON;EXON;EXON;EXON;EXON;EXON;EXON	4.8%_42r;2.2%_45r;2.7%_74r;1.3%_76r;1.4%_70r;2.0%_50r;2.2%_45r;1.7%_60r;4.5%_22r;2.0%_49r;1.8%_57r;1.7%_58r;2.1%_48r;2.0%_49r;1.8%_57r;1.6%_63r;1.5%_65r;2.9%_70r;1.4%_69r;1.7%_58r	chr12_113358726;chr12_113358734;chr12_113372747;chr12_113387861;chr12_113388529;chr12_113388642;chr12_113388687;chr12_113389069;chr12_113389651;chr12_113390330;chr12_113390350;chr12_113390354;chr12_113390656;chr12_113390658;chr12_113390674;chr12_113390738;chr12_113390747;chr12_113390771;chr12_113390780;chr12_113390913
PLCB3	20	1.4	EXON;EXON;EXON;EXON;EXON;EXON;EXON;EXON;EXON;EXON;EXON;EXON;EXON;EXON;EXON;EXON;EXON;EXON;EXON;EXON	1.3%_76r;1.1%_88r;2.1%_96r;1.2%_86r;1.1%_89r;1.0%_96r;1.0%_105r;1.4%_139r;1.0%_102r;1.0%_98r;1.0%_100r;1.3%_77r;2.2%_89r;1.4%_74r;1.4%_69r;2.5%_118r;1.0%_100r;1.1%_93r;2.3%_88r;1.1%_88r	chr11_64251662;chr11_64251683;chr11_64256382;chr11_64256476;chr11_64256479;chr11_64256497;chr11_64258534;chr11_64258660;chr11_64259065;chr11_64259150;chr11_64259166;chr11_64260091;chr11_64262432;chr11_64262484;chr11_64262490;chr11_64262715;chr11_64265399;chr11_64267389;chr11_64267400;chr11_64267421
POGZ	20	1.9	EXON;EXON;EXON;EXON;EXON;EXON;EXON;EXON;EXON;EXON;EXON;EXON;EXON;EXON;EXON;EXON;EXON;EXON;EXON;EXON	2.7%_37r;4.3%_46r;1.7%_60r;1.8%_55r;1.6%_61r;1.3%_77r;1.1%_95r;1.6%_62r;1.7%_58r;1.3%_76r;1.4%_72r;3.0%_66r;2.9%_69r;1.3%_77r;3.0%_66r;1.4%_73r;1.4%_74r;1.1%_87r;1.1%_94r;2.0%_101r	chr1_151403053;chr1_151403224;chr1_151403866;chr1_151403893;chr1_151404874;chr1_151404894;chr1_151404923;chr1_151405172;chr1_151405231;chr1_151405786;chr1_151406188;chr1_151406225;chr1_151406237;chr1_151406320;chr1_151408564;chr1_151424092;chr1_151424210;chr1_151428249;chr1_151428289;chr1_151428311
PPP1R26	20	2.3	EXON;EXON;EXON;EXON;EXON;EXON;EXON;EXON;EXON;EXON;EXON;EXON;EXON;EXON;EXON;EXON;EXON;EXON;EXON;EXON	1.4%_74r;1.3%_80r;1.4%_73r;1.4%_70r;3.4%_29r;4.8%_42r;1.9%_53r;1.7%_60r;2.1%_48r;2.0%_50r;1.8%_57r;2.0%_49r;2.4%_41r;2.2%_46r;3.3%_30r;3.1%_32r;2.9%_34r;2.4%_42r;2.3%_43r;1.8%_55r	chr9_135484953;chr9_135484969;chr9_135485011;chr9_135485044;chr9_135485299;chr9_135485573;chr9_135485938;chr9_135486053;chr9_135486116;chr9_135486238;chr9_135486256;chr9_135486310;chr9_135486403;chr9_135486698;chr9_135486965;chr9_135487120;chr9_135487164;chr9_135487270;chr9_135487339;chr9_135487620
PTBP3	20	2.1	EXON;EXON;EXON;EXON;EXON;EXON;EXON;EXON;EXON;EXON;EXON;EXON;EXON;EXON;EXON;EXON;EXON;EXON;EXON;EXON	2.5%_40r;1.2%_83r;1.2%_82r;2.0%_49r;2.1%_48r;3.0%_66r;3.2%_63r;3.4%_58r;1.6%_61r;1.4%_72r;4.1%_49r;1.4%_73r;1.8%_55r;3.6%_28r;1.7%_60r;1.5%_68r;1.4%_73r;1.1%_89r;1.1%_92r;2.3%_86r	chr9_112218817;chr9_112219073;chr9_112219116;chr9_112220016;chr9_112220182;chr9_112220258;chr9_112220308;chr9_112220804;chr9_112220829;chr9_112220852;chr9_112221802;chr9_112222063;chr9_112222482;chr9_112222984;chr9_112223810;chr9_112223884;chr9_112227430;chr9_112227526;chr9_112227546;chr9_112227579
SAMD4B	20	1.4	EXON;EXON;EXON;EXON;EXON;EXON;EXON;EXON;EXON;EXON;EXON;EXON;EXON;EXON;EXON;EXON;EXON;EXON;EXON;EXON	1.4%_145r;1.6%_125r;1.6%_123r;1.2%_81r;1.1%_93r;1.0%_103r;1.0%_102r;1.0%_96r;2.1%_95r;1.2%_172r;1.5%_133r;1.7%_119r;1.2%_168r;3.3%_30r;1.0%_99r;1.6%_127r;1.0%_96r;1.0%_99r;1.0%_104r;1.0%_101r	chr19_39356843;chr19_39356925;chr19_39369855;chr19_39370039;chr19_39370058;chr19_39375707;chr19_39375733;chr19_39375771;chr19_39375852;chr19_39377538;chr19_39377784;chr19_39377807;chr19_39380682;chr19_39383323;chr19_39383579;chr19_39383834;chr19_39384069;chr19_39385343;chr19_39385372;chr19_39385468
SPEN	20	3.1	EXON;EXON;EXON;EXON;EXON;EXON;EXON;EXON;EXON;EXON;EXON;EXON;EXON;EXON;EXON;EXON;EXON;EXON;EXON;EXON	5.0%_40r;3.7%_27r;3.3%_30r;2.1%_48r;2.4%_41r;4.8%_21r;2.6%_38r;2.6%_39r;2.9%_35r;2.1%_47r;2.7%_37r;5.3%_38r;2.6%_39r;5.6%_36r;3.3%_30r;2.6%_39r;2.7%_37r;1.7%_60r;1.7%_59r;1.8%_57r	chr1_15930142;chr1_15931525;chr1_15931666;chr1_15933227;chr1_15933310;chr1_15933982;chr1_15935136;chr1_15935419;chr1_15935453;chr1_15935587;chr1_15936179;chr1_15937239;chr1_15937252;chr1_15937270;chr1_15937337;chr1_15937370;chr1_15937531;chr1_15937872;chr1_15937877;chr1_15937912
ST3GAL2	20	1.8	EXON;EXON;EXON;EXON;EXON;EXON;EXON;EXON;EXON;EXON;EXON;EXON;EXON;EXON;EXON;EXON;EXON;EXON;EXON;EXON	1.4%_74r;1.4%_74r;1.5%_66r;1.5%_68r;1.8%_55r;2.0%_51r;2.3%_43r;2.3%_44r;1.9%_52r;1.9%_54r;2.1%_94r;2.0%_50r;2.2%_45r;1.4%_70r;1.7%_58r;1.9%_52r;1.6%_64r;1.6%_63r;2.0%_51r;1.5%_65r	chr16_70380553;chr16_70380574;chr16_70380587;chr16_70380598;chr16_70380742;chr16_70380755;chr16_70380870;chr16_70380964;chr16_70381307;chr16_70381460;chr16_70381766;chr16_70388454;chr16_70395020;chr16_70398246;chr16_70398409;chr16_70398616;chr16_70398762;chr16_70398781;chr16_70399152;chr16_70399293
TBC1D16	20	1.5	EXON;EXON;EXON;EXON;EXON;EXON;EXON;EXON;EXON;EXON;EXON;EXON;EXON;EXON;EXON;EXON;EXON;EXON;EXON;EXON	3.6%_28r;1.1%_93r;2.2%_93r;2.2%_92r;1.0%_98r;2.3%_44r;1.1%_92r;1.5%_67r;1.1%_87r;1.7%_59r;1.0%_97r;1.0%_100r;1.1%_92r;2.4%_82r;1.1%_88r;1.2%_81r;1.1%_89r;1.0%_99r;1.0%_105r;1.0%_99r	chr17_79933754;chr17_79936056;chr17_79936064;chr17_79936092;chr17_79936736;chr17_79937588;chr17_79938178;chr17_79939040;chr17_79939375;chr17_79939796;chr17_79940150;chr17_79940375;chr17_79940382;chr17_79940888;chr17_79947810;chr17_79950471;chr17_80010532;chr17_80010596;chr17_80013428;chr17_80013488
TLNRD1	20	2.1	EXON;EXON;EXON;EXON;EXON;EXON;EXON;EXON;EXON;EXON;EXON;EXON;EXON;EXON;EXON;EXON;EXON;EXON;EXON;EXON	1.6%_63r;3.3%_61r;1.5%_65r;1.2%_86r;2.9%_35r;2.0%_101r;2.3%_87r;1.0%_99r;1.1%_89r;1.3%_77r;3.6%_56r;3.1%_64r;1.6%_64r;1.5%_66r;1.6%_61r;1.6%_64r;1.5%_65r;1.9%_54r;4.0%_50r;2.8%_36r	chr15_81001206;chr15_81001255;chr15_81001453;chr15_81001491;chr15_81001857;chr15_81002091;chr15_81002213;chr15_81002304;chr15_81002447;chr15_81002511;chr15_81002536;chr15_81003065;chr15_81003092;chr15_81003202;chr15_81003213;chr15_81003234;chr15_81003272;chr15_81003361;chr15_81003368;chr15_81003483
TNFRSF21	20	1.7	EXON;EXON;EXON;EXON;EXON;EXON;EXON;EXON;EXON;EXON;EXON;EXON;EXON;EXON;EXON;EXON;EXON;EXON;EXON;EXON	2.7%_37r;1.8%_56r;2.1%_48r;2.4%_42r;3.2%_31r;1.3%_78r;1.3%_78r;1.6%_124r;1.5%_135r;2.3%_44r;3.8%_52r;1.0%_96r;1.0%_99r;1.1%_94r;2.2%_92r;1.1%_92r;1.0%_100r;1.0%_104r;1.3%_80r;1.0%_104r	chr6_47231679;chr6_47231848;chr6_47232005;chr6_47232390;chr6_47232574;chr6_47232982;chr6_47234704;chr6_47253301;chr6_47253343;chr6_47284201;chr6_47284218;chr6_47285958;chr6_47286021;chr6_47286241;chr6_47286267;chr6_47309432;chr6_47309494;chr6_47309533;chr6_47309578;chr6_47309731
TSC22D1	20	2.2	EXON;EXON;EXON;EXON;EXON;EXON;EXON;EXON;EXON;EXON;EXON;EXON;EXON;EXON;EXON;EXON;EXON;EXON;EXON;EXON	1.0%_102r;1.0%_96r;1.1%_190r;1.0%_195r;2.0%_51r;1.4%_71r;2.1%_48r;2.0%_49r;2.0%_50r;3.0%_33r;2.7%_37r;2.1%_47r;2.0%_51r;1.6%_61r;2.3%_44r;2.2%_45r;2.8%_36r;4.8%_21r;3.9%_51r;3.0%_33r	chr13_44433824;chr13_44433838;chr13_44434642;chr13_44434699;chr13_44436676;chr13_44573199;chr13_44573391;chr13_44573439;chr13_44573620;chr13_44573958;chr13_44574071;chr13_44574204;chr13_44574225;chr13_44574340;chr13_44574662;chr13_44574889;chr13_44575195;chr13_44575367;chr13_44576271;chr13_44576392
ZCCHC3	20	2.2	EXON;EXON;EXON;EXON;EXON;EXON;EXON;EXON;EXON;EXON;EXON;EXON;EXON;EXON;EXON;EXON;EXON;EXON;EXON;EXON	1.2%_83r;1.1%_175r;1.7%_180r;1.1%_176r;1.2%_173r;1.5%_132r;1.1%_87r;1.9%_106r;1.6%_62r;4.7%_43r;4.8%_42r;2.4%_42r;1.7%_59r;2.6%_39r;5.3%_38r;1.3%_79r;1.0%_96r;2.2%_93r;2.6%_77r;3.4%_29r	chr20_297670;chr20_298012;chr20_298046;chr20_298053;chr20_298056;chr20_298132;chr20_298390;chr20_298684;chr20_298810;chr20_298852;chr20_298961;chr20_298966;chr20_298999;chr20_299110;chr20_299119;chr20_299662;chr20_299883;chr20_299903;chr20_299937;chr20_300189
ZNF609	20	2.4	EXON;EXON;EXON;EXON;EXON;EXON;EXON;EXON;EXON;EXON;EXON;EXON;EXON;EXON;EXON;EXON;EXON;EXON;EXON;EXON	2.3%_43r;2.4%_42r;2.4%_41r;2.3%_44r;3.4%_29r;3.3%_30r;2.7%_37r;1.7%_58r;2.0%_49r;1.3%_76r;1.3%_76r;1.9%_54r;1.7%_60r;2.0%_51r;2.6%_38r;2.0%_49r;3.8%_53r;1.9%_54r;4.8%_42r;1.8%_55r	chr15_64499598;chr15_64499616;chr15_64499859;chr15_64674839;chr15_64675358;chr15_64675385;chr15_64675683;chr15_64675798;chr15_64676186;chr15_64678360;chr15_64678412;chr15_64681847;chr15_64681865;chr15_64681927;chr15_64682703;chr15_64684277;chr15_64684334;chr15_64684355;chr15_64684489;chr15_64684971
ADGRA3	19	1.7	EXON;EXON;EXON;EXON;EXON;EXON;EXON;EXON;EXON;EXON;EXON;EXON;EXON;EXON;EXON;EXON;EXON;EXON;EXON	1.4%_71r;1.4%_74r;1.3%_76r;1.1%_88r;1.1%_92r;1.6%_64r;1.2%_84r;1.3%_79r;3.2%_62r;1.3%_77r;1.7%_58r;5.0%_40r;2.7%_73r;1.4%_74r;1.4%_72r;1.5%_67r;1.3%_76r;1.3%_76r;1.1%_89r	chr4_22387789;chr4_22388121;chr4_22388410;chr4_22388442;chr4_22388452;chr4_22388720;chr4_22388835;chr4_22388899;chr4_22392656;chr4_22413331;chr4_22420939;chr4_22515573;chr4_22515683;chr4_22515686;chr4_22515692;chr4_22515777;chr4_22515804;chr4_22515825;chr4_22515837
ANKS6	19	2.8	EXON;EXON;EXON;EXON;EXON;EXON;EXON;EXON;EXON;EXON;EXON;EXON;EXON;EXON;EXON;EXON;EXON;EXON;EXON	1.4%_73r;3.2%_31r;5.0%_20r;6.1%_33r;9.1%_22r;4.0%_50r;2.0%_49r;3.7%_54r;1.1%_93r;1.7%_59r;1.6%_64r;3.2%_62r;2.1%_48r;1.7%_118r;1.0%_100r;1.7%_116r;1.8%_109r;1.0%_105r;1.0%_101r	chr9_98732479;chr9_98733904;chr9_98734091;chr9_98734485;chr9_98735886;chr9_98756524;chr9_98756548;chr9_98778382;chr9_98783977;chr9_98790131;chr9_98790304;chr9_98790359;chr9_98790550;chr9_98796238;chr9_98796271;chr9_98796394;chr9_98796407;chr9_98796418;chr9_98796427
CERK	19	1.6	EXON;EXON;EXON;EXON;EXON;EXON;EXON;EXON;EXON;EXON;EXON;EXON;EXON;EXON;EXON;EXON;EXON;EXON;EXON	1.4%_69r;2.8%_72r;3.0%_33r;1.9%_52r;1.3%_77r;1.2%_83r;1.4%_73r;1.7%_60r;1.6%_61r;2.0%_51r;1.2%_82r;1.0%_103r;1.1%_87r;1.7%_58r;1.3%_79r;1.2%_84r;2.4%_83r;1.0%_97r;1.4%_71r	chr22_46684804;chr22_46684969;chr22_46685041;chr22_46685118;chr22_46685536;chr22_46685842;chr22_46686118;chr22_46686126;chr22_46686307;chr22_46686341;chr22_46686602;chr22_46686661;chr22_46686714;chr22_46686910;chr22_46690123;chr22_46691646;chr22_46691672;chr22_46738097;chr22_46738132
CHD8	19	1.7	EXON;EXON;EXON;EXON;EXON;EXON;EXON;EXON;EXON;EXON;EXON;EXON;EXON;EXON;EXON;EXON;EXON;EXON;EXON	1.5%_68r;1.2%_85r;1.0%_103r;2.0%_100r;1.1%_91r;1.4%_74r;1.1%_95r;1.2%_85r;3.9%_77r;1.3%_76r;1.5%_66r;1.9%_53r;1.9%_54r;1.6%_63r;1.9%_54r;2.0%_50r;2.0%_51r;2.2%_46r;2.4%_42r	chr14_21385801;chr14_21385890;chr14_21386160;chr14_21392574;chr14_21393629;chr14_21393770;chr14_21393795;chr14_21394142;chr14_21400573;chr14_21400946;chr14_21401014;chr14_21402356;chr14_21403162;chr14_21427939;chr14_21428038;chr14_21428067;chr14_21429221;chr14_21431512;chr14_21431525
CSNK2A2	19	2.5	INTRON;INTRON;INTRON;INTRON;INTRON;INTRON;INTRON;INTRON;INTRON;INTRON;INTRON;INTRON;INTRON;INTRON;INTRON;INTRON;EXON;EXON;EXON	2.1%_47r;1.8%_109r;2.8%_71r;1.5%_68r;1.4%_71r;1.6%_64r;1.6%_63r;2.2%_46r;3.2%_31r;2.2%_46r;3.3%_61r;1.8%_55r;4.5%_22r;4.8%_21r;1.5%_67r;2.5%_40r;2.2%_46r;2.2%_45r;3.4%_29r	chr16_58160495;chr16_58160624;chr16_58160911;chr16_58161038;chr16_58161209;chr16_58161255;chr16_58161693;chr16_58162014;chr16_58162307;chr16_58162762;chr16_58162997;chr16_58163028;chr16_58163221;chr16_58163298;chr16_58163666;chr16_58163886;chr16_58197733;chr16_58197741;chr16_58197986
DAPK1	19	1.3	EXON;EXON;EXON;EXON;EXON;EXON;EXON;EXON;EXON;EXON;EXON;EXON;EXON;EXON;EXON;EXON;EXON;EXON;EXON	1.1%_91r;1.0%_102r;1.0%_99r;1.2%_83r;1.3%_78r;1.3%_77r;1.2%_84r;2.2%_89r;1.2%_82r;1.1%_88r;1.0%_100r;1.0%_99r;1.4%_73r;1.5%_65r;1.7%_59r;1.6%_63r;1.0%_100r;1.0%_105r;1.3%_75r	chr9_87605037;chr9_87649992;chr9_87649995;chr9_87686578;chr9_87686662;chr9_87698702;chr9_87706154;chr9_87706282;chr9_87706470;chr9_87706767;chr9_87706873;chr9_87706878;chr9_87707117;chr9_87707199;chr9_87707313;chr9_87707346;chr9_87707485;chr9_87708210;chr9_87708287
DGCR2	19	1.4	EXON;EXON;EXON;EXON;EXON;EXON;EXON;EXON;EXON;EXON;EXON;EXON;EXON;EXON;EXON;EXON;EXON;EXON;EXON	1.1%_91r;1.6%_64r;1.6%_64r;1.1%_87r;1.1%_92r;1.6%_125r;1.8%_56r;1.6%_62r;1.5%_65r;1.1%_87r;1.0%_96r;1.0%_100r;1.3%_79r;2.2%_90r;1.1%_90r;2.4%_125r;1.1%_88r;1.6%_122r;1.0%_101r	chr22_19036621;chr22_19036844;chr22_19036854;chr22_19036927;chr22_19037045;chr22_19037338;chr22_19037686;chr22_19038150;chr22_19038156;chr22_19038242;chr22_19038354;chr22_19038400;chr22_19038532;chr22_19038661;chr22_19038782;chr22_19038940;chr22_19041096;chr22_19048518;chr22_19064964
FEM1B	19	2.1	EXON;EXON;EXON;EXON;EXON;EXON;EXON;EXON;EXON;EXON;EXON;EXON;EXON;EXON;EXON;EXON;EXON;EXON;EXON	1.6%_63r;1.4%_74r;2.9%_68r;1.3%_76r;1.3%_80r;1.3%_79r;1.3%_77r;2.3%_43r;1.9%_53r;1.7%_60r;2.9%_68r;1.7%_58r;2.8%_72r;1.5%_67r;1.7%_58r;3.2%_63r;4.5%_22r;2.3%_43r;2.9%_34r	chr15_68277983;chr15_68278036;chr15_68278113;chr15_68278141;chr15_68278188;chr15_68278286;chr15_68278292;chr15_68278371;chr15_68289734;chr15_68289820;chr15_68290079;chr15_68290342;chr15_68290469;chr15_68290748;chr15_68290847;chr15_68291237;chr15_68291478;chr15_68293533;chr15_68293784
FLNA	19	3.2	INTRON;INTRON;INTRON;INTRON;INTRON;INTRON;INTRON;INTRON;INTRON;INTRON;INTRON;INTRON;INTRON;INTRON;INTRON;INTRON;INTRON;EXON;EXON	4.0%_25r;5.0%_20r;3.6%_28r;3.3%_30r;2.7%_37r;2.5%_40r;5.3%_38r;2.3%_44r;3.6%_55r;1.8%_55r;2.2%_46r;2.4%_41r;2.6%_39r;5.0%_20r;3.6%_28r;4.0%_25r;3.8%_26r;1.2%_83r;1.5%_67r	chrX_154350310;chrX_154350473;chrX_154350515;chrX_154350554;chrX_154350652;chrX_154350660;chrX_154350770;chrX_154351056;chrX_154351129;chrX_154351180;chrX_154351291;chrX_154351422;chrX_154351446;chrX_154355517;chrX_154355609;chrX_154355815;chrX_154355908;chrX_154371275;chrX_154371281
GATAD2A	19	1.8	EXON;EXON;EXON;EXON;EXON;EXON;EXON;EXON;EXON;EXON;EXON;EXON;EXON;EXON;EXON;EXON;EXON;EXON;EXON	1.0%_104r;1.6%_126r;1.7%_120r;1.0%_98r;1.1%_91r;2.0%_99r;1.0%_96r;1.0%_98r;1.1%_177r;1.1%_95r;1.9%_108r;1.0%_98r;1.0%_202r;1.4%_74r;4.1%_73r;1.3%_78r;2.5%_79r;4.0%_25r;3.7%_27r	chr19_19405886;chr19_19405959;chr19_19406005;chr19_19465423;chr19_19496165;chr19_19496177;chr19_19496214;chr19_19498643;chr19_19505523;chr19_19505667;chr19_19505835;chr19_19505851;chr19_19506183;chr19_19506351;chr19_19506409;chr19_19506421;chr19_19506796;chr19_19507613;chr19_19508015
HUWE1	19	1.3	EXON;EXON;EXON;EXON;EXON;EXON;EXON;EXON;EXON;EXON;EXON;EXON;EXON;EXON;EXON;EXON;EXON;INTRON;EXON	1.3%_80r;2.0%_102r;1.1%_92r;1.3%_75r;1.5%_266r;1.4%_143r;1.6%_122r;1.0%_197r;1.6%_129r;1.1%_185r;1.6%_124r;1.1%_95r;1.0%_104r;1.1%_92r;1.0%_100r;1.3%_80r;1.1%_95r;1.3%_77r;1.2%_162r	chrX_53533045;chrX_53533122;chrX_53533128;chrX_53533193;chrX_53539021;chrX_53544580;chrX_53547675;chrX_53547908;chrX_53548196;chrX_53552730;chrX_53554836;chrX_53593402;chrX_53595272;chrX_53604737;chrX_53604753;chrX_53614642;chrX_53617037;chrX_53625901;chrX_53647440
IRF2BPL	19	1.6	EXON;EXON;EXON;EXON;EXON;EXON;EXON;EXON;EXON;EXON;EXON;EXON;EXON;EXON;EXON;EXON;EXON;EXON;EXON	1.6%_125r;1.0%_193r;1.1%_92r;1.0%_101r;1.4%_142r;1.3%_150r;1.8%_112r;1.8%_111r;1.5%_66r;1.7%_59r;1.8%_56r;1.8%_56r;2.1%_47r;1.4%_70r;1.2%_86r;1.6%_126r;1.0%_101r;1.6%_126r;3.0%_33r	chr14_77025519;chr14_77025805;chr14_77026506;chr14_77026523;chr14_77026603;chr14_77026667;chr14_77026972;chr14_77027131;chr14_77027314;chr14_77027323;chr14_77027328;chr14_77027329;chr14_77027351;chr14_77027719;chr14_77027793;chr14_77027962;chr14_77028143;chr14_77028388;chr14_77028676
JMJD1C	19	1.7	EXON;EXON;EXON;EXON;EXON;EXON;EXON;EXON;EXON;EXON;EXON;EXON;EXON;EXON;EXON;EXON;EXON;EXON;EXON	1.4%_74r;1.1%_93r;1.1%_91r;1.1%_91r;1.4%_70r;1.6%_62r;1.1%_91r;1.5%_65r;1.4%_72r;1.6%_63r;2.0%_49r;1.6%_64r;2.2%_45r;2.0%_49r;1.5%_66r;1.6%_63r;3.1%_65r;2.6%_39r;1.9%_53r	chr10_63167888;chr10_63168554;chr10_63189397;chr10_63189422;chr10_63193114;chr10_63207164;chr10_63207400;chr10_63207528;chr10_63207548;chr10_63207825;chr10_63208451;chr10_63209151;chr10_63213667;chr10_63213692;chr10_63213777;chr10_63213926;chr10_63214095;chr10_63215068;chr10_63215408
LAMA5	19	2.1	EXON;EXON;EXON;EXON;EXON;EXON;INTRON;INTRON;INTRON;INTRON;EXON;EXON;EXON;INTRON;INTRON;INTRON;INTRON;INTRON;EXON	1.1%_187r;1.2%_172r;1.3%_158r;1.3%_152r;1.1%_187r;1.1%_186r;2.7%_37r;3.4%_29r;3.2%_31r;6.1%_33r;1.3%_151r;1.2%_167r;2.0%_199r;2.6%_39r;2.8%_36r;1.8%_56r;1.8%_55r;3.7%_27r;1.0%_102r	chr20_62310680;chr20_62311211;chr20_62311302;chr20_62311777;chr20_62313745;chr20_62313795;chr20_62316115;chr20_62316365;chr20_62316413;chr20_62316621;chr20_62316686;chr20_62322413;chr20_62323613;chr20_62324721;chr20_62324791;chr20_62325282;chr20_62325290;chr20_62328580;chr20_62367126
LAMB2	19	1.5	EXON;EXON;EXON;EXON;EXON;EXON;EXON;EXON;EXON;EXON;EXON;EXON;EXON;EXON;EXON;EXON;EXON;EXON;EXON	2.1%_48r;1.3%_80r;1.0%_97r;1.0%_101r;1.1%_89r;1.3%_78r;2.8%_72r;1.5%_67r;1.3%_76r;1.1%_92r;1.1%_95r;2.1%_96r;2.4%_85r;1.1%_91r;2.4%_83r;1.1%_88r;1.3%_75r;1.4%_69r;1.5%_68r	chr3_49121205;chr3_49121255;chr3_49121686;chr3_49121764;chr3_49121817;chr3_49122223;chr3_49122284;chr3_49122293;chr3_49122753;chr3_49122796;chr3_49122844;chr3_49123190;chr3_49123855;chr3_49124065;chr3_49124776;chr3_49124829;chr3_49126014;chr3_49131016;chr3_49131608
MAVS	19	3.8	EXON;EXON;EXON;EXON;EXON;EXON;EXON;EXON;EXON;EXON;EXON;EXON;EXON;EXON;EXON;EXON;EXON;EXON;EXON	3.6%_28r;2.0%_49r;1.6%_62r;2.1%_48r;2.6%_38r;7.4%_27r;4.3%_23r;6.3%_32r;3.8%_26r;2.9%_35r;5.0%_20r;4.8%_21r;3.2%_31r;2.1%_47r;2.6%_38r;4.9%_41r;9.1%_22r;2.1%_47r;2.7%_37r	chr20_3864664;chr20_3865776;chr20_3865886;chr20_3865918;chr20_3866667;chr20_3867256;chr20_3867475;chr20_3867781;chr20_3867807;chr20_3867945;chr20_3868360;chr20_3869003;chr20_3869817;chr20_3870294;chr20_3870968;chr20_3871382;chr20_3872648;chr20_3874023;chr20_3874107
MICAL1	19	2.2	EXON;EXON;EXON;EXON;EXON;EXON;EXON;EXON;EXON;EXON;EXON;EXON;EXON;EXON;EXON;EXON;EXON;EXON;INTRON	4.1%_49r;1.6%_61r;1.4%_74r;1.3%_75r;1.3%_75r;1.1%_92r;1.1%_92r;1.8%_112r;1.5%_68r;1.5%_66r;1.4%_71r;2.9%_69r;2.0%_50r;1.8%_55r;2.0%_50r;3.8%_52r;2.8%_36r;3.4%_29r;4.5%_22r	chr6_109444216;chr6_109444302;chr6_109444316;chr6_109444334;chr6_109444335;chr6_109446186;chr6_109446409;chr6_109447123;chr6_109447384;chr6_109448742;chr6_109448795;chr6_109450419;chr6_109452356;chr6_109452397;chr6_109453985;chr6_109454106;chr6_109454168;chr6_109454209;chr6_109463032
MLLT1	19	2	EXON;EXON;EXON;EXON;EXON;EXON;EXON;EXON;EXON;EXON;EXON;EXON;EXON;EXON;EXON;EXON;EXON;EXON;EXON	1.1%_88r;1.3%_76r;1.7%_59r;2.0%_49r;2.2%_92r;2.4%_85r;2.2%_90r;1.2%_83r;1.2%_83r;1.1%_94r;1.1%_94r;1.4%_74r;1.8%_56r;2.6%_38r;3.0%_33r;3.4%_58r;3.5%_57r;3.5%_57r;1.4%_72r	chr19_6210978;chr19_6211019;chr19_6211333;chr19_6211573;chr19_6211889;chr19_6211900;chr19_6211911;chr19_6212867;chr19_6212931;chr19_6212977;chr19_6212983;chr19_6213066;chr19_6213107;chr19_6222173;chr19_6222192;chr19_6222542;chr19_6222544;chr19_6222545;chr19_6222627
MYO9B	19	2.2	EXON;EXON;EXON;EXON;EXON;EXON;EXON;EXON;EXON;EXON;EXON;EXON;EXON;EXON;EXON;EXON;EXON;EXON;EXON	2.0%_51r;2.9%_35r;2.9%_34r;1.8%_56r;3.0%_33r;2.6%_38r;2.1%_47r;1.4%_73r;1.3%_77r;1.3%_78r;1.4%_73r;1.5%_65r;3.3%_61r;1.7%_59r;2.2%_46r;3.0%_33r;2.5%_40r;3.8%_53r;1.6%_63r	chr19_17101761;chr19_17102137;chr19_17102154;chr19_17194716;chr19_17194916;chr19_17194963;chr19_17195442;chr19_17205962;chr19_17206007;chr19_17206071;chr19_17211721;chr19_17211926;chr19_17211942;chr19_17211958;chr19_17212333;chr19_17212640;chr19_17212751;chr19_17212908;chr19_17212939
NIBAN2	19	1.5	EXON;EXON;EXON;EXON;EXON;EXON;EXON;EXON;EXON;EXON;EXON;EXON;EXON;EXON;EXON;EXON;EXON;EXON;EXON	1.9%_54r;2.8%_71r;1.4%_72r;1.5%_67r;1.6%_64r;1.2%_83r;2.1%_95r;2.2%_91r;1.3%_78r;1.2%_84r;1.4%_74r;1.1%_95r;1.6%_125r;1.5%_130r;1.0%_105r;1.0%_96r;1.4%_74r;1.2%_85r;1.4%_70r	chr9_127505461;chr9_127505552;chr9_127505595;chr9_127505670;chr9_127505692;chr9_127505752;chr9_127505817;chr9_127505988;chr9_127506528;chr9_127506674;chr9_127506707;chr9_127506962;chr9_127507029;chr9_127507102;chr9_127507252;chr9_127507382;chr9_127508993;chr9_127523749;chr9_127523840
POM121	19	1.9	EXON;EXON;EXON;EXON;EXON;EXON;EXON;EXON;EXON;EXON;EXON;EXON;EXON;EXON;EXON;EXON;EXON;EXON;EXON	1.5%_65r;2.1%_96r;11.4%_105r;1.8%_114r;1.0%_98r;1.0%_102r;1.0%_102r;1.9%_105r;1.1%_91r;1.1%_90r;1.1%_95r;1.3%_76r;1.3%_76r;1.4%_72r;1.6%_64r;1.1%_90r;1.9%_104r;1.6%_122r;1.7%_121r	chr7_72926403;chr7_72942152;chr7_72942166;chr7_72942221;chr7_72942905;chr7_72942950;chr7_72943012;chr7_72943024;chr7_72943048;chr7_72943127;chr7_72943151;chr7_72943232;chr7_72946451;chr7_72946622;chr7_72948086;chr7_72948584;chr7_72949462;chr7_72950180;chr7_72950182
PPP6R1	19	1.6	EXON;EXON;EXON;EXON;EXON;EXON;EXON;EXON;EXON;EXON;EXON;EXON;EXON;EXON;EXON;EXON;EXON;EXON;EXON	3.1%_65r;1.5%_65r;2.1%_95r;2.1%_94r;1.1%_91r;1.3%_80r;1.4%_72r;2.0%_100r;1.0%_199r;1.2%_84r;1.1%_89r;1.9%_53r;1.6%_62r;1.5%_66r;1.4%_141r;1.1%_178r;1.1%_178r;1.7%_60r;2.1%_48r	chr19_55229902;chr19_55229983;chr19_55230163;chr19_55230172;chr19_55230193;chr19_55230199;chr19_55230317;chr19_55230465;chr19_55231940;chr19_55236660;chr19_55236669;chr19_55258479;chr19_55258526;chr19_55258558;chr19_55258737;chr19_55258804;chr19_55258830;chr19_55258945;chr19_55258956
PRR11	19	3.4	EXON;EXON;EXON;EXON;EXON;EXON;EXON;EXON;EXON;EXON;EXON;EXON;EXON;EXON;EXON;EXON;EXON;EXON;EXON	1.1%_87r;1.1%_91r;1.1%_87r;3.3%_30r;2.3%_44r;1.9%_54r;1.4%_71r;1.3%_75r;1.7%_58r;1.3%_80r;1.1%_88r;2.0%_50r;4.5%_22r;1.7%_59r;1.5%_67r;2.6%_39r;2.3%_43r;1.5%_66r;30.0%_20r	chr17_59201668;chr17_59201752;chr17_59201778;chr17_59201949;chr17_59202240;chr17_59202383;chr17_59202894;chr17_59203287;chr17_59203332;chr17_59203476;chr17_59203500;chr17_59203687;chr17_59203814;chr17_59204286;chr17_59204587;chr17_59204670;chr17_59204751;chr17_59205055;chr17_59206290
PSKH1	19	2.4	EXON;EXON;EXON;EXON;EXON;EXON;EXON;EXON;EXON;EXON;EXON;EXON;EXON;EXON;EXON;EXON;EXON;EXON;EXON	1.8%_55r;1.3%_79r;1.8%_55r;1.7%_60r;4.1%_49r;1.4%_69r;1.6%_63r;2.0%_50r;2.0%_51r;4.4%_45r;2.6%_38r;1.5%_68r;1.3%_75r;1.4%_70r;2.6%_38r;2.4%_41r;3.0%_33r;3.2%_31r;5.1%_39r	chr16_67908778;chr16_67908827;chr16_67909457;chr16_67927511;chr16_67927552;chr16_67928029;chr16_67928075;chr16_67928107;chr16_67928200;chr16_67928331;chr16_67928406;chr16_67928630;chr16_67928670;chr16_67928765;chr16_67928856;chr16_67928930;chr16_67928977;chr16_67929256;chr16_67929365
PTMA	19	2.6	INTRON;INTRON;INTRON;INTRON;INTRON;INTRON;INTRON;INTRON;INTRON;INTRON;INTRON;INTRON;INTRON;INTRON;INTRON;INTRON;INTRON;INTRON;INTRON	2.9%_34r;3.3%_30r;1.9%_54r;2.0%_50r;2.2%_45r;4.8%_42r;2.4%_42r;2.4%_42r;2.3%_44r;4.4%_45r;1.9%_52r;1.6%_64r;1.5%_66r;3.3%_61r;2.2%_46r;2.1%_48r;1.9%_53r;2.2%_45r;4.3%_46r	chr2_231708766;chr2_231708856;chr2_231709214;chr2_231709431;chr2_231709460;chr2_231709811;chr2_231709832;chr2_231709863;chr2_231710151;chr2_231710171;chr2_231710198;chr2_231710253;chr2_231710264;chr2_231710319;chr2_231710684;chr2_231710696;chr2_231710763;chr2_231710888;chr2_231711532
RPAP1	19	1.9	EXON;EXON;EXON;EXON;EXON;EXON;EXON;EXON;EXON;EXON;EXON;EXON;EXON;EXON;EXON;EXON;EXON;EXON;EXON	2.2%_45r;3.0%_33r;3.2%_31r;1.3%_78r;1.3%_78r;2.7%_73r;2.5%_79r;2.0%_49r;2.5%_79r;1.9%_52r;1.9%_52r;2.1%_48r;1.6%_61r;1.4%_70r;1.4%_72r;1.6%_61r;1.7%_60r;1.3%_75r;1.2%_86r	chr15_41517568;chr15_41517613;chr15_41517682;chr15_41520613;chr15_41520618;chr15_41520624;chr15_41520735;chr15_41520886;chr15_41521084;chr15_41522827;chr15_41522873;chr15_41522882;chr15_41524187;chr15_41524203;chr15_41524228;chr15_41527007;chr15_41527032;chr15_41527455;chr15_41537046
SETD5	19	1.9	EXON;EXON;EXON;EXON;EXON;INTRON;INTRON;EXON;EXON;EXON;EXON;EXON;EXON;EXON;EXON;EXON;EXON;EXON;EXON	4.8%_21r;2.6%_38r;1.6%_61r;1.1%_93r;1.6%_124r;3.6%_28r;2.8%_36r;1.1%_176r;1.2%_170r;1.1%_87r;1.0%_96r;2.1%_47r;1.1%_93r;2.0%_98r;1.3%_159r;1.2%_161r;1.2%_83r;1.2%_81r;3.8%_26r	chr3_9397754;chr3_9397882;chr3_9397931;chr3_9447087;chr3_9464455;chr3_9474787;chr3_9474900;chr3_9475754;chr3_9475779;chr3_9476201;chr3_9476403;chr3_9476484;chr3_9476599;chr3_9476604;chr3_9476743;chr3_9477471;chr3_9477605;chr3_9477607;chr3_9477666
SOX13	19	1.6	EXON;EXON;EXON;EXON;EXON;EXON;EXON;EXON;EXON;EXON;EXON;EXON;EXON;EXON;EXON;EXON;EXON;EXON;EXON	1.7%_60r;1.4%_73r;1.1%_92r;1.4%_72r;1.3%_78r;1.1%_90r;1.0%_102r;1.1%_88r;1.5%_134r;1.0%_99r;1.4%_71r;1.4%_70r;1.5%_67r;1.2%_81r;1.1%_90r;1.0%_99r;2.4%_85r;4.0%_25r;3.6%_28r	chr1_204073339;chr1_204073360;chr1_204116660;chr1_204124676;chr1_204124787;chr1_204124821;chr1_204126053;chr1_204126104;chr1_204126196;chr1_204126502;chr1_204126697;chr1_204126699;chr1_204126723;chr1_204126952;chr1_204126971;chr1_204126988;chr1_204127186;chr1_204127363;chr1_204127386
SPPL2B	19	2.8	EXON;EXON;INTRON;INTRON;INTRON;INTRON;INTRON;INTRON;INTRON;INTRON;EXON;EXON;EXON;EXON;EXON;EXON;EXON;EXON;EXON	1.3%_76r;1.4%_73r;2.9%_35r;5.4%_37r;5.7%_35r;3.3%_30r;3.6%_28r;3.6%_28r;4.8%_21r;4.5%_22r;2.7%_74r;1.1%_94r;1.1%_94r;1.9%_103r;1.1%_88r;1.3%_80r;1.6%_62r;1.9%_54r;3.8%_26r	chr19_2337521;chr19_2337530;chr19_2338232;chr19_2338254;chr19_2338272;chr19_2338340;chr19_2338612;chr19_2341410;chr19_2342306;chr19_2342817;chr19_2351578;chr19_2353082;chr19_2353169;chr19_2353187;chr19_2353223;chr19_2353321;chr19_2353389;chr19_2353411;chr19_2354398
SUGP2	19	2	EXON;EXON;EXON;EXON;EXON;EXON;EXON;EXON;INTRON;INTRON;INTRON;INTRON;EXON;EXON;EXON;EXON;EXON;EXON;EXON	1.0%_99r;1.2%_84r;1.7%_120r;1.7%_116r;1.0%_97r;2.2%_90r;1.5%_66r;1.2%_82r;1.6%_63r;1.9%_53r;2.1%_48r;1.9%_52r;1.1%_185r;10.0%_80r;1.3%_77r;1.8%_113r;1.4%_147r;1.3%_157r;1.5%_67r	chr19_18991238;chr19_18991455;chr19_18991751;chr19_18991758;chr19_18991779;chr19_18991956;chr19_18992302;chr19_18992979;chr19_18994099;chr19_18994268;chr19_18994577;chr19_18994614;chr19_19010092;chr19_19025097;chr19_19025219;chr19_19025577;chr19_19025896;chr19_19026196;chr19_19033814
TLE1	19	1.7	EXON;EXON;EXON;EXON;EXON;EXON;EXON;EXON;EXON;EXON;EXON;EXON;EXON;INTRON;EXON;EXON;EXON;EXON;EXON	2.4%_42r;2.5%_81r;1.6%_63r;1.4%_72r;2.0%_98r;1.0%_98r;1.0%_102r;2.0%_100r;1.2%_86r;1.4%_74r;1.2%_86r;1.1%_88r;1.2%_82r;5.4%_37r;2.0%_98r;1.5%_136r;1.3%_156r;1.0%_100r;1.4%_145r	chr9_81583780;chr9_81583937;chr9_81584028;chr9_81585615;chr9_81590824;chr9_81590852;chr9_81590862;chr9_81590936;chr9_81593047;chr9_81593234;chr9_81593259;chr9_81611796;chr9_81611877;chr9_81633809;chr9_81688433;chr9_81688700;chr9_81689253;chr9_81689316;chr9_81689410
TOR4A	19	2.6	EXON;EXON;EXON;EXON;EXON;EXON;EXON;EXON;EXON;EXON;EXON;EXON;EXON;EXON;EXON;EXON;EXON;EXON;EXON	3.7%_27r;2.5%_40r;2.0%_50r;2.4%_42r;2.0%_51r;1.9%_53r;2.0%_51r;2.4%_41r;1.7%_58r;3.4%_29r;3.6%_28r;3.7%_27r;3.2%_31r;2.9%_34r;2.0%_51r;2.0%_50r;4.3%_46r;2.2%_45r;2.4%_42r	chr9_137279168;chr9_137279189;chr9_137279248;chr9_137279687;chr9_137279915;chr9_137280034;chr9_137280069;chr9_137280167;chr9_137280288;chr9_137280682;chr9_137280720;chr9_137280809;chr9_137281128;chr9_137281186;chr9_137281432;chr9_137281435;chr9_137281439;chr9_137281440;chr9_137281987
ZNF74	19	2.6	EXON;EXON;EXON;EXON;EXON;EXON;EXON;EXON;EXON;EXON;EXON;EXON;EXON;EXON;EXON;EXON;EXON;EXON;EXON	2.3%_44r;2.3%_44r;1.2%_83r;2.3%_86r;1.4%_70r;2.0%_49r;1.7%_58r;2.5%_79r;2.0%_51r;2.0%_50r;2.2%_45r;2.0%_49r;2.0%_49r;1.6%_64r;1.4%_74r;1.7%_58r;5.6%_36r;4.0%_25r;9.1%_22r	chr22_20394350;chr22_20394433;chr22_20394512;chr22_20394530;chr22_20394597;chr22_20394652;chr22_20405431;chr22_20405595;chr22_20405709;chr22_20405710;chr22_20405978;chr22_20406062;chr22_20406377;chr22_20406800;chr22_20406919;chr22_20407057;chr22_20407479;chr22_20407549;chr22_20407942
ANKRD40	18	2.1	EXON;EXON;EXON;EXON;EXON;EXON;EXON;EXON;EXON;EXON;EXON;EXON;EXON;EXON;EXON;EXON;EXON;EXON	2.0%_50r;2.0%_50r;2.0%_50r;2.0%_50r;2.1%_47r;2.6%_39r;3.1%_32r;5.0%_20r;2.8%_36r;3.4%_59r;1.5%_65r;1.4%_73r;1.6%_62r;1.4%_74r;1.0%_104r;1.2%_85r;1.1%_88r;1.3%_80r	chr17_50693464;chr17_50693469;chr17_50693899;chr17_50693900;chr17_50694502;chr17_50694529;chr17_50694652;chr17_50694789;chr17_50695101;chr17_50695314;chr17_50695323;chr17_50695345;chr17_50695898;chr17_50699480;chr17_50699707;chr17_50699803;chr17_50699816;chr17_50700714
ARFGAP1	18	2	INTRON;INTRON;EXON;INTRON;INTRON;INTRON;INTRON;EXON;EXON;EXON;EXON;EXON;EXON;EXON;EXON;EXON;EXON;EXON	2.9%_34r;3.6%_56r;1.1%_89r;2.8%_36r;3.0%_33r;2.7%_37r;2.7%_37r;3.1%_32r;1.4%_74r;1.3%_80r;1.0%_102r;1.0%_96r;1.1%_95r;1.2%_86r;2.4%_84r;1.2%_84r;1.4%_73r;1.4%_69r	chr20_63283270;chr20_63283479;chr20_63284887;chr20_63285890;chr20_63285905;chr20_63285934;chr20_63285939;chr20_63286118;chr20_63288028;chr20_63288065;chr20_63288473;chr20_63288487;chr20_63288537;chr20_63288561;chr20_63288629;chr20_63288645;chr20_63289067;chr20_63289085
BAZ2A	18	1.4	EXON;EXON;EXON;EXON;EXON;EXON;EXON;EXON;EXON;EXON;EXON;EXON;EXON;EXON;EXON;EXON;EXON;EXON	2.5%_80r;1.1%_88r;1.5%_65r;1.3%_75r;1.4%_70r;1.8%_55r;1.2%_82r;1.1%_95r;1.1%_95r;1.0%_103r;1.9%_107r;1.2%_82r;1.1%_94r;1.0%_100r;1.0%_103r;1.4%_73r;2.7%_75r;1.1%_94r	chr12_56596271;chr12_56597249;chr12_56598007;chr12_56598133;chr12_56598147;chr12_56598291;chr12_56598481;chr12_56598724;chr12_56601200;chr12_56601673;chr12_56601811;chr12_56601931;chr12_56602064;chr12_56604677;chr12_56605220;chr12_56611886;chr12_56611888;chr12_56612105
C15orf39	18	2.5	EXON;EXON;EXON;EXON;EXON;EXON;EXON;EXON;EXON;EXON;EXON;EXON;EXON;EXON;EXON;EXON;EXON;EXON	1.2%_85r;1.6%_61r;1.7%_60r;1.9%_54r;5.3%_38r;2.4%_41r;2.2%_46r;3.1%_32r;2.8%_36r;2.3%_43r;2.6%_38r;1.8%_55r;3.4%_58r;1.8%_57r;1.7%_59r;1.8%_55r;2.4%_42r;4.2%_24r	chr15_75206120;chr15_75206290;chr15_75206398;chr15_75206591;chr15_75206728;chr15_75207240;chr15_75207333;chr15_75207398;chr15_75207417;chr15_75208061;chr15_75208323;chr15_75208590;chr15_75208778;chr15_75210889;chr15_75210990;chr15_75211148;chr15_75211320;chr15_75211730
CACTIN	18	1.9	EXON;EXON;EXON;EXON;EXON;EXON;EXON;EXON;EXON;EXON;EXON;EXON;EXON;EXON;EXON;EXON;EXON;EXON	2.2%_45r;3.0%_33r;2.9%_35r;1.5%_68r;2.1%_47r;2.9%_35r;1.5%_66r;2.0%_51r;1.2%_82r;1.2%_81r;1.1%_92r;1.5%_66r;1.2%_82r;1.5%_65r;2.2%_46r;1.7%_58r;3.0%_67r;1.3%_77r	chr19_3610987;chr19_3611207;chr19_3611231;chr19_3611394;chr19_3611603;chr19_3611634;chr19_3611986;chr19_3612106;chr19_3612248;chr19_3612250;chr19_3612262;chr19_3612375;chr19_3613182;chr19_3613228;chr19_3623721;chr19_3623925;chr19_3623998;chr19_3624063
CDC25A	18	1.8	EXON;EXON;EXON;EXON;EXON;EXON;EXON;EXON;EXON;EXON;EXON;EXON;EXON;EXON;EXON;EXON;EXON;EXON	1.2%_82r;2.2%_90r;1.4%_74r;2.2%_45r;2.3%_43r;3.4%_59r;1.4%_70r;1.3%_75r;1.2%_84r;1.2%_86r;1.4%_71r;1.6%_63r;3.4%_59r;2.1%_94r;1.4%_69r;1.4%_70r;1.3%_77r;1.4%_71r	chr3_48157672;chr3_48158182;chr3_48158224;chr3_48158523;chr3_48158578;chr3_48158672;chr3_48158713;chr3_48158817;chr3_48158832;chr3_48158902;chr3_48158938;chr3_48159041;chr3_48159080;chr3_48187912;chr3_48187990;chr3_48187996;chr3_48188085;chr3_48188114
CENPF	18	1.7	EXON;EXON;EXON;EXON;EXON;EXON;EXON;EXON;EXON;EXON;EXON;EXON;EXON;EXON;EXON;EXON;EXON;EXON	2.8%_72r;1.4%_70r;1.4%_71r;3.3%_61r;1.2%_81r;2.8%_71r;1.1%_90r;1.5%_66r;1.5%_68r;1.0%_101r;1.3%_76r;1.0%_104r;1.0%_101r;1.1%_92r;1.1%_91r;1.0%_100r;1.0%_103r;5.3%_38r	chr1_214622143;chr1_214640387;chr1_214640423;chr1_214641112;chr1_214641607;chr1_214642098;chr1_214642581;chr1_214642932;chr1_214643166;chr1_214643293;chr1_214644668;chr1_214645703;chr1_214645881;chr1_214646084;chr1_214646093;chr1_214646260;chr1_214646656;chr1_214664183
CGN	18	1.4	EXON;EXON;EXON;EXON;EXON;EXON;EXON;EXON;EXON;EXON;EXON;EXON;EXON;EXON;EXON;EXON;EXON;EXON	1.8%_55r;1.2%_86r;2.1%_48r;1.3%_76r;1.1%_90r;1.4%_70r;1.0%_103r;1.0%_101r;1.1%_87r;3.0%_33r;1.3%_77r;1.1%_90r;1.1%_91r;2.2%_93r;1.0%_96r;1.3%_78r;1.3%_77r;1.2%_83r	chr1_151518662;chr1_151518956;chr1_151519188;chr1_151519297;chr1_151524803;chr1_151530546;chr1_151530683;chr1_151534024;chr1_151536820;chr1_151537558;chr1_151537697;chr1_151537828;chr1_151537904;chr1_151537909;chr1_151537918;chr1_151538174;chr1_151538247;chr1_151538305
COBL	18	1.8	EXON;EXON;EXON;EXON;EXON;EXON;EXON;EXON;EXON;EXON;EXON;EXON;EXON;EXON;EXON;EXON;EXON;EXON	1.6%_62r;1.7%_59r;1.6%_62r;2.8%_71r;1.3%_77r;1.3%_79r;1.7%_59r;2.1%_48r;2.8%_71r;1.3%_75r;1.6%_61r;1.4%_70r;1.5%_67r;1.3%_76r;1.4%_72r;1.5%_65r;2.9%_35r;3.2%_31r	chr7_51025146;chr7_51025230;chr7_51027806;chr7_51027872;chr7_51027979;chr7_51028262;chr7_51028406;chr7_51028490;chr7_51028590;chr7_51029318;chr7_51043527;chr7_51136202;chr7_51136209;chr7_51219807;chr7_51219900;chr7_51316628;chr7_51316703;chr7_51316709
FAM171A1	18	3.7	EXON;EXON;EXON;EXON;EXON;EXON;EXON;EXON;EXON;EXON;EXON;EXON;EXON;EXON;EXON;EXON;EXON;EXON	3.4%_29r;7.1%_28r;3.1%_32r;2.8%_36r;2.5%_40r;4.9%_41r;3.7%_54r;1.7%_58r;5.9%_34r;4.5%_44r;2.1%_47r;2.0%_51r;3.2%_31r;3.3%_30r;3.0%_33r;2.2%_45r;2.0%_51r;9.5%_21r	chr10_15212040;chr10_15212057;chr10_15212581;chr10_15212790;chr10_15212822;chr10_15212853;chr10_15213038;chr10_15213177;chr10_15213478;chr10_15213917;chr10_15213922;chr10_15214000;chr10_15214337;chr10_15214357;chr10_15214507;chr10_15248701;chr10_15371011;chr10_15371195
FAM171A2	18	2.2	EXON;EXON;EXON;EXON;EXON;EXON;EXON;EXON;EXON;EXON;EXON;EXON;EXON;EXON;EXON;EXON;EXON;EXON	2.1%_48r;5.0%_40r;3.5%_57r;1.4%_69r;3.3%_61r;1.3%_76r;1.8%_56r;1.7%_58r;1.8%_56r;2.4%_42r;1.9%_54r;1.8%_56r;2.1%_48r;1.5%_68r;3.0%_67r;1.4%_74r;2.2%_89r;1.1%_89r	chr17_44353655;chr17_44353998;chr17_44354186;chr17_44354426;chr17_44354671;chr17_44354755;chr17_44354798;chr17_44354836;chr17_44354846;chr17_44354893;chr17_44354982;chr17_44354988;chr17_44355111;chr17_44363617;chr17_44363623;chr17_44363643;chr17_44363678;chr17_44363707
GAK	18	1.7	EXON;EXON;EXON;EXON;EXON;EXON;EXON;EXON;EXON;EXON;EXON;EXON;EXON;EXON;EXON;EXON;EXON;EXON	1.4%_72r;1.4%_72r;1.3%_75r;1.2%_83r;1.4%_73r;1.4%_74r;2.1%_48r;2.3%_44r;1.9%_52r;1.0%_98r;1.0%_102r;1.2%_81r;1.2%_86r;1.2%_81r;1.2%_86r;2.4%_85r;3.6%_55r;3.7%_27r	chr4_849522;chr4_849542;chr4_849615;chr4_849682;chr4_849917;chr4_849924;chr4_850955;chr4_851774;chr4_851896;chr4_867006;chr4_867038;chr4_867100;chr4_867105;chr4_870757;chr4_870771;chr4_870787;chr4_883367;chr4_932242
GALNT2	18	1.6	EXON;EXON;EXON;EXON;EXON;EXON;EXON;EXON;EXON;EXON;EXON;EXON;EXON;EXON;EXON;EXON;EXON;EXON	3.2%_31r;1.5%_134r;1.8%_109r;1.1%_188r;1.1%_190r;1.7%_176r;1.0%_196r;1.1%_184r;1.8%_113r;1.0%_104r;1.1%_91r;1.3%_77r;1.0%_103r;1.1%_87r;1.5%_137r;4.0%_25r;1.9%_53r;2.1%_48r	chr1_230067294;chr1_230203195;chr1_230203266;chr1_230279439;chr1_230279597;chr1_230279654;chr1_230279678;chr1_230279690;chr1_230279853;chr1_230279960;chr1_230279992;chr1_230280184;chr1_230280228;chr1_230280710;chr1_230281201;chr1_230281757;chr1_230281837;chr1_230281946
GRB10	18	1.8	EXON;EXON;EXON;EXON;EXON;EXON;EXON;EXON;EXON;EXON;EXON;EXON;EXON;EXON;EXON;EXON;EXON;EXON	2.1%_47r;2.2%_46r;1.7%_60r;1.7%_60r;3.2%_62r;2.0%_50r;1.8%_56r;2.5%_40r;2.1%_48r;2.4%_42r;1.3%_79r;1.1%_92r;1.3%_80r;1.3%_79r;1.1%_87r;1.0%_96r;1.8%_113r;1.2%_81r	chr7_50590329;chr7_50590424;chr7_50590617;chr7_50591440;chr7_50591497;chr7_50591579;chr7_50591623;chr7_50592290;chr7_50592403;chr7_50592433;chr7_50592818;chr7_50592988;chr7_50674463;chr7_50674470;chr7_50674541;chr7_50674571;chr7_50674597;chr7_50793334
GRM4	18	2.7	EXON;EXON;EXON;EXON;EXON;EXON;EXON;EXON;EXON;EXON;EXON;EXON;EXON;EXON;EXON;EXON;EXON;INTRON	2.3%_43r;1.4%_71r;2.8%_72r;1.9%_54r;2.6%_39r;2.0%_49r;2.2%_45r;2.4%_42r;4.3%_47r;2.6%_38r;2.0%_50r;1.9%_54r;3.8%_26r;2.9%_35r;3.8%_26r;3.7%_27r;3.3%_30r;3.3%_30r	chr6_34022281;chr6_34022406;chr6_34022444;chr6_34022531;chr6_34028212;chr6_34028322;chr6_34035734;chr6_34035746;chr6_34036145;chr6_34036326;chr6_34036391;chr6_34036501;chr6_34091954;chr6_34133424;chr6_34133586;chr6_34133612;chr6_34133694;chr6_34145228
GTF3C1	18	1.4	EXON;EXON;EXON;EXON;EXON;EXON;EXON;EXON;EXON;EXON;EXON;EXON;EXON;EXON;EXON;EXON;EXON;EXON	1.4%_69r;1.0%_103r;1.5%_136r;1.6%_128r;1.4%_141r;1.0%_99r;1.0%_98r;1.7%_118r;1.2%_162r;1.6%_127r;1.1%_89r;1.1%_92r;1.3%_76r;1.4%_69r;2.5%_81r;1.4%_74r;1.2%_85r;1.4%_70r	chr16_27460791;chr16_27460852;chr16_27460984;chr16_27461403;chr16_27461530;chr16_27464466;chr16_27464510;chr16_27465481;chr16_27469388;chr16_27486089;chr16_27495434;chr16_27497664;chr16_27497720;chr16_27497730;chr16_27505957;chr16_27505968;chr16_27545467;chr16_27549761
H2AZ2	18	2.7	EXON;EXON;EXON;EXON;EXON;EXON;EXON;EXON;EXON;INTRON;INTRON;EXON;EXON;EXON;EXON;EXON;EXON;EXON	2.4%_42r;2.7%_37r;3.8%_52r;5.4%_37r;2.1%_47r;3.2%_63r;2.6%_39r;2.2%_45r;1.7%_59r;3.7%_27r;4.0%_25r;2.4%_41r;2.4%_41r;2.9%_35r;2.0%_50r;2.2%_46r;1.6%_61r;1.0%_206r	chr7_44827460;chr7_44827626;chr7_44827870;chr7_44828364;chr7_44828925;chr7_44828996;chr7_44829235;chr7_44829814;chr7_44830132;chr7_44831102;chr7_44831109;chr7_44832415;chr7_44832769;chr7_44832869;chr7_44833710;chr7_44833997;chr7_44834246;chr7_44834411
HIF1AN	18	3.1	EXON;EXON;EXON;EXON;EXON;EXON;EXON;EXON;EXON;EXON;EXON;EXON;EXON;EXON;EXON;EXON;EXON;EXON	3.2%_63r;1.4%_71r;2.5%_79r;2.8%_36r;3.2%_62r;3.8%_52r;1.9%_53r;4.2%_24r;3.8%_26r;4.2%_24r;4.8%_21r;1.9%_52r;1.8%_56r;3.6%_28r;2.9%_34r;1.9%_54r;3.9%_51r;4.5%_22r	chr10_100536559;chr10_100548287;chr10_100548313;chr10_100549083;chr10_100549156;chr10_100549451;chr10_100549629;chr10_100550023;chr10_100550374;chr10_100550471;chr10_100550497;chr10_100550783;chr10_100550792;chr10_100552101;chr10_100552847;chr10_100553223;chr10_100553284;chr10_100553753
ITPR3	18	1.9	EXON;EXON;EXON;EXON;EXON;EXON;EXON;EXON;EXON;EXON;EXON;EXON;EXON;EXON;EXON;EXON;EXON;EXON	2.0%_50r;1.6%_62r;1.3%_75r;1.8%_57r;1.8%_55r;1.3%_77r;1.1%_95r;2.3%_44r;2.1%_47r;3.6%_56r;2.3%_88r;1.3%_75r;1.7%_60r;1.6%_123r;2.3%_86r;1.1%_87r;1.7%_60r;3.4%_59r	chr6_33670463;chr6_33684917;chr6_33685425;chr6_33685506;chr6_33686133;chr6_33688245;chr6_33688353;chr6_33689345;chr6_33689350;chr6_33690038;chr6_33690168;chr6_33690982;chr6_33694954;chr6_33695739;chr6_33695911;chr6_33695924;chr6_33696237;chr6_33696242
KIF1B	18	2.4	EXON;EXON;EXON;EXON;EXON;EXON;EXON;EXON;EXON;EXON;EXON;EXON;EXON;EXON;EXON;EXON;EXON;EXON	1.8%_57r;1.5%_68r;3.3%_30r;3.7%_27r;3.0%_33r;2.2%_46r;2.5%_40r;2.2%_45r;1.6%_63r;1.7%_59r;2.1%_48r;2.4%_41r;1.5%_65r;3.0%_33r;1.9%_52r;1.9%_54r;2.8%_36r;3.4%_29r	chr1_10210760;chr1_10210778;chr1_10258561;chr1_10376737;chr1_10377410;chr1_10377819;chr1_10377849;chr1_10378176;chr1_10378396;chr1_10378507;chr1_10378697;chr1_10379008;chr1_10379420;chr1_10379976;chr1_10380223;chr1_10380454;chr1_10381315;chr1_10381335
KMT2B	18	2.6	EXON;EXON;EXON;EXON;EXON;EXON;EXON;EXON;EXON;EXON;EXON;EXON;EXON;EXON;EXON;EXON;EXON;EXON	2.8%_36r;2.4%_42r;3.6%_28r;2.9%_34r;4.0%_25r;4.3%_23r;2.3%_44r;4.7%_43r;1.9%_54r;1.9%_52r;2.6%_39r;1.7%_59r;3.2%_62r;2.4%_41r;2.3%_43r;1.8%_57r;1.3%_78r;1.2%_82r	chr19_35719933;chr19_35719999;chr19_35720548;chr19_35720904;chr19_35721029;chr19_35721473;chr19_35723146;chr19_35723156;chr19_35723872;chr19_35731973;chr19_35732096;chr19_35732374;chr19_35732406;chr19_35732806;chr19_35732822;chr19_35732965;chr19_35737230;chr19_35738499
LINC01089	18	3.2	EXON;EXON;EXON;INTRON;INTRON;INTRON;INTRON;INTRON;INTRON;INTRON;INTRON;INTRON;INTRON;INTRON;INTRON;INTRON;INTRON;EXON	2.5%_40r;2.9%_68r;1.7%_59r;3.0%_33r;4.0%_25r;2.4%_42r;2.2%_46r;3.8%_26r;4.3%_23r;4.7%_43r;3.7%_27r;3.0%_33r;4.1%_49r;3.8%_52r;2.9%_35r;2.5%_40r;3.4%_29r;3.4%_29r	chr12_121795470;chr12_121795662;chr12_121795714;chr12_121796543;chr12_121797161;chr12_121797371;chr12_121797398;chr12_121797534;chr12_121797755;chr12_121798396;chr12_121798491;chr12_121798746;chr12_121798825;chr12_121798884;chr12_121799223;chr12_121799385;chr12_121799538;chr12_121801789
LOC729737	18	1.8	EXON;EXON;EXON;EXON;EXON;EXON;EXON;EXON;EXON;EXON;EXON;EXON;EXON;EXON;EXON;EXON;EXON;EXON	1.2%_81r;1.1%_87r;1.5%_67r;5.7%_53r;5.9%_187r;1.2%_170r;1.4%_146r;1.3%_80r;1.1%_87r;1.0%_100r;1.7%_60r;1.6%_61r;1.0%_102r;3.1%_98r;1.0%_101r;1.3%_78r;1.1%_92r;1.0%_99r	chr1_135055;chr1_135140;chr1_136885;chr1_136896;chr1_137659;chr1_137716;chr1_137779;chr1_137887;chr1_137906;chr1_137991;chr1_138090;chr1_138164;chr1_138288;chr1_138327;chr1_138391;chr1_138931;chr1_139030;chr1_139036
MAPK8IP3	18	1.8	INTRON;EXON;EXON;EXON;EXON;EXON;EXON;EXON;EXON;EXON;EXON;EXON;EXON;EXON;EXON;EXON;EXON;EXON	5.0%_20r;1.9%_54r;2.1%_97r;1.2%_81r;1.0%_101r;1.1%_91r;2.8%_71r;1.5%_66r;1.8%_57r;1.4%_70r;1.3%_76r;1.6%_61r;2.0%_50r;1.0%_100r;1.6%_125r;1.7%_58r;2.1%_47r;1.9%_54r	chr16_1743571;chr16_1747125;chr16_1762878;chr16_1762932;chr16_1764384;chr16_1765061;chr16_1766057;chr16_1766084;chr16_1766348;chr16_1767596;chr16_1767690;chr16_1768531;chr16_1768598;chr16_1768765;chr16_1768780;chr16_1768973;chr16_1769214;chr16_1769239
MARCHF6	18	2.2	EXON;EXON;EXON;EXON;EXON;EXON;EXON;EXON;EXON;EXON;EXON;EXON;EXON;EXON;EXON;EXON;EXON;EXON	1.3%_80r;1.4%_74r;1.3%_80r;1.3%_80r;1.3%_78r;1.1%_89r;1.0%_104r;1.2%_84r;2.4%_83r;1.8%_55r;4.5%_44r;1.8%_55r;3.1%_32r;2.4%_42r;3.0%_33r;3.1%_32r;4.1%_49r;2.9%_34r	chr5_10390391;chr5_10390398;chr5_10390460;chr5_10390464;chr5_10391646;chr5_10429910;chr5_10433624;chr5_10433643;chr5_10433658;chr5_10433828;chr5_10434092;chr5_10434724;chr5_10434853;chr5_10435296;chr5_10435325;chr5_10435334;chr5_10436711;chr5_10436939
MFSD12	18	1.6	EXON;EXON;EXON;EXON;EXON;EXON;EXON;EXON;EXON;EXON;EXON;EXON;EXON;EXON;EXON;EXON;EXON;EXON	2.5%_40r;2.3%_43r;3.0%_33r;2.5%_40r;1.0%_96r;1.1%_89r;1.1%_88r;1.7%_59r;1.7%_60r;1.3%_77r;1.2%_84r;1.3%_78r;1.3%_80r;1.2%_82r;1.2%_84r;1.2%_85r;1.3%_78r;1.4%_73r	chr19_3544580;chr19_3544587;chr19_3544623;chr19_3544655;chr19_3546303;chr19_3547861;chr19_3547955;chr19_3551064;chr19_3551078;chr19_3551100;chr19_3557165;chr19_3557197;chr19_3557299;chr19_3557314;chr19_3557332;chr19_3557351;chr19_3557448;chr19_3557469
MYO10	18	1.4	EXON;EXON;EXON;EXON;EXON;EXON;EXON;EXON;EXON;EXON;EXON;EXON;EXON;EXON;EXON;EXON;EXON;EXON	2.2%_46r;1.0%_96r;1.1%_90r;1.1%_93r;1.6%_125r;1.0%_105r;1.1%_92r;1.6%_127r;1.4%_72r;2.0%_98r;1.0%_101r;2.1%_94r;1.1%_88r;1.1%_91r;1.3%_75r;1.3%_79r;1.1%_93r;1.6%_129r	chr5_16665578;chr5_16666664;chr5_16666704;chr5_16666726;chr5_16670872;chr5_16674860;chr5_16675093;chr5_16679972;chr5_16681352;chr5_16681417;chr5_16681430;chr5_16694427;chr5_16694444;chr5_16694481;chr5_16701040;chr5_16701056;chr5_16701188;chr5_16701611
NR6A1	18	1.5	EXON;EXON;EXON;EXON;EXON;EXON;EXON;EXON;EXON;EXON;EXON;EXON;EXON;EXON;EXON;EXON;EXON;EXON	1.3%_154r;2.4%_85r;1.1%_91r;1.0%_101r;1.1%_93r;1.6%_62r;1.3%_80r;1.4%_143r;1.6%_123r;2.8%_71r;2.0%_101r;1.3%_80r;1.3%_80r;1.0%_100r;1.4%_144r;1.1%_87r;1.0%_101r;2.0%_49r	chr9_124518345;chr9_124518877;chr9_124518923;chr9_124519117;chr9_124519314;chr9_124519797;chr9_124520423;chr9_124521155;chr9_124521217;chr9_124521353;chr9_124522679;chr9_124535902;chr9_124535904;chr9_124536085;chr9_124538263;chr9_124554476;chr9_124554502;chr9_124771240
PIP5K1C	18	2.1	EXON;EXON;EXON;EXON;EXON;EXON;EXON;EXON;EXON;EXON;EXON;EXON;EXON;EXON;EXON;EXON;EXON;EXON	4.4%_45r;1.8%_56r;1.3%_78r;1.3%_79r;2.4%_42r;3.8%_53r;2.6%_39r;2.5%_40r;2.8%_71r;1.5%_65r;1.5%_65r;1.4%_72r;2.6%_38r;2.4%_41r;1.6%_62r;1.4%_71r;1.4%_69r;1.3%_77r	chr19_3630550;chr19_3630655;chr19_3630767;chr19_3630775;chr19_3631148;chr19_3631184;chr19_3631331;chr19_3631383;chr19_3631552;chr19_3631577;chr19_3631687;chr19_3631744;chr19_3632285;chr19_3632464;chr19_3633030;chr19_3633050;chr19_3633068;chr19_3633100
PITPNM1	18	2	EXON;EXON;EXON;EXON;EXON;EXON;EXON;EXON;EXON;EXON;EXON;EXON;EXON;EXON;EXON;EXON;EXON;EXON	2.8%_36r;2.0%_51r;1.9%_53r;1.8%_55r;2.6%_76r;1.9%_52r;1.6%_64r;2.7%_37r;2.0%_50r;1.5%_67r;1.4%_73r;1.5%_68r;1.3%_75r;2.0%_50r;2.4%_42r;2.1%_48r;2.1%_47r;2.0%_51r	chr11_67492020;chr11_67492080;chr11_67492100;chr11_67492107;chr11_67492153;chr11_67493488;chr11_67493581;chr11_67493992;chr11_67495457;chr11_67497321;chr11_67497428;chr11_67498202;chr11_67498252;chr11_67498653;chr11_67498793;chr11_67500308;chr11_67500319;chr11_67502584
PLXNB2	18	1.6	EXON;EXON;EXON;EXON;EXON;EXON;EXON;EXON;EXON;EXON;EXON;EXON;EXON;EXON;EXON;EXON;EXON;EXON	2.4%_41r;1.9%_53r;1.1%_91r;1.1%_87r;1.6%_64r;1.6%_62r;1.9%_54r;1.1%_88r;1.2%_86r;1.4%_73r;1.8%_110r;1.8%_57r;1.3%_76r;2.1%_47r;1.5%_67r;2.9%_69r;1.4%_74r;1.3%_80r	chr22_50275237;chr22_50275274;chr22_50275611;chr22_50275702;chr22_50275745;chr22_50275748;chr22_50275766;chr22_50278968;chr22_50278988;chr22_50280636;chr22_50280891;chr22_50281620;chr22_50281915;chr22_50289604;chr22_50289998;chr22_50290381;chr22_50290425;chr22_50290521
PLXND1	18	2.3	EXON;EXON;EXON;EXON;EXON;EXON;EXON;EXON;EXON;EXON;EXON;EXON;EXON;EXON;EXON;EXON;EXON;EXON	1.9%_53r;1.4%_69r;1.2%_86r;2.0%_51r;1.8%_56r;1.8%_56r;1.7%_59r;2.8%_36r;3.0%_33r;8.0%_25r;2.2%_45r;2.3%_44r;1.3%_75r;1.6%_61r;2.2%_46r;1.7%_58r;2.0%_49r;2.9%_35r	chr3_129555908;chr3_129556032;chr3_129556395;chr3_129558510;chr3_129565443;chr3_129565445;chr3_129571210;chr3_129605516;chr3_129605520;chr3_129605656;chr3_129605731;chr3_129605797;chr3_129606010;chr3_129606068;chr3_129606183;chr3_129606220;chr3_129606325;chr3_129606575
PTPRG	18	1.8	EXON;EXON;EXON;EXON;EXON;EXON;EXON;EXON;EXON;EXON;EXON;EXON;EXON;EXON;EXON;EXON;EXON;EXON	1.6%_62r;2.1%_94r;1.1%_95r;1.2%_84r;1.4%_72r;1.4%_73r;1.0%_104r;1.2%_86r;1.2%_82r;2.7%_75r;2.2%_89r;1.5%_66r;2.5%_40r;1.9%_52r;2.2%_90r;2.9%_68r;1.8%_57r;2.1%_48r	chr3_61561726;chr3_61561987;chr3_61561990;chr3_61562020;chr3_62168102;chr3_62168104;chr3_62203289;chr3_62203426;chr3_62281702;chr3_62293196;chr3_62293228;chr3_62293855;chr3_62294300;chr3_62294715;chr3_62295068;chr3_62295199;chr3_62295266;chr3_62295762
QSER1	18	2.2	EXON;EXON;EXON;EXON;EXON;EXON;EXON;EXON;EXON;EXON;EXON;EXON;EXON;EXON;EXON;EXON;EXON;EXON	1.8%_57r;3.9%_51r;1.9%_54r;2.7%_37r;2.0%_50r;1.2%_85r;1.8%_55r;1.4%_71r;1.5%_65r;2.9%_69r;2.4%_41r;1.5%_65r;2.4%_41r;2.4%_42r;1.3%_77r;3.2%_31r;3.1%_32r;1.9%_54r	chr11_32932228;chr11_32933566;chr11_32933638;chr11_32933971;chr11_32934010;chr11_32934942;chr11_32957876;chr11_32957913;chr11_32957990;chr11_32957991;chr11_32977432;chr11_32978374;chr11_32978726;chr11_32978810;chr11_32978987;chr11_32979753;chr11_32979816;chr11_32979970
RTF1	18	1.6	EXON;EXON;EXON;EXON;EXON;EXON;EXON;EXON;EXON;EXON;EXON;EXON;EXON;EXON;EXON;EXON;EXON;EXON	2.0%_102r;1.8%_55r;1.7%_60r;1.0%_100r;1.8%_56r;1.9%_54r;1.9%_53r;1.4%_69r;1.4%_74r;1.3%_80r;1.4%_72r;1.7%_60r;1.8%_57r;1.3%_78r;1.4%_73r;1.3%_80r;1.6%_61r;1.5%_65r	chr15_41417268;chr15_41452966;chr15_41457795;chr15_41471213;chr15_41480617;chr15_41480736;chr15_41480774;chr15_41481499;chr15_41481560;chr15_41481634;chr15_41481714;chr15_41481817;chr15_41481834;chr15_41481936;chr15_41481950;chr15_41482061;chr15_41482325;chr15_41482349
SERINC5	18	1.9	EXON;EXON;EXON;EXON;EXON;EXON;EXON;EXON;EXON;EXON;EXON;EXON;EXON;EXON;EXON;EXON;EXON;EXON	3.4%_58r;1.9%_54r;2.1%_97r;1.0%_98r;1.1%_87r;1.2%_83r;2.0%_49r;1.5%_67r;1.7%_58r;2.6%_38r;2.6%_38r;1.7%_60r;1.3%_80r;1.5%_67r;1.7%_59r;1.8%_56r;1.9%_53r;3.7%_54r	chr5_80139775;chr5_80140102;chr5_80141380;chr5_80141408;chr5_80142194;chr5_80142367;chr5_80143086;chr5_80143171;chr5_80143374;chr5_80143515;chr5_80143632;chr5_80143681;chr5_80143745;chr5_80169478;chr5_80169493;chr5_80169501;chr5_80202961;chr5_80203003
SKI	18	1.8	EXON;EXON;EXON;EXON;EXON;EXON;EXON;EXON;EXON;EXON;EXON;EXON;EXON;EXON;EXON;EXON;EXON;EXON	2.9%_35r;1.1%_89r;1.0%_101r;1.3%_76r;1.7%_117r;1.1%_93r;4.2%_24r;1.7%_60r;1.8%_56r;1.2%_84r;2.1%_96r;1.1%_90r;1.1%_92r;1.0%_96r;1.7%_60r;1.8%_55r;2.7%_74r;2.3%_43r	chr1_2228624;chr1_2228793;chr1_2228982;chr1_2229485;chr1_2303869;chr1_2306878;chr1_2307192;chr1_2307692;chr1_2307696;chr1_2308168;chr1_2308300;chr1_2308804;chr1_2308899;chr1_2309027;chr1_2309086;chr1_2309255;chr1_2309387;chr1_2309488
SLC22A17	18	1.8	EXON;EXON;EXON;EXON;EXON;EXON;EXON;EXON;EXON;EXON;EXON;EXON;EXON;EXON;EXON;EXON;EXON;EXON	2.8%_36r;2.6%_38r;2.2%_46r;2.1%_47r;2.1%_48r;2.0%_51r;1.3%_75r;1.2%_81r;1.4%_74r;1.4%_70r;1.4%_69r;2.5%_79r;1.3%_77r;1.2%_81r;2.2%_92r;1.6%_123r;1.2%_85r;1.5%_67r	chr14_23346490;chr14_23346507;chr14_23346696;chr14_23346761;chr14_23346823;chr14_23346870;chr14_23347564;chr14_23347636;chr14_23348215;chr14_23349330;chr14_23349339;chr14_23349358;chr14_23352075;chr14_23352081;chr14_23352098;chr14_23352256;chr14_23352333;chr14_23352700
SMG1	18	2.8	EXON;EXON;EXON;EXON;EXON;EXON;EXON;EXON;EXON;EXON;EXON;EXON;EXON;EXON;EXON;EXON;EXON;EXON	5.0%_40r;4.9%_41r;1.8%_56r;3.1%_32r;2.5%_40r;3.6%_28r;3.0%_33r;1.9%_53r;2.2%_45r;2.3%_43r;2.2%_45r;2.0%_49r;1.7%_60r;2.4%_41r;2.6%_38r;4.3%_46r;2.2%_45r;2.5%_40r	chr16_18805248;chr16_18805659;chr16_18806737;chr16_18807385;chr16_18807905;chr16_18808253;chr16_18808395;chr16_18809080;chr16_18815615;chr16_18816450;chr16_18829505;chr16_18829600;chr16_18833126;chr16_18836105;chr16_18842310;chr16_18842349;chr16_18845562;chr16_18850346
SORL1	18	2.3	EXON;EXON;EXON;EXON;EXON;EXON;EXON;EXON;EXON;EXON;EXON;EXON;EXON;EXON;EXON;EXON;EXON;EXON	2.4%_42r;2.6%_39r;1.7%_59r;1.5%_65r;2.2%_46r;1.5%_68r;2.0%_49r;1.6%_64r;1.5%_65r;3.2%_31r;2.0%_51r;4.4%_45r;2.5%_40r;2.5%_40r;2.5%_40r;1.4%_72r;3.0%_67r;2.3%_43r	chr11_121543699;chr11_121558642;chr11_121558796;chr11_121605519;chr11_121614942;chr11_121619794;chr11_121625204;chr11_121627658;chr11_121629516;chr11_121629569;chr11_121630416;chr11_121630625;chr11_121630635;chr11_121630637;chr11_121631131;chr11_121632406;chr11_121632596;chr11_121632932
TAOK1	18	3	EXON;EXON;EXON;EXON;EXON;EXON;EXON;EXON;EXON;EXON;EXON;EXON;EXON;EXON;EXON;EXON;EXON;EXON	2.0%_50r;3.6%_28r;2.0%_51r;3.8%_26r;4.3%_23r;3.8%_26r;3.3%_30r;3.7%_27r;5.4%_37r;3.4%_29r;3.1%_32r;2.4%_41r;2.3%_44r;1.8%_55r;1.9%_54r;1.9%_53r;3.4%_29r;1.6%_63r	chr17_29390726;chr17_29390909;chr17_29498392;chr17_29543063;chr17_29543454;chr17_29543489;chr17_29544353;chr17_29544437;chr17_29545064;chr17_29545546;chr17_29546310;chr17_29547416;chr17_29547462;chr17_29547679;chr17_29547830;chr17_29548019;chr17_29548470;chr17_29549609
TMEM132A	18	2	EXON;EXON;EXON;EXON;EXON;EXON;EXON;INTRON;EXON;EXON;EXON;EXON;EXON;EXON;EXON;EXON;EXON;EXON	4.7%_43r;2.1%_47r;2.0%_50r;3.7%_54r;1.1%_87r;2.3%_88r;1.1%_95r;2.9%_35r;1.6%_128r;1.0%_102r;1.3%_80r;1.2%_83r;1.2%_82r;2.0%_49r;2.2%_46r;1.4%_69r;1.2%_84r;2.3%_86r	chr11_60927734;chr11_60927804;chr11_60928729;chr11_60928748;chr11_60928812;chr11_60928819;chr11_60928869;chr11_60934439;chr11_60935410;chr11_60935910;chr11_60936137;chr11_60936145;chr11_60936351;chr11_60936656;chr11_60936675;chr11_60936829;chr11_60936934;chr11_60936990
TRIB2	18	2.5	EXON;EXON;EXON;EXON;EXON;EXON;EXON;EXON;EXON;EXON;EXON;EXON;EXON;EXON;EXON;EXON;EXON;EXON	9.1%_22r;1.3%_76r;1.4%_73r;4.3%_23r;1.1%_87r;1.1%_90r;1.2%_83r;1.2%_83r;1.2%_81r;2.3%_86r;1.7%_60r;1.3%_76r;2.5%_40r;3.1%_32r;5.6%_36r;2.3%_44r;1.5%_67r;3.4%_58r	chr2_12717552;chr2_12718084;chr2_12718088;chr2_12718250;chr2_12723290;chr2_12723332;chr2_12740392;chr2_12740399;chr2_12740440;chr2_12740630;chr2_12740750;chr2_12740807;chr2_12741060;chr2_12741310;chr2_12741458;chr2_12741686;chr2_12741784;chr2_12742350
TRIM44	18	2	EXON;EXON;EXON;EXON;EXON;EXON;EXON;EXON;EXON;EXON;EXON;EXON;EXON;EXON;EXON;EXON;EXON;EXON	3.1%_32r;1.1%_89r;1.1%_93r;1.1%_88r;1.1%_88r;1.1%_88r;1.6%_63r;1.5%_66r;1.9%_53r;2.2%_46r;1.9%_53r;2.8%_36r;4.3%_47r;2.8%_36r;1.6%_61r;1.7%_58r;2.6%_38r;2.9%_35r	chr11_35662942;chr11_35663138;chr11_35663153;chr11_35663174;chr11_35663564;chr11_35663745;chr11_35726039;chr11_35806519;chr11_35807488;chr11_35807982;chr11_35808901;chr11_35809169;chr11_35809454;chr11_35809525;chr11_35809778;chr11_35809882;chr11_35810292;chr11_35810878
UBFD1	18	1.6	EXON;EXON;EXON;EXON;EXON;EXON;EXON;EXON;EXON;EXON;EXON;EXON;EXON;EXON;EXON;EXON;EXON;EXON	1.4%_139r;1.4%_74r;4.5%_22r;1.3%_78r;1.7%_59r;1.8%_55r;1.2%_84r;1.3%_80r;1.1%_93r;1.2%_85r;1.1%_91r;1.0%_98r;1.0%_96r;1.3%_76r;2.6%_39r;1.5%_68r;1.8%_114r;1.5%_65r	chr16_23558252;chr16_23570783;chr16_23571045;chr16_23571383;chr16_23571521;chr16_23571650;chr16_23571908;chr16_23571956;chr16_23572035;chr16_23572315;chr16_23572364;chr16_23572456;chr16_23572459;chr16_23572929;chr16_23573148;chr16_23573447;chr16_23573978;chr16_23574070
UBXN7	18	2.6	EXON;EXON;EXON;EXON;EXON;EXON;EXON;EXON;EXON;EXON;EXON;EXON;EXON;EXON;EXON;EXON;EXON;EXON	2.7%_73r;2.0%_49r;1.9%_53r;2.4%_41r;2.6%_39r;3.7%_27r;2.5%_40r;1.6%_64r;2.6%_39r;3.4%_29r;2.4%_41r;1.7%_58r;1.7%_58r;2.3%_44r;3.8%_26r;3.2%_31r;3.2%_31r;3.4%_29r	chr3_196348358;chr3_196349229;chr3_196349302;chr3_196349622;chr3_196349724;chr3_196352239;chr3_196352287;chr3_196352402;chr3_196353317;chr3_196353364;chr3_196353622;chr3_196354370;chr3_196354371;chr3_196354504;chr3_196355254;chr3_196355291;chr3_196355474;chr3_196356647
VASH2	18	3.8	INTRON;INTRON;EXON;INTRON;INTRON;INTRON;INTRON;INTRON;INTRON;INTRON;INTRON;INTRON;INTRON;EXON;EXON;EXON;EXON;EXON	3.8%_26r;4.8%_21r;1.0%_102r;3.1%_32r;4.5%_22r;4.2%_24r;6.5%_31r;3.7%_27r;7.1%_28r;4.5%_22r;5.0%_20r;3.6%_28r;9.5%_21r;1.7%_58r;1.0%_97r;1.0%_102r;2.2%_92r;1.2%_82r	chr1_212952799;chr1_212952903;chr1_212972863;chr1_212976822;chr1_212976930;chr1_212979136;chr1_212979226;chr1_212979667;chr1_212979721;chr1_212980322;chr1_212980659;chr1_212981210;chr1_212981635;chr1_212989024;chr1_212989421;chr1_212989662;chr1_212990020;chr1_212990946
VCAN	18	1.4	EXON;EXON;EXON;EXON;EXON;EXON;EXON;EXON;EXON;EXON;EXON;EXON;EXON;EXON;EXON;EXON;EXON;EXON	1.3%_153r;1.1%_88r;1.6%_125r;1.6%_62r;1.9%_53r;2.9%_35r;2.0%_49r;1.0%_97r;1.0%_97r;1.0%_202r;1.1%_177r;1.7%_119r;1.5%_134r;1.1%_181r;1.2%_173r;1.4%_74r;1.0%_103r;1.5%_67r	chr5_83471954;chr5_83490184;chr5_83490315;chr5_83519956;chr5_83520127;chr5_83521461;chr5_83522085;chr5_83537659;chr5_83537828;chr5_83538506;chr5_83538532;chr5_83538993;chr5_83540449;chr5_83540952;chr5_83541069;chr5_83581442;chr5_83581875;chr5_83581993
YLPM1	18	2	EXON;EXON;EXON;EXON;EXON;EXON;EXON;EXON;EXON;EXON;EXON;EXON;EXON;EXON;EXON;EXON;EXON;EXON	3.0%_67r;1.4%_73r;2.7%_37r;2.4%_41r;4.8%_42r;2.0%_51r;2.0%_51r;2.6%_39r;1.3%_77r;1.2%_82r;1.6%_62r;1.0%_102r;1.1%_90r;2.1%_97r;1.6%_63r;1.8%_57r;1.2%_82r;2.0%_50r	chr14_74781629;chr14_74781929;chr14_74797791;chr14_74797814;chr14_74797825;chr14_74797845;chr14_74797942;chr14_74798051;chr14_74798577;chr14_74798621;chr14_74798736;chr14_74799495;chr14_74799534;chr14_74799570;chr14_74809485;chr14_74817017;chr14_74835299;chr14_74835998
ZFTA	18	2.5	EXON;EXON;EXON;EXON;EXON;EXON;EXON;EXON;EXON;EXON;EXON;EXON;EXON;EXON;EXON;EXON;EXON;EXON	2.1%_47r;2.8%_36r;2.1%_47r;2.0%_50r;1.9%_53r;1.9%_53r;4.0%_25r;3.4%_29r;3.0%_33r;4.8%_21r;1.9%_54r;1.6%_61r;1.5%_65r;1.3%_76r;1.3%_76r;4.5%_22r;2.2%_45r;2.0%_49r	chr11_63760991;chr11_63761047;chr11_63761326;chr11_63761372;chr11_63761591;chr11_63761856;chr11_63762096;chr11_63762334;chr11_63762401;chr11_63763090;chr11_63763526;chr11_63763582;chr11_63763632;chr11_63763765;chr11_63763774;chr11_63766043;chr11_63766132;chr11_63766187
ZMIZ2	18	2.5	EXON;EXON;EXON;INTRON;INTRON;INTRON;EXON;EXON;INTRON;EXON;EXON;EXON;EXON;EXON;EXON;EXON;EXON;EXON	2.2%_45r;1.4%_72r;2.0%_49r;4.3%_23r;4.5%_22r;4.2%_24r;3.2%_63r;1.2%_85r;7.7%_26r;1.8%_55r;1.7%_58r;1.3%_77r;1.2%_85r;1.1%_89r;1.2%_81r;1.7%_60r;3.3%_61r;1.3%_78r	chr7_44757033;chr7_44758059;chr7_44759444;chr7_44759481;chr7_44760005;chr7_44760098;chr7_44761843;chr7_44765353;chr7_44765856;chr7_44766595;chr7_44767575;chr7_44767731;chr7_44767762;chr7_44767892;chr7_44767978;chr7_44768008;chr7_44768027;chr7_44768163
ZNF496	18	1.7	EXON;EXON;EXON;EXON;EXON;EXON;EXON;EXON;EXON;EXON;EXON;EXON;EXON;EXON;EXON;EXON;EXON;EXON	1.7%_60r;1.6%_63r;2.2%_45r;1.3%_80r;1.2%_82r;2.1%_47r;2.8%_36r;1.6%_129r;1.6%_126r;2.1%_94r;1.2%_82r;2.4%_83r;1.2%_86r;1.1%_93r;1.1%_92r;1.0%_96r;1.9%_53r;2.8%_36r	chr1_247298535;chr1_247298538;chr1_247298698;chr1_247299271;chr1_247299492;chr1_247300247;chr1_247300263;chr1_247300907;chr1_247300915;chr1_247301123;chr1_247301262;chr1_247329353;chr1_247329368;chr1_247329378;chr1_247329390;chr1_247329447;chr1_247331518;chr1_247331584
ADA2	17	1.6	EXON;EXON;EXON;EXON;EXON;EXON;EXON;EXON;EXON;EXON;EXON;EXON;EXON;EXON;EXON;EXON;EXON	1.9%_54r;3.3%_30r;1.4%_70r;1.6%_64r;1.1%_91r;1.1%_91r;1.1%_87r;1.2%_85r;1.1%_88r;1.2%_85r;1.4%_70r;1.8%_57r;1.8%_55r;1.6%_64r;1.5%_67r;3.4%_29r;1.4%_70r	chr22_17179723;chr22_17179901;chr22_17180171;chr22_17180207;chr22_17180261;chr22_17180266;chr22_17180286;chr22_17180298;chr22_17180342;chr22_17180347;chr22_17180363;chr22_17180557;chr22_17180787;chr22_17180815;chr22_17180866;chr22_17181229;chr22_17181430
ATP13A2	17	1.6	EXON;EXON;EXON;EXON;EXON;EXON;EXON;EXON;EXON;EXON;EXON;EXON;EXON;EXON;EXON;EXON;EXON	1.1%_87r;1.4%_73r;1.0%_105r;1.1%_94r;1.7%_58r;1.0%_98r;1.3%_78r;2.2%_89r;1.1%_89r;1.1%_89r;1.3%_79r;1.0%_97r;1.0%_100r;2.7%_75r;2.4%_83r;2.6%_77r;3.5%_57r	chr1_16986475;chr1_16986586;chr1_16987090;chr1_16987117;chr1_16987262;chr1_16992296;chr1_16993674;chr1_16993697;chr1_16993745;chr1_16995996;chr1_16996029;chr1_16996085;chr1_16996091;chr1_17011752;chr1_17011768;chr1_17011795;chr1_17011838
B4GALNT4	17	1.7	EXON;EXON;EXON;EXON;EXON;EXON;EXON;EXON;EXON;INTRON;EXON;EXON;EXON;EXON;EXON;EXON;EXON	1.4%_71r;1.4%_70r;1.4%_73r;2.0%_50r;2.0%_49r;1.2%_82r;2.0%_51r;1.8%_56r;1.8%_113r;5.0%_20r;1.0%_103r;1.5%_68r;1.2%_83r;1.2%_83r;1.0%_99r;1.1%_91r;1.5%_65r	chr11_376561;chr11_376593;chr11_376637;chr11_376726;chr11_376735;chr11_376870;chr11_377126;chr11_377135;chr11_377270;chr11_378211;chr11_379554;chr11_379599;chr11_379628;chr11_379635;chr11_380306;chr11_380361;chr11_381967
CBX2	17	1.5	EXON;EXON;EXON;EXON;EXON;EXON;EXON;EXON;EXON;EXON;EXON;EXON;EXON;EXON;EXON;EXON;EXON	1.0%_105r;1.0%_104r;1.7%_119r;1.6%_128r;1.1%_93r;1.1%_90r;1.4%_72r;2.8%_72r;1.3%_77r;1.4%_74r;1.5%_66r;1.1%_92r;1.2%_85r;1.0%_101r;1.6%_125r;1.3%_77r;3.7%_27r	chr17_79783898;chr17_79784503;chr17_79784648;chr17_79784932;chr17_79785206;chr17_79785235;chr17_79785440;chr17_79785473;chr17_79785715;chr17_79785963;chr17_79786026;chr17_79786128;chr17_79786376;chr17_79786822;chr17_79787222;chr17_79787415;chr17_79787539
CHTF18	17	1.6	EXON;EXON;EXON;INTRON;INTRON;EXON;EXON;EXON;EXON;EXON;EXON;EXON;INTRON;EXON;INTRON;INTRON;EXON	1.0%_105r;1.0%_97r;1.0%_98r;3.7%_27r;3.3%_60r;1.9%_105r;1.0%_96r;1.1%_95r;1.1%_95r;1.0%_100r;1.1%_87r;1.1%_87r;1.7%_59r;1.4%_140r;1.3%_80r;2.7%_75r;1.6%_125r	chr16_789607;chr16_789690;chr16_789694;chr16_790827;chr16_791137;chr16_791179;chr16_791228;chr16_791233;chr16_791246;chr16_791257;chr16_791292;chr16_791305;chr16_791777;chr16_791892;chr16_791975;chr16_792059;chr16_796757
CIC	17	2.5	EXON;EXON;EXON;EXON;EXON;EXON;EXON;EXON;EXON;EXON;EXON;EXON;EXON;EXON;EXON;EXON;EXON	3.6%_28r;2.9%_34r;1.9%_54r;2.3%_44r;2.9%_35r;3.2%_31r;3.5%_57r;1.6%_62r;1.8%_57r;1.5%_65r;1.5%_66r;2.5%_40r;2.7%_37r;3.4%_29r;3.8%_26r;2.1%_48r;2.0%_49r	chr19_42290471;chr19_42290555;chr19_42291284;chr19_42291341;chr19_42291384;chr19_42291673;chr19_42292638;chr19_42292704;chr19_42292849;chr19_42293074;chr19_42293136;chr19_42293678;chr19_42294949;chr19_42295090;chr19_42295175;chr19_42295353;chr19_42295388
CROCC	17	2	EXON;EXON;EXON;EXON;EXON;EXON;EXON;EXON;EXON;EXON;EXON;EXON;EXON;EXON;EXON;EXON;EXON	2.4%_42r;2.4%_42r;1.8%_55r;1.5%_67r;2.5%_79r;2.0%_50r;1.4%_69r;2.7%_75r;1.9%_54r;1.8%_55r;1.3%_77r;1.2%_81r;1.6%_64r;1.6%_63r;1.7%_59r;2.6%_39r;2.8%_36r	chr1_16939069;chr1_16953306;chr1_16955443;chr1_16956151;chr1_16958592;chr1_16960906;chr1_16960980;chr1_16961078;chr1_16965768;chr1_16969208;chr1_16969258;chr1_16969287;chr1_16969866;chr1_16969879;chr1_16971494;chr1_16972431;chr1_16972472
CYTH2	17	2.1	EXON;EXON;EXON;EXON;EXON;EXON;EXON;EXON;EXON;EXON;EXON;EXON;EXON;EXON;EXON;EXON;EXON	2.9%_70r;1.3%_76r;2.6%_76r;1.7%_60r;1.8%_55r;2.5%_40r;1.6%_62r;1.6%_62r;1.6%_61r;1.9%_53r;1.7%_115r;3.0%_33r;1.2%_82r;3.2%_62r;1.6%_63r;1.5%_66r;3.4%_58r	chr19_48479460;chr19_48479473;chr19_48479483;chr19_48479640;chr19_48480101;chr19_48480217;chr19_48480504;chr19_48480551;chr19_48480562;chr19_48480609;chr19_48480851;chr19_48481122;chr19_48481360;chr19_48481391;chr19_48481615;chr19_48481653;chr19_48481743
DHX33	17	2.1	EXON;EXON;EXON;EXON;EXON;EXON;EXON;EXON;EXON;EXON;EXON;EXON;EXON;EXON;EXON;EXON;EXON	1.5%_68r;2.0%_49r;1.7%_60r;4.7%_43r;2.6%_77r;1.3%_79r;1.5%_68r;2.1%_47r;1.5%_65r;1.4%_73r;1.4%_72r;1.1%_90r;3.1%_64r;1.8%_57r;2.9%_69r;3.8%_52r;1.9%_53r	chr17_5441249;chr17_5441535;chr17_5442106;chr17_5442185;chr17_5443425;chr17_5443666;chr17_5443705;chr17_5443946;chr17_5444310;chr17_5444334;chr17_5444352;chr17_5444442;chr17_5453879;chr17_5462406;chr17_5462433;chr17_5468769;chr17_5468802
FAM102A	17	2.4	EXON;EXON;EXON;EXON;EXON;EXON;EXON;EXON;EXON;EXON;EXON;EXON;EXON;EXON;EXON;EXON;EXON	4.2%_48r;1.3%_76r;1.2%_81r;1.3%_75r;1.4%_69r;1.6%_64r;3.4%_29r;1.8%_57r;2.3%_44r;1.9%_54r;1.7%_60r;1.9%_52r;6.1%_33r;2.2%_45r;2.3%_44r;2.3%_44r;4.2%_24r	chr9_127941053;chr9_127941117;chr9_127941139;chr9_127941213;chr9_127941306;chr9_127941332;chr9_127941961;chr9_127942558;chr9_127943076;chr9_127943141;chr9_127945410;chr9_127945548;chr9_127980275;chr9_127980424;chr9_127980510;chr9_127980700;chr9_127980929
FOXD3	17	1.7	EXON;EXON;EXON;EXON;EXON;EXON;EXON;EXON;EXON;EXON;EXON;EXON;EXON;EXON;EXON;EXON;EXON	1.6%_64r;1.6%_63r;1.4%_73r;1.3%_78r;1.2%_81r;1.2%_83r;2.4%_82r;1.3%_76r;1.5%_65r;1.9%_53r;2.7%_37r;2.6%_39r;1.4%_70r;1.5%_65r;2.5%_79r;1.3%_78r;1.5%_66r	chr1_63322957;chr1_63322994;chr1_63323196;chr1_63323199;chr1_63323235;chr1_63323243;chr1_63323256;chr1_63323385;chr1_63323688;chr1_63323752;chr1_63323818;chr1_63323892;chr1_63324359;chr1_63324409;chr1_63324464;chr1_63324580;chr1_63324668
FOXN3	17	1.9	EXON;EXON;EXON;EXON;EXON;EXON;EXON;EXON;EXON;EXON;EXON;EXON;EXON;EXON;EXON;EXON;EXON	1.0%_100r;2.0%_50r;1.4%_71r;1.0%_102r;1.4%_72r;1.4%_71r;1.5%_66r;1.5%_68r;1.4%_69r;3.0%_66r;3.0%_67r;3.8%_52r;2.8%_36r;1.8%_55r;2.5%_80r;1.2%_83r;1.2%_85r	chr14_89157423;chr14_89157883;chr14_89157989;chr14_89158185;chr14_89158375;chr14_89159240;chr14_89159395;chr14_89159761;chr14_89160045;chr14_89161737;chr14_89161930;chr14_89162086;chr14_89162446;chr14_89162543;chr14_89162664;chr14_89162684;chr14_89162759
GEMIN4	17	2.1	EXON;EXON;EXON;EXON;EXON;EXON;EXON;EXON;EXON;EXON;EXON;EXON;EXON;EXON;EXON;EXON;EXON	2.8%_36r;2.1%_47r;1.7%_60r;2.3%_44r;2.2%_46r;1.7%_59r;3.6%_56r;1.9%_54r;1.3%_77r;1.8%_57r;1.9%_54r;2.7%_37r;1.9%_53r;1.7%_59r;1.6%_63r;1.6%_63r;2.5%_40r	chr17_744775;chr17_744917;chr17_745084;chr17_745324;chr17_745343;chr17_745424;chr17_746070;chr17_746110;chr17_746225;chr17_746415;chr17_746620;chr17_747035;chr17_747140;chr17_747436;chr17_747859;chr17_747863;chr17_747978
HS6ST1	17	1.7	EXON;EXON;EXON;EXON;EXON;EXON;EXON;EXON;EXON;EXON;EXON;EXON;EXON;EXON;EXON;EXON;EXON	3.6%_56r;1.1%_89r;1.2%_85r;1.6%_63r;1.5%_65r;1.6%_63r;2.8%_71r;1.8%_57r;1.5%_65r;1.4%_73r;1.4%_74r;1.9%_106r;1.9%_52r;2.0%_49r;1.4%_73r;1.0%_98r;1.0%_99r	chr2_128265756;chr2_128265831;chr2_128266942;chr2_128266981;chr2_128266986;chr2_128267087;chr2_128267459;chr2_128267504;chr2_128267615;chr2_128267632;chr2_128267634;chr2_128267807;chr2_128268250;chr2_128318357;chr2_128318480;chr2_128318560;chr2_128318566
IP6K2	17	2.4	EXON;EXON;EXON;EXON;EXON;EXON;EXON;EXON;EXON;EXON;EXON;EXON;EXON;EXON;EXON;EXON;EXON	2.9%_35r;1.3%_77r;1.1%_87r;1.4%_70r;1.4%_74r;1.1%_88r;2.6%_78r;5.4%_37r;2.2%_46r;7.7%_26r;2.6%_39r;2.9%_35r;1.0%_207r;1.0%_200r;1.1%_88r;2.1%_48r;3.0%_33r	chr3_48688121;chr3_48688333;chr3_48688508;chr3_48688571;chr3_48688659;chr3_48689555;chr3_48689623;chr3_48693593;chr3_48693953;chr3_48694582;chr3_48694953;chr3_48695015;chr3_48695187;chr3_48695321;chr3_48695390;chr3_48695408;chr3_48695416
JARID2	17	2.1	EXON;EXON;EXON;EXON;EXON;EXON;EXON;EXON;EXON;EXON;EXON;EXON;EXON;EXON;EXON;EXON;EXON	5.4%_37r;3.8%_52r;3.1%_64r;1.7%_59r;1.4%_140r;1.3%_151r;1.8%_110r;1.9%_103r;1.2%_83r;1.3%_79r;1.6%_63r;1.0%_198r;1.1%_186r;5.4%_37r;1.3%_76r;1.9%_108r;1.0%_96r	chr6_15246089;chr6_15246109;chr6_15246162;chr6_15246196;chr6_15246522;chr6_15452120;chr6_15496346;chr6_15496352;chr6_15496400;chr6_15496437;chr6_15496498;chr6_15501067;chr6_15513398;chr6_15520537;chr6_15521113;chr6_15521787;chr6_15521850
MAP7D1	17	1.6	EXON;EXON;EXON;EXON;EXON;EXON;EXON;EXON;EXON;EXON;EXON;EXON;EXON;EXON;EXON;EXON;EXON	1.1%_95r;1.1%_90r;1.1%_87r;3.0%_33r;1.7%_58r;3.2%_63r;3.3%_60r;1.3%_79r;1.2%_83r;1.1%_92r;1.0%_105r;1.1%_87r;1.2%_86r;1.1%_88r;2.3%_87r;1.0%_104r;1.1%_91r	chr1_36156426;chr1_36156442;chr1_36156449;chr1_36171067;chr1_36171171;chr1_36171299;chr1_36176337;chr1_36176435;chr1_36176519;chr1_36176795;chr1_36177973;chr1_36178516;chr1_36178521;chr1_36180426;chr1_36180467;chr1_36180505;chr1_36180557
MINK1	17	1.5	EXON;EXON;EXON;EXON;EXON;EXON;EXON;EXON;EXON;EXON;EXON;EXON;EXON;EXON;EXON;EXON;EXON	3.0%_67r;1.2%_83r;1.5%_66r;1.5%_65r;1.9%_53r;1.0%_105r;1.1%_95r;2.4%_84r;1.2%_81r;1.4%_74r;1.1%_87r;1.0%_105r;1.2%_86r;1.9%_108r;1.0%_96r;1.3%_79r;1.5%_65r	chr17_4833513;chr17_4833571;chr17_4887708;chr17_4887721;chr17_4887746;chr17_4890547;chr17_4891550;chr17_4891601;chr17_4891603;chr17_4891701;chr17_4895153;chr17_4895469;chr17_4896518;chr17_4896716;chr17_4897236;chr17_4897293;chr17_4897559
MYCN	17	2.3	INTRON;EXON;EXON;EXON;EXON;EXON;EXON;EXON;EXON;EXON;EXON;EXON;EXON;EXON;EXON;EXON;EXON	2.8%_36r;1.5%_66r;1.5%_68r;1.1%_94r;1.7%_120r;2.0%_99r;1.9%_53r;2.0%_50r;1.7%_60r;1.7%_59r;1.6%_62r;1.6%_64r;1.9%_52r;1.2%_82r;1.2%_81r;8.7%_23r;4.3%_23r	chr2_15941945;chr2_15941982;chr2_15942000;chr2_15942385;chr2_15942492;chr2_15942571;chr2_15942658;chr2_15942662;chr2_15942726;chr2_15945816;chr2_15945826;chr2_15945927;chr2_15946104;chr2_15946297;chr2_15946582;chr2_15946844;chr2_15946845
PCDHGA1	17	2.8	INTRON;INTRON;INTRON;INTRON;INTRON;EXON;EXON;EXON;EXON;EXON;EXON;EXON;EXON;EXON;EXON;EXON;EXON	4.8%_21r;8.0%_25r;4.2%_24r;7.7%_26r;3.4%_29r;1.1%_95r;3.6%_55r;2.1%_48r;2.0%_51r;1.3%_79r;1.3%_79r;1.3%_152r;1.2%_83r;1.3%_80r;1.1%_94r;1.0%_102r;1.8%_57r	chr5_141418621;chr5_141476208;chr5_141476738;chr5_141476763;chr5_141477325;chr5_141511094;chr5_141511331;chr5_141511491;chr5_141511695;chr5_141512124;chr5_141512325;chr5_141512461;chr5_141512571;chr5_141512591;chr5_141512702;chr5_141512773;chr5_141512849
PCDHGA10	17	2.8	INTRON;INTRON;INTRON;INTRON;INTRON;EXON;EXON;EXON;EXON;EXON;EXON;EXON;EXON;EXON;EXON;EXON;EXON	4.8%_21r;8.0%_25r;4.2%_24r;7.7%_26r;3.4%_29r;1.1%_95r;3.6%_55r;2.1%_48r;2.0%_51r;1.3%_79r;1.3%_79r;1.3%_152r;1.2%_83r;1.3%_80r;1.1%_94r;1.0%_102r;1.8%_57r	chr5_141418621;chr5_141476208;chr5_141476738;chr5_141476763;chr5_141477325;chr5_141511094;chr5_141511331;chr5_141511491;chr5_141511695;chr5_141512124;chr5_141512325;chr5_141512461;chr5_141512571;chr5_141512591;chr5_141512702;chr5_141512773;chr5_141512849
PCDHGA2	17	2.8	INTRON;INTRON;INTRON;INTRON;INTRON;EXON;EXON;EXON;EXON;EXON;EXON;EXON;EXON;EXON;EXON;EXON;EXON	4.8%_21r;8.0%_25r;4.2%_24r;7.7%_26r;3.4%_29r;1.1%_95r;3.6%_55r;2.1%_48r;2.0%_51r;1.3%_79r;1.3%_79r;1.3%_152r;1.2%_83r;1.3%_80r;1.1%_94r;1.0%_102r;1.8%_57r	chr5_141418621;chr5_141476208;chr5_141476738;chr5_141476763;chr5_141477325;chr5_141511094;chr5_141511331;chr5_141511491;chr5_141511695;chr5_141512124;chr5_141512325;chr5_141512461;chr5_141512571;chr5_141512591;chr5_141512702;chr5_141512773;chr5_141512849
PCDHGA3	17	2.8	INTRON;INTRON;INTRON;INTRON;INTRON;EXON;EXON;EXON;EXON;EXON;EXON;EXON;EXON;EXON;EXON;EXON;EXON	4.8%_21r;8.0%_25r;4.2%_24r;7.7%_26r;3.4%_29r;1.1%_95r;3.6%_55r;2.1%_48r;2.0%_51r;1.3%_79r;1.3%_79r;1.3%_152r;1.2%_83r;1.3%_80r;1.1%_94r;1.0%_102r;1.8%_57r	chr5_141418621;chr5_141476208;chr5_141476738;chr5_141476763;chr5_141477325;chr5_141511094;chr5_141511331;chr5_141511491;chr5_141511695;chr5_141512124;chr5_141512325;chr5_141512461;chr5_141512571;chr5_141512591;chr5_141512702;chr5_141512773;chr5_141512849
PCDHGA4	17	2.8	INTRON;INTRON;INTRON;INTRON;INTRON;EXON;EXON;EXON;EXON;EXON;EXON;EXON;EXON;EXON;EXON;EXON;EXON	4.8%_21r;8.0%_25r;4.2%_24r;7.7%_26r;3.4%_29r;1.1%_95r;3.6%_55r;2.1%_48r;2.0%_51r;1.3%_79r;1.3%_79r;1.3%_152r;1.2%_83r;1.3%_80r;1.1%_94r;1.0%_102r;1.8%_57r	chr5_141418621;chr5_141476208;chr5_141476738;chr5_141476763;chr5_141477325;chr5_141511094;chr5_141511331;chr5_141511491;chr5_141511695;chr5_141512124;chr5_141512325;chr5_141512461;chr5_141512571;chr5_141512591;chr5_141512702;chr5_141512773;chr5_141512849
PCDHGA5	17	2.8	INTRON;INTRON;INTRON;INTRON;INTRON;EXON;EXON;EXON;EXON;EXON;EXON;EXON;EXON;EXON;EXON;EXON;EXON	4.8%_21r;8.0%_25r;4.2%_24r;7.7%_26r;3.4%_29r;1.1%_95r;3.6%_55r;2.1%_48r;2.0%_51r;1.3%_79r;1.3%_79r;1.3%_152r;1.2%_83r;1.3%_80r;1.1%_94r;1.0%_102r;1.8%_57r	chr5_141418621;chr5_141476208;chr5_141476738;chr5_141476763;chr5_141477325;chr5_141511094;chr5_141511331;chr5_141511491;chr5_141511695;chr5_141512124;chr5_141512325;chr5_141512461;chr5_141512571;chr5_141512591;chr5_141512702;chr5_141512773;chr5_141512849
PCDHGA6	17	2.8	INTRON;INTRON;INTRON;INTRON;INTRON;EXON;EXON;EXON;EXON;EXON;EXON;EXON;EXON;EXON;EXON;EXON;EXON	4.8%_21r;8.0%_25r;4.2%_24r;7.7%_26r;3.4%_29r;1.1%_95r;3.6%_55r;2.1%_48r;2.0%_51r;1.3%_79r;1.3%_79r;1.3%_152r;1.2%_83r;1.3%_80r;1.1%_94r;1.0%_102r;1.8%_57r	chr5_141418621;chr5_141476208;chr5_141476738;chr5_141476763;chr5_141477325;chr5_141511094;chr5_141511331;chr5_141511491;chr5_141511695;chr5_141512124;chr5_141512325;chr5_141512461;chr5_141512571;chr5_141512591;chr5_141512702;chr5_141512773;chr5_141512849
PCDHGA7	17	2.8	INTRON;INTRON;INTRON;INTRON;INTRON;EXON;EXON;EXON;EXON;EXON;EXON;EXON;EXON;EXON;EXON;EXON;EXON	4.8%_21r;8.0%_25r;4.2%_24r;7.7%_26r;3.4%_29r;1.1%_95r;3.6%_55r;2.1%_48r;2.0%_51r;1.3%_79r;1.3%_79r;1.3%_152r;1.2%_83r;1.3%_80r;1.1%_94r;1.0%_102r;1.8%_57r	chr5_141418621;chr5_141476208;chr5_141476738;chr5_141476763;chr5_141477325;chr5_141511094;chr5_141511331;chr5_141511491;chr5_141511695;chr5_141512124;chr5_141512325;chr5_141512461;chr5_141512571;chr5_141512591;chr5_141512702;chr5_141512773;chr5_141512849
PCDHGA8	17	2.8	INTRON;INTRON;INTRON;INTRON;INTRON;EXON;EXON;EXON;EXON;EXON;EXON;EXON;EXON;EXON;EXON;EXON;EXON	4.8%_21r;8.0%_25r;4.2%_24r;7.7%_26r;3.4%_29r;1.1%_95r;3.6%_55r;2.1%_48r;2.0%_51r;1.3%_79r;1.3%_79r;1.3%_152r;1.2%_83r;1.3%_80r;1.1%_94r;1.0%_102r;1.8%_57r	chr5_141418621;chr5_141476208;chr5_141476738;chr5_141476763;chr5_141477325;chr5_141511094;chr5_141511331;chr5_141511491;chr5_141511695;chr5_141512124;chr5_141512325;chr5_141512461;chr5_141512571;chr5_141512591;chr5_141512702;chr5_141512773;chr5_141512849
PCDHGA9	17	2.8	INTRON;INTRON;INTRON;INTRON;INTRON;EXON;EXON;EXON;EXON;EXON;EXON;EXON;EXON;EXON;EXON;EXON;EXON	4.8%_21r;8.0%_25r;4.2%_24r;7.7%_26r;3.4%_29r;1.1%_95r;3.6%_55r;2.1%_48r;2.0%_51r;1.3%_79r;1.3%_79r;1.3%_152r;1.2%_83r;1.3%_80r;1.1%_94r;1.0%_102r;1.8%_57r	chr5_141418621;chr5_141476208;chr5_141476738;chr5_141476763;chr5_141477325;chr5_141511094;chr5_141511331;chr5_141511491;chr5_141511695;chr5_141512124;chr5_141512325;chr5_141512461;chr5_141512571;chr5_141512591;chr5_141512702;chr5_141512773;chr5_141512849
PCDHGB1	17	2.8	INTRON;INTRON;INTRON;INTRON;INTRON;EXON;EXON;EXON;EXON;EXON;EXON;EXON;EXON;EXON;EXON;EXON;EXON	4.8%_21r;8.0%_25r;4.2%_24r;7.7%_26r;3.4%_29r;1.1%_95r;3.6%_55r;2.1%_48r;2.0%_51r;1.3%_79r;1.3%_79r;1.3%_152r;1.2%_83r;1.3%_80r;1.1%_94r;1.0%_102r;1.8%_57r	chr5_141418621;chr5_141476208;chr5_141476738;chr5_141476763;chr5_141477325;chr5_141511094;chr5_141511331;chr5_141511491;chr5_141511695;chr5_141512124;chr5_141512325;chr5_141512461;chr5_141512571;chr5_141512591;chr5_141512702;chr5_141512773;chr5_141512849
PCDHGB2	17	2.8	INTRON;INTRON;INTRON;INTRON;INTRON;EXON;EXON;EXON;EXON;EXON;EXON;EXON;EXON;EXON;EXON;EXON;EXON	4.8%_21r;8.0%_25r;4.2%_24r;7.7%_26r;3.4%_29r;1.1%_95r;3.6%_55r;2.1%_48r;2.0%_51r;1.3%_79r;1.3%_79r;1.3%_152r;1.2%_83r;1.3%_80r;1.1%_94r;1.0%_102r;1.8%_57r	chr5_141418621;chr5_141476208;chr5_141476738;chr5_141476763;chr5_141477325;chr5_141511094;chr5_141511331;chr5_141511491;chr5_141511695;chr5_141512124;chr5_141512325;chr5_141512461;chr5_141512571;chr5_141512591;chr5_141512702;chr5_141512773;chr5_141512849
PCDHGB3	17	2.8	INTRON;INTRON;INTRON;INTRON;INTRON;EXON;EXON;EXON;EXON;EXON;EXON;EXON;EXON;EXON;EXON;EXON;EXON	4.8%_21r;8.0%_25r;4.2%_24r;7.7%_26r;3.4%_29r;1.1%_95r;3.6%_55r;2.1%_48r;2.0%_51r;1.3%_79r;1.3%_79r;1.3%_152r;1.2%_83r;1.3%_80r;1.1%_94r;1.0%_102r;1.8%_57r	chr5_141418621;chr5_141476208;chr5_141476738;chr5_141476763;chr5_141477325;chr5_141511094;chr5_141511331;chr5_141511491;chr5_141511695;chr5_141512124;chr5_141512325;chr5_141512461;chr5_141512571;chr5_141512591;chr5_141512702;chr5_141512773;chr5_141512849
PCDHGB4	17	2.8	INTRON;INTRON;INTRON;INTRON;INTRON;EXON;EXON;EXON;EXON;EXON;EXON;EXON;EXON;EXON;EXON;EXON;EXON	4.8%_21r;8.0%_25r;4.2%_24r;7.7%_26r;3.4%_29r;1.1%_95r;3.6%_55r;2.1%_48r;2.0%_51r;1.3%_79r;1.3%_79r;1.3%_152r;1.2%_83r;1.3%_80r;1.1%_94r;1.0%_102r;1.8%_57r	chr5_141418621;chr5_141476208;chr5_141476738;chr5_141476763;chr5_141477325;chr5_141511094;chr5_141511331;chr5_141511491;chr5_141511695;chr5_141512124;chr5_141512325;chr5_141512461;chr5_141512571;chr5_141512591;chr5_141512702;chr5_141512773;chr5_141512849
PCDHGB5	17	2.8	INTRON;INTRON;INTRON;INTRON;INTRON;EXON;EXON;EXON;EXON;EXON;EXON;EXON;EXON;EXON;EXON;EXON;EXON	4.8%_21r;8.0%_25r;4.2%_24r;7.7%_26r;3.4%_29r;1.1%_95r;3.6%_55r;2.1%_48r;2.0%_51r;1.3%_79r;1.3%_79r;1.3%_152r;1.2%_83r;1.3%_80r;1.1%_94r;1.0%_102r;1.8%_57r	chr5_141418621;chr5_141476208;chr5_141476738;chr5_141476763;chr5_141477325;chr5_141511094;chr5_141511331;chr5_141511491;chr5_141511695;chr5_141512124;chr5_141512325;chr5_141512461;chr5_141512571;chr5_141512591;chr5_141512702;chr5_141512773;chr5_141512849
PCDHGB6	17	2.8	INTRON;INTRON;INTRON;INTRON;INTRON;EXON;EXON;EXON;EXON;EXON;EXON;EXON;EXON;EXON;EXON;EXON;EXON	4.8%_21r;8.0%_25r;4.2%_24r;7.7%_26r;3.4%_29r;1.1%_95r;3.6%_55r;2.1%_48r;2.0%_51r;1.3%_79r;1.3%_79r;1.3%_152r;1.2%_83r;1.3%_80r;1.1%_94r;1.0%_102r;1.8%_57r	chr5_141418621;chr5_141476208;chr5_141476738;chr5_141476763;chr5_141477325;chr5_141511094;chr5_141511331;chr5_141511491;chr5_141511695;chr5_141512124;chr5_141512325;chr5_141512461;chr5_141512571;chr5_141512591;chr5_141512702;chr5_141512773;chr5_141512849
PCDHGB7	17	2.8	EXON;INTRON;INTRON;INTRON;INTRON;EXON;EXON;EXON;EXON;EXON;EXON;EXON;EXON;EXON;EXON;EXON;EXON	4.8%_21r;8.0%_25r;4.2%_24r;7.7%_26r;3.4%_29r;1.1%_95r;3.6%_55r;2.1%_48r;2.0%_51r;1.3%_79r;1.3%_79r;1.3%_152r;1.2%_83r;1.3%_80r;1.1%_94r;1.0%_102r;1.8%_57r	chr5_141418621;chr5_141476208;chr5_141476738;chr5_141476763;chr5_141477325;chr5_141511094;chr5_141511331;chr5_141511491;chr5_141511695;chr5_141512124;chr5_141512325;chr5_141512461;chr5_141512571;chr5_141512591;chr5_141512702;chr5_141512773;chr5_141512849
PEG10	17	1.6	EXON;EXON;EXON;EXON;EXON;EXON;EXON;EXON;EXON;EXON;EXON;EXON;EXON;EXON;EXON;EXON;EXON	1.5%_65r;1.7%_60r;1.0%_98r;1.0%_100r;1.0%_96r;1.9%_105r;1.1%_95r;1.2%_83r;1.1%_94r;2.4%_42r;1.7%_116r;1.7%_117r;1.2%_85r;2.6%_39r;2.9%_70r;1.5%_67r;1.0%_99r	chr7_94663471;chr7_94663493;chr7_94664158;chr7_94664208;chr7_94664212;chr7_94664290;chr7_94664741;chr7_94665417;chr7_94665492;chr7_94666113;chr7_94666345;chr7_94666383;chr7_94666894;chr7_94667732;chr7_94668113;chr7_94669324;chr7_94669529
PNPLA6	17	1.4	EXON;EXON;EXON;EXON;EXON;EXON;EXON;EXON;EXON;EXON;EXON;EXON;EXON;EXON;EXON;EXON;EXON	2.1%_48r;2.0%_51r;1.1%_94r;1.4%_144r;1.0%_97r;2.1%_97r;1.0%_103r;2.0%_101r;1.1%_94r;1.0%_98r;1.1%_92r;1.1%_95r;1.8%_110r;1.0%_104r;1.3%_149r;1.8%_113r;1.1%_94r	chr19_7535909;chr19_7535913;chr19_7540191;chr19_7541558;chr19_7541635;chr19_7542785;chr19_7549984;chr19_7549985;chr19_7553920;chr19_7553978;chr19_7554568;chr19_7554592;chr19_7554643;chr19_7555709;chr19_7561593;chr19_7561645;chr19_7561656
PYGB	17	1.5	EXON;EXON;EXON;EXON;EXON;EXON;EXON;EXON;EXON;EXON;EXON;EXON;EXON;EXON;EXON;EXON;EXON	2.1%_97r;1.2%_85r;1.2%_84r;1.1%_94r;1.0%_103r;1.0%_103r;1.3%_77r;1.4%_73r;1.0%_100r;1.1%_93r;1.0%_103r;1.0%_102r;3.0%_99r;1.7%_58r;1.9%_54r;1.7%_58r;3.0%_66r	chr20_25292432;chr20_25292458;chr20_25292554;chr20_25296435;chr20_25296457;chr20_25296495;chr20_25296570;chr20_25296588;chr20_25296770;chr20_25296975;chr20_25297042;chr20_25297053;chr20_25297082;chr20_25297326;chr20_25297492;chr20_25297620;chr20_25297663
QKI	17	1.3	EXON;EXON;EXON;EXON;EXON;EXON;EXON;EXON;EXON;EXON;EXON;EXON;EXON;EXON;EXON;EXON;EXON	1.0%_97r;1.2%_166r;1.0%_103r;1.0%_97r;1.3%_75r;1.4%_74r;1.2%_165r;1.5%_67r;1.3%_79r;1.2%_81r;1.5%_68r;1.0%_99r;1.3%_79r;1.8%_55r;1.5%_68r;1.3%_79r;1.3%_78r	chr6_163414794;chr6_163414872;chr6_163414965;chr6_163414968;chr6_163415033;chr6_163415037;chr6_163415181;chr6_163570993;chr6_163571017;chr6_163571021;chr6_163572217;chr6_163572346;chr6_163573080;chr6_163573232;chr6_163573363;chr6_163573380;chr6_163573572
RANBP2	17	1.9	EXON;EXON;EXON;EXON;EXON;EXON;EXON;EXON;EXON;EXON;EXON;EXON;EXON;EXON;EXON;EXON;EXON	2.3%_43r;1.9%_52r;1.9%_54r;1.5%_67r;1.2%_83r;1.9%_105r;1.3%_75r;1.1%_92r;2.2%_90r;1.6%_63r;2.4%_42r;2.3%_44r;1.8%_57r;2.6%_76r;1.2%_83r;1.0%_105r;4.2%_24r	chr2_108763601;chr2_108763802;chr2_108763915;chr2_108763973;chr2_108764050;chr2_108765588;chr2_108765932;chr2_108766930;chr2_108766948;chr2_108767237;chr2_108768167;chr2_108768218;chr2_108771730;chr2_108781338;chr2_108781385;chr2_108783649;chr2_108784228
RBM15B	17	2.7	EXON;EXON;EXON;EXON;EXON;EXON;EXON;EXON;EXON;EXON;EXON;EXON;EXON;EXON;EXON;EXON;EXON	1.8%_57r;1.0%_101r;1.7%_117r;1.5%_133r;1.2%_168r;2.3%_131r;1.6%_126r;1.3%_77r;4.3%_23r;5.0%_20r;3.7%_27r;2.9%_35r;1.9%_52r;2.9%_35r;4.3%_23r;2.9%_34r;5.9%_34r	chr3_51391488;chr3_51391576;chr3_51391601;chr3_51391615;chr3_51392936;chr3_51393451;chr3_51393829;chr3_51394151;chr3_51394611;chr3_51394742;chr3_51395387;chr3_51396191;chr3_51396412;chr3_51396489;chr3_51397258;chr3_51397461;chr3_51397502
RNF216	17	4	EXON;EXON;EXON;EXON;EXON;EXON;EXON;EXON;EXON;EXON;EXON;EXON;EXON;EXON;EXON;EXON;EXON	3.8%_26r;3.4%_29r;3.4%_29r;3.4%_29r;5.9%_34r;2.9%_34r;5.0%_20r;8.3%_24r;3.8%_26r;4.5%_22r;5.7%_35r;2.9%_35r;5.0%_40r;2.2%_46r;2.3%_43r;2.3%_44r;2.4%_42r	chr7_5620358;chr7_5620529;chr7_5620550;chr7_5620564;chr7_5621004;chr7_5621091;chr7_5621584;chr7_5621781;chr7_5621807;chr7_5622301;chr7_5622496;chr7_5622531;chr7_5622547;chr7_5622828;chr7_5622935;chr7_5623000;chr7_5641298
SAPCD2	17	1.9	EXON;EXON;EXON;EXON;EXON;EXON;EXON;EXON;EXON;EXON;EXON;EXON;EXON;EXON;EXON;EXON;EXON	2.6%_77r;2.2%_46r;2.0%_50r;1.6%_63r;2.2%_46r;1.4%_74r;2.5%_81r;1.1%_92r;1.3%_80r;1.0%_97r;1.5%_68r;1.4%_73r;3.5%_57r;1.6%_61r;2.1%_48r;2.0%_51r;1.6%_62r	chr9_137062570;chr9_137062765;chr9_137062788;chr9_137062890;chr9_137063128;chr9_137063353;chr9_137063861;chr9_137063897;chr9_137063905;chr9_137063954;chr9_137064529;chr9_137064619;chr9_137064694;chr9_137064731;chr9_137070026;chr9_137070118;chr9_137070146
SCAF4	17	1.6	EXON;EXON;EXON;EXON;EXON;EXON;EXON;EXON;EXON;EXON;EXON;EXON;EXON;EXON;EXON;EXON;EXON	1.1%_88r;1.1%_87r;1.1%_88r;2.7%_37r;2.7%_37r;1.1%_87r;1.0%_102r;1.0%_98r;1.9%_107r;2.4%_83r;1.3%_80r;1.6%_61r;2.0%_50r;1.7%_58r;1.1%_90r;2.1%_94r;1.5%_65r	chr21_31671418;chr21_31671421;chr21_31671588;chr21_31671922;chr21_31671938;chr21_31672232;chr21_31672270;chr21_31685052;chr21_31685640;chr21_31688403;chr21_31693325;chr21_31701086;chr21_31731711;chr21_31731720;chr21_31731782;chr21_31731810;chr21_31731972
SELENOI	17	3.6	EXON;EXON;EXON;EXON;EXON;EXON;EXON;EXON;EXON;EXON;EXON;EXON;EXON;EXON;EXON;EXON;EXON	3.3%_30r;2.6%_38r;2.2%_45r;9.1%_22r;3.7%_27r;7.7%_26r;2.7%_37r;2.6%_39r;2.8%_36r;3.1%_32r;2.4%_42r;2.6%_38r;4.8%_42r;2.9%_35r;3.0%_33r;2.0%_50r;3.8%_26r	chr2_26386487;chr2_26389265;chr2_26389483;chr2_26389617;chr2_26389642;chr2_26389822;chr2_26390111;chr2_26390491;chr2_26390532;chr2_26390707;chr2_26391261;chr2_26391476;chr2_26394005;chr2_26394497;chr2_26394941;chr2_26395056;chr2_26395744
SIN3A	17	1.5	EXON;EXON;EXON;EXON;EXON;EXON;EXON;EXON;EXON;EXON;EXON;EXON;EXON;EXON;EXON;EXON;EXON	1.4%_71r;1.4%_69r;1.2%_84r;1.0%_100r;2.4%_83r;1.6%_64r;1.9%_53r;1.3%_76r;1.3%_78r;1.8%_57r;1.2%_81r;1.2%_82r;1.3%_75r;1.2%_84r;1.4%_72r;1.9%_52r;2.2%_46r	chr15_75371269;chr15_75371388;chr15_75372121;chr15_75372188;chr15_75375856;chr15_75392290;chr15_75392371;chr15_75396265;chr15_75396266;chr15_75409878;chr15_75412839;chr15_75412861;chr15_75422731;chr15_75422786;chr15_75430266;chr15_75430344;chr15_75430369
SLC7A5	17	1.3	EXON;EXON;EXON;EXON;EXON;EXON;EXON;EXON;EXON;EXON;EXON;EXON;EXON;EXON;EXON;EXON;EXON	1.2%_163r;1.0%_197r;1.1%_178r;1.0%_200r;1.1%_176r;1.4%_138r;1.2%_86r;1.6%_63r;1.1%_90r;1.0%_101r;2.0%_101r;1.0%_194r;1.5%_196r;2.2%_45r;1.8%_111r;1.2%_168r;1.0%_96r	chr16_87830505;chr16_87830666;chr16_87830716;chr16_87830813;chr16_87831170;chr16_87831525;chr16_87831637;chr16_87831697;chr16_87831725;chr16_87831742;chr16_87831743;chr16_87831988;chr16_87832092;chr16_87832404;chr16_87832895;chr16_87832950;chr16_87869436
SP1	17	2.6	EXON;EXON;EXON;EXON;EXON;EXON;EXON;EXON;EXON;EXON;EXON;EXON;EXON;EXON;EXON;EXON;EXON	1.7%_60r;2.0%_50r;2.0%_49r;2.0%_49r;1.6%_61r;1.7%_60r;1.5%_66r;1.5%_65r;3.6%_28r;9.1%_22r;2.0%_49r;2.0%_50r;3.1%_32r;1.6%_64r;2.3%_43r;5.4%_37r;1.8%_55r	chr12_53382322;chr12_53382437;chr12_53382774;chr12_53382782;chr12_53382885;chr12_53383481;chr12_53411090;chr12_53411156;chr12_53411350;chr12_53411537;chr12_53412146;chr12_53412743;chr12_53413170;chr12_53413821;chr12_53414076;chr12_53415501;chr12_53415817
SRF	17	2.4	EXON;EXON;EXON;EXON;EXON;EXON;EXON;EXON;EXON;EXON;EXON;EXON;EXON;EXON;EXON;EXON;EXON	10.0%_20r;1.1%_87r;1.1%_95r;1.8%_111r;1.6%_124r;1.0%_100r;1.0%_102r;1.4%_70r;1.7%_118r;1.2%_82r;1.4%_69r;8.7%_23r;2.0%_51r;2.4%_42r;1.0%_100r;1.6%_123r;1.0%_98r	chr6_43171375;chr6_43171807;chr6_43172012;chr6_43172062;chr6_43173926;chr6_43175722;chr6_43175793;chr6_43178429;chr6_43179118;chr6_43179626;chr6_43179752;chr6_43180142;chr6_43180636;chr6_43180794;chr6_43181023;chr6_43181115;chr6_43181219
SRSF11	17	2.2	EXON;EXON;EXON;INTRON;INTRON;INTRON;INTRON;INTRON;INTRON;INTRON;INTRON;EXON;EXON;INTRON;EXON;EXON;EXON	1.1%_89r;1.0%_207r;3.7%_27r;3.4%_29r;3.4%_29r;2.3%_44r;5.3%_38r;1.8%_56r;2.9%_35r;2.3%_43r;2.4%_42r;1.2%_249r;1.0%_100r;2.0%_50r;1.1%_91r;1.0%_104r;1.0%_100r	chr1_70221551;chr1_70221684;chr1_70222527;chr1_70223686;chr1_70224132;chr1_70224354;chr1_70224593;chr1_70225651;chr1_70227939;chr1_70227969;chr1_70228106;chr1_70228442;chr1_70231097;chr1_70231777;chr1_70231940;chr1_70251828;chr1_70251841
TMEM120B	17	3.3	EXON;EXON;EXON;EXON;EXON;EXON;EXON;EXON;EXON;EXON;EXON;EXON;EXON;EXON;EXON;EXON;EXON	1.9%_53r;2.0%_50r;3.0%_33r;4.3%_23r;3.0%_33r;2.6%_38r;6.7%_30r;2.6%_38r;1.9%_53r;4.5%_22r;3.6%_28r;3.1%_32r;3.1%_32r;3.1%_32r;3.4%_29r;3.8%_26r;3.7%_27r	chr12_121775759;chr12_121775838;chr12_121776327;chr12_121777718;chr12_121779097;chr12_121779219;chr12_121779336;chr12_121779390;chr12_121779442;chr12_121780443;chr12_121780795;chr12_121781408;chr12_121781439;chr12_121781494;chr12_121781575;chr12_121781630;chr12_121781779
TMEM94	17	2.2	EXON;EXON;EXON;EXON;EXON;EXON;EXON;EXON;EXON;EXON;EXON;EXON;EXON;EXON;EXON;EXON;EXON	2.8%_71r;1.2%_85r;3.6%_56r;3.9%_51r;1.6%_62r;1.6%_61r;1.7%_60r;2.4%_41r;2.9%_70r;1.4%_69r;1.4%_69r;2.4%_42r;2.0%_51r;1.8%_56r;1.8%_55r;1.8%_57r;2.9%_35r	chr17_75488003;chr17_75488025;chr17_75492603;chr17_75492619;chr17_75492687;chr17_75492707;chr17_75492710;chr17_75493095;chr17_75493790;chr17_75493814;chr17_75494719;chr17_75499436;chr17_75499544;chr17_75499764;chr17_75499822;chr17_75499831;chr17_75499967
TRAF2	17	2	EXON;EXON;EXON;EXON;EXON;EXON;EXON;EXON;EXON;EXON;EXON;EXON;EXON;EXON;EXON;EXON;EXON	5.6%_36r;2.0%_51r;1.5%_65r;1.8%_57r;1.4%_73r;1.4%_70r;1.1%_93r;3.1%_65r;2.8%_72r;1.5%_67r;1.4%_70r;1.4%_72r;1.4%_69r;2.1%_47r;2.0%_49r;1.4%_71r;1.5%_67r	chr9_136898755;chr9_136898863;chr9_136908112;chr9_136920252;chr9_136920289;chr9_136920394;chr9_136920480;chr9_136921095;chr9_136921160;chr9_136923859;chr9_136923931;chr9_136923972;chr9_136923991;chr9_136925820;chr9_136926083;chr9_136926120;chr9_136926181
UNC119B	17	1.9	EXON;EXON;EXON;EXON;EXON;EXON;EXON;EXON;EXON;EXON;EXON;EXON;EXON;EXON;EXON;EXON;EXON	6.5%_31r;1.2%_82r;1.1%_90r;1.6%_61r;1.5%_66r;1.7%_59r;1.5%_68r;3.2%_63r;1.2%_86r;1.3%_80r;1.3%_80r;1.0%_104r;2.7%_73r;1.4%_70r;1.4%_70r;1.8%_56r;2.3%_44r	chr12_120710532;chr12_120710595;chr12_120710694;chr12_120720072;chr12_120720212;chr12_120720425;chr12_120720722;chr12_120721153;chr12_120721344;chr12_120721445;chr12_120721544;chr12_120721642;chr12_120721976;chr12_120721979;chr12_120722299;chr12_120722885;chr12_120723449
WASF2	17	1.4	EXON;EXON;EXON;EXON;EXON;EXON;EXON;EXON;EXON;EXON;EXON;EXON;EXON;EXON;EXON;EXON;EXON	1.0%_99r;1.3%_80r;1.4%_74r;1.1%_87r;3.2%_63r;1.5%_66r;1.9%_54r;1.3%_77r;2.5%_81r;1.9%_103r;1.0%_105r;1.3%_80r;1.0%_102r;1.0%_97r;1.0%_104r;1.0%_105r;1.0%_97r	chr1_27404421;chr1_27404664;chr1_27405000;chr1_27405387;chr1_27405712;chr1_27405778;chr1_27406001;chr1_27406728;chr1_27406860;chr1_27407694;chr1_27407825;chr1_27408002;chr1_27409773;chr1_27409795;chr1_27409896;chr1_27409913;chr1_27409974
WNK2	17	2.1	EXON;EXON;EXON;EXON;EXON;EXON;EXON;EXON;EXON;EXON;EXON;EXON;EXON;EXON;EXON;EXON;INTRON	3.4%_29r;2.4%_41r;1.9%_54r;1.7%_60r;1.5%_68r;1.8%_55r;1.9%_52r;1.7%_58r;1.8%_56r;1.5%_67r;1.4%_72r;1.7%_60r;2.3%_44r;2.2%_45r;2.3%_43r;2.4%_41r;4.3%_23r	chr9_93184239;chr9_93184330;chr9_93185027;chr9_93185036;chr9_93247756;chr9_93257009;chr9_93257099;chr9_93258956;chr9_93259024;chr9_93259059;chr9_93259097;chr9_93259168;chr9_93267892;chr9_93288794;chr9_93289058;chr9_93297967;chr9_93304363
ZNF398	17	3.4	EXON;EXON;EXON;EXON;EXON;EXON;EXON;EXON;EXON;EXON;EXON;EXON;EXON;EXON;EXON;EXON;EXON	3.0%_33r;5.4%_37r;3.7%_27r;1.9%_52r;3.1%_32r;3.0%_33r;1.9%_54r;4.0%_50r;2.3%_43r;4.8%_21r;3.3%_30r;3.6%_28r;4.8%_21r;3.4%_29r;4.5%_22r;2.0%_50r;2.3%_43r	chr7_149147677;chr7_149147693;chr7_149154152;chr7_149178787;chr7_149178869;chr7_149178998;chr7_149179255;chr7_149179317;chr7_149179397;chr7_149180077;chr7_149180307;chr7_149180359;chr7_149181299;chr7_149181500;chr7_149181873;chr7_149182211;chr7_149182564
ZNF532	17	1.5	EXON;EXON;EXON;EXON;EXON;EXON;EXON;EXON;EXON;EXON;EXON;EXON;EXON;EXON;EXON;EXON;EXON	1.0%_101r;1.7%_118r;1.0%_99r;1.3%_153r;1.6%_126r;1.7%_119r;1.6%_122r;1.7%_117r;2.1%_96r;1.0%_97r;1.1%_93r;1.1%_89r;2.3%_88r;1.7%_116r;2.2%_90r;1.1%_93r;1.3%_77r	chr18_58918509;chr18_58918736;chr18_58918795;chr18_58919116;chr18_58919205;chr18_58919723;chr18_58920060;chr18_58920099;chr18_58920204;chr18_58920208;chr18_58920264;chr18_58920396;chr18_58920425;chr18_58953675;chr18_58984947;chr18_58984967;chr18_58985657
AHDC1	16	3.2	EXON;EXON;EXON;EXON;EXON;EXON;EXON;EXON;EXON;EXON;EXON;EXON;EXON;EXON;EXON;EXON	3.1%_32r;4.5%_22r;2.5%_40r;1.7%_59r;4.5%_44r;2.0%_50r;2.2%_46r;2.4%_41r;2.8%_36r;2.4%_41r;2.0%_51r;3.1%_32r;2.7%_37r;6.1%_33r;4.5%_22r;5.0%_20r	chr1_27547514;chr1_27547759;chr1_27547940;chr1_27548021;chr1_27548247;chr1_27549252;chr1_27549277;chr1_27549315;chr1_27549325;chr1_27549591;chr1_27549652;chr1_27550472;chr1_27550990;chr1_27551068;chr1_27551603;chr1_27551650
AK4	16	1.4	EXON;EXON;EXON;EXON;EXON;EXON;EXON;EXON;EXON;EXON;EXON;EXON;EXON;EXON;EXON;EXON	1.4%_72r;1.9%_53r;2.0%_51r;1.2%_82r;1.1%_88r;1.2%_82r;1.2%_83r;1.3%_78r;1.2%_86r;1.1%_87r;1.1%_92r;1.9%_105r;1.1%_95r;1.0%_99r;1.1%_91r;2.7%_73r	chr1_65227413;chr1_65228589;chr1_65228805;chr1_65229100;chr1_65229173;chr1_65229226;chr1_65229298;chr1_65229586;chr1_65229655;chr1_65229825;chr1_65229947;chr1_65230204;chr1_65231021;chr1_65231113;chr1_65231462;chr1_65231535
ALKBH5	16	1.6	EXON;EXON;EXON;EXON;EXON;EXON;EXON;EXON;EXON;EXON;EXON;EXON;EXON;EXON;EXON;EXON	3.8%_53r;1.7%_58r;2.6%_77r;1.4%_70r;1.5%_65r;1.2%_83r;1.2%_86r;1.6%_125r;1.0%_102r;2.4%_85r;1.1%_87r;1.0%_99r;1.1%_89r;1.1%_88r;1.1%_92r;1.6%_62r	chr17_18183836;chr17_18183855;chr17_18184251;chr17_18184317;chr17_18184410;chr17_18184557;chr17_18184812;chr17_18206933;chr17_18208332;chr17_18208356;chr17_18208363;chr17_18208864;chr17_18208913;chr17_18208995;chr17_18209002;chr17_18209335
ARFGEF1	16	2	EXON;EXON;EXON;EXON;EXON;EXON;EXON;EXON;EXON;EXON;EXON;EXON;EXON;EXON;EXON;EXON	4.5%_22r;1.5%_68r;1.5%_66r;2.4%_82r;1.6%_61r;1.4%_72r;1.4%_71r;1.5%_66r;1.2%_86r;1.2%_81r;1.5%_67r;2.0%_49r;1.4%_69r;2.7%_37r;3.4%_58r;2.7%_37r	chr8_67197756;chr8_67198309;chr8_67198318;chr8_67198374;chr8_67198428;chr8_67198779;chr8_67198881;chr8_67226058;chr8_67227188;chr8_67258221;chr8_67271761;chr8_67271881;chr8_67291970;chr8_67296527;chr8_67343609;chr8_67343685
ATRX	16	3.4	EXON;EXON;EXON;EXON;EXON;EXON;EXON;EXON;EXON;EXON;EXON;EXON;EXON;EXON;EXON;EXON	2.7%_37r;2.6%_39r;3.0%_33r;4.5%_22r;3.8%_26r;4.5%_22r;2.4%_42r;2.0%_51r;2.1%_48r;2.8%_36r;4.2%_24r;3.4%_29r;3.3%_30r;5.6%_36r;5.0%_20r;2.1%_47r	chrX_77506196;chrX_77507661;chrX_77508043;chrX_77508092;chrX_77508245;chrX_77508398;chrX_77557570;chrX_77557615;chrX_77599428;chrX_77681593;chrX_77682815;chrX_77683049;chrX_77683107;chrX_77683357;chrX_77684099;chrX_77684536
ATXN7L3B	16	2.8	EXON;EXON;EXON;EXON;EXON;EXON;EXON;EXON;EXON;EXON;EXON;EXON;EXON;EXON;EXON;EXON	1.1%_184r;1.1%_181r;1.0%_200r;1.3%_75r;1.0%_97r;1.5%_132r;1.6%_123r;7.1%_28r;8.0%_25r;8.3%_24r;2.7%_37r;2.7%_37r;2.6%_39r;1.2%_85r;1.4%_73r;2.6%_77r	chr12_74538067;chr12_74538083;chr12_74538339;chr12_74538548;chr12_74538817;chr12_74539046;chr12_74539594;chr12_74540063;chr12_74540069;chr12_74540071;chr12_74540086;chr12_74540090;chr12_74540098;chr12_74540527;chr12_74540634;chr12_74540687
B3GALT5	16	3.2	EXON;EXON;EXON;EXON;EXON;EXON;EXON;EXON;EXON;EXON;EXON;EXON;EXON;EXON;EXON;EXON	3.0%_33r;3.6%_28r;3.7%_27r;2.0%_51r;2.9%_35r;3.2%_31r;3.0%_33r;5.0%_40r;4.2%_24r;4.7%_43r;3.0%_33r;3.4%_59r;2.1%_47r;3.2%_63r;1.9%_53r;1.7%_58r	chr21_39660778;chr21_39660837;chr21_39661039;chr21_39664361;chr21_39664727;chr21_39665120;chr21_39665353;chr21_39665496;chr21_39665625;chr21_39667127;chr21_39667851;chr21_39668227;chr21_39668581;chr21_39671898;chr21_39672183;chr21_39672188
BAP1	16	1.4	EXON;EXON;EXON;EXON;EXON;EXON;EXON;EXON;EXON;EXON;EXON;EXON;EXON;EXON;EXON;EXON	1.1%_90r;1.1%_90r;1.1%_88r;1.3%_80r;1.1%_90r;1.1%_87r;1.7%_118r;1.4%_138r;1.3%_158r;1.2%_166r;1.0%_97r;2.0%_101r;1.2%_85r;2.0%_98r;2.2%_89r;1.1%_89r	chr3_52401293;chr3_52401299;chr3_52401741;chr3_52401913;chr3_52401942;chr3_52401946;chr3_52402034;chr3_52402220;chr3_52402245;chr3_52402335;chr3_52403255;chr3_52403260;chr3_52403276;chr3_52403850;chr3_52403855;chr3_52405184
BPNT2	16	2.4	EXON;EXON;EXON;EXON;EXON;EXON;EXON;EXON;EXON;EXON;EXON;EXON;EXON;EXON;EXON;EXON	5.6%_36r;1.7%_58r;3.2%_31r;3.2%_31r;2.8%_36r;2.4%_41r;2.9%_34r;2.8%_36r;1.2%_83r;1.3%_80r;1.3%_80r;1.4%_69r;3.2%_62r;2.0%_51r;1.3%_78r;1.4%_74r	chr8_56960152;chr8_56960261;chr8_56960386;chr8_56960587;chr8_56961607;chr8_56961733;chr8_56963839;chr8_56963847;chr8_56993383;chr8_56993394;chr8_56993396;chr8_56993475;chr8_56993483;chr8_56993514;chr8_56993626;chr8_56993657
CARHSP1	16	2	EXON;EXON;EXON;EXON;EXON;EXON;EXON;EXON;EXON;EXON;EXON;EXON;EXON;EXON;EXON;EXON	1.4%_142r;1.7%_60r;1.3%_78r;1.1%_94r;1.2%_84r;1.2%_85r;1.7%_58r;3.3%_30r;3.4%_29r;2.6%_38r;4.2%_24r;2.5%_40r;2.3%_87r;1.1%_94r;1.3%_75r;1.4%_70r	chr16_8853444;chr16_8853814;chr16_8853859;chr16_8853915;chr16_8854033;chr16_8854041;chr16_8854091;chr16_8854210;chr16_8854369;chr16_8854487;chr16_8854556;chr16_8854686;chr16_8854835;chr16_8859290;chr16_8859309;chr16_8859315
CHERP	16	1.5	EXON;EXON;EXON;EXON;EXON;EXON;EXON;EXON;EXON;EXON;EXON;EXON;EXON;EXON;EXON;EXON	1.4%_70r;1.4%_69r;1.2%_86r;1.3%_79r;3.2%_63r;3.6%_56r;2.1%_96r;1.0%_102r;1.0%_104r;1.0%_102r;1.0%_104r;1.1%_93r;1.4%_71r;1.3%_76r;1.2%_85r;1.1%_95r	chr19_16518059;chr19_16518065;chr19_16518250;chr19_16518339;chr19_16518395;chr19_16518511;chr19_16518715;chr19_16518735;chr19_16518800;chr19_16520177;chr19_16525526;chr19_16525570;chr19_16525638;chr19_16529829;chr19_16529877;chr19_16535488
CMIP	16	1.7	EXON;EXON;EXON;EXON;EXON;EXON;EXON;EXON;EXON;EXON;EXON;EXON;EXON;EXON;EXON;EXON	4.1%_49r;1.4%_70r;1.4%_72r;1.0%_99r;1.0%_104r;2.1%_96r;1.4%_74r;1.0%_97r;1.4%_74r;1.2%_82r;2.1%_48r;1.9%_52r;1.4%_72r;1.3%_79r;2.2%_45r;2.3%_43r	chr16_81445297;chr16_81445472;chr16_81445481;chr16_81678317;chr16_81678333;chr16_81678550;chr16_81678595;chr16_81704070;chr16_81710212;chr16_81710352;chr16_81710629;chr16_81710648;chr16_81710836;chr16_81710948;chr16_81711001;chr16_81711189
CNNM3	16	1.9	EXON;EXON;EXON;EXON;EXON;EXON;EXON;EXON;EXON;EXON;EXON;EXON;EXON;EXON;EXON;EXON	1.2%_86r;2.0%_50r;1.9%_52r;1.7%_58r;1.8%_56r;3.2%_62r;1.6%_61r;3.9%_51r;2.0%_51r;1.7%_60r;1.8%_55r;1.9%_54r;1.8%_55r;1.8%_56r;1.4%_70r;1.5%_67r	chr2_96816414;chr2_96816672;chr2_96816723;chr2_96816756;chr2_96816769;chr2_96816858;chr2_96816906;chr2_96817158;chr2_96817468;chr2_96832620;chr2_96832916;chr2_96832925;chr2_96833233;chr2_96833234;chr2_96833308;chr2_96833419
COG8	16	2.4	EXON;EXON;INTRON;INTRON;INTRON;INTRON;INTRON;INTRON;EXON;EXON;EXON;EXON;EXON;EXON;EXON;EXON	4.3%_23r;1.5%_68r;1.7%_59r;1.7%_59r;1.8%_55r;3.8%_52r;1.4%_72r;2.9%_34r;1.7%_60r;2.1%_48r;2.6%_39r;2.1%_48r;3.1%_65r;1.6%_63r;1.8%_57r;5.0%_20r	chr16_69326728;chr16_69329019;chr16_69330210;chr16_69330216;chr16_69330258;chr16_69330321;chr16_69330431;chr16_69330503;chr16_69334561;chr16_69334801;chr16_69335099;chr16_69339178;chr16_69339258;chr16_69339324;chr16_69339347;chr16_69339506
CRKL	16	1.4	EXON;EXON;EXON;EXON;EXON;EXON;EXON;EXON;EXON;EXON;EXON;EXON;EXON;EXON;EXON;EXON	1.6%_124r;1.2%_84r;1.7%_60r;1.2%_81r;2.2%_92r;1.1%_93r;1.5%_68r;1.0%_97r;1.0%_99r;1.2%_86r;1.3%_80r;1.4%_70r;1.3%_80r;1.2%_81r;2.6%_78r;1.3%_80r	chr22_20917986;chr22_20933896;chr22_20950455;chr22_20950498;chr22_20950516;chr22_20950564;chr22_20950906;chr22_20951090;chr22_20951136;chr22_20951207;chr22_20951243;chr22_20951290;chr22_20951389;chr22_20951635;chr22_20951711;chr22_20952149
DCAF8	16	2.1	EXON;EXON;EXON;EXON;EXON;INTRON;INTRON;INTRON;INTRON;EXON;EXON;EXON;EXON;EXON;EXON;EXON	1.5%_66r;1.3%_78r;1.4%_69r;1.8%_55r;1.9%_108r;2.6%_38r;3.0%_33r;4.0%_25r;3.8%_52r;3.4%_89r;1.2%_84r;1.6%_122r;1.1%_90r;1.7%_120r;1.5%_67r;1.5%_65r	chr1_160216358;chr1_160216400;chr1_160216467;chr1_160217031;chr1_160218897;chr1_160219066;chr1_160219088;chr1_160219467;chr1_160220602;chr1_160239750;chr1_160239777;chr1_160240014;chr1_160240135;chr1_160240366;chr1_160262202;chr1_160262221
DICER1	16	2.9	EXON;EXON;EXON;EXON;EXON;EXON;EXON;EXON;EXON;EXON;EXON;EXON;EXON;EXON;EXON;EXON	3.7%_27r;6.5%_31r;3.6%_28r;2.9%_35r;2.0%_51r;2.1%_47r;1.8%_56r;1.5%_66r;2.0%_50r;1.7%_58r;3.4%_29r;3.7%_27r;2.9%_34r;1.9%_52r;4.4%_45r;2.9%_35r	chr14_95086529;chr14_95086963;chr14_95089371;chr14_95090019;chr14_95090533;chr14_95093959;chr14_95096083;chr14_95096225;chr14_95103523;chr14_95103556;chr14_95103711;chr14_95103721;chr14_95103805;chr14_95105219;chr14_95124475;chr14_95124549
DIDO1	16	3.3	EXON;EXON;EXON;EXON;EXON;EXON;EXON;EXON;EXON;EXON;EXON;EXON;EXON;EXON;EXON;EXON	4.5%_22r;4.3%_23r;6.9%_29r;7.1%_28r;3.3%_30r;3.8%_26r;4.5%_22r;4.0%_25r;2.9%_35r;2.1%_48r;2.6%_39r;1.8%_55r;1.1%_94r;1.1%_91r;1.0%_98r;1.9%_103r	chr20_62879475;chr20_62879838;chr20_62888194;chr20_62888421;chr20_62888574;chr20_62889324;chr20_62889523;chr20_62889549;chr20_62893927;chr20_62894057;chr20_62905416;chr20_62905454;chr20_62905827;chr20_62910888;chr20_62911589;chr20_62911604
DMWD	16	2.5	EXON;EXON;EXON;EXON;EXON;EXON;EXON;EXON;EXON;EXON;EXON;EXON;EXON;EXON;EXON;EXON	4.3%_23r;3.8%_26r;2.4%_42r;2.5%_40r;2.1%_47r;3.7%_27r;2.4%_41r;1.5%_65r;2.8%_36r;2.9%_34r;2.2%_93r;1.6%_62r;2.2%_46r;2.1%_47r;1.5%_66r;1.6%_62r	chr19_45783385;chr19_45783490;chr19_45783835;chr19_45783840;chr19_45783907;chr19_45784126;chr19_45785636;chr19_45785710;chr19_45785902;chr19_45786049;chr19_45786195;chr19_45786305;chr19_45786727;chr19_45786750;chr19_45792531;chr19_45792640
DPYSL2	16	1.8	EXON;EXON;EXON;EXON;EXON;EXON;EXON;EXON;EXON;EXON;EXON;EXON;EXON;EXON;EXON;EXON	1.2%_85r;1.0%_98r;2.3%_87r;2.2%_90r;1.2%_84r;1.2%_82r;2.4%_41r;2.6%_39r;1.0%_105r;1.9%_104r;1.4%_71r;1.6%_62r;1.1%_88r;3.6%_56r;1.8%_57r;1.7%_59r	chr8_26583886;chr8_26583927;chr8_26652334;chr8_26653313;chr8_26653354;chr8_26655646;chr8_26656051;chr8_26656286;chr8_26656603;chr8_26656852;chr8_26657012;chr8_26657039;chr8_26657206;chr8_26657475;chr8_26657478;chr8_26657734
FAAP100	16	2	EXON;EXON;EXON;EXON;EXON;EXON;EXON;EXON;EXON;EXON;EXON;EXON;INTRON;EXON;EXON;EXON	2.5%_40r;2.3%_43r;1.3%_77r;1.6%_63r;2.0%_50r;2.2%_46r;1.9%_54r;2.9%_68r;1.3%_80r;1.3%_78r;1.4%_73r;1.8%_55r;3.7%_27r;2.2%_45r;2.7%_37r;1.6%_63r	chr17_81540239;chr17_81540258;chr17_81540818;chr17_81540912;chr17_81547070;chr17_81547122;chr17_81547165;chr17_81547362;chr17_81547409;chr17_81547474;chr17_81547537;chr17_81547621;chr17_81548357;chr17_81549269;chr17_81550693;chr17_81551125
FAM120AOS	16	2.2	EXON;EXON;EXON;EXON;EXON;EXON;EXON;EXON;EXON;EXON;EXON;EXON;EXON;EXON;INTRON;EXON	2.6%_39r;1.8%_55r;3.7%_54r;4.3%_46r;2.2%_45r;2.1%_48r;5.0%_40r;1.9%_52r;1.4%_74r;1.5%_67r;2.3%_87r;1.1%_88r;1.2%_83r;1.3%_79r;1.0%_104r;1.6%_61r	chr9_93446704;chr9_93446917;chr9_93447176;chr9_93447191;chr9_93447322;chr9_93447519;chr9_93447555;chr9_93447626;chr9_93451235;chr9_93451312;chr9_93451376;chr9_93451393;chr9_93451445;chr9_93451452;chr9_93452121;chr9_93452311
FBXO46	16	2.4	EXON;EXON;EXON;EXON;EXON;EXON;EXON;EXON;EXON;EXON;EXON;EXON;EXON;EXON;EXON;EXON	4.2%_24r;2.5%_40r;2.6%_39r;2.2%_45r;2.0%_50r;2.1%_48r;2.3%_44r;2.1%_48r;3.0%_66r;1.4%_71r;1.4%_72r;2.3%_44r;3.3%_61r;1.6%_61r;3.1%_65r;2.7%_37r	chr19_45711523;chr19_45711650;chr19_45711651;chr19_45711729;chr19_45711744;chr19_45711774;chr19_45712027;chr19_45712070;chr19_45712116;chr19_45712168;chr19_45712185;chr19_45712359;chr19_45712436;chr19_45712447;chr19_45712507;chr19_45713157
FGFR2	16	1.3	EXON;EXON;EXON;EXON;EXON;EXON;EXON;EXON;EXON;EXON;EXON;EXON;EXON;EXON;EXON;EXON	1.1%_87r;2.4%_82r;1.6%_61r;1.0%_99r;1.4%_73r;1.3%_153r;1.1%_95r;1.0%_103r;2.4%_83r;1.3%_79r;1.0%_105r;1.0%_101r;1.2%_83r;1.3%_80r;1.0%_99r;1.0%_97r	chr10_121478765;chr10_121478854;chr10_121479826;chr10_121480007;chr10_121496542;chr10_121496678;chr10_121503858;chr10_121515209;chr10_121520006;chr10_121520015;chr10_121520155;chr10_121520161;chr10_121551398;chr10_121593926;chr10_121598046;chr10_121598345
GBA2	16	1.8	EXON;INTRON;EXON;EXON;INTRON;INTRON;EXON;EXON;EXON;EXON;EXON;EXON;EXON;EXON;EXON;EXON	1.5%_135r;4.2%_24r;1.0%_101r;1.0%_103r;2.8%_36r;2.9%_35r;1.0%_97r;1.7%_117r;1.7%_121r;1.6%_125r;1.3%_76r;1.3%_78r;1.2%_83r;2.5%_79r;1.1%_93r;1.7%_117r	chr9_35737355;chr9_35737685;chr9_35737863;chr9_35737891;chr9_35738382;chr9_35738431;chr9_35738763;chr9_35740981;chr9_35741740;chr9_35741872;chr9_35748385;chr9_35748387;chr9_35748456;chr9_35748478;chr9_35748729;chr9_35748941
GET4	16	3.3	EXON;EXON;INTRON;INTRON;INTRON;INTRON;INTRON;INTRON;INTRON;INTRON;INTRON;EXON;EXON;EXON;EXON;EXON	2.0%_51r;1.8%_55r;3.0%_33r;7.4%_27r;2.5%_40r;2.9%_34r;9.5%_21r;4.3%_23r;4.3%_23r;4.3%_23r;4.2%_24r;1.1%_181r;1.1%_184r;1.4%_71r;1.5%_68r;2.0%_51r	chr7_876642;chr7_876659;chr7_877130;chr7_878769;chr7_882477;chr7_882648;chr7_883085;chr7_883323;chr7_883467;chr7_884452;chr7_885637;chr7_892402;chr7_893783;chr7_895848;chr7_895882;chr7_896001
GIGYF1	16	1.6	EXON;EXON;EXON;EXON;EXON;EXON;EXON;EXON;EXON;EXON;EXON;EXON;EXON;EXON;EXON;EXON	2.4%_83r;1.0%_96r;1.8%_109r;1.4%_73r;1.7%_120r;1.1%_95r;1.1%_94r;1.3%_158r;1.0%_99r;1.2%_85r;2.1%_48r;2.3%_43r;2.3%_43r;2.4%_42r;1.3%_79r;1.3%_77r	chr7_100679683;chr7_100679704;chr7_100680001;chr7_100680310;chr7_100681634;chr7_100682448;chr7_100682657;chr7_100683191;chr7_100684059;chr7_100688681;chr7_100688772;chr7_100688796;chr7_100688809;chr7_100688881;chr7_100689343;chr7_100689372
GOLGA3	16	3.5	EXON;EXON;EXON;EXON;EXON;EXON;EXON;EXON;EXON;EXON;EXON;EXON;EXON;EXON;EXON;EXON	4.0%_25r;3.0%_33r;4.3%_23r;2.9%_34r;3.6%_28r;3.4%_29r;3.2%_31r;2.8%_36r;2.7%_37r;2.2%_45r;2.3%_44r;6.3%_32r;3.6%_28r;3.7%_27r;4.0%_25r;4.0%_25r	chr12_132769398;chr12_132771796;chr12_132773171;chr12_132773218;chr12_132782429;chr12_132782455;chr12_132786505;chr12_132796091;chr12_132796105;chr12_132796158;chr12_132796166;chr12_132804790;chr12_132808266;chr12_132816728;chr12_132822047;chr12_132822118
GPR107	16	2.3	EXON;EXON;EXON;EXON;EXON;EXON;EXON;EXON;EXON;EXON;EXON;EXON;EXON;EXON;EXON;EXON	1.4%_74r;2.1%_48r;1.9%_53r;1.9%_52r;1.4%_69r;1.9%_53r;1.8%_55r;4.2%_48r;1.9%_53r;2.2%_45r;2.6%_39r;2.3%_43r;2.6%_38r;1.7%_58r;4.2%_48r;3.4%_29r	chr9_130135705;chr9_130135953;chr9_130136082;chr9_130136317;chr9_130136865;chr9_130137484;chr9_130137513;chr9_130137739;chr9_130138062;chr9_130138307;chr9_130138708;chr9_130138770;chr9_130138909;chr9_130139428;chr9_130139843;chr9_130139954
HIC2	16	3.1	EXON;EXON;EXON;EXON;EXON;EXON;EXON;EXON;EXON;EXON;EXON;EXON;EXON;EXON;EXON;EXON	6.9%_29r;3.2%_31r;2.2%_45r;2.4%_41r;2.0%_50r;3.6%_28r;3.8%_26r;4.8%_21r;2.1%_48r;2.8%_36r;2.7%_37r;2.9%_34r;2.5%_40r;2.4%_41r;3.7%_54r;1.9%_54r	chr22_21445142;chr22_21445399;chr22_21445489;chr22_21446326;chr22_21446602;chr22_21447292;chr22_21447317;chr22_21447523;chr22_21448810;chr22_21448883;chr22_21448936;chr22_21448971;chr22_21449751;chr22_21449964;chr22_21450465;chr22_21450475
HPAT5	16	2	EXON;EXON;INTRON;INTRON;INTRON;INTRON;INTRON;INTRON;INTRON;INTRON;INTRON;INTRON;INTRON;INTRON;INTRON;INTRON	1.0%_99r;1.0%_99r;3.0%_33r;1.8%_57r;3.8%_26r;2.9%_35r;1.9%_54r;1.3%_79r;1.7%_58r;1.7%_58r;1.7%_58r;2.6%_39r;1.6%_62r;1.3%_76r;2.8%_72r;1.4%_74r	chr6_167232514;chr6_167232515;chr6_167233509;chr6_167233801;chr6_167233928;chr6_167234781;chr6_167235073;chr6_167235260;chr6_167235611;chr6_167235672;chr6_167235768;chr6_167235916;chr6_167236160;chr6_167236371;chr6_167236407;chr6_167236442
ICMT	16	1.3	EXON;EXON;EXON;EXON;EXON;EXON;EXON;EXON;EXON;EXON;EXON;EXON;EXON;EXON;EXON;EXON	1.0%_98r;1.0%_96r;1.1%_89r;1.1%_89r;1.0%_96r;1.5%_131r;2.0%_100r;1.1%_91r;1.1%_94r;1.1%_89r;1.1%_90r;1.1%_91r;1.1%_89r;1.9%_54r;1.9%_52r;2.5%_40r	chr1_6221450;chr1_6221947;chr1_6223976;chr1_6224026;chr1_6224819;chr1_6225044;chr1_6225230;chr1_6233512;chr1_6235756;chr1_6235786;chr1_6235791;chr1_6235835;chr1_6235848;chr1_6235893;chr1_6235895;chr1_6235907
INTS1	16	1.4	EXON;EXON;EXON;EXON;EXON;EXON;EXON;EXON;EXON;EXON;EXON;EXON;EXON;EXON;EXON;EXON	2.9%_35r;3.2%_63r;1.1%_87r;1.1%_87r;1.0%_99r;1.2%_171r;2.1%_95r;1.0%_100r;1.2%_85r;1.1%_91r;1.2%_85r;1.1%_90r;1.0%_101r;1.1%_89r;1.0%_97r;1.0%_104r	chr7_1470325;chr7_1470383;chr7_1470408;chr7_1470466;chr7_1470495;chr7_1470670;chr7_1476411;chr7_1477808;chr7_1478783;chr7_1482641;chr7_1482653;chr7_1484106;chr7_1487068;chr7_1493901;chr7_1499080;chr7_1499140
KPNA6	16	2	EXON;EXON;EXON;EXON;EXON;EXON;EXON;EXON;EXON;EXON;EXON;EXON;EXON;EXON;EXON;EXON	2.1%_47r;2.1%_47r;1.7%_59r;2.2%_45r;4.3%_23r;2.8%_36r;1.4%_69r;1.5%_65r;1.6%_64r;1.7%_59r;2.0%_51r;1.3%_78r;1.8%_57r;2.9%_69r;1.3%_77r;1.3%_75r	chr1_32169985;chr1_32170810;chr1_32170998;chr1_32172260;chr1_32172445;chr1_32172801;chr1_32173856;chr1_32173988;chr1_32174417;chr1_32174579;chr1_32174687;chr1_32175298;chr1_32175549;chr1_32175961;chr1_32175996;chr1_32176186
LRP3	16	1.9	EXON;EXON;EXON;EXON;EXON;EXON;EXON;EXON;EXON;EXON;EXON;EXON;EXON;EXON;EXON;EXON	1.4%_74r;1.3%_79r;1.7%_60r;3.6%_28r;3.4%_29r;2.1%_96r;1.5%_65r;1.5%_68r;1.5%_68r;1.7%_59r;1.5%_68r;2.4%_41r;1.8%_55r;2.8%_71r;1.1%_88r;1.5%_68r	chr19_33194500;chr19_33194624;chr19_33194667;chr19_33194726;chr19_33194768;chr19_33204674;chr19_33205439;chr19_33205595;chr19_33205600;chr19_33206009;chr19_33206135;chr19_33206222;chr19_33206309;chr19_33206336;chr19_33207046;chr19_33207319
MAN2C1	16	2	EXON;EXON;EXON;EXON;EXON;EXON;EXON;EXON;EXON;INTRON;EXON;EXON;EXON;INTRON;INTRON;INTRON	2.2%_45r;1.8%_57r;1.0%_99r;1.6%_63r;1.5%_68r;1.2%_83r;1.2%_84r;1.1%_89r;1.0%_101r;2.6%_38r;1.9%_52r;1.0%_102r;1.0%_100r;4.0%_25r;4.8%_21r;4.8%_21r	chr15_75355944;chr15_75356356;chr15_75356804;chr15_75358274;chr15_75358466;chr15_75358737;chr15_75358790;chr15_75359340;chr15_75359392;chr15_75359567;chr15_75360197;chr15_75361053;chr15_75361089;chr15_75363092;chr15_75363226;chr15_75363246
MAP4	16	1.3	EXON;EXON;EXON;EXON;EXON;EXON;EXON;EXON;EXON;EXON;EXON;EXON;EXON;EXON;EXON;EXON	2.5%_40r;2.2%_45r;1.4%_139r;1.1%_179r;1.3%_149r;1.0%_104r;1.0%_104r;1.5%_135r;1.7%_120r;1.0%_105r;1.2%_169r;1.1%_188r;1.0%_195r;1.2%_162r;1.3%_154r;1.0%_204r	chr3_47850758;chr3_47850774;chr3_47851182;chr3_47851860;chr3_47852094;chr3_47852144;chr3_47852150;chr3_47852494;chr3_47852548;chr3_47852639;chr3_47852762;chr3_47852806;chr3_47852967;chr3_47870994;chr3_47872093;chr3_47875762
MED25	16	1.9	EXON;EXON;EXON;EXON;EXON;EXON;EXON;EXON;EXON;EXON;EXON;EXON;EXON;EXON;EXON;EXON	1.1%_95r;1.7%_116r;1.0%_104r;1.1%_92r;1.1%_94r;8.2%_85r;1.1%_89r;1.1%_91r;1.1%_88r;1.4%_71r;1.2%_83r;1.1%_95r;1.0%_97r;1.1%_93r;2.6%_78r;4.3%_23r	chr19_49829853;chr19_49830754;chr19_49830763;chr19_49830858;chr19_49830877;chr19_49835011;chr19_49835016;chr19_49835043;chr19_49835083;chr19_49835108;chr19_49835118;chr19_49835857;chr19_49835924;chr19_49836226;chr19_49836265;chr19_49840114
MEX3C	16	2.1	EXON;EXON;EXON;EXON;EXON;EXON;EXON;EXON;EXON;EXON;EXON;EXON;EXON;EXON;EXON;EXON	1.6%_64r;1.6%_64r;1.7%_58r;3.6%_55r;3.5%_57r;1.1%_90r;1.4%_71r;1.3%_75r;1.2%_83r;1.2%_84r;2.4%_82r;1.1%_94r;1.5%_66r;1.9%_52r;2.2%_45r;5.7%_35r	chr18_51175793;chr18_51175865;chr18_51175897;chr18_51175934;chr18_51176121;chr18_51176661;chr18_51176712;chr18_51177060;chr18_51177202;chr18_51177552;chr18_51196577;chr18_51196697;chr18_51196743;chr18_51197133;chr18_51197210;chr18_51197260
NCAPD3	16	1.9	EXON;EXON;EXON;EXON;EXON;EXON;EXON;EXON;EXON;EXON;EXON;EXON;INTRON;INTRON;INTRON;INTRON	2.2%_45r;2.2%_46r;2.3%_43r;1.5%_66r;1.4%_69r;1.4%_73r;1.5%_65r;2.4%_41r;1.4%_69r;2.4%_84r;1.2%_86r;1.3%_77r;3.7%_27r;2.4%_41r;1.8%_55r;1.9%_54r	chr11_134151005;chr11_134151074;chr11_134158351;chr11_134158404;chr11_134158424;chr11_134158448;chr11_134159926;chr11_134168155;chr11_134185378;chr11_134192744;chr11_134192748;chr11_134192777;chr11_134224809;chr11_134224922;chr11_134225018;chr11_134225036
NCK2	16	1.7	EXON;EXON;EXON;EXON;EXON;EXON;EXON;EXON;EXON;EXON;EXON;EXON;EXON;EXON;EXON;EXON	1.2%_84r;2.3%_86r;1.0%_97r;1.5%_136r;2.5%_119r;1.9%_105r;1.1%_94r;1.6%_122r;1.8%_112r;1.8%_112r;1.1%_94r;1.0%_103r;1.8%_113r;1.1%_87r;1.2%_84r;5.0%_20r	chr2_105745025;chr2_105745041;chr2_105816556;chr2_105881342;chr2_105881413;chr2_105881448;chr2_105881510;chr2_105881560;chr2_105881992;chr2_105893134;chr2_105893373;chr2_105893521;chr2_105893528;chr2_105893576;chr2_105893611;chr2_105893704
NYNRIN	16	2.6	EXON;EXON;EXON;EXON;EXON;EXON;EXON;EXON;EXON;EXON;EXON;EXON;EXON;EXON;EXON;EXON	3.0%_33r;4.8%_21r;4.0%_25r;3.2%_31r;2.4%_41r;2.3%_43r;4.8%_42r;1.6%_63r;1.8%_56r;2.0%_49r;2.6%_38r;1.3%_75r;2.7%_73r;1.1%_87r;2.5%_40r;2.1%_48r	chr14_24409277;chr14_24409566;chr14_24409714;chr14_24415393;chr14_24415556;chr14_24415607;chr14_24415612;chr14_24416642;chr14_24416927;chr14_24416966;chr14_24417014;chr14_24417256;chr14_24417262;chr14_24417344;chr14_24417731;chr14_24418523
OTUD5	16	2.5	EXON;EXON;EXON;EXON;EXON;EXON;EXON;EXON;EXON;EXON;EXON;EXON;EXON;INTRON;INTRON;INTRON	1.9%_52r;2.2%_46r;4.9%_41r;1.1%_95r;1.0%_101r;1.1%_95r;2.6%_78r;1.2%_83r;1.0%_97r;2.9%_35r;6.1%_33r;2.0%_50r;1.9%_54r;3.7%_27r;3.6%_28r;3.4%_29r	chrX_48922515;chrX_48922562;chrX_48922606;chrX_48922929;chrX_48922997;chrX_48923250;chrX_48925862;chrX_48934554;chrX_48934741;chrX_48957111;chrX_48957206;chrX_48957272;chrX_48957387;chrX_48957665;chrX_48957811;chrX_48957979
PCDH1	16	2.1	EXON;EXON;EXON;EXON;EXON;EXON;EXON;EXON;EXON;EXON;EXON;EXON;EXON;EXON;EXON;EXON	4.0%_25r;4.3%_46r;1.6%_61r;3.2%_63r;1.2%_82r;1.3%_79r;1.3%_76r;5.4%_37r;1.0%_96r;1.3%_75r;1.1%_95r;1.0%_103r;1.1%_89r;1.2%_85r;2.0%_51r;2.3%_43r	chr5_141853561;chr5_141853892;chr5_141854020;chr5_141854025;chr5_141854195;chr5_141854200;chr5_141854315;chr5_141863220;chr5_141863860;chr5_141864397;chr5_141868764;chr5_141868882;chr5_141869102;chr5_141869297;chr5_141878285;chr5_141878318
PCDHGA11	16	2.6	INTRON;INTRON;INTRON;INTRON;EXON;EXON;EXON;EXON;EXON;EXON;EXON;EXON;EXON;EXON;EXON;EXON	8.0%_25r;4.2%_24r;7.7%_26r;3.4%_29r;1.1%_95r;3.6%_55r;2.1%_48r;2.0%_51r;1.3%_79r;1.3%_79r;1.3%_152r;1.2%_83r;1.3%_80r;1.1%_94r;1.0%_102r;1.8%_57r	chr5_141476208;chr5_141476738;chr5_141476763;chr5_141477325;chr5_141511094;chr5_141511331;chr5_141511491;chr5_141511695;chr5_141512124;chr5_141512325;chr5_141512461;chr5_141512571;chr5_141512591;chr5_141512702;chr5_141512773;chr5_141512849
PCDHGA12	16	2.6	INTRON;INTRON;INTRON;INTRON;EXON;EXON;EXON;EXON;EXON;EXON;EXON;EXON;EXON;EXON;EXON;EXON	8.0%_25r;4.2%_24r;7.7%_26r;3.4%_29r;1.1%_95r;3.6%_55r;2.1%_48r;2.0%_51r;1.3%_79r;1.3%_79r;1.3%_152r;1.2%_83r;1.3%_80r;1.1%_94r;1.0%_102r;1.8%_57r	chr5_141476208;chr5_141476738;chr5_141476763;chr5_141477325;chr5_141511094;chr5_141511331;chr5_141511491;chr5_141511695;chr5_141512124;chr5_141512325;chr5_141512461;chr5_141512571;chr5_141512591;chr5_141512702;chr5_141512773;chr5_141512849
PCDHGC3	16	2.6	EXON;EXON;EXON;EXON;EXON;EXON;EXON;EXON;EXON;EXON;EXON;EXON;EXON;EXON;EXON;EXON	8.0%_25r;4.2%_24r;7.7%_26r;3.4%_29r;1.1%_95r;3.6%_55r;2.1%_48r;2.0%_51r;1.3%_79r;1.3%_79r;1.3%_152r;1.2%_83r;1.3%_80r;1.1%_94r;1.0%_102r;1.8%_57r	chr5_141476208;chr5_141476738;chr5_141476763;chr5_141477325;chr5_141511094;chr5_141511331;chr5_141511491;chr5_141511695;chr5_141512124;chr5_141512325;chr5_141512461;chr5_141512571;chr5_141512591;chr5_141512702;chr5_141512773;chr5_141512849
PHLDA1	16	1.9	EXON;EXON;EXON;EXON;EXON;EXON;EXON;EXON;EXON;EXON;EXON;EXON;EXON;EXON;EXON;EXON	2.6%_39r;2.9%_35r;5.3%_38r;2.3%_44r;2.7%_37r;1.4%_70r;1.3%_79r;1.9%_103r;1.2%_166r;1.0%_191r;1.3%_152r;1.5%_65r;2.0%_50r;1.0%_103r;1.4%_142r;1.4%_146r	chr12_76025665;chr12_76025991;chr12_76026021;chr12_76026789;chr12_76027131;chr12_76029095;chr12_76029143;chr12_76029888;chr12_76030518;chr12_76030769;chr12_76030956;chr12_76031112;chr12_76031150;chr12_76031226;chr12_76031326;chr12_76031433
PITPNA	16	1.7	EXON;EXON;EXON;EXON;EXON;EXON;EXON;EXON;EXON;EXON;EXON;EXON;EXON;EXON;EXON;EXON	3.6%_28r;2.9%_35r;1.3%_80r;2.5%_79r;1.3%_80r;1.3%_75r;1.5%_68r;1.2%_83r;2.3%_86r;1.2%_82r;1.3%_77r;1.0%_105r;1.0%_105r;1.6%_123r;1.7%_119r;1.1%_87r	chr17_1518115;chr17_1518179;chr17_1518883;chr17_1518926;chr17_1518957;chr17_1518982;chr17_1519531;chr17_1519799;chr17_1519992;chr17_1520049;chr17_1520254;chr17_1520352;chr17_1520445;chr17_1520528;chr17_1553115;chr17_1562594
POLE	16	1.6	EXON;EXON;EXON;EXON;EXON;EXON;EXON;EXON;EXON;EXON;EXON;EXON;EXON;EXON;EXON;EXON	1.7%_59r;1.3%_80r;1.2%_84r;1.9%_103r;1.0%_98r;1.4%_73r;2.4%_82r;1.6%_62r;1.5%_66r;1.5%_65r;1.1%_87r;1.7%_60r;1.5%_67r;2.7%_75r;1.3%_77r;1.6%_61r	chr12_132623965;chr12_132624173;chr12_132624231;chr12_132624483;chr12_132624580;chr12_132626155;chr12_132626240;chr12_132641668;chr12_132641715;chr12_132642343;chr12_132642630;chr12_132649729;chr12_132659333;chr12_132659388;chr12_132659451;chr12_132672730
POU2F1	16	3.7	EXON;EXON;EXON;EXON;EXON;EXON;EXON;EXON;EXON;EXON;EXON;EXON;EXON;EXON;EXON;EXON	3.0%_33r;8.7%_23r;5.0%_20r;4.2%_24r;3.2%_31r;2.2%_45r;2.6%_39r;3.1%_32r;3.6%_28r;1.6%_64r;1.5%_67r;3.2%_31r;3.3%_30r;4.2%_24r;3.3%_30r;6.7%_30r	chr1_167415674;chr1_167415716;chr1_167417291;chr1_167420786;chr1_167421634;chr1_167422447;chr1_167423158;chr1_167423203;chr1_167423322;chr1_167424380;chr1_167424443;chr1_167424840;chr1_167424900;chr1_167426171;chr1_167426531;chr1_167427072
RAVER1	16	1.6	EXON;EXON;EXON;EXON;EXON;EXON;EXON;EXON;EXON;EXON;EXON;EXON;EXON;EXON;EXON;EXON	1.9%_54r;1.7%_60r;1.6%_63r;1.5%_66r;1.6%_128r;1.0%_104r;1.8%_114r;1.9%_106r;2.0%_50r;1.4%_71r;1.3%_79r;1.3%_76r;1.6%_61r;1.6%_61r;1.5%_132r;1.8%_111r	chr19_10316347;chr19_10316357;chr19_10316358;chr19_10316370;chr19_10316487;chr19_10316648;chr19_10316849;chr19_10316870;chr19_10317132;chr19_10317243;chr19_10320673;chr19_10320724;chr19_10320819;chr19_10320820;chr19_10323529;chr19_10329037
RECQL4	16	1.7	EXON;EXON;EXON;EXON;EXON;EXON;EXON;EXON;EXON;EXON;EXON;EXON;EXON;EXON;EXON;EXON	1.4%_71r;1.1%_87r;1.0%_97r;2.4%_84r;1.0%_100r;1.1%_90r;1.4%_70r;1.7%_58r;1.2%_83r;1.3%_78r;1.3%_80r;4.1%_74r;1.4%_74r;2.6%_77r;1.6%_64r;2.4%_42r	chr8_144511445;chr8_144511497;chr8_144511550;chr8_144511992;chr8_144512040;chr8_144512253;chr8_144512449;chr8_144512914;chr8_144513088;chr8_144513431;chr8_144513446;chr8_144513702;chr8_144514219;chr8_144514240;chr8_144515990;chr8_144516599
SBF1	16	1.7	EXON;EXON;EXON;EXON;EXON;EXON;EXON;EXON;EXON;EXON;EXON;EXON;EXON;EXON;EXON;EXON	3.2%_31r;1.2%_83r;2.3%_86r;1.2%_85r;1.0%_104r;1.3%_76r;1.4%_70r;1.1%_92r;1.3%_76r;1.1%_92r;1.5%_68r;1.0%_104r;1.9%_108r;1.4%_72r;3.1%_64r;2.7%_73r	chr22_50445789;chr22_50447025;chr22_50448262;chr22_50448272;chr22_50454587;chr22_50455257;chr22_50455266;chr22_50455286;chr22_50456256;chr22_50456542;chr22_50459570;chr22_50460069;chr22_50460126;chr22_50462319;chr22_50462331;chr22_50462398
SBK1	16	1.8	EXON;EXON;EXON;EXON;EXON;EXON;EXON;EXON;EXON;EXON;EXON;EXON;EXON;EXON;EXON;EXON	3.8%_26r;3.7%_27r;1.9%_52r;1.6%_63r;1.9%_108r;1.7%_120r;1.6%_126r;1.4%_144r;1.5%_133r;1.2%_170r;1.1%_93r;1.8%_110r;1.4%_148r;1.4%_145r;2.3%_87r;1.2%_81r	chr16_28292555;chr16_28292558;chr16_28292587;chr16_28292606;chr16_28292658;chr16_28292833;chr16_28293143;chr16_28317500;chr16_28319150;chr16_28320239;chr16_28321104;chr16_28321900;chr16_28322726;chr16_28322821;chr16_28323723;chr16_28323727
SEC14L1	16	2.2	EXON;EXON;EXON;EXON;EXON;EXON;EXON;EXON;EXON;EXON;EXON;EXON;EXON;EXON;EXON;EXON	1.8%_56r;1.7%_59r;1.5%_68r;1.2%_85r;1.1%_93r;1.3%_76r;1.4%_73r;6.1%_33r;1.5%_67r;1.4%_69r;3.4%_29r;4.5%_22r;4.2%_24r;1.2%_83r;1.1%_87r;1.2%_83r	chr17_77194737;chr17_77194760;chr17_77194816;chr17_77213387;chr17_77213423;chr17_77213990;chr17_77213996;chr17_77214269;chr17_77214484;chr17_77214500;chr17_77214988;chr17_77215106;chr17_77215164;chr17_77216636;chr17_77216669;chr17_77216710
SFPQ	16	1.4	INTRON;INTRON;INTRON;INTRON;INTRON;INTRON;INTRON;INTRON;INTRON;INTRON;EXON;EXON;EXON;INTRON;INTRON;INTRON	1.1%_89r;1.1%_89r;1.1%_90r;1.0%_104r;1.3%_150r;1.4%_144r;1.2%_164r;1.6%_124r;1.0%_98r;1.0%_98r;3.3%_30r;1.1%_183r;1.0%_315r;2.6%_39r;1.2%_86r;1.1%_87r	chr1_35179035;chr1_35179796;chr1_35179897;chr1_35180613;chr1_35180676;chr1_35181043;chr1_35181251;chr1_35181671;chr1_35181764;chr1_35182869;chr1_35183239;chr1_35183694;chr1_35184239;chr1_35185827;chr1_35186279;chr1_35186351
SMAD5	16	3.2	EXON;EXON;EXON;EXON;EXON;EXON;EXON;EXON;EXON;EXON;EXON;EXON;EXON;EXON;EXON;EXON	3.5%_57r;1.7%_60r;3.4%_58r;6.1%_33r;2.9%_35r;5.0%_40r;2.6%_38r;1.9%_52r;2.6%_39r;2.5%_40r;5.6%_36r;1.9%_52r;2.6%_39r;2.0%_49r;2.1%_47r;4.3%_23r	chr5_136153706;chr5_136153996;chr5_136161032;chr5_136172524;chr5_136178842;chr5_136179031;chr5_136179098;chr5_136179164;chr5_136179639;chr5_136179692;chr5_136179772;chr5_136181087;chr5_136181412;chr5_136181501;chr5_136181880;chr5_136182226
SORT1	16	2.1	EXON;EXON;EXON;EXON;EXON;EXON;EXON;EXON;EXON;EXON;EXON;EXON;EXON;EXON;EXON;EXON	1.9%_52r;1.9%_54r;2.0%_50r;1.7%_58r;2.2%_46r;2.4%_42r;1.5%_66r;2.6%_39r;5.0%_20r;1.4%_70r;1.5%_68r;2.5%_40r;1.8%_57r;1.6%_64r;1.5%_66r;1.9%_54r	chr1_109309894;chr1_109309897;chr1_109310780;chr1_109311096;chr1_109311122;chr1_109311632;chr1_109313216;chr1_109313408;chr1_109313900;chr1_109323020;chr1_109324912;chr1_109325061;chr1_109340852;chr1_109397705;chr1_109397811;chr1_109397848
SREBF1	16	1.4	EXON;EXON;EXON;EXON;EXON;EXON;EXON;EXON;EXON;EXON;EXON;EXON;EXON;EXON;EXON;EXON	1.7%_60r;1.8%_57r;1.7%_60r;1.0%_99r;1.0%_98r;1.0%_100r;1.0%_99r;1.4%_146r;1.5%_132r;1.0%_105r;1.3%_75r;1.2%_81r;1.0%_101r;2.9%_70r;1.7%_59r;1.3%_75r	chr17_17812263;chr17_17812269;chr17_17812293;chr17_17812431;chr17_17812437;chr17_17812596;chr17_17813597;chr17_17817451;chr17_17817716;chr17_17817820;chr17_17819546;chr17_17819559;chr17_17819709;chr17_17820134;chr17_17820236;chr17_17820484
THOP1	16	1.8	EXON;EXON;EXON;INTRON;EXON;EXON;EXON;EXON;EXON;EXON;INTRON;EXON;EXON;EXON;EXON;EXON	4.3%_23r;1.3%_158r;1.4%_146r;4.2%_24r;1.5%_130r;1.2%_86r;1.1%_88r;1.0%_105r;1.0%_96r;1.0%_98r;3.6%_28r;1.0%_96r;1.0%_97r;1.6%_64r;1.5%_65r;1.8%_57r	chr19_2785568;chr19_2790512;chr19_2790540;chr19_2806908;chr19_2806953;chr19_2807546;chr19_2807556;chr19_2807766;chr19_2811627;chr19_2811631;chr19_2811980;chr19_2813153;chr19_2813289;chr19_2813406;chr19_2813413;chr19_2813472
TP53BP1	16	3.4	EXON;EXON;EXON;EXON;EXON;EXON;EXON;EXON;EXON;EXON;EXON;EXON;EXON;EXON;EXON;EXON	4.3%_46r;5.9%_34r;8.0%_25r;1.9%_53r;2.6%_76r;1.9%_53r;2.3%_44r;2.3%_43r;2.3%_43r;1.6%_63r;1.7%_58r;2.7%_37r;4.9%_41r;4.5%_22r;3.8%_26r;3.0%_33r	chr15_43403768;chr15_43405419;chr15_43406444;chr15_43407490;chr15_43407980;chr15_43408995;chr15_43413266;chr15_43415692;chr15_43415696;chr15_43420474;chr15_43420559;chr15_43422023;chr15_43432316;chr15_43455995;chr15_43456398;chr15_43457124
VPS18	16	2.7	EXON;EXON;EXON;EXON;EXON;EXON;EXON;EXON;EXON;EXON;EXON;EXON;EXON;EXON;EXON;EXON	2.8%_36r;2.3%_43r;3.1%_32r;2.2%_46r;2.8%_36r;3.0%_33r;2.0%_51r;2.0%_50r;2.1%_47r;2.2%_45r;3.3%_30r;5.6%_36r;1.8%_57r;4.8%_42r;1.9%_53r;1.9%_52r	chr15_40894734;chr15_40894806;chr15_40899294;chr15_40899438;chr15_40899541;chr15_40899559;chr15_40900098;chr15_40900100;chr15_40900251;chr15_40900281;chr15_40900628;chr15_40900688;chr15_40902858;chr15_40903442;chr15_40903512;chr15_40903584
ZBTB39	16	3.8	EXON;EXON;EXON;EXON;EXON;EXON;EXON;EXON;EXON;EXON;EXON;EXON;EXON;EXON;EXON;EXON	7.4%_27r;2.6%_39r;3.1%_32r;3.3%_30r;3.7%_27r;2.7%_37r;3.3%_30r;3.3%_30r;3.7%_27r;7.4%_27r;2.5%_40r;3.7%_27r;1.8%_57r;3.3%_30r;3.7%_27r;4.5%_22r	chr12_56999172;chr12_56999904;chr12_57000111;chr12_57000116;chr12_57000151;chr12_57000211;chr12_57000350;chr12_57000827;chr12_57000848;chr12_57002226;chr12_57002983;chr12_57003463;chr12_57003787;chr12_57004216;chr12_57004271;chr12_57004521
ZIC3	16	1.7	EXON;EXON;EXON;EXON;EXON;EXON;EXON;EXON;EXON;EXON;EXON;EXON;EXON;EXON;EXON;EXON	3.0%_66r;4.1%_49r;1.0%_103r;1.0%_102r;1.9%_106r;2.0%_102r;1.2%_84r;1.3%_75r;1.4%_74r;1.0%_97r;1.5%_65r;1.1%_91r;1.5%_68r;1.5%_68r;1.4%_74r;2.7%_73r	chrX_137566308;chrX_137566359;chrX_137566667;chrX_137566675;chrX_137566687;chrX_137566846;chrX_137566917;chrX_137566944;chrX_137566985;chrX_137567058;chrX_137567558;chrX_137569020;chrX_137570181;chrX_137570198;chrX_137570227;chrX_137570304
ZMYM2	16	1.8	EXON;EXON;EXON;EXON;EXON;EXON;INTRON;INTRON;EXON;EXON;EXON;EXON;EXON;EXON;EXON;EXON	2.0%_98r;1.8%_109r;1.4%_74r;1.5%_67r;1.0%_105r;2.1%_97r;3.3%_30r;3.3%_30r;1.4%_141r;1.2%_169r;1.0%_103r;1.3%_78r;1.4%_73r;1.2%_81r;1.0%_99r;3.6%_56r	chr13_19993326;chr13_19993502;chr13_19993619;chr13_19993728;chr13_20005162;chr13_20006379;chr13_20020499;chr13_20025700;chr13_20036879;chr13_20051556;chr13_20067350;chr13_20086150;chr13_20086228;chr13_20086488;chr13_20086582;chr13_20088475
ZNF598	16	1.7	EXON;EXON;EXON;EXON;EXON;EXON;EXON;EXON;EXON;EXON;EXON;EXON;EXON;EXON;EXON;EXON	1.4%_72r;1.5%_68r;1.3%_75r;1.3%_79r;1.4%_73r;1.8%_57r;2.4%_42r;1.9%_52r;1.9%_53r;1.9%_54r;1.9%_53r;1.8%_57r;1.7%_58r;1.3%_78r;1.7%_60r;2.5%_40r	chr16_1998228;chr16_1998274;chr16_1998296;chr16_1998468;chr16_1998723;chr16_1998771;chr16_1999627;chr16_1999680;chr16_1999697;chr16_1999703;chr16_1999972;chr16_2000178;chr16_2000199;chr16_2001038;chr16_2002222;chr16_2002642
ABI2	15	2.2	EXON;EXON;EXON;EXON;EXON;EXON;EXON;EXON;EXON;EXON;EXON;EXON;EXON;EXON;EXON	5.1%_59r;1.5%_134r;1.1%_87r;3.2%_31r;4.5%_66r;1.8%_57r;1.5%_68r;1.4%_74r;1.6%_64r;2.0%_49r;1.9%_53r;1.3%_75r;2.3%_87r;2.2%_45r;1.7%_58r	chr2_203328416;chr2_203402670;chr2_203427222;chr2_203427520;chr2_203427875;chr2_203427933;chr2_203428714;chr2_203428734;chr2_203429560;chr2_203429704;chr2_203430374;chr2_203430535;chr2_203430573;chr2_203431815;chr2_203431954
AGPAT4	15	2.8	EXON;EXON;EXON;EXON;EXON;EXON;EXON;EXON;EXON;EXON;EXON;EXON;EXON;EXON;EXON	4.7%_43r;4.5%_22r;4.5%_22r;6.9%_29r;3.1%_32r;2.6%_38r;2.4%_41r;2.3%_43r;3.6%_28r;1.3%_76r;1.0%_98r;1.0%_102r;1.6%_125r;1.1%_91r;1.2%_82r	chr6_161130301;chr6_161131144;chr6_161131840;chr6_161133190;chr6_161133679;chr6_161133774;chr6_161133920;chr6_161134860;chr6_161135602;chr6_161136322;chr6_161136351;chr6_161136439;chr6_161153497;chr6_161154225;chr6_161166361
ANKRD52	15	3.2	EXON;EXON;EXON;EXON;EXON;EXON;EXON;EXON;EXON;EXON;EXON;EXON;EXON;EXON;EXON	3.4%_29r;5.1%_39r;1.9%_52r;4.8%_42r;1.4%_74r;3.3%_61r;2.0%_50r;2.0%_49r;1.5%_68r;5.6%_36r;2.9%_34r;3.7%_27r;1.8%_56r;4.2%_24r;4.2%_24r	chr12_56238029;chr12_56238068;chr12_56238191;chr12_56238838;chr12_56239012;chr12_56239047;chr12_56239934;chr12_56240273;chr12_56240813;chr12_56241735;chr12_56242148;chr12_56242400;chr12_56242884;chr12_56243120;chr12_56243135
ARHGAP1	15	1.7	EXON;EXON;EXON;EXON;EXON;EXON;EXON;EXON;EXON;EXON;EXON;EXON;EXON;EXON;EXON	2.6%_38r;2.7%_75r;1.1%_91r;1.1%_95r;2.6%_76r;2.0%_102r;1.2%_85r;1.8%_109r;1.0%_99r;1.3%_80r;1.6%_63r;1.3%_79r;2.4%_85r;1.2%_81r;1.3%_78r	chr11_46677220;chr11_46677325;chr11_46677417;chr11_46677440;chr11_46677590;chr11_46677675;chr11_46678209;chr11_46678301;chr11_46678402;chr11_46678515;chr11_46678622;chr11_46678791;chr11_46678824;chr11_46678841;chr11_46678894
ATG4B	15	2.5	EXON;INTRON;EXON;EXON;EXON;EXON;INTRON;EXON;EXON;INTRON;INTRON;INTRON;EXON;EXON;EXON	1.5%_137r;4.8%_21r;1.1%_95r;1.1%_88r;1.3%_78r;3.2%_63r;3.2%_31r;2.5%_80r;2.3%_86r;2.4%_42r;3.6%_28r;3.4%_29r;1.2%_165r;1.2%_84r;4.0%_25r	chr2_241666804;chr2_241666934;chr2_241668612;chr2_241668628;chr2_241668647;chr2_241668675;chr2_241670349;chr2_241670767;chr2_241671331;chr2_241671791;chr2_241671976;chr2_241672087;chr2_241672252;chr2_241672539;chr2_241673441
CCND2	15	2.3	EXON;EXON;EXON;EXON;EXON;EXON;EXON;EXON;EXON;EXON;EXON;EXON;EXON;EXON;EXON	2.1%_47r;1.5%_68r;1.7%_58r;2.0%_49r;4.2%_24r;2.0%_51r;1.7%_60r;1.6%_63r;2.6%_39r;2.6%_39r;2.4%_41r;2.9%_35r;3.2%_62r;2.1%_48r;2.4%_42r	chr12_4274003;chr12_4274158;chr12_4288854;chr12_4299868;chr12_4300558;chr12_4302429;chr12_4302947;chr12_4302959;chr12_4303327;chr12_4303728;chr12_4303950;chr12_4304437;chr12_4304568;chr12_4304712;chr12_4304755
CDC42SE1	15	1.8	EXON;EXON;EXON;EXON;EXON;EXON;EXON;EXON;EXON;EXON;EXON;EXON;EXON;INTRON;INTRON	2.6%_39r;1.1%_94r;1.7%_59r;1.8%_57r;1.6%_63r;2.0%_51r;1.8%_56r;1.6%_63r;1.2%_81r;1.1%_90r;1.0%_96r;1.0%_96r;1.0%_104r;4.2%_24r;4.0%_25r	chr1_151051538;chr1_151051789;chr1_151052347;chr1_151052415;chr1_151052594;chr1_151052618;chr1_151052644;chr1_151052698;chr1_151052795;chr1_151053025;chr1_151053167;chr1_151053177;chr1_151055102;chr1_151055275;chr1_151055667
CDS2	15	3.8	EXON;EXON;EXON;EXON;EXON;EXON;EXON;EXON;EXON;EXON;EXON;EXON;EXON;EXON;EXON	1.3%_75r;2.4%_42r;2.3%_43r;2.5%_40r;2.0%_51r;2.0%_49r;2.9%_35r;8.7%_23r;4.0%_25r;4.8%_21r;6.1%_33r;2.5%_40r;4.8%_21r;7.7%_26r;3.2%_31r	chr20_5190130;chr20_5190772;chr20_5191054;chr20_5191082;chr20_5191133;chr20_5191147;chr20_5191531;chr20_5192898;chr20_5192925;chr20_5193810;chr20_5194202;chr20_5195193;chr20_5195768;chr20_5197390;chr20_5197458
CPSF7	15	1.4	EXON;EXON;EXON;EXON;EXON;EXON;EXON;EXON;EXON;EXON;EXON;EXON;EXON;EXON;EXON	2.2%_45r;2.0%_51r;1.3%_80r;1.1%_90r;1.1%_91r;1.0%_103r;1.0%_101r;2.1%_96r;1.3%_78r;1.4%_73r;1.0%_96r;1.4%_140r;1.8%_114r;1.4%_72r;1.3%_75r	chr11_61402991;chr11_61403094;chr11_61403859;chr11_61403972;chr11_61404041;chr11_61404110;chr11_61404113;chr11_61404372;chr11_61404444;chr11_61404460;chr11_61404531;chr11_61404666;chr11_61411095;chr11_61416250;chr11_61416300
CREB3L2	15	3	EXON;EXON;EXON;EXON;EXON;EXON;EXON;EXON;EXON;EXON;EXON;EXON;EXON;EXON;EXON	2.3%_43r;2.2%_46r;2.8%_36r;2.4%_41r;3.3%_30r;2.9%_35r;2.8%_36r;4.5%_22r;2.1%_47r;2.4%_42r;3.4%_29r;5.0%_20r;2.9%_34r;4.0%_50r;2.1%_48r	chr7_137875331;chr7_137875603;chr7_137875969;chr7_137876669;chr7_137876928;chr7_137877342;chr7_137877521;chr7_137877614;chr7_137878138;chr7_137878149;chr7_137878793;chr7_137878882;chr7_137879320;chr7_138001710;chr7_138001878
CTDSPL	15	2.4	EXON;EXON;EXON;EXON;EXON;EXON;EXON;EXON;EXON;EXON;EXON;EXON;EXON;EXON;EXON	4.8%_21r;3.7%_27r;1.1%_87r;1.1%_88r;1.1%_89r;2.1%_47r;1.8%_57r;1.7%_60r;3.4%_59r;2.6%_39r;2.2%_45r;2.2%_46r;2.6%_38r;2.6%_39r;2.4%_41r	chr3_37862172;chr3_37947153;chr3_37980793;chr3_37980799;chr3_37980819;chr3_37980901;chr3_37981857;chr3_37981912;chr3_37981967;chr3_37982280;chr3_37982773;chr3_37983774;chr3_37983833;chr3_37983843;chr3_37984121
CYBC1	15	1.6	EXON;EXON;EXON;EXON;EXON;EXON;EXON;EXON;EXON;EXON;EXON;EXON;EXON;EXON;EXON	1.1%_88r;1.2%_85r;1.1%_90r;1.3%_78r;1.2%_82r;1.2%_86r;2.4%_83r;1.4%_70r;1.8%_56r;1.5%_67r;1.4%_73r;1.1%_93r;1.2%_86r;2.5%_80r;3.8%_26r	chr17_82442890;chr17_82442906;chr17_82443008;chr17_82443293;chr17_82443347;chr17_82443359;chr17_82443438;chr17_82443578;chr17_82443683;chr17_82443704;chr17_82443783;chr17_82443975;chr17_82444495;chr17_82444505;chr17_82449715
CYHR1	15	3.2	EXON;EXON;EXON;INTRON;INTRON;INTRON;INTRON;EXON;EXON;EXON;EXON;EXON;EXON;EXON;EXON	4.2%_24r;7.1%_28r;4.5%_22r;2.6%_38r;1.8%_55r;6.5%_31r;2.8%_36r;1.1%_92r;1.1%_93r;1.5%_68r;1.4%_69r;3.9%_51r;2.6%_38r;3.2%_31r;3.2%_31r	chr8_144450096;chr8_144450187;chr8_144450733;chr8_144451365;chr8_144451487;chr8_144451862;chr8_144451986;chr8_144452530;chr8_144452537;chr8_144453326;chr8_144453384;chr8_144462442;chr8_144462512;chr8_144464997;chr8_144464999
DESI2	15	2.1	EXON;EXON;EXON;EXON;EXON;EXON;EXON;EXON;EXON;EXON;EXON;EXON;EXON;EXON;EXON	1.6%_62r;2.3%_88r;3.2%_31r;1.1%_91r;1.8%_55r;2.0%_50r;1.4%_72r;1.5%_66r;1.2%_83r;1.2%_83r;2.0%_50r;2.2%_93r;3.7%_27r;3.0%_66r;2.8%_36r	chr1_244653297;chr1_244705625;chr1_244705990;chr1_244706503;chr1_244706860;chr1_244707391;chr1_244707594;chr1_244707616;chr1_244707769;chr1_244707857;chr1_244707928;chr1_244708135;chr1_244708304;chr1_244708774;chr1_244708938
DFFA	15	2.1	EXON;EXON;EXON;EXON;EXON;EXON;EXON;EXON;EXON;EXON;EXON;EXON;EXON;EXON;EXON	3.2%_63r;1.2%_81r;1.9%_54r;2.1%_47r;1.4%_71r;2.8%_36r;2.6%_39r;2.6%_38r;2.1%_47r;1.5%_66r;1.9%_52r;2.2%_46r;1.5%_66r;3.6%_28r;1.3%_150r	chr1_10456745;chr1_10457101;chr1_10457266;chr1_10457441;chr1_10458054;chr1_10458214;chr1_10458218;chr1_10458315;chr1_10458380;chr1_10458948;chr1_10459097;chr1_10459106;chr1_10460692;chr1_10462879;chr1_10463506
DNAAF5	15	2.1	EXON;EXON;EXON;EXON;EXON;EXON;EXON;EXON;EXON;EXON;EXON;EXON;EXON;EXON;EXON	1.2%_86r;2.6%_76r;1.4%_72r;2.2%_45r;2.0%_49r;1.0%_105r;1.4%_72r;1.4%_74r;1.3%_77r;1.0%_97r;1.4%_73r;1.3%_79r;1.7%_60r;3.0%_66r;8.3%_24r	chr7_727045;chr7_727130;chr7_727267;chr7_754635;chr7_754688;chr7_756867;chr7_761777;chr7_763831;chr7_763847;chr7_770491;chr7_770584;chr7_779964;chr7_780087;chr7_785909;chr7_786346
ECE1	15	2.7	EXON;EXON;EXON;EXON;EXON;EXON;EXON;EXON;EXON;EXON;EXON;EXON;EXON;EXON;EXON	4.9%_41r;3.0%_33r;3.4%_29r;1.9%_52r;2.9%_35r;3.2%_31r;2.2%_45r;2.7%_37r;2.3%_44r;2.3%_43r;1.7%_59r;1.8%_55r;3.0%_33r;2.9%_35r;1.6%_63r	chr1_21217978;chr1_21218190;chr1_21218301;chr1_21218472;chr1_21219117;chr1_21219372;chr1_21219872;chr1_21219951;chr1_21219999;chr1_21220003;chr1_21220036;chr1_21256040;chr1_21272748;chr1_21272775;chr1_21272844
EDC4	15	1.7	EXON;EXON;EXON;EXON;EXON;EXON;EXON;EXON;EXON;EXON;EXON;EXON;EXON;EXON;EXON	1.0%_105r;1.3%_79r;1.4%_71r;2.0%_50r;2.0%_50r;2.0%_50r;1.8%_55r;1.2%_81r;1.6%_63r;1.5%_65r;1.0%_102r;1.1%_95r;1.4%_74r;3.9%_51r;2.0%_50r	chr16_67873285;chr16_67877296;chr16_67880683;chr16_67881295;chr16_67881327;chr16_67881707;chr16_67881778;chr16_67882050;chr16_67882442;chr16_67882466;chr16_67882989;chr16_67883044;chr16_67883108;chr16_67884088;chr16_67884293
EPN2	15	2.8	EXON;EXON;EXON;EXON;EXON;EXON;EXON;EXON;EXON;EXON;EXON;EXON;EXON;EXON;EXON	1.8%_56r;1.9%_53r;2.0%_51r;1.9%_53r;2.6%_77r;1.8%_55r;3.4%_58r;2.9%_34r;2.9%_35r;2.4%_42r;5.3%_38r;2.6%_39r;3.4%_58r;4.7%_43r;2.9%_34r	chr17_19283263;chr17_19283507;chr17_19283514;chr17_19283534;chr17_19332033;chr17_19334070;chr17_19334100;chr17_19334894;chr17_19334911;chr17_19335816;chr17_19335866;chr17_19335889;chr17_19336403;chr17_19336562;chr17_19336595
FAM53C	15	1.5	EXON;EXON;EXON;EXON;EXON;EXON;EXON;EXON;EXON;EXON;EXON;EXON;EXON;EXON;EXON	1.3%_77r;1.4%_70r;1.9%_53r;1.2%_85r;1.1%_93r;1.0%_104r;1.0%_105r;2.5%_81r;1.4%_71r;1.9%_53r;1.8%_56r;1.2%_81r;1.9%_54r;1.5%_65r;2.1%_47r	chr5_138341343;chr5_138344945;chr5_138344973;chr5_138345431;chr5_138346891;chr5_138347021;chr5_138347098;chr5_138347221;chr5_138348011;chr5_138348515;chr5_138348531;chr5_138348760;chr5_138348839;chr5_138349206;chr5_138349368
FN1	15	1.4	EXON;EXON;EXON;EXON;EXON;EXON;EXON;EXON;EXON;EXON;EXON;EXON;EXON;EXON;EXON	1.0%_101r;2.1%_95r;1.0%_103r;1.7%_121r;1.5%_131r;1.1%_181r;1.1%_185r;1.0%_100r;1.0%_98r;1.1%_95r;1.5%_136r;1.6%_126r;2.4%_84r;1.3%_78r;1.3%_80r	chr2_215361173;chr2_215361312;chr2_215361565;chr2_215372156;chr2_215372298;chr2_215380816;chr2_215380977;chr2_215386744;chr2_215386842;chr2_215391710;chr2_215406302;chr2_215407229;chr2_215409978;chr2_215410019;chr2_215435825
GABRB3	15	2.2	EXON;EXON;EXON;EXON;EXON;EXON;EXON;EXON;EXON;EXON;EXON;EXON;EXON;EXON;EXON	3.3%_60r;3.8%_26r;3.4%_29r;2.1%_48r;2.3%_44r;2.0%_49r;2.6%_78r;1.4%_69r;1.8%_56r;2.6%_76r;3.0%_66r;1.3%_75r;1.3%_75r;1.0%_97r;1.0%_102r	chr15_26544439;chr15_26544703;chr15_26544916;chr15_26545077;chr15_26545771;chr15_26545807;chr15_26546042;chr15_26546996;chr15_26547572;chr15_26547833;chr15_26548057;chr15_26561005;chr15_26561007;chr15_26561085;chr15_26621420
GPATCH8	15	2.3	EXON;EXON;EXON;EXON;EXON;EXON;EXON;EXON;EXON;EXON;EXON;EXON;EXON;EXON;EXON	2.5%_40r;4.3%_47r;3.1%_64r;1.4%_72r;1.6%_62r;1.8%_55r;1.7%_58r;1.6%_62r;1.2%_85r;1.2%_84r;3.4%_59r;3.6%_56r;2.2%_46r;1.9%_54r;2.7%_37r	chr17_44396222;chr17_44397368;chr17_44397665;chr17_44397706;chr17_44397768;chr17_44397799;chr17_44398022;chr17_44398043;chr17_44398338;chr17_44398381;chr17_44398475;chr17_44398959;chr17_44399122;chr17_44399782;chr17_44401346
GPT2	15	2.1	EXON;EXON;EXON;EXON;EXON;EXON;EXON;EXON;EXON;EXON;EXON;EXON;EXON;EXON;EXON	1.3%_77r;1.2%_82r;2.8%_71r;1.1%_90r;1.2%_82r;4.1%_49r;1.9%_53r;2.0%_51r;1.2%_81r;1.3%_75r;1.3%_76r;2.6%_76r;1.5%_68r;5.3%_38r;2.9%_35r	chr16_46884801;chr16_46884857;chr16_46909913;chr16_46929023;chr16_46929069;chr16_46929400;chr16_46929517;chr16_46929863;chr16_46930121;chr16_46930238;chr16_46930240;chr16_46930245;chr16_46930260;chr16_46931031;chr16_46931117
GRIK5	15	2.2	EXON;EXON;EXON;EXON;EXON;EXON;EXON;EXON;EXON;EXON;EXON;EXON;EXON;EXON;EXON	1.8%_56r;3.6%_56r;2.0%_49r;1.2%_84r;1.0%_105r;1.6%_62r;1.7%_59r;1.5%_68r;1.5%_67r;2.9%_68r;1.4%_71r;2.3%_44r;1.8%_56r;4.5%_22r;3.6%_56r	chr19_41998912;chr19_41998918;chr19_41998968;chr19_41999092;chr19_41999258;chr19_42005762;chr19_42006706;chr19_42006762;chr19_42006763;chr19_42021400;chr19_42042580;chr19_42062564;chr19_42062602;chr19_42069857;chr19_42069979
GTPBP1	15	1.6	EXON;EXON;EXON;EXON;EXON;EXON;EXON;EXON;EXON;EXON;EXON;EXON;EXON;EXON;EXON	2.0%_152r;1.0%_103r;1.6%_128r;1.0%_98r;2.6%_78r;4.0%_25r;1.7%_116r;1.3%_75r;1.4%_73r;1.9%_53r;1.3%_76r;1.1%_94r;1.2%_82r;1.1%_87r;1.3%_78r	chr22_38716076;chr22_38728131;chr22_38729519;chr22_38730743;chr22_38730817;chr22_38731007;chr22_38731363;chr22_38732373;chr22_38732377;chr22_38732557;chr22_38732751;chr22_38732809;chr22_38732929;chr22_38733056;chr22_38733067
GYS1	15	2.1	EXON;EXON;EXON;EXON;EXON;EXON;EXON;EXON;EXON;EXON;EXON;EXON;EXON;EXON;EXON	2.3%_44r;2.3%_44r;4.5%_44r;2.3%_43r;2.5%_79r;1.2%_84r;2.5%_81r;1.5%_65r;1.6%_61r;2.3%_43r;1.4%_71r;1.4%_74r;2.6%_78r;2.0%_50r;1.6%_63r	chr19_48968627;chr19_48969033;chr19_48969039;chr19_48969078;chr19_48969342;chr19_48969354;chr19_48969399;chr19_48969571;chr19_48969599;chr19_48970644;chr19_48985884;chr19_48985917;chr19_48987367;chr19_48993026;chr19_48993108
HDAC7	15	1.6	EXON;EXON;EXON;EXON;INTRON;EXON;EXON;EXON;EXON;EXON;EXON;EXON;EXON;EXON;EXON	1.1%_88r;1.1%_89r;1.8%_111r;1.1%_89r;5.0%_20r;1.0%_101r;1.8%_112r;1.1%_90r;1.0%_97r;1.2%_84r;1.3%_79r;1.6%_64r;1.9%_104r;1.6%_64r;1.6%_62r	chr12_47783062;chr12_47783082;chr12_47783509;chr12_47784201;chr12_47784708;chr12_47785390;chr12_47785435;chr12_47791952;chr12_47793422;chr12_47794832;chr12_47794849;chr12_47795354;chr12_47795702;chr12_47798889;chr12_47798901
HPS3	15	1.6	EXON;EXON;EXON;EXON;EXON;EXON;EXON;EXON;EXON;EXON;EXON;EXON;EXON;EXON;EXON	1.0%_96r;1.2%_81r;1.7%_60r;1.1%_91r;2.2%_91r;2.5%_80r;1.3%_80r;1.3%_75r;1.2%_81r;2.1%_94r;1.1%_90r;1.2%_84r;1.2%_84r;3.2%_62r;1.4%_69r	chr3_149129867;chr3_149140048;chr3_149140319;chr3_149141131;chr3_149153568;chr3_149153612;chr3_149153629;chr3_149158679;chr3_149158685;chr3_149158722;chr3_149158746;chr3_149158795;chr3_149162221;chr3_149162324;chr3_149167140
HSPA2	15	1.9	EXON;EXON;EXON;EXON;EXON;EXON;EXON;EXON;EXON;EXON;EXON;EXON;EXON;EXON;EXON	1.4%_72r;1.0%_103r;1.2%_82r;2.9%_68r;1.3%_79r;1.4%_74r;1.5%_67r;1.8%_57r;3.4%_59r;3.8%_53r;2.4%_85r;1.4%_74r;1.4%_69r;1.5%_65r;1.6%_64r	chr14_64540859;chr14_64541016;chr14_64541078;chr14_64541263;chr14_64541391;chr14_64541424;chr14_64541557;chr14_64541605;chr14_64541634;chr14_64541755;chr14_64541961;chr14_64542029;chr14_64542072;chr14_64542179;chr14_64542682
IREB2	15	1.7	EXON;EXON;EXON;EXON;EXON;EXON;EXON;EXON;EXON;EXON;EXON;EXON;EXON;EXON;EXON	1.2%_86r;1.2%_82r;2.4%_83r;3.2%_63r;3.2%_62r;3.1%_65r;1.2%_81r;1.5%_65r;1.1%_87r;1.2%_84r;1.3%_78r;1.1%_87r;1.0%_98r;1.4%_69r;1.6%_64r	chr15_78462980;chr15_78463050;chr15_78463060;chr15_78466371;chr15_78466465;chr15_78476246;chr15_78488298;chr15_78493936;chr15_78497165;chr15_78497199;chr15_78497286;chr15_78498804;chr15_78500098;chr15_78500887;chr15_78500963
KDM5C	15	1.5	EXON;EXON;EXON;EXON;EXON;EXON;EXON;EXON;EXON;EXON;EXON;EXON;EXON;EXON;EXON	1.8%_57r;2.6%_38r;1.0%_97r;1.1%_95r;1.1%_94r;2.0%_98r;3.0%_67r;1.0%_105r;1.0%_102r;1.0%_104r;1.2%_82r;1.1%_95r;1.2%_86r;2.0%_99r;1.4%_147r	chrX_53193198;chrX_53193257;chrX_53193505;chrX_53193621;chrX_53194622;chrX_53195060;chrX_53195351;chrX_53196920;chrX_53199025;chrX_53201570;chrX_53211520;chrX_53214745;chrX_53214817;chrX_53215848;chrX_53225006
KDR	15	1.8	EXON;EXON;EXON;EXON;EXON;EXON;EXON;EXON;EXON;EXON;EXON;EXON;EXON;EXON;EXON	2.8%_36r;2.0%_49r;1.7%_58r;1.7%_58r;1.6%_64r;1.7%_60r;1.8%_57r;1.5%_65r;1.1%_90r;1.2%_82r;2.9%_69r;1.2%_82r;2.2%_90r;2.5%_81r;1.5%_65r	chr4_55078734;chr4_55078838;chr4_55078859;chr4_55078950;chr4_55079126;chr4_55079475;chr4_55079684;chr4_55080079;chr4_55080151;chr4_55087753;chr4_55107812;chr4_55113475;chr4_55125310;chr4_55125336;chr4_55125459
LAMB1	15	1.9	EXON;EXON;EXON;EXON;EXON;EXON;EXON;EXON;EXON;EXON;EXON;EXON;EXON;EXON;EXON	1.5%_65r;1.8%_57r;1.6%_62r;1.4%_70r;1.8%_56r;1.8%_56r;1.1%_88r;2.4%_85r;1.7%_60r;1.4%_69r;2.7%_73r;3.1%_64r;1.3%_78r;3.9%_51r;1.5%_66r	chr7_107926346;chr7_107929491;chr7_107929542;chr7_107932246;chr7_107932262;chr7_107932326;chr7_107940204;chr7_107940267;chr7_107940342;chr7_107953598;chr7_107955492;chr7_107959320;chr7_107960466;chr7_107960579;chr7_107975825
LIG3	15	2.6	EXON;EXON;EXON;EXON;EXON;EXON;EXON;EXON;EXON;EXON;EXON;EXON;EXON;EXON;EXON	1.3%_78r;1.8%_57r;2.5%_80r;3.4%_59r;1.7%_58r;1.8%_57r;3.0%_66r;1.3%_77r;1.0%_105r;1.2%_81r;1.0%_98r;1.4%_71r;4.2%_24r;8.7%_23r;4.5%_22r	chr17_34983276;chr17_34983365;chr17_34989490;chr17_34989584;chr17_34989608;chr17_34989611;chr17_34991676;chr17_34994341;chr17_35002054;chr17_35004303;chr17_35004526;chr17_35004627;chr17_35006636;chr17_35006717;chr17_35008866
LRP5	15	2.3	EXON;EXON;EXON;EXON;EXON;EXON;EXON;EXON;EXON;EXON;EXON;EXON;EXON;EXON;EXON	2.2%_46r;2.2%_45r;2.1%_48r;3.6%_56r;2.5%_40r;3.1%_32r;2.4%_41r;2.3%_43r;1.6%_64r;1.7%_58r;1.5%_65r;1.6%_64r;1.6%_61r;1.3%_75r;5.0%_20r	chr11_68312704;chr11_68348039;chr11_68348046;chr11_68386664;chr11_68403545;chr11_68406744;chr11_68409994;chr11_68413781;chr11_68423507;chr11_68423659;chr11_68425157;chr11_68425162;chr11_68433619;chr11_68448835;chr11_68449040
MALAT1	15	3.1	EXON;EXON;EXON;EXON;EXON;EXON;EXON;EXON;EXON;EXON;EXON;EXON;EXON;EXON;EXON	6.1%_33r;3.8%_26r;1.0%_100r;1.0%_103r;3.4%_29r;2.1%_47r;2.9%_35r;1.9%_54r;2.9%_34r;3.6%_28r;3.0%_33r;2.7%_37r;5.3%_38r;2.7%_37r;4.3%_23r	chr11_65499830;chr11_65500009;chr11_65500737;chr11_65500743;chr11_65500943;chr11_65501445;chr11_65503784;chr11_65504496;chr11_65504852;chr11_65505213;chr11_65505483;chr11_65505558;chr11_65505618;chr11_65505768;chr11_65506323
NPDC1	15	2.1	EXON;EXON;EXON;EXON;EXON;EXON;EXON;EXON;EXON;EXON;EXON;EXON;INTRON;INTRON;INTRON	1.8%_57r;1.5%_67r;2.4%_84r;1.6%_61r;1.6%_64r;1.6%_64r;1.4%_73r;1.5%_67r;1.2%_86r;1.4%_73r;1.5%_67r;1.6%_61r;3.1%_32r;5.0%_20r;3.8%_26r	chr9_137039592;chr9_137039780;chr9_137039986;chr9_137040031;chr9_137040038;chr9_137040858;chr9_137040875;chr9_137040974;chr9_137042937;chr9_137042976;chr9_137042991;chr9_137043013;chr9_137044184;chr9_137044461;chr9_137045282
NPEPL1	15	2.5	EXON;EXON;EXON;INTRON;EXON;EXON;EXON;INTRON;EXON;EXON;EXON;EXON;EXON;EXON;EXON	1.3%_79r;1.4%_72r;1.7%_58r;3.8%_26r;2.0%_50r;1.5%_65r;2.0%_99r;4.5%_22r;5.1%_39r;3.2%_62r;1.9%_53r;2.0%_50r;2.0%_51r;2.9%_34r;2.9%_34r	chr20_58693777;chr20_58693784;chr20_58712571;chr20_58712765;chr20_58713457;chr20_58713919;chr20_58714048;chr20_58714787;chr20_58715365;chr20_58715622;chr20_58715664;chr20_58715689;chr20_58715690;chr20_58715752;chr20_58715760
NSMF	15	2.1	EXON;EXON;EXON;EXON;EXON;INTRON;INTRON;INTRON;INTRON;EXON;EXON;EXON;EXON;EXON;EXON	1.1%_92r;1.2%_85r;1.1%_89r;1.1%_88r;1.1%_92r;4.0%_25r;3.4%_29r;4.8%_21r;4.3%_23r;1.9%_104r;1.7%_115r;2.0%_98r;1.1%_94r;1.1%_95r;2.1%_97r	chr9_137448498;chr9_137449263;chr9_137449309;chr9_137449412;chr9_137449448;chr9_137455129;chr9_137455386;chr9_137455831;chr9_137455883;chr9_137456477;chr9_137457506;chr9_137457656;chr9_137457674;chr9_137457713;chr9_137457747
NUDT3	15	3	EXON;EXON;EXON;EXON;EXON;EXON;EXON;EXON;EXON;EXON;EXON;EXON;EXON;EXON;EXON	2.1%_47r;2.0%_49r;2.5%_40r;2.9%_35r;5.3%_38r;3.4%_29r;4.2%_24r;6.9%_29r;3.0%_33r;3.8%_26r;2.3%_44r;2.2%_93r;1.0%_103r;1.9%_105r;1.2%_84r	chr6_34280248;chr6_34280360;chr6_34280817;chr6_34281154;chr6_34281737;chr6_34282405;chr6_34282660;chr6_34283158;chr6_34283650;chr6_34285035;chr6_34288492;chr6_34288742;chr6_34392369;chr6_34392381;chr6_34392553
NUP153	15	1.7	EXON;EXON;EXON;EXON;EXON;EXON;EXON;EXON;EXON;EXON;EXON;EXON;EXON;EXON;EXON	1.7%_60r;1.5%_67r;1.8%_56r;1.3%_79r;2.6%_76r;1.7%_59r;1.6%_61r;1.4%_72r;1.3%_78r;1.3%_77r;1.4%_71r;3.3%_61r;2.6%_39r;1.5%_68r;1.1%_88r	chr6_17616119;chr6_17624603;chr6_17625894;chr6_17626016;chr6_17626152;chr6_17628777;chr6_17628797;chr6_17629086;chr6_17632691;chr6_17632757;chr6_17637386;chr6_17637630;chr6_17706339;chr6_17706394;chr6_17706516
PCNX2	15	3.1	EXON;EXON;EXON;EXON;EXON;EXON;EXON;EXON;EXON;EXON;EXON;EXON;EXON;EXON;EXON	4.2%_24r;2.6%_39r;2.3%_44r;2.2%_45r;4.2%_48r;4.2%_24r;2.9%_35r;2.6%_38r;2.2%_46r;4.3%_47r;2.2%_46r;3.1%_32r;4.2%_48r;2.9%_34r;1.7%_59r	chr1_232986157;chr1_232986352;chr1_232986412;chr1_232986430;chr1_232986483;chr1_233017003;chr1_233025296;chr1_233135073;chr1_233208594;chr1_233258556;chr1_233258584;chr1_233258762;chr1_233258903;chr1_233259039;chr1_233295486
PDCD11	15	1.6	EXON;EXON;EXON;EXON;EXON;EXON;EXON;EXON;EXON;EXON;EXON;EXON;EXON;EXON;EXON	1.6%_63r;1.6%_62r;1.6%_63r;1.4%_70r;1.1%_92r;1.4%_73r;1.4%_70r;2.7%_73r;1.7%_117r;1.9%_104r;1.2%_86r;1.3%_80r;2.2%_92r;1.2%_84r;2.4%_82r	chr10_103405090;chr10_103418508;chr10_103418513;chr10_103421386;chr10_103425081;chr10_103425173;chr10_103425321;chr10_103440535;chr10_103442297;chr10_103442342;chr10_103442424;chr10_103443977;chr10_103444015;chr10_103444568;chr10_103445553
PDZD4	15	1.4	EXON;EXON;EXON;EXON;EXON;EXON;EXON;EXON;INTRON;EXON;INTRON;INTRON;EXON;EXON;EXON	1.1%_186r;1.1%_177r;1.4%_144r;1.2%_166r;1.0%_198r;1.0%_208r;1.8%_55r;1.0%_206r;2.4%_41r;1.6%_64r;1.5%_65r;1.4%_69r;1.4%_69r;1.5%_67r;1.5%_66r	chrX_153802522;chrX_153802537;chrX_153802923;chrX_153803036;chrX_153803641;chrX_153803694;chrX_153804656;chrX_153804778;chrX_153807591;chrX_153807951;chrX_153808235;chrX_153808296;chrX_153830411;chrX_153830439;chrX_153830513
PLCG1	15	1.5	EXON;EXON;EXON;EXON;EXON;EXON;INTRON;INTRON;EXON;EXON;EXON;EXON;EXON;EXON;EXON	1.6%_63r;1.1%_88r;1.0%_102r;1.0%_102r;1.0%_100r;1.0%_103r;2.3%_44r;3.8%_26r;1.2%_161r;1.4%_143r;1.6%_123r;1.3%_152r;1.7%_118r;1.6%_122r;1.0%_100r	chr20_41137572;chr20_41137601;chr20_41137774;chr20_41137811;chr20_41137830;chr20_41137836;chr20_41162771;chr20_41162952;chr20_41163408;chr20_41165681;chr20_41173699;chr20_41174585;chr20_41174817;chr20_41175026;chr20_41175187
PTPN1	15	2.1	EXON;EXON;EXON;EXON;EXON;EXON;EXON;EXON;EXON;EXON;EXON;EXON;EXON;EXON;EXON	2.0%_51r;1.9%_53r;1.5%_66r;1.3%_80r;2.7%_75r;1.4%_74r;3.1%_64r;1.7%_59r;1.5%_65r;3.2%_63r;2.8%_36r;1.3%_75r;2.3%_43r;2.6%_38r;2.9%_34r	chr20_50578606;chr20_50579724;chr20_50579829;chr20_50581433;chr20_50581435;chr20_50581438;chr20_50582700;chr20_50582791;chr20_50582897;chr20_50582910;chr20_50583131;chr20_50583668;chr20_50583861;chr20_50584214;chr20_50584291
QRICH1	15	1.5	EXON;EXON;EXON;EXON;EXON;EXON;EXON;EXON;EXON;EXON;EXON;EXON;EXON;EXON;EXON	1.0%_101r;1.2%_86r;1.3%_78r;1.1%_90r;3.1%_97r;1.4%_139r;1.6%_125r;1.9%_106r;2.1%_97r;1.4%_74r;1.1%_93r;1.2%_84r;1.1%_91r;1.9%_106r;1.0%_105r	chr3_49030133;chr3_49030232;chr3_49030251;chr3_49030291;chr3_49030446;chr3_49030529;chr3_49030601;chr3_49046449;chr3_49046501;chr3_49047198;chr3_49057213;chr3_49057235;chr3_49057309;chr3_49057783;chr3_49057828
RBM33	15	3.2	EXON;EXON;EXON;EXON;EXON;EXON;EXON;EXON;EXON;EXON;EXON;EXON;EXON;EXON;EXON	2.7%_37r;1.6%_63r;6.3%_32r;4.0%_25r;2.7%_37r;2.6%_38r;2.8%_36r;3.3%_30r;3.3%_30r;2.6%_38r;3.1%_32r;2.6%_38r;4.3%_23r;3.2%_31r;3.4%_29r	chr7_155644885;chr7_155711239;chr7_155738287;chr7_155739987;chr7_155745528;chr7_155763896;chr7_155763974;chr7_155775840;chr7_155776017;chr7_155776383;chr7_155776403;chr7_155776597;chr7_155780978;chr7_155781029;chr7_155781054
SH3BP4	15	2.5	EXON;EXON;EXON;EXON;EXON;EXON;EXON;EXON;EXON;EXON;EXON;EXON;EXON;EXON;EXON	2.5%_40r;2.4%_41r;3.1%_32r;1.9%_53r;2.6%_39r;2.0%_50r;2.4%_42r;2.4%_42r;2.6%_38r;2.1%_47r;1.9%_53r;2.0%_50r;1.9%_52r;2.2%_45r;5.4%_37r	chr2_235035021;chr2_235035028;chr2_235041018;chr2_235041496;chr2_235041623;chr2_235041801;chr2_235041894;chr2_235042268;chr2_235042830;chr2_235042912;chr2_235043024;chr2_235054546;chr2_235054600;chr2_235054703;chr2_235054858
SLC25A23	15	1.6	EXON;EXON;EXON;EXON;EXON;EXON;EXON;EXON;EXON;EXON;EXON;EXON;EXON;EXON;EXON	2.0%_50r;1.2%_82r;1.5%_67r;2.5%_81r;1.0%_99r;1.3%_75r;1.7%_60r;1.6%_63r;1.4%_74r;2.4%_83r;1.4%_71r;1.3%_77r;2.8%_71r;1.3%_78r;1.0%_101r	chr19_6440410;chr19_6440513;chr19_6440569;chr19_6440603;chr19_6440710;chr19_6440799;chr19_6440874;chr19_6440896;chr19_6440947;chr19_6440974;chr19_6440987;chr19_6441489;chr19_6441773;chr19_6442132;chr19_6454391
SLC35E2B	15	2.3	EXON;EXON;EXON;EXON;EXON;EXON;EXON;EXON;EXON;EXON;EXON;EXON;EXON;EXON;EXON	3.8%_26r;3.3%_30r;2.4%_42r;1.0%_102r;1.9%_107r;2.0%_51r;2.0%_50r;1.9%_52r;2.7%_37r;1.6%_62r;3.0%_67r;2.9%_35r;1.9%_52r;1.8%_57r;1.6%_64r	chr1_1662582;chr1_1662909;chr1_1663013;chr1_1663410;chr1_1663417;chr1_1663605;chr1_1663614;chr1_1663626;chr1_1663814;chr1_1664078;chr1_1664091;chr1_1664317;chr1_1665373;chr1_1665736;chr1_1665891
SLC38A1	15	1.5	EXON;EXON;EXON;EXON;EXON;EXON;EXON;EXON;EXON;EXON;EXON;EXON;EXON;EXON;EXON	1.0%_204r;1.1%_90r;1.3%_151r;1.4%_73r;2.3%_132r;1.1%_93r;1.3%_78r;1.3%_76r;1.4%_139r;1.0%_105r;2.8%_71r;1.6%_124r;1.6%_125r;1.6%_125r;1.5%_134r	chr12_46183371;chr12_46184135;chr12_46185004;chr12_46185472;chr12_46186132;chr12_46186563;chr12_46186583;chr12_46186662;chr12_46187036;chr12_46187224;chr12_46188030;chr12_46188201;chr12_46188208;chr12_46188210;chr12_46188966
SMG5	15	1.5	EXON;EXON;EXON;EXON;EXON;EXON;EXON;EXON;EXON;EXON;EXON;EXON;EXON;EXON;EXON	1.4%_69r;1.3%_159r;1.7%_115r;1.1%_90r;1.6%_63r;1.5%_65r;1.0%_99r;1.6%_128r;2.0%_102r;1.7%_121r;1.0%_97r;1.6%_62r;1.6%_62r;1.0%_98r;1.9%_105r	chr1_156249404;chr1_156249624;chr1_156249941;chr1_156250210;chr1_156250423;chr1_156250427;chr1_156259024;chr1_156260597;chr1_156265863;chr1_156266064;chr1_156266266;chr1_156267483;chr1_156267488;chr1_156282644;chr1_156282690
SOX11	15	3.1	EXON;EXON;EXON;EXON;EXON;EXON;EXON;EXON;EXON;EXON;EXON;EXON;EXON;EXON;EXON	1.7%_60r;2.3%_88r;1.3%_77r;1.3%_76r;1.4%_69r;1.7%_58r;2.4%_41r;4.4%_45r;2.9%_35r;2.4%_41r;3.8%_26r;7.4%_27r;4.5%_22r;4.5%_22r;4.3%_23r	chr2_5693156;chr2_5693623;chr2_5693743;chr2_5693765;chr2_5693852;chr2_5694067;chr2_5696601;chr2_5696659;chr2_5696792;chr2_5696969;chr2_5697107;chr2_5697206;chr2_5697843;chr2_5700222;chr2_5700560
SPCS3	15	1.3	EXON;EXON;EXON;EXON;EXON;EXON;EXON;EXON;EXON;EXON;EXON;EXON;EXON;EXON;EXON	1.0%_210r;1.0%_100r;1.0%_101r;1.1%_95r;1.1%_88r;1.0%_100r;1.0%_97r;1.5%_133r;1.4%_142r;1.1%_91r;2.9%_34r;1.8%_57r;1.5%_65r;1.1%_95r;1.0%_98r	chr4_176320127;chr4_176328761;chr4_176328767;chr4_176328867;chr4_176329349;chr4_176329994;chr4_176330006;chr4_176330729;chr4_176330749;chr4_176330988;chr4_176331194;chr4_176331399;chr4_176331421;chr4_176331673;chr4_176331899
SPTBN1	15	1.5	EXON;EXON;EXON;EXON;EXON;EXON;EXON;EXON;EXON;EXON;EXON;EXON;EXON;EXON;EXON	1.3%_152r;2.9%_139r;1.4%_143r;1.6%_123r;2.0%_148r;1.6%_122r;1.4%_138r;1.6%_129r;1.0%_197r;1.2%_165r;1.4%_148r;1.7%_116r;1.0%_101r;1.9%_53r;1.1%_92r	chr2_54626111;chr2_54626157;chr2_54629189;chr2_54631026;chr2_54631318;chr2_54644384;chr2_54649068;chr2_54649817;chr2_54658027;chr2_54664602;chr2_54664689;chr2_54668548;chr2_54668584;chr2_54668630;chr2_54669122
SRPRA	15	1.7	EXON;EXON;EXON;EXON;EXON;EXON;EXON;EXON;EXON;EXON;EXON;EXON;EXON;EXON;EXON	1.8%_56r;1.6%_61r;1.4%_71r;1.3%_76r;1.3%_77r;1.0%_98r;1.9%_108r;1.1%_90r;1.1%_87r;1.1%_87r;1.1%_90r;1.1%_92r;2.0%_51r;2.4%_84r;4.8%_21r	chr11_126263509;chr11_126263521;chr11_126263542;chr11_126263597;chr11_126263821;chr11_126263879;chr11_126263910;chr11_126265022;chr11_126265063;chr11_126265102;chr11_126265384;chr11_126266583;chr11_126267200;chr11_126267674;chr11_126268814
TMEM250	15	2	EXON;EXON;EXON;EXON;EXON;EXON;EXON;EXON;EXON;EXON;EXON;EXON;EXON;EXON;EXON	3.7%_27r;2.0%_50r;1.6%_62r;1.3%_75r;2.1%_47r;2.4%_83r;1.3%_76r;2.6%_38r;1.9%_52r;1.6%_61r;1.2%_85r;1.6%_61r;1.4%_69r;2.9%_70r;2.4%_42r	chr9_136114785;chr9_136114907;chr9_136115363;chr9_136115488;chr9_136116041;chr9_136116451;chr9_136116477;chr9_136116844;chr9_136116929;chr9_136116954;chr9_136118510;chr9_136118624;chr9_136118660;chr9_136118666;chr9_136118758
TMEM63A	15	2.5	EXON;EXON;EXON;EXON;EXON;EXON;EXON;EXON;INTRON;INTRON;EXON;EXON;INTRON;INTRON;EXON	1.8%_55r;1.4%_140r;1.2%_82r;2.5%_81r;1.8%_110r;1.4%_73r;1.1%_93r;1.0%_100r;3.4%_29r;5.9%_34r;1.3%_76r;1.2%_82r;8.3%_24r;4.2%_24r;1.4%_71r	chr1_225845784;chr1_225846224;chr1_225846367;chr1_225846373;chr1_225846844;chr1_225853657;chr1_225865935;chr1_225865947;chr1_225866415;chr1_225866534;chr1_225866637;chr1_225867133;chr1_225867211;chr1_225867786;chr1_225877422
TNPO1	15	2	EXON;EXON;EXON;EXON;EXON;EXON;EXON;EXON;EXON;EXON;EXON;EXON;EXON;EXON;EXON	1.0%_98r;1.4%_71r;1.3%_76r;5.1%_39r;3.4%_29r;1.6%_62r;1.4%_70r;1.2%_86r;1.4%_73r;2.3%_43r;2.0%_49r;1.5%_68r;2.0%_50r;3.6%_56r;1.2%_84r	chr5_72910051;chr5_72910859;chr5_72910864;chr5_72911033;chr5_72911263;chr5_72911466;chr5_72911531;chr5_72911693;chr5_72912007;chr5_72912256;chr5_72912495;chr5_72913115;chr5_72913302;chr5_72913562;chr5_72914122
TSC22D2	15	2.8	EXON;EXON;EXON;EXON;EXON;EXON;EXON;EXON;EXON;EXON;EXON;EXON;EXON;EXON;EXON	2.3%_43r;2.7%_37r;4.0%_25r;3.8%_26r;2.3%_43r;2.3%_44r;2.0%_49r;2.1%_47r;2.1%_47r;2.0%_50r;2.8%_36r;2.8%_36r;2.6%_39r;3.3%_30r;5.3%_38r	chr3_150408623;chr3_150409340;chr3_150409406;chr3_150409718;chr3_150410494;chr3_150410508;chr3_150410533;chr3_150410543;chr3_150410546;chr3_150410565;chr3_150410760;chr3_150410831;chr3_150411101;chr3_150411242;chr3_150458950
TSPAN14	15	2.5	EXON;EXON;EXON;EXON;EXON;EXON;EXON;EXON;EXON;EXON;EXON;EXON;EXON;EXON;EXON	3.9%_51r;1.6%_62r;1.4%_74r;1.6%_63r;1.9%_52r;2.1%_48r;2.0%_50r;2.0%_50r;2.7%_37r;1.7%_60r;2.0%_51r;2.8%_36r;3.6%_28r;4.2%_24r;4.3%_23r	chr10_80507285;chr10_80507362;chr10_80509448;chr10_80518097;chr10_80518168;chr10_80518239;chr10_80518241;chr10_80518702;chr10_80518939;chr10_80519058;chr10_80519251;chr10_80519354;chr10_80520678;chr10_80520950;chr10_80521304
TSSC2	15	2.3	INTRON;INTRON;INTRON;INTRON;INTRON;INTRON;INTRON;INTRON;INTRON;INTRON;EXON;INTRON;INTRON;EXON;EXON	3.1%_32r;3.7%_27r;1.6%_62r;1.9%_53r;1.9%_53r;2.4%_41r;2.5%_40r;3.4%_59r;1.7%_58r;1.5%_65r;1.4%_142r;3.2%_31r;3.4%_29r;1.4%_145r;1.2%_169r	chr11_3392474;chr11_3393248;chr11_3394117;chr11_3394830;chr11_3394958;chr11_3395172;chr11_3395568;chr11_3395643;chr11_3395704;chr11_3396938;chr11_3406599;chr11_3407236;chr11_3407283;chr11_3408746;chr11_3409112
UNC13B	15	2.4	EXON;EXON;EXON;EXON;EXON;EXON;EXON;EXON;EXON;EXON;EXON;EXON;EXON;EXON;EXON	1.4%_69r;1.4%_73r;3.8%_53r;4.4%_45r;2.4%_41r;3.6%_56r;1.8%_56r;5.7%_35r;2.5%_40r;1.4%_71r;1.4%_72r;1.0%_97r;1.5%_67r;1.7%_58r;2.4%_41r	chr9_35162240;chr9_35295796;chr9_35295842;chr9_35310534;chr9_35310664;chr9_35376059;chr9_35376088;chr9_35377586;chr9_35377600;chr9_35404464;chr9_35404681;chr9_35404745;chr9_35404896;chr9_35404943;chr9_35405057
WASF3	15	3.2	EXON;EXON;EXON;EXON;EXON;EXON;EXON;EXON;EXON;EXON;EXON;EXON;EXON;EXON;EXON	1.8%_56r;1.6%_62r;3.7%_54r;2.9%_35r;2.3%_44r;2.2%_45r;2.1%_48r;2.7%_37r;9.7%_31r;3.1%_32r;2.3%_43r;3.6%_55r;4.3%_47r;2.0%_50r;3.2%_31r	chr13_26682756;chr13_26682776;chr13_26682809;chr13_26685717;chr13_26685802;chr13_26685930;chr13_26685942;chr13_26686586;chr13_26686679;chr13_26686714;chr13_26687396;chr13_26687471;chr13_26687546;chr13_26687548;chr13_26687872
YEATS2	15	1.8	EXON;EXON;EXON;EXON;EXON;EXON;EXON;EXON;EXON;EXON;EXON;EXON;EXON;EXON;EXON	3.1%_64r;1.8%_55r;2.0%_49r;2.2%_46r;1.2%_83r;1.7%_59r;1.6%_61r;1.5%_67r;1.4%_74r;1.5%_67r;1.3%_76r;3.4%_58r;1.7%_59r;1.7%_60r;1.4%_72r	chr3_183728822;chr3_183756555;chr3_183756563;chr3_183756609;chr3_183762109;chr3_183772380;chr3_183804170;chr3_183810709;chr3_183811042;chr3_183811330;chr3_183811398;chr3_183811982;chr3_183811986;chr3_183811988;chr3_183812160
YTHDF3	15	1.7	EXON;EXON;EXON;EXON;EXON;EXON;EXON;EXON;EXON;EXON;EXON;EXON;EXON;EXON;EXON	1.3%_75r;2.1%_48r;2.0%_51r;1.7%_58r;1.7%_59r;1.2%_86r;1.7%_58r;1.3%_80r;1.3%_78r;1.1%_95r;1.1%_92r;1.9%_53r;2.5%_40r;2.5%_40r;2.6%_39r	chr8_63186169;chr8_63186394;chr8_63186874;chr8_63186963;chr8_63186978;chr8_63187162;chr8_63187299;chr8_63187529;chr8_63187674;chr8_63187716;chr8_63209799;chr8_63209973;chr8_63211027;chr8_63211137;chr8_63211880
ZDHHC8	15	2.6	EXON;EXON;EXON;EXON;EXON;EXON;EXON;EXON;EXON;EXON;EXON;EXON;EXON;EXON;EXON	2.9%_35r;3.0%_33r;3.8%_26r;3.8%_26r;2.6%_39r;2.3%_44r;1.6%_62r;1.7%_60r;1.2%_83r;1.6%_64r;2.1%_47r;3.1%_65r;3.0%_66r;4.0%_50r;2.2%_45r	chr22_20139795;chr22_20139801;chr22_20139890;chr22_20139892;chr22_20143248;chr22_20143370;chr22_20143447;chr22_20143478;chr22_20143543;chr22_20145242;chr22_20145547;chr22_20145635;chr22_20145748;chr22_20145955;chr22_20146029
ZFAS1	15	3.2	INTRON;INTRON;INTRON;INTRON;INTRON;INTRON;INTRON;INTRON;INTRON;INTRON;INTRON;INTRON;INTRON;INTRON;INTRON	4.2%_24r;3.6%_28r;3.5%_57r;1.8%_55r;2.6%_38r;4.1%_49r;2.1%_48r;7.4%_27r;2.6%_39r;2.6%_38r;2.7%_74r;1.4%_73r;1.8%_56r;2.0%_49r;5.9%_34r	chr20_49280324;chr20_49280995;chr20_49281943;chr20_49281972;chr20_49282265;chr20_49283580;chr20_49283898;chr20_49284116;chr20_49284801;chr20_49285301;chr20_49286439;chr20_49286498;chr20_49286845;chr20_49287573;chr20_49287980
ZMIZ1	15	3	EXON;EXON;EXON;EXON;EXON;EXON;EXON;EXON;EXON;EXON;EXON;EXON;EXON;EXON;EXON	4.6%_65r;2.6%_38r;2.7%_37r;2.1%_48r;3.6%_28r;2.9%_34r;2.6%_39r;2.0%_50r;3.1%_32r;4.0%_25r;2.2%_46r;3.8%_26r;1.7%_58r;2.4%_41r;5.4%_37r	chr10_79306181;chr10_79311033;chr10_79311120;chr10_79312753;chr10_79313345;chr10_79313554;chr10_79313977;chr10_79314067;chr10_79314471;chr10_79314531;chr10_79314874;chr10_79315077;chr10_79315471;chr10_79315725;chr10_79315992
ZNF106	15	3	EXON;EXON;EXON;EXON;EXON;EXON;EXON;EXON;EXON;EXON;EXON;EXON;EXON;EXON;EXON	1.9%_52r;1.8%_57r;2.6%_38r;3.0%_33r;3.4%_59r;1.7%_60r;1.7%_60r;3.6%_28r;2.8%_36r;2.3%_44r;3.8%_26r;5.0%_20r;5.0%_20r;2.1%_47r;4.2%_24r	chr15_42413162;chr15_42413197;chr15_42414244;chr15_42414487;chr15_42414705;chr15_42416148;chr15_42416152;chr15_42416945;chr15_42417250;chr15_42417293;chr15_42439511;chr15_42439718;chr15_42439750;chr15_42448566;chr15_42450060
ZNF24	15	2.1	EXON;EXON;EXON;EXON;EXON;EXON;EXON;EXON;EXON;EXON;EXON;EXON;EXON;EXON;EXON	2.9%_35r;3.3%_30r;3.3%_30r;2.9%_35r;1.9%_52r;2.9%_68r;1.2%_83r;1.9%_54r;2.9%_34r;1.6%_61r;1.6%_63r;1.6%_61r;1.2%_84r;1.3%_78r;1.4%_71r	chr18_35333186;chr18_35333267;chr18_35333400;chr18_35334041;chr18_35334299;chr18_35334399;chr18_35334519;chr18_35334579;chr18_35335701;chr18_35337394;chr18_35337447;chr18_35337475;chr18_35340395;chr18_35340438;chr18_35340646
ZNF384	15	2.4	EXON;EXON;EXON;EXON;EXON;EXON;EXON;EXON;EXON;EXON;EXON;EXON;EXON;EXON;EXON	8.3%_24r;1.1%_89r;1.1%_88r;1.2%_85r;2.3%_44r;4.3%_23r;1.8%_57r;1.4%_71r;2.4%_85r;1.4%_71r;1.4%_74r;1.6%_62r;2.7%_75r;1.4%_70r;4.3%_23r	chr12_6666915;chr12_6667406;chr12_6667533;chr12_6667566;chr12_6667822;chr12_6667973;chr12_6669100;chr12_6673237;chr12_6678177;chr12_6678198;chr12_6678221;chr12_6678323;chr12_6678380;chr12_6679138;chr12_6688644
ZNF768	15	2.1	EXON;EXON;EXON;EXON;EXON;EXON;EXON;EXON;EXON;EXON;EXON;EXON;EXON;EXON;EXON	6.7%_30r;2.4%_82r;1.3%_79r;1.4%_71r;1.5%_67r;1.4%_69r;1.8%_56r;1.6%_63r;1.5%_66r;3.0%_66r;1.6%_63r;1.5%_66r;1.5%_66r;1.8%_55r;2.3%_44r	chr16_30524526;chr16_30524778;chr16_30524823;chr16_30524831;chr16_30524835;chr16_30524857;chr16_30524913;chr16_30525146;chr16_30525193;chr16_30525194;chr16_30525197;chr16_30525246;chr16_30525249;chr16_30525765;chr16_30526013
AEBP1	14	1.9	EXON;EXON;EXON;EXON;EXON;EXON;EXON;EXON;EXON;EXON;EXON;EXON;EXON;EXON	1.9%_54r;1.5%_68r;3.0%_67r;1.5%_68r;1.4%_69r;1.3%_77r;1.1%_91r;1.3%_75r;1.3%_80r;1.5%_66r;1.4%_74r;3.0%_66r;3.6%_56r;3.4%_58r	chr7_44104580;chr7_44104854;chr7_44104872;chr7_44111931;chr7_44111951;chr7_44112032;chr7_44112264;chr7_44112578;chr7_44112667;chr7_44113848;chr7_44113859;chr7_44113972;chr7_44114197;chr7_44114246
ANKHD1-EIF4EBP3	14	2.4	EXON;EXON;EXON;EXON;INTRON;EXON;EXON;EXON;EXON;EXON;EXON;EXON;EXON;EXON	1.1%_94r;1.0%_104r;1.2%_85r;1.0%_96r;5.6%_36r;3.6%_28r;2.1%_48r;1.6%_61r;1.6%_61r;3.0%_33r;2.6%_39r;2.6%_38r;2.1%_47r;4.8%_21r	chr5_140402198;chr5_140402249;chr5_140438560;chr5_140441109;chr5_140472285;chr5_140496871;chr5_140528483;chr5_140528697;chr5_140528924;chr5_140529146;chr5_140529193;chr5_140529256;chr5_140537515;chr5_140549314
APOBEC3C	14	2.7	EXON;EXON;EXON;EXON;EXON;EXON;EXON;EXON;EXON;EXON;EXON;EXON;EXON;EXON	2.6%_38r;2.7%_37r;1.9%_52r;1.9%_54r;1.7%_60r;2.0%_49r;2.1%_48r;2.1%_47r;2.4%_41r;2.2%_46r;2.4%_41r;7.1%_28r;3.2%_31r;3.7%_27r	chr22_39017877;chr22_39018318;chr22_39018568;chr22_39018970;chr22_39019104;chr22_39019198;chr22_39019205;chr22_39019293;chr22_39019347;chr22_39019367;chr22_39019398;chr22_39019498;chr22_39019515;chr22_39019612
ARHGEF18	14	2.5	EXON;EXON;EXON;EXON;EXON;EXON;EXON;EXON;EXON;EXON;EXON;EXON;EXON;EXON	3.8%_52r;1.8%_55r;1.7%_59r;2.0%_51r;5.1%_59r;2.9%_35r;2.0%_49r;2.3%_44r;2.3%_44r;2.2%_46r;2.2%_45r;2.1%_48r;2.0%_51r;1.9%_52r	chr19_7444275;chr19_7444325;chr19_7467451;chr19_7468939;chr19_7469033;chr19_7470133;chr19_7470671;chr19_7471080;chr19_7471757;chr19_7471769;chr19_7471821;chr19_7471853;chr19_7471898;chr19_7471903
ARID1B	14	2.8	EXON;EXON;EXON;EXON;EXON;EXON;EXON;EXON;EXON;EXON;EXON;EXON;EXON;EXON	4.2%_24r;2.2%_45r;2.3%_44r;2.4%_41r;1.6%_61r;1.6%_64r;2.0%_51r;2.1%_47r;2.0%_51r;1.5%_67r;1.8%_56r;2.9%_35r;4.2%_48r;7.7%_26r	chr6_156778658;chr6_156779401;chr6_156779404;chr6_157084811;chr6_157200944;chr6_157201043;chr6_157201275;chr6_157206730;chr6_157206806;chr6_157207097;chr6_157207366;chr6_157207676;chr6_157207752;chr6_157208237
ARPP19	14	1.4	EXON;EXON;EXON;EXON;EXON;EXON;EXON;EXON;EXON;EXON;EXON;EXON;EXON;EXON	1.6%_124r;1.1%_185r;1.1%_186r;1.7%_231r;1.8%_111r;1.3%_77r;1.0%_194r;1.4%_148r;1.1%_89r;1.8%_56r;1.7%_59r;1.0%_101r;1.5%_66r;1.1%_93r	chr15_52547729;chr15_52547951;chr15_52548038;chr15_52548395;chr15_52548497;chr15_52548532;chr15_52548809;chr15_52549123;chr15_52549670;chr15_52549779;chr15_52549784;chr15_52549949;chr15_52550770;chr15_52550962
B3GALT6	14	2	EXON;EXON;EXON;EXON;EXON;EXON;EXON;EXON;EXON;EXON;EXON;EXON;EXON;EXON	1.7%_60r;1.6%_63r;2.1%_48r;3.2%_63r;1.6%_61r;1.2%_84r;1.3%_75r;1.3%_76r;1.3%_76r;1.4%_69r;1.9%_53r;4.8%_21r;1.7%_59r;2.9%_35r	chr1_1232416;chr1_1232777;chr1_1232830;chr1_1232974;chr1_1233044;chr1_1233197;chr1_1233214;chr1_1233227;chr1_1233228;chr1_1233307;chr1_1233443;chr1_1234065;chr1_1234542;chr1_1234797
CARD11	14	1.8	EXON;EXON;EXON;EXON;EXON;EXON;EXON;EXON;EXON;EXON;EXON;EXON;EXON;EXON	2.0%_50r;1.3%_80r;1.0%_105r;1.1%_93r;1.3%_79r;1.1%_88r;1.3%_77r;2.0%_50r;1.9%_52r;1.4%_70r;2.7%_73r;1.6%_61r;2.9%_68r;3.1%_32r	chr7_2906262;chr7_2906401;chr7_2906521;chr7_2913313;chr7_2913344;chr7_2913421;chr7_2919409;chr7_2923275;chr7_2934510;chr7_2938775;chr7_2938813;chr7_2947607;chr7_2947696;chr7_3043746
CCDC88C	14	3.5	EXON;EXON;EXON;EXON;EXON;EXON;EXON;EXON;EXON;EXON;EXON;EXON;EXON;EXON	2.8%_36r;2.3%_44r;2.3%_43r;3.3%_30r;6.7%_30r;2.4%_42r;2.0%_51r;2.1%_48r;1.6%_64r;1.9%_54r;5.9%_34r;3.1%_32r;5.6%_36r;6.9%_29r	chr14_91271878;chr14_91272736;chr14_91272744;chr14_91272876;chr14_91272880;chr14_91273316;chr14_91273412;chr14_91273639;chr14_91277985;chr14_91289166;chr14_91307178;chr14_91313502;chr14_91313555;chr14_91313931
CHP1	14	1.3	EXON;EXON;EXON;EXON;EXON;EXON;EXON;EXON;EXON;EXON;EXON;EXON;EXON;EXON	2.9%_34r;1.0%_105r;1.1%_92r;1.0%_102r;1.1%_95r;1.1%_92r;1.0%_98r;1.6%_63r;2.2%_91r;1.0%_105r;1.0%_102r;1.0%_103r;1.0%_101r;1.6%_63r	chr15_41231378;chr15_41279622;chr15_41279696;chr15_41279743;chr15_41279861;chr15_41279883;chr15_41279984;chr15_41280396;chr15_41280983;chr15_41281157;chr15_41281160;chr15_41281383;chr15_41281488;chr15_41281603
CHST14	14	2.3	EXON;EXON;EXON;EXON;EXON;EXON;EXON;EXON;EXON;EXON;EXON;EXON;EXON;EXON	1.9%_52r;2.0%_51r;3.5%_57r;1.4%_72r;1.9%_54r;1.6%_61r;1.9%_53r;1.5%_67r;1.4%_71r;2.2%_45r;1.5%_67r;2.1%_48r;2.4%_41r;7.4%_27r	chr15_40471534;chr15_40471553;chr15_40471571;chr15_40471663;chr15_40471978;chr15_40471996;chr15_40472035;chr15_40472159;chr15_40472222;chr15_40472339;chr15_40472502;chr15_40472655;chr15_40472753;chr15_40472925
CIZ1	14	1.6	EXON;EXON;EXON;EXON;EXON;EXON;EXON;EXON;EXON;EXON;EXON;EXON;EXON;EXON	1.6%_64r;3.1%_64r;1.2%_81r;1.6%_124r;2.0%_51r;1.9%_52r;1.9%_53r;2.2%_92r;1.0%_99r;1.0%_98r;1.9%_108r;1.0%_101r;1.0%_98r;1.7%_115r	chr9_128166233;chr9_128166247;chr9_128169130;chr9_128177689;chr9_128178943;chr9_128178985;chr9_128179024;chr9_128179108;chr9_128179129;chr9_128179246;chr9_128179274;chr9_128190723;chr9_128190737;chr9_128190773
CLCN7	14	2.1	EXON;EXON;EXON;EXON;EXON;EXON;EXON;EXON;EXON;EXON;EXON;EXON;EXON;INTRON	2.3%_43r;2.0%_51r;1.8%_56r;3.6%_55r;1.6%_63r;1.6%_61r;1.3%_78r;1.6%_62r;1.5%_65r;3.0%_66r;1.4%_72r;1.1%_92r;1.8%_56r;4.5%_22r	chr16_1445617;chr16_1445724;chr16_1445910;chr16_1445915;chr16_1446007;chr16_1446082;chr16_1446262;chr16_1446347;chr16_1446482;chr16_1446491;chr16_1446504;chr16_1446552;chr16_1447486;chr16_1450994
CMTM3	14	1.8	EXON;EXON;EXON;EXON;EXON;EXON;EXON;EXON;EXON;EXON;EXON;EXON;EXON;EXON	1.1%_87r;1.1%_89r;1.2%_84r;1.3%_80r;1.5%_68r;1.5%_65r;1.3%_79r;1.4%_72r;1.7%_58r;1.6%_63r;1.6%_63r;2.9%_68r;3.5%_57r;4.1%_49r	chr16_66604868;chr16_66604869;chr16_66604891;chr16_66604903;chr16_66604923;chr16_66612708;chr16_66612755;chr16_66612787;chr16_66612992;chr16_66613137;chr16_66613206;chr16_66613383;chr16_66613497;chr16_66613514
CORO2A	14	2.3	EXON;EXON;EXON;EXON;EXON;EXON;EXON;EXON;EXON;EXON;EXON;EXON;EXON;EXON	2.1%_47r;2.1%_48r;3.0%_33r;4.3%_23r;2.7%_37r;3.5%_57r;3.0%_66r;1.6%_62r;2.2%_45r;1.5%_66r;1.7%_60r;1.4%_70r;1.8%_57r;1.6%_63r	chr9_98121318;chr9_98123163;chr9_98123701;chr9_98123982;chr9_98124144;chr9_98124218;chr9_98124252;chr9_98124366;chr9_98124407;chr9_98126698;chr9_98133073;chr9_98133170;chr9_98157478;chr9_98157536
DCAF7	14	1.4	EXON;EXON;EXON;EXON;EXON;EXON;EXON;EXON;EXON;EXON;EXON;EXON;EXON;EXON	1.4%_71r;2.3%_87r;1.6%_63r;1.4%_73r;1.3%_75r;1.3%_80r;1.6%_63r;1.3%_79r;1.2%_83r;1.2%_83r;1.4%_147r;1.0%_105r;1.0%_97r;1.3%_79r	chr17_63550588;chr17_63589219;chr17_63589580;chr17_63589803;chr17_63590710;chr17_63590815;chr17_63591395;chr17_63591775;chr17_63591878;chr17_63591950;chr17_63592811;chr17_63593132;chr17_63593722;chr17_63594034
EDIL3	14	2.5	EXON;EXON;EXON;EXON;EXON;EXON;EXON;EXON;EXON;EXON;EXON;EXON;EXON;EXON	2.2%_45r;1.9%_54r;2.0%_50r;1.5%_68r;1.5%_65r;1.5%_66r;5.3%_38r;3.0%_33r;2.7%_37r;5.1%_39r;1.3%_76r;2.1%_97r;2.0%_51r;2.9%_34r	chr5_83941012;chr5_83941064;chr5_83941600;chr5_83941635;chr5_83941781;chr5_83941902;chr5_83942405;chr5_83942857;chr5_83942945;chr5_83943177;chr5_83943454;chr5_83963332;chr5_84066557;chr5_84384849
ERI3	14	1.6	EXON;EXON;EXON;EXON;EXON;EXON;EXON;EXON;EXON;EXON;EXON;EXON;EXON;EXON	3.4%_29r;4.4%_45r;1.0%_103r;1.0%_102r;1.5%_137r;1.0%_98r;1.0%_105r;1.0%_103r;1.0%_102r;1.0%_104r;1.0%_105r;2.0%_51r;1.1%_93r;1.5%_67r	chr1_44221145;chr1_44221172;chr1_44221272;chr1_44221280;chr1_44221373;chr1_44221552;chr1_44221588;chr1_44221596;chr1_44221605;chr1_44339073;chr1_44339076;chr1_44339208;chr1_44355085;chr1_44355149
ETV1	14	2.2	EXON;EXON;EXON;EXON;EXON;EXON;EXON;EXON;EXON;EXON;EXON;EXON;EXON;EXON	2.4%_41r;4.3%_47r;2.3%_43r;2.9%_35r;2.9%_68r;1.5%_68r;1.2%_85r;1.1%_88r;2.3%_88r;2.2%_89r;1.1%_92r;2.4%_84r;1.2%_81r;3.1%_65r	chr7_13894541;chr7_13894654;chr7_13895161;chr7_13895833;chr7_13906537;chr7_13906570;chr7_13931575;chr7_13931590;chr7_13931611;chr7_13931716;chr7_13935728;chr7_13935765;chr7_13935787;chr7_13935825
EXOC7	14	2	EXON;EXON;EXON;EXON;EXON;EXON;EXON;EXON;EXON;EXON;EXON;EXON;EXON;EXON	1.7%_58r;2.1%_47r;4.4%_45r;1.4%_71r;2.0%_51r;1.5%_67r;2.4%_83r;2.3%_86r;2.0%_51r;2.1%_47r;1.6%_63r;1.4%_69r;1.4%_69r;1.2%_83r	chr17_76081447;chr17_76081478;chr17_76081562;chr17_76081673;chr17_76081741;chr17_76081962;chr17_76082609;chr17_76082616;chr17_76083034;chr17_76083264;chr17_76083391;chr17_76083414;chr17_76094462;chr17_76101837
FAM126A	14	1.7	EXON;EXON;EXON;EXON;EXON;EXON;EXON;EXON;EXON;EXON;EXON;EXON;EXON;EXON	2.7%_73r;2.1%_47r;2.8%_36r;1.6%_62r;1.0%_101r;1.2%_84r;1.3%_78r;1.9%_52r;1.6%_64r;1.4%_71r;1.2%_84r;1.7%_60r;1.8%_57r;1.3%_79r	chr7_22942540;chr7_22942871;chr7_22942901;chr7_22943388;chr7_22944127;chr7_22944172;chr7_22944177;chr7_22945458;chr7_22945504;chr7_22945581;chr7_22945784;chr7_22947134;chr7_22960293;chr7_22978409
FAM131B	14	3.6	EXON;EXON;EXON;EXON;EXON;EXON;EXON;EXON;EXON;EXON;EXON;EXON;EXON;INTRON	3.6%_28r;2.5%_40r;2.8%_36r;3.1%_32r;3.6%_28r;4.3%_23r;4.5%_22r;3.4%_29r;4.3%_23r;3.2%_31r;4.5%_22r;3.7%_27r;3.7%_27r;3.4%_29r	chr7_143354492;chr7_143354621;chr7_143354708;chr7_143355057;chr7_143355224;chr7_143356017;chr7_143356117;chr7_143356157;chr7_143356265;chr7_143356678;chr7_143356856;chr7_143356901;chr7_143358867;chr7_143380275
FAM168B	14	1.6	EXON;EXON;EXON;EXON;EXON;EXON;EXON;EXON;EXON;EXON;EXON;EXON;EXON;EXON	1.9%_105r;1.0%_104r;1.6%_124r;1.0%_103r;1.9%_103r;1.9%_107r;2.5%_80r;1.2%_82r;1.7%_59r;2.7%_75r;1.2%_81r;1.5%_68r;1.4%_69r;1.3%_77r	chr2_131048280;chr2_131048540;chr2_131049025;chr2_131049112;chr2_131049113;chr2_131049176;chr2_131049481;chr2_131049744;chr2_131051096;chr2_131051260;chr2_131052201;chr2_131052351;chr2_131052353;chr2_131052370
FAM83D	14	1.5	EXON;EXON;EXON;EXON;EXON;EXON;EXON;EXON;EXON;EXON;EXON;EXON;EXON;EXON	2.0%_98r;1.6%_64r;1.7%_58r;1.1%_87r;1.0%_96r;2.2%_91r;1.7%_59r;1.0%_99r;1.0%_101r;2.4%_82r;1.4%_72r;1.2%_83r;1.1%_94r;1.9%_54r	chr20_38926593;chr20_38926643;chr20_38926681;chr20_38926712;chr20_38926742;chr20_38926817;chr20_38942003;chr20_38951759;chr20_38951829;chr20_38951931;chr20_38952030;chr20_38952382;chr20_38952515;chr20_38952680
FBLN2	14	1.6	EXON;EXON;EXON;EXON;EXON;EXON;EXON;EXON;EXON;EXON;EXON;EXON;EXON;EXON	1.2%_83r;2.1%_95r;1.1%_92r;1.3%_75r;3.9%_51r;1.1%_90r;1.2%_84r;1.1%_91r;1.1%_90r;1.2%_84r;1.7%_60r;2.6%_76r;1.4%_74r;1.5%_66r	chr3_13570559;chr3_13570655;chr3_13570664;chr3_13570692;chr3_13571412;chr3_13614025;chr3_13614045;chr3_13614120;chr3_13614130;chr3_13618098;chr3_13637724;chr3_13638103;chr3_13638111;chr3_13638143
FBXW5	14	1.4	EXON;EXON;EXON;EXON;EXON;EXON;EXON;EXON;EXON;EXON;EXON;EXON;EXON;EXON	1.7%_60r;1.1%_89r;1.0%_98r;2.1%_96r;2.1%_97r;1.2%_85r;1.1%_91r;1.0%_104r;1.0%_102r;1.0%_104r;1.7%_59r;1.1%_93r;2.2%_91r;1.4%_71r	chr9_136940826;chr9_136940921;chr9_136941327;chr9_136941330;chr9_136941409;chr9_136942071;chr9_136942239;chr9_136942315;chr9_136942324;chr9_136942335;chr9_136942838;chr9_136943379;chr9_136944009;chr9_136944051
FXR2	14	1.8	EXON;EXON;EXON;EXON;EXON;EXON;EXON;EXON;EXON;EXON;EXON;EXON;EXON;EXON	2.7%_37r;2.3%_43r;4.3%_46r;1.7%_58r;1.3%_80r;2.4%_83r;1.3%_79r;1.2%_86r;2.3%_86r;1.1%_87r;1.1%_87r;1.1%_89r;1.0%_97r;1.0%_97r	chr17_7591429;chr17_7591501;chr17_7592801;chr17_7592869;chr17_7593433;chr17_7593471;chr17_7593518;chr17_7593530;chr17_7593577;chr17_7593598;chr17_7603836;chr17_7614649;chr17_7614658;chr17_7614660
GFPT1	14	2.3	EXON;EXON;EXON;EXON;EXON;EXON;EXON;EXON;EXON;EXON;EXON;EXON;EXON;EXON	3.2%_31r;3.8%_26r;2.1%_47r;1.4%_74r;5.0%_20r;1.5%_65r;2.5%_40r;2.9%_35r;1.4%_73r;1.1%_90r;1.9%_53r;1.9%_54r;1.6%_63r;1.5%_68r	chr2_69320362;chr2_69321393;chr2_69321869;chr2_69322074;chr2_69322395;chr2_69322961;chr2_69323547;chr2_69323576;chr2_69323927;chr2_69323956;chr2_69324293;chr2_69325843;chr2_69326149;chr2_69326167
GID8	14	2.3	EXON;EXON;EXON;EXON;EXON;EXON;EXON;EXON;EXON;EXON;EXON;EXON;EXON;EXON	7.4%_27r;1.4%_72r;1.9%_52r;2.2%_46r;1.7%_60r;2.0%_50r;1.9%_53r;1.7%_60r;1.5%_65r;1.6%_61r;1.8%_56r;1.9%_53r;2.6%_39r;2.0%_49r	chr20_62945705;chr20_62945983;chr20_62946081;chr20_62946328;chr20_62946520;chr20_62946915;chr20_62947059;chr20_62947106;chr20_62947153;chr20_62947163;chr20_62947171;chr20_62947189;chr20_62947499;chr20_62947682
HJURP	14	2.5	EXON;EXON;EXON;EXON;EXON;EXON;EXON;EXON;EXON;EXON;EXON;INTRON;INTRON;INTRON	1.5%_68r;1.4%_72r;1.4%_71r;1.4%_73r;2.8%_71r;1.3%_80r;1.2%_86r;2.0%_50r;1.7%_60r;1.1%_92r;2.1%_97r;6.7%_30r;6.5%_31r;4.5%_22r	chr2_233837610;chr2_233840652;chr2_233841066;chr2_233841086;chr2_233841171;chr2_233841226;chr2_233841238;chr2_233841691;chr2_233841831;chr2_233842035;chr2_233842166;chr2_233850393;chr2_233850413;chr2_233850791
IGDCC3	14	1.4	EXON;EXON;EXON;EXON;EXON;EXON;EXON;EXON;EXON;EXON;EXON;EXON;EXON;EXON	2.3%_44r;1.9%_53r;2.0%_51r;1.1%_92r;1.0%_105r;1.7%_121r;1.3%_80r;1.4%_69r;1.1%_87r;1.5%_66r;1.2%_85r;1.1%_89r;1.3%_80r;1.1%_90r	chr15_65327868;chr15_65328664;chr15_65328670;chr15_65328741;chr15_65328780;chr15_65329083;chr15_65329746;chr15_65329755;chr15_65331536;chr15_65333380;chr15_65375143;chr15_65377771;chr15_65377841;chr15_65377881
IGF2BP1	14	1.7	EXON;EXON;EXON;EXON;EXON;EXON;EXON;EXON;EXON;EXON;EXON;EXON;EXON;EXON	3.8%_52r;1.3%_227r;1.3%_154r;1.0%_197r;1.3%_156r;1.4%_144r;1.3%_157r;1.1%_174r;1.2%_166r;1.3%_157r;1.0%_102r;1.0%_99r;4.3%_23r;2.1%_48r	chr17_48997451;chr17_49049619;chr17_49050180;chr17_49050439;chr17_49051412;chr17_49051553;chr17_49052222;chr17_49052281;chr17_49052424;chr17_49054719;chr17_49054961;chr17_49054965;chr17_49055870;chr17_49055929
IGSF3	14	2.5	EXON;EXON;EXON;EXON;EXON;EXON;EXON;EXON;EXON;EXON;EXON;EXON;EXON;EXON	3.2%_62r;1.8%_57r;1.8%_56r;2.2%_45r;3.7%_27r;4.5%_44r;2.0%_51r;1.9%_52r;1.9%_52r;1.6%_61r;1.7%_59r;3.1%_65r;2.9%_35r;2.3%_44r	chr1_116575307;chr1_116575399;chr1_116575844;chr1_116576458;chr1_116576568;chr1_116579537;chr1_116584852;chr1_116600288;chr1_116603840;chr1_116603880;chr1_116603914;chr1_116603934;chr1_116613927;chr1_116666788
IL17RD	14	2.1	EXON;EXON;EXON;EXON;EXON;EXON;EXON;EXON;EXON;EXON;EXON;EXON;EXON;EXON	2.9%_34r;2.0%_50r;1.6%_61r;1.8%_57r;2.9%_34r;1.9%_53r;3.8%_53r;1.3%_75r;3.5%_57r;1.7%_58r;1.2%_84r;1.3%_77r;1.4%_73r;1.6%_62r	chr3_57090648;chr3_57090910;chr3_57091558;chr3_57092151;chr3_57092315;chr3_57095144;chr3_57095945;chr3_57096229;chr3_57096247;chr3_57096334;chr3_57097805;chr3_57097855;chr3_57098032;chr3_57098307
INCENP	14	1.9	EXON;EXON;EXON;EXON;EXON;EXON;EXON;EXON;EXON;EXON;EXON;EXON;EXON;EXON	1.2%_82r;1.1%_90r;1.1%_90r;1.1%_89r;1.3%_75r;1.4%_73r;1.1%_88r;1.9%_107r;1.1%_95r;2.6%_39r;4.2%_48r;1.7%_59r;2.0%_51r;4.9%_41r	chr11_62129855;chr11_62129878;chr11_62130371;chr11_62130485;chr11_62130535;chr11_62146688;chr11_62151812;chr11_62151842;chr11_62152016;chr11_62152282;chr11_62152651;chr11_62152771;chr11_62152972;chr11_62153144
KDM4B	14	3	EXON;EXON;EXON;EXON;EXON;EXON;EXON;EXON;EXON;EXON;EXON;EXON;EXON;EXON	4.0%_50r;2.0%_49r;1.5%_66r;3.0%_66r;3.3%_30r;1.5%_66r;2.0%_49r;6.7%_30r;1.6%_64r;1.5%_67r;5.9%_34r;3.3%_30r;3.1%_32r;2.6%_38r	chr19_5110670;chr19_5110679;chr19_5131221;chr19_5131222;chr19_5131451;chr19_5144348;chr19_5151540;chr19_5151801;chr19_5152177;chr19_5152183;chr19_5152678;chr19_5152720;chr19_5152852;chr19_5152928
KLC1	14	2.9	EXON;EXON;INTRON;EXON;EXON;EXON;EXON;EXON;EXON;EXON;INTRON;INTRON;INTRON;INTRON	1.0%_102r;1.0%_100r;8.3%_24r;2.5%_79r;2.8%_71r;2.8%_36r;3.1%_32r;4.2%_24r;4.2%_24r;3.8%_26r;1.1%_93r;1.3%_78r;1.5%_68r;2.5%_40r	chr14_103662884;chr14_103662889;chr14_103685596;chr14_103685654;chr14_103685782;chr14_103686172;chr14_103693870;chr14_103694946;chr14_103694949;chr14_103696713;chr14_103697941;chr14_103697966;chr14_103697996;chr14_103698640
LRRC41	14	1.9	EXON;EXON;EXON;EXON;EXON;EXON;EXON;EXON;EXON;EXON;EXON;EXON;EXON;EXON	1.4%_74r;1.4%_72r;1.4%_74r;4.1%_49r;4.4%_45r;1.1%_90r;1.4%_71r;1.8%_111r;1.3%_77r;1.5%_66r;2.9%_69r;1.3%_79r;1.0%_102r;1.1%_93r	chr1_46278185;chr1_46278586;chr1_46278646;chr1_46278747;chr1_46278749;chr1_46279048;chr1_46281198;chr1_46285468;chr1_46285820;chr1_46285986;chr1_46286145;chr1_46286172;chr1_46286278;chr1_46286308
LTBP4	14	1.5	EXON;EXON;EXON;EXON;EXON;EXON;EXON;EXON;EXON;EXON;EXON;EXON;EXON;EXON	1.3%_80r;1.1%_88r;1.6%_62r;1.1%_89r;1.2%_86r;1.2%_83r;1.0%_97r;2.4%_84r;1.3%_76r;1.2%_84r;1.0%_101r;1.4%_141r;3.0%_134r;1.6%_61r	chr19_40605072;chr19_40605543;chr19_40607428;chr19_40608244;chr19_40608566;chr19_40608574;chr19_40609612;chr19_40611348;chr19_40613477;chr19_40613528;chr19_40623980;chr19_40625906;chr19_40627127;chr19_40629706
MAFG	14	3.5	EXON;EXON;EXON;EXON;EXON;EXON;EXON;EXON;EXON;EXON;EXON;EXON;EXON;EXON	7.1%_28r;4.2%_24r;6.5%_31r;2.6%_39r;3.4%_29r;2.5%_40r;3.2%_31r;2.9%_35r;2.4%_41r;3.3%_30r;2.1%_47r;2.1%_48r;2.1%_47r;4.2%_24r	chr17_81919537;chr17_81919738;chr17_81919802;chr17_81920056;chr17_81920273;chr17_81920689;chr17_81920719;chr17_81920866;chr17_81920972;chr17_81921371;chr17_81922486;chr17_81922503;chr17_81922516;chr17_81927657
MAP4K4	14	1.7	EXON;EXON;EXON;EXON;EXON;EXON;EXON;EXON;EXON;EXON;EXON;EXON;EXON;EXON	4.3%_47r;1.0%_97r;1.1%_91r;1.2%_168r;1.4%_145r;2.1%_48r;1.3%_78r;1.4%_73r;1.9%_52r;1.6%_61r;2.3%_87r;1.4%_70r;1.9%_52r;1.5%_68r	chr2_101697904;chr2_101839946;chr2_101839972;chr2_101859833;chr2_101869653;chr2_101891444;chr2_101892466;chr2_101892668;chr2_101892909;chr2_101893055;chr2_101893209;chr2_101893946;chr2_101893970;chr2_101894113
MARK3	14	1.6	EXON;EXON;EXON;EXON;EXON;EXON;EXON;EXON;EXON;EXON;EXON;EXON;EXON;EXON	1.6%_64r;1.0%_101r;1.0%_105r;1.0%_98r;1.4%_71r;1.5%_67r;3.8%_52r;1.4%_74r;2.6%_76r;1.8%_55r;1.4%_72r;1.8%_109r;1.2%_83r;1.3%_80r	chr14_103385613;chr14_103385722;chr14_103385758;chr14_103385776;chr14_103385892;chr14_103385909;chr14_103386010;chr14_103465579;chr14_103465600;chr14_103465770;chr14_103491785;chr14_103491951;chr14_103502981;chr14_103502987
MGAT1	14	1.6	EXON;EXON;EXON;EXON;EXON;EXON;EXON;EXON;EXON;EXON;EXON;EXON;EXON;EXON	1.2%_84r;1.1%_88r;1.1%_93r;1.1%_87r;1.2%_173r;1.0%_96r;1.5%_67r;1.3%_79r;1.3%_78r;1.3%_153r;2.2%_90r;1.0%_102r;1.2%_81r;5.7%_35r	chr5_180790778;chr5_180790809;chr5_180791167;chr5_180791178;chr5_180791691;chr5_180791813;chr5_180792080;chr5_180792092;chr5_180792361;chr5_180792661;chr5_180792825;chr5_180792874;chr5_180793017;chr5_180808669
MMP2	14	1.7	EXON;EXON;EXON;EXON;EXON;EXON;EXON;EXON;EXON;EXON;EXON;EXON;EXON;EXON	1.2%_84r;2.7%_75r;3.0%_67r;1.1%_94r;1.3%_80r;1.2%_85r;1.3%_80r;1.4%_73r;1.3%_75r;1.3%_79r;1.3%_80r;1.4%_71r;3.2%_95r;1.5%_68r	chr16_55479602;chr16_55483043;chr16_55483064;chr16_55488598;chr16_55489660;chr16_55489700;chr16_55489736;chr16_55489777;chr16_55489816;chr16_55491825;chr16_55491885;chr16_55505385;chr16_55505531;chr16_55505807
MSL2	14	3.3	EXON;EXON;EXON;EXON;EXON;EXON;EXON;EXON;EXON;EXON;EXON;EXON;EXON;EXON	3.8%_26r;2.9%_35r;3.0%_33r;3.8%_26r;3.2%_31r;3.2%_31r;3.7%_27r;3.8%_26r;3.3%_30r;4.5%_22r;2.3%_43r;2.2%_45r;2.3%_44r;3.7%_27r	chr3_136151259;chr3_136151317;chr3_136151453;chr3_136151548;chr3_136151950;chr3_136151968;chr3_136152445;chr3_136152616;chr3_136195135;chr3_136195394;chr3_136195691;chr3_136195707;chr3_136195710;chr3_136195971
MXD4	14	3.5	EXON;EXON;EXON;EXON;EXON;EXON;EXON;EXON;EXON;EXON;EXON;EXON;EXON;EXON	4.0%_25r;6.1%_33r;6.5%_31r;3.8%_26r;4.2%_24r;2.6%_38r;2.7%_37r;4.3%_46r;3.3%_30r;4.5%_22r;2.1%_47r;2.1%_47r;1.9%_52r;1.5%_66r	chr4_2247700;chr4_2248014;chr4_2248337;chr4_2248551;chr4_2248561;chr4_2248953;chr4_2248967;chr4_2249256;chr4_2249878;chr4_2249964;chr4_2250367;chr4_2250378;chr4_2250672;chr4_2251180
MYSM1	14	2.6	EXON;EXON;EXON;EXON;EXON;EXON;EXON;EXON;EXON;EXON;EXON;EXON;INTRON;INTRON	1.5%_67r;2.6%_76r;1.4%_70r;1.9%_54r;2.1%_48r;2.8%_36r;1.4%_73r;1.4%_74r;2.5%_40r;2.1%_47r;2.5%_40r;2.0%_50r;4.0%_25r;8.0%_25r	chr1_58655980;chr1_58656180;chr1_58656215;chr1_58656275;chr1_58656305;chr1_58656812;chr1_58657842;chr1_58657875;chr1_58658367;chr1_58658442;chr1_58659466;chr1_58682005;chr1_58689311;chr1_58689323
NDC1	14	2	EXON;EXON;EXON;EXON;EXON;EXON;EXON;EXON;EXON;EXON;EXON;EXON;EXON;EXON	1.9%_53r;3.7%_54r;2.1%_47r;1.7%_59r;1.5%_67r;2.1%_47r;1.5%_65r;1.8%_56r;1.5%_66r;2.0%_49r;2.0%_50r;3.4%_59r;1.4%_70r;1.1%_91r	chr1_53765650;chr1_53765948;chr1_53766220;chr1_53766297;chr1_53766392;chr1_53766562;chr1_53766639;chr1_53767117;chr1_53767684;chr1_53772364;chr1_53772378;chr1_53772462;chr1_53797113;chr1_53828152
NLGN4X	14	3.2	EXON;EXON;EXON;EXON;EXON;EXON;EXON;EXON;EXON;EXON;EXON;EXON;EXON;EXON	2.8%_36r;7.4%_27r;3.8%_26r;2.3%_43r;5.0%_20r;5.0%_20r;1.7%_59r;2.9%_35r;2.2%_46r;1.2%_82r;2.7%_37r;2.6%_39r;3.6%_56r;1.9%_54r	chrX_5890820;chrX_5891011;chrX_5891044;chrX_5891679;chrX_5892039;chrX_5892043;chrX_5893074;chrX_5893421;chrX_5893549;chrX_5903244;chrX_6151226;chrX_6151567;chrX_6151647;chrX_6151665
NUP188	14	1.3	EXON;EXON;EXON;EXON;EXON;EXON;EXON;EXON;EXON;EXON;EXON;EXON;EXON;EXON	1.6%_63r;1.4%_69r;2.4%_84r;1.9%_108r;1.1%_95r;1.3%_79r;1.0%_96r;1.2%_84r;1.1%_92r;1.1%_92r;1.0%_98r;1.1%_95r;1.1%_93r;1.1%_94r	chr9_128970794;chr9_128970819;chr9_128982643;chr9_128993605;chr9_128993648;chr9_128995423;chr9_128999745;chr9_129002879;chr9_129002910;chr9_129002913;chr9_129002929;chr9_129005502;chr9_129006777;chr9_129006779
NUP98	14	1.6	EXON;EXON;EXON;EXON;EXON;EXON;EXON;EXON;EXON;EXON;EXON;EXON;EXON;EXON	1.4%_71r;1.5%_68r;1.4%_69r;1.0%_101r;2.1%_95r;1.1%_88r;1.4%_69r;1.3%_79r;3.1%_65r;1.9%_53r;1.1%_92r;2.0%_99r;1.1%_88r;1.6%_62r	chr11_3675523;chr11_3676117;chr11_3676203;chr11_3676278;chr11_3676295;chr11_3683356;chr11_3699101;chr11_3699307;chr11_3702565;chr11_3702775;chr11_3712607;chr11_3712667;chr11_3713885;chr11_3779010
OPN3	14	3.2	EXON;EXON;EXON;EXON;EXON;EXON;EXON;EXON;EXON;EXON;EXON;EXON;EXON;EXON	4.5%_22r;4.5%_22r;2.2%_45r;3.4%_29r;1.9%_52r;3.3%_30r;2.9%_35r;5.0%_20r;3.2%_31r;4.8%_42r;3.3%_30r;1.1%_90r;1.1%_87r;3.0%_66r	chr1_241593668;chr1_241593669;chr1_241593774;chr1_241594543;chr1_241594625;chr1_241630209;chr1_241631052;chr1_241632604;chr1_241633765;chr1_241634060;chr1_241635952;chr1_241639940;chr1_241639979;chr1_241640128
OSBP	14	2.1	EXON;EXON;EXON;EXON;EXON;EXON;EXON;EXON;EXON;EXON;EXON;EXON;EXON;EXON	1.6%_61r;2.6%_38r;2.9%_34r;4.0%_50r;2.0%_51r;2.6%_38r;1.9%_52r;1.7%_60r;1.3%_76r;1.3%_78r;1.2%_83r;2.1%_97r;2.0%_98r;2.5%_40r	chr11_59574992;chr11_59575127;chr11_59576087;chr11_59576885;chr11_59576891;chr11_59578285;chr11_59601663;chr11_59608593;chr11_59615450;chr11_59615456;chr11_59615462;chr11_59615560;chr11_59615563;chr11_59615673
PALD1	14	2.2	EXON;EXON;EXON;EXON;EXON;EXON;EXON;EXON;EXON;EXON;EXON;EXON;EXON;EXON	3.5%_57r;1.5%_66r;4.7%_43r;2.3%_43r;1.2%_81r;1.2%_81r;1.4%_69r;2.4%_41r;2.1%_48r;2.1%_48r;1.9%_52r;2.0%_51r;2.4%_42r;2.3%_43r	chr10_70479036;chr10_70531410;chr10_70532700;chr10_70532706;chr10_70566625;chr10_70566635;chr10_70566701;chr10_70566931;chr10_70566951;chr10_70566969;chr10_70567045;chr10_70567066;chr10_70567153;chr10_70568206
PASK	14	2	EXON;EXON;EXON;EXON;EXON;EXON;EXON;EXON;EXON;EXON;EXON;EXON;EXON;EXON	1.8%_55r;1.6%_64r;1.6%_63r;1.6%_61r;2.4%_42r;1.8%_56r;1.8%_57r;1.9%_52r;1.5%_65r;1.6%_61r;2.9%_35r;2.8%_36r;2.7%_37r;2.5%_40r	chr2_241115055;chr2_241124006;chr2_241124051;chr2_241124071;chr2_241126386;chr2_241126419;chr2_241127014;chr2_241127203;chr2_241132908;chr2_241132919;chr2_241140534;chr2_241140619;chr2_241140623;chr2_241140721
PHACTR2	14	3.3	EXON;EXON;EXON;EXON;EXON;EXON;EXON;EXON;EXON;EXON;EXON;EXON;EXON;EXON	1.7%_60r;1.7%_60r;1.9%_53r;1.8%_55r;2.3%_43r;4.3%_23r;5.0%_40r;4.0%_25r;4.2%_24r;4.3%_23r;8.7%_23r;2.2%_46r;1.9%_52r;2.4%_42r	chr6_143765348;chr6_143765460;chr6_143823849;chr6_143823868;chr6_143824013;chr6_143825555;chr6_143828362;chr6_143828464;chr6_143829099;chr6_143829106;chr6_143829119;chr6_143829415;chr6_143829420;chr6_143830084
PHACTR4	14	2.9	EXON;EXON;EXON;EXON;EXON;EXON;EXON;EXON;EXON;EXON;EXON;EXON;EXON;EXON	2.4%_42r;2.0%_51r;1.8%_56r;2.1%_48r;2.3%_43r;2.7%_37r;1.9%_53r;6.7%_30r;5.3%_38r;3.1%_32r;4.3%_23r;1.8%_55r;1.9%_54r;2.8%_36r	chr1_28466532;chr1_28473710;chr1_28473730;chr1_28473968;chr1_28496681;chr1_28496764;chr1_28497005;chr1_28497850;chr1_28498372;chr1_28498450;chr1_28499238;chr1_28499587;chr1_28499734;chr1_28499963
PHLDB1	14	3.1	EXON;EXON;EXON;EXON;EXON;EXON;EXON;EXON;EXON;EXON;EXON;EXON;EXON;EXON	4.4%_45r;2.4%_42r;2.4%_41r;2.4%_42r;2.5%_40r;2.2%_46r;2.0%_49r;2.7%_37r;1.9%_52r;2.7%_37r;4.9%_41r;2.9%_68r;3.1%_32r;6.5%_31r	chr11_118627381;chr11_118627668;chr11_118627923;chr11_118628063;chr11_118628186;chr11_118631277;chr11_118656759;chr11_118656962;chr11_118657081;chr11_118657249;chr11_118657262;chr11_118657770;chr11_118657931;chr11_118657936
PIGQ	14	2	EXON;EXON;EXON;EXON;EXON;EXON;EXON;EXON;EXON;EXON;EXON;EXON;EXON;EXON	3.3%_30r;1.7%_58r;1.6%_64r;2.1%_48r;2.2%_46r;1.7%_60r;1.8%_55r;1.7%_59r;1.2%_81r;1.3%_75r;1.6%_64r;1.6%_64r;3.7%_54r;2.1%_48r	chr16_574175;chr16_574216;chr16_574242;chr16_574626;chr16_574633;chr16_582903;chr16_582913;chr16_583129;chr16_583304;chr16_583344;chr16_583508;chr16_583512;chr16_583819;chr16_583902
PLPPR3	14	1.3	EXON;EXON;EXON;EXON;EXON;EXON;EXON;EXON;EXON;EXON;EXON;EXON;EXON;EXON	1.5%_136r;1.2%_86r;1.4%_72r;1.7%_60r;1.5%_67r;1.2%_82r;1.2%_84r;2.0%_99r;1.0%_97r;1.1%_92r;1.1%_93r;1.2%_84r;1.1%_95r;1.7%_117r	chr19_812735;chr19_812964;chr19_813144;chr19_813452;chr19_813490;chr19_813587;chr19_813719;chr19_813794;chr19_813830;chr19_814441;chr19_814458;chr19_814521;chr19_814576;chr19_814905
POLG	14	2	EXON;EXON;EXON;EXON;EXON;EXON;EXON;EXON;EXON;EXON;EXON;EXON;EXON;EXON	1.4%_73r;3.6%_56r;1.9%_54r;1.6%_62r;1.8%_55r;1.6%_63r;1.5%_66r;4.3%_46r;1.9%_52r;2.0%_50r;1.5%_68r;1.6%_64r;1.4%_73r;2.1%_48r	chr15_89316750;chr15_89320768;chr15_89320940;chr15_89322803;chr15_89325572;chr15_89325610;chr15_89325656;chr15_89327235;chr15_89330146;chr15_89330171;chr15_89333400;chr15_89333454;chr15_89333665;chr15_89333897
PPL	14	2.3	EXON;EXON;EXON;EXON;EXON;EXON;EXON;EXON;EXON;EXON;EXON;EXON;EXON;EXON	2.2%_45r;2.0%_50r;1.7%_58r;1.7%_58r;3.2%_31r;2.2%_45r;2.0%_51r;2.1%_47r;1.8%_56r;4.0%_25r;1.8%_56r;1.9%_53r;2.2%_45r;3.0%_33r	chr16_4883100;chr16_4883264;chr16_4883624;chr16_4883630;chr16_4884058;chr16_4884192;chr16_4884299;chr16_4884343;chr16_4884520;chr16_4884652;chr16_4885041;chr16_4885819;chr16_4885873;chr16_4885942
PRKAR1B	14	2.5	EXON;EXON;EXON;EXON;EXON;EXON;EXON;EXON;EXON;EXON;EXON;INTRON;INTRON;INTRON	2.9%_34r;3.7%_54r;3.0%_33r;2.9%_34r;2.9%_35r;2.8%_36r;2.7%_37r;3.6%_56r;1.7%_60r;1.6%_63r;3.1%_64r;1.2%_86r;1.1%_88r;1.2%_85r	chr7_549365;chr7_549644;chr7_549793;chr7_549915;chr7_550501;chr7_680599;chr7_680650;chr7_711368;chr7_711377;chr7_711415;chr7_711425;chr7_727044;chr7_727047;chr7_727078
PTPRU	14	2.9	EXON;EXON;EXON;EXON;EXON;EXON;EXON;EXON;EXON;EXON;EXON;EXON;EXON;EXON	5.0%_20r;5.0%_40r;2.0%_50r;2.1%_47r;1.9%_54r;3.1%_65r;2.0%_50r;3.0%_33r;1.8%_56r;1.9%_53r;5.3%_57r;2.2%_45r;2.8%_36r;2.6%_38r	chr1_29275608;chr1_29279533;chr1_29291906;chr1_29291957;chr1_29303893;chr1_29317765;chr1_29317828;chr1_29323748;chr1_29325680;chr1_29325700;chr1_29325764;chr1_29325907;chr1_29326276;chr1_29326359
PWWP3A	14	1.8	EXON;EXON;EXON;EXON;EXON;EXON;EXON;EXON;EXON;EXON;EXON;EXON;EXON;EXON	1.4%_72r;1.4%_73r;1.4%_69r;2.0%_51r;2.4%_85r;1.8%_56r;1.5%_65r;1.3%_78r;2.3%_43r;1.7%_60r;1.6%_61r;1.4%_72r;2.5%_40r;2.5%_40r	chr19_1360336;chr19_1360337;chr19_1360339;chr19_1360605;chr19_1370737;chr19_1370844;chr19_1370890;chr19_1370985;chr19_1376660;chr19_1376809;chr19_1377084;chr19_1377180;chr19_1377697;chr19_1378215
RAB11FIP4	14	3.7	EXON;EXON;EXON;EXON;EXON;EXON;EXON;EXON;EXON;EXON;EXON;EXON;EXON;EXON	2.6%_39r;3.5%_57r;2.8%_36r;1.5%_68r;3.3%_30r;4.2%_24r;4.0%_25r;4.3%_23r;9.5%_21r;3.8%_26r;3.2%_31r;3.0%_33r;3.6%_28r;3.1%_32r	chr17_31531924;chr17_31532141;chr17_31532440;chr17_31532631;chr17_31533461;chr17_31534057;chr17_31535576;chr17_31536918;chr17_31536944;chr17_31537065;chr17_31537076;chr17_31537633;chr17_31537689;chr17_31537723
RFWD3	14	1.5	EXON;EXON;EXON;EXON;EXON;EXON;EXON;EXON;EXON;EXON;EXON;EXON;EXON;EXON	1.0%_105r;1.0%_99r;2.0%_51r;1.3%_75r;2.5%_81r;1.2%_84r;1.1%_91r;1.9%_105r;1.0%_101r;2.6%_77r;1.5%_134r;1.1%_89r;1.3%_76r;1.7%_60r	chr16_74622095;chr16_74622301;chr16_74622430;chr16_74622679;chr16_74622923;chr16_74622952;chr16_74623057;chr16_74623243;chr16_74623338;chr16_74623400;chr16_74624009;chr16_74630897;chr16_74644735;chr16_74652067
RHNO1	14	1.5	EXON;EXON;EXON;EXON;EXON;EXON;EXON;EXON;EXON;EXON;EXON;EXON;EXON;EXON	1.5%_65r;1.3%_75r;1.3%_80r;1.3%_78r;2.6%_77r;1.3%_80r;1.5%_65r;1.2%_84r;1.2%_84r;1.2%_82r;1.2%_83r;2.3%_86r;1.3%_78r;2.0%_49r	chr12_2885354;chr12_2885375;chr12_2885390;chr12_2885394;chr12_2885398;chr12_2885412;chr12_2887958;chr12_2888008;chr12_2888040;chr12_2888131;chr12_2888596;chr12_2888619;chr12_2888652;chr12_2888756
RIF1	14	3.8	EXON;EXON;EXON;EXON;EXON;EXON;EXON;EXON;EXON;EXON;EXON;EXON;EXON;EXON	2.7%_37r;2.4%_41r;4.7%_43r;2.3%_43r;3.2%_31r;6.9%_29r;3.3%_30r;4.8%_42r;2.1%_47r;1.7%_59r;6.7%_30r;2.7%_37r;4.3%_23r;4.8%_21r	chr2_151436849;chr2_151436878;chr2_151454999;chr2_151463074;chr2_151463371;chr2_151463589;chr2_151463911;chr2_151464822;chr2_151465742;chr2_151465824;chr2_151475198;chr2_151476087;chr2_151481453;chr2_151481772
RXRA	14	3.9	EXON;EXON;EXON;EXON;EXON;EXON;EXON;EXON;EXON;EXON;EXON;EXON;EXON;EXON	3.7%_27r;7.4%_27r;2.1%_48r;2.6%_39r;2.7%_37r;2.3%_43r;2.6%_39r;3.2%_31r;3.6%_28r;8.7%_23r;2.6%_39r;3.4%_29r;5.3%_38r;4.2%_24r	chr9_134401689;chr9_134401734;chr9_134417215;chr9_134436498;chr9_134436536;chr9_134436667;chr9_134436676;chr9_134436901;chr9_134436942;chr9_134437145;chr9_134437339;chr9_134437443;chr9_134438724;chr9_134439243
SALL4	14	1.4	EXON;EXON;EXON;EXON;EXON;EXON;EXON;EXON;EXON;EXON;EXON;EXON;EXON;EXON	2.4%_82r;1.2%_83r;1.1%_88r;1.1%_90r;1.1%_90r;2.3%_43r;1.7%_117r;1.0%_201r;1.3%_155r;1.1%_175r;1.3%_157r;1.3%_155r;1.2%_169r;1.1%_184r	chr20_51782678;chr20_51782860;chr20_51782872;chr20_51782873;chr20_51783461;chr20_51783751;chr20_51783906;chr20_51790359;chr20_51791286;chr20_51791660;chr20_51791674;chr20_51791777;chr20_51791829;chr20_51792152
SCARB2	14	2	EXON;EXON;EXON;EXON;EXON;EXON;EXON;EXON;EXON;EXON;EXON;EXON;EXON;EXON	1.9%_52r;1.2%_83r;2.5%_40r;2.9%_35r;1.7%_59r;1.4%_69r;2.7%_74r;1.1%_88r;1.2%_81r;1.1%_92r;2.5%_79r;1.3%_78r;4.4%_45r;2.0%_49r	chr4_76159005;chr4_76159509;chr4_76159756;chr4_76160140;chr4_76160328;chr4_76160689;chr4_76160836;chr4_76161508;chr4_76161548;chr4_76161744;chr4_76174187;chr4_76174217;chr4_76213554;chr4_76213610
SEC31A	14	2.2	EXON;EXON;EXON;EXON;EXON;EXON;EXON;EXON;EXON;EXON;INTRON;INTRON;INTRON;EXON	2.0%_49r;1.1%_91r;1.1%_91r;1.3%_80r;1.3%_79r;1.3%_78r;1.2%_85r;1.3%_79r;1.3%_79r;1.4%_74r;1.1%_89r;4.8%_21r;9.5%_21r;2.6%_39r	chr4_82818928;chr4_82827391;chr4_82827431;chr4_82842264;chr4_82842330;chr4_82842403;chr4_82842419;chr4_82848976;chr4_82851456;chr4_82864558;chr4_82894060;chr4_82896567;chr4_82896568;chr4_82900466
SELENON	14	1.4	EXON;EXON;EXON;EXON;EXON;EXON;EXON;EXON;EXON;EXON;EXON;EXON;EXON;EXON	1.7%_59r;1.8%_109r;1.1%_92r;1.2%_168r;1.1%_187r;1.0%_197r;1.1%_176r;1.4%_73r;1.0%_103r;1.1%_91r;1.2%_83r;2.0%_51r;2.1%_48r;1.7%_115r	chr1_25800264;chr1_25800346;chr1_25800384;chr1_25815869;chr1_25815902;chr1_25816119;chr1_25816475;chr1_25816811;chr1_25816991;chr1_25817041;chr1_25817078;chr1_25817152;chr1_25817924;chr1_25818047
SEMA6B	14	1.8	EXON;EXON;EXON;EXON;EXON;EXON;EXON;EXON;EXON;EXON;EXON;EXON;EXON;EXON	3.6%_28r;1.7%_59r;1.7%_60r;1.4%_71r;1.3%_79r;1.1%_91r;1.5%_136r;1.4%_72r;1.3%_77r;2.7%_74r;1.4%_74r;2.9%_70r;2.3%_44r;1.4%_71r	chr19_4543267;chr19_4543530;chr19_4543682;chr19_4543733;chr19_4543766;chr19_4543892;chr19_4544323;chr19_4548298;chr19_4548339;chr19_4548388;chr19_4548389;chr19_4548409;chr19_4550220;chr19_4558483
SEPTIN8	14	2.8	EXON;EXON;EXON;EXON;EXON;EXON;EXON;EXON;EXON;EXON;EXON;EXON;EXON;EXON	2.9%_35r;1.6%_61r;3.2%_62r;2.7%_37r;2.2%_46r;2.3%_44r;2.8%_36r;2.3%_44r;2.1%_47r;1.3%_76r;2.7%_75r;2.0%_50r;2.3%_43r;9.1%_22r	chr5_132756541;chr5_132756783;chr5_132756789;chr5_132757403;chr5_132757554;chr5_132757591;chr5_132757756;chr5_132758498;chr5_132758677;chr5_132761591;chr5_132761607;chr5_132764304;chr5_132764383;chr5_132777227
SERPING1	14	1.6	EXON;EXON;EXON;EXON;EXON;EXON;EXON;EXON;EXON;EXON;EXON;EXON;EXON;EXON	2.0%_98r;1.0%_103r;1.6%_63r;2.2%_46r;1.6%_61r;1.6%_62r;1.1%_87r;2.2%_89r;1.1%_89r;1.3%_76r;1.1%_89r;1.0%_99r;1.8%_113r;2.8%_72r	chr11_57599962;chr11_57600000;chr11_57600116;chr11_57600155;chr11_57600276;chr11_57600303;chr11_57606029;chr11_57606180;chr11_57606206;chr11_57611737;chr11_57614408;chr11_57614454;chr11_57614466;chr11_57614703
SIPA1L1	14	2.1	EXON;EXON;EXON;EXON;EXON;EXON;EXON;EXON;EXON;EXON;EXON;EXON;EXON;EXON	1.5%_68r;1.3%_79r;1.3%_76r;2.3%_44r;3.8%_26r;2.3%_44r;2.2%_45r;1.1%_87r;1.3%_77r;1.4%_71r;1.3%_78r;1.7%_59r;2.6%_76r;5.3%_38r	chr14_71588196;chr14_71588338;chr14_71588386;chr14_71588471;chr14_71588535;chr14_71588855;chr14_71589312;chr14_71672471;chr14_71685519;chr14_71709274;chr14_71709305;chr14_71724682;chr14_71730093;chr14_71739279
SMAD4	14	2.6	EXON;EXON;EXON;EXON;EXON;EXON;EXON;EXON;EXON;EXON;EXON;EXON;EXON;EXON	1.7%_59r;1.4%_73r;1.1%_92r;1.0%_100r;1.4%_73r;2.4%_82r;1.5%_67r;1.4%_71r;2.8%_72r;2.1%_47r;2.4%_41r;9.5%_21r;4.3%_23r;3.7%_27r	chr18_51030366;chr18_51030581;chr18_51048725;chr18_51054932;chr18_51065491;chr18_51065532;chr18_51067082;chr18_51078464;chr18_51078471;chr18_51078551;chr18_51079349;chr18_51081139;chr18_51081310;chr18_51081360
SMO	14	1.3	EXON;EXON;EXON;EXON;EXON;EXON;EXON;EXON;EXON;EXON;EXON;EXON;EXON;EXON	1.7%_60r;1.2%_167r;1.4%_138r;1.6%_64r;1.3%_79r;1.1%_88r;1.1%_92r;1.1%_89r;1.0%_98r;1.9%_105r;1.4%_69r;1.4%_70r;1.1%_95r;1.2%_83r	chr7_129189057;chr7_129189371;chr7_129189415;chr7_129203464;chr7_129205339;chr7_129205696;chr7_129205752;chr7_129206275;chr7_129212435;chr7_129212509;chr7_129212727;chr7_129212728;chr7_129212825;chr7_129213064
SOX12	14	1.4	EXON;EXON;EXON;EXON;EXON;EXON;EXON;EXON;EXON;EXON;EXON;EXON;EXON;EXON	1.1%_92r;1.1%_92r;1.0%_101r;1.2%_164r;3.8%_26r;1.9%_54r;1.4%_71r;1.3%_79r;1.0%_98r;1.3%_159r;1.3%_159r;1.0%_96r;1.0%_104r;1.0%_101r	chr20_325988;chr20_325989;chr20_326008;chr20_326441;chr20_327095;chr20_327215;chr20_327287;chr20_327379;chr20_327487;chr20_327692;chr20_327705;chr20_328283;chr20_328306;chr20_328411
SPECC1L	14	2.8	EXON;EXON;EXON;EXON;EXON;EXON;EXON;EXON;EXON;EXON;EXON;EXON;EXON;EXON	3.1%_32r;2.9%_34r;2.9%_34r;2.1%_47r;2.4%_41r;2.1%_47r;1.8%_56r;1.6%_62r;1.7%_58r;1.7%_59r;2.3%_44r;3.6%_56r;5.6%_36r;5.6%_36r	chr22_24321456;chr22_24322607;chr22_24322616;chr22_24414768;chr22_24414798;chr22_24415173;chr22_24415196;chr22_24415709;chr22_24415759;chr22_24415947;chr22_24416209;chr22_24416535;chr22_24416701;chr22_24416706
SPECC1L-ADORA2A	14	2.8	EXON;EXON;EXON;INTRON;INTRON;INTRON;INTRON;INTRON;INTRON;INTRON;INTRON;INTRON;INTRON;INTRON	3.1%_32r;2.9%_34r;2.9%_34r;2.1%_47r;2.4%_41r;2.1%_47r;1.8%_56r;1.6%_62r;1.7%_58r;1.7%_59r;2.3%_44r;3.6%_56r;5.6%_36r;5.6%_36r	chr22_24321456;chr22_24322607;chr22_24322616;chr22_24414768;chr22_24414798;chr22_24415173;chr22_24415196;chr22_24415709;chr22_24415759;chr22_24415947;chr22_24416209;chr22_24416535;chr22_24416701;chr22_24416706
SPRY4	14	1.6	EXON;EXON;EXON;EXON;EXON;EXON;EXON;EXON;EXON;EXON;EXON;EXON;EXON;EXON	1.1%_88r;1.2%_164r;3.2%_31r;1.4%_70r;2.3%_87r;1.1%_88r;1.0%_104r;2.3%_86r;2.4%_83r;1.9%_103r;1.2%_162r;1.9%_108r;1.0%_96r;1.0%_103r	chr5_142310668;chr5_142310856;chr5_142311533;chr5_142311756;chr5_142311776;chr5_142312217;chr5_142312657;chr5_142313515;chr5_142314057;chr5_142314110;chr5_142314482;chr5_142314752;chr5_142314974;chr5_142315015
SRSF10	14	2.2	EXON;EXON;EXON;EXON;EXON;EXON;EXON;EXON;EXON;EXON;INTRON;INTRON;INTRON;INTRON	2.8%_71r;1.0%_97r;9.1%_22r;2.0%_51r;1.1%_95r;1.2%_82r;1.3%_79r;1.5%_68r;1.9%_103r;1.1%_175r;2.1%_47r;2.7%_37r;1.7%_60r;1.8%_55r	chr1_23966792;chr1_23967340;chr1_23967798;chr1_23969243;chr1_23970124;chr1_23970581;chr1_23970602;chr1_23971148;chr1_23971322;chr1_23971429;chr1_23976217;chr1_23976257;chr1_23977350;chr1_23977425
SV2A	14	1.9	EXON;EXON;EXON;EXON;EXON;EXON;EXON;EXON;EXON;EXON;EXON;EXON;EXON;EXON	1.5%_68r;2.9%_70r;1.6%_63r;1.3%_77r;1.1%_88r;1.0%_102r;1.0%_102r;1.0%_103r;1.7%_58r;1.2%_83r;6.5%_31r;2.2%_45r;2.3%_44r;1.8%_57r	chr1_149903794;chr1_149903800;chr1_149904387;chr1_149904738;chr1_149905007;chr1_149905065;chr1_149905894;chr1_149906005;chr1_149906785;chr1_149913304;chr1_149914044;chr1_149914078;chr1_149914094;chr1_149914157
TAOK2	14	3	EXON;EXON;EXON;EXON;EXON;EXON;EXON;EXON;EXON;EXON;EXON;EXON;EXON;EXON	6.7%_30r;2.7%_37r;2.4%_84r;1.6%_63r;3.2%_62r;1.5%_65r;1.7%_60r;2.2%_45r;3.8%_26r;3.6%_28r;4.3%_23r;3.1%_32r;2.3%_43r;3.4%_29r	chr16_29974419;chr16_29974575;chr16_29983563;chr16_29983611;chr16_29983615;chr16_29985743;chr16_29985755;chr16_29987050;chr16_29987123;chr16_29987126;chr16_29987177;chr16_29987610;chr16_29987847;chr16_29987916
TGIF2-RAB5IF	14	1.4	INTRON;INTRON;INTRON;INTRON;INTRON;INTRON;INTRON;INTRON;INTRON;INTRON;INTRON;INTRON;INTRON;EXON	1.1%_93r;1.1%_92r;1.2%_84r;1.4%_71r;1.5%_67r;1.3%_80r;2.6%_39r;1.6%_64r;1.1%_94r;2.0%_101r;1.1%_88r;1.0%_196r;1.0%_194r;1.6%_122r	chr20_36591115;chr20_36591265;chr20_36591305;chr20_36591433;chr20_36591440;chr20_36591678;chr20_36592094;chr20_36592450;chr20_36592734;chr20_36593405;chr20_36593570;chr20_36605945;chr20_36605967;chr20_36612035
TNFRSF10B	14	1.7	EXON;EXON;EXON;EXON;EXON;EXON;EXON;EXON;EXON;EXON;EXON;EXON;EXON;EXON	1.0%_104r;1.4%_72r;1.1%_91r;1.2%_86r;2.4%_85r;3.8%_52r;2.0%_51r;1.9%_54r;2.9%_34r;1.3%_78r;1.0%_105r;1.0%_99r;1.2%_82r;1.2%_82r	chr8_23020415;chr8_23021251;chr8_23021583;chr8_23021659;chr8_23021666;chr8_23021990;chr8_23021991;chr8_23022039;chr8_23022252;chr8_23022537;chr8_23022630;chr8_23022681;chr8_23028383;chr8_23028440
TOB2	14	1.8	EXON;EXON;EXON;EXON;EXON;EXON;EXON;EXON;EXON;EXON;EXON;EXON;EXON;EXON	1.7%_58r;3.0%_66r;1.9%_54r;1.5%_68r;1.3%_80r;1.3%_78r;2.4%_42r;1.9%_52r;1.4%_73r;1.2%_84r;2.2%_93r;1.4%_72r;2.2%_92r;1.1%_93r	chr22_41434577;chr22_41435101;chr22_41435530;chr22_41435747;chr22_41435874;chr22_41435883;chr22_41436174;chr22_41436498;chr22_41436864;chr22_41436910;chr22_41436922;chr22_41437180;chr22_41446402;chr22_41446437
TONSL	14	1.2	EXON;EXON;EXON;EXON;EXON;EXON;EXON;EXON;EXON;EXON;EXON;EXON;EXON;EXON	1.1%_92r;1.1%_93r;1.1%_93r;1.0%_103r;1.2%_84r;1.1%_88r;1.3%_77r;1.2%_81r;1.0%_101r;1.1%_87r;1.4%_69r;1.3%_76r;1.7%_58r;1.4%_74r	chr8_144435042;chr8_144435096;chr8_144435845;chr8_144436017;chr8_144436079;chr8_144436173;chr8_144436262;chr8_144436311;chr8_144436380;chr8_144436898;chr8_144442245;chr8_144442324;chr8_144443200;chr8_144443254
TSPYL1	14	1.2	EXON;EXON;EXON;EXON;EXON;EXON;EXON;EXON;EXON;EXON;EXON;EXON;EXON;EXON	1.0%_96r;1.1%_92r;1.0%_104r;1.3%_79r;1.3%_80r;1.2%_83r;1.2%_81r;1.2%_81r;1.0%_96r;1.0%_97r;1.0%_100r;1.9%_107r;1.0%_100r;1.1%_93r	chr6_116277487;chr6_116277535;chr6_116277578;chr6_116277761;chr6_116278278;chr6_116278478;chr6_116278799;chr6_116278800;chr6_116278970;chr6_116279190;chr6_116279484;chr6_116279524;chr6_116279691;chr6_116279711
TTC9	14	3.8	EXON;EXON;EXON;EXON;EXON;EXON;EXON;EXON;EXON;EXON;EXON;EXON;EXON;EXON	3.1%_65r;1.6%_61r;1.8%_56r;3.4%_59r;1.6%_61r;4.3%_23r;8.3%_24r;2.8%_36r;2.9%_34r;3.0%_33r;10.0%_20r;3.1%_32r;3.2%_31r;4.3%_23r	chr14_70642468;chr14_70642522;chr14_70667654;chr14_70671390;chr14_70671491;chr14_70671733;chr14_70671857;chr14_70672231;chr14_70672255;chr14_70672422;chr14_70672809;chr14_70673846;chr14_70673872;chr14_70674976
USP46	14	2.3	EXON;EXON;EXON;EXON;EXON;EXON;EXON;EXON;EXON;EXON;EXON;EXON;EXON;EXON	4.5%_22r;3.0%_33r;1.4%_74r;1.2%_81r;2.6%_38r;1.9%_52r;2.0%_50r;1.7%_59r;1.7%_60r;1.8%_56r;1.8%_55r;2.1%_47r;2.4%_41r;3.9%_51r	chr4_52594845;chr4_52595625;chr4_52596726;chr4_52596816;chr4_52597168;chr4_52597367;chr4_52597482;chr4_52597564;chr4_52597585;chr4_52597594;chr4_52597616;chr4_52626106;chr4_52626123;chr4_52628023
WDR26	14	3.2	EXON;EXON;EXON;EXON;EXON;EXON;EXON;EXON;EXON;EXON;EXON;EXON;EXON;EXON	2.4%_41r;3.6%_28r;3.2%_31r;3.6%_28r;4.4%_45r;5.0%_20r;3.2%_31r;2.5%_79r;1.3%_76r;1.1%_92r;1.2%_83r;4.5%_22r;5.0%_20r;3.8%_26r	chr1_224385909;chr1_224387188;chr1_224387631;chr1_224387681;chr1_224387981;chr1_224388079;chr1_224389097;chr1_224389377;chr1_224394009;chr1_224418300;chr1_224433767;chr1_224434147;chr1_224434398;chr1_224434726
WDR82	14	1.7	EXON;EXON;EXON;EXON;EXON;EXON;EXON;EXON;EXON;EXON;EXON;EXON;EXON;EXON	4.3%_23r;1.4%_70r;1.7%_119r;1.1%_91r;1.1%_90r;1.1%_93r;2.1%_94r;1.3%_77r;1.0%_98r;1.0%_100r;2.5%_40r;2.3%_43r;1.0%_100r;2.3%_44r	chr3_52254755;chr3_52254988;chr3_52255123;chr3_52255440;chr3_52256090;chr3_52256091;chr3_52256094;chr3_52256336;chr3_52256386;chr3_52256557;chr3_52256882;chr3_52256885;chr3_52257450;chr3_52278560
WDTC1	14	2.7	EXON;EXON;EXON;EXON;EXON;EXON;EXON;EXON;EXON;EXON;EXON;EXON;EXON;EXON	1.9%_53r;1.9%_52r;3.6%_28r;3.6%_28r;1.8%_56r;3.3%_30r;2.2%_46r;2.0%_49r;2.4%_42r;5.1%_39r;2.3%_44r;2.1%_47r;3.4%_29r;2.9%_35r	chr1_27234851;chr1_27234865;chr1_27301421;chr1_27303760;chr1_27306401;chr1_27306652;chr1_27306820;chr1_27307178;chr1_27307213;chr1_27307419;chr1_27307664;chr1_27307675;chr1_27307832;chr1_27308053
ZC3H18	14	2	EXON;EXON;EXON;EXON;EXON;EXON;EXON;EXON;EXON;EXON;EXON;EXON;EXON;EXON	2.0%_50r;2.2%_46r;1.6%_63r;1.0%_105r;1.6%_124r;1.2%_81r;1.2%_82r;1.5%_68r;1.8%_56r;1.5%_67r;4.3%_46r;2.0%_50r;1.4%_74r;4.2%_24r	chr16_88577600;chr16_88577637;chr16_88599852;chr16_88611400;chr16_88611463;chr16_88624653;chr16_88627756;chr16_88628004;chr16_88628045;chr16_88631265;chr16_88631324;chr16_88631476;chr16_88631607;chr16_88631795
ZFP91	14	3.5	EXON;EXON;EXON;EXON;EXON;EXON;EXON;EXON;EXON;EXON;EXON;EXON;EXON;EXON	3.9%_51r;2.5%_40r;2.8%_36r;3.2%_31r;4.3%_47r;2.9%_35r;6.1%_33r;2.6%_39r;3.4%_29r;4.5%_22r;3.2%_31r;5.0%_20r;2.5%_40r;2.5%_40r	chr11_58579463;chr11_58579510;chr11_58617390;chr11_58617821;chr11_58618010;chr11_58618735;chr11_58618997;chr11_58619179;chr11_58619358;chr11_58619499;chr11_58619665;chr11_58620183;chr11_58620692;chr11_58620696
ZFP91-CNTF	14	3.5	EXON;EXON;EXON;INTRON;INTRON;INTRON;INTRON;INTRON;INTRON;INTRON;INTRON;INTRON;INTRON;INTRON	3.9%_51r;2.5%_40r;2.8%_36r;3.2%_31r;4.3%_47r;2.9%_35r;6.1%_33r;2.6%_39r;3.4%_29r;4.5%_22r;3.2%_31r;5.0%_20r;2.5%_40r;2.5%_40r	chr11_58579463;chr11_58579510;chr11_58617390;chr11_58617821;chr11_58618010;chr11_58618735;chr11_58618997;chr11_58619179;chr11_58619358;chr11_58619499;chr11_58619665;chr11_58620183;chr11_58620692;chr11_58620696
ZFR	14	1.6	EXON;EXON;EXON;EXON;EXON;EXON;EXON;EXON;EXON;EXON;EXON;EXON;EXON;EXON	1.6%_64r;1.8%_57r;2.1%_47r;1.6%_64r;1.2%_81r;1.5%_68r;1.2%_82r;2.6%_76r;1.5%_66r;1.4%_71r;3.1%_64r;1.0%_100r;1.1%_92r;1.2%_81r	chr5_32354740;chr5_32354791;chr5_32355406;chr5_32355437;chr5_32387601;chr5_32387648;chr5_32395283;chr5_32400189;chr5_32406950;chr5_32415058;chr5_32415155;chr5_32420026;chr5_32420072;chr5_32420102
ZMYM4	14	2.5	EXON;EXON;EXON;EXON;EXON;EXON;EXON;EXON;EXON;EXON;EXON;EXON;EXON;EXON	2.3%_43r;2.1%_48r;3.6%_55r;1.5%_66r;1.6%_61r;1.4%_71r;1.3%_79r;2.2%_46r;1.6%_62r;2.9%_34r;3.1%_32r;3.1%_32r;2.2%_46r;6.5%_31r	chr1_35268957;chr1_35268975;chr1_35370398;chr1_35419655;chr1_35419791;chr1_35419880;chr1_35419938;chr1_35420079;chr1_35420290;chr1_35420523;chr1_35420560;chr1_35420570;chr1_35421099;chr1_35421452
AFF4	13	2.4	EXON;EXON;EXON;EXON;EXON;EXON;EXON;EXON;EXON;EXON;EXON;EXON;EXON	4.8%_42r;1.9%_54r;2.2%_46r;1.8%_55r;1.8%_55r;2.1%_48r;2.1%_47r;4.0%_25r;2.2%_45r;2.9%_34r;2.0%_49r;1.9%_52r;1.9%_54r	chr5_132876346;chr5_132876865;chr5_132877771;chr5_132878068;chr5_132878115;chr5_132878569;chr5_132878931;chr5_132880852;chr5_132883495;chr5_132896515;chr5_132896735;chr5_132896840;chr5_132934475
AKAP8L	13	2.4	EXON;INTRON;INTRON;INTRON;INTRON;INTRON;INTRON;INTRON;INTRON;INTRON;INTRON;INTRON;EXON	1.7%_116r;2.7%_37r;2.7%_37r;2.4%_42r;5.6%_36r;1.6%_64r;2.6%_38r;2.0%_51r;4.3%_47r;2.2%_46r;1.5%_65r;1.5%_65r;1.0%_197r	chr19_15380137;chr19_15398298;chr19_15398324;chr19_15398400;chr19_15398465;chr19_15398833;chr19_15399023;chr19_15399236;chr19_15399275;chr19_15399282;chr19_15399811;chr19_15399889;chr19_15401546
ANKHD1	13	2.2	EXON;EXON;EXON;EXON;EXON;EXON;EXON;EXON;EXON;EXON;EXON;EXON;EXON	1.1%_94r;1.0%_104r;1.2%_85r;1.0%_96r;5.6%_36r;3.6%_28r;2.1%_48r;1.6%_61r;1.6%_61r;3.0%_33r;2.6%_39r;2.6%_38r;2.1%_47r	chr5_140402198;chr5_140402249;chr5_140438560;chr5_140441109;chr5_140472285;chr5_140496871;chr5_140528483;chr5_140528697;chr5_140528924;chr5_140529146;chr5_140529193;chr5_140529256;chr5_140537515
ANKRD9	13	1.9	EXON;EXON;EXON;EXON;EXON;EXON;EXON;EXON;EXON;EXON;EXON;EXON;EXON	4.3%_23r;1.1%_94r;1.1%_95r;1.0%_105r;1.4%_71r;1.1%_90r;1.8%_55r;3.1%_64r;1.5%_66r;1.4%_69r;3.3%_61r;1.9%_52r;2.1%_47r	chr14_102506492;chr14_102507227;chr14_102507228;chr14_102507239;chr14_102507560;chr14_102507601;chr14_102507713;chr14_102507837;chr14_102507878;chr14_102507894;chr14_102508654;chr14_102508699;chr14_102508766
ARAP1	13	1.5	EXON;EXON;EXON;EXON;EXON;EXON;EXON;EXON;EXON;EXON;EXON;EXON;EXON	1.6%_62r;1.6%_62r;1.8%_57r;2.2%_89r;1.2%_81r;1.4%_73r;1.4%_72r;1.2%_82r;1.4%_73r;1.8%_57r;1.4%_72r;2.0%_102r;1.0%_101r	chr11_72685531;chr11_72693411;chr11_72697432;chr11_72697961;chr11_72698016;chr11_72698055;chr11_72698094;chr11_72698105;chr11_72707304;chr11_72710533;chr11_72726914;chr11_72726958;chr11_72727058
ATG9A	13	1.8	EXON;EXON;EXON;EXON;EXON;EXON;EXON;EXON;EXON;EXON;EXON;EXON;EXON	1.4%_73r;2.6%_76r;1.5%_68r;1.4%_70r;1.6%_62r;1.4%_74r;1.4%_69r;1.9%_52r;1.5%_65r;1.5%_68r;3.0%_67r;1.5%_66r;2.9%_69r	chr2_219219805;chr2_219220088;chr2_219220428;chr2_219221199;chr2_219222340;chr2_219222401;chr2_219222669;chr2_219222746;chr2_219222857;chr2_219223943;chr2_219223947;chr2_219224007;chr2_219224245
ATN1	13	1.4	EXON;EXON;EXON;EXON;EXON;EXON;EXON;EXON;EXON;EXON;EXON;EXON;EXON	1.6%_63r;1.3%_75r;1.0%_99r;1.0%_101r;1.3%_79r;1.2%_172r;1.4%_139r;1.8%_113r;1.3%_76r;1.3%_76r;1.3%_76r;2.0%_101r;1.4%_74r	chr12_6933995;chr12_6936027;chr12_6936552;chr12_6936563;chr12_6936842;chr12_6937080;chr12_6937168;chr12_6937433;chr12_6937498;chr12_6937505;chr12_6937510;chr12_6942056;chr12_6942147
AXIN1	13	2.3	EXON;EXON;EXON;EXON;EXON;EXON;EXON;EXON;EXON;EXON;EXON;EXON;EXON	6.3%_32r;1.6%_64r;1.4%_69r;1.3%_78r;2.8%_72r;1.2%_86r;2.0%_50r;1.0%_101r;2.3%_44r;2.4%_41r;1.9%_53r;1.9%_54r;3.7%_54r	chr16_287616;chr16_287893;chr16_287932;chr16_289478;chr16_289511;chr16_293693;chr16_297909;chr16_298211;chr16_346487;chr16_346561;chr16_346741;chr16_352534;chr16_352535
CACHD1	13	2.3	EXON;EXON;EXON;EXON;EXON;EXON;EXON;EXON;EXON;EXON;EXON;EXON;EXON	3.8%_53r;1.8%_56r;1.8%_56r;2.1%_48r;2.2%_46r;2.2%_46r;3.4%_29r;1.8%_56r;2.3%_43r;2.0%_51r;2.6%_39r;2.0%_49r;1.8%_57r	chr1_64470270;chr1_64470344;chr1_64470380;chr1_64470441;chr1_64470463;chr1_64470465;chr1_64470709;chr1_64647851;chr1_64647970;chr1_64691973;chr1_64692003;chr1_64692231;chr1_64692470
CCNY	13	2	EXON;EXON;EXON;EXON;EXON;EXON;EXON;EXON;EXON;EXON;EXON;EXON;EXON	2.1%_96r;1.5%_68r;2.6%_39r;1.2%_82r;2.5%_79r;3.1%_65r;1.4%_69r;1.3%_76r;1.3%_77r;1.7%_58r;3.3%_60r;2.9%_34r;1.7%_58r	chr10_35336847;chr10_35336863;chr10_35336980;chr10_35337109;chr10_35553047;chr10_35569194;chr10_35569549;chr10_35569552;chr10_35569576;chr10_35569690;chr10_35569747;chr10_35569926;chr10_35570680
CGNL1	13	2.2	EXON;EXON;EXON;EXON;EXON;EXON;EXON;EXON;EXON;EXON;EXON;EXON;EXON	3.0%_33r;2.7%_37r;2.7%_37r;1.7%_58r;3.3%_60r;1.8%_55r;1.2%_84r;1.0%_105r;1.1%_88r;1.3%_79r;2.8%_36r;2.3%_43r;3.1%_32r	chr15_57438504;chr15_57438607;chr15_57439287;chr15_57516879;chr15_57547478;chr15_57547619;chr15_57549047;chr15_57549163;chr15_57549194;chr15_57549200;chr15_57549327;chr15_57549384;chr15_57549576
CLSTN1	13	1.3	EXON;EXON;EXON;EXON;EXON;EXON;EXON;EXON;EXON;EXON;EXON;EXON;EXON	1.7%_58r;1.5%_133r;1.4%_73r;1.2%_165r;1.1%_180r;1.9%_157r;1.1%_89r;1.1%_88r;1.0%_100r;1.0%_98r;1.7%_119r;1.7%_116r;1.1%_93r	chr1_9729121;chr1_9729975;chr1_9730110;chr1_9731825;chr1_9735996;chr1_9741210;chr1_9751487;chr1_9751498;chr1_9755144;chr1_9755180;chr1_9823724;chr1_9823749;chr1_9823860
COLGALT1	13	1.4	EXON;EXON;EXON;EXON;EXON;EXON;EXON;EXON;EXON;EXON;EXON;EXON;EXON	1.4%_74r;1.0%_105r;1.0%_98r;2.2%_89r;1.1%_94r;1.0%_96r;1.2%_84r;1.1%_90r;1.5%_68r;1.2%_81r;1.0%_103r;1.9%_52r;2.0%_50r	chr19_17555846;chr19_17568514;chr19_17568556;chr19_17581520;chr19_17581535;chr19_17581539;chr19_17581695;chr19_17582204;chr19_17582338;chr19_17582406;chr19_17582564;chr19_17583026;chr19_17583031
CTDSP2	13	1.3	EXON;EXON;EXON;EXON;EXON;EXON;EXON;EXON;EXON;EXON;EXON;EXON;EXON	1.1%_88r;1.3%_77r;1.5%_137r;1.0%_101r;1.7%_117r;1.5%_133r;1.1%_92r;1.4%_146r;1.0%_102r;1.4%_140r;1.2%_171r;1.1%_174r;1.1%_181r	chr12_57820318;chr12_57820325;chr12_57820512;chr12_57820927;chr12_57821304;chr12_57821325;chr12_57821980;chr12_57822510;chr12_57823041;chr12_57823447;chr12_57823529;chr12_57823609;chr12_57846504
CTNNBIP1	13	1.7	EXON;EXON;EXON;EXON;EXON;EXON;EXON;EXON;EXON;EXON;EXON;EXON;EXON	2.0%_49r;1.9%_54r;1.6%_61r;1.8%_56r;2.1%_47r;2.2%_46r;1.9%_54r;1.5%_67r;2.0%_50r;2.0%_49r;1.0%_105r;1.1%_91r;1.2%_81r	chr1_9848913;chr1_9849023;chr1_9849085;chr1_9849486;chr1_9849506;chr1_9849676;chr1_9849855;chr1_9849969;chr1_9850020;chr1_9850114;chr1_9850755;chr1_9910138;chr1_9910160
DAB2IP	13	3.4	EXON;EXON;EXON;EXON;EXON;EXON;EXON;EXON;EXON;EXON;EXON;EXON;EXON	2.1%_47r;4.2%_48r;4.8%_21r;4.5%_22r;2.1%_47r;2.1%_48r;4.3%_23r;2.5%_40r;4.0%_25r;6.5%_31r;1.9%_54r;3.0%_33r;1.7%_60r	chr9_121760203;chr9_121760238;chr9_121770638;chr9_121770671;chr9_121772856;chr9_121772861;chr9_121773378;chr9_121776294;chr9_121783077;chr9_121783760;chr9_121784173;chr9_121784464;chr9_121785057
DAG1	13	1.4	EXON;EXON;EXON;EXON;EXON;EXON;EXON;EXON;EXON;EXON;EXON;EXON;EXON	1.3%_159r;1.0%_103r;1.4%_145r;1.4%_139r;1.4%_143r;1.9%_106r;1.0%_201r;1.2%_169r;1.0%_98r;1.2%_168r;2.2%_89r;1.1%_89r;1.9%_54r	chr3_49510496;chr3_49510744;chr3_49510800;chr3_49530940;chr3_49531062;chr3_49531227;chr3_49531365;chr3_49531505;chr3_49533451;chr3_49533896;chr3_49534351;chr3_49535338;chr3_49535471
DNMT3A	13	3.4	EXON;EXON;EXON;EXON;EXON;EXON;EXON;EXON;EXON;EXON;EXON;EXON;EXON	8.7%_23r;9.5%_21r;10.0%_20r;4.2%_24r;1.7%_58r;1.3%_77r;1.4%_73r;1.1%_88r;1.2%_84r;1.1%_94r;1.0%_96r;1.2%_81r;1.6%_125r	chr2_25229390;chr2_25229934;chr2_25232369;chr2_25233000;chr2_25233118;chr2_25233401;chr2_25233653;chr2_25234000;chr2_25234021;chr2_25234029;chr2_25234136;chr2_25234307;chr2_25240412
DVL2	13	1.4	EXON;EXON;EXON;EXON;EXON;EXON;EXON;EXON;EXON;EXON;EXON;EXON;EXON	2.3%_43r;1.3%_79r;1.0%_97r;1.0%_96r;1.4%_72r;1.6%_63r;1.8%_55r;1.0%_98r;2.0%_102r;1.0%_96r;1.1%_90r;1.0%_96r;1.2%_85r	chr17_7225772;chr17_7225952;chr17_7226042;chr17_7226048;chr17_7226182;chr17_7226225;chr17_7226265;chr17_7226558;chr17_7227109;chr17_7227197;chr17_7227243;chr17_7234111;chr17_7234152
DYNC1LI2	13	2.5	EXON;EXON;EXON;EXON;EXON;EXON;EXON;INTRON;INTRON;INTRON;EXON;EXON;EXON	4.3%_46r;2.4%_42r;3.6%_55r;1.9%_53r;1.5%_65r;1.5%_65r;2.0%_50r;2.9%_35r;3.6%_28r;5.0%_20r;2.1%_94r;1.1%_92r;1.1%_92r	chr16_66722242;chr16_66722307;chr16_66722489;chr16_66722493;chr16_66722560;chr16_66723020;chr16_66723649;chr16_66730858;chr16_66731122;chr16_66731367;chr16_66736097;chr16_66736108;chr16_66736119
EFS	13	2.2	EXON;EXON;EXON;EXON;EXON;EXON;EXON;EXON;EXON;EXON;EXON;EXON;EXON	3.1%_32r;4.0%_50r;1.4%_73r;1.2%_86r;2.9%_34r;2.3%_43r;4.5%_44r;1.8%_55r;1.5%_67r;1.5%_66r;1.3%_79r;1.2%_82r;2.0%_51r	chr14_23356957;chr14_23357192;chr14_23357362;chr14_23357502;chr14_23359642;chr14_23359657;chr14_23359735;chr14_23359851;chr14_23359937;chr14_23359945;chr14_23360016;chr14_23360735;chr14_23365117
FARP1	13	1.7	EXON;EXON;EXON;EXON;EXON;EXON;EXON;EXON;EXON;EXON;EXON;EXON;EXON	1.9%_53r;1.7%_59r;1.9%_108r;1.1%_91r;1.0%_201r;1.3%_76r;1.3%_76r;1.2%_82r;2.2%_92r;1.1%_90r;1.2%_86r;1.6%_64r;4.2%_48r	chr13_98143394;chr13_98143467;chr13_98389992;chr13_98395286;chr13_98409381;chr13_98440685;chr13_98440694;chr13_98440725;chr13_98440808;chr13_98440821;chr13_98446764;chr13_98449519;chr13_98449548
FEM1A	13	2.8	EXON;EXON;EXON;EXON;EXON;EXON;EXON;EXON;EXON;EXON;EXON;EXON;EXON	3.8%_26r;1.9%_54r;1.5%_66r;1.9%_54r;2.6%_39r;3.8%_52r;2.1%_48r;2.2%_45r;4.0%_50r;1.8%_57r;1.9%_53r;4.3%_23r;4.5%_44r	chr19_4791804;chr19_4791992;chr19_4792123;chr19_4792271;chr19_4792455;chr19_4793081;chr19_4793138;chr19_4793320;chr19_4793337;chr19_4793650;chr19_4793953;chr19_4794930;chr19_4795211
FLT1	13	2.6	EXON;EXON;EXON;EXON;EXON;EXON;EXON;EXON;EXON;EXON;EXON;EXON;EXON	1.9%_54r;2.3%_44r;2.9%_34r;1.7%_60r;3.4%_29r;5.7%_35r;2.3%_44r;1.6%_61r;2.7%_75r;1.3%_77r;1.7%_58r;4.3%_46r;2.4%_84r	chr13_28386522;chr13_28386962;chr13_28388201;chr13_28389017;chr13_28389258;chr13_28389446;chr13_28389558;chr13_28389869;chr13_28389936;chr13_28427817;chr13_28431220;chr13_28434173;chr13_28467106
GNA13	13	2	EXON;EXON;EXON;EXON;EXON;EXON;EXON;EXON;EXON;EXON;EXON;EXON;EXON	2.2%_45r;2.1%_47r;3.2%_62r;2.1%_47r;1.7%_60r;1.7%_60r;1.7%_60r;1.8%_56r;2.0%_51r;1.4%_72r;1.6%_61r;1.6%_62r;3.5%_57r	chr17_65010952;chr17_65011145;chr17_65012131;chr17_65012342;chr17_65013159;chr17_65013304;chr17_65013370;chr17_65013464;chr17_65013519;chr17_65014336;chr17_65014368;chr17_65056525;chr17_65056540
GPR176	13	1.3	EXON;EXON;EXON;EXON;EXON;EXON;EXON;EXON;EXON;EXON;EXON;EXON;EXON	1.3%_152r;1.3%_159r;1.4%_73r;1.0%_101r;1.6%_129r;1.1%_95r;1.1%_180r;1.1%_175r;1.1%_175r;1.0%_102r;1.7%_115r;1.0%_105r;1.9%_104r	chr15_39799460;chr15_39799478;chr15_39800235;chr15_39800957;chr15_39801408;chr15_39801487;chr15_39801832;chr15_39801939;chr15_39801992;chr15_39807093;chr15_39919938;chr15_39919981;chr15_39919991
HELZ2	13	4.3	EXON;EXON;EXON;EXON;EXON;EXON;EXON;EXON;EXON;EXON;EXON;EXON;EXON	3.6%_28r;4.8%_21r;4.8%_21r;3.8%_26r;3.3%_30r;3.8%_26r;4.5%_22r;2.9%_34r;3.8%_26r;4.5%_22r;8.0%_25r;4.0%_25r;3.6%_28r	chr20_63561220;chr20_63563371;chr20_63563375;chr20_63563448;chr20_63563559;chr20_63563845;chr20_63564467;chr20_63564691;chr20_63565239;chr20_63565609;chr20_63567435;chr20_63568600;chr20_63572940
HEPH	13	1.4	EXON;EXON;EXON;EXON;EXON;EXON;EXON;EXON;EXON;EXON;EXON;EXON;EXON	1.0%_96r;2.6%_114r;1.2%_84r;1.5%_68r;1.5%_66r;1.3%_75r;1.3%_78r;1.1%_93r;1.1%_91r;1.3%_75r;1.1%_89r;1.8%_57r;1.1%_90r	chrX_66170689;chrX_66172543;chrX_66173686;chrX_66188451;chrX_66197748;chrX_66200616;chrX_66203565;chrX_66208224;chrX_66208238;chrX_66266481;chrX_66266610;chrX_66266931;chrX_66267054
HNRNPUL2-BSCL2	13	1.9	EXON;EXON;EXON;EXON;INTRON;INTRON;INTRON;INTRON;INTRON;INTRON;EXON;EXON;EXON	1.8%_112r;1.2%_84r;1.2%_84r;1.9%_53r;1.8%_56r;4.2%_48r;1.7%_58r;1.3%_75r;2.0%_51r;2.3%_86r;1.0%_101r;1.6%_127r;3.1%_32r	chr11_62690421;chr11_62705604;chr11_62705607;chr11_62707191;chr11_62713477;chr11_62713511;chr11_62714334;chr11_62714725;chr11_62715248;chr11_62715290;chr11_62726713;chr11_62726825;chr11_62727367
HTR7	13	1.7	EXON;EXON;EXON;EXON;EXON;EXON;EXON;EXON;EXON;EXON;EXON;EXON;EXON	1.5%_66r;3.5%_57r;1.0%_96r;1.2%_85r;1.2%_84r;3.3%_61r;1.7%_59r;1.2%_84r;1.3%_80r;1.3%_75r;1.8%_57r;1.4%_73r;1.4%_70r	chr10_90741712;chr10_90742416;chr10_90749060;chr10_90749563;chr10_90857301;chr10_90857411;chr10_90857417;chr10_90857538;chr10_90857570;chr10_90857683;chr10_90857782;chr10_90857900;chr10_90857975
IRAK1	13	1.5	EXON;EXON;EXON;EXON;EXON;EXON;EXON;EXON;EXON;EXON;EXON;EXON;EXON	2.2%_46r;1.0%_103r;2.1%_47r;1.1%_94r;1.0%_103r;1.0%_100r;1.3%_76r;1.3%_79r;1.1%_90r;1.4%_71r;1.1%_93r;1.5%_68r;2.8%_36r	chrX_154010641;chrX_154011133;chrX_154011358;chrX_154011850;chrX_154013071;chrX_154013083;chrX_154013220;chrX_154013223;chrX_154013279;chrX_154013405;chrX_154014098;chrX_154016468;chrX_154019817
IRF2BP1	13	1.8	EXON;EXON;EXON;EXON;EXON;EXON;EXON;EXON;EXON;EXON;EXON;EXON;EXON	2.0%_49r;1.8%_56r;1.5%_67r;1.6%_63r;1.8%_56r;2.2%_45r;1.8%_56r;1.4%_73r;1.4%_73r;1.5%_68r;1.6%_61r;2.0%_50r;2.9%_68r	chr19_45883833;chr19_45883908;chr19_45884031;chr19_45884057;chr19_45884158;chr19_45884269;chr19_45884627;chr19_45884683;chr19_45884749;chr19_45884770;chr19_45884849;chr19_45885099;chr19_45885489
JADE1	13	2.2	EXON;EXON;EXON;EXON;EXON;EXON;EXON;EXON;EXON;EXON;EXON;EXON;EXON	1.3%_80r;1.9%_107r;1.0%_103r;1.0%_99r;1.2%_86r;1.7%_118r;4.5%_22r;6.5%_31r;1.4%_74r;1.6%_62r;1.6%_61r;2.6%_39r;2.0%_49r	chr4_128846460;chr4_128855745;chr4_128861708;chr4_128861724;chr4_128861811;chr4_128862032;chr4_128862732;chr4_128863211;chr4_128871758;chr4_128871786;chr4_128872166;chr4_128874743;chr4_128874908
KIAA0319L	13	1.6	EXON;EXON;EXON;EXON;EXON;EXON;EXON;EXON;EXON;EXON;EXON;EXON;EXON	1.1%_90r;1.1%_89r;2.1%_94r;1.6%_64r;2.3%_43r;1.3%_79r;1.1%_87r;1.1%_94r;2.1%_97r;1.2%_86r;1.4%_72r;3.3%_61r;1.3%_79r	chr1_35433747;chr1_35433797;chr1_35433929;chr1_35433991;chr1_35434275;chr1_35434588;chr1_35434801;chr1_35434819;chr1_35434833;chr1_35456064;chr1_35506651;chr1_35506791;chr1_35507008
KIAA0895L	13	2.8	EXON;EXON;EXON;EXON;EXON;EXON;EXON;INTRON;INTRON;INTRON;EXON;EXON;EXON	2.3%_44r;2.9%_34r;3.1%_32r;1.4%_69r;1.8%_56r;1.8%_56r;1.6%_63r;2.2%_45r;4.1%_49r;3.3%_30r;3.8%_26r;5.9%_34r;1.7%_58r	chr16_67176302;chr16_67176451;chr16_67176568;chr16_67176859;chr16_67178284;chr16_67178352;chr16_67178420;chr16_67178516;chr16_67178541;chr16_67179137;chr16_67179445;chr16_67180212;chr16_67180469
KIF1A	13	1.2	EXON;EXON;EXON;EXON;EXON;EXON;EXON;EXON;EXON;EXON;EXON;EXON;EXON	1.3%_237r;1.1%_284r;1.0%_205r;1.1%_177r;1.3%_159r;1.0%_204r;1.1%_187r;1.9%_105r;1.0%_97r;1.1%_93r;1.1%_183r;1.7%_175r;1.0%_200r	chr2_240713955;chr2_240714340;chr2_240714418;chr2_240714592;chr2_240715001;chr2_240715547;chr2_240716132;chr2_240716523;chr2_240716686;chr2_240716691;chr2_240719922;chr2_240760770;chr2_240763189
KIF20A	13	1.8	EXON;EXON;EXON;EXON;EXON;EXON;EXON;EXON;EXON;EXON;EXON;EXON;EXON	2.3%_86r;2.2%_93r;1.2%_84r;1.1%_88r;2.7%_75r;1.2%_85r;2.0%_50r;1.3%_79r;1.2%_83r;2.6%_76r;1.3%_77r;2.5%_81r;1.7%_60r	chr5_138179744;chr5_138182684;chr5_138182688;chr5_138183204;chr5_138183315;chr5_138184588;chr5_138184855;chr5_138185536;chr5_138185563;chr5_138185650;chr5_138185653;chr5_138187351;chr5_138187457
KIF7	13	4	EXON;EXON;EXON;EXON;EXON;EXON;EXON;EXON;EXON;EXON;EXON;EXON;EXON	7.4%_27r;7.4%_27r;2.9%_35r;6.1%_33r;4.2%_24r;4.2%_24r;2.0%_49r;2.6%_39r;3.5%_57r;2.5%_40r;2.4%_42r;4.3%_47r;2.2%_46r	chr15_89628292;chr15_89628295;chr15_89628592;chr15_89631668;chr15_89642367;chr15_89642380;chr15_89646955;chr15_89648530;chr15_89648592;chr15_89649112;chr15_89649141;chr15_89649188;chr15_89649274
LARGE1	13	2.4	EXON;EXON;EXON;EXON;EXON;EXON;EXON;EXON;EXON;INTRON;INTRON;INTRON;INTRON	1.3%_75r;2.1%_48r;2.1%_47r;3.0%_66r;2.0%_49r;1.9%_53r;2.3%_43r;3.8%_52r;4.0%_50r;3.0%_33r;3.3%_30r;1.4%_70r;1.4%_74r	chr22_33274523;chr22_33277123;chr22_33277168;chr22_33650540;chr22_33920022;chr22_33920060;chr22_33920163;chr22_33920251;chr22_33920286;chr22_33920624;chr22_33920663;chr22_33920779;chr22_33920790
LARP1	13	1.3	EXON;EXON;EXON;EXON;EXON;EXON;EXON;EXON;EXON;EXON;EXON;EXON;EXON	1.0%_98r;1.0%_209r;1.4%_215r;1.0%_203r;1.0%_195r;1.4%_143r;1.1%_186r;1.0%_208r;1.0%_206r;2.0%_101r;1.3%_80r;1.2%_171r;2.2%_46r	chr5_154755543;chr5_154755730;chr5_154755902;chr5_154755913;chr5_154792775;chr5_154793981;chr5_154794239;chr5_154802389;chr5_154802390;chr5_154814751;chr5_154814768;chr5_154816530;chr5_154817017
LARS2	13	2.3	EXON;EXON;EXON;EXON;EXON;EXON;EXON;EXON;EXON;EXON;EXON;EXON;EXON	4.7%_43r;1.7%_58r;1.3%_76r;1.9%_52r;2.0%_51r;1.8%_56r;1.7%_59r;1.6%_62r;1.9%_54r;1.5%_66r;1.6%_64r;3.7%_54r;3.9%_51r	chr3_45394505;chr3_45516198;chr3_45518004;chr3_45547410;chr3_45547417;chr3_45547583;chr3_45547793;chr3_45547861;chr3_45547871;chr3_45547938;chr3_45548004;chr3_45548022;chr3_45548400
LDLR	13	1.6	EXON;EXON;EXON;EXON;EXON;EXON;EXON;EXON;EXON;EXON;EXON;EXON;EXON	2.6%_77r;1.2%_82r;1.8%_110r;1.7%_116r;1.6%_126r;1.7%_59r;1.6%_63r;1.6%_63r;2.5%_81r;1.0%_100r;1.3%_79r;1.1%_88r;1.3%_75r	chr19_11105465;chr19_11105551;chr19_11113556;chr19_11131673;chr19_11132401;chr19_11132533;chr19_11132663;chr19_11132677;chr19_11132781;chr19_11132920;chr19_11132997;chr19_11133059;chr19_11133390
LIMD1	13	3.7	EXON;EXON;EXON;EXON;EXON;EXON;EXON;EXON;EXON;EXON;EXON;EXON;EXON	5.9%_34r;3.3%_30r;6.1%_33r;4.8%_21r;2.9%_34r;2.9%_35r;3.0%_33r;2.7%_37r;3.2%_31r;3.2%_31r;2.9%_35r;4.0%_25r;3.4%_29r	chr3_45595273;chr3_45595314;chr3_45595988;chr3_45677233;chr3_45677540;chr3_45678053;chr3_45678532;chr3_45678798;chr3_45679011;chr3_45679291;chr3_45679707;chr3_45680388;chr3_45680571
LRBA	13	2.1	EXON;EXON;EXON;EXON;EXON;EXON;EXON;EXON;EXON;EXON;EXON;EXON;EXON	1.5%_66r;2.2%_45r;1.8%_57r;1.8%_55r;1.3%_76r;1.3%_78r;1.5%_68r;1.7%_60r;1.7%_59r;1.9%_53r;5.6%_36r;2.3%_43r;2.2%_46r	chr4_150265210;chr4_150265362;chr4_150265386;chr4_150265625;chr4_150310351;chr4_150321253;chr4_150321290;chr4_150828417;chr4_150848890;chr4_150852147;chr4_150852503;chr4_151014524;chr4_151014563
LRP10	13	2.3	EXON;EXON;EXON;EXON;EXON;EXON;EXON;EXON;EXON;EXON;EXON;EXON;EXON	2.5%_40r;3.1%_64r;1.6%_64r;1.6%_64r;1.4%_69r;1.8%_57r;3.1%_32r;3.1%_32r;1.7%_59r;2.2%_46r;2.6%_38r;1.7%_59r;3.2%_63r	chr14_22871958;chr14_22872050;chr14_22872068;chr14_22872087;chr14_22872093;chr14_22872169;chr14_22875608;chr14_22875854;chr14_22876282;chr14_22877030;chr14_22877081;chr14_22877620;chr14_22877635
LRP8	13	2.1	EXON;EXON;EXON;EXON;EXON;EXON;EXON;EXON;EXON;EXON;EXON;EXON;EXON	3.8%_26r;2.9%_35r;1.7%_59r;1.8%_56r;1.5%_66r;1.2%_84r;1.1%_95r;2.9%_35r;2.9%_34r;1.0%_98r;1.0%_97r;2.5%_40r;3.4%_29r	chr1_53243238;chr1_53243985;chr1_53246203;chr1_53246339;chr1_53258422;chr1_53264296;chr1_53266553;chr1_53276850;chr1_53276876;chr1_53327958;chr1_53327961;chr1_53328007;chr1_53328013
LUZP1	13	2.8	EXON;EXON;EXON;EXON;EXON;EXON;EXON;EXON;EXON;EXON;EXON;EXON;EXON	3.0%_33r;3.1%_32r;3.7%_27r;3.0%_33r;2.8%_36r;2.1%_48r;1.8%_55r;1.7%_58r;2.6%_39r;2.9%_35r;2.1%_47r;2.3%_43r;5.3%_38r	chr1_23085680;chr1_23085920;chr1_23087523;chr1_23088037;chr1_23088426;chr1_23088732;chr1_23088761;chr1_23088790;chr1_23088945;chr1_23088972;chr1_23091456;chr1_23093885;chr1_23093958
MAP2K7	13	3.1	EXON;EXON;EXON;EXON;EXON;EXON;EXON;EXON;EXON;EXON;EXON;EXON;EXON	2.5%_81r;2.8%_36r;1.7%_60r;1.4%_72r;1.5%_68r;1.6%_64r;1.8%_57r;6.7%_30r;6.5%_31r;2.9%_69r;2.8%_72r;1.9%_52r;5.6%_36r	chr19_7911116;chr19_7912673;chr19_7912734;chr19_7912805;chr19_7912857;chr19_7912909;chr19_7912926;chr19_7913259;chr19_7913729;chr19_7914119;chr19_7914142;chr19_7914202;chr19_7914265
MAPK1	13	1.8	EXON;EXON;EXON;EXON;EXON;EXON;EXON;EXON;EXON;EXON;EXON;EXON;EXON	3.2%_62r;1.8%_57r;1.9%_53r;2.1%_94r;1.0%_98r;1.9%_54r;1.8%_56r;1.3%_75r;1.1%_87r;1.1%_94r;2.2%_91r;1.4%_73r;2.4%_85r	chr22_21760829;chr22_21761872;chr22_21761998;chr22_21762860;chr22_21762925;chr22_21763394;chr22_21763651;chr22_21763739;chr22_21764087;chr22_21769220;chr22_21867345;chr22_21867436;chr22_21867504
MATR3	13	2.4	INTRON;INTRON;INTRON;INTRON;INTRON;INTRON;INTRON;INTRON;INTRON;INTRON;INTRON;INTRON;EXON	2.3%_44r;2.0%_49r;4.1%_49r;2.2%_45r;2.6%_38r;3.7%_27r;3.7%_27r;2.0%_101r;1.1%_95r;1.1%_90r;1.9%_107r;2.9%_35r;2.2%_46r	chr5_139279369;chr5_139280580;chr5_139280582;chr5_139281679;chr5_139281873;chr5_139281948;chr5_139282178;chr5_139282906;chr5_139283549;chr5_139283864;chr5_139283921;chr5_139284593;chr5_139307350
MCFD2	13	1.6	EXON;EXON;EXON;EXON;EXON;EXON;EXON;EXON;EXON;EXON;EXON;EXON;EXON	2.2%_45r;1.4%_72r;1.1%_90r;1.5%_66r;2.0%_49r;1.7%_118r;1.9%_103r;2.1%_96r;1.6%_63r;1.5%_65r;1.3%_75r;1.3%_78r;1.3%_78r	chr2_46902053;chr2_46902829;chr2_46903148;chr2_46903422;chr2_46903675;chr2_46904227;chr2_46904330;chr2_46904466;chr2_46904522;chr2_46904785;chr2_46904839;chr2_46905376;chr2_46907953
MED14	13	2.3	EXON;EXON;EXON;EXON;EXON;EXON;EXON;EXON;EXON;EXON;EXON;EXON;EXON	2.0%_50r;2.7%_37r;2.2%_45r;6.5%_31r;2.7%_37r;2.8%_72r;1.4%_71r;1.5%_68r;1.6%_61r;1.3%_76r;1.4%_70r;2.4%_82r;1.4%_69r	chrX_40650334;chrX_40650673;chrX_40650852;chrX_40651463;chrX_40651743;chrX_40651814;chrX_40654451;chrX_40654528;chrX_40659555;chrX_40663060;chrX_40663066;chrX_40664390;chrX_40680101
MEN1	13	1.4	EXON;EXON;EXON;EXON;EXON;EXON;EXON;EXON;EXON;EXON;EXON;EXON;EXON	1.0%_99r;2.1%_96r;2.2%_92r;1.3%_80r;1.3%_80r;2.0%_98r;1.1%_89r;1.0%_97r;1.5%_67r;1.0%_98r;1.3%_76r;1.1%_93r;1.2%_86r	chr11_64804029;chr11_64804054;chr11_64804240;chr11_64804388;chr11_64804399;chr11_64804742;chr11_64805060;chr11_64805095;chr11_64806237;chr11_64809747;chr11_64809907;chr11_64810026;chr11_64810059
MIATNB	13	2.1	EXON;EXON;INTRON;INTRON;INTRON;INTRON;INTRON;INTRON;INTRON;INTRON;INTRON;INTRON;INTRON	1.5%_66r;1.9%_54r;8.7%_23r;1.0%_98r;2.0%_99r;1.4%_70r;2.1%_47r;1.5%_68r;1.8%_56r;1.4%_74r;2.0%_50r;1.4%_71r;1.1%_91r	chr22_26672842;chr22_26672856;chr22_26673100;chr22_26673234;chr22_26673244;chr22_26673390;chr22_26673646;chr22_26673834;chr22_26674544;chr22_26675033;chr22_26675729;chr22_26675830;chr22_26675903
MIB1	13	2.4	EXON;EXON;EXON;EXON;EXON;EXON;EXON;EXON;EXON;EXON;EXON;EXON;EXON	3.4%_29r;2.4%_42r;2.6%_78r;1.4%_72r;1.6%_61r;3.1%_64r;1.3%_78r;2.3%_43r;2.2%_46r;2.0%_51r;1.4%_71r;2.0%_51r;5.0%_40r	chr18_21740979;chr18_21741011;chr18_21741323;chr18_21741347;chr18_21741679;chr18_21815750;chr18_21849308;chr18_21865564;chr18_21866658;chr18_21868214;chr18_21868985;chr18_21869306;chr18_21869373
MIB2	13	2.9	EXON;EXON;EXON;EXON;EXON;EXON;EXON;EXON;EXON;EXON;EXON;EXON;EXON	8.0%_25r;3.7%_27r;4.0%_25r;2.9%_34r;1.6%_62r;1.7%_58r;1.4%_71r;1.4%_69r;1.6%_62r;2.0%_51r;3.1%_64r;1.4%_72r;4.9%_41r	chr1_1615605;chr1_1623545;chr1_1623853;chr1_1625160;chr1_1626926;chr1_1627736;chr1_1629170;chr1_1629304;chr1_1629499;chr1_1630407;chr1_1630437;chr1_1630454;chr1_1630533
MICALL1	13	3.1	EXON;EXON;EXON;EXON;EXON;EXON;EXON;EXON;EXON;EXON;EXON;EXON;EXON	3.3%_30r;2.0%_51r;2.6%_39r;2.6%_39r;3.3%_30r;5.7%_35r;2.8%_36r;2.3%_43r;3.1%_32r;1.6%_61r;4.3%_46r;1.9%_54r;4.9%_41r	chr22_37906480;chr22_37926007;chr22_37927527;chr22_37927607;chr22_37927742;chr22_37940811;chr22_37941202;chr22_37941328;chr22_37941463;chr22_37941654;chr22_37941703;chr22_37941764;chr22_37941860
MOB1A	13	1.7	EXON;EXON;EXON;EXON;EXON;EXON;EXON;EXON;EXON;EXON;EXON;EXON;EXON	1.4%_72r;1.4%_71r;1.3%_79r;2.5%_79r;1.8%_113r;2.0%_49r;1.8%_57r;1.5%_66r;1.7%_60r;2.2%_46r;2.0%_51r;1.0%_101r;1.0%_99r	chr2_74153149;chr2_74153151;chr2_74153213;chr2_74153331;chr2_74153761;chr2_74154378;chr2_74154679;chr2_74154700;chr2_74155370;chr2_74155784;chr2_74156160;chr2_74156397;chr2_74156612
MOGS	13	1.8	EXON;EXON;EXON;EXON;EXON;EXON;EXON;EXON;EXON;EXON;EXON;EXON;EXON	3.6%_28r;1.1%_89r;2.5%_81r;1.3%_77r;1.2%_84r;1.8%_111r;1.9%_53r;2.7%_74r;1.7%_60r;2.7%_73r;1.0%_103r;1.1%_94r;1.1%_92r	chr2_74461317;chr2_74461588;chr2_74461658;chr2_74462457;chr2_74462567;chr2_74462601;chr2_74462940;chr2_74462977;chr2_74464607;chr2_74464698;chr2_74465183;chr2_74465229;chr2_74465236
MPI	13	2.1	EXON;EXON;EXON;EXON;EXON;EXON;EXON;EXON;EXON;EXON;EXON;EXON;EXON	1.2%_83r;1.2%_85r;1.4%_72r;3.3%_60r;1.8%_57r;2.9%_34r;1.9%_54r;2.0%_51r;2.4%_42r;2.0%_50r;2.4%_41r;2.7%_37r;2.3%_43r	chr15_74891429;chr15_74891436;chr15_74891485;chr15_74893211;chr15_74893222;chr15_74897024;chr15_74897528;chr15_74897779;chr15_74897900;chr15_74897952;chr15_74900141;chr15_74900412;chr15_74901568
MRPS25	13	2.8	INTRON;INTRON;INTRON;INTRON;INTRON;INTRON;EXON;EXON;EXON;EXON;EXON;EXON;EXON	2.0%_49r;2.0%_49r;4.8%_21r;5.9%_34r;3.7%_27r;3.3%_30r;2.2%_46r;2.6%_39r;2.3%_44r;2.4%_41r;2.3%_87r;1.2%_84r;1.7%_58r	chr3_15044122;chr3_15044164;chr3_15044857;chr3_15045309;chr3_15046377;chr3_15046984;chr3_15050610;chr3_15051266;chr3_15051920;chr3_15052044;chr3_15052582;chr3_15065072;chr3_15065207
MSI2	13	3.2	EXON;EXON;EXON;EXON;EXON;EXON;EXON;EXON;EXON;EXON;EXON;EXON;EXON	1.9%_108r;4.1%_49r;3.2%_31r;5.6%_36r;3.3%_30r;4.0%_25r;4.5%_22r;1.5%_66r;2.7%_37r;1.7%_60r;3.4%_58r;3.5%_57r;1.9%_54r	chr17_57675060;chr17_57680200;chr17_57681023;chr17_57681180;chr17_57681954;chr17_57682042;chr17_57682294;chr17_57683004;chr17_57683342;chr17_57683478;chr17_57683927;chr17_57683931;chr17_57683940
MTA1	13	2.4	EXON;EXON;INTRON;INTRON;INTRON;INTRON;INTRON;INTRON;INTRON;INTRON;EXON;EXON;EXON	2.3%_44r;1.4%_141r;3.3%_30r;1.6%_62r;2.0%_49r;5.7%_35r;2.0%_51r;3.6%_28r;2.4%_42r;2.1%_47r;1.0%_105r;1.1%_94r;2.4%_41r	chr14_105419899;chr14_105420030;chr14_105466772;chr14_105467028;chr14_105467087;chr14_105467318;chr14_105467592;chr14_105468106;chr14_105468192;chr14_105468624;chr14_105470339;chr14_105470563;chr14_105470623
MYO18A	13	2.5	EXON;EXON;EXON;EXON;EXON;EXON;EXON;EXON;EXON;EXON;EXON;EXON;EXON	5.9%_34r;1.9%_53r;3.8%_26r;2.6%_38r;2.4%_41r;2.1%_48r;1.6%_64r;1.4%_73r;1.9%_54r;2.9%_34r;2.4%_42r;1.6%_64r;2.5%_40r	chr17_29073656;chr17_29074150;chr17_29074304;chr17_29074511;chr17_29074739;chr17_29094730;chr17_29109873;chr17_29109954;chr17_29110017;chr17_29114967;chr17_29166458;chr17_29166725;chr17_29166836
NCBP3	13	3.8	EXON;EXON;EXON;EXON;EXON;EXON;EXON;EXON;EXON;EXON;INTRON;INTRON;INTRON	2.8%_36r;5.4%_37r;3.1%_32r;4.5%_22r;4.0%_25r;2.9%_35r;4.3%_47r;1.6%_62r;4.0%_50r;5.4%_37r;3.2%_31r;3.6%_28r;4.0%_25r	chr17_3808078;chr17_3808564;chr17_3808644;chr17_3809219;chr17_3811725;chr17_3811863;chr17_3812529;chr17_3812633;chr17_3812732;chr17_3818479;chr17_3822991;chr17_3823010;chr17_3823085
NCDN	13	2.2	EXON;EXON;EXON;EXON;EXON;EXON;EXON;EXON;EXON;EXON;EXON;EXON;EXON	3.1%_65r;1.7%_59r;1.6%_63r;2.0%_49r;2.9%_68r;2.0%_50r;1.5%_67r;2.9%_68r;1.7%_60r;3.2%_62r;1.8%_55r;2.2%_45r;2.2%_45r	chr1_35560509;chr1_35560762;chr1_35560839;chr1_35562418;chr1_35562459;chr1_35563383;chr1_35565443;chr1_35565498;chr1_35565595;chr1_35565599;chr1_35566049;chr1_35566143;chr1_35566151
NCLN	13	1.3	EXON;EXON;EXON;EXON;EXON;EXON;EXON;EXON;EXON;EXON;EXON;EXON;EXON	1.6%_64r;1.2%_82r;1.2%_170r;1.0%_191r;1.0%_103r;1.8%_113r;1.5%_133r;1.2%_173r;1.1%_176r;1.1%_188r;1.2%_85r;1.2%_83r;1.2%_169r	chr19_3185998;chr19_3186014;chr19_3193393;chr19_3204634;chr19_3206287;chr19_3206313;chr19_3206354;chr19_3207979;chr19_3207983;chr19_3208024;chr19_3208461;chr19_3208610;chr19_3209217
NDOR1	13	2.4	EXON;EXON;EXON;EXON;EXON;EXON;EXON;EXON;EXON;EXON;EXON;EXON;EXON	4.3%_47r;2.1%_47r;2.3%_43r;2.0%_49r;2.7%_37r;3.8%_26r;2.4%_41r;2.6%_39r;2.4%_41r;1.4%_73r;1.6%_61r;1.8%_55r;1.7%_58r	chr9_137205889;chr9_137216275;chr9_137216292;chr9_137216509;chr9_137216819;chr9_137216941;chr9_137217493;chr9_137217568;chr9_137218057;chr9_137218162;chr9_137218317;chr9_137218863;chr9_137218924
NFATC2IP	13	2.7	EXON;INTRON;INTRON;INTRON;EXON;EXON;EXON;EXON;EXON;EXON;EXON;EXON;EXON	1.2%_84r;3.7%_27r;4.2%_24r;5.0%_20r;1.8%_57r;1.4%_73r;1.4%_71r;1.4%_70r;1.9%_54r;1.8%_56r;2.9%_34r;2.3%_43r;6.3%_32r	chr16_28951218;chr16_28954872;chr16_28955460;chr16_28957944;chr16_28958726;chr16_28958782;chr16_28963721;chr16_28964139;chr16_28964470;chr16_28964480;chr16_28965397;chr16_28965670;chr16_28966019
NIPBL	13	3.4	EXON;EXON;EXON;EXON;EXON;EXON;EXON;EXON;EXON;EXON;EXON;EXON;EXON	4.8%_21r;3.7%_27r;2.9%_35r;2.9%_35r;3.7%_27r;4.5%_22r;3.6%_28r;3.0%_33r;2.1%_47r;1.8%_56r;1.9%_54r;4.8%_21r;4.0%_25r	chr5_36975903;chr5_36975983;chr5_36976141;chr5_36976171;chr5_36984910;chr5_36984976;chr5_36985491;chr5_37020499;chr5_37052416;chr5_37060863;chr5_37064699;chr5_37065094;chr5_37065108
NKIRAS2	13	2.1	EXON;EXON;EXON;EXON;EXON;EXON;EXON;EXON;EXON;EXON;EXON;EXON;EXON	1.2%_82r;2.2%_92r;1.4%_73r;1.6%_63r;1.8%_55r;1.9%_52r;2.2%_46r;2.0%_51r;3.5%_57r;1.9%_52r;1.6%_61r;1.7%_58r;4.2%_24r	chr17_42023690;chr17_42023734;chr17_42023878;chr17_42023909;chr17_42023927;chr17_42024170;chr17_42024203;chr17_42024252;chr17_42024906;chr17_42025267;chr17_42025291;chr17_42025297;chr17_42025567
NOTCH2	13	2.5	EXON;EXON;EXON;EXON;EXON;EXON;EXON;EXON;EXON;EXON;EXON;EXON;EXON	2.1%_48r;2.7%_37r;2.3%_44r;2.3%_44r;2.6%_39r;4.2%_48r;3.0%_33r;1.9%_53r;1.8%_56r;2.1%_48r;1.9%_53r;3.5%_57r;2.6%_39r	chr1_119914066;chr1_119915717;chr1_119915774;chr1_119915800;chr1_119915974;chr1_119916070;chr1_119916667;chr1_119919446;chr1_119919526;chr1_119925523;chr1_119925596;chr1_119925702;chr1_119941613
NPRL3	13	2.7	EXON;EXON;EXON;EXON;EXON;EXON;EXON;EXON;EXON;EXON;EXON;EXON;EXON	1.5%_65r;2.3%_43r;2.3%_43r;2.0%_49r;2.1%_48r;1.6%_64r;2.7%_73r;2.2%_45r;2.0%_50r;1.7%_59r;1.8%_56r;2.5%_40r;10.0%_20r	chr16_85725;chr16_86350;chr16_86672;chr16_86703;chr16_86794;chr16_88747;chr16_88779;chr16_89845;chr16_89872;chr16_98155;chr16_98164;chr16_112719;chr16_138299
PDCD6IP	13	2.2	EXON;EXON;EXON;EXON;EXON;EXON;EXON;EXON;EXON;EXON;EXON;EXON;EXON	1.6%_126r;1.3%_75r;1.6%_122r;1.9%_108r;1.0%_101r;1.1%_90r;1.1%_95r;1.1%_91r;1.1%_90r;2.7%_73r;3.8%_26r;7.4%_27r;3.3%_30r	chr3_33798897;chr3_33836180;chr3_33866358;chr3_33866412;chr3_33866449;chr3_33866483;chr3_33866488;chr3_33866490;chr3_33866768;chr3_33866795;chr3_33867891;chr3_33869035;chr3_33869153
PDE7A	13	1.5	EXON;EXON;EXON;EXON;EXON;EXON;EXON;EXON;EXON;EXON;EXON;EXON;EXON	1.5%_67r;1.2%_85r;1.0%_100r;1.4%_70r;1.6%_63r;1.6%_61r;1.4%_74r;1.6%_63r;1.4%_73r;1.6%_63r;2.3%_87r;1.1%_92r;1.3%_78r	chr8_65717872;chr8_65717960;chr8_65718259;chr8_65718343;chr8_65718571;chr8_65718653;chr8_65718850;chr8_65719452;chr8_65727183;chr8_65841742;chr8_65841831;chr8_65841839;chr8_65841919
PDLIM7	13	1.9	EXON;EXON;EXON;EXON;INTRON;EXON;EXON;EXON;EXON;EXON;EXON;EXON;EXON	1.1%_90r;1.1%_93r;1.1%_89r;1.2%_86r;3.1%_32r;1.9%_52r;3.1%_65r;1.5%_66r;3.0%_66r;2.8%_72r;2.6%_76r;1.0%_98r;1.1%_94r	chr5_177488221;chr5_177489464;chr5_177489576;chr5_177489831;chr5_177490092;chr5_177490351;chr5_177490394;chr5_177490397;chr5_177490412;chr5_177490473;chr5_177490566;chr5_177491824;chr5_177491831
PLAGL2	13	2.7	EXON;EXON;EXON;EXON;EXON;EXON;EXON;EXON;EXON;EXON;EXON;EXON;EXON	2.6%_39r;2.0%_50r;3.3%_30r;2.6%_38r;3.6%_28r;2.1%_48r;3.1%_32r;2.0%_51r;1.8%_57r;3.6%_28r;4.8%_42r;2.0%_51r;1.2%_81r	chr20_32192857;chr20_32193644;chr20_32193717;chr20_32193936;chr20_32194748;chr20_32195502;chr20_32195746;chr20_32195979;chr20_32196060;chr20_32196432;chr20_32197324;chr20_32197405;chr20_32202184
PLEKHM2	13	1.9	EXON;EXON;EXON;EXON;EXON;EXON;EXON;EXON;EXON;EXON;EXON;EXON;EXON	1.5%_66r;1.3%_77r;1.4%_69r;3.7%_27r;3.2%_31r;2.1%_94r;1.6%_62r;1.5%_65r;1.6%_62r;1.1%_87r;1.4%_71r;2.0%_49r;2.1%_47r	chr1_15719812;chr1_15719900;chr1_15727227;chr1_15727620;chr1_15727710;chr1_15731968;chr1_15732359;chr1_15732372;chr1_15732493;chr1_15734194;chr1_15734380;chr1_15734475;chr1_15734511
PODXL2	13	1.4	EXON;EXON;EXON;EXON;EXON;EXON;EXON;EXON;EXON;EXON;EXON;EXON;EXON	2.8%_71r;1.3%_76r;1.4%_73r;1.0%_98r;1.0%_98r;1.1%_92r;1.1%_93r;1.3%_79r;1.6%_63r;1.2%_83r;1.5%_65r;1.6%_62r;1.1%_92r	chr3_127660408;chr3_127660430;chr3_127660492;chr3_127660739;chr3_127660772;chr3_127660789;chr3_127660982;chr3_127661074;chr3_127671484;chr3_127671593;chr3_127672306;chr3_127672309;chr3_127672484
PPRC1	13	1.6	EXON;EXON;EXON;EXON;EXON;EXON;EXON;EXON;EXON;EXON;EXON;EXON;EXON	1.5%_66r;1.6%_64r;1.6%_61r;2.0%_51r;1.5%_67r;1.2%_83r;1.2%_85r;2.2%_46r;1.7%_58r;1.6%_63r;1.6%_61r;1.6%_64r;1.5%_68r	chr10_102139303;chr10_102139306;chr10_102140257;chr10_102140317;chr10_102140886;chr10_102141008;chr10_102141142;chr10_102141324;chr10_102147123;chr10_102147324;chr10_102148437;chr10_102149181;chr10_102149293
PRICKLE1	13	1.6	EXON;EXON;EXON;EXON;EXON;EXON;EXON;EXON;EXON;EXON;EXON;EXON;EXON	1.8%_55r;1.1%_91r;1.2%_81r;1.8%_56r;1.0%_99r;1.1%_87r;1.4%_73r;1.9%_54r;1.1%_88r;3.0%_66r;1.4%_69r;1.6%_62r;1.9%_52r	chr12_42459196;chr12_42459460;chr12_42459549;chr12_42459887;chr12_42460010;chr12_42460092;chr12_42460137;chr12_42460240;chr12_42460571;chr12_42464542;chr12_42464650;chr12_42464710;chr12_42464871
PRR14L	13	4.4	EXON;EXON;EXON;EXON;EXON;EXON;EXON;EXON;EXON;EXON;EXON;EXON;EXON	7.7%_26r;12.5%_24r;1.8%_56r;2.0%_51r;1.9%_52r;3.3%_30r;2.7%_37r;2.3%_44r;3.6%_28r;4.8%_21r;7.7%_26r;3.6%_28r;3.8%_26r	chr22_31682285;chr22_31682541;chr22_31682953;chr22_31683230;chr22_31683288;chr22_31683441;chr22_31684069;chr22_31684998;chr22_31685148;chr22_31712267;chr22_31712572;chr22_31715065;chr22_31715832
PWAR6	13	2.3	EXON;EXON;EXON;EXON;EXON;EXON;EXON;EXON;EXON;EXON;EXON;EXON;EXON	1.1%_90r;2.5%_80r;1.1%_95r;1.1%_95r;1.1%_90r;2.0%_101r;1.8%_113r;1.1%_93r;1.2%_83r;1.8%_112r;2.3%_87r;6.5%_31r;6.5%_31r	chr15_25032469;chr15_25032498;chr15_25032553;chr15_25032557;chr15_25032596;chr15_25032670;chr15_25033042;chr15_25033921;chr15_25034185;chr15_25034451;chr15_25035273;chr15_25035997;chr15_25035998
PYGO2	13	1.8	EXON;EXON;EXON;EXON;EXON;EXON;EXON;EXON;EXON;EXON;EXON;EXON;EXON	1.4%_69r;1.6%_64r;1.4%_70r;1.6%_63r;1.6%_63r;1.7%_60r;1.7%_58r;1.2%_81r;2.6%_38r;2.2%_45r;2.3%_43r;1.8%_57r;2.7%_74r	chr1_154957519;chr1_154957878;chr1_154958073;chr1_154958207;chr1_154958731;chr1_154959197;chr1_154959260;chr1_154959374;chr1_154959556;chr1_154959588;chr1_154959603;chr1_154959656;chr1_154959813
RBM14-RBM4	13	1.3	EXON;EXON;INTRON;INTRON;INTRON;INTRON;INTRON;INTRON;INTRON;INTRON;EXON;EXON;EXON	1.3%_239r;1.2%_172r;1.2%_165r;1.1%_95r;1.0%_100r;1.1%_95r;1.4%_138r;1.0%_98r;1.1%_91r;3.6%_55r;1.0%_201r;1.1%_175r;1.2%_82r	chr11_66616898;chr11_66617030;chr11_66624394;chr11_66625399;chr11_66625417;chr11_66625467;chr11_66626817;chr11_66627032;chr11_66627065;chr11_66638868;chr11_66643495;chr11_66643564;chr11_66646382
RBM8A	13	2.5	EXON;EXON;EXON;EXON;EXON;EXON;EXON;EXON;EXON;EXON;EXON;EXON;EXON	4.2%_24r;2.7%_37r;2.4%_42r;3.2%_31r;2.9%_34r;3.7%_27r;2.3%_43r;1.3%_76r;1.4%_74r;2.4%_42r;3.2%_63r;1.6%_63r;1.6%_64r	chr1_145921695;chr1_145922499;chr1_145922863;chr1_145923235;chr1_145923472;chr1_145923663;chr1_145923755;chr1_145924106;chr1_145924340;chr1_145925464;chr1_145925610;chr1_145925619;chr1_145925636
RDX	13	2.2	EXON;EXON;EXON;EXON;EXON;EXON;EXON;EXON;EXON;EXON;EXON;EXON;EXON	2.3%_44r;5.0%_40r;2.6%_38r;1.7%_58r;1.2%_83r;1.3%_78r;3.8%_52r;1.9%_53r;1.9%_52r;1.0%_96r;2.0%_99r;1.4%_71r;1.9%_54r	chr11_110230117;chr11_110230976;chr11_110231185;chr11_110231318;chr11_110231389;chr11_110231486;chr11_110231611;chr11_110231617;chr11_110231634;chr11_110231809;chr11_110231823;chr11_110233406;chr11_110264057
RHPN1	13	2.6	EXON;EXON;INTRON;INTRON;INTRON;EXON;EXON;INTRON;EXON;EXON;EXON;EXON;EXON	1.9%_54r;5.1%_39r;2.5%_40r;2.0%_51r;4.5%_44r;3.4%_59r;1.1%_87r;2.8%_36r;2.2%_46r;1.7%_59r;1.8%_55r;2.4%_41r;2.8%_36r	chr8_143369020;chr8_143378307;chr8_143378549;chr8_143378593;chr8_143378666;chr8_143378728;chr8_143379900;chr8_143380359;chr8_143380600;chr8_143380681;chr8_143381946;chr8_143382647;chr8_143382662
ROBO1	13	2.3	EXON;EXON;EXON;EXON;EXON;EXON;EXON;EXON;EXON;EXON;EXON;EXON;EXON	1.6%_63r;13.0%_23r;1.7%_58r;1.7%_116r;1.7%_118r;1.0%_98r;1.8%_57r;1.5%_66r;1.2%_86r;1.2%_85r;1.3%_75r;1.3%_75r;1.1%_93r	chr3_78597623;chr3_78597887;chr3_78598906;chr3_78600273;chr3_78606764;chr3_78607017;chr3_78651855;chr3_78657151;chr3_78938732;chr3_79018598;chr3_79019185;chr3_79019211;chr3_79019269
ROCK1	13	2	EXON;EXON;EXON;EXON;EXON;EXON;EXON;EXON;EXON;EXON;EXON;EXON;EXON	4.5%_22r;3.2%_62r;1.2%_85r;2.0%_98r;1.0%_96r;1.0%_96r;1.1%_92r;2.2%_93r;1.0%_97r;1.0%_100r;2.1%_96r;2.6%_39r;2.6%_39r	chr18_20950028;chr18_21111050;chr18_21111269;chr18_21111312;chr18_21111327;chr18_21111340;chr18_21111344;chr18_21111355;chr18_21111374;chr18_21111377;chr18_21111400;chr18_21111626;chr18_21111628
RPRD1A	13	1.6	EXON;EXON;EXON;EXON;EXON;EXON;EXON;EXON;EXON;EXON;EXON;EXON;EXON	1.1%_94r;2.3%_43r;1.7%_59r;2.9%_68r;1.4%_72r;1.2%_84r;1.5%_66r;1.4%_74r;2.5%_81r;1.1%_186r;1.1%_177r;1.1%_185r;1.5%_200r	chr18_35990458;chr18_35990715;chr18_35991917;chr18_35992019;chr18_35992176;chr18_35992257;chr18_35992295;chr18_35992409;chr18_35992481;chr18_35993271;chr18_36067325;chr18_36067354;chr18_36067396
RRAGA	13	1.5	EXON;EXON;EXON;EXON;EXON;EXON;EXON;EXON;EXON;EXON;EXON;EXON;EXON	1.4%_71r;1.5%_66r;1.4%_70r;2.0%_98r;1.0%_101r;1.1%_90r;1.1%_87r;1.4%_71r;1.5%_66r;1.7%_60r;2.4%_83r;1.6%_63r;1.7%_59r	chr9_19049613;chr9_19049643;chr9_19049712;chr9_19049798;chr9_19049804;chr9_19050205;chr9_19050212;chr9_19050258;chr9_19050272;chr9_19050352;chr9_19050433;chr9_19050489;chr9_19050621
SCAF11	13	2.4	EXON;EXON;EXON;EXON;EXON;EXON;EXON;EXON;EXON;EXON;EXON;EXON;EXON	2.3%_44r;2.6%_38r;2.3%_44r;2.0%_51r;5.5%_55r;1.6%_63r;1.4%_69r;1.3%_79r;2.4%_41r;1.3%_77r;1.9%_52r;2.0%_51r;4.8%_21r	chr12_45920367;chr12_45921155;chr12_45921730;chr12_45924787;chr12_45924804;chr12_45924874;chr12_45925006;chr12_45926187;chr12_45927181;chr12_45928112;chr12_45928434;chr12_45928511;chr12_45928760
SEC24C	13	1.8	EXON;EXON;EXON;EXON;EXON;EXON;EXON;EXON;EXON;EXON;EXON;EXON;EXON	3.9%_51r;1.4%_71r;2.8%_71r;2.7%_73r;1.4%_71r;1.3%_76r;1.2%_81r;1.7%_117r;1.2%_86r;1.0%_104r;1.8%_113r;1.3%_77r;2.1%_48r	chr10_73746841;chr10_73759697;chr10_73759756;chr10_73760200;chr10_73760268;chr10_73760351;chr10_73766472;chr10_73770289;chr10_73770408;chr10_73771081;chr10_73771113;chr10_73771932;chr10_73772001
SEMA4B	13	2.3	EXON;EXON;EXON;EXON;EXON;EXON;EXON;EXON;EXON;EXON;EXON;EXON;EXON	3.2%_62r;1.9%_52r;1.4%_74r;3.2%_63r;3.1%_65r;2.7%_74r;1.3%_79r;1.5%_65r;1.6%_61r;3.6%_56r;1.8%_56r;2.5%_40r;2.0%_51r	chr15_90223627;chr15_90223690;chr15_90225000;chr15_90225122;chr15_90225127;chr15_90228413;chr15_90228466;chr15_90228495;chr15_90228647;chr15_90228655;chr15_90228776;chr15_90228929;chr15_90229428
SEMA6A	13	2.4	EXON;EXON;EXON;EXON;INTRON;INTRON;INTRON;INTRON;INTRON;EXON;EXON;EXON;EXON	1.4%_143r;1.0%_105r;1.2%_259r;1.1%_377r;2.5%_40r;6.7%_30r;3.6%_28r;4.0%_25r;3.6%_28r;1.2%_246r;1.4%_72r;1.8%_56r;1.2%_168r	chr5_116443856;chr5_116444333;chr5_116446413;chr5_116446747;chr5_116468212;chr5_116468508;chr5_116468738;chr5_116471629;chr5_116471749;chr5_116478614;chr5_116574426;chr5_116574465;chr5_116574619
SGPL1	13	2.9	EXON;EXON;EXON;EXON;EXON;EXON;EXON;EXON;EXON;EXON;EXON;EXON;EXON	1.6%_62r;2.4%_42r;2.2%_46r;2.6%_39r;2.5%_40r;8.7%_46r;5.0%_40r;2.0%_51r;2.0%_51r;1.4%_72r;1.5%_66r;1.4%_71r;3.8%_26r	chr10_70873563;chr10_70877425;chr10_70877637;chr10_70877961;chr10_70877971;chr10_70878069;chr10_70878210;chr10_70878528;chr10_70878876;chr10_70879005;chr10_70879044;chr10_70879533;chr10_70880061
SH3BP5L	13	1.9	EXON;EXON;EXON;EXON;EXON;EXON;EXON;EXON;EXON;EXON;EXON;EXON;EXON	1.6%_61r;1.1%_88r;1.2%_84r;1.9%_52r;1.8%_57r;2.3%_44r;2.4%_42r;2.1%_47r;1.5%_65r;1.5%_66r;2.4%_42r;2.5%_40r;1.9%_53r	chr1_248810672;chr1_248810752;chr1_248810787;chr1_248811451;chr1_248811617;chr1_248811945;chr1_248811948;chr1_248811971;chr1_248812019;chr1_248813034;chr1_248824951;chr1_248825032;chr1_248825338
SLC12A4	13	1.8	EXON;EXON;EXON;EXON;EXON;EXON;EXON;EXON;EXON;EXON;EXON;EXON;EXON	2.9%_34r;1.2%_85r;1.3%_80r;1.3%_75r;1.4%_70r;1.8%_56r;1.2%_85r;1.6%_63r;1.7%_60r;1.4%_74r;4.0%_50r;1.8%_56r;1.9%_52r	chr16_67944535;chr16_67944838;chr16_67945405;chr16_67945414;chr16_67945423;chr16_67946197;chr16_67946319;chr16_67947063;chr16_67951918;chr16_67952192;chr16_67952333;chr16_67952388;chr16_67952415
SMARCC2	13	1.5	EXON;EXON;EXON;EXON;EXON;EXON;EXON;EXON;EXON;EXON;EXON;EXON;EXON	2.6%_76r;1.4%_71r;1.3%_79r;1.3%_78r;1.1%_87r;1.4%_73r;1.4%_69r;1.9%_53r;1.6%_62r;1.8%_114r;1.1%_94r;1.4%_73r;1.4%_73r	chr12_56162732;chr12_56163538;chr12_56163602;chr12_56163644;chr12_56163675;chr12_56164317;chr12_56164334;chr12_56164425;chr12_56164513;chr12_56169600;chr12_56169629;chr12_56171827;chr12_56171842
SNRNP70	13	2	INTRON;INTRON;INTRON;INTRON;INTRON;INTRON;INTRON;INTRON;INTRON;INTRON;INTRON;INTRON;EXON	1.5%_65r;1.4%_71r;1.4%_71r;2.1%_48r;1.0%_99r;1.1%_94r;1.1%_88r;1.4%_71r;4.8%_42r;2.2%_46r;5.0%_20r;2.5%_40r;1.1%_360r	chr19_49102469;chr19_49102536;chr19_49102539;chr19_49102876;chr19_49103063;chr19_49103069;chr19_49103390;chr19_49103415;chr19_49103858;chr19_49104080;chr19_49104124;chr19_49107530;chr19_49108476
SOX4	13	1.4	EXON;EXON;EXON;EXON;EXON;EXON;EXON;EXON;EXON;EXON;EXON;EXON;EXON	1.6%_189r;1.3%_150r;1.0%_102r;1.4%_139r;1.0%_517r;1.3%_156r;1.0%_100r;3.1%_98r;1.2%_83r;1.5%_68r;1.4%_73r;1.5%_66r;1.0%_194r	chr6_21594018;chr6_21594069;chr6_21594106;chr6_21595131;chr6_21595563;chr6_21596678;chr6_21597195;chr6_21597198;chr6_21597217;chr6_21597358;chr6_21597411;chr6_21597426;chr6_21598142
[truncated: 7,241 more rows]

## Sheet: targets_of_hESC_DF2-ADAR_rep2
Gene_name	Num_edit_sites	Avg_edting	Features	Edit_percent_read_str	Identifier_str
[truncated: 7,964 more rows]
