# Supplementary material for: Transcriptomic analysis of the m6A reader YTHDF2 in the maintenance and differentiation of human embryonic stem cells
Source: Stem Cells. 2025 May 26;43(7):sxaf032. doi: 10.1093/stmcls/sxaf032 (PMC12202760; doi:10.1093/stmcls/sxaf032)
Supplement: sxaf032_suppl_Supplementary_Tables_S1-S29 [file sxaf032_suppl_supplementary_tables_s1-s29.zip › Supplementary_tables_final2/Supplementary_Table25_DF2-KO_DEG_and_m6A_modified_and_hESC_YTHDF2-ADAR_overlap_Gene_List.xlsx]

## Sheet: m6A_tribe_and_hESC_DF2-KO_down
Gene_Name
EFS
TSNARE1
MIAT
MFGE8
GPC2
UTRN
PRX
CELSR2
USP9X
ARHGAP33
RALGPS1
PLEKHA7
CHD9
GPR153
GPR173
EGR1
CLDN19
ZNF608
ESPN
CACNA1H
RNF213
LAMA1
SSH3
ZKSCAN1
YPEL3
GNG7
TTC38
EVI5L
BMF
PNRC1
CGNL1
ZSCAN18
LGALS3BP
TSSC2
SYT6
SH3PXD2A
ARHGEF25
NDST2
ZBED6
DSP
PLEKHG4B
RALGDS
IGLON5
TMEFF1
TUBGCP6
BTBD2
CBFA2T2
TMEM44
PAPLN
JPH4
C21orf58
RAB24
SEMA6C
GYS1
TCN2
SEMA5B
LETMD1
SGSM2
MAPK8IP3
SH2B1
TNRC6C
DNM1
ZNF395
ASXL1
TOX3
CELSR3
KHNYN
TTYH3
OBSCN
RAB25
ROBO1
RHPN1
FGFBP3
STARD10
CACNA2D2
ABCA7
PCDHA3
PCDHA2
FBXO41
CITED4
ZHX2
H6PD
FBXL16
NPDC1
CASKIN1
ACAD10
TMEM198B
YPEL1
DOT1L
GIGYF1
ATP1A2
WASF3
EML3
ADAMTS7
ANKRD9
CDKN1B
TM9SF4
DDB2
HMCN1
GRTP1
B4GALNT4
YTHDF2
GNAL
CTDSP1
PAQR6
DDIT4
MAP3K12
ENO2
MMP17
MSI2
PHF21A
USP9Y
SMARCC2
CEP250
ESYT2
COL27A1
COL5A2
OTX2
EZH1
FREM2
COL6A1
FGFR1
SCRN2
HSPA2
ZSWIM6
SLC16A5
RIMS3
ARRDC1
PCDHA6
POLE
CD74
SUN2
KIFC2
ATP1B2
PPFIA3
CHD7
PALM
MEGF8
ZFPM1
CPXM1
GADD45G
PABPN1
NLRX1
NRBP2
SLC27A1
NEIL1
NPEPL1
KDM4B
CELSR1
MIEN1
ZNF692
SPEN
PKD1
HAGHL
TMED4
R3HDM2
IER5
FBN2
KDM5D
NAT9
WDR27
TMEM129
RGL3
NDRG4
SLC39A13
LHPP
COL1A2
PIM3
C19orf54
PPP1R26
CDKN1A
ST6GALNAC6
ARHGEF17
HSPG2
FRAS1
DTX3
WNK2
WFIKKN1
CCDC88B
TRIOBP
TRAPPC9
CLDN3
CUL7
CDK18
CA14
MZF1
HAPLN3
B3GAT3
CA11
NINL
TMEM143
BCL2L2
ZIC2
PRRT2
SFRP1
MLXIPL
MBD6
KNDC1
IFT140
ZBTB3
STC1
ENGASE
ATP11A
ANO8
PLEKHH3
EP400
ARL2
ACVR1B
PARP14
KIAA0895L
RMST
FBRS
PCDHGB7
TTTY15
ZNF516
WDR86
TNFRSF10B
PPP1R9B
TMEM101
MFSD3
RETSAT
MSI1
TBC1D8
PREX1

## Sheet: m6A_tribe_and_hESC_DF2-KO_up
Gene_Name
PXN
CDC42EP2
NOL10
MRPL15
JUN
MB21D2
PHAX
OGFRL1
PEA15
FOS
MPDU1
NSDHL
UTP3
HMGCR
CALD1
EIF5B
CLP1
ASNSD1
TBPL1
AIMP2
ZNF525
COPS2
TIMM8A
FAM98A
DNAJA1
CYP51A1
IL17RD
RRP36
PNO1
DUSP5
CDH2
NGFR
MPHOSPH10
LEFTY1
ACSL4
SEPHS1
ETF1
ZNF90
HSPH1
WTAP
ERRFI1
ZNF721
DACT1
ZFP42
C3orf38
TRIM6
BRIX1
FLNC
TAF13
COL1A1
ZNF622
ZMPSTE24
LLPH
CYB5B
HMGCS1
SKIL
EIF2S1
TDP2
ZC3H15
TUBB2A
RAI14
SOCS2
NIP7
RNF25
TP53RK
TGFB1
TRIAP1
YTHDF3
ZBTB2
ZNF697
POLR2G
MAK16
BAMBI
CHML
ARMCX6
TFPI2
RMI1
TCEAL8
CDC42EP3
L1TD1
LTV1
RAB18
CRK
EIF5
NRBF2
TM2D2
