# Supplementary material for: Transcriptomic analysis of the m6A reader YTHDF2 in the maintenance and differentiation of human embryonic stem cells
Source: Stem Cells. 2025 May 26;43(7):sxaf032. doi: 10.1093/stmcls/sxaf032 (PMC12202760; doi:10.1093/stmcls/sxaf032)
Supplement: sxaf032_suppl_Supplementary_Tables_S1-S29 [file sxaf032_suppl_supplementary_tables_s1-s29.zip › Supplementary_tables_final2/Supplementary_Table26_KEGGId_m6A_and_tribe_and_hESC_DF2-KO_down_DEG_2FC_overlap_genes.csv]

ID	Description	GeneRatio	BgRatio	pvalue	p.adjust	qvalue	geneID	Count
hsa04820	Cytoskeleton in muscle cells	13/86	229/8772	2.99681654894744e-07	5.03465180223169e-05	4.63717929152919e-05	284217/1832/84033/477/2026/85301/1290/1291/25777/482/2201/1278/3339	13
hsa04512	ECM-receptor interaction	6/86	89/8772	0.000225815643998017	0.0189685140958334	0.0174709998251098	284217/341640/1291/1278/3339/80144	6
hsa04974	Protein digestion and absorption	6/86	103/8772	0.000498168170877369	0.0278974175691326	0.0256949898663064	477/85301/1290/1291/482/1278	6
