# Supplementary material for: Transcriptomic analysis of the m6A reader YTHDF2 in the maintenance and differentiation of human embryonic stem cells
Source: Stem Cells. 2025 May 26;43(7):sxaf032. doi: 10.1093/stmcls/sxaf032 (PMC12202760; doi:10.1093/stmcls/sxaf032)
Supplement: sxaf032_suppl_Supplementary_Tables_S1-S29 [file sxaf032_suppl_supplementary_tables_s1-s29.zip › Supplementary_tables_final2/Supplementary_Table27_GOterm_for_DF2-KO_DEG_and_m6A_modified_and_hESC_YTHDF2-ADAR_overlap_Gene_List.xlsx]

## Sheet: m6A_tribe_and_hESC_DF2-KO_down
	ID	Description	GeneRatio	BgRatio	pvalue	p.adjust	qvalue	geneID	Count
GO:0005201	GO:0005201	extracellular matrix structural constituent	10/207	167/18369	2.02200150440473e-05	0.00812845	0.00791773	4240/284217/83872/85301/1290/1291/2201/1278/3339/80144	10
GO:0005085	GO:0005085	guanyl-nucleotide exchange factor activity	9/207	227/18369	0.0011191	0.118785	0.115706	9649/115557/153478/5900/84033/57139/9828/85442/57580	9
GO:0030020	GO:0030020	extracellular matrix structural constituent conferring tensile strength	4/207	41/18369	0.00114457	0.118785	0.115706	85301/1290/1291/1278	4
GO:0030695	GO:0030695	GTPase regulator activity	14/207	495/18369	0.00150914	0.118785	0.115706	115703/9649/115704/115557/153478/5900/9905/84033/79774/57139/9828/85442/11138/57580	14
GO:0060589	GO:0060589	nucleoside-triphosphatase regulator activity	14/207	495/18369	0.00150914	0.118785	0.115706	115703/9649/115704/115557/153478/5900/9905/84033/79774/57139/9828/85442/11138/57580	14
GO:0046332	GO:0046332	SMAD binding	5/207	77/18369	0.00177291	0.118785	0.115706	8239/8287/1290/1278/91	5
GO:0019838	GO:0019838	growth factor binding	6/207	132/18369	0.00385076	0.221144	0.215411	143282/1291/2260/1278/117166/91	6
GO:0048407	GO:0048407	platelet-derived growth factor binding	2/207	11/18369	0.00650079	0.282985	0.275649	1291/1278	2
GO:0070410	GO:0070410	co-SMAD binding	2/207	11/18369	0.00650079	0.282985	0.275649	8239/8287	2
GO:0140658	GO:0140658	ATP-dependent chromatin remodeler activity	3/207	36/18369	0.00766003	0.282985	0.275649	80205/55636/57634	3
GO:0004861	GO:0004861	cyclin-dependent protein serine/threonine kinase inhibitor activity	2/207	12/18369	0.00774337	0.282985	0.275649	1027/1026	2
GO:0050780	GO:0050780	dopamine receptor binding	2/207	16/18369	0.0136687	0.422679	0.411722	5064/84687	2
GO:0140328	GO:0140328	floppase activity	2/207	16/18369	0.0136687	0.422679	0.411722	10347/23250	2
GO:0005229	GO:0005229	intracellular calcium activated chloride channel activity	2/207	18/18369	0.0171726	0.4931	0.480317	80727/57719	2
GO:0061778	GO:0061778	intracellular chloride channel activity	2/207	19/18369	0.0190522	0.510599	0.497363	80727/57719	2
GO:0010314	GO:0010314	phosphatidylinositol-5-phosphate binding	2/207	20/18369	0.021014	0.522027	0.508495	9644/84033	2
GO:0017134	GO:0017134	fibroblast growth factor binding	2/207	23/18369	0.0273725	0.522027	0.508495	143282/2260	2
GO:0030215	GO:0030215	semaphorin receptor binding	2/207	23/18369	0.0273725	0.522027	0.508495	10500/54437	2
GO:0008238	GO:0008238	exopeptidase activity	4/207	102/18369	0.0283024	0.522027	0.508495	4326/90507/56265/79716	4
GO:0070006	GO:0070006	metalloaminopeptidase activity	2/207	26/18369	0.0343987	0.522027	0.508495	4326/79716	2
GO:0008266	GO:0008266	poly(U) RNA binding	2/207	27/18369	0.0368803	0.522027	0.508495	124540/4440	2
GO:0140326	GO:0140326	ATPase-coupled intramembrane lipid transporter activity	2/207	27/18369	0.0368803	0.522027	0.508495	10347/23250	2
GO:0045499	GO:0045499	chemorepellent activity	2/207	28/18369	0.0394284	0.522027	0.508495	10500/54437	2
GO:0008235	GO:0008235	metalloexopeptidase activity	3/207	68/18369	0.0414321	0.522027	0.508495	4326/56265/79716	3
GO:0043325	GO:0043325	phosphatidylinositol-3,4-bisphosphate binding	2/207	29/18369	0.0420414	0.522027	0.508495	9644/84033	2
GO:0051861	GO:0051861	glycolipid binding	2/207	29/18369	0.0420414	0.522027	0.508495	284217/3306	2
GO:0070273	GO:0070273	phosphatidylinositol-4-phosphate binding	2/207	29/18369	0.0420414	0.522027	0.508495	9644/84033	2
GO:0008187	GO:0008187	poly-pyrimidine tract binding	2/207	30/18369	0.0447175	0.522027	0.508495	124540/4440	2
GO:0032452	GO:0032452	histone demethylase activity	2/207	30/18369	0.0447175	0.522027	0.508495	23030/8284	2
GO:0140457	GO:0140457	protein demethylase activity	2/207	30/18369	0.0447175	0.522027	0.508495	23030/8284	2
GO:0030674	GO:0030674	protein-macromolecule adaptor activity	8/207	361/18369	0.0524497	0.522027	0.508495	203062/23162/25970/122416/92714/25777/482/1278	8
GO:0030332	GO:0030332	cyclin binding	2/207	34/18369	0.0560183	0.522027	0.508495	1027/1026	2
GO:0016835	GO:0016835	carbon-oxygen lyase activity	3/207	77/18369	0.0562519	0.522027	0.508495	2026/79661/23632	3
GO:0030291	GO:0030291	protein serine/threonine kinase inhibitor activity	2/207	36/18369	0.0620033	0.522027	0.508495	1027/1026	2
GO:0097718	GO:0097718	disordered domain specific binding	2/207	36/18369	0.0620033	0.522027	0.508495	3306/599	2
GO:1990756	GO:1990756	ubiquitin ligase-substrate adaptor activity	2/207	36/18369	0.0620033	0.522027	0.508495	122416/92714	2
GO:0016887	GO:0016887	ATP hydrolysis activity	8/207	376/18369	0.0634254	0.522027	0.508495	80205/57674/10347/477/3306/90990/55636/23250	8
GO:0003714	GO:0003714	transcription corepressor activity	5/207	190/18369	0.0642032	0.522027	0.508495	9139/2145/161882/23013/54625	5
GO:0008237	GO:0008237	metallopeptidase activity	5/207	197/18369	0.0725104	0.522027	0.508495	114822/11173/4326/56265/79716	5
GO:0004177	GO:0004177	aminopeptidase activity	2/207	40/18369	0.0745798	0.522027	0.508495	4326/79716	2
GO:0004860	GO:0004860	protein kinase inhibitor activity	2/207	40/18369	0.0745798	0.522027	0.508495	1027/1026	2
GO:0032451	GO:0032451	demethylase activity	2/207	40/18369	0.0745798	0.522027	0.508495	23030/8284	2
GO:0140938	GO:0140938	histone H3 methyltransferase activity	2/207	40/18369	0.0745798	0.522027	0.508495	84444/2145	2
GO:0140303	GO:0140303	intramembrane lipid transporter activity	2/207	42/18369	0.0811473	0.522027	0.508495	10347/23250	2
GO:0140767	GO:0140767	enzyme-substrate adaptor activity	2/207	42/18369	0.0811473	0.522027	0.508495	122416/92714	2
GO:0008017	GO:0008017	microtubule binding	6/207	268/18369	0.08332	0.522027	0.508495	85378/1759/256364/25777/90990/283234	6
GO:0019888	GO:0019888	protein phosphatase regulator activity	3/207	92/18369	0.0856729	0.522027	0.508495	9858/26229/84687	3
GO:0004864	GO:0004864	protein phosphatase inhibitor activity	2/207	44/18369	0.0878859	0.522027	0.508495	9858/84687	2
GO:0019210	GO:0019210	kinase inhibitor activity	2/207	44/18369	0.0878859	0.522027	0.508495	1027/1026	2
GO:0032266	GO:0032266	phosphatidylinositol-3-phosphate binding	2/207	45/18369	0.0913159	0.522027	0.508495	9644/84033	2
GO:0005096	GO:0005096	GTPase activator activity	6/207	280/18369	0.0976345	0.522027	0.508495	115703/115704/9905/79774/11138/57580	6
GO:0019212	GO:0019212	phosphatase inhibitor activity	2/207	47/18369	0.0982908	0.522027	0.508495	9858/84687	2
GO:0008190	GO:0008190	eukaryotic initiation factor 4E binding	1/207	10/18369	0.107169	0.522027	0.508495	5015	1
GO:0015245	GO:0015245	fatty acid transmembrane transporter activity	1/207	10/18369	0.107169	0.522027	0.508495	376497	1
GO:0016176	GO:0016176	superoxide-generating NADPH oxidase activator activity	1/207	10/18369	0.107169	0.522027	0.508495	9644	1
GO:0030023	GO:0030023	extracellular matrix constituent conferring elasticity	1/207	10/18369	0.107169	0.522027	0.508495	2201	1
GO:0031419	GO:0031419	cobalamin binding	1/207	10/18369	0.107169	0.522027	0.508495	6948	1
GO:0031957	GO:0031957	very long-chain fatty acid-CoA ligase activity	1/207	10/18369	0.107169	0.522027	0.508495	376497	1
GO:0042975	GO:0042975	peroxisome proliferator activated receptor binding	1/207	10/18369	0.107169	0.522027	0.508495	171023	1
GO:0043208	GO:0043208	glycosphingolipid binding	1/207	10/18369	0.107169	0.522027	0.508495	284217	1
GO:0051864	GO:0051864	histone H3K36 demethylase activity	1/207	10/18369	0.107169	0.522027	0.508495	23030	1
GO:0070097	GO:0070097	delta-catenin binding	1/207	10/18369	0.107169	0.522027	0.508495	144100	1
GO:1990247	GO:1990247	N6-methyladenosine-containing RNA binding	1/207	10/18369	0.107169	0.522027	0.508495	51441	1
GO:0016538	GO:0016538	cyclin-dependent protein serine/threonine kinase regulator activity	2/207	50/18369	0.109021	0.522027	0.508495	1027/1026	2
GO:0018024	GO:0018024	histone lysine N-methyltransferase activity	2/207	50/18369	0.109021	0.522027	0.508495	84444/2145	2
GO:0051087	GO:0051087	chaperone binding	3/207	104/18369	0.112982	0.522027	0.508495	477/1027/3306	3
GO:0005245	GO:0005245	voltage-gated calcium channel activity	2/207	52/18369	0.116339	0.522027	0.508495	8912/9254	2
GO:0030159	GO:0030159	signaling receptor complex adaptor activity	2/207	52/18369	0.116339	0.522027	0.508495	23162/25970	2
GO:0004706	GO:0004706	JUN kinase kinase kinase activity	1/207	11/18369	0.117235	0.522027	0.508495	7786	1
GO:0005078	GO:0005078	MAP-kinase scaffold activity	1/207	11/18369	0.117235	0.522027	0.508495	23162	1
GO:0005536	GO:0005536	glucose binding	1/207	11/18369	0.117235	0.522027	0.508495	2997	1
GO:0008046	GO:0008046	axon guidance receptor activity	1/207	11/18369	0.117235	0.522027	0.508495	6091	1
GO:0035251	GO:0035251	UDP-glucosyltransferase activity	1/207	11/18369	0.117235	0.522027	0.508495	2997	1
GO:0047676	GO:0047676	arachidonate-CoA ligase activity	1/207	11/18369	0.117235	0.522027	0.508495	376497	1
GO:0000149	GO:0000149	SNARE binding	3/207	107/18369	0.12027	0.522027	0.508495	203062/148281/112476	3
GO:0031625	GO:0031625	ubiquitin protein ligase binding	6/207	301/18369	0.125606	0.522027	0.508495	1027/92714/1026/11078/9820/91	6
GO:0003906	GO:0003906	DNA-(apurinic or apyrimidinic site) endonuclease activity	1/207	12/18369	0.127189	0.522027	0.508495	79661	1
GO:0003995	GO:0003995	acyl-CoA dehydrogenase activity	1/207	12/18369	0.127189	0.522027	0.508495	80724	1
GO:0017166	GO:0017166	vinculin binding	1/207	12/18369	0.127189	0.522027	0.508495	7402	1
GO:0030955	GO:0030955	potassium ion binding	1/207	12/18369	0.127189	0.522027	0.508495	477	1
GO:0052890	GO:0052890	oxidoreductase activity, acting on the CH-CH group of donors, with a flavin as acceptor	1/207	12/18369	0.127189	0.522027	0.508495	80724	1
GO:0086080	GO:0086080	protein binding involved in heterotypic cell-cell adhesion	1/207	12/18369	0.127189	0.522027	0.508495	1832	1
GO:0097027	GO:0097027	ubiquitin-protein transferase activator activity	1/207	12/18369	0.127189	0.522027	0.508495	1027	1
GO:0097493	GO:0097493	structural molecule activity conferring elasticity	1/207	12/18369	0.127189	0.522027	0.508495	2201	1
GO:0019208	GO:0019208	phosphatase regulator activity	3/207	111/18369	0.13025	0.522027	0.508495	9858/26229/84687	3
GO:0005035	GO:0005035	death receptor activity	1/207	13/18369	0.137031	0.522027	0.508495	8795	1
GO:0008296	GO:0008296	3'-5'-DNA exonuclease activity	1/207	13/18369	0.137031	0.522027	0.508495	5426	1
GO:0019104	GO:0019104	DNA N-glycosylase activity	1/207	13/18369	0.137031	0.522027	0.508495	79661	1
GO:0031432	GO:0031432	titin binding	1/207	13/18369	0.137031	0.522027	0.508495	84033	1
GO:0032454	GO:0032454	histone H3K9 demethylase activity	1/207	13/18369	0.137031	0.522027	0.508495	23030	1
GO:0045159	GO:0045159	myosin II binding	1/207	13/18369	0.137031	0.522027	0.508495	11078	1
GO:0050998	GO:0050998	nitric-oxide synthase binding	1/207	13/18369	0.137031	0.522027	0.508495	972	1
GO:0051011	GO:0051011	microtubule minus-end binding	1/207	13/18369	0.137031	0.522027	0.508495	85378	1
GO:0140333	GO:0140333	glycerophospholipid flippase activity	1/207	13/18369	0.137031	0.522027	0.508495	23250	1
GO:0140097	GO:0140097	catalytic activity, acting on DNA	5/207	245/18369	0.143916	0.522027	0.508495	80205/5426/55636/79661/57634	5
GO:0016279	GO:0016279	protein-lysine N-methyltransferase activity	2/207	60/18369	0.146727	0.522027	0.508495	84444/2145	2
GO:0016627	GO:0016627	oxidoreductase activity, acting on the CH-CH group of donors	2/207	60/18369	0.146727	0.522027	0.508495	80724/54884	2
GO:0048185	GO:0048185	activin binding	1/207	14/18369	0.146763	0.522027	0.508495	91	1
GO:0061578	GO:0061578	K63-linked deubiquitinase activity	1/207	14/18369	0.146763	0.522027	0.508495	8239	1
GO:0071933	GO:0071933	Arp2/3 complex binding	1/207	14/18369	0.146763	0.522027	0.508495	10810	1
GO:0004197	GO:0004197	cysteine-type endopeptidase activity	3/207	118/18369	0.14838	0.522027	0.508495	8239/8287/6422	3
GO:0031490	GO:0031490	chromatin DNA binding	3/207	118/18369	0.14838	0.522027	0.508495	27324/6601/7546	3
GO:0008028	GO:0008028	monocarboxylic acid transmembrane transporter activity	2/207	61/18369	0.150633	0.522027	0.508495	9121/376497	2
GO:0016278	GO:0016278	lysine N-methyltransferase activity	2/207	61/18369	0.150633	0.522027	0.508495	84444/2145	2
GO:0044389	GO:0044389	ubiquitin-like protein ligase binding	6/207	320/18369	0.153911	0.522027	0.508495	1027/92714/1026/11078/9820/91	6
GO:0001786	GO:0001786	phosphatidylserine binding	2/207	62/18369	0.15456	0.522027	0.508495	4240/148281	2
GO:0016836	GO:0016836	hydro-lyase activity	2/207	62/18369	0.15456	0.522027	0.508495	2026/23632	2
GO:0004089	GO:0004089	carbonate dehydratase activity	1/207	15/18369	0.156385	0.522027	0.508495	23632	1
GO:0004467	GO:0004467	long-chain fatty acid-CoA ligase activity	1/207	15/18369	0.156385	0.522027	0.508495	376497	1
GO:0005521	GO:0005521	lamin binding	1/207	15/18369	0.156385	0.522027	0.508495	25777	1
GO:0015562	GO:0015562	efflux transmembrane transporter activity	1/207	15/18369	0.156385	0.522027	0.508495	376497	1
GO:0034483	GO:0034483	heparan sulfate sulfotransferase activity	1/207	15/18369	0.156385	0.522027	0.508495	8509	1
GO:0140313	GO:0140313	molecular sequestering activity	1/207	15/18369	0.156385	0.522027	0.508495	1026	1
GO:1990380	GO:1990380	K48-linked deubiquitinase activity	1/207	15/18369	0.156385	0.522027	0.508495	8239	1
GO:0008234	GO:0008234	cysteine-type peptidase activity	4/207	185/18369	0.156623	0.522027	0.508495	8239/8287/90507/6422	4
GO:1990841	GO:1990841	promoter-specific chromatin binding	2/207	63/18369	0.158507	0.522027	0.508495	1958/55636	2
GO:0004222	GO:0004222	metalloendopeptidase activity	3/207	122/18369	0.159088	0.522027	0.508495	114822/11173/4326	3
GO:0005548	GO:0005548	phospholipid transporter activity	2/207	64/18369	0.162473	0.522027	0.508495	10347/23250	2
GO:0008191	GO:0008191	metalloendopeptidase inhibitor activity	1/207	16/18369	0.1659	0.522027	0.508495	117166	1
GO:0030275	GO:0030275	LRR domain binding	1/207	16/18369	0.1659	0.522027	0.508495	6091	1
GO:0031489	GO:0031489	myosin V binding	1/207	16/18369	0.1659	0.522027	0.508495	57111	1
GO:0042813	GO:0042813	Wnt receptor activity	1/207	16/18369	0.1659	0.522027	0.508495	5310	1
GO:0072542	GO:0072542	protein phosphatase activator activity	1/207	16/18369	0.1659	0.522027	0.508495	26229	1
GO:0140327	GO:0140327	flippase activity	1/207	16/18369	0.1659	0.522027	0.508495	23250	1
GO:0042054	GO:0042054	histone methyltransferase activity	2/207	65/18369	0.166456	0.522027	0.508495	84444/2145	2
GO:0005262	GO:0005262	calcium channel activity	3/207	126/18369	0.170024	0.522027	0.508495	8912/9254/5310	3
GO:0008094	GO:0008094	ATP-dependent activity, acting on DNA	3/207	126/18369	0.170024	0.522027	0.508495	80205/55636/57634	3
GO:0097110	GO:0097110	scaffold protein binding	2/207	66/18369	0.170456	0.522027	0.508495	8912/1832	2
GO:0044183	GO:0044183	protein folding chaperone	2/207	67/18369	0.174473	0.522027	0.508495	3306/972	2
GO:0004675	GO:0004675	transmembrane receptor protein serine/threonine kinase activity	1/207	17/18369	0.175308	0.522027	0.508495	91	1
GO:0005068	GO:0005068	transmembrane receptor protein tyrosine kinase adaptor activity	1/207	17/18369	0.175308	0.522027	0.508495	25970	1
GO:0005324	GO:0005324	long-chain fatty acid transporter activity	1/207	17/18369	0.175308	0.522027	0.508495	376497	1
GO:0008525	GO:0008525	phosphatidylcholine transporter activity	1/207	17/18369	0.175308	0.522027	0.508495	10347	1
GO:0016805	GO:0016805	dipeptidase activity	1/207	17/18369	0.175308	0.522027	0.508495	90507	1
GO:0031420	GO:0031420	alkali metal ion binding	1/207	17/18369	0.175308	0.522027	0.508495	477	1
GO:0044325	GO:0044325	transmembrane transporter binding	3/207	129/18369	0.178365	0.523786	0.510208	9783/5310/84687	3
GO:0019905	GO:0019905	syntaxin binding	2/207	68/18369	0.178504	0.523786	0.510208	148281/112476	2
GO:0016757	GO:0016757	glycosyltransferase activity	5/207	266/18369	0.182116	0.530512	0.51676	2997/338707/30815/26229/54625	5
GO:0046527	GO:0046527	glucosyltransferase activity	1/207	18/18369	0.18461	0.533907	0.520067	2997	1
GO:0017022	GO:0017022	myosin binding	2/207	70/18369	0.18661	0.535836	0.521946	57111/11078	2
GO:0003684	GO:0003684	damaged DNA binding	2/207	71/18369	0.190682	0.543645	0.529553	1643/79661	2
GO:0030506	GO:0030506	ankyrin binding	1/207	19/18369	0.193807	0.545681	0.531536	84033	1
GO:0004674	GO:0004674	protein serine/threonine kinase activity	7/207	421/18369	0.198426	0.545681	0.531536	84033/7786/340371/415116/65268/5129/91	7
GO:0015662	GO:0015662	P-type ion transporter activity	1/207	20/18369	0.202902	0.545681	0.531536	477	1
GO:0016500	GO:0016500	protein-hormone receptor activity	1/207	20/18369	0.202902	0.545681	0.531536	54328	1
GO:0017075	GO:0017075	syntaxin-1 binding	1/207	20/18369	0.202902	0.545681	0.531536	112476	1
GO:0005254	GO:0005254	chloride channel activity	2/207	74/18369	0.202966	0.545681	0.531536	80727/57719	2
GO:0017018	GO:0017018	myosin phosphatase activity	2/207	76/18369	0.211205	0.545681	0.531536	54961/58190	2
GO:0008373	GO:0008373	sialyltransferase activity	1/207	21/18369	0.211894	0.545681	0.531536	30815	1
GO:0019199	GO:0019199	transmembrane receptor protein kinase activity	2/207	77/18369	0.215337	0.545681	0.531536	2260/91	2
GO:0015085	GO:0015085	calcium ion transmembrane transporter activity	3/207	142/18369	0.215685	0.545681	0.531536	8912/9254/5310	3
GO:0008194	GO:0008194	UDP-glycosyltransferase activity	3/207	143/18369	0.218624	0.545681	0.531536	2997/338707/26229	3
GO:0004857	GO:0004857	enzyme inhibitor activity	6/207	359/18369	0.219649	0.545681	0.531536	89932/1027/9858/1026/117166/84687	6
GO:0004529	GO:0004529	DNA exonuclease activity	1/207	22/18369	0.220785	0.545681	0.531536	5426	1
GO:0004709	GO:0004709	MAP kinase kinase kinase activity	1/207	22/18369	0.220785	0.545681	0.531536	7786	1
GO:0015645	GO:0015645	fatty acid ligase activity	1/207	22/18369	0.220785	0.545681	0.531536	376497	1
GO:0016895	GO:0016895	DNA exonuclease activity, producing 5'-phosphomonoesters	1/207	22/18369	0.220785	0.545681	0.531536	5426	1
GO:0030021	GO:0030021	extracellular matrix structural constituent conferring compression resistance	1/207	22/18369	0.220785	0.545681	0.531536	3339	1
GO:0031681	GO:0031681	G-protein beta-subunit binding	1/207	22/18369	0.220785	0.545681	0.531536	2788	1
GO:0031683	GO:0031683	G-protein beta/gamma-subunit complex binding	1/207	22/18369	0.220785	0.545681	0.531536	2774	1
GO:0003950	GO:0003950	NAD+ ADP-ribosyltransferase activity	1/207	23/18369	0.229577	0.545681	0.531536	54625	1
GO:0005385	GO:0005385	zinc ion transmembrane transporter activity	1/207	23/18369	0.229577	0.545681	0.531536	91252	1
GO:0008157	GO:0008157	protein phosphatase 1 binding	1/207	23/18369	0.229577	0.545681	0.531536	84687	1
GO:0035035	GO:0035035	histone acetyltransferase binding	1/207	23/18369	0.229577	0.545681	0.531536	1958	1
GO:0050431	GO:0050431	transforming growth factor beta binding	1/207	23/18369	0.229577	0.545681	0.531536	117166	1
GO:0140103	GO:0140103	catalytic activity, acting on a glycoprotein	1/207	23/18369	0.229577	0.545681	0.531536	338707	1
GO:1990404	GO:1990404	NAD+-protein ADP-ribosyltransferase activity	1/207	23/18369	0.229577	0.545681	0.531536	54625	1
GO:0005546	GO:0005546	phosphatidylinositol-4,5-bisphosphate binding	2/207	82/18369	0.236096	0.545681	0.531536	9644/84033	2
GO:0003887	GO:0003887	DNA-directed DNA polymerase activity	1/207	24/18369	0.23827	0.545681	0.531536	5426	1
GO:0005540	GO:0005540	hyaluronic acid binding	1/207	24/18369	0.23827	0.545681	0.531536	145864	1
GO:0008331	GO:0008331	high voltage-gated calcium channel activity	1/207	24/18369	0.23827	0.545681	0.531536	8912	1
GO:0042974	GO:0042974	nuclear retinoic acid receptor binding	1/207	24/18369	0.23827	0.545681	0.531536	171023	1
GO:0050750	GO:0050750	low-density lipoprotein particle receptor binding	1/207	24/18369	0.23827	0.545681	0.531536	3339	1
GO:0055106	GO:0055106	ubiquitin-protein transferase regulator activity	1/207	24/18369	0.23827	0.545681	0.531536	1027	1
GO:0140358	GO:0140358	P-type transmembrane transporter activity	1/207	24/18369	0.23827	0.545681	0.531536	477	1
GO:0035591	GO:0035591	signaling adaptor activity	2/207	83/18369	0.240263	0.545681	0.531536	23162/25970	2
GO:0038024	GO:0038024	cargo receptor activity	2/207	83/18369	0.240263	0.545681	0.531536	3959/10347	2
GO:0034237	GO:0034237	protein kinase A regulatory subunit binding	1/207	25/18369	0.246865	0.549119	0.534884	10810	1
GO:0015631	GO:0015631	tubulin binding	6/207	374/18369	0.247152	0.549119	0.534884	85378/1759/256364/25777/90990/283234	6
GO:0004386	GO:0004386	helicase activity	3/207	153/18369	0.248425	0.549119	0.534884	80205/55636/57634	3
GO:0001540	GO:0001540	amyloid-beta binding	2/207	85/18369	0.248606	0.549119	0.534884	972/3339	2
GO:0072341	GO:0072341	modified amino acid binding	2/207	85/18369	0.248606	0.549119	0.534884	4240/148281	2
GO:0015295	GO:0015295	solute:proton symporter activity	1/207	26/18369	0.255363	0.554898	0.540513	113655	1
GO:0019211	GO:0019211	phosphatase activator activity	1/207	26/18369	0.255363	0.554898	0.540513	26229	1
GO:0050681	GO:0050681	nuclear androgen receptor binding	1/207	26/18369	0.255363	0.554898	0.540513	8284	1
GO:0005253	GO:0005253	monoatomic anion channel activity	2/207	87/18369	0.256959	0.555153	0.540761	80727/57719	2
GO:0003727	GO:0003727	single-stranded RNA binding	2/207	88/18369	0.261137	0.555153	0.540761	124540/4440	2
GO:0001671	GO:0001671	ATPase activator activity	1/207	27/18369	0.263767	0.555153	0.540761	482	1
GO:0016405	GO:0016405	CoA-ligase activity	1/207	27/18369	0.263767	0.555153	0.540761	376497	1
GO:0023026	GO:0023026	MHC class II protein complex binding	1/207	27/18369	0.263767	0.555153	0.540761	972	1
GO:0051959	GO:0051959	dynein light intermediate chain binding	1/207	27/18369	0.263767	0.555153	0.540761	283234	1
GO:0005539	GO:0005539	glycosaminoglycan binding	4/207	232/18369	0.266098	0.557143	0.5427	143282/2260/145864/6422	4
GO:0046625	GO:0046625	sphingolipid binding	1/207	28/18369	0.272075	0.566706	0.552015	284217	1
GO:0004867	GO:0004867	serine-type endopeptidase inhibitor activity	2/207	92/18369	0.277852	0.571964	0.557137	89932/117166	2
GO:0008276	GO:0008276	protein methyltransferase activity	2/207	92/18369	0.277852	0.571964	0.557137	84444/2145	2
GO:0051787	GO:0051787	misfolded protein binding	1/207	29/18369	0.280291	0.571964	0.557137	3306	1
GO:0070325	GO:0070325	lipoprotein particle receptor binding	1/207	29/18369	0.280291	0.571964	0.557137	3339	1
GO:0004722	GO:0004722	protein serine/threonine phosphatase activity	2/207	94/18369	0.286203	0.574391	0.559501	54961/58190	2
GO:0004693	GO:0004693	cyclin-dependent protein serine/threonine kinase activity	1/207	30/18369	0.288414	0.574391	0.559501	5129	1
GO:0031210	GO:0031210	phosphatidylcholine binding	1/207	30/18369	0.288414	0.574391	0.559501	57488	1
GO:0097472	GO:0097472	cyclin-dependent protein kinase activity	1/207	30/18369	0.288414	0.574391	0.559501	5129	1
GO:0005543	GO:0005543	phospholipid binding	7/207	475/18369	0.289073	0.574391	0.559501	4240/115703/148281/9644/84033/57488/57580	7
GO:0008201	GO:0008201	heparin binding	3/207	168/18369	0.294125	0.574391	0.559501	143282/2260/6422	3
GO:0004181	GO:0004181	metallocarboxypeptidase activity	1/207	31/18369	0.296446	0.574391	0.559501	56265	1
GO:0016878	GO:0016878	acid-thiol ligase activity	1/207	31/18369	0.296446	0.574391	0.559501	376497	1
GO:0043495	GO:0043495	protein-membrane adaptor activity	1/207	31/18369	0.296446	0.574391	0.559501	25777	1
GO:0048019	GO:0048019	receptor antagonist activity	1/207	31/18369	0.296446	0.574391	0.559501	117166	1
GO:0005319	GO:0005319	lipid transporter activity	3/207	169/18369	0.297198	0.574391	0.559501	10347/376497/23250	3
GO:0017147	GO:0017147	Wnt-protein binding	1/207	32/18369	0.304388	0.579463	0.564442	6422	1
GO:0031369	GO:0031369	translation initiation factor binding	1/207	32/18369	0.304388	0.579463	0.564442	5015	1
GO:0005496	GO:0005496	steroid binding	2/207	99/18369	0.307029	0.579463	0.564442	477/79957	2
GO:0008170	GO:0008170	N-methyltransferase activity	2/207	99/18369	0.307029	0.579463	0.564442	84444/2145	2
GO:0042626	GO:0042626	ATPase-coupled transmembrane transporter activity	2/207	99/18369	0.307029	0.579463	0.564442	10347/477	2
GO:0003924	GO:0003924	GTPase activity	5/207	327/18369	0.308955	0.580373	0.565328	53917/1759/57111/2774/402	5
GO:0008376	GO:0008376	acetylgalactosaminyltransferase activity	1/207	34/18369	0.320005	0.59282	0.577452	338707	1
GO:0015020	GO:0015020	glucuronosyltransferase activity	1/207	34/18369	0.320005	0.59282	0.577452	26229	1
GO:0071889	GO:0071889	14-3-3 protein binding	1/207	34/18369	0.320005	0.59282	0.577452	54541	1
GO:0043015	GO:0043015	gamma-tubulin binding	1/207	35/18369	0.327682	0.601498	0.585905	85378	1
GO:0090482	GO:0090482	vitamin transmembrane transporter activity	1/207	35/18369	0.327682	0.601498	0.585905	376497	1
GO:0023023	GO:0023023	MHC protein complex binding	1/207	36/18369	0.335272	0.604636	0.588962	972	1
GO:0034061	GO:0034061	DNA polymerase activity	1/207	36/18369	0.335272	0.604636	0.588962	5426	1
GO:0015108	GO:0015108	chloride transmembrane transporter activity	2/207	107/18369	0.340086	0.604636	0.588962	80727/57719	2
GO:1902936	GO:1902936	phosphatidylinositol bisphosphate binding	2/207	107/18369	0.340086	0.604636	0.588962	9644/84033	2
GO:0005109	GO:0005109	frizzled binding	1/207	37/18369	0.342778	0.604636	0.588962	6422	1
GO:0005484	GO:0005484	SNAP receptor activity	1/207	37/18369	0.342778	0.604636	0.588962	203062	1
GO:0019213	GO:0019213	deacetylase activity	1/207	37/18369	0.342778	0.604636	0.588962	8509	1
GO:0035198	GO:0035198	miRNA binding	1/207	37/18369	0.342778	0.604636	0.588962	440823	1
GO:0019887	GO:0019887	protein kinase regulator activity	3/207	184/18369	0.343401	0.604636	0.588962	1027/7786/1026	3
GO:0046982	GO:0046982	protein heterodimerization activity	5/207	343/18369	0.344432	0.604636	0.588962	22882/477/482/599/51085	5
GO:0004843	GO:0004843	cysteine-type deubiquitinase activity	2/207	109/18369	0.34828	0.606811	0.59108	8239/8287	2
GO:0016791	GO:0016791	phosphatase activity	4/207	265/18369	0.34963	0.606811	0.59108	54961/477/58190/64077	4
GO:0016799	GO:0016799	hydrolase activity, hydrolyzing N-glycosyl compounds	1/207	38/18369	0.350199	0.606811	0.59108	79661	1
GO:0004175	GO:0004175	endopeptidase activity	6/207	428/18369	0.352458	0.608104	0.59234	8239/114822/11173/4326/8287/6422	6
GO:0061629	GO:0061629	RNA polymerase II-specific DNA-binding transcription factor binding	5/207	348/18369	0.355587	0.610881	0.595045	171023/161882/23013/8284/51085	5
GO:0003779	GO:0003779	actin binding	6/207	434/18369	0.364501	0.611975	0.596111	7402/83715/54961/10810/11078/84687	6
GO:0005547	GO:0005547	phosphatidylinositol-3,4,5-trisphosphate binding	1/207	40/18369	0.364792	0.611975	0.596111	84033	1
GO:0016790	GO:0016790	thiolester hydrolase activity	1/207	40/18369	0.364792	0.611975	0.596111	84264	1
GO:0046915	GO:0046915	transition metal ion transmembrane transporter activity	1/207	40/18369	0.364792	0.611975	0.596111	91252	1
GO:0031267	GO:0031267	small GTPase binding	4/207	273/18369	0.370088	0.611975	0.596111	115704/9905/9783/11078	4
GO:0016877	GO:0016877	ligase activity, forming carbon-sulfur bonds	1/207	41/18369	0.371966	0.611975	0.596111	376497	1
GO:0031492	GO:0031492	nucleosomal DNA binding	1/207	41/18369	0.371966	0.611975	0.596111	6601	1
GO:0051539	GO:0051539	4 iron, 4 sulfur cluster binding	1/207	41/18369	0.371966	0.611975	0.596111	5426	1
GO:0140662	GO:0140662	ATP-dependent protein folding chaperone	1/207	41/18369	0.371966	0.611975	0.596111	3306	1
GO:0101005	GO:0101005	deubiquitinase activity	2/207	115/18369	0.372647	0.611975	0.596111	8239/8287	2
GO:0035091	GO:0035091	phosphatidylinositol binding	4/207	275/18369	0.375199	0.611975	0.596111	115703/9644/84033/57488	4
GO:0016758	GO:0016758	hexosyltransferase activity	3/207	195/18369	0.377168	0.611975	0.596111	2997/338707/26229	3
GO:0008307	GO:0008307	structural constituent of muscle	1/207	42/18369	0.379059	0.611975	0.596111	84033	1
GO:0030547	GO:0030547	signaling receptor inhibitor activity	1/207	42/18369	0.379059	0.611975	0.596111	117166	1
GO:0042287	GO:0042287	MHC protein binding	1/207	42/18369	0.379059	0.611975	0.596111	972	1
GO:0048156	GO:0048156	tau protein binding	1/207	43/18369	0.386073	0.618733	0.602694	3306	1
GO:0016829	GO:0016829	lyase activity	3/207	198/18369	0.386324	0.618733	0.602694	2026/79661/23632	3
GO:0106310	GO:0106310	protein serine kinase activity	5/207	363/18369	0.389114	0.620729	0.604638	84033/7786/415116/65268/5129	5
GO:0008138	GO:0008138	protein tyrosine/serine/threonine phosphatase activity	1/207	44/18369	0.393007	0.622081	0.605954	54961	1
GO:0003713	GO:0003713	transcription coactivator activity	4/207	282/18369	0.393056	0.622081	0.605954	171023/27324/163732/6601	4
GO:0051015	GO:0051015	actin filament binding	3/207	202/18369	0.398482	0.627911	0.611634	83715/11078/84687	3
GO:0019894	GO:0019894	kinesin binding	1/207	45/18369	0.399864	0.627911	0.611634	23162	1
GO:0008509	GO:0008509	monoatomic anion transmembrane transporter activity	2/207	123/18369	0.40455	0.628733	0.612434	80727/57719	2
GO:0017124	GO:0017124	SH3 domain binding	2/207	123/18369	0.40455	0.628733	0.612434	10278/83715	2
GO:0042887	GO:0042887	amide transmembrane transporter activity	1/207	46/18369	0.406643	0.628733	0.612434	376497	1
GO:0060590	GO:0060590	ATPase regulator activity	1/207	46/18369	0.406643	0.628733	0.612434	482	1
GO:0001664	GO:0001664	G protein-coupled receptor binding	4/207	289/18369	0.410839	0.632787	0.616383	2774/5064/6422/84687	4
GO:0004180	GO:0004180	carboxypeptidase activity	1/207	47/18369	0.413347	0.634219	0.617778	56265	1
GO:0005044	GO:0005044	scavenger receptor activity	1/207	48/18369	0.419975	0.636428	0.61993	3959	1
GO:0031072	GO:0031072	heat shock protein binding	2/207	128/18369	0.424096	0.636428	0.61993	1027/3306	2
GO:0019207	GO:0019207	kinase regulator activity	3/207	211/18369	0.425587	0.636428	0.61993	1027/7786/1026	3
GO:0005080	GO:0005080	protein kinase C binding	1/207	49/18369	0.426528	0.636428	0.61993	1832	1
GO:0016763	GO:0016763	pentosyltransferase activity	1/207	49/18369	0.426528	0.636428	0.61993	54625	1
GO:0140359	GO:0140359	ABC-type transporter activity	1/207	49/18369	0.426528	0.636428	0.61993	10347	1
GO:0005525	GO:0005525	GTP binding	5/207	382/18369	0.431409	0.636428	0.61993	53917/1759/57111/2774/402	5
GO:0019783	GO:0019783	ubiquitin-like protein peptidase activity	2/207	130/18369	0.431822	0.636428	0.61993	8239/8287	2
GO:0019955	GO:0019955	cytokine binding	2/207	130/18369	0.431822	0.636428	0.61993	972/117166	2
GO:0030544	GO:0030544	Hsp70 protein binding	1/207	50/18369	0.433008	0.636428	0.61993	1027	1
GO:0051018	GO:0051018	protein kinase A binding	1/207	51/18369	0.439415	0.636428	0.61993	10810	1
GO:0061980	GO:0061980	regulatory RNA binding	1/207	51/18369	0.439415	0.636428	0.61993	440823	1
GO:0098632	GO:0098632	cell-cell adhesion mediator activity	1/207	51/18369	0.439415	0.636428	0.61993	1832	1
GO:0016798	GO:0016798	hydrolase activity, acting on glycosyl bonds	2/207	132/18369	0.439493	0.636428	0.61993	79661/64772	2
GO:0052689	GO:0052689	carboxylic ester hydrolase activity	2/207	133/18369	0.443307	0.636428	0.61993	8509/9563	2
GO:0005544	GO:0005544	calcium-dependent phospholipid binding	1/207	52/18369	0.445749	0.636428	0.61993	57488	1
GO:0008146	GO:0008146	sulfotransferase activity	1/207	52/18369	0.445749	0.636428	0.61993	8509	1
GO:0001227	GO:0001227	DNA-binding transcription repressor activity, RNA polymerase II-specific	4/207	303/18369	0.446057	0.636428	0.61993	100381270/55657/7593/51085	4
GO:0051020	GO:0051020	GTPase binding	4/207	304/18369	0.44855	0.636428	0.61993	115704/9905/9783/11078	4
GO:0030295	GO:0030295	protein kinase activator activity	2/207	135/18369	0.450893	0.636428	0.61993	7786/1026	2
GO:0019829	GO:0019829	ATPase-coupled monoatomic cation transmembrane transporter activity	1/207	53/18369	0.452013	0.636428	0.61993	477	1
GO:0050661	GO:0050661	NADP binding	1/207	53/18369	0.452013	0.636428	0.61993	9563	1
GO:0050997	GO:0050997	quaternary ammonium group binding	1/207	53/18369	0.452013	0.636428	0.61993	57488	1
GO:0140297	GO:0140297	DNA-binding transcription factor binding	6/207	478/18369	0.452782	0.636428	0.61993	171023/161882/23013/8284/51085/9658	6
GO:0008408	GO:0008408	3'-5' exonuclease activity	1/207	54/18369	0.458206	0.639972	0.623382	5426	1
GO:0001217	GO:0001217	DNA-binding transcription repressor activity	4/207	308/18369	0.458487	0.639972	0.623382	100381270/55657/7593/51085	4
GO:0002020	GO:0002020	protease binding	2/207	138/18369	0.462161	0.640651	0.624043	9644/1278	2
GO:0016922	GO:0016922	nuclear receptor binding	2/207	138/18369	0.462161	0.640651	0.624043	171023/8284	2
GO:0019903	GO:0019903	protein phosphatase binding	2/207	140/18369	0.469598	0.644121	0.627424	1027/84687	2
GO:0022843	GO:0022843	voltage-gated monoatomic cation channel activity	2/207	140/18369	0.469598	0.644121	0.627424	8912/9254	2
GO:0015103	GO:0015103	inorganic anion transmembrane transporter activity	2/207	141/18369	0.473294	0.644121	0.627424	80727/57719	2
GO:0019209	GO:0019209	kinase activator activity	2/207	141/18369	0.473294	0.644121	0.627424	7786/1026	2
GO:0004536	GO:0004536	deoxyribonuclease activity	1/207	57/18369	0.476371	0.644121	0.627424	5426	1
GO:0070063	GO:0070063	RNA polymerase binding	1/207	57/18369	0.476371	0.644121	0.627424	8106	1
GO:1901682	GO:1901682	sulfur compound transmembrane transporter activity	1/207	57/18369	0.476371	0.644121	0.627424	376497	1
GO:0019001	GO:0019001	guanyl nucleotide binding	5/207	404/18369	0.479596	0.644121	0.627424	53917/1759/57111/2774/402	5
GO:0032561	GO:0032561	guanyl ribonucleotide binding	5/207	404/18369	0.479596	0.644121	0.627424	53917/1759/57111/2774/402	5
GO:0016706	GO:0016706	2-oxoglutarate-dependent dioxygenase activity	1/207	58/18369	0.48229	0.644121	0.627424	23030	1
GO:0016796	GO:0016796	exonuclease activity, active with either ribo- or deoxyribonucleic acids and producing 5'-phosphomonoesters	1/207	58/18369	0.48229	0.644121	0.627424	5426	1
GO:0015293	GO:0015293	symporter activity	2/207	144/18369	0.484287	0.644647	0.627936	9121/113655	2
GO:0004714	GO:0004714	transmembrane receptor protein tyrosine kinase activity	1/207	60/18369	0.493929	0.655312	0.638324	2260	1
GO:0098631	GO:0098631	cell adhesion mediator activity	1/207	62/18369	0.505308	0.668203	0.650881	1832	1
GO:0005178	GO:0005178	integrin binding	2/207	151/18369	0.50938	0.67138	0.653976	4240/7402	2
GO:0042393	GO:0042393	histone binding	3/207	241/18369	0.512376	0.673121	0.655672	6601/2145/55636	3
GO:0016779	GO:0016779	nucleotidyltransferase activity	2/207	154/18369	0.519889	0.680767	0.663119	5426/54625	2
GO:0030145	GO:0030145	manganese ion binding	1/207	65/18369	0.5219	0.681182	0.663523	79716	1
GO:0005518	GO:0005518	collagen binding	1/207	66/18369	0.527307	0.686011	0.668228	1291	1
GO:0008080	GO:0008080	N-acetyltransferase activity	1/207	67/18369	0.532653	0.690731	0.672825	26151	1
GO:0016811	GO:0016811	hydrolase activity, acting on carbon-nitrogen (but not peptide) bonds, in linear amides	1/207	68/18369	0.537939	0.691002	0.67309	8509	1
GO:0005216	GO:0005216	monoatomic ion channel activity	5/207	432/18369	0.538816	0.691002	0.67309	8912/80727/9254/5310/57719	5
GO:0051536	GO:0051536	iron-sulfur cluster binding	1/207	69/18369	0.543165	0.691002	0.67309	5426	1
GO:0051540	GO:0051540	metal cluster binding	1/207	69/18369	0.543165	0.691002	0.67309	5426	1
GO:0046873	GO:0046873	metal ion transmembrane transporter activity	5/207	435/18369	0.544983	0.691002	0.67309	8912/9254/477/5310/91252	5
GO:0008757	GO:0008757	S-adenosylmethionine-dependent methyltransferase activity	2/207	162/18369	0.547173	0.691002	0.67309	84444/2145	2
GO:0046943	GO:0046943	carboxylic acid transmembrane transporter activity	2/207	162/18369	0.547173	0.691002	0.67309	9121/376497	2
GO:0016782	GO:0016782	transferase activity, transferring sulphur-containing groups	1/207	70/18369	0.548333	0.691002	0.67309	8509	1
GO:0030276	GO:0030276	clathrin binding	1/207	70/18369	0.548333	0.691002	0.67309	148281	1
GO:0005342	GO:0005342	organic acid transmembrane transporter activity	2/207	163/18369	0.550507	0.691574	0.673647	9121/376497	2
GO:0031491	GO:0031491	nucleosome binding	1/207	71/18369	0.553442	0.692729	0.674772	6601	1
GO:0043539	GO:0043539	protein serine/threonine kinase activator activity	1/207	72/18369	0.558494	0.692729	0.674772	7786	1
GO:0043621	GO:0043621	protein self-association	1/207	72/18369	0.558494	0.692729	0.674772	256364	1
GO:0042578	GO:0042578	phosphoric ester hydrolase activity	4/207	352/18369	0.562906	0.692729	0.674772	54961/477/58190/64077	4
GO:0003777	GO:0003777	microtubule motor activity	1/207	73/18369	0.563489	0.692729	0.674772	90990	1
GO:0019003	GO:0019003	GDP binding	1/207	73/18369	0.563489	0.692729	0.674772	402	1
GO:0043022	GO:0043022	ribosome binding	1/207	73/18369	0.563489	0.692729	0.674772	25875	1
GO:0004721	GO:0004721	phosphoprotein phosphatase activity	2/207	168/18369	0.566918	0.694553	0.676548	54961/58190	2
GO:0004521	GO:0004521	RNA endonuclease activity	1/207	74/18369	0.568427	0.694553	0.676548	23351	1
GO:0048029	GO:0048029	monosaccharide binding	1/207	75/18369	0.57331	0.696347	0.678296	2997	1
GO:0015399	GO:0015399	primary active transmembrane transporter activity	2/207	170/18369	0.573361	0.696347	0.678296	10347/477	2
GO:0030971	GO:0030971	receptor tyrosine kinase binding	1/207	76/18369	0.578139	0.700035	0.681888	25970	1
GO:0004866	GO:0004866	endopeptidase inhibitor activity	2/207	173/18369	0.582895	0.703675	0.685433	89932/117166	2
GO:1901681	GO:1901681	sulfur compound binding	3/207	269/18369	0.586773	0.706235	0.687927	143282/2260/6422	3
GO:0030246	GO:0030246	carbohydrate binding	3/207	273/18369	0.596797	0.714164	0.695651	2997/9563/5310	3
GO:0004527	GO:0004527	exonuclease activity	1/207	80/18369	0.596913	0.714164	0.695651	5426	1
GO:1901981	GO:1901981	phosphatidylinositol phosphate binding	2/207	179/18369	0.601492	0.717506	0.698906	9644/84033	2
GO:0030414	GO:0030414	peptidase inhibitor activity	2/207	180/18369	0.60453	0.718997	0.700359	89932/117166	2
GO:0042562	GO:0042562	hormone binding	1/207	84/18369	0.614856	0.729121	0.71022	477	1
GO:0050660	GO:0050660	flavin adenine dinucleotide binding	1/207	85/18369	0.619216	0.731119	0.712167	80724	1
GO:0051117	GO:0051117	ATPase binding	1/207	86/18369	0.623527	0.731119	0.712167	482	1
GO:0019902	GO:0019902	phosphatase binding	2/207	187/18369	0.62531	0.731119	0.712167	1027/84687	2
GO:0061135	GO:0061135	endopeptidase regulator activity	2/207	187/18369	0.62531	0.731119	0.712167	89932/117166	2
GO:0015267	GO:0015267	channel activity	5/207	478/18369	0.62873	0.731119	0.712167	8912/80727/9254/5310/57719	5
GO:0022803	GO:0022803	passive transmembrane transporter activity	5/207	479/18369	0.630565	0.731119	0.712167	8912/80727/9254/5310/57719	5
GO:0005244	GO:0005244	voltage-gated monoatomic ion channel activity	2/207	189/18369	0.631091	0.731119	0.712167	8912/9254	2
GO:0022832	GO:0022832	voltage-gated channel activity	2/207	189/18369	0.631091	0.731119	0.712167	8912/9254	2
GO:0004725	GO:0004725	protein tyrosine phosphatase activity	1/207	91/18369	0.644364	0.742219	0.722979	54961	1
GO:0051213	GO:0051213	dioxygenase activity	1/207	91/18369	0.644364	0.742219	0.722979	23030	1
GO:0004896	GO:0004896	cytokine receptor activity	1/207	92/18369	0.648392	0.742603	0.723352	972	1
GO:0051219	GO:0051219	phosphoprotein binding	1/207	92/18369	0.648392	0.742603	0.723352	27324	1
GO:0016410	GO:0016410	N-acyltransferase activity	1/207	93/18369	0.652374	0.745041	0.725727	26151	1
GO:0004553	GO:0004553	hydrolase activity, hydrolyzing O-glycosyl compounds	1/207	94/18369	0.656312	0.745303	0.725982	64772	1
GO:0016407	GO:0016407	acetyltransferase activity	1/207	94/18369	0.656312	0.745303	0.725982	26151	1
GO:0004518	GO:0004518	nuclease activity	2/207	207/18369	0.680023	0.770054	0.750092	23351/5426	2
GO:0008168	GO:0008168	methyltransferase activity	2/207	208/18369	0.68258	0.770779	0.750798	84444/2145	2
GO:0005261	GO:0005261	monoatomic cation channel activity	3/207	324/18369	0.710359	0.79962	0.778891	8912/9254/5310	3
GO:0022804	GO:0022804	active transmembrane transporter activity	4/207	428/18369	0.71404	0.79962	0.778891	10347/477/9121/113655	4
GO:0016741	GO:0016741	transferase activity, transferring one-carbon groups	2/207	221/18369	0.714331	0.79962	0.778891	84444/2145	2
GO:0005200	GO:0005200	structural constituent of cytoskeleton	1/207	111/18369	0.716845	0.79962	0.778891	1832	1
GO:0000287	GO:0000287	magnesium ion binding	2/207	223/18369	0.718974	0.79962	0.778891	2026/23250	2
GO:0015294	GO:0015294	solute:monoatomic cation symporter activity	1/207	112/18369	0.720056	0.79962	0.778891	113655	1
GO:0003774	GO:0003774	cytoskeletal motor activity	1/207	115/18369	0.729471	0.807844	0.786902	90990	1
GO:0008514	GO:0008514	organic anion transmembrane transporter activity	2/207	230/18369	0.734727	0.809206	0.788229	9121/376497	2
GO:0061134	GO:0061134	peptidase regulator activity	2/207	230/18369	0.734727	0.809206	0.788229	89932/117166	2
GO:0003823	GO:0003823	antigen binding	1/207	118/18369	0.738571	0.811217	0.790188	57634	1
GO:0022853	GO:0022853	active monoatomic ion transmembrane transporter activity	2/207	233/18369	0.741246	0.811937	0.790889	477/113655	2
GO:1990782	GO:1990782	protein tyrosine kinase binding	1/207	121/18369	0.747366	0.812919	0.791846	25970	1
GO:0004519	GO:0004519	endonuclease activity	1/207	122/18369	0.750232	0.812919	0.791846	23351	1
GO:0005179	GO:0005179	hormone activity	1/207	122/18369	0.750232	0.812919	0.791846	6781	1
GO:0051082	GO:0051082	unfolded protein binding	1/207	122/18369	0.750232	0.812919	0.791846	3306	1
GO:0016616	GO:0016616	oxidoreductase activity, acting on the CH-OH group of donors, NAD or NADP as acceptor	1/207	123/18369	0.753065	0.813796	0.7927	9563	1
GO:0004540	GO:0004540	ribonuclease activity	1/207	124/18369	0.755867	0.814634	0.793516	23351	1
GO:0016810	GO:0016810	hydrolase activity, acting on carbon-nitrogen (but not peptide) bonds	1/207	131/18369	0.774611	0.832526	0.810944	8509	1
GO:0001228	GO:0001228	DNA-binding transcription activator activity, RNA polymerase II-specific	4/207	468/18369	0.77661	0.832526	0.810944	1958/55893/5015/7593	4
GO:0016614	GO:0016614	oxidoreductase activity, acting on CH-OH group of donors	1/207	133/18369	0.779698	0.833614	0.812004	9563	1
GO:0001216	GO:0001216	DNA-binding transcription activator activity	4/207	472/18369	0.782233	0.834105	0.812482	1958/55893/5015/7593	4
GO:0015291	GO:0015291	secondary active transmembrane transporter activity	2/207	255/18369	0.784994	0.834835	0.813193	9121/113655	2
GO:0004713	GO:0004713	protein tyrosine kinase activity	1/207	137/18369	0.789533	0.837446	0.815737	2260	1
GO:0015078	GO:0015078	proton transmembrane transporter activity	1/207	140/18369	0.796621	0.842741	0.820895	113655	1
GO:0140375	GO:0140375	immune receptor activity	1/207	141/18369	0.79893	0.842966	0.821114	972	1
GO:0046906	GO:0046906	tetrapyrrole binding	1/207	147/18369	0.812249	0.854775	0.832617	6948	1
GO:0019842	GO:0019842	vitamin binding	1/207	150/18369	0.818576	0.859184	0.836911	6948	1
GO:0015081	GO:0015081	sodium ion transmembrane transporter activity	1/207	155/18369	0.828652	0.867495	0.845007	477	1
GO:0015079	GO:0015079	potassium ion transmembrane transporter activity	1/207	157/18369	0.832524	0.869285	0.846751	477	1
GO:0043021	GO:0043021	ribonucleoprotein complex binding	1/207	161/18369	0.84001	0.874829	0.852151	25875	1
GO:0016874	GO:0016874	ligase activity	1/207	165/18369	0.847163	0.879999	0.857187	376497	1
GO:0022836	GO:0022836	gated channel activity	2/207	308/18369	0.864738	0.893438	0.870277	8912/9254	2
GO:0022839	GO:0022839	monoatomic ion gated channel activity	2/207	308/18369	0.864738	0.893438	0.870277	8912/9254	2
GO:0016705	GO:0016705	oxidoreductase activity, acting on paired donors, with incorporation or reduction of molecular oxygen	1/207	177/18369	0.866768	0.893438	0.870277	23030	1
GO:0004842	GO:0004842	ubiquitin-protein transferase activity	3/207	438/18369	0.874355	0.897565	0.874297	57674/1643/92305	3
GO:0042277	GO:0042277	peptide binding	2/207	317/18369	0.875237	0.897565	0.874297	972/3339	2
GO:0061630	GO:0061630	ubiquitin protein ligase activity	2/207	327/18369	0.886023	0.906314	0.882819	57674/92305	2
GO:0005516	GO:0005516	calmodulin binding	1/207	200/18369	0.897617	0.913725	0.890039	84033	1
GO:0061659	GO:0061659	ubiquitin-like protein ligase activity	2/207	341/18369	0.899683	0.913725	0.890039	57674/92305	2
GO:0019787	GO:0019787	ubiquitin-like protein transferase activity	3/207	467/18369	0.900088	0.913725	0.890039	57674/1643/92305	3
GO:0048018	GO:0048018	receptor ligand activity	3/207	497/18369	0.921639	0.933247	0.909054	10500/54437/6781	3
GO:0016747	GO:0016747	acyltransferase activity, transferring groups other than amino-acyl groups	1/207	226/18369	0.92401	0.933297	0.909103	26151	1
GO:0033218	GO:0033218	amide binding	2/207	400/18369	0.942142	0.948989	0.924389	972/3339	2
GO:0016746	GO:0016746	acyltransferase activity	1/207	253/18369	0.944268	0.948989	0.924389	26151	1
GO:0045296	GO:0045296	cadherin binding	1/207	333/18369	0.977821	0.980259	0.954848	57488	1
GO:0140098	GO:0140098	catalytic activity, acting on RNA	1/207	396/18369	0.989296	0.989296	0.96365	23351	1

## Sheet: m6A_tribe_and_hESC_DF2-KO_up
	ID	Description	GeneRatio	BgRatio	pvalue	p.adjust	qvalue	geneID	Count
GO:0005160	GO:0005160	transforming growth factor beta receptor binding	3/85	23/18369	0.000158389	0.0297772	0.0243419	10637/7040/25805	3
GO:0008135	GO:0008135	translation factor activity, RNA binding	4/85	84/18369	0.000621644	0.0584346	0.0477685	9669/2107/1965/1983	4
GO:0090079	GO:0090079	translation regulator activity, nucleic acid binding	4/85	109/18369	0.00164223	0.0762841	0.0623599	9669/2107/1965/1983	4
GO:0003743	GO:0003743	translation initiation factor activity	3/85	51/18369	0.00169651	0.0762841	0.0623599	9669/1965/1983	3
GO:0005092	GO:0005092	GDP-dissociation inhibitor activity	2/85	16/18369	0.0024346	0.0762841	0.0623599	1122/1983	2
GO:0005159	GO:0005159	insulin-like growth factor receptor binding	2/85	16/18369	0.0024346	0.0762841	0.0623599	8835/1398	2
GO:0000979	GO:0000979	RNA polymerase II core promoter sequence-specific DNA binding	2/85	19/18369	0.0034382	0.0923403	0.0754853	2353/9519	2
GO:0043022	GO:0043022	ribosome binding	3/85	73/18369	0.00471017	0.102777	0.0840174	2107/1965/253943	3
GO:0070412	GO:0070412	R-SMAD binding	2/85	24/18369	0.00546682	0.102777	0.0840174	3725/2353	2
GO:0046332	GO:0046332	SMAD binding	3/85	77/18369	0.00546689	0.102777	0.0840174	3725/2353/6498	3
GO:0043021	GO:0043021	ribonucleoprotein complex binding	4/85	161/18369	0.00664103	0.113501	0.0927837	2107/90441/1965/253943	4
GO:0008013	GO:0008013	beta-catenin binding	3/85	88/18369	0.00790843	0.123899	0.101283	5829/1000/51339	3
GO:0031369	GO:0031369	translation initiation factor binding	2/85	32/18369	0.00959215	0.138717	0.113397	5436/1983	2
GO:0016251	GO:0016251	RNA polymerase II general transcription initiation factor activity	2/85	40/18369	0.0147288	0.197786	0.161684	9519/6884	2
GO:0001046	GO:0001046	core promoter sequence-specific DNA binding	2/85	43/18369	0.0168998	0.21181	0.173149	2353/9519	2
GO:0045296	GO:0045296	cadherin binding	5/85	333/18369	0.0191684	0.212309	0.173556	151963/800/1000/55854/1983	5
GO:0060590	GO:0060590	ATPase regulator activity	2/85	46/18369	0.0191981	0.212309	0.173556	3301/10808	2
GO:0061629	GO:0061629	RNA polymerase II-specific DNA-binding transcription factor binding	5/85	348/18369	0.0226847	0.215766	0.176382	3725/2353/3301/51339/64320	5
GO:0140297	GO:0140297	DNA-binding transcription factor binding	6/85	478/18369	0.0234235	0.215766	0.176382	3725/2353/3301/51339/117854/64320	6
GO:0140296	GO:0140296	general transcription initiation factor binding	2/85	53/18369	0.0250348	0.215766	0.176382	3725/6884	2
GO:0140223	GO:0140223	general transcription initiation factor activity	2/85	54/18369	0.0259207	0.215766	0.176382	9519/6884	2
GO:0005525	GO:0005525	GTP binding	5/85	382/18369	0.0321406	0.215766	0.176382	9669/22929/7280/22931/1983	5
GO:0005126	GO:0005126	cytokine receptor binding	4/85	270/18369	0.0366314	0.215766	0.176382	10637/8835/7040/25805	4
GO:0031267	GO:0031267	small GTPase binding	4/85	273/18369	0.0379054	0.215766	0.176382	10435/4804/54206/1122	4
GO:0002039	GO:0002039	p53 binding	2/85	67/18369	0.0385393	0.215766	0.176382	112858/51499	2
GO:0019001	GO:0019001	guanyl nucleotide binding	5/85	404/18369	0.0394072	0.215766	0.176382	9669/22929/7280/22931/1983	5
GO:0032561	GO:0032561	guanyl ribonucleotide binding	5/85	404/18369	0.0394072	0.215766	0.176382	9669/22929/7280/22931/1983	5
GO:0005096	GO:0005096	GTPase activator activity	4/85	280/18369	0.0409766	0.215766	0.176382	10435/3725/54206/1122	4
GO:0008330	GO:0008330	protein tyrosine/threonine phosphatase activity	1/85	10/18369	0.0453327	0.215766	0.176382	1847	1
GO:0015643	GO:0015643	toxic substance binding	1/85	10/18369	0.0453327	0.215766	0.176382	51808	1
GO:0016884	GO:0016884	carbon-nitrogen ligase activity, with glutamine as amido-N-donor	1/85	10/18369	0.0453327	0.215766	0.176382	54529	1
GO:0030957	GO:0030957	Tat protein binding	1/85	10/18369	0.0453327	0.215766	0.176382	3301	1
GO:0031957	GO:0031957	very long-chain fatty acid-CoA ligase activity	1/85	10/18369	0.0453327	0.215766	0.176382	2182	1
GO:0033550	GO:0033550	MAP kinase tyrosine phosphatase activity	1/85	10/18369	0.0453327	0.215766	0.176382	1847	1
GO:0043121	GO:0043121	neurotrophin binding	1/85	10/18369	0.0453327	0.215766	0.176382	4804	1
GO:0045294	GO:0045294	alpha-catenin binding	1/85	10/18369	0.0453327	0.215766	0.176382	1000	1
GO:0070097	GO:0070097	delta-catenin binding	1/85	10/18369	0.0453327	0.215766	0.176382	51339	1
GO:1990247	GO:1990247	N6-methyladenosine-containing RNA binding	1/85	10/18369	0.0453327	0.215766	0.176382	253943	1
GO:0016661	GO:0016661	oxidoreductase activity, acting on other nitrogenous compounds as donors	1/85	11/18369	0.0497527	0.215766	0.176382	80777	1
GO:0034713	GO:0034713	type I transforming growth factor beta receptor binding	1/85	11/18369	0.0497527	0.215766	0.176382	7040	1
GO:0047676	GO:0047676	arachidonate-CoA ligase activity	1/85	11/18369	0.0497527	0.215766	0.176382	2182	1
GO:0048407	GO:0048407	platelet-derived growth factor binding	1/85	11/18369	0.0497527	0.215766	0.176382	1277	1
GO:0031625	GO:0031625	ubiquitin protein ligase binding	4/85	301/18369	0.0510189	0.215766	0.176382	3725/3301/4804/1398	4
GO:0051020	GO:0051020	GTPase binding	4/85	304/18369	0.0525547	0.215766	0.176382	10435/4804/54206/1122	4
GO:0000774	GO:0000774	adenyl-nucleotide exchange factor activity	1/85	12/18369	0.0541525	0.215766	0.176382	10808	1
GO:0017166	GO:0017166	vinculin binding	1/85	12/18369	0.0541525	0.215766	0.176382	5829	1
GO:0035497	GO:0035497	cAMP response element binding	1/85	12/18369	0.0541525	0.215766	0.176382	3725	1
GO:0035591	GO:0035591	signaling adaptor activity	2/85	83/18369	0.05659	0.215766	0.176382	8835/1398	2
GO:0005035	GO:0005035	death receptor activity	1/85	13/18369	0.0585321	0.215766	0.176382	4804	1
GO:0017017	GO:0017017	MAP kinase tyrosine/serine/threonine phosphatase activity	1/85	13/18369	0.0585321	0.215766	0.176382	1847	1
GO:0045295	GO:0045295	gamma-catenin binding	1/85	13/18369	0.0585321	0.215766	0.176382	1000	1
GO:0044389	GO:0044389	ubiquitin-like protein ligase binding	4/85	320/18369	0.0611698	0.218956	0.17899	3725/3301/4804/1398	4
GO:0003727	GO:0003727	single-stranded RNA binding	2/85	88/18369	0.0627318	0.218956	0.17899	5436/54596	2
GO:1990825	GO:1990825	sequence-specific mRNA binding	1/85	14/18369	0.0628917	0.218956	0.17899	2107	1
GO:0004467	GO:0004467	long-chain fatty acid-CoA ligase activity	1/85	15/18369	0.0672314	0.229809	0.187862	2182	1
GO:0070402	GO:0070402	NADPH binding	1/85	16/18369	0.0715512	0.240207	0.196362	3156	1
GO:0030695	GO:0030695	GTPase regulator activity	5/85	495/18369	0.079466	0.255334	0.208728	10435/3725/54206/1122/1983	5
GO:0060589	GO:0060589	nucleoside-triphosphatase regulator activity	5/85	495/18369	0.079466	0.255334	0.208728	10435/3725/54206/1122/1983	5
GO:0033549	GO:0033549	MAP kinase phosphatase activity	1/85	18/18369	0.0801315	0.255334	0.208728	1847	1
GO:0030506	GO:0030506	ankyrin binding	1/85	19/18369	0.0843922	0.260094	0.212619	2318	1
GO:0046935	GO:0046935	1-phosphatidylinositol-3-kinase regulator activity	1/85	19/18369	0.0843922	0.260094	0.212619	8835	1
GO:0015645	GO:0015645	fatty acid ligase activity	1/85	22/18369	0.0970578	0.289633	0.236766	2182	1
GO:0035014	GO:0035014	phosphatidylinositol 3-kinase regulator activity	1/85	22/18369	0.0970578	0.289633	0.236766	8835	1
GO:0003697	GO:0003697	single-stranded DNA binding	2/85	119/18369	0.105133	0.298273	0.243829	51567/5436	2
GO:0050750	GO:0050750	low-density lipoprotein particle receptor binding	1/85	24/18369	0.105405	0.298273	0.243829	3301	1
GO:1990782	GO:1990782	protein tyrosine kinase binding	2/85	121/18369	0.108085	0.298273	0.243829	117854/1398	2
GO:0017025	GO:0017025	TBP-class protein binding	1/85	25/18369	0.10955	0.298273	0.243829	6884	1
GO:0120014	GO:0120014	phospholipid transfer activity	1/85	25/18369	0.10955	0.298273	0.243829	51499	1
GO:0016616	GO:0016616	oxidoreductase activity, acting on the CH-OH group of donors, NAD or NADP as acceptor	2/85	123/18369	0.111059	0.298273	0.243829	50814/3156	2
GO:0017124	GO:0017124	SH3 domain binding	2/85	123/18369	0.111059	0.298273	0.243829	54206/1398	2
GO:0001671	GO:0001671	ATPase activator activity	1/85	27/18369	0.117783	0.307276	0.251189	3301	1
GO:0016405	GO:0016405	CoA-ligase activity	1/85	27/18369	0.117783	0.307276	0.251189	2182	1
GO:0019838	GO:0019838	growth factor binding	2/85	132/18369	0.124699	0.307276	0.251189	4804/1277	2
GO:0046875	GO:0046875	ephrin receptor binding	1/85	29/18369	0.125941	0.307276	0.251189	1398	1
GO:0070325	GO:0070325	lipoprotein particle receptor binding	1/85	29/18369	0.125941	0.307276	0.251189	3301	1
GO:0016614	GO:0016614	oxidoreductase activity, acting on CH-OH group of donors	2/85	133/18369	0.126239	0.307276	0.251189	50814/3156	2
GO:0045182	GO:0045182	translation regulator activity	4/85	418/18369	0.128612	0.307276	0.251189	9669/2107/1965/1983	4
GO:0020037	GO:0020037	heme binding	2/85	137/18369	0.132445	0.307276	0.251189	1595/80777	2
GO:0016878	GO:0016878	acid-thiol ligase activity	1/85	31/18369	0.134025	0.307276	0.251189	2182	1
GO:0033764	GO:0033764	steroid dehydrogenase activity, acting on the CH-OH group of donors, NAD or NADP as acceptor	1/85	31/18369	0.134025	0.307276	0.251189	50814	1
GO:0051059	GO:0051059	NF-kappaB binding	1/85	31/18369	0.134025	0.307276	0.251189	64320	1
GO:0051427	GO:0051427	hormone receptor binding	1/85	31/18369	0.134025	0.307276	0.251189	8835	1
GO:0019903	GO:0019903	protein phosphatase binding	2/85	140/18369	0.137144	0.31064	0.253939	5829/1000	2
GO:0046906	GO:0046906	tetrapyrrole binding	2/85	147/18369	0.14825	0.3317	0.271154	1595/80777	2
GO:0016229	GO:0016229	steroid dehydrogenase activity	1/85	35/18369	0.149971	0.3317	0.271154	50814	1
GO:0005109	GO:0005109	frizzled binding	1/85	37/18369	0.157834	0.343044	0.280428	25805	1
GO:0001227	GO:0001227	DNA-binding transcription repressor activity, RNA polymerase II-specific	3/85	303/18369	0.165446	0.343044	0.280428	3725/6498/57621	3
GO:0008083	GO:0008083	growth factor activity	2/85	160/18369	0.169329	0.343044	0.280428	10637/7040	2
GO:0016709	GO:0016709	oxidoreductase activity, acting on paired donors, with incorporation or reduction of molecular oxygen, NAD(P)H as one donor, and incorporation of one atom of oxygen	1/85	40/18369	0.169495	0.343044	0.280428	1595	1
GO:0032451	GO:0032451	demethylase activity	1/85	40/18369	0.169495	0.343044	0.280428	1595	1
GO:0001217	GO:0001217	DNA-binding transcription repressor activity	3/85	308/18369	0.171095	0.343044	0.280428	3725/6498/57621	3
GO:0016877	GO:0016877	ligase activity, forming carbon-sulfur bonds	1/85	41/18369	0.173347	0.343044	0.280428	2182	1
GO:0030020	GO:0030020	extracellular matrix structural constituent conferring tensile strength	1/85	41/18369	0.173347	0.343044	0.280428	1277	1
GO:0042169	GO:0042169	SH2 domain binding	1/85	41/18369	0.173347	0.343044	0.280428	1398	1
GO:0140662	GO:0140662	ATP-dependent protein folding chaperone	1/85	41/18369	0.173347	0.343044	0.280428	10808	1
GO:0043014	GO:0043014	alpha-tubulin binding	1/85	42/18369	0.177181	0.343711	0.280973	10808	1
GO:0016874	GO:0016874	ligase activity	2/85	165/18369	0.177569	0.343711	0.280973	54529/2182	2
GO:0005201	GO:0005201	extracellular matrix structural constituent	2/85	167/18369	0.180883	0.343711	0.280973	1277/7980	2
GO:0019205	GO:0019205	nucleobase-containing compound kinase activity	1/85	43/18369	0.180997	0.343711	0.280973	10978	1
GO:0008138	GO:0008138	protein tyrosine/serine/threonine phosphatase activity	1/85	44/18369	0.184795	0.347415	0.284001	1847	1
GO:0003924	GO:0003924	GTPase activity	3/85	327/18369	0.193047	0.359335	0.293746	9669/7280/22931	3
GO:0001784	GO:0001784	phosphotyrosine residue binding	1/85	47/18369	0.196087	0.361208	0.295276	1398	1
GO:0015026	GO:0015026	coreceptor activity	1/85	48/18369	0.199817	0.361208	0.295276	4804	1
GO:0016879	GO:0016879	ligase activity, forming carbon-nitrogen bonds	1/85	48/18369	0.199817	0.361208	0.295276	54529	1
GO:0005080	GO:0005080	protein kinase C binding	1/85	49/18369	0.203529	0.364415	0.297898	51339	1
GO:0030544	GO:0030544	Hsp70 protein binding	1/85	50/18369	0.207225	0.366711	0.299775	3301	1
GO:0051018	GO:0051018	protein kinase A binding	1/85	51/18369	0.210903	0.366711	0.299775	51339	1
GO:0120013	GO:0120013	lipid transfer activity	1/85	51/18369	0.210903	0.366711	0.299775	51499	1
GO:0019902	GO:0019902	phosphatase binding	2/85	187/18369	0.214475	0.366711	0.299775	5829/1000	2
GO:0030159	GO:0030159	signaling receptor complex adaptor activity	1/85	52/18369	0.214565	0.366711	0.299775	1398	1
GO:0050661	GO:0050661	NADP binding	1/85	53/18369	0.21821	0.368563	0.301289	3156	1
GO:0003714	GO:0003714	transcription corepressor activity	2/85	190/18369	0.21957	0.368563	0.301289	9318/51567	2
GO:0030674	GO:0030674	protein-macromolecule adaptor activity	3/85	361/18369	0.233916	0.386826	0.316219	117854/8835/1398	3
GO:0045309	GO:0045309	protein phosphorylated amino acid binding	1/85	58/18369	0.236185	0.386826	0.316219	1398	1
GO:0005516	GO:0005516	calmodulin binding	2/85	200/18369	0.236622	0.386826	0.316219	800/4804	2
GO:0001098	GO:0001098	basal transcription machinery binding	1/85	61/18369	0.246773	0.396524	0.324146	84298	1
GO:0001099	GO:0001099	basal RNA polymerase II transcription machinery binding	1/85	61/18369	0.246773	0.396524	0.324146	84298	1
GO:0005548	GO:0005548	phospholipid transporter activity	1/85	64/18369	0.257216	0.409802	0.335	51499	1
GO:0030145	GO:0030145	manganese ion binding	1/85	65/18369	0.260665	0.411807	0.336639	51567	1
GO:0097110	GO:0097110	scaffold protein binding	1/85	66/18369	0.264098	0.413754	0.338231	1398	1
GO:0044183	GO:0044183	protein folding chaperone	1/85	67/18369	0.267516	0.414086	0.338502	10808	1
GO:0008235	GO:0008235	metalloexopeptidase activity	1/85	68/18369	0.270918	0.414086	0.338502	10269	1
GO:0019843	GO:0019843	rRNA binding	1/85	68/18369	0.270918	0.414086	0.338502	55299	1
GO:0017022	GO:0017022	myosin binding	1/85	70/18369	0.277675	0.420991	0.344147	800	1
GO:0043621	GO:0043621	protein self-association	1/85	72/18369	0.28437	0.427692	0.349625	1398	1
GO:0019003	GO:0019003	GDP binding	1/85	73/18369	0.287694	0.429258	0.350905	22931	1
GO:0005125	GO:0005125	cytokine activity	2/85	235/18369	0.296631	0.437066	0.357288	10637/7040	2
GO:0017018	GO:0017018	myosin phosphatase activity	1/85	76/18369	0.297577	0.437066	0.357288	1847	1
GO:0003779	GO:0003779	actin binding	3/85	434/18369	0.325567	0.47205	0.385886	800/2318/26064	3
GO:0001540	GO:0001540	amyloid-beta binding	1/85	85/18369	0.326418	0.47205	0.385886	4804	1
GO:0008081	GO:0008081	phosphoric diester hydrolase activity	1/85	86/18369	0.329549	0.47294	0.386614	51567	1
GO:0004725	GO:0004725	protein tyrosine phosphatase activity	1/85	91/18369	0.344991	0.481111	0.393293	1847	1
GO:0004867	GO:0004867	serine-type endopeptidase inhibitor activity	1/85	92/18369	0.348037	0.481111	0.393293	7980	1
GO:0004896	GO:0004896	cytokine receptor activity	1/85	92/18369	0.348037	0.481111	0.393293	54756	1
GO:0008276	GO:0008276	protein methyltransferase activity	1/85	92/18369	0.348037	0.481111	0.393293	25940	1
GO:0051219	GO:0051219	phosphoprotein binding	1/85	92/18369	0.348037	0.481111	0.393293	1398	1
GO:0004722	GO:0004722	protein serine/threonine phosphatase activity	1/85	94/18369	0.354088	0.485901	0.397209	1847	1
GO:0001228	GO:0001228	DNA-binding transcription activator activity, RNA polymerase II-specific	3/85	468/18369	0.368703	0.50229	0.410607	3725/2353/170960	3
GO:0001216	GO:0001216	DNA-binding transcription activator activity	3/85	472/18369	0.373757	0.505513	0.413241	3725/2353/170960	3
GO:0008238	GO:0008238	exopeptidase activity	1/85	102/18369	0.377738	0.507249	0.41466	10269	1
GO:0004497	GO:0004497	monooxygenase activity	1/85	103/18369	0.380634	0.507512	0.414875	1595	1
GO:0051087	GO:0051087	chaperone binding	1/85	104/18369	0.383516	0.507754	0.415073	3301	1
GO:0001664	GO:0001664	G protein-coupled receptor binding	2/85	289/18369	0.387537	0.509489	0.416492	3301/25805	2
GO:0001221	GO:0001221	transcription coregulator binding	1/85	111/18369	0.403324	0.521714	0.426485	2353	1
GO:0005200	GO:0005200	structural constituent of cytoskeleton	1/85	111/18369	0.403324	0.521714	0.426485	7280	1
GO:0048018	GO:0048018	receptor ligand activity	3/85	497/18369	0.405161	0.521714	0.426485	10435/10637/7040	3
GO:0003823	GO:0003823	antigen binding	1/85	118/18369	0.422502	0.540343	0.441714	7040	1
GO:0004222	GO:0004222	metalloendopeptidase activity	1/85	122/18369	0.433186	0.546571	0.446805	10269	1
GO:0051082	GO:0051082	unfolded protein binding	1/85	122/18369	0.433186	0.546571	0.446805	3301	1
GO:0042826	GO:0042826	histone deacetylase binding	1/85	126/18369	0.443675	0.555153	0.453821	51339	1
GO:0061630	GO:0061630	ubiquitin protein ligase activity	2/85	327/18369	0.448487	0.555153	0.453821	117854/64320	2
GO:0031072	GO:0031072	heat shock protein binding	1/85	128/18369	0.448847	0.555153	0.453821	3301	1
GO:0061659	GO:0061659	ubiquitin-like protein ligase activity	2/85	341/18369	0.4701	0.57764	0.472203	117854/64320	2
GO:0002020	GO:0002020	protease binding	1/85	138/18369	0.474004	0.578655	0.473032	1277	1
GO:0140375	GO:0140375	immune receptor activity	1/85	141/18369	0.481328	0.583804	0.477242	54756	1
GO:0042578	GO:0042578	phosphoric ester hydrolase activity	2/85	352/18369	0.486732	0.586575	0.479507	1847/51567	2
GO:0001653	GO:0001653	peptide receptor activity	1/85	148/18369	0.498026	0.596362	0.487508	79627	1
GO:0005506	GO:0005506	iron ion binding	1/85	152/18369	0.507328	0.603656	0.49347	1595	1
GO:0016779	GO:0016779	nucleotidyltransferase activity	1/85	154/18369	0.511915	0.605283	0.4948	151963	1
GO:0004721	GO:0004721	phosphoprotein phosphatase activity	1/85	168/18369	0.542863	0.636395	0.520234	1847	1
GO:0005319	GO:0005319	lipid transporter activity	1/85	169/18369	0.544998	0.636395	0.520234	51499	1
GO:0004866	GO:0004866	endopeptidase inhibitor activity	1/85	173/18369	0.55344	0.642263	0.52503	7980	1
GO:0003735	GO:0003735	structural constituent of ribosome	1/85	177/18369	0.561726	0.64393	0.526393	29088	1
GO:0016705	GO:0016705	oxidoreductase activity, acting on paired donors, with incorporation or reduction of molecular oxygen	1/85	177/18369	0.561726	0.64393	0.526393	1595	1
GO:0030414	GO:0030414	peptidase inhibitor activity	1/85	180/18369	0.567841	0.646995	0.528898	7980	1
GO:0061135	GO:0061135	endopeptidase regulator activity	1/85	187/18369	0.581784	0.658887	0.53862	7980	1
GO:0008237	GO:0008237	metallopeptidase activity	1/85	197/18369	0.600933	0.6765	0.553018	10269	1
GO:0004842	GO:0004842	ubiquitin-protein transferase activity	2/85	438/18369	0.605132	0.677172	0.553567	117854/64320	2
GO:0051015	GO:0051015	actin filament binding	1/85	202/18369	0.610181	0.678781	0.554883	2318	1
GO:0004518	GO:0004518	nuclease activity	1/85	207/18369	0.619216	0.682735	0.558115	51567	1
GO:0008168	GO:0008168	methyltransferase activity	1/85	208/18369	0.620998	0.682735	0.558115	25940	1
GO:0019207	GO:0019207	kinase regulator activity	1/85	211/18369	0.626295	0.684555	0.559603	8835	1
GO:0019787	GO:0019787	ubiquitin-like protein transferase activity	2/85	467/18369	0.6402	0.694807	0.567983	117854/64320	2
GO:0016741	GO:0016741	transferase activity, transferring one-carbon groups	1/85	221/18369	0.643429	0.694807	0.567983	25940	1
GO:0000287	GO:0000287	magnesium ion binding	1/85	223/18369	0.646762	0.694807	0.567983	51567	1
GO:0061134	GO:0061134	peptidase regulator activity	1/85	230/18369	0.658185	0.703061	0.574731	7980	1
GO:0140097	GO:0140097	catalytic activity, acting on DNA	1/85	245/18369	0.681447	0.723797	0.591682	51567	1
GO:0016746	GO:0016746	acyltransferase activity	1/85	253/18369	0.693207	0.732151	0.598511	3157	1
GO:0016791	GO:0016791	phosphatase activity	1/85	265/18369	0.710047	0.745747	0.609626	1847	1
GO:0042277	GO:0042277	peptide binding	1/85	317/18369	0.773067	0.807426	0.660046	4804	1
GO:0046982	GO:0046982	protein heterodimerization activity	1/85	343/18369	0.799291	0.830203	0.678665	6884	1
GO:0004857	GO:0004857	enzyme inhibitor activity	1/85	359/18369	0.813916	0.839738	0.68646	7980	1
GO:0106310	GO:0106310	protein serine kinase activity	1/85	363/18369	0.817404	0.839738	0.68646	112858	1
GO:0015631	GO:0015631	tubulin binding	1/85	374/18369	0.826668	0.844639	0.690466	10808	1
GO:0140098	GO:0140098	catalytic activity, acting on RNA	1/85	396/18369	0.843824	0.855863	0.699641	51567	1
GO:0033218	GO:0033218	amide binding	1/85	400/18369	0.846758	0.855863	0.699641	4804	1
GO:0004674	GO:0004674	protein serine/threonine kinase activity	1/85	421/18369	0.861289	0.865824	0.707784	112858	1
GO:0004175	GO:0004175	endopeptidase activity	1/85	428/18369	0.865824	0.865824	0.707784	10269	1
