# Supplementary material for: Transcriptomic analysis of the m6A reader YTHDF2 in the maintenance and differentiation of human embryonic stem cells
Source: Stem Cells. 2025 May 26;43(7):sxaf032. doi: 10.1093/stmcls/sxaf032 (PMC12202760; doi:10.1093/stmcls/sxaf032)
Supplement: sxaf032_suppl_Supplementary_Tables_S1-S29 [file sxaf032_suppl_supplementary_tables_s1-s29.zip › Supplementary_tables_final2/Supplementary_Table28_dCas13b_ALKBH5_Control_vs_dCas13b_ALKBH5_ROBO1_DEGs.xlsx]

## Sheet: dCas13_Ctrl_vs_dCas13_ROBO1_DEG
	baseMean	log2FoldChange	lfcSE	stat	pvalue	padj
NEUROG1	34.4611	-2.25511	0.586434	-3.84546	0.000120324	0.0103823
MIR9-1HG	349.687	-2.16478	0.188576	-11.4796	1.67043e-30	3.27906e-27
DBX1	48.1894	-2.01545	0.503548	-4.0025	6.26772e-05	0.00607582
INSM1	83.9778	-1.94936	0.370263	-5.2648	1.40342e-07	2.78979e-05
ARX	40.7673	-1.91658	0.529336	-3.62072	0.000293786	0.022288
DMRTA2	300.822	-1.8494	0.191253	-9.66993	4.04637e-22	6.35442e-19
UNCX	41.9235	-1.70959	0.491025	-3.48168	0.000498281	0.0341704
CBLN1	74.2714	-1.69432	0.394572	-4.29407	1.7543e-05	0.00204071
EOMES	47.4226	-1.64053	0.467899	-3.50617	0.000454611	0.0317298
ENSG00000278996	113.249	-1.49688	0.325486	-4.59891	4.24712e-06	0.000590237
FAM107A	238.986	-1.48588	0.205965	-7.21421	5.42483e-13	2.24188e-10
CNTN2	272.98	-1.39316	0.204691	-6.80614	1.0025e-11	3.66123e-09
WLS	194.715	-1.19701	0.227531	-5.26088	1.43369e-07	2.81434e-05
LAMP5	305.715	-1.14028	0.18653	-6.11314	9.76883e-10	2.73946e-07
NR2E1	325.113	-1.12874	0.183529	-6.15022	7.73757e-10	2.20929e-07
OTX1	594.85	-1.10421	0.133429	-8.27566	1.27749e-16	9.11896e-14
HS3ST3A1	333.292	-1.10243	0.17576	-6.27234	3.55673e-10	1.07413e-07
MUC12	126.313	-1.09037	0.276204	-3.9477	7.89055e-05	0.00724638
DLL3	146.315	-1.04528	0.257921	-4.0527	5.06293e-05	0.00500641
SCUBE2	151.182	-1.03173	0.252288	-4.08949	4.32314e-05	0.00438003
ROBO2	143.09	-0.993099	0.258714	-3.8386	0.00012374	0.0106186
POU3F1	512.005	-0.984963	0.145993	-6.74663	1.51317e-11	5.28063e-09
RFX4	145.632	-0.92852	0.256668	-3.61759	0.000297354	0.0224502
PLAGL1	546.016	-0.905882	0.157441	-5.75379	8.72669e-09	2.04543e-06
MMRN1	376.757	-0.900644	0.167526	-5.37614	7.61011e-08	1.57249e-05
EMX2	521.949	-0.886805	0.139535	-6.35544	2.0783e-10	6.39953e-08
FGFR2	186.884	-0.877727	0.230556	-3.807	0.000140662	0.0117498
DMRTA1	1057.64	-0.867047	0.101753	-8.52108	1.58077e-17	1.30654e-14
LGR5	247.599	-0.86434	0.199813	-4.32574	1.52017e-05	0.00183637
BGN	185.39	-0.819027	0.236352	-3.46529	0.000529667	0.0356991
SLIT1	248.863	-0.809882	0.197254	-4.10578	4.02949e-05	0.00413589
ALKBH5	5723.13	-0.788763	0.0571127	-13.8107	2.19838e-43	3.45233e-39
DRD4	626.435	-0.785328	0.13056	-6.01506	1.79817e-09	4.62925e-07
HEYL	222.845	-0.779456	0.208097	-3.74563	0.00017994	0.0148725
ROBO3	342.081	-0.772365	0.171305	-4.50871	6.52215e-06	0.000846479
POU3F2	552.43	-0.771918	0.137333	-5.62075	1.90125e-08	4.32714e-06
EGLN3	252.062	-0.766566	0.196731	-3.89653	9.75807e-05	0.00869094
LINC03025	259.782	-0.762024	0.19568	-3.89424	9.85091e-05	0.00869094
NOS2	826.067	-0.755421	0.117162	-6.44767	1.13582e-10	3.71603e-08
CCKBR	305.408	-0.717358	0.17916	-4.00402	6.22751e-05	0.00607582
ARHGEF6	321.719	-0.687909	0.176277	-3.90244	9.52275e-05	0.00854545
DIPK1C	862.382	-0.682243	0.110669	-6.16469	7.06218e-10	2.05379e-07
EMX2OS	877.369	-0.676352	0.121269	-5.57727	2.4432e-08	5.48114e-06
PLXNA2	318.493	-0.675095	0.174708	-3.86412	0.000111489	0.00967302
LFNG	7102.5	-0.625501	0.0532769	-11.7405	7.89714e-32	3.10042e-28
ARMCX2	7214.32	-0.622632	0.0529675	-11.755	6.65748e-32	3.10042e-28
AKAP6	312.987	-0.614456	0.176918	-3.47311	0.000514469	0.0348242
WNT2B	579.997	-0.613902	0.135134	-4.5429	5.54851e-06	0.000751153
CLEC18C	437.55	-0.605355	0.156252	-3.87422	0.000106966	0.00938433
LIX1	2147.79	-0.60503	0.0796429	-7.59678	3.03598e-14	1.53797e-11
NR2F2	1995.71	-0.59322	0.0810491	-7.31926	2.49336e-13	1.08766e-10
CLEC18A	504.613	-0.586138	0.140835	-4.16186	3.15662e-05	0.00337222
MEIS1	534.608	-0.583889	0.138139	-4.22684	2.36999e-05	0.00263959
IGFBPL1	1026.86	-0.534334	0.105053	-5.0863	3.65109e-07	6.59043e-05
ENSG00000272449	1042.88	-0.533301	0.104198	-5.11813	3.08579e-07	5.76896e-05
FEZF2	1803.64	-0.529973	0.0814075	-6.51012	7.50903e-11	2.56352e-08
HS3ST3B1	676.242	-0.528916	0.126055	-4.19592	2.71771e-05	0.00296381
MIAT	2321.93	-0.528423	0.0746472	-7.07894	1.45259e-12	5.84911e-10
PTX3	1471.46	-0.52496	0.0891371	-5.88935	3.87709e-09	9.66442e-07
NR2F1	4324.45	-0.50704	0.0673725	-7.52592	5.23503e-14	2.56909e-11
CEMIP2	8753.05	-0.505168	0.0552076	-9.15035	5.67504e-20	7.42674e-17
ID3	787.961	-0.498402	0.120967	-4.12013	3.78659e-05	0.00396431
SOX3	2206.39	-0.488669	0.0783861	-6.23412	4.54314e-10	1.34614e-07
CSPG5	764.208	-0.484872	0.118808	-4.08114	4.48159e-05	0.00451147
FAT4	614.094	-0.484321	0.12966	-3.73532	0.000187474	0.0154141
RPLP0P6	679.166	-0.482669	0.140171	-3.44343	0.00057438	0.0382206
IGDCC3	7161.09	-0.479567	0.0527293	-9.0949	9.46766e-20	1.08001e-16
GREB1	4845	-0.477604	0.0645915	-7.39422	1.42236e-13	6.38193e-11
ARMCX6	2260.02	-0.474139	0.0832732	-5.69377	1.24261e-08	2.86971e-06
PCSK9	1124.22	-0.472905	0.101113	-4.677	2.91102e-06	0.00043127
PNCK	961.256	-0.458841	0.116452	-3.94017	8.14248e-05	0.00743428
ARMCX7P	1315.94	-0.451063	0.0948946	-4.75331	2.00115e-06	0.000311149
HES5	3692.14	-0.438635	0.0725623	-6.04494	1.49465e-09	3.97829e-07
ALDH2	1710.58	-0.418065	0.0886177	-4.71762	2.38622e-06	0.000367384
SLITRK5	1028.68	-0.415673	0.104255	-3.9871	6.68868e-05	0.006366
LEF1	800.15	-0.410305	0.116165	-3.53208	0.000412297	0.0291654
CACHD1	1946.67	-0.391123	0.0805157	-4.85772	1.18746e-06	0.000190285
TLE1	1793.83	-0.383631	0.0817321	-4.69375	2.68235e-06	0.000401178
SEMA3A	1040.94	-0.37912	0.103541	-3.66154	0.000250701	0.0194165
TRIM24	7053.67	-0.37503	0.0536179	-6.99449	2.66222e-12	9.95417e-10
SFRP2	14247.5	-0.369315	0.0480431	-7.68714	1.50455e-14	8.14742e-12
ARMCX3	3112.48	-0.361631	0.0750852	-4.81628	1.4626e-06	0.000232006
PAX6	2272.01	-0.361291	0.0780393	-4.6296	3.66372e-06	0.000523402
GAS1	1490.53	-0.356516	0.090089	-3.95738	7.57779e-05	0.00704152
EFNB2	1169.62	-0.348575	0.0970233	-3.59269	0.000327279	0.0244151
EPHA7	1145.77	-0.343301	0.0971883	-3.53233	0.000411917	0.0291654
ANKRD6	1162.57	-0.342214	0.0983803	-3.47848	0.000504267	0.0342814
XYLT1	1573.51	-0.340376	0.0857213	-3.97072	7.16547e-05	0.00669801
SLC7A8	2400.73	-0.330449	0.0751426	-4.39763	1.0944e-05	0.001364
JAG1	8282.48	-0.328535	0.0570156	-5.76221	8.30215e-09	1.97541e-06
ZFP36L1	6137.6	-0.324387	0.0556239	-5.83179	5.48361e-09	1.32484e-06
SEZ6L2	1389.16	-0.322105	0.0900146	-3.57836	0.000345755	0.0254917
RPL41P5	2405.14	-0.315424	0.075076	-4.20139	2.65278e-05	0.00291324
IRS4	1733.49	-0.314845	0.0826641	-3.80872	0.000139686	0.0117306
H1-0	3553.59	-0.308833	0.0667374	-4.62759	3.69954e-06	0.000523402
LRIG1	3047.9	-0.304613	0.0872963	-3.48942	0.000484075	0.0333417
SKIDA1	1758.66	-0.299736	0.0855526	-3.50353	0.000459142	0.0319042
KLHDC8A	4978.79	-0.295218	0.0590377	-5.00049	5.71833e-07	9.97785e-05
RPL39P3	4818.29	-0.293399	0.0646509	-4.5382	5.67357e-06	0.000761519
CECR2	3870.25	-0.293237	0.0677581	-4.3277	1.50675e-05	0.00183426
SEMA6B	2329.93	-0.288571	0.077835	-3.70748	0.000209335	0.0167725
DLL1	5789.98	-0.275418	0.0562069	-4.90008	9.57988e-07	0.00015836
FZD7	3895.61	-0.27172	0.068219	-3.98306	6.8035e-05	0.00641976
SLC44A2	6395.04	-0.270499	0.0609854	-4.43547	9.18734e-06	0.00117299
SLC6A8	10674.3	-0.266978	0.0490056	-5.44791	5.09644e-08	1.08155e-05
NFATC4	2193.5	-0.258676	0.0768898	-3.36424	0.000767537	0.0489976
BOC	3330.31	-0.255462	0.0660527	-3.86755	0.000109935	0.00959125
CRB2	5929.89	-0.244856	0.0604221	-4.05243	5.0689e-05	0.00500641
NAV1	17922.1	-0.239	0.0542198	-4.40797	1.04342e-05	0.00131087
HERC2	5050.05	-0.237095	0.0697123	-3.40105	0.000671284	0.0433821
NES	48487.7	-0.222677	0.0431182	-5.16433	2.41297e-07	4.56546e-05
SGSM2	5129.2	-0.213155	0.0577977	-3.68795	0.000226065	0.0178398
EEF2	102440	-0.165122	0.0449985	-3.6695	0.000243026	0.0190388
COL2A1	72998	0.160928	0.0408724	3.93732	8.23961e-05	0.00747947
MYH9	19652.2	0.174061	0.0446916	3.89471	9.83154e-05	0.00869094
FDFT1	11646.2	0.174645	0.0493483	3.53903	0.000401607	0.0287984
PTMA	28228.9	0.191112	0.0528961	3.61297	0.00030271	0.0227453
HMGCS1	18399.2	0.192252	0.0552482	3.47978	0.000501816	0.0342632
COL1A2	6518.79	0.193561	0.0553818	3.49502	0.000474025	0.0327934
HMGA2	10377.6	0.196337	0.049662	3.95348	7.70242e-05	0.00711523
NNAT	12705.2	0.202623	0.0552287	3.66881	0.000243683	0.0190388
PSAT1	6229.27	0.203528	0.0551462	3.69069	0.000223643	0.0177379
TUBA1A	46339.4	0.205743	0.0478906	4.2961	1.73833e-05	0.00203722
MEST	12795.2	0.207968	0.0497513	4.18016	2.91304e-05	0.00315493
TUBA1C	12645.4	0.208119	0.054389	3.82649	0.000129985	0.011034
EPHA2	4459.53	0.208291	0.0610162	3.41371	0.000640853	0.0415866
HSPA8	22988.7	0.212519	0.0492748	4.31294	1.61101e-05	0.00192285
FN1	9423.74	0.213581	0.0560029	3.81374	0.000136877	0.0115566
MYL6	10856.8	0.21473	0.0586495	3.66125	0.00025099	0.0194165
COL11A1	8386.04	0.216115	0.0522056	4.1397	3.47759e-05	0.00366524
AKAP12	5101.51	0.21912	0.0611571	3.58291	0.000339794	0.0251704
TPM1	30582.4	0.221552	0.045235	4.89779	9.69189e-07	0.000158543
LGR4	4860.58	0.222076	0.0597949	3.71396	0.000204037	0.0166021
EPHA4	4005.76	0.2236	0.0664964	3.36258	0.000772173	0.0490939
INSIG1	4801.29	0.224193	0.0585844	3.82683	0.000129803	0.011034
SHISA2	3027.72	0.231345	0.0675026	3.4272	0.000609849	0.0400714
GABBR1	3331.76	0.233965	0.0683035	3.42537	0.000613968	0.040174
KRT8	6257.79	0.238979	0.0668811	3.57319	0.000352652	0.0257584
RAP1B	3028.52	0.239406	0.0669605	3.57532	0.000349796	0.0256692
SHC1	2944.46	0.239413	0.067503	3.54671	0.00039008	0.0281001
MPPED1	2581.46	0.247583	0.0718593	3.44539	0.000570245	0.0381069
JARID2	2860.22	0.248773	0.0686103	3.62588	0.000287979	0.0220606
MBIP	2212.49	0.256265	0.0746769	3.43166	0.000599907	0.0395838
EFNB1	6267.31	0.259219	0.057543	4.50478	6.64415e-06	0.000855243
SPARC	15181.9	0.259689	0.0466318	5.56891	2.56332e-08	5.66963e-06
SMS	4973.15	0.259727	0.0602306	4.31222	1.61625e-05	0.00192285
FGFBP3	8082.14	0.263156	0.0619821	4.24567	2.17942e-05	0.00249822
CCN1	5466.04	0.265553	0.0617479	4.3006	1.70335e-05	0.00201123
TRIB2	3775.54	0.271395	0.0668909	4.05728	4.96471e-05	0.00496598
TMEM109	2240.92	0.271914	0.074824	3.63405	0.000279003	0.0214778
PTN	2433.39	0.274227	0.0777114	3.52879	0.000417462	0.0293983
ID2	2724.88	0.28035	0.0717558	3.907	9.34479e-05	0.00843395
MAP2	8785.08	0.281859	0.0543704	5.18405	2.1712e-07	4.15811e-05
TCF7L2	2481.24	0.284719	0.0766974	3.71223	0.000205438	0.0166299
CALD1	5591.61	0.289618	0.0654243	4.42676	9.56601e-06	0.00121149
FOXG1	18592.1	0.291364	0.0448139	6.50164	7.94497e-11	2.65464e-08
STMN1	11180.9	0.293242	0.0574023	5.10853	3.24667e-07	5.99832e-05
ZIC2	3060.55	0.29359	0.0737249	3.98224	6.82692e-05	0.00641976
KDM6A	1607.17	0.294993	0.0874113	3.37477	0.000738777	0.0473541
LAMC1	6799.84	0.298224	0.0604413	4.9341	8.05214e-07	0.000135969
KIF1A	5082.13	0.299559	0.0595226	5.03269	4.83649e-07	8.63093e-05
FABP7	4242.16	0.299572	0.0809568	3.70039	0.000215269	0.0171603
MAPK10	2744.54	0.314852	0.0695053	4.5299	5.90116e-06	0.000785354
RAB11FIP1	1597.38	0.316484	0.0873403	3.62357	0.000290562	0.0221504
MYL9	3120.37	0.318392	0.0767761	4.14702	3.36829e-05	0.00357403
PPP3CA	1369.34	0.32448	0.091384	3.55073	0.000384158	0.027801
CTNNBIP1	2683.69	0.325172	0.0705646	4.60815	4.06264e-06	0.000569641
MGST1	6041.28	0.331672	0.0621368	5.33777	9.40962e-08	1.89447e-05
ABLIM1	1834.63	0.332177	0.0809666	4.10265	4.08449e-05	0.00416512
STYX	1122.75	0.342502	0.099537	3.44095	0.000579667	0.0384097
CCND1	3745.79	0.347581	0.0632194	5.49801	3.84092e-08	8.26272e-06
GPC3	7122.13	0.348132	0.0571592	6.09057	1.12509e-09	3.09974e-07
FJX1	2447.56	0.349375	0.077334	4.51774	6.25026e-06	0.00081795
MICAL1	2234.64	0.351589	0.0746931	4.70711	2.51255e-06	0.000381491
DMD	1453.31	0.354647	0.100367	3.53351	0.000410083	0.0291654
CDON	2232.93	0.359301	0.0841406	4.27025	1.95258e-05	0.00225465
SEMA6A	2957.97	0.369193	0.0736078	5.01567	5.28482e-07	9.32504e-05
CCNYL1	3172.33	0.373243	0.0676154	5.52009	3.38816e-08	7.38996e-06
VAT1L	2051.01	0.376237	0.0799486	4.70598	2.52643e-06	0.000381491
FZD8	4851.84	0.377275	0.0620161	6.0835	1.17589e-09	3.18381e-07
ENC1	7475.94	0.386932	0.0572529	6.7583	1.39624e-11	4.98331e-09
ZFHX4	2013.45	0.390135	0.0928501	4.20177	2.64837e-05	0.00291324
FZD5	26012.1	0.390542	0.0476544	8.1953	2.49962e-16	1.7067e-13
SLIT2	984.914	0.396829	0.10702	3.70797	0.000208926	0.0167725
C14orf132	754.014	0.424201	0.119176	3.55944	0.000371653	0.0270206
FRZB	2944.99	0.439652	0.0691179	6.36089	2.00585e-10	6.29996e-08
TNFRSF21	1318.06	0.440213	0.0916273	4.80438	1.5523e-06	0.000243772
PREX1	1235.69	0.450834	0.0971986	4.63828	3.51326e-06	0.000515629
FRY	652.405	0.454117	0.126421	3.59209	0.000328043	0.0244151
VAX1	948.368	0.460687	0.105615	4.36193	1.28919e-05	0.00158168
KRT18	2045.44	0.473898	0.0930555	5.09264	3.53114e-07	6.44803e-05
SULF2	1865.98	0.477603	0.0811545	5.8851	3.97808e-09	9.76122e-07
IFFO2	564.81	0.479554	0.136536	3.51228	0.000444275	0.0311469
ETS2	804.554	0.483551	0.114072	4.239	2.24513e-05	0.00254848
THBS1	978.784	0.490734	0.10601	4.62914	3.67186e-06	0.000523402
SPRY1	2971.58	0.509618	0.0704026	7.23863	4.53237e-13	1.92368e-10
CSRP1	2355.12	0.510358	0.0858245	5.94653	2.73884e-09	6.93722e-07
SERTAD4	442.137	0.514514	0.150604	3.41633	0.000634713	0.0413591
IGFBP3	8154.11	0.515388	0.0595434	8.65567	4.90029e-18	4.80964e-15
IL17RD	5452.97	0.519091	0.0570864	9.09307	9.62818e-20	1.08001e-16
SPRY2	3518.94	0.526606	0.0685524	7.68181	1.5686e-14	8.21111e-12
CNN1	660.8	0.532505	0.129434	4.1141	3.88694e-05	0.00401582
B3GALT1	781.609	0.533809	0.11534	4.62814	3.68958e-06	0.000523402
LBH	978.921	0.545623	0.109786	4.96988	6.69927e-07	0.000114354
CAPN6	5560.35	0.553827	0.0634867	8.72352	2.69695e-18	2.82353e-15
LINC01551	4689.25	0.556262	0.0680588	8.17326	3.00161e-16	1.96406e-13
XACT	835.055	0.556857	0.114098	4.88051	1.05811e-06	0.000171305
SIX3	4421.97	0.560445	0.0600255	9.33678	9.93054e-21	1.41772e-17
CPE	3304.23	0.56967	0.0670593	8.49502	1.97903e-17	1.55394e-14
SAMD4A	598.128	0.592093	0.129891	4.55838	5.155e-06	0.000703949
TAGLN	2771.11	0.623232	0.0882842	7.05938	1.67245e-12	6.56603e-10
ANXA1	487.843	0.63579	0.168549	3.77213	0.000161861	0.013449
RBP1	430.278	0.646803	0.155254	4.1661	3.09852e-05	0.00333282
ANXA2	4088.57	0.648694	0.0770582	8.41823	3.82218e-17	2.85826e-14
CAVIN1	514.782	0.663843	0.151568	4.37984	1.18765e-05	0.00146857
CLDN6	420.166	0.66443	0.157113	4.22899	2.3474e-05	0.00263311
FBLN1	7754.44	0.667599	0.0571468	11.6822	1.57218e-31	4.93789e-28
LTBP1	8999.84	0.671083	0.0539963	12.4283	1.83443e-35	1.4404e-31
DUSP4	1680.35	0.672763	0.0844722	7.96431	1.6615e-15	9.66378e-13
IRS2	1633.5	0.694584	0.0923729	7.51935	5.50501e-14	2.61972e-11
TNC	1806.3	0.708901	0.0822785	8.61588	6.94091e-18	6.41177e-15
COL9A3	576.088	0.716566	0.132578	5.40488	6.48514e-08	1.3579e-05
ANKRD1	844.195	0.719979	0.146818	4.90387	9.3967e-07	0.000156985
RGS5	771.875	0.739668	0.115782	6.38845	1.67571e-10	5.37049e-08
ZNF385B	470.96	0.767439	0.146945	5.22262	1.76406e-07	3.42011e-05
ALCAM	1190.41	0.782987	0.0997153	7.85222	4.08728e-15	2.29238e-12
ADAMTS15	326.155	0.787132	0.174179	4.51911	6.20999e-06	0.00081795
TEK	1069.95	0.788826	0.112426	7.0164	2.27657e-12	8.71981e-10
PLAU	185.972	0.794804	0.230324	3.45081	0.000558915	0.0375094
TGM2	188.762	0.802669	0.236248	3.39758	0.000679858	0.0437561
COL12A1	238.274	0.803529	0.200944	3.99878	6.36702e-05	0.00613422
LINC01833	2675.45	0.825729	0.0718168	11.4977	1.35454e-30	3.19338e-27
GPR176	510.966	0.8462	0.140358	6.02888	1.65104e-09	4.32133e-07
SPRY4	1148.62	0.852523	0.105602	8.07301	6.85856e-16	4.14257e-13
HES1	1190.76	0.872733	0.101399	8.6069	7.50635e-18	6.54887e-15
ETV4	306.665	0.900006	0.180535	4.98521	6.18943e-07	0.000106812
ETV5	1753.01	0.949547	0.0826165	11.4934	1.42344e-30	3.19338e-27
DUSP6	582.616	0.981143	0.132176	7.42304	1.14466e-13	5.28699e-11
FGF8	1559.32	1.00201	0.0949617	10.5517	4.98994e-26	8.70689e-23
VGF	307.826	1.0902	0.203446	5.35867	8.38377e-08	1.70985e-05
ANXA3	133.954	1.11267	0.270244	4.11727	3.83382e-05	0.00398717
ZIC1	533.792	1.12256	0.138471	8.10684	5.1955e-16	3.2636e-13
SLC15A3	104.244	1.15967	0.311028	3.7285	0.000192621	0.0157548
IRX1	101.812	1.25142	0.312621	4.003	6.2545e-05	0.00607582
CAV1	111.104	1.31261	0.309727	4.23795	2.25572e-05	0.00254848
BMP4	68.6741	1.55753	0.389707	3.99668	6.42375e-05	0.00615113
DLX5	51.6933	2.17932	0.475106	4.58702	4.49613e-06	0.000619361

## Sheet: dCas13_Ctrl_vs_ROBO1_2FCdownDEG
	baseMean	log2FoldChange	lfcSE	stat	pvalue	padj
NEUROG1	34.4611	-2.25511	0.586434	-3.84546	0.000120324	0.0103823
MIR9-1HG	349.687	-2.16478	0.188576	-11.4796	1.67043e-30	3.27906e-27
DBX1	48.1894	-2.01545	0.503548	-4.0025	6.26772e-05	0.00607582
INSM1	83.9778	-1.94936	0.370263	-5.2648	1.40342e-07	2.78979e-05
ARX	40.7673	-1.91658	0.529336	-3.62072	0.000293786	0.022288
DMRTA2	300.822	-1.8494	0.191253	-9.66993	4.04637e-22	6.35442e-19
UNCX	41.9235	-1.70959	0.491025	-3.48168	0.000498281	0.0341704
CBLN1	74.2714	-1.69432	0.394572	-4.29407	1.7543e-05	0.00204071
EOMES	47.4226	-1.64053	0.467899	-3.50617	0.000454611	0.0317298
ENSG00000278996	113.249	-1.49688	0.325486	-4.59891	4.24712e-06	0.000590237
FAM107A	238.986	-1.48588	0.205965	-7.21421	5.42483e-13	2.24188e-10
CNTN2	272.98	-1.39316	0.204691	-6.80614	1.0025e-11	3.66123e-09
WLS	194.715	-1.19701	0.227531	-5.26088	1.43369e-07	2.81434e-05
LAMP5	305.715	-1.14028	0.18653	-6.11314	9.76883e-10	2.73946e-07
NR2E1	325.113	-1.12874	0.183529	-6.15022	7.73757e-10	2.20929e-07
OTX1	594.85	-1.10421	0.133429	-8.27566	1.27749e-16	9.11896e-14
HS3ST3A1	333.292	-1.10243	0.17576	-6.27234	3.55673e-10	1.07413e-07
MUC12	126.313	-1.09037	0.276204	-3.9477	7.89055e-05	0.00724638
DLL3	146.315	-1.04528	0.257921	-4.0527	5.06293e-05	0.00500641
SCUBE2	151.182	-1.03173	0.252288	-4.08949	4.32314e-05	0.00438003

## Sheet: dCas13_Ctrl_vs_ROBO1_2FCupDEG
	baseMean	log2FoldChange	lfcSE	stat	pvalue	padj
FGF8	1559.32	1.00201	0.0949617	10.5517	4.98994e-26	8.70689e-23
VGF	307.826	1.0902	0.203446	5.35867	8.38377e-08	1.70985e-05
ANXA3	133.954	1.11267	0.270244	4.11727	3.83382e-05	0.00398717
ZIC1	533.792	1.12256	0.138471	8.10684	5.1955e-16	3.2636e-13
SLC15A3	104.244	1.15967	0.311028	3.7285	0.000192621	0.0157548
IRX1	101.812	1.25142	0.312621	4.003	6.2545e-05	0.00607582
CAV1	111.104	1.31261	0.309727	4.23795	2.25572e-05	0.00254848
BMP4	68.6741	1.55753	0.389707	3.99668	6.42375e-05	0.00615113
DLX5	51.6933	2.17932	0.475106	4.58702	4.49613e-06	0.000619361

## Sheet: dCas13_Ctrl_vs_ROBO1_4FCdownDEG
	baseMean	log2FoldChange	lfcSE	stat	pvalue	padj
NEUROG1	34.4611	-2.25511	0.586434	-3.84546	0.000120324	0.0103823
MIR9-1HG	349.687	-2.16478	0.188576	-11.4796	1.67043e-30	3.27906e-27
DBX1	48.1894	-2.01545	0.503548	-4.0025	6.26772e-05	0.00607582

## Sheet: dCas13_Ctrl_vs_ROBO1_4FCupDEG
	baseMean	log2FoldChange	lfcSE	stat	pvalue	padj
DLX5	51.6933	2.17932	0.475106	4.58702	4.49613e-06	0.000619361
