# Supplementary material for: Transcriptomic analysis of the m6A reader YTHDF2 in the maintenance and differentiation of human embryonic stem cells
Source: Stem Cells. 2025 May 26;43(7):sxaf032. doi: 10.1093/stmcls/sxaf032 (PMC12202760; doi:10.1093/stmcls/sxaf032)
Supplement: sxaf032_suppl_Supplementary_Tables_S1-S29 [file sxaf032_suppl_supplementary_tables_s1-s29.zip › Supplementary_tables_final2/Supplementary_Table29_dCas13b_ALKBH5_ROBO1_vs_ectoderm_2FC_DEG_overlap_genes.xlsx]

## Sheet: downDEG
Gene_Name
CNTN2
DLL3
EOMES
NR2E1
INSM1
UNCX
ARX
CBLN1
MUC12
FAM107A
SCUBE2
MIR9-1HG
NEUROG1

## Sheet: upDEG
Gene_Name
VGF
FGF8
ANXA3
