# Supplementary material for: Transcriptomic analysis of the m6A reader YTHDF2 in the maintenance and differentiation of human embryonic stem cells
Source: Stem Cells. 2025 May 26;43(7):sxaf032. doi: 10.1093/stmcls/sxaf032 (PMC12202760; doi:10.1093/stmcls/sxaf032)
Supplement: sxaf032_suppl_Supplementary_Tables_S1-S29 [file sxaf032_suppl_supplementary_tables_s1-s29.zip › Supplementary_tables_final2/Supplementary_Table2_DEG_for_DF2-KO_hESC.xlsx]

## Sheet: hESC_DF2-KO_vs_H1_DEGs
	baseMean	log2FoldChange	lfcSE	stat	pvalue	padj
LOC100287329	12.283	-7.28951	2.07221	-3.51775	0.000435221	0.00702376
CDHR5	11.6907	-7.22006	1.91238	-3.77544	0.000159724	0.00333427
CLDN18	9.76212	-6.9594	1.89946	-3.66388	0.000248428	0.00469165
NPTX1	1556.54	-6.83747	1.43659	-4.7595	1.94070891418133e-06	0.000109564
RN7SL2	303.784	-6.37673	0.599459	-10.6375	1.99455090332388e-26	5.31115663040093e-23
MIR124-2HG	11.6248	-5.73865	1.86403	-3.07863	0.00207955	0.0216568
LOC101927248	35.6202	-5.35304	0.973106	-5.50098	3.77683788745428e-08	4.21975796698301e-06
MIR302B	13.2385	-4.90981	1.52697	-3.2154	0.00130264	0.0156015
SRY	57.2858	-4.84933	0.83302	-5.82139	5.83613803290371e-09	8.10817194362631e-07
ANKRD33	12.0479	-4.7823	1.76201	-2.71411	0.0066454	0.0479555
POU3F4	247.764	-4.73767	0.617848	-7.66801	1.74682905975306e-14	8.72158996489831e-12
LINC01194	22.6655	-4.67707	1.43536	-3.25847	0.00112016	0.013895
OR7E12P	151.586	-4.61289	0.485439	-9.50252	2.04878316247235e-21	2.36182661150153e-18
HHEX	20.2377	-4.49212	1.32363	-3.3938	0.000689303	0.00979586
LOC105371899	14.8492	-4.46964	1.44229	-3.09899	0.00194179	0.0206277
RN7SL1	146.548	-4.45918	0.494915	-9.00999	2.06068801606727e-19	2.05772577704418e-16
FEZF1-AS1	84.9202	-4.39789	0.834565	-5.26968	1.36659568342232e-07	1.28435877847285e-05
URAHP	12.9207	-4.25945	1.35511	-3.14326	0.00167078	0.0185504
ZNF726	66.2447	-4.20649	0.634071	-6.63409	3.26507469322045e-11	9.81244876370048e-09
LOC651337	12.4271	-4.19984	1.29927	-3.23246	0.00122731	0.0148551
CCDC144CP	12.4346	-4.19142	1.39468	-3.00529	0.0026533	0.0253691
TSGA10IP	39.3976	-4.11646	1.04875	-3.9251	8.66920608354925e-05	0.00214741
LINC00106	29.0748	-3.99443	1.03149	-3.87248	0.000107735	0.00252387
SOX21	235.693	-3.98118	0.464981	-8.56203	1.10895458968679e-17	8.85888373971292e-15
SMIM38	14.2561	-3.95791	1.44279	-2.74324	0.0060837	0.0448958
MIR302C	14.007	-3.94042	1.25991	-3.12755	0.00176271	0.0192441
SNORD116-27	10.1538	-3.88988	1.36619	-2.84725	0.00440984	0.0359286
TSSC2	1184.18	-3.80648	0.263744	-14.4325	3.23234707434842e-47	5.16432092068648e-43
PPFIA4	318.604	-3.75362	0.587428	-6.38992	1.65973490544103e-10	3.95784844540767e-08
DDN-AS1	12.0194	-3.71107	1.25527	-2.9564	0.00311254	0.0282231
AATBC	20.993	-3.70987	0.965015	-3.84436	0.000120866	0.00273423
FAM163B	30.0187	-3.69301	1.16838	-3.1608	0.00157338	0.0179192
NOXA1	26.4007	-3.67974	1.02969	-3.57364	0.000352051	0.00602919
NOL3	26.5291	-3.67938	0.904275	-4.06888	4.72406400528065e-05	0.00133203
SCNN1G	57.6883	-3.64279	0.917276	-3.97132	7.14762482288444e-05	0.0018557
LOC100506142	19.8231	-3.62528	1.01261	-3.58014	0.000343404	0.00593143
GSEC	11.153	-3.60214	1.30944	-2.7509	0.00594319	0.0441443
ICAM5	58.5472	-3.59908	0.826917	-4.35241	1.34651076097036e-05	0.000495696
ACSM3	44.7981	-3.59858	0.801031	-4.49243	7.04143708709175e-06	0.000299205
SLC5A4-AS1	161.477	-3.59309	0.494551	-7.26534	3.72092812758767e-13	1.53241761329087e-10
ANP32A-IT1	16.324	-3.54402	1.12897	-3.13917	0.00169426	0.018746
MIR302A	21.505	-3.52373	1.05316	-3.34585	0.000820301	0.0110042
HCK	56.0725	-3.52365	0.788537	-4.46859	7.8737519802554e-06	0.000325904
TSPEAR-AS1	29.2365	-3.51476	0.880223	-3.99304	6.52328646324085e-05	0.00173415
TBC1D26	18.2924	-3.49579	1.13508	-3.07977	0.00207164	0.0215979
ARHGEF25	100.501	-3.47008	0.548865	-6.32228	2.57728272202613e-10	5.79961211969176e-08
SEC31B	94.4305	-3.45588	0.534531	-6.46526	1.01127469084662e-10	2.64871077633713e-08
MIR210HG	106.8	-3.41192	0.720799	-4.73352	2.20655903997795e-06	0.000118701
OVGP1	27.0793	-3.40446	1.0422	-3.2666	0.00108849	0.0135697
LINC01844	153.368	-3.40267	0.441027	-7.71533	1.20668566755953e-14	6.21910222922535e-12
CNTNAP1	158.324	-3.39981	0.516413	-6.58351	4.59461924072633e-11	1.26565916567387e-08
OLIG3	26.8537	-3.39815	1.01597	-3.34474	0.000823608	0.01103
SERHL	24.0616	-3.36676	1.01663	-3.3117	0.000927305	0.0120061
DQX1	14.4261	-3.36179	1.14291	-2.94143	0.00326701	0.0290946
LOC646652	42.634	-3.34907	0.849977	-3.94019	8.14167147840935e-05	0.00204206
LOC101928323	16.6336	-3.34067	1.09229	-3.05841	0.00222515	0.022731
S1PR1	23.6627	-3.32903	0.90957	-3.66001	0.000252207	0.00474619
H1-0	1684.65	-3.31687	0.500148	-6.63179	3.31646888176645e-11	9.81244876370048e-09
DDIT4	1644.86	-3.30133	1.12366	-2.93803	0.00330305	0.0292532
MELTF-AS1	27.2414	-3.28645	0.987252	-3.32888	0.000871947	0.0115228
SPAG4	48.3363	-3.28488	0.87517	-3.75342	0.000174442	0.00359157
SYN3	419.482	-3.2712	0.441797	-7.40431	1.31830288228054e-13	6.38258337884735e-11
CORO6	42.6029	-3.2433	0.698334	-4.64434	3.41173251281151e-06	0.000169283
HTR1D	209.38	-3.22847	0.523297	-6.16947	6.85197728197735e-10	1.42174079265133e-07
FEZF1	85.9872	-3.2156	0.837103	-3.84134	0.000122365	0.00276134
DICER1-AS1	36.9129	-3.2082	0.926837	-3.46145	0.000537283	0.00817353
SNORD116-24	13.0399	-3.19494	1.15285	-2.77135	0.00558247	0.0422707
LNCTAM34A	14.9449	-3.18542	1.1619	-2.74157	0.0061146	0.0450822
IZUMO2	42.5928	-3.16346	1.01383	-3.12031	0.00180659	0.0196486
ONECUT1	135.874	-3.16105	0.89114	-3.5472	0.000389345	0.00648651
SOX21-AS1	49.9124	-3.12662	0.633469	-4.93571	7.98609630743203e-07	5.30092603184564e-05
C1QL3	61.8309	-3.11407	0.673382	-4.62452	3.75466870672665e-06	0.000184013
PPP1R32	26.7565	-3.1022	0.991729	-3.12807	0.00175959	0.0192441
GPRC5D-AS1	32.0997	-3.06966	0.759444	-4.04198	5.30006512475566e-05	0.00147268
KDM6B	242.041	-3.04501	0.605422	-5.02956	4.91605997045177e-07	3.57017682490491e-05
PYDC1	15.6985	-3.03194	1.11197	-2.72665	0.00639813	0.0466346
BTN3A2	75.7599	-3.02265	0.620819	-4.8688	1.1227587371032e-06	7.01242761362084e-05
ZAR1	15.6088	-3.01633	1.08441	-2.78155	0.00541004	0.0412977
TOLLIP-AS1	13.5839	-3.01521	1.07719	-2.79914	0.00512392	0.0396782
LOC100130548	15.3184	-2.99059	1.05807	-2.82645	0.00470664	0.037524
C16orf86	28.2523	-2.97283	0.773058	-3.84554	0.000120286	0.00272984
ESPNP	16.8759	-2.96812	0.986432	-3.00895	0.00262155	0.0252621
BCL6	290.987	-2.9634	0.617573	-4.79847	1.59885651908878e-06	9.35711743790527e-05
VIPR2	108.176	-2.95719	0.481483	-6.14183	8.15759823580709e-10	1.62136732661204e-07
CLCNKB	29.7524	-2.95389	0.801809	-3.68403	0.000229578	0.00441392
HMX2	57.1911	-2.9446	0.864107	-3.40768	0.000655183	0.00949036
LINC00894	33.3383	-2.93557	0.802416	-3.65842	0.000253779	0.00475516
BTN3A1	89.7974	-2.92627	0.531296	-5.50779	3.63373125844587e-08	4.08845945888659e-06
SP8	166.311	-2.90722	0.504228	-5.76569	8.13245030419333e-09	1.09186687823611e-06
ACBD4	131.238	-2.8976	0.494307	-5.86194	4.57477305217921e-09	6.76769898654326e-07
ADRA2A	149.64	-2.8937	0.517131	-5.59567	2.19765047596912e-08	2.59283351437034e-06
LINC00173	32.2713	-2.88952	0.967851	-2.98551	0.0028311	0.0265137
CZ1P-ASNS	16.0788	-2.88869	1.0243	-2.82016	0.00479994	0.0380589
MISP3	17.7262	-2.88172	1.0392	-2.77303	0.00555372	0.0421128
SERINC4	41.0338	-2.87851	0.687888	-4.18456	2.8571455561401e-05	0.000902147
ASPG	14.1382	-2.86451	1.05825	-2.70683	0.00679281	0.0488648
FER1L4	68.9539	-2.86227	0.63677	-4.49498	6.95767539807847e-06	0.000298825
HOMER3-AS1	14.0689	-2.8619	1.05263	-2.71882	0.00655156	0.0474068
KANTR	61.9867	-2.86026	0.757385	-3.77649	0.000159052	0.00333051
MIAT	4743.73	-2.85663	0.312846	-9.13109	6.78103262126098e-20	7.22270387932578e-17
KCNAB3	28.0701	-2.85368	0.788326	-3.61992	0.000294694	0.00528431
SLC16A8	31.424	-2.84959	0.737384	-3.86447	0.000111333	0.00257913
SLC5A2	20.6713	-2.81321	0.945346	-2.97585	0.00292177	0.027134
SLC13A4	97.223	-2.81016	0.60869	-4.61673	3.89836411682032e-06	0.000189314
PCDHGA5	22.2689	-2.79917	1.02243	-2.73776	0.006186	0.0454826
SYCE1L	25.5965	-2.79498	0.920551	-3.03621	0.00239574	0.0238336
GRIN1	37.265	-2.78773	0.713255	-3.90846	9.28879142749317e-05	0.00226922
LGI4	70.3792	-2.78083	0.536089	-5.18725	2.13417978560209e-07	1.86036437213687e-05
ADARB2	48.8141	-2.7801	0.707222	-3.93102	8.45855231597735e-05	0.0021083
NPEPL1	20.0494	-2.76995	0.916071	-3.02373	0.00249677	0.024488
NCR3LG1	58.1122	-2.76981	0.645029	-4.29408	1.75419063782036e-05	0.000616838
APC2	113.6	-2.74752	0.470221	-5.84305	5.12532660683053e-09	7.51260029333316e-07
PCDHB8	16.2781	-2.73703	1.01242	-2.70345	0.00686228	0.0491653
LOC100128076	21.088	-2.73571	0.957131	-2.85824	0.00425999	0.0350653
KC6	49.0693	-2.73309	0.879865	-3.10626	0.0018947	0.0203029
ALOX12P2	67.7456	-2.71047	0.587918	-4.61029	4.02102299435197e-06	0.000192925
ASIC3	17.5263	-2.70381	0.995814	-2.71518	0.00662399	0.0478443
BTN3A3	49.3681	-2.69905	0.762983	-3.5375	0.000403933	0.00666239
DOK1	127.379	-2.68905	0.559106	-4.80954	1.51274842950714e-06	9.052127961886e-05
ASIC1	65.7905	-2.66217	0.536109	-4.96573	6.844421476048e-07	4.67321888559055e-05
GUCA1B	26.4174	-2.65443	0.933578	-2.84329	0.00446509	0.0362494
PCDHB16	102.231	-2.64529	0.44108	-5.9973	2.00625351690785e-09	3.40133600715193e-07
DUOX1	31.1102	-2.64265	0.929878	-2.84193	0.0044841	0.0363219
ACTN3	701.678	-2.62589	0.265647	-9.88489	4.84104008129113e-23	7.03139067079894e-20
FBXL16	364.152	-2.62013	0.335596	-7.80741	5.83767082487726e-15	3.10894889230214e-12
SLC6A16	28.6323	-2.60956	0.83825	-3.11311	0.00185128	0.0199878
YTHDF2	1766.23	-2.60793	0.27096	-9.62479	6.28359088992649e-22	8.36607763736297e-19
L3MBTL1	197.02	-2.60306	0.432818	-6.01421	1.80762395066998e-09	3.13917476737547e-07
MVP	58.3308	-2.59051	0.850615	-3.04546	0.00232326	0.0233158
HPN	236.299	-2.58935	0.443956	-5.83245	5.46207849975628e-09	7.79175251701839e-07
NALT1	26.7284	-2.58632	0.854139	-3.02798	0.00246194	0.0242856
KCNQ1	64.3043	-2.58438	0.560124	-4.61395	3.9508371716849e-06	0.000190702
DOC2GP	17.7967	-2.57057	0.927465	-2.77161	0.00557801	0.042257
RAB26	35.7367	-2.56886	0.767367	-3.34763	0.000815072	0.0109459
SDK2	290.926	-2.55678	0.437936	-5.83825	5.27506968715029e-09	7.59277372897299e-07
GRIP2	151.329	-2.55594	0.399559	-6.39691	1.58555859762491e-10	3.89730303296202e-08
PVRIG	94.285	-2.55586	0.499837	-5.11338	3.16446593038356e-07	2.61962031967555e-05
PABPC1L2B-AS1	17.5224	-2.55445	0.944265	-2.70522	0.00682592	0.049052
DNAJB13	23.5665	-2.5542	0.849369	-3.00717	0.00263689	0.0253266
C10orf95	40.9739	-2.55053	0.668785	-3.81368	0.000136913	0.0029802
NFAM1	27.5272	-2.54803	0.875471	-2.91047	0.00360887	0.0312007
SLITRK1	90.5633	-2.5475	0.46349	-5.49635	3.87733599117553e-08	4.30195813409802e-06
B3GNT9	123.515	-2.5463	0.501344	-5.07895	3.79526041743518e-07	2.92862802912848e-05
TP73	110.566	-2.54296	0.538758	-4.72005	2.35787286198311e-06	0.000125572
LOC202181	72.9174	-2.54076	0.518406	-4.90111	9.52984766707415e-07	6.06607076401768e-05
YPEL4	59.3809	-2.53325	0.539705	-4.69376	2.68225162140468e-06	0.000139591
PCDH11Y	233.964	-2.52834	0.60276	-4.19461	2.73339800404709e-05	0.000868221
SELENOP	93.4751	-2.52567	0.617989	-4.08692	4.37144877961007e-05	0.0012607
LOC102724814	34.5576	-2.52171	0.686899	-3.67115	0.000241466	0.00459274
MYO15B	121.979	-2.51261	0.559205	-4.49318	7.01662285309658e-06	0.000299205
ZC3H6	236.008	-2.51141	0.73871	-3.39973	0.000674533	0.00970029
LOXL3	186.227	-2.50151	0.429656	-5.82213	5.81012261894092e-09	8.10817194362631e-07
BNC2-AS1	22.6457	-2.48684	0.883289	-2.81543	0.00487119	0.03838
FXYD1	63.4493	-2.48274	0.625563	-3.96881	7.22328942491511e-05	0.0018644
SPTB	42.2158	-2.47575	0.74744	-3.3123	0.000925315	0.0119901
ZFHX4	51.8065	-2.47496	0.751925	-3.2915	0.000996559	0.0126566
LOC101929599	38.032	-2.47392	0.836724	-2.95667	0.00310983	0.0282231
CD164L2	27.5495	-2.46525	0.911375	-2.70498	0.0068309	0.049052
ZSCAN1	22.0661	-2.4591	0.866167	-2.83905	0.00452474	0.0365664
LMNTD2	122.117	-2.4535	0.476183	-5.15243	2.57132050885449e-07	2.17365014655916e-05
FAXDC2	84.2215	-2.45333	0.698884	-3.51035	0.000447512	0.00715706
LOC401261	42.9793	-2.45269	0.653567	-3.75277	0.000174889	0.00359615
MACROD1	213.577	-2.44972	0.459639	-5.32968	9.83881802085755e-08	9.82467471995257e-06
VIPR1	141.559	-2.44637	0.483134	-5.06355	4.11513464868818e-07	3.05802354800424e-05
CNNM1	41.1633	-2.44209	0.632752	-3.85947	0.000113633	0.0026198
LMOD1	28.7796	-2.43496	0.846311	-2.87714	0.00401293	0.0336921
PCSK2	20.4393	-2.43448	0.862293	-2.82327	0.0047537	0.0377973
IL3RA	171.614	-2.43416	0.436657	-5.57454	2.48190920397078e-08	2.87343937332182e-06
MZF1-AS1	45.106	-2.43029	0.62161	-3.90968	9.24191837358789e-05	0.0022647
PAQR6	138.191	-2.42725	0.461528	-5.25917	1.44705665029881e-07	1.34416419196652e-05
ACCS	50.2743	-2.42375	0.642006	-3.77527	0.000159833	0.00333427
PCDHB9	51.4619	-2.42092	0.581903	-4.16035	3.17755726165083e-05	0.000976282
SLC16A12	50.0621	-2.4168	0.592726	-4.07742	4.55373880708708e-05	0.00130385
PLA2G6	185.499	-2.40763	0.622454	-3.86796	0.00010975	0.0025561
ALOX12B	24.1786	-2.40364	0.836679	-2.87283	0.0040681	0.0339938
ECHDC2	115.067	-2.39723	0.45296	-5.29237	1.20739352753743e-07	1.14847822972913e-05
MINCR	29.2731	-2.39421	0.803843	-2.97845	0.00289707	0.0269421
LOC100130238	38.1709	-2.36655	0.654673	-3.61486	0.00030051	0.00536011
LOC100128398	79.9137	-2.36255	0.478826	-4.93404	8.05472915042267e-07	5.31778543951665e-05
KLF15	219.916	-2.36128	0.422687	-5.58636	2.31875866020669e-08	2.70414650468046e-06
GADD45G	94.0418	-2.35405	0.564445	-4.17056	3.03849029022558e-05	0.000944528
USP3	120.961	-2.35197	0.420375	-5.59493	2.20708116639147e-08	2.59283351437034e-06
CD37	45.6448	-2.34742	0.670466	-3.50118	0.000463205	0.00735896
MYB	178.776	-2.34533	0.525714	-4.46122	8.1493324706313e-06	0.000331303
SMIM10L2A	299.013	-2.34066	0.560389	-4.17685	2.95575180820421e-05	0.000929607
CCDC177	118.304	-2.34031	0.730337	-3.20442	0.00135334	0.0160522
CKMT2	29.6335	-2.32896	0.741419	-3.14122	0.00168245	0.0186412
FIGNL2	315.05	-2.32886	0.345526	-6.74004	1.58339038005425e-11	5.05956562042534e-09
MIR367	29.5464	-2.3282	0.760123	-3.06293	0.0021918	0.0224822
CCDC18-AS1	107.847	-2.32658	0.712245	-3.26654	0.00108869	0.0135697
SYT12	75.9303	-2.32052	0.763312	-3.04007	0.00236521	0.0235752
MST1P2	68.7743	-2.31198	0.50681	-4.56182	5.07116481512993e-06	0.000232155
ZNF516	271.535	-2.30835	0.586088	-3.93857	8.19690086953372e-05	0.00205269
YJEFN3	68.2996	-2.30229	0.504324	-4.5651	4.99265379104837e-06	0.000229263
GRIN3B	38.0225	-2.30081	0.667785	-3.44543	0.000570153	0.00857147
MFGE8	12346.7	-2.29877	0.222221	-10.3445	4.43167388624091e-25	8.85060671005888e-22
KIFC2	243.699	-2.29661	0.368527	-6.23185	4.60956175718155e-10	9.95229299925536e-08
UNC5CL	61.8137	-2.29608	0.692508	-3.3156	0.000914458	0.011888
KCNJ4	40.0265	-2.28595	0.687096	-3.32698	0.000877934	0.0115732
LINC01770	27.4243	-2.27845	0.739505	-3.08104	0.00206276	0.0215403
PCDHB12	46.9783	-2.26802	0.61211	-3.70525	0.000211181	0.00417062
ANKRD34B	60.5977	-2.26666	0.544107	-4.16583	3.10216582528618e-05	0.000956821
CCDC151	72.704	-2.25633	0.566387	-3.98373	6.7841390371426e-05	0.00178567
AFDN-DT	50.0675	-2.24722	0.608207	-3.69483	0.000220037	0.00427161
PAPLN	311.251	-2.24705	0.305016	-7.36698	1.74542767154295e-13	7.74630497451159e-11
ADAMTSL1	29.2389	-2.23482	0.734778	-3.04149	0.00235414	0.0235597
PURPL	247.407	-2.23081	0.498077	-4.47883	7.5052708655927e-06	0.000313905
DNHD1	187.344	-2.22581	0.560694	-3.96974	7.19520942499029e-05	0.00186317
ECEL1P2	55.2927	-2.21666	0.626472	-3.53833	0.000402672	0.00665305
ZSCAN23	51.7506	-2.20756	0.737694	-2.99251	0.0027669	0.0260346
IRX1	54.5888	-2.20649	0.718432	-3.07126	0.00213156	0.0220856
BEND3P3	114.97	-2.20446	0.505988	-4.35674	1.32014829548231e-05	0.000488241
GPR153	302.199	-2.20411	0.315114	-6.99466	2.65910305874937e-12	9.44099768214193e-10
ATP8B3	159.989	-2.20406	0.455641	-4.83728	1.31629087968469e-06	8.08860745566244e-05
SLC13A3	151.492	-2.20106	0.431531	-5.10058	3.38607799820852e-07	2.70098482048413e-05
VASH1	199.577	-2.2003	0.36053	-6.10296	1.04122354490378e-09	1.93437541592182e-07
NAT8L	731.667	-2.19711	0.367255	-5.98252	2.1971080308507e-09	3.61888608339192e-07
RORA	358.524	-2.19006	0.462022	-4.74016	2.1354462506283e-06	0.000116867
CASKIN1	205.874	-2.18782	0.367896	-5.94686	2.7334156905316e-09	4.33645145492706e-07
TMEM221	46.2788	-2.17927	0.690477	-3.15618	0.00159851	0.0180235
TBX6	38.8647	-2.1767	0.666368	-3.2665	0.00108884	0.0135697
H6PD	457.79	-2.17183	0.477742	-4.54603	5.46659833462364e-06	0.000246723
PPP1R3E	73.8443	-2.17049	0.486113	-4.46499	8.0074060452742e-06	0.000329728
TMEM240	47.9077	-2.16939	0.607249	-3.57249	0.000353601	0.00604446
MIR34AHG	254.926	-2.15526	0.353149	-6.10298	1.04111143378981e-09	1.93437541592182e-07
F10	27.8761	-2.15041	0.730528	-2.94364	0.00324379	0.0289692
FAM167B	53.1552	-2.1437	0.572028	-3.74755	0.00017857	0.00365771
HES3	362.638	-2.14174	0.295472	-7.24852	4.21365325310502e-13	1.68303845062147e-10
ZSCAN20	48.6104	-2.14053	0.619991	-3.45251	0.000555395	0.00838868
MST1L	55.325	-2.1371	0.566116	-3.77502	0.000159996	0.00333427
SNTG2-AS1	181.864	-2.13623	0.356275	-5.99599	2.02245052687885e-09	3.40133600715193e-07
GPM6A	53.9218	-2.13071	0.741995	-2.87159	0.00408414	0.0340669
ASMTL-AS1	115.824	-2.12257	0.662821	-3.20233	0.0013632	0.0161332
CROCCP3	154.294	-2.12017	0.39334	-5.39016	7.03935931406756e-08	7.39920024742483e-06
D21S2088E	243.588	-2.11524	0.328389	-6.44127	1.18475292565312e-10	3.00457103066031e-08
RTBDN	43.1142	-2.11257	0.621329	-3.40009	0.000673642	0.00969619
TMEM249	38.1484	-2.10111	0.731212	-2.87346	0.00405997	0.0339613
SCNN1D	41.7955	-2.10006	0.632337	-3.32111	0.00089659	0.011732
AGAP4	27.0097	-2.09634	0.735434	-2.85047	0.00436541	0.0356758
NOS1	197.922	-2.09463	0.390839	-5.35932	8.35345716703262e-08	8.56789066245111e-06
SMOC2	148.034	-2.0946	0.395692	-5.29353	1.19980582095359e-07	1.14847822972913e-05
LOC155060	152.104	-2.09355	0.466833	-4.48459	7.30549574848566e-06	0.000307158
CACNB3	136.092	-2.07604	0.492799	-4.21276	2.52264767512944e-05	0.000817532
GARNL3	85.5321	-2.07386	0.497263	-4.17055	3.03866465875719e-05	0.000944528
COX6B2	42.1212	-2.07146	0.698492	-2.96561	0.00302082	0.0277377
TAC3	76.5106	-2.07068	0.497217	-4.16454	3.11981807202316e-05	0.000960411
STC1	1291.34	-2.06316	0.461095	-4.47448	7.65962428467743e-06	0.000318692
KIAA1614	79.0801	-2.0627	0.54415	-3.79067	0.00015024	0.00319879
TPPP	58.4192	-2.06048	0.664886	-3.099	0.00194173	0.0206277
ZNRF2P1	29.7498	-2.05894	0.730017	-2.8204	0.00479641	0.0380589
SLC9A5	172.013	-2.0577	0.371483	-5.53915	3.03943120441801e-08	3.44404201085011e-06
IDUA	48.3543	-2.05568	0.615883	-3.33778	0.000844513	0.0112346
HSD17B14	138.695	-2.0494	0.485741	-4.21912	2.45260383161031e-05	0.000796448
CRB2	285.67	-2.04601	0.422068	-4.84759	1.24968386640804e-06	7.70895719444067e-05
HTR6	34.8551	-2.04353	0.727843	-2.80766	0.00499033	0.0389499
FAM229A	27.2221	-2.04023	0.735376	-2.7744	0.00553032	0.0420152
CPNE7	201.842	-2.03952	0.422789	-4.82396	1.40733555750718e-06	8.5480012771114e-05
NHLH2	45.3409	-2.03771	0.740656	-2.75123	0.00593726	0.0441286
PWARSN	288.214	-2.03682	0.354005	-5.75363	8.73446557577894e-09	1.1533103843324e-06
HSD11B1L	124.454	-2.03583	0.475639	-4.28019	1.86732348795302e-05	0.000642979
ABCA3	325.121	-2.0332	0.394809	-5.14983	2.60728817628527e-07	2.19245490486893e-05
CTC-338M12.4	101.399	-2.03208	0.521474	-3.89679	9.7474885380778e-05	0.00234895
USP32P1	42.1866	-2.02538	0.626027	-3.23529	0.00121521	0.0147533
PCAT6	93.3921	-2.02033	0.583167	-3.4644	0.000531416	0.00813004
SDK1	286.59	-2.0187	0.328745	-6.14062	8.2199883241895e-10	1.62136732661204e-07
MLXIPL	136.966	-2.0184	0.395515	-5.10322	3.33926794147207e-07	2.69451938893431e-05
EGLN1	524.706	-2.01266	0.557248	-3.61178	0.000304104	0.00540452
EFS	759.245	-2.01115	0.278646	-7.21757	5.29233768671249e-13	2.06233363952696e-10
GRID2IP	70.3916	-2.00647	0.595521	-3.36927	0.000753674	0.0103871
ZHX2	482.08	-2.00332	0.324334	-6.17674	6.54380613782696e-10	1.37566303505344e-07
SH3GL1P1	28.8083	-2.00166	0.712205	-2.8105	0.00494639	0.0387015
GRIA4	190.587	-1.99876	0.421522	-4.74177	2.11863357545349e-06	0.000116867
DNM1	756.719	-1.99808	0.269999	-7.40031	1.3586729645497e-13	6.38456410429724e-11
SH3D21	153.427	-1.99665	0.501117	-3.98439	6.76531144998712e-05	0.00178381
SUN2	379.735	-1.99465	0.378429	-5.27086	1.35783228101401e-07	1.28367374874325e-05
SLC9A3-AS1	87.0946	-1.99164	0.473586	-4.20544	2.6057212611388e-05	0.000834301
PCDHA5	30.5462	-1.97913	0.727661	-2.71986	0.00653101	0.0473224
GSDMB	127.105	-1.96812	0.46738	-4.21096	2.54287243027043e-05	0.000820757
SHISA6	134.971	-1.96519	0.385337	-5.09992	3.39799680113481e-07	2.70098482048413e-05
PRICKLE4	43.0366	-1.96444	0.634427	-3.09641	0.00195882	0.0207396
ELFN2	65.7603	-1.96311	0.602711	-3.25714	0.00112541	0.0139493
FAM201A	96.4882	-1.95135	0.455003	-4.28866	1.79752817952339e-05	0.000624328
PTPN5	155.863	-1.94983	0.447397	-4.35817	1.31153989909639e-05	0.000487313
FREM1	55.0502	-1.94898	0.551939	-3.53115	0.000413751	0.0067528
PCED1A	250.121	-1.94747	0.342265	-5.68997	1.27064272501901e-08	1.63718216271199e-06
LINC01089	225.378	-1.94318	0.329971	-5.88895	3.88652108995721e-09	6.02863567516955e-07
CEBPD	59.9405	-1.94202	0.523261	-3.71138	0.000206129	0.00410126
JAKMIP2-AS1	179.903	-1.942	0.454682	-4.27111	1.9450136897842e-05	0.000661181
GOLGA2P5	214.736	-1.93778	0.379616	-5.10458	3.31523176117157e-07	2.68870344407301e-05
SDCBP2-AS1	35.1721	-1.93747	0.695673	-2.78503	0.00535231	0.0409954
LINC00685	135.829	-1.92255	0.665485	-2.88895	0.00386533	0.0327794
GYG2P1	33.8057	-1.92185	0.685936	-2.80179	0.00508206	0.039473
EGR1	227.91	-1.91489	0.469137	-4.08172	4.47034796774735e-05	0.00128458
UNC5A	141.454	-1.91341	0.398169	-4.80553	1.54340657564252e-06	9.15878448295816e-05
CCM2L	277.719	-1.91137	0.32544	-5.87318	4.27525798216449e-09	6.44394309255114e-07
TSSK4	65.4221	-1.91071	0.623775	-3.06314	0.00219025	0.0224822
PCSK4	133.594	-1.90722	0.399028	-4.77966	1.75592112508522e-06	0.00010074
FEZ1	562.415	-1.90663	0.28897	-6.59805	4.16611077116564e-11	1.1831838163152e-08
BMF	542.102	-1.90482	0.399296	-4.77044	1.83821546771295e-06	0.000104517
ABHD15	76.693	-1.90291	0.514994	-3.69501	0.000219882	0.00427161
PLEKHH3	273.893	-1.90285	0.313708	-6.06568	1.31400125111681e-09	2.35885370663969e-07
PCDHA6	43.5558	-1.90279	0.667419	-2.85097	0.00435863	0.0356535
COCH	132.272	-1.89832	0.395172	-4.80378	1.55699569148902e-06	9.17938013391885e-05
BTG2	166.412	-1.89289	0.533999	-3.54475	0.00039299	0.00652314
LINC02575	52.3788	-1.89163	0.623413	-3.03432	0.00241078	0.0239534
LGALS3BP	665.856	-1.88987	0.272171	-6.94369	3.81974909835728e-12	1.32669850748814e-09
ITGA2B	113.34	-1.88511	0.469715	-4.01331	5.9872869253322e-05	0.00161313
P3H2	1258.91	-1.87512	0.420233	-4.4621	8.11586147853666e-06	0.000331303
TSTD1	379.505	-1.86626	0.406689	-4.5889	4.45579376771373e-06	0.000208159
CBS	110.017	-1.86177	0.506115	-3.67856	0.000234557	0.00449882
TP53TG1	83.137	-1.86108	0.487115	-3.82063	0.000133113	0.00292536
H1FX-AS1	86.7626	-1.85643	0.506516	-3.66509	0.000247254	0.004675
MAMDC4	91.2733	-1.85456	0.474949	-3.90475	9.43221225222072e-05	0.00228677
FRZB	107.658	-1.85118	0.64341	-2.87714	0.00401302	0.0336921
LOC102724562	69.6833	-1.84494	0.505332	-3.65094	0.000261278	0.00483635
FAM43A	72.3842	-1.84488	0.513587	-3.59215	0.000327966	0.00571248
IGDCC4	238.48	-1.84197	0.342055	-5.385	7.2444201007401e-08	7.5649738529101e-06
FBN2	644.47	-1.83977	0.431125	-4.26736	1.97795641502844e-05	0.000670951
CDKN1B	517.286	-1.83964	0.327212	-5.62216	1.88582273673937e-08	2.28255983824886e-06
ZNF354C	140.672	-1.83912	0.472628	-3.89127	9.97215056138145e-05	0.00237444
BCL6B	131.695	-1.8353	0.408947	-4.48786	7.19410701123742e-06	0.000304075
SESN3	1258.11	-1.83252	0.548852	-3.33882	0.000841346	0.0112018
ADAMTS13	245.218	-1.83196	0.387444	-4.72834	2.2636541820626e-06	0.000121364
POMK	210.177	-1.83123	0.35687	-5.13137	2.87645076020986e-07	2.40612847098811e-05
PRTG	157.923	-1.8267	0.508122	-3.59501	0.000324378	0.00566403
LHPP	273.195	-1.82573	0.340682	-5.35906	8.36571911712069e-08	8.56789066245111e-06
MSI2	1467.77	-1.82407	0.341615	-5.33954	9.31803903944662e-08	9.42242466666067e-06
PDK1	970.929	-1.82354	0.538313	-3.38751	0.000705302	0.0099546
SCRN2	321.415	-1.82325	0.33961	-5.36866	7.93251822059811e-08	8.22973010457766e-06
TSPAN11	103.646	-1.82274	0.43668	-4.1741	2.99171532179828e-05	0.000937228
ZNF580	360.725	-1.82088	0.319668	-5.69617	1.22531419192011e-08	1.59161340197623e-06
GUSBP4	69.5889	-1.82088	0.646636	-2.81592	0.00486375	0.0383744
ATG16L2	128.396	-1.82007	0.397482	-4.579	4.67195830035804e-06	0.000216988
TRPC4	400.987	-1.82006	0.560404	-3.24777	0.00116313	0.0142838
PROM2	69.4045	-1.81751	0.585509	-3.10415	0.00190828	0.0203937
MIR4523	39.6197	-1.81643	0.627043	-2.89682	0.00376961	0.0321726
MAN2A2	418.868	-1.81386	0.304647	-5.95399	2.61684297284638e-09	4.22316163405723e-07
C5orf38	88.5397	-1.81144	0.470208	-3.85242	0.000116955	0.00268583
PLPP7	49.7554	-1.80636	0.610437	-2.95913	0.0030851	0.0280859
TSTD3	49.0829	-1.80465	0.637648	-2.83016	0.0046525	0.0371851
SLC38A4	334.848	-1.8	0.344642	-5.22281	1.7622570807006e-07	1.58922393437247e-05
ZNF862	74.446	-1.79676	0.564951	-3.18038	0.00147084	0.017128
ADAMTS19-AS1	55.0023	-1.79517	0.632725	-2.83721	0.00455101	0.0366674
ADCY6	434.754	-1.79211	0.282955	-6.33354	2.3960259929151e-10	5.5480155491021e-08
SLC18A2	102.05	-1.78856	0.515883	-3.46699	0.000526316	0.00807001
KANK3	104.675	-1.77886	0.500092	-3.55707	0.00037502	0.00633371
PROCA1	286.018	-1.77403	0.357152	-4.96714	6.79477264891072e-07	4.65923101337539e-05
CACNA2D2	554.068	-1.77399	0.338994	-5.23309	1.66700898650991e-07	1.52193157585536e-05
PCDHB10	70.6508	-1.77371	0.484998	-3.65714	0.000255044	0.00476275
PHYKPL	184.983	-1.77037	0.388235	-4.56003	5.11455522514768e-06	0.000233472
CD4	101.672	-1.76931	0.463659	-3.81597	0.000135648	0.00296361
ZNF460	101.143	-1.75982	0.455215	-3.8659	0.000110679	0.00257024
NFYC-AS1	63.5658	-1.7586	0.517505	-3.39822	0.000678253	0.00970187
MAP2	160.814	-1.75696	0.4929	-3.56454	0.000364499	0.00620192
TCIRG1	286.013	-1.75687	0.312066	-5.62981	1.80410073965076e-08	2.20031431430535e-06
ALDOA	241.281	-1.75303	0.582571	-3.00912	0.00262005	0.0252621
SLC22A20P	115.23	-1.75143	0.560277	-3.126	0.00177201	0.019312
XKR5	134.372	-1.74805	0.449979	-3.88474	0.000102441	0.00242835
GNB3	81.0226	-1.74775	0.503451	-3.47154	0.000517479	0.00796509
FOXI3	259.775	-1.74472	0.321404	-5.42843	5.6852025145392e-08	6.09513479092122e-06
SCGB1B2P	49.3888	-1.7433	0.6171	-2.82498	0.00472833	0.0376405
PCDHB13	64.6163	-1.74189	0.537844	-3.23865	0.00120097	0.0146027
C20orf194	286.198	-1.73834	0.456405	-3.80877	0.000139659	0.00302349
PCBP3	115.585	-1.73792	0.445841	-3.89808	9.69599213097562e-05	0.00234361
GAS1	90.6565	-1.73668	0.57773	-3.00605	0.00264668	0.0253513
SGSM1	132.091	-1.73633	0.418961	-4.14436	3.40763485382482e-05	0.00102531
PCDHA2	95.5022	-1.72862	0.441735	-3.91325	9.10638859278289e-05	0.00224526
TGFBR3L	74.1705	-1.72754	0.519456	-3.32566	0.000882097	0.0116185
BEST2	52.6051	-1.72721	0.635566	-2.7176	0.00657578	0.047539
PPIEL	48.8007	-1.72403	0.587337	-2.93533	0.00333192	0.0293624
SLC25A42	147.638	-1.72308	0.479937	-3.59022	0.000330394	0.00573773
CYP27A1	127.745	-1.72281	0.565816	-3.04482	0.00232823	0.0233363
OBSCN	1017.32	-1.721	0.256556	-6.70809	1.97183557883421e-11	6.17725824373217e-09
MAPK15	161.622	-1.72081	0.547043	-3.14565	0.00165717	0.0184635
C1QL1	147.799	-1.71627	0.38969	-4.4042	1.06174409141568e-05	0.000408759
EXPH5	102.501	-1.71542	0.431609	-3.97449	7.05305935374761e-05	0.00183828
RAB37	123.152	-1.71389	0.611491	-2.80281	0.00506591	0.0394331
GNAZ	177.983	-1.71237	0.354924	-4.82462	1.4026970300348e-06	8.5480012771114e-05
HSPG2	3254.58	-1.70996	0.329692	-5.18653	2.14249887008314e-07	1.86036437213687e-05
LOC643072	57.4765	-1.70959	0.534828	-3.19651	0.00139099	0.0164134
WHRN	219.247	-1.70692	0.344763	-4.95101	7.38287832886853e-07	4.99814606187849e-05
GUCA1A	152.38	-1.70555	0.513192	-3.32341	0.000889244	0.0116742
USP9Y	2351.96	-1.70326	0.295926	-5.75569	8.62877399557891e-09	1.14884935106137e-06
PACSIN1	260.072	-1.69633	0.343702	-4.93546	7.99601410574451e-07	5.30092603184564e-05
ARHGAP33	406.524	-1.6934	0.351147	-4.82249	1.41780080017182e-06	8.5480012771114e-05
MELTF	74.0264	-1.69168	0.508126	-3.32925	0.00087079	0.0115171
NRBP2	243.436	-1.6881	0.335622	-5.02976	4.91103881423302e-07	3.57017682490491e-05
AMH	206.553	-1.68546	0.569431	-2.95991	0.0030773	0.0280628
ZNF846	68.2356	-1.67963	0.511037	-3.28671	0.00101364	0.0128531
TSPOAP1	157.052	-1.67943	0.377035	-4.4543	8.41679672524204e-06	0.000338728
SKIDA1	125.359	-1.6794	0.605524	-2.77346	0.00554636	0.0420833
ABCA2	484.107	-1.6794	0.297771	-5.63989	1.70154585150076e-08	2.12387484917404e-06
RAD51-AS1	50.9449	-1.67922	0.568827	-2.95208	0.00315639	0.0285559
DSC3	80.0518	-1.6778	0.584818	-2.86893	0.00411858	0.03429
ABCA7	465.846	-1.67674	0.281976	-5.94638	2.74132563652521e-09	4.33645145492706e-07
SEPTIN4	95.734	-1.67542	0.49094	-3.41269	0.000643256	0.00936855
USHBP1	109.946	-1.67455	0.461801	-3.62614	0.000287693	0.00518852
MTMR9LP	187.537	-1.67316	0.364565	-4.58947	4.44362977530165e-06	0.000208159
DPP7	220.356	-1.66898	0.34028	-4.90474	9.35513284065773e-07	5.99307941934892e-05
BOC	116.662	-1.66649	0.428258	-3.89132	9.97005376009429e-05	0.00237444
KHDRBS2	110.069	-1.66254	0.482287	-3.4472	0.000566419	0.00853744
KRBA2	108.383	-1.65819	0.564347	-2.93825	0.00330072	0.0292488
KCNH6	43.4757	-1.65745	0.615105	-2.69458	0.00704784	0.0498686
CACNA1A	336.957	-1.65466	0.326602	-5.06627	4.05684936437615e-07	3.03999618623332e-05
FIBCD1	62.0128	-1.6541	0.546809	-3.025	0.00248631	0.0244182
STARD9	271.673	-1.65343	0.325828	-5.07455	3.88417299670173e-07	2.95070988811507e-05
DMXL2	443.317	-1.65088	0.382742	-4.3133	1.60832098700676e-05	0.000577441
HMCN1	402.987	-1.65023	0.577342	-2.85832	0.0042589	0.0350653
LOC100130027	85.5964	-1.65007	0.464521	-3.55219	0.000382032	0.00640378
KIAA0895L	338.435	-1.64581	0.299812	-5.48948	4.03124900160524e-08	4.44188036542392e-06
P4HTM	225.99	-1.64429	0.328255	-5.00919	5.46605480134402e-07	3.89871239111935e-05
UAP1L1	153.978	-1.6441	0.431636	-3.80899	0.000139536	0.00302349
RPL32P3	70.2371	-1.64338	0.583832	-2.81481	0.00488056	0.03838
AHSA2P	520.638	-1.64156	0.343578	-4.77783	1.77198855912428e-06	0.000101111
CRELD1	193.13	-1.63816	0.470533	-3.4815	0.000498609	0.0077644
CCDC88B	206.623	-1.63448	0.334572	-4.88529	1.03278740158945e-06	6.5220728518556e-05
YPEL1	150.625	-1.63087	0.576115	-2.83081	0.00464303	0.0371466
ZIC2	3444.08	-1.62786	0.239025	-6.81042	9.73133956890084e-12	3.23911692275685e-09
ENO2	1684.47	-1.62785	0.426653	-3.81539	0.000135966	0.00296361
TMEM80	98.4062	-1.62348	0.425485	-3.8156	0.000135851	0.00296361
ABALON	42.6505	-1.62191	0.60103	-2.69855	0.00696425	0.0495846
HMCN2	304.677	-1.62098	0.382066	-4.24266	2.20883954593524e-05	0.00073544
SYT7	288.169	-1.61978	0.414381	-3.90892	9.27084460711513e-05	0.0022683
DNASE1L1	143.628	-1.61914	0.455879	-3.55168	0.000382776	0.00640378
CHD9	642.955	-1.61468	0.372484	-4.33489	1.45830358633991e-05	0.000531948
ZNF518B	245.709	-1.61425	0.527251	-3.06162	0.00220139	0.0225459
PRR36	1099.16	-1.61099	0.311637	-5.16944	2.34794634849943e-07	1.99537972393486e-05
TSSK6	78.683	-1.60886	0.55113	-2.9192	0.0035093	0.030655
SLC16A5	376.852	-1.60853	0.303322	-5.30305	1.1388526910464e-07	1.10275451180899e-05
SH2B1	640.294	-1.60573	0.303406	-5.29234	1.20763812101455e-07	1.14847822972913e-05
PRSS12	124.998	-1.60434	0.394593	-4.0658	4.78685520964189e-05	0.00134175
HAPLN3	1063.34	-1.60358	0.277506	-5.77854	7.53500745103280e-09	1.02894712859103e-06
COL9A2	58.7829	-1.60282	0.582033	-2.75383	0.00589027	0.043894
GOLGA8A	871.194	-1.60201	0.325088	-4.92793	8.31058531739816e-07	5.41951924963552e-05
CHD7	1584.87	-1.59875	0.283836	-5.63266	1.77449144805101e-08	2.18084998965469e-06
IFT140	446.359	-1.59564	0.337057	-4.73403	2.20101687171989e-06	0.000118701
FRAS1	4767.22	-1.5954	0.258844	-6.16355	7.11298471878723e-10	1.45697636989825e-07
SPRY3	425.755	-1.59279	0.40553	-3.92769	8.57664741679084e-05	0.00213089
TYMSOS	92.9273	-1.58831	0.570762	-2.78279	0.00538943	0.0411944
CELSR1	893.839	-1.58782	0.290515	-5.46553	4.61538006480085e-08	5.05067995173447e-06
GNAL	302.966	-1.584	0.36321	-4.36111	1.29403285266721e-05	0.000481929
KYAT1	286.157	-1.58024	0.310941	-5.08211	3.73270230834986e-07	2.90914072100028e-05
LDHD	132.125	-1.57926	0.5216	-3.02773	0.00246397	0.0242856
ZDHHC11	115.93	-1.5787	0.492924	-3.20272	0.00136136	0.0161234
MIR3064	99.9972	-1.57537	0.46502	-3.38774	0.000704721	0.0099546
PRKY	607.351	-1.57154	0.26384	-5.95641	2.5784417360064e-09	4.20364934858922e-07
GPR162	87.93	-1.56782	0.448159	-3.49836	0.000468135	0.00740534
KCNQ4	98.0906	-1.56743	0.428765	-3.65567	0.000256508	0.00478205
PHLDB3	99.8156	-1.56637	0.427699	-3.66233	0.000249932	0.00471448
RARRES2	1417.23	-1.56598	0.401223	-3.90303	9.49972349969406e-05	0.00229965
SRCIN1	69.5576	-1.56403	0.566386	-2.76142	0.00575505	0.0432698
KCNC4	417.282	-1.5627	0.337541	-4.62964	3.66296863917393e-06	0.000180072
CASTOR3	237.227	-1.56249	0.38885	-4.01824	5.86339978108783e-05	0.00158779
TRAF1	88.3763	-1.56225	0.472027	-3.30966	0.00093409	0.0120646
RGL3	485.1	-1.56006	0.305381	-5.10858	3.24592724708964e-07	2.6459275319771e-05
LINC02076	114.509	-1.55711	0.503749	-3.09103	0.00199461	0.0209795
PFKFB4	520.218	-1.55652	0.48703	-3.19595	0.00139372	0.0164214
SYT6	1256.04	-1.55647	0.366472	-4.24716	2.16493405091022e-05	0.000724634
SYT4	463.737	-1.5547	0.320014	-4.85823	1.18440967496886e-06	7.36315695602234e-05
KCNAB2	143.639	-1.55365	0.375003	-4.14303	3.42746915132075e-05	0.00102934
CLDN19	197.493	-1.55125	0.380557	-4.07626	4.5765350737276e-05	0.00130804
F12	72.3082	-1.54948	0.567903	-2.72843	0.00636369	0.0464259
SCUBE3	50.9438	-1.5472	0.555865	-2.7834	0.00537918	0.0411743
RHOBTB3	135.217	-1.54703	0.422747	-3.65947	0.000252741	0.00475064
COL5A2	716.569	-1.54444	0.416367	-3.70932	0.000207816	0.0041297
LPIN3	109.918	-1.53475	0.473778	-3.23939	0.00119784	0.014598
BMP8A	52.2677	-1.53327	0.543903	-2.81901	0.00481726	0.0381394
EZH1	396.106	-1.52975	0.322119	-4.749	2.04421976651637e-06	0.0001138
STAG3L5P-PVRIG2P-PILRB	300.511	-1.52474	0.367675	-4.14698	3.36883287468821e-05	0.00101746
MAGI2	447.164	-1.524	0.304209	-5.00973	5.45063869145646e-07	3.89871239111935e-05
DRD4	83.1187	-1.52214	0.562319	-2.70689	0.00679171	0.0488648
LOC101927551	54.5916	-1.52189	0.56025	-2.71644	0.00659878	0.0476837
DSP	2114.91	-1.52161	0.458864	-3.31603	0.000913052	0.011888
ASS1	882.538	-1.51914	0.263411	-5.76719	8.06050541735706e-09	1.09137877163656e-06
MEDAG	71.7569	-1.51661	0.514346	-2.94861	0.00319202	0.0287642
SSC4D	257.854	-1.51647	0.367241	-4.12936	3.63774406941322e-05	0.00108231
MROH1	366.732	-1.51632	0.296414	-5.11553	3.12856032471158e-07	2.60338584937067e-05
LINC00599	817.452	-1.51539	0.341067	-4.4431	8.86729135656789e-06	0.000354182
ANO8	781.066	-1.51007	0.297614	-5.07393	3.89685038738361e-07	2.95070988811507e-05
ALS2CL	169.091	-1.50948	0.39185	-3.85219	0.000117065	0.00268583
SFRP1	10409.3	-1.5089	0.252036	-5.98685	2.13949467595696e-09	3.56069858726711e-07
ST6GALNAC6	694.195	-1.50781	0.25925	-5.81605	6.02533284648248e-09	8.29885714553885e-07
PGGHG	1012.69	-1.50473	0.257664	-5.8399	5.22328884338266e-09	7.58658962279316e-07
FAM184A	196.845	-1.50458	0.424387	-3.54531	0.000392152	0.00651968
ATP1A2	837.263	-1.5003	0.351993	-4.26231	2.02326848644618e-05	0.000681978
SEMA6C	441.655	-1.50011	0.280665	-5.34486	9.04888760136687e-08	9.2085399494929e-06
MARCHF9	110.475	-1.49585	0.437305	-3.42062	0.000624784	0.00914881
LOC100129917	119.673	-1.49353	0.41161	-3.6285	0.000285069	0.0051522
ACOXL	227.949	-1.49282	0.438121	-3.40732	0.000656046	0.00949425
ADGRV1	1106.79	-1.49221	0.264164	-5.64881	1.61562666338331e-08	2.04864025403771e-06
PKN3	498.625	-1.48633	0.29341	-5.06571	4.06883132883576e-07	3.03999618623332e-05
SLC9A3	110.369	-1.48458	0.422665	-3.51244	0.000444015	0.0071094
INPP5D	473.193	-1.48206	0.296699	-4.99516	5.87879554970713e-07	4.11954019726626e-05
ATP11A	2451.39	-1.48169	0.33552	-4.41612	1.00489910966132e-05	0.000391592
ALDH1L2	106.735	-1.48124	0.410396	-3.6093	0.000307028	0.00544437
PCDHA3	73.7083	-1.47816	0.533433	-2.77103	0.00558788	0.0422916
DOCK3	295.353	-1.47636	0.362328	-4.07465	4.60829479744603e-05	0.00131476
CYP26A1	142.03	-1.47619	0.475303	-3.10578	0.00189776	0.020311
COL23A1	129.33	-1.47361	0.42191	-3.49271	0.000478143	0.00753382
SBK2	89.3843	-1.47227	0.475254	-3.09785	0.00194931	0.02068
CSRNP3	135.855	-1.47177	0.49049	-3.00062	0.00269433	0.0255929
LTBP4	1607.61	-1.47155	0.333777	-4.40878	1.03953655647231e-05	0.000403123
MEGF6	466.131	-1.47031	0.290909	-5.05418	4.32251403726903e-07	3.19725957284478e-05
TRPS1	114.906	-1.46915	0.503792	-2.91619	0.00354334	0.0308344
C21orf58	432.84	-1.46837	0.282352	-5.20048	1.98779601374942e-07	1.75464181832456e-05
COL4A6	314.671	-1.46814	0.363961	-4.03379	5.48851003932485e-05	0.00151713
CACNA1I	116.393	-1.46787	0.440284	-3.33392	0.000856314	0.0113632
DLL1	104.358	-1.46754	0.531948	-2.75879	0.0058015	0.0434758
ROBO3	132.731	-1.46595	0.468476	-3.12918	0.00175294	0.0192354
DPYSL5	342.272	-1.46559	0.468761	-3.12651	0.00176897	0.019292
KCNC3	216.348	-1.46134	0.435066	-3.35889	0.000782567	0.0106591
EML2	238.702	-1.46099	0.401433	-3.63945	0.000273219	0.00499453
ALX3	91.109	-1.45935	0.482029	-3.02751	0.00246576	0.0242882
TM6SF2	92.8199	-1.45589	0.451725	-3.22296	0.00126872	0.0152753
ANO9	148.225	-1.45583	0.415691	-3.5022	0.000461428	0.00734286
PRRT2	290.838	-1.45536	0.311925	-4.66573	3.07524900896697e-06	0.000154994
TMEM145	159.604	-1.45305	0.384169	-3.78233	0.000155366	0.0032791
BCL2L2	303.472	-1.45275	0.332224	-4.37281	1.22657347790399e-05	0.000460023
COL6A1	3937.42	-1.45261	0.226836	-6.40379	1.51570105777505e-10	3.78380559376125e-08
HEPH	1192.65	-1.45082	0.348761	-4.15992	3.18359357184644e-05	0.000976282
LOC100420587	86.1009	-1.45059	0.515372	-2.81466	0.00488295	0.03838
ZSWIM9	437.777	-1.4501	0.278512	-5.20659	1.92346742966145e-07	1.70978662124201e-05
CRAT	245.703	-1.44889	0.441721	-3.28011	0.00103766	0.0130644
LMF1	82.6421	-1.4488	0.503454	-2.87772	0.00400561	0.0336791
RET	300.522	-1.44729	0.322853	-4.48281	7.36674373979053e-06	0.00030892
GLS2	66.7667	-1.44664	0.501849	-2.88262	0.00394382	0.033286
HECTD4	1093	-1.44487	0.295862	-4.88361	1.04163574977285e-06	6.55205290319719e-05
SOGA1	1286.35	-1.44456	0.267723	-5.39574	6.82414607508586e-08	7.22048886368522e-06
ZBTB47	99.8816	-1.44324	0.499358	-2.89019	0.00385009	0.0326844
KCNN3	56.9993	-1.4411	0.533334	-2.70207	0.00689095	0.0492603
FAM111A-DT	65.6477	-1.43948	0.50938	-2.82595	0.0047141	0.037546
SNX22	108.622	-1.43937	0.429602	-3.35047	0.000806752	0.0108925
KCNG3	189.57	-1.43705	0.356334	-4.03287	5.50987522694615e-05	0.00151778
ZNF514	320.59	-1.43666	0.384955	-3.73202	0.000189948	0.00385127
PWAR5	1100.07	-1.43622	0.316334	-4.54019	5.6202585953943e-06	0.000251526
MX2	127.049	-1.43578	0.480128	-2.99042	0.00278597	0.0261832
GNAO1	851.44	-1.43156	0.3329	-4.30028	1.70581325792239e-05	0.000606988
GARS-DT	64.7403	-1.43156	0.499908	-2.86365	0.00418788	0.0346324
TM9SF4	2035.6	-1.42798	0.26917	-5.30513	1.12594600069656e-07	1.09690483250787e-05
LRP5L	123.764	-1.42767	0.450993	-3.16562	0.00154755	0.0177115
IGSF21	279.838	-1.4273	0.312659	-4.56505	4.99364983325917e-06	0.000229263
ZNF767P	197.011	-1.42644	0.382041	-3.73373	0.000188666	0.00383013
SH3PXD2A	554.388	-1.42578	0.304905	-4.67613	2.92334893766254e-06	0.000149683
AP5B1	465.499	-1.4238	0.319444	-4.45714	8.30618494028024e-06	0.000335121
GABPB1-AS1	276.97	-1.42287	0.390642	-3.6424	0.000270111	0.00495473
LINC00428	2031.98	-1.42259	0.451091	-3.15366	0.00161238	0.0181288
ALDH6A1	491.412	-1.42138	0.308532	-4.60692	4.08683161488847e-06	0.000194911
SLC22A31	141.971	-1.42014	0.457947	-3.1011	0.00192801	0.0205446
SYTL1	143.998	-1.41965	0.399681	-3.55195	0.000382385	0.00640378
DPM3	110.032	-1.41701	0.462373	-3.06466	0.00217921	0.0224448
TLL2	69.5559	-1.41555	0.488931	-2.8952	0.0037892	0.0323028
FAM219B	256.856	-1.4145	0.330119	-4.28481	1.82893402267103e-05	0.000633819
BBC3	492.068	-1.4143	0.283531	-4.98815	6.09607400568046e-07	4.25314298640859e-05
SLC8A1	79.7574	-1.41145	0.500825	-2.81826	0.00482847	0.0381903
CD99	1346.31	-1.41126	0.448165	-3.14897	0.00163844	0.0183572
GAPDHS	217.577	-1.4077	0.339942	-4.14099	3.45807507786829e-05	0.001033
SMARCD3	78.6957	-1.40766	0.477191	-2.94989	0.00317892	0.0286945
NAGS	97.519	-1.40595	0.471978	-2.97885	0.00289333	0.0269387
LOC728485	126.086	-1.40545	0.412385	-3.4081	0.000654164	0.0094842
DOC2A	158.977	-1.40035	0.366332	-3.82263	0.000132038	0.00290975
ENGASE	453.922	-1.40005	0.295376	-4.73987	2.13854392069162e-06	0.000116867
MCF2L	392.481	-1.39894	0.303196	-4.61397	3.95040056096033e-06	0.000190702
PRKCH	141.791	-1.39846	0.462976	-3.0206	0.00252277	0.0246673
IGLON5	963.287	-1.39839	0.249616	-5.60215	2.11709251254471e-08	2.5242378412632e-06
ZNF185	350.571	-1.39761	0.332677	-4.20111	2.65605444783178e-05	0.000847022
TRIOBP	1595.51	-1.39713	0.3322	-4.20568	2.60298689481779e-05	0.000834301
NEFL	477.57	-1.39712	0.416704	-3.3528	0.00079998	0.0108316
UTRN	2180.57	-1.3967	0.425078	-3.28574	0.00101715	0.0128772
MAN2C1	476.455	-1.39502	0.308492	-4.52206	6.1240598098508e-06	0.000269543
RSPO4	136.99	-1.39468	0.447627	-3.11573	0.00183489	0.0198618
MAN2B2	106.92	-1.39285	0.424215	-3.28336	0.00102579	0.0129455
HID1	178.339	-1.39261	0.442611	-3.14635	0.00165323	0.0184325
GLT8D2	73.4172	-1.39194	0.481634	-2.89003	0.00385208	0.0326844
IER5	294.119	-1.39189	0.330933	-4.20597	2.59963130339047e-05	0.000834301
PLXNA3	384.273	-1.39167	0.295558	-4.70863	2.49387973131107e-06	0.000130638
SAMD14	80.4007	-1.38847	0.466858	-2.97407	0.00293875	0.0272188
MBD6	313.755	-1.38837	0.325562	-4.26454	2.00313079127139e-05	0.000676618
HAGHL	361.096	-1.38793	0.385831	-3.59725	0.000321596	0.00563393
MAT1A	71.8346	-1.38771	0.504571	-2.75028	0.00595437	0.0441862
PSD	137.188	-1.38706	0.379287	-3.65701	0.000255174	0.00476275
NPAS1	193.105	-1.3862	0.360594	-3.84422	0.000120939	0.00273423
PRX	208.109	-1.3846	0.364398	-3.79968	0.000144882	0.00309876
RNF213	2929.05	-1.38421	0.30857	-4.48587	7.2616488498222e-06	0.00030612
MZF1	347.26	-1.38224	0.337167	-4.09957	4.13917202056821e-05	0.00119804
KSR2	128.891	-1.38103	0.450375	-3.0664	0.00216656	0.0223901
TBC1D8	540.687	-1.38082	0.279735	-4.93615	7.96783476121989e-07	5.30092603184564e-05
AATK	98.4332	-1.38006	0.424649	-3.24987	0.00115456	0.0142114
CLTCL1	348.839	-1.37987	0.358379	-3.85031	0.000117968	0.00269638
EVI5L	403.452	-1.37887	0.308101	-4.47539	7.62734066390305e-06	0.000318178
PLEKHB1	142.023	-1.37878	0.373352	-3.69299	0.00022163	0.0042973
SLC25A27	116.749	-1.3774	0.455344	-3.02497	0.0024866	0.0244182
C3orf18	127.713	-1.37731	0.492645	-2.79574	0.00517806	0.0399854
RALGPS1	515.47	-1.37639	0.330304	-4.16704	3.08584800040855e-05	0.000953629
RCCD1	303.243	-1.37531	0.329011	-4.18013	2.91343361835448e-05	0.000918105
TRABD2B	137.674	-1.37375	0.406806	-3.37693	0.000732992	0.0102548
MFSD3	959.285	-1.37273	0.278314	-4.9323	8.12651779252205e-07	5.34310184243312e-05
SYNDIG1	89.6464	-1.37198	0.458319	-2.99351	0.0027579	0.0260112
ABAT	200.317	-1.36932	0.405655	-3.37558	0.000736615	0.0102917
R3HDM2	603.34	-1.36872	0.360192	-3.79996	0.000144718	0.00309876
FZD8	230.555	-1.36866	0.435372	-3.14365	0.00166855	0.0185386
CELF5	249.084	-1.36807	0.319321	-4.28429	1.83322138569938e-05	0.000633819
SLC22A18	98.7229	-1.36803	0.474797	-2.8813	0.00396034	0.0333645
SLX4	423.086	-1.36748	0.318791	-4.28957	1.79017528719974e-05	0.000623667
MMP17	568.273	-1.3653	0.396945	-3.43952	0.000582753	0.0086772
CSPG4	175.633	-1.36519	0.45946	-2.97129	0.00296547	0.0273709
EPHX2	209.802	-1.36501	0.390991	-3.49117	0.000480916	0.00756259
H1-10	4100.11	-1.36485	0.227124	-6.00924	1.86392565354414e-09	3.20214410394352e-07
SNTG2	201.781	-1.36299	0.381404	-3.57362	0.000352083	0.00602919
C19orf81	77.6175	-1.36098	0.459881	-2.95943	0.00308212	0.0280747
ADAM33	92.3701	-1.36036	0.49708	-2.7367	0.00620583	0.0455864
PAXIP1-AS1	174.968	-1.3597	0.359682	-3.78029	0.000156644	0.00329208
CPS1	551.514	-1.35943	0.342332	-3.97108	7.15472426225311e-05	0.0018557
KIAA1324L	749.686	-1.35879	0.414426	-3.27872	0.00104279	0.0131083
TNNI3	200.731	-1.35811	0.475653	-2.85526	0.00430017	0.0353051
CRTC3	144.999	-1.35737	0.371725	-3.65154	0.000260676	0.00483635
B3GAT3	340.494	-1.35574	0.308154	-4.39958	1.08462888895187e-05	0.000415566
NEIL1	134.752	-1.35412	0.39815	-3.40104	0.000671305	0.00968
BNC2	716.712	-1.35298	0.376671	-3.59194	0.000328225	0.00571248
MED14OS	77.4477	-1.34981	0.4937	-2.73408	0.00625548	0.0458879
NRXN1	308.214	-1.34956	0.37328	-3.61541	0.000299877	0.00535921
EVC	323.497	-1.34902	0.30843	-4.37382	1.22090456169274e-05	0.00045936
THBS4	267.405	-1.34691	0.382383	-3.52241	0.000427638	0.00692236
RHPN1	457.401	-1.34538	0.402766	-3.34035	0.000836722	0.0111682
ARTN	223.285	-1.34408	0.387889	-3.46511	0.000530005	0.00811878
PRKCA	323.742	-1.34387	0.313705	-4.28386	1.83675295474257e-05	0.000633819
TSC22D1-AS1	71.6537	-1.34256	0.492976	-2.72337	0.006462	0.0469715
FAM157B	222.932	-1.33977	0.382731	-3.50056	0.000464287	0.00735904
GAB2	231.046	-1.33946	0.405362	-3.30437	0.000951912	0.0122158
TMEM101	325.701	-1.33862	0.413361	-3.23837	0.00120216	0.014606
FBXO41	735.13	-1.33687	0.258102	-5.17962	2.22339067621966e-07	1.89984431546599e-05
LETMD1	523.312	-1.33503	0.353178	-3.78004	0.000156805	0.00329208
DNPH1	283.695	-1.33263	0.319386	-4.17246	3.01324214623788e-05	0.000942125
FREM2	1684.09	-1.33244	0.309996	-4.29827	1.72139917818088e-05	0.000609818
FGFBP3	2649.03	-1.33226	0.445156	-2.9928	0.00276435	0.0260346
SUSD2	89.992	-1.3313	0.442195	-3.01065	0.00260687	0.0251718
GALNT17	1257.71	-1.32876	0.283989	-4.67891	2.88403362402921e-06	0.000148161
PPM1N	121.953	-1.32655	0.43938	-3.01913	0.00253498	0.0247412
SLC39A13	437.222	-1.32523	0.278866	-4.75219	2.01224317603075e-06	0.000112411
ZNF704	176.525	-1.3252	0.362305	-3.65768	0.000254504	0.00476137
ZNF517	139.453	-1.32502	0.406325	-3.26099	0.00111025	0.0137935
LYNX1	212.066	-1.3247	0.367593	-3.60371	0.000313712	0.00553831
LZTS3	916.111	-1.322	0.264149	-5.00476	5.59330892906176e-07	3.97174652264977e-05
PROB1	142.138	-1.32189	0.413307	-3.19833	0.00138227	0.0163227
KMT2E-AS1	75.3378	-1.32127	0.466232	-2.83393	0.004598	0.0369528
ZNF585B	193.334	-1.32119	0.343291	-3.8486	0.000118796	0.00270512
NPDC1	832.321	-1.32082	0.297979	-4.4326	9.31053663714731e-06	0.000367295
RAB25	392.276	-1.32014	0.451157	-2.92611	0.00343228	0.0300786
DDHD2	361.887	-1.31875	0.460909	-2.86119	0.00422056	0.0348305
RGL4	99.7152	-1.31765	0.422735	-3.11695	0.0018273	0.01982
NME4	2546.41	-1.31709	0.259367	-5.07808	3.81269719007776e-07	2.92862802912848e-05
PCDHB15	265.495	-1.3163	0.321696	-4.09174	4.28141069127667e-05	0.00123696
ACVR1B	565.759	-1.31616	0.328283	-4.00923	6.0916014758701e-05	0.00163572
WDR86	235.661	-1.31568	0.343883	-3.82596	0.000130262	0.00288977
PNRC1	326.388	-1.31531	0.435293	-3.02166	0.00251392	0.0245958
ZNF521	190.07	-1.31357	0.373787	-3.51422	0.000441055	0.00707894
SSH3	338.249	-1.31332	0.311049	-4.22221	2.41914258015242e-05	0.000788228
ZBED6	171.089	-1.31212	0.399472	-3.28463	0.00102116	0.0129075
CRACR2B	323.402	-1.31155	0.360461	-3.63852	0.000274206	0.00500113
NT5M	182.3	-1.30868	0.40715	-3.21424	0.0013079	0.0156351
ACAD10	337.436	-1.30867	0.41747	-3.13476	0.00171993	0.0189382
GLP1R	125.441	-1.30809	0.395904	-3.30405	0.000952991	0.0122168
CELSR3	1435.15	-1.30803	0.25647	-5.10014	3.3940420845964e-07	2.70098482048413e-05
ZSWIM6	239.936	-1.30427	0.409279	-3.18674	0.00143886	0.0168292
PRPF40B	171.698	-1.30408	0.39905	-3.26796	0.00108325	0.0135318
MMP24OS	264.967	-1.30338	0.35592	-3.662	0.000250251	0.00471493
EHBP1L1	170.719	-1.30236	0.414629	-3.14102	0.00168363	0.0186412
GGT7	566.836	-1.30156	0.336334	-3.86983	0.000108911	0.00254025
STARD4-AS1	324.946	-1.30118	0.393198	-3.30921	0.00093558	0.0120741
TTTY15	777.945	-1.30062	0.320577	-4.05712	4.96810578181851e-05	0.00138768
SAMD10	86.2584	-1.29895	0.444008	-2.92552	0.00343886	0.0301056
CRIP3	169.666	-1.29667	0.365223	-3.55035	0.00038472	0.00642768
MZT2B	885.7	-1.29638	0.270749	-4.78812	1.68352023113874e-06	9.71032589635508e-05
PPP1R12B	386.76	-1.29283	0.331715	-3.89741	9.72254439215772e-05	0.00234648
NFKB2	412.132	-1.29041	0.345987	-3.72965	0.000191742	0.00386794
CLDN3	373.764	-1.28889	0.366781	-3.51407	0.000441299	0.00707894
NKD1	159.046	-1.28853	0.447912	-2.87675	0.00401787	0.0337151
OPLAH	467.554	-1.28724	0.285061	-4.51565	6.31236798439761e-06	0.000276309
TESK2	192.568	-1.28576	0.459143	-2.80035	0.00510472	0.039553
KIF5A	668.082	-1.28431	0.268079	-4.79081	1.66111420758742e-06	9.64736047515572e-05
TMEM129	879.121	-1.28431	0.253025	-5.07581	3.85858703404211e-07	2.94969593506654e-05
STXBP5L	106.65	-1.28241	0.431406	-2.97263	0.00295263	0.0273156
GLI3	567.664	-1.28188	0.30761	-4.16722	3.0834283216359e-05	0.000953629
CCDC136	574.073	-1.27738	0.283365	-4.50789	6.54749250669187e-06	0.000285039
ING4	253.75	-1.27731	0.402774	-3.17128	0.00151769	0.0175203
DLGAP1	262.082	-1.27665	0.341491	-3.73845	0.000185158	0.0037637
RRNAD1	318.951	-1.27543	0.360759	-3.53541	0.000407148	0.0066924
SMARCC2	1459.64	-1.27365	0.239803	-5.31125	1.08878127740213e-07	1.07372781111109e-05
ASXL1	916.296	-1.27184	0.340927	-3.73053	0.00019108	0.00386442
TMEM198B	195.183	-1.27086	0.348987	-3.64158	0.000270966	0.00496316
TMEM143	224.162	-1.26946	0.365649	-3.47179	0.000517002	0.00796509
SEMA5B	880.716	-1.26622	0.264938	-4.77929	1.75918564742639e-06	0.00010074
MAPK13	342.377	-1.26559	0.460871	-2.74607	0.00603134	0.0445917
DOCK11	310.133	-1.26232	0.353355	-3.57239	0.000353732	0.00604446
ZNF681	292.177	-1.26226	0.402285	-3.13772	0.00170265	0.0188257
PPOX	303.201	-1.26154	0.315508	-3.99844	6.37619251290037e-05	0.00169787
FBRS	302.249	-1.26152	0.302104	-4.1758	2.96942555726172e-05	0.000932073
NBEA	903.443	-1.26137	0.272412	-4.63038	3.6500156046563e-06	0.000179989
EML3	396.942	-1.25911	0.296779	-4.2426	2.20949573468985e-05	0.00073544
NIPAL3	216.538	-1.25717	0.376122	-3.34245	0.000830418	0.0111119
TCN2	570.174	-1.25606	0.279108	-4.50026	6.78695213213963e-06	0.000293068
IRX2	630.449	-1.25577	0.266203	-4.71732	2.38967042957693e-06	0.000126434
PKD1	1476.38	-1.25291	0.282916	-4.42855	9.48668213757554e-06	0.000372405
SMAD6	124.05	-1.2527	0.39796	-3.1478	0.00164504	0.0184053
EPOR	259.725	-1.24924	0.368112	-3.39363	0.000689722	0.00979586
CTDSP1	373.736	-1.24853	0.311698	-4.00558	6.18643392036239e-05	0.00165562
ZNF251	321.115	-1.24816	0.320459	-3.89493	9.8227753112765e-05	0.00235052
PIDD1	501.038	-1.24805	0.272285	-4.58362	4.56986947601101e-06	0.000212865
NFATC4	943.407	-1.24789	0.272576	-4.57815	4.69100995710812e-06	0.000217241
LINC00698	229.387	-1.2438	0.339195	-3.66691	0.000245496	0.00465278
CDKN1A	514.816	-1.2437	0.273005	-4.55557	5.22441190261766e-06	0.000237807
RASA4B	353.166	-1.24343	0.420082	-2.95998	0.0030766	0.0280628
FAM71E1	100.474	-1.24245	0.443429	-2.80192	0.00507992	0.039473
TUBGCP6	696.962	-1.24152	0.261081	-4.75531	1.98141999069145e-06	0.000111469
WDR60	452.583	-1.23938	0.436858	-2.83703	0.00455352	0.0366691
STAG3L3	336.335	-1.23826	0.416118	-2.97574	0.0029228	0.027134
HSPA2	1067.83	-1.23791	0.367404	-3.36935	0.000753458	0.0103871
SGSM3	876.564	-1.23712	0.28576	-4.32921	1.49644119177391e-05	0.000544616
MPND	264.389	-1.23662	0.319398	-3.87171	0.000108073	0.00252809
XKR7	268.897	-1.23522	0.33846	-3.64954	0.000262713	0.00484684
TNRC6C	730.84	-1.23448	0.405344	-3.0455	0.00232294	0.0233158
PNMA8B	96.0542	-1.23387	0.44992	-2.74242	0.00609889	0.044987
DPP6	156.129	-1.23188	0.37994	-3.2423	0.00118569	0.0144985
KDM4B	1523.55	-1.23136	0.389263	-3.16332	0.00155981	0.0178262
STX1B	278.248	-1.2313	0.368609	-3.34039	0.000836619	0.0111682
GATD1	953.378	-1.23061	0.262618	-4.68593	2.78689530786346e-06	0.000144098
RPS4Y1	4467.47	-1.23015	0.255083	-4.82256	1.4172647911115e-06	8.5480012771114e-05
KCTD1	272.032	-1.22971	0.328326	-3.7454	0.000180109	0.00368451
GALNT18	112.227	-1.22897	0.449694	-2.73291	0.00627769	0.0459989
FN3K	183.3	-1.22891	0.355073	-3.46099	0.000538183	0.00817353
PPP1R35	551.399	-1.22771	0.282596	-4.3444	1.39658423428749e-05	0.000512948
JPH4	1438.92	-1.22715	0.336056	-3.65163	0.000260582	0.00483635
ASPHD1	178.357	-1.22524	0.377414	-3.2464	0.00116875	0.0143419
D2HGDH	159.981	-1.22405	0.357759	-3.42142	0.000622947	0.00913103
ULK2	271.211	-1.22204	0.414702	-2.9468	0.00321083	0.02888
TMSB15A	402.045	-1.22179	0.285687	-4.27667	1.89712582682813e-05	0.000649045
TMEM44	213.789	-1.22024	0.332186	-3.67337	0.00023937	0.00456919
CCNG2	335.962	-1.22	0.422069	-2.89052	0.0038461	0.0326844
KLHL3	319.321	-1.21932	0.362411	-3.36447	0.000766916	0.0105176
GDPD2	388.539	-1.21916	0.357469	-3.41052	0.000648393	0.00940906
PPM1L	280.355	-1.21896	0.374777	-3.25248	0.00114401	0.0141142
RIMS3	723.255	-1.21838	0.300602	-4.05313	5.05361883804989e-05	0.0014091
MIR5047	362.408	-1.21823	0.370718	-3.28613	0.00101574	0.0128696
ZNF236	416.381	-1.21719	0.370859	-3.28208	0.00103043	0.0129836
RASA4	393.163	-1.21665	0.406032	-2.99644	0.00273155	0.0257779
CEP250	886.409	-1.21295	0.392127	-3.09326	0.00197973	0.0208918
COL27A1	629.362	-1.21285	0.306864	-3.9524	7.73699771041283e-05	0.00197152
INSR	795.473	-1.21284	0.261405	-4.63971	3.48902390163102e-06	0.000172582
SEMA5A	261.015	-1.21197	0.38394	-3.15666	0.00159589	0.0180199
MSI1	548.437	-1.21153	0.347328	-3.48815	0.000486369	0.00761835
KNDC1	672.327	-1.21072	0.2749	-4.40421	1.06169378788765e-05	0.000408759
ZDHHC24	250.934	-1.21063	0.33848	-3.57665	0.000348025	0.00598326
ADAMTS7	1722.92	-1.20814	0.236323	-5.11225	3.18351800521183e-07	2.62180758604482e-05
PPP1R9B	403.484	-1.2078	0.289745	-4.16849	3.06625184782796e-05	0.000951253
ATP1B2	583.781	-1.20736	0.408251	-2.9574	0.00310248	0.0281798
NDST2	353.035	-1.20522	0.308629	-3.9051	9.41876432970291e-05	0.00228677
GPLD1	133.979	-1.20446	0.38653	-3.11608	0.00183274	0.0198618
LINC01000	770.486	-1.20399	0.26231	-4.58996	4.43335853219982e-06	0.000208159
FRY	216.269	-1.20277	0.356445	-3.37435	0.000739891	0.0102972
KDM5D	1579.01	-1.20211	0.260215	-4.61969	3.84319785329306e-06	0.000187776
ARRDC2	147.345	-1.20144	0.432535	-2.77766	0.00547517	0.0416754
SEMA4G	170.874	-1.20038	0.355172	-3.37972	0.000725597	0.0101885
PHF7	130.5	-1.19925	0.394361	-3.04101	0.00235789	0.0235597
HMBOX1	146.919	-1.19883	0.430457	-2.78502	0.00535247	0.0409954
COL9A1	337.153	-1.19808	0.308677	-3.88133	0.000103887	0.00245108
WNK2	1887.45	-1.19774	0.244223	-4.90427	9.37766698902942e-07	5.99307941934892e-05
TLCD3B	403.886	-1.19662	0.339499	-3.52466	0.000424032	0.00687793
MTURN	215.525	-1.19503	0.396852	-3.01126	0.00260163	0.0251718
PDE8A	142.187	-1.1921	0.378266	-3.15149	0.00162442	0.0182257
GOLGA8B	841.546	-1.19079	0.272472	-4.37033	1.24061601538703e-05	0.0004642
ESYT2	1946.63	-1.19073	0.415445	-2.86615	0.00415493	0.0344491
PLEKHA7	467.566	-1.18946	0.298103	-3.99009	6.60481792387353e-05	0.00175291
PABPN1	464.35	-1.18716	0.380178	-3.12264	0.00179235	0.0195203
LINC01315	129.981	-1.18675	0.39522	-3.00275	0.00267553	0.0254527
GAS6	384.453	-1.18301	0.290816	-4.0679	4.74385847534796e-05	0.00133203
DDX12P	561.449	-1.18127	0.351924	-3.3566	0.000789064	0.0107261
CGNL1	2097.02	-1.18036	0.313068	-3.77031	0.000163048	0.00339098
CA11	848.715	-1.17949	0.253193	-4.65846	3.18577289813815e-06	0.00015926
KIF13B	331.302	-1.17896	0.394744	-2.98665	0.00282056	0.0264616
PALM	403.987	-1.17859	0.289523	-4.07079	4.68538203311074e-05	0.00132963
NYAP1	154.513	-1.17851	0.395498	-2.9798	0.00288432	0.0268837
TMEM38A	130.792	-1.17704	0.380911	-3.09007	0.00200112	0.0209994
TSNARE1	293.681	-1.17475	0.315083	-3.7284	0.000192702	0.0038727
STX1A	123.25	-1.17174	0.408773	-2.86647	0.00415081	0.0344328
KMT5C	609.908	-1.17145	0.344893	-3.39655	0.000682407	0.00974113
CUL9	263.484	-1.17082	0.364177	-3.21497	0.00130457	0.0156128
DZIP1L	109.369	-1.17019	0.410146	-2.8531	0.00432953	0.0354551
EFNA3	181.953	-1.16902	0.413481	-2.82727	0.00469469	0.0374473
SAMD12	138.862	-1.16836	0.430403	-2.71457	0.00663627	0.0479113
IL18BP	128.843	-1.16636	0.396715	-2.94004	0.00328173	0.0291455
NECAB3	271.144	-1.16598	0.349917	-3.33216	0.000861744	0.0114163
CPT1C	871.095	-1.16595	0.353533	-3.298	0.000973777	0.0124366
EMILIN3	133.353	-1.16522	0.394789	-2.95151	0.00316228	0.0285929
SEPTIN3	983.653	-1.16459	0.268638	-4.33517	1.45647849465861e-05	0.000531948
TRAPPC9	405.878	-1.16282	0.302178	-3.84814	0.000119019	0.00270512
ZBTB3	502.741	-1.16173	0.338791	-3.42905	0.00060569	0.0089769
ZKSCAN1	1216.78	-1.16135	0.422059	-2.75163	0.00592986	0.0441191
PCDHGB7	158.104	-1.16119	0.367279	-3.1616	0.00156906	0.0179188
CUX2	194.636	-1.16095	0.380467	-3.05138	0.00227789	0.0230779
GLYATL1	107.395	-1.15615	0.420758	-2.74778	0.00599998	0.0444502
CACNA1B	337.001	-1.15591	0.297196	-3.88937	0.000100505	0.00238953
TJP3	314.56	-1.15556	0.395925	-2.91863	0.00351577	0.0306612
GCAT	422.684	-1.15351	0.304387	-3.78961	0.000150885	0.00320144
HDAC9	232.291	-1.15318	0.390937	-2.94978	0.00318	0.0286945
B4GALNT4	1692.43	-1.15228	0.39077	-2.94873	0.00319082	0.0287642
RALGDS	510.725	-1.15226	0.280534	-4.1074	4.00139510366563e-05	0.0011645
MOCOS	150.409	-1.1512	0.381574	-3.01697	0.00255314	0.0248577
NAT9	434.163	-1.15088	0.279238	-4.12152	3.76388850063974e-05	0.00111358
ARHGEF17	366.855	-1.15045	0.328691	-3.50011	0.000465065	0.00736406
ZFPM1	232.17	-1.15038	0.358632	-3.2077	0.001338	0.0159175
AGO4	443.921	-1.15029	0.423083	-2.71884	0.00655118	0.0474068
ARSA	156.658	-1.15018	0.388827	-2.95807	0.00309569	0.0281342
LOC100129034	356.138	-1.14948	0.387125	-2.96927	0.00298509	0.0274887
NSUN5P1	708.094	-1.14932	0.331167	-3.47051	0.000519475	0.00798812
ACP6	225.933	-1.14855	0.390877	-2.93839	0.00329922	0.0292488
CBFA2T2	534.497	-1.14851	0.358361	-3.2049	0.0013511	0.0160376
CACNA1H	1281.75	-1.1481	0.259155	-4.43015	9.41686004181302e-06	0.000370574
SGSM2	761.146	-1.14776	0.329439	-3.48399	0.000493996	0.00771513
CHRNA4	96.5342	-1.14648	0.425263	-2.69592	0.00701937	0.0497995
KCNJ11	171.145	-1.14442	0.350406	-3.26599	0.00109083	0.013584
HAGH	219.669	-1.14215	0.342048	-3.33916	0.000840332	0.0111977
LOC730101	229.269	-1.14206	0.38554	-2.96225	0.00305405	0.0279492
TINAGL1	149.153	-1.13914	0.402163	-2.83253	0.00461808	0.0370211
ESPN	275.878	-1.13906	0.385024	-2.9584	0.00309239	0.0281242
ZNF692	473.731	-1.13711	0.29069	-3.91176	9.16257435996207e-05	0.0022487
TMEM120A	195.621	-1.13587	0.336029	-3.38028	0.000724118	0.0101842
PIANP	298.679	-1.13554	0.362139	-3.13566	0.0017147	0.0189067
TMED4	921.902	-1.13421	0.255814	-4.43372	9.2620087496935e-06	0.000366285
GRAMD1B	369.457	-1.13393	0.301663	-3.75893	0.000170645	0.00351793
BRSK1	544.655	-1.1328	0.281335	-4.02651	5.66098207997469e-05	0.00154872
SLC22A17	756.031	-1.13262	0.297264	-3.81016	0.000138878	0.00301884
KLHL17	430.804	-1.13034	0.301284	-3.75174	0.00017561	0.00360633
KLF8	312.424	-1.12981	0.376257	-3.00277	0.00267531	0.0254527
ITGA2	271.572	-1.1294	0.418389	-2.6994	0.00694649	0.0495023
VAMP1	235.481	-1.12881	0.329607	-3.4247	0.000615468	0.00905772
EDEM1	413.636	-1.12865	0.31364	-3.59855	0.000319998	0.00561361
ARL2	942.601	-1.12753	0.250977	-4.49257	7.03673065143187e-06	0.000299205
FNDC4	234.536	-1.12706	0.36034	-3.12776	0.00176146	0.0192441
SORCS1	130.225	-1.12423	0.413194	-2.72082	0.00651196	0.0472272
PRKCB	336.482	-1.12408	0.321066	-3.50109	0.000463361	0.00735896
PREX1	491.637	-1.12358	0.293455	-3.82881	0.000128766	0.00286931
GTF2IRD1	627.408	-1.12265	0.261243	-4.29734	1.72861057059267e-05	0.000611018
PRICKLE3	151.336	-1.12185	0.400463	-2.80137	0.00508864	0.0394886
CAMK1D	243.432	-1.1216	0.332328	-3.37498	0.000738203	0.0102917
WDR90	592.089	-1.12157	0.342035	-3.27912	0.00104131	0.0131001
PPP1R3F	176.908	-1.12064	0.366124	-3.06084	0.0022072	0.0225909
ROBO1	2323.58	-1.11899	0.293772	-3.80903	0.000139514	0.00302349
KMT2E	972.063	-1.11876	0.350458	-3.19228	0.00141154	0.0165825
WDR27	539.223	-1.11835	0.28112	-3.97819	6.94406572977691e-05	0.00181798
PAK3	283.337	-1.11726	0.365593	-3.05602	0.00224299	0.0228633
ASTN1	149.642	-1.11725	0.380855	-2.93354	0.00335117	0.0294995
TSPAN31	205.704	-1.11639	0.400845	-2.7851	0.00535105	0.0409954
MEGF8	1885	-1.11628	0.262506	-4.2524	2.11488562686939e-05	0.000711358
LOC729218	448.845	-1.11621	0.286617	-3.89445	9.84227917188884e-05	0.00235052
CUL7	780.722	-1.11333	0.344647	-3.23036	0.00123633	0.0149416
MAPK8IP3	1190.88	-1.1129	0.274122	-4.05988	4.90979918641049e-05	0.0013738
ZSCAN18	770.515	-1.11283	0.256585	-4.33709	1.44378784204195e-05	0.000529069
GPR173	233.658	-1.11241	0.343398	-3.2394	0.00119779	0.014598
GSTT1	375.008	-1.11216	0.301793	-3.68518	0.000228544	0.00439934
TMPRSS2	176.949	-1.11143	0.358323	-3.10175	0.00192378	0.0205181
MIR1915HG	400.26	-1.11083	0.322869	-3.44049	0.000580665	0.0086772
TNFRSF10B	2001.28	-1.11005	0.238243	-4.65932	3.17253798293396e-06	0.00015926
DOT1L	2323.25	-1.10988	0.257159	-4.31594	1.58925927037076e-05	0.00057253
CPXM1	741.838	-1.10859	0.314465	-3.52532	0.000422969	0.00686766
ARRDC1	337.56	-1.10722	0.313365	-3.53332	0.00041038	0.00672929
LINC00265	245.053	-1.10697	0.33719	-3.28292	0.00102738	0.0129554
OSBPL5	150.185	-1.10696	0.39002	-2.83822	0.00453659	0.0366066
CD74	612.824	-1.10663	0.280495	-3.94529	7.97040755230899e-05	0.00200987
ERO1A	956.553	-1.10561	0.386774	-2.85855	0.00425577	0.0350653
C1RL	126.967	-1.1035	0.384752	-2.86808	0.00412976	0.0343315
LLGL2	1353.35	-1.10288	0.26795	-4.116	3.85498039259647e-05	0.00113249
TOX3	481.541	-1.10284	0.374293	-2.94645	0.00321445	0.0288848
CA14	690.917	-1.10198	0.289644	-3.80459	0.000142037	0.00305838
NDRG4	467.367	-1.10169	0.326046	-3.37896	0.000727616	0.0101885
SPEN	1802.47	-1.10113	0.276921	-3.97635	6.99809536991811e-05	0.00182694
C19orf54	442.325	-1.10015	0.303646	-3.62314	0.00029105	0.00522483
YPEL3	271.34	-1.09996	0.312887	-3.51553	0.00043887	0.00706838
HIP1R	256.619	-1.0993	0.316781	-3.47023	0.000520009	0.00798864
TRIM22	794.549	-1.09603	0.263797	-4.15483	3.25522968883532e-05	0.000992534
ZNF395	681.861	-1.09526	0.373001	-2.93634	0.00332109	0.0293479
LMO7	286.871	-1.09449	0.324528	-3.37255	0.000744743	0.0103198
EFNA5	213.017	-1.09253	0.329985	-3.31085	0.000930118	0.0120274
SLC6A15	422.063	-1.09015	0.294908	-3.69656	0.000218538	0.00425708
C1orf21	814.889	-1.08972	0.299161	-3.64258	0.000269915	0.00495473
RAB24	285.647	-1.08851	0.312325	-3.48517	0.000491817	0.00769614
EVL	652.528	-1.08817	0.263605	-4.12805	3.65859835673179e-05	0.00108649
MIEN1	215.021	-1.08802	0.351895	-3.0919	0.00198882	0.0209366
TRIM66	132.417	-1.08648	0.385398	-2.81911	0.00481571	0.0381394
SLC27A1	248.334	-1.08481	0.325106	-3.3368	0.000847485	0.0112648
ANKRD9	1111.73	-1.08436	0.247464	-4.3819	1.17649929649959e-05	0.000444372
HEXD	348.845	-1.08428	0.302427	-3.58525	0.000336751	0.00583543
TMEFF1	372.273	-1.08376	0.29549	-3.66769	0.000244754	0.00464422
NINL	988.406	-1.08154	0.256174	-4.22191	2.42235650621605e-05	0.000788228
TSPO	185.521	-1.07927	0.358475	-3.01074	0.00260616	0.0251718
SLC41A3	389.435	-1.07862	0.308746	-3.49356	0.00047663	0.00751739
DENND1C	322.697	-1.07813	0.300966	-3.58222	0.000340692	0.00589733
DDB2	869.408	-1.07667	0.343747	-3.13215	0.00173533	0.0190683
BTBD2	2799.82	-1.07601	0.237853	-4.52383	6.07317660525513e-06	0.000268784
MAP3K12	299.706	-1.07599	0.309841	-3.4727	0.000515243	0.00796135
CDK18	844.47	-1.07515	0.298442	-3.60256	0.000315102	0.00555059
GIGYF1	2680.14	-1.07432	0.307899	-3.48919	0.00048449	0.00759636
DNAH11	249.763	-1.07277	0.368141	-2.91401	0.00356818	0.0309663
FRMD5	258.073	-1.0726	0.314888	-3.40629	0.000658531	0.00952158
B9D1	276.172	-1.0706	0.353848	-3.02559	0.00248151	0.0243982
TTC38	480.663	-1.07047	0.284719	-3.75975	0.000170086	0.00351093
MAP2K6	1222.82	-1.06996	0.3052	-3.50578	0.000455276	0.00726541
KHNYN	778.365	-1.06842	0.300744	-3.5526	0.000381449	0.00640378
CADM2	159.9	-1.06769	0.387195	-2.75751	0.00582442	0.0436067
FOXK1	462.275	-1.067	0.278744	-3.82789	0.000129247	0.00287601
FUZ	395.983	-1.06682	0.313866	-3.39895	0.000676441	0.00970187
SCMH1	274.087	-1.06539	0.311481	-3.42039	0.000625305	0.00914881
PLEKHG4B	1563.51	-1.06529	0.258496	-4.1211	3.77072350743548e-05	0.00111358
UVSSA	301.915	-1.06528	0.316624	-3.36451	0.000766787	0.0105176
TUBG2	290.786	-1.06398	0.303514	-3.50556	0.000455652	0.00726541
MEGF10	1164.32	-1.06379	0.269732	-3.94387	8.01770840528611e-05	0.00201413
CHTF18	1188.76	-1.06318	0.27044	-3.9313	8.44860283446321e-05	0.0021083
DTX3	582.536	-1.06311	0.269201	-3.94911	7.84412177024618e-05	0.00199028
WFIKKN1	211.868	-1.06021	0.329373	-3.21886	0.001287	0.0154721
LAMA5	4103.34	-1.05921	0.238866	-4.43435	9.23500951984292e-06	0.000366123
MAST1	529.919	-1.05912	0.311271	-3.40257	0.000667564	0.00963475
EPHA8	134.09	-1.05852	0.381251	-2.77643	0.00549588	0.0417933
COL1A2	1957.67	-1.0572	0.276595	-3.82221	0.000132263	0.0029107
CITED4	290.345	-1.05713	0.31352	-3.3718	0.00074679	0.0103392
CELSR2	1552.58	-1.05633	0.266898	-3.95781	7.56392757185353e-05	0.00193668
WASF3	718.657	-1.05598	0.272244	-3.87879	0.000104979	0.00247018
OTX2	544.752	-1.05541	0.26726	-3.949	7.84798935359547e-05	0.00199028
USP9X	13636.8	-1.0547	0.359221	-2.93609	0.00332376	0.0293553
PHF21A	700.647	-1.05212	0.262987	-4.00066	6.31662786685595e-05	0.00168482
PARP14	537.651	-1.05193	0.269243	-3.90698	9.34552487406536e-05	0.00227612
TXLNGY	1668.52	-1.05066	0.266158	-3.94753	7.89628681261703e-05	0.00199619
MVB12A	446.595	-1.04856	0.280474	-3.73853	0.000185102	0.0037637
RMST	538.79	-1.04758	0.336668	-3.11161	0.00186072	0.0200329
COL4A5	691.807	-1.04379	0.307722	-3.39199	0.000693864	0.00981919
CHDH	353.581	-1.04302	0.339431	-3.07284	0.00212031	0.0220116
NLRX1	480.752	-1.04155	0.367373	-2.83513	0.00458072	0.0368325
CALML4	199.803	-1.04143	0.33985	-3.06438	0.00218118	0.0224448
ADAMTS2	254.488	-1.04106	0.33583	-3.09997	0.00193542	0.0205873
RAPGEFL1	317.117	-1.04031	0.332217	-3.13142	0.00173966	0.0191027
ARL10	437.561	-1.03997	0.292234	-3.55869	0.000372711	0.00630616
PPFIA3	548.25	-1.03932	0.270873	-3.8369	0.000124595	0.0027998
NELL2	1009.79	-1.0381	0.333532	-3.11246	0.00185537	0.0200022
LOC642846	503.406	-1.03803	0.362419	-2.86416	0.00418112	0.0345944
LAMA1	1741.82	-1.03793	0.292898	-3.54366	0.000394607	0.00654008
ARRDC1-AS1	314.92	-1.03519	0.307253	-3.36918	0.000753921	0.0103871
RAB3A	149.069	-1.035	0.369511	-2.80099	0.0050946	0.0395128
RHBDL3	322.877	-1.03024	0.354383	-2.90714	0.00364749	0.0313987
GPC2	820.29	-1.02862	0.304371	-3.3795	0.000726175	0.0101885
HIF3A	620.083	-1.02706	0.270127	-3.80216	0.00014344	0.00307857
PANX2	182.182	-1.02472	0.354926	-2.88713	0.00388777	0.0329347
GYS1	1063.07	-1.02388	0.278588	-3.67525	0.000237617	0.0045466
ZNF608	940.264	-1.02324	0.327771	-3.12183	0.00179733	0.0195612
SHFL	213.161	-1.02113	0.342118	-2.98474	0.00283815	0.0265538
FGFR1	9584.08	-1.02063	0.222319	-4.59082	4.41510794275027e-06	0.000208083
DGKH	244.488	-1.02008	0.378095	-2.69794	0.00697692	0.0495909
TTYH3	5131.36	-1.01943	0.240702	-4.23524	2.28310005072228e-05	0.000755219
RNF144A	534.314	-1.01477	0.330259	-3.07265	0.00212167	0.0220116
GRTP1	716.293	-1.01428	0.285248	-3.55578	0.000376857	0.00634462
POLE	2514.39	-1.01427	0.264882	-3.82914	0.000128593	0.00286931
PDK3	1431.51	-1.01382	0.367407	-2.75938	0.00579108	0.0434181
METRN	349.181	-1.01325	0.321952	-3.1472	0.00164841	0.018416
PIM3	813.758	-1.01314	0.257825	-3.92957	8.50990562045497e-05	0.0021178
FGF11	709.31	-1.01266	0.301098	-3.36323	0.00077037	0.0105559
PPP1R26	1212.41	-1.01069	0.243867	-4.14444	3.40648709195069e-05	0.00102531
STARD10	280.857	-1.00989	0.345897	-2.91963	0.00350447	0.0306296
GNG7	215.752	-1.00962	0.35603	-2.83578	0.00457137	0.0367943
KMT2D	3319.71	-1.0076	0.276911	-3.63873	0.000273988	0.00500113
EP400	3103.76	-1.00372	0.237125	-4.23287	2.30731450724782e-05	0.000760082
RETSAT	342.59	-1.0008	0.313855	-3.18874	0.00142894	0.0167623
MARK4	834.809	-0.999447	0.27016	-3.69946	0.000216062	0.00424082
CACFD1	496.076	-0.998038	0.325852	-3.06286	0.00219236	0.0224822
DENND1A	566.898	-0.997762	0.276045	-3.61449	0.000300934	0.00536011
SZT2	377.318	-0.996835	0.299859	-3.32435	0.000886258	0.0116629
ARHGEF40	1467.26	-0.995916	0.270412	-3.68296	0.000230537	0.00442703
IGSF9B	522.038	-0.995738	0.273452	-3.64137	0.000271193	0.00496316
MFSD10	1691.41	-0.994569	0.281576	-3.53215	0.000412203	0.0067465
NUDT14	274.84	-0.99418	0.345019	-2.88152	0.00395758	0.0333645
ACACB	308.417	-0.991463	0.36033	-2.75154	0.00593152	0.0441191
PHPT1	760.16	-0.989491	0.291188	-3.39812	0.000678505	0.00970187
CIRBP	1919.52	-0.986204	0.246062	-4.00795	6.12475526639155e-05	0.00164187
DGKD	700.732	-0.985712	0.260986	-3.77687	0.00015881	0.00332981
CACNG7	1476.94	-0.984936	0.265684	-3.70717	0.000209591	0.00414436
CARMIL2	688.97	-0.983707	0.272324	-3.61226	0.000303536	0.00540044
NIPBL-DT	290.419	-0.981987	0.322135	-3.04837	0.00230085	0.0231637
EPS8L2	900.256	-0.979564	0.253115	-3.87004	0.000108818	0.00254025
NBEAL2	1768.14	-0.977327	0.318579	-3.06777	0.00215662	0.0223163
TBL2	382.069	-0.977042	0.325659	-3.0002	0.00269805	0.0255994
SHKBP1	1109.51	-0.97429	0.263043	-3.70392	0.00021229	0.00418219
SLC4A8	355.297	-0.972258	0.294152	-3.30529	0.000948782	0.0121952
ADA	347.252	-0.971756	0.338436	-2.87132	0.00408766	0.0340681
KCNN1	222.064	-0.969015	0.329006	-2.94528	0.00322661	0.0288966
FAM219A	351.364	-0.967885	0.310643	-3.11575	0.00183477	0.0198618
TAZ	361.585	-0.967713	0.317297	-3.04986	0.00228945	0.0231364
POLM	303.48	-0.964505	0.312761	-3.08384	0.00204351	0.0213672
RNF215	297.766	-0.963191	0.325445	-2.95961	0.0030803	0.0280742
MARCKS	3722.31	-0.959069	0.242355	-3.95729	7.58060912255036e-05	0.00193785
TCEA2	358.187	-0.955626	0.303111	-3.15272	0.00161755	0.0181741
TP53I13	389.726	-0.955336	0.283558	-3.3691	0.00075415	0.0103871
NME3	852.398	-0.954391	0.334892	-2.84985	0.00437405	0.0357099
PDRG1	666.217	-0.95407	0.260795	-3.65832	0.000253874	0.00475516
SCN5A	307.218	-0.952873	0.311432	-3.05965	0.00221597	0.0226662
ANKRD18CP	528.548	-0.952717	0.32322	-2.94758	0.00320274	0.0288283
PEAK1	1273.21	-0.95043	0.299999	-3.16811	0.00153431	0.0176231
SLC25A37	732.656	-0.950051	0.277282	-3.4263	0.000611861	0.00903485
TP73-AS1	1238.08	-0.949421	0.248062	-3.82735	0.000129528	0.00287826
SLC6A6	3843.56	-0.949072	0.227564	-4.17057	3.03845200389995e-05	0.000944528
EPB41	1962.76	-0.949056	0.23944	-3.96365	7.38135706028722e-05	0.00190213
MTA1	3547.78	-0.948602	0.263188	-3.60428	0.000313024	0.00553228
LRIG1	4864.56	-0.947339	0.235549	-4.02184	5.77459563342885e-05	0.00156906
CRAMP1	1006.31	-0.947118	0.247265	-3.83038	0.000127947	0.00285904
MAP3K10	359.344	-0.945538	0.33573	-2.81636	0.00485709	0.0383408
LTBP3	316.539	-0.945363	0.301561	-3.13489	0.00171916	0.0189382
ZDHHC22	1531.05	-0.944571	0.282651	-3.34182	0.000832295	0.0111277
DHTKD1	1395.74	-0.942889	0.3104	-3.03766	0.00238422	0.0237337
C13orf42	2322.25	-0.942509	0.280542	-3.3596	0.000780559	0.0106591
FAM168A	881.518	-0.942364	0.261303	-3.60641	0.000310463	0.00549311
BAD	219.885	-0.942185	0.349547	-2.69544	0.00702952	0.0498051
CPZ	467.739	-0.940676	0.343409	-2.73923	0.00615835	0.045321
PBXIP1	485.245	-0.940022	0.333411	-2.81941	0.00481116	0.0381289
INPPL1	1465.98	-0.939301	0.266528	-3.52421	0.000424744	0.0068825
WIPF3	314.211	-0.937641	0.312096	-3.00433	0.00266164	0.0254131
ZNF444	826.033	-0.937013	0.270723	-3.46115	0.00053787	0.00817353
CLIP3	601.203	-0.935664	0.264825	-3.53314	0.000410657	0.00672929
TSPAN4	809.561	-0.935502	0.287792	-3.25062	0.00115156	0.0141854
SLC9A7	581.36	-0.935179	0.273011	-3.42543	0.00061382	0.0090554
INPP5E	423.114	-0.933065	0.280925	-3.3214	0.000895666	0.0117296
SFI1	329.337	-0.930158	0.32775	-2.83801	0.00453955	0.0366072
CYTH1	263.377	-0.928318	0.317122	-2.92732	0.00341899	0.0300139
PRAF2	214.112	-0.928249	0.331978	-2.79612	0.00517209	0.0399587
KIT	581.065	-0.928224	0.278553	-3.3323	0.000861298	0.0114163
COL6A2	2168.35	-0.925353	0.232237	-3.98452	6.76170124615171e-05	0.00178381
ARHGEF10L	1278.59	-0.924799	0.245723	-3.76359	0.000167491	0.00346633
PTPRU	1403.61	-0.924524	0.249324	-3.70813	0.000208796	0.00413376
PTPRF	7736.42	-0.920579	0.265744	-3.46416	0.000531888	0.00813004
RFNG	549.585	-0.919408	0.325338	-2.82601	0.00471314	0.037546
PHF21B	681.326	-0.918785	0.302997	-3.03233	0.00242677	0.0240602
RPS6KA2	612.737	-0.918712	0.316017	-2.90716	0.00364721	0.0313987
NIPSNAP1	3476.45	-0.916754	0.29973	-3.0586	0.00222376	0.022731
LARP7	3169.1	-0.915969	0.231219	-3.96148	7.44858867492881e-05	0.00191328
ATP8A1	395.965	-0.911309	0.311456	-2.92596	0.0034339	0.0300786
CTSV	1975.03	-0.911126	0.273633	-3.32974	0.000869285	0.0115067
TMEM63B	925.034	-0.910905	0.264668	-3.44169	0.000578102	0.00866448
LAMB1	1201.23	-0.909845	0.281443	-3.23279	0.00122587	0.0148489
ASAP2	467.262	-0.909095	0.298021	-3.05044	0.00228506	0.0231318
TMEM123	963.762	-0.907727	0.248382	-3.65456	0.000257623	0.00479167
GPC3	1105.09	-0.906907	0.270555	-3.35202	0.000802232	0.0108529
ITPR3	2087.24	-0.904279	0.248248	-3.64264	0.000269853	0.00495473
PPM1J	376.86	-0.90091	0.291787	-3.08756	0.00201805	0.0211425
MAGEL2	284.207	-0.899637	0.305595	-2.94389	0.00324116	0.0289619
CLSTN1	3044.98	-0.898881	0.243082	-3.69785	0.000217431	0.00425201
MAP3K9	1071.77	-0.898698	0.295137	-3.04502	0.00232663	0.023335
EFR3B	321.732	-0.897001	0.304989	-2.94109	0.00327057	0.0290946
HPS1	498.11	-0.894419	0.280697	-3.18642	0.00144046	0.0168356
SLC12A4	1041.43	-0.891029	0.247015	-3.60718	0.000309544	0.00548291
OBSL1	3814.62	-0.890187	0.229743	-3.8747	0.000106755	0.00250827
SLC35E2A	864.91	-0.889415	0.29517	-3.01323	0.00258487	0.0250902
REEP2	582.513	-0.88722	0.279491	-3.17441	0.00150141	0.0173701
NPRL3	868.984	-0.887064	0.254172	-3.49002	0.000482985	0.0075802
EDA	322.84	-0.886666	0.299325	-2.96221	0.00305435	0.0279492
KMT2B	1792.06	-0.884695	0.249441	-3.54672	0.000390064	0.00649172
PABPC1L	959.517	-0.884682	0.288668	-3.0647	0.00217886	0.0224448
CNNM2	598.246	-0.884462	0.27901	-3.17	0.00152437	0.0175721
AUTS2	2305.88	-0.88413	0.261637	-3.37922	0.00072692	0.0101885
ZNF280C	338.055	-0.883394	0.293799	-3.0068	0.00264012	0.0253266
MCCC1	412.933	-0.882334	0.289608	-3.04665	0.00231407	0.0232674
DOP1A	412.143	-0.881908	0.314308	-2.80587	0.0050181	0.0391284
ID2	395.585	-0.881267	0.319922	-2.75463	0.00587591	0.0438689
FGFR2	2145.68	-0.880794	0.306568	-2.87307	0.00406499	0.0339855
ZNF219	3211.55	-0.878573	0.25868	-3.39637	0.000682861	0.00974113
DNASE2	430.059	-0.875069	0.293288	-2.98365	0.00284833	0.0266127
SPPL2B	954.1	-0.873576	0.295068	-2.96059	0.00307051	0.0280329
ZSWIM8	614.009	-0.871415	0.27281	-3.19422	0.00140207	0.0164835
MZT2A	717.35	-0.870537	0.311879	-2.79127	0.00525021	0.0404059
PNKP	846.36	-0.870377	0.29123	-2.98862	0.00280241	0.0263222
ZDHHC8	812.898	-0.870284	0.318468	-2.73272	0.00628138	0.0459989
CES2	414.879	-0.869173	0.285813	-3.04106	0.00235748	0.0235597
KAT2A	1073.02	-0.868971	0.262007	-3.31659	0.000911229	0.011875
SASH1	716.198	-0.868333	0.304285	-2.85368	0.00432156	0.0354262
KCNH2	284.086	-0.866207	0.303523	-2.85385	0.00431934	0.0354261
GPR27	495.18	-0.865198	0.297551	-2.90773	0.00364065	0.0313736
NSD2	2885.11	-0.864836	0.232694	-3.71663	0.000201901	0.00404232
CUX1	1477.32	-0.860915	0.257177	-3.34756	0.00081527	0.0109459
PI4KA	1162.13	-0.860494	0.276975	-3.10676	0.00189151	0.0202959
SEMA4D	1452.44	-0.858895	0.23935	-3.58846	0.000332643	0.0057705
RGMA	950.332	-0.858532	0.288274	-2.97819	0.0028996	0.02695
RAB11FIP5	562.903	-0.855993	0.29126	-2.93893	0.00329345	0.0292331
GTPBP1	2310.56	-0.855325	0.256368	-3.33632	0.000848955	0.0112749
GGA1	897.522	-0.854889	0.253979	-3.36599	0.000762698	0.0104868
ZNF385A	308.485	-0.853867	0.312632	-2.73122	0.00631008	0.0461748
SCN8A	612.037	-0.853189	0.266569	-3.20063	0.00137127	0.0162047
PFKL	2651.69	-0.852036	0.270295	-3.15224	0.00162021	0.0181912
ATP7B	253.136	-0.851892	0.314833	-2.70585	0.00681292	0.0489874
DDX3Y	5161.03	-0.851468	0.288584	-2.9505	0.00317257	0.0286697
TMEM158	990.519	-0.84797	0.246441	-3.44086	0.000579864	0.0086772
ARHGEF4	338.883	-0.846272	0.291975	-2.89844	0.00375022	0.0320242
SLC25A29	2331.4	-0.845222	0.270219	-3.12791	0.00176054	0.0192441
LZTR1	623.354	-0.842835	0.272355	-3.09462	0.00197062	0.0208232
PHF2	464.46	-0.842359	0.275091	-3.06211	0.00219782	0.0225238
KMT2A	1902.02	-0.839046	0.261049	-3.21413	0.00130839	0.0156351
CROCCP2	344.242	-0.835411	0.309141	-2.70236	0.00688486	0.0492603
NOP53	4416.35	-0.835406	0.243407	-3.43213	0.000598859	0.00888391
HDAC6	665.409	-0.834696	0.292255	-2.85605	0.00428948	0.035239
FANCA	1027.86	-0.83424	0.278321	-2.99741	0.00272287	0.0257416
ARHGAP32	699.582	-0.833768	0.277906	-3.00018	0.00269822	0.0255994
TRIL	261.617	-0.833602	0.309325	-2.69491	0.00704083	0.0498632
KCNK12	542.234	-0.833249	0.271939	-3.0641	0.00218325	0.0224464
TRIM25	845.405	-0.832729	0.273154	-3.04856	0.00229938	0.0231637
ECI1	976.016	-0.830895	0.266548	-3.11724	0.00182553	0.0198142
S100A11	959.195	-0.829766	0.279112	-2.97289	0.00295015	0.0273085
SH3BP2	986.087	-0.8289	0.257757	-3.21582	0.00130074	0.0155927
PTMS	5384.71	-0.8276	0.263788	-3.13737	0.00170473	0.0188357
DIP2C	449.279	-0.825789	0.295506	-2.79449	0.00519813	0.0400823
CABIN1	2168.29	-0.82256	0.244438	-3.36511	0.00076513	0.0105112
SEZ6L2	1574.08	-0.822259	0.242183	-3.39519	0.000685802	0.00977436
EEF1A2	559.671	-0.818516	0.272972	-2.99853	0.00271282	0.0256922
JPH3	861.451	-0.818176	0.254776	-3.21135	0.00132113	0.0157454
INPP4A	978.868	-0.815162	0.250479	-3.25442	0.00113625	0.0140573
MCRIP1	990.481	-0.814486	0.262987	-3.09706	0.00195453	0.0207217
NUP210	3081.74	-0.813926	0.241697	-3.36754	0.000758415	0.0104369
REX1BD	557.158	-0.810284	0.300159	-2.69952	0.00694401	0.0495023
ACTR1B	787.572	-0.81009	0.276412	-2.93073	0.0033817	0.0297355
ALDH2	834.729	-0.809651	0.260478	-3.10832	0.00188151	0.0202023
FKBP1B	443.137	-0.808532	0.289912	-2.78889	0.0052889	0.0406449
DENND4B	1763.66	-0.806909	0.239422	-3.37023	0.000751051	0.0103871
SELENON	3451.01	-0.805765	0.232659	-3.46329	0.000533618	0.00813512
ZNF775	620.406	-0.804429	0.288148	-2.79172	0.00524283	0.0403685
CDC25B	770.857	-0.804204	0.263373	-3.05348	0.00226207	0.0229905
SH3GLB2	867.607	-0.802224	0.276569	-2.90063	0.00372419	0.031853
GRAMD4	442.508	-0.801403	0.279423	-2.86806	0.00412995	0.0343315
NEURL1B	384.062	-0.799804	0.288825	-2.76917	0.00562002	0.0424745
ADAM23	459.556	-0.799091	0.277196	-2.88277	0.00394194	0.033286
IGFBPL1	1458.71	-0.798691	0.252971	-3.15725	0.00159266	0.0180084
SUFU	343.117	-0.797386	0.294801	-2.70483	0.00683397	0.049052
PRDX2	3428.15	-0.796463	0.235697	-3.37919	0.000727008	0.0101885
PTPRS	4563.2	-0.795794	0.258244	-3.08156	0.0020592	0.0215172
JRK	1024.67	-0.792697	0.260736	-3.04023	0.00236399	0.0235752
TMEM178B	527.726	-0.792686	0.288365	-2.7489	0.0059796	0.0443323
ERGIC1	1801.75	-0.791135	0.238375	-3.31886	0.000903847	0.0118034
FLOT2	2713.14	-0.790335	0.239426	-3.30097	0.000963527	0.0123253
POLD1	2743.34	-0.789672	0.271676	-2.90667	0.00365303	0.0314294
CAPRIN2	786.402	-0.788814	0.261815	-3.01286	0.00258795	0.0251048
MYL6B	822.083	-0.788648	0.271822	-2.90134	0.00371576	0.0317979
CD151	1089.45	-0.787651	0.249322	-3.15917	0.00158221	0.0179666
GREB1	878.147	-0.785582	0.26094	-3.01058	0.00260746	0.0251718
ZIC5	1380.14	-0.785225	0.248379	-3.1614	0.00157015	0.0179188
PLXNB2	2590.45	-0.784832	0.247696	-3.16853	0.0015321	0.0176231
RNF123	515.373	-0.784078	0.277156	-2.82901	0.00466924	0.0372815
RHPN2	621.337	-0.78121	0.27522	-2.8385	0.00453266	0.0366066
HSD11B2	502.676	-0.780877	0.280285	-2.78601	0.00533613	0.0409292
IRS2	1077.59	-0.780145	0.250895	-3.10945	0.00187434	0.0201523
P3H3	830.475	-0.779905	0.263895	-2.95536	0.00312304	0.0283022
SRRM2	17706.6	-0.779279	0.234699	-3.32034	0.000899083	0.011755
FBN3	1851.89	-0.778968	0.235008	-3.31464	0.000917612	0.0119167
MYH14	861.559	-0.778829	0.272449	-2.85862	0.00425484	0.0350653
MXRA7	496.175	-0.777674	0.276804	-2.80947	0.00496229	0.0388069
POFUT1	1453.48	-0.775492	0.246435	-3.14685	0.00165041	0.018416
RFX5	943.686	-0.773443	0.255359	-3.02884	0.00245492	0.0242562
DPYSL3	17065	-0.772926	0.226134	-3.418	0.00063082	0.00921262
ATXN7L1	641.897	-0.772053	0.262304	-2.94335	0.00324683	0.0289802
OGT	3654.5	-0.771936	0.281848	-2.73884	0.00616564	0.0453538
MIR600HG	636.936	-0.769913	0.270935	-2.84169	0.00448746	0.0363219
GSN	726.632	-0.769016	0.255597	-3.0087	0.00262367	0.0252672
PLXNA1	3196.77	-0.768117	0.270276	-2.84197	0.00448359	0.0363219
COL18A1	6968.26	-0.76756	0.276104	-2.77996	0.00543648	0.0414402
PNPLA2	1188.99	-0.765355	0.25062	-3.05385	0.00225927	0.0229905
TMEM161A	701.522	-0.76185	0.265242	-2.87228	0.00407522	0.0340355
DZIP1	1024.44	-0.761219	0.253515	-3.00265	0.00267638	0.0254527
KXD1	1685.59	-0.760912	0.246559	-3.08612	0.00202786	0.0212236
ACADVL	1435.28	-0.759837	0.238587	-3.18473	0.00144888	0.0169216
TUB	1174.54	-0.758456	0.245309	-3.09184	0.00198922	0.0209366
PTK7	3419.7	-0.753601	0.230332	-3.27181	0.00106861	0.0134013
DELE1	1128.36	-0.753153	0.265823	-2.83328	0.00460725	0.0370009
SLC44A2	2271.28	-0.751058	0.250067	-3.00343	0.00266956	0.0254484
ZNF687	1552.27	-0.749264	0.240291	-3.11816	0.00181984	0.0197659
ARFGEF3	1667.95	-0.747941	0.244993	-3.05291	0.00226632	0.0230044
DIP2A	735.85	-0.745846	0.257628	-2.89505	0.00379093	0.0323028
NDUFA13	1657.13	-0.745631	0.240368	-3.10203	0.00192195	0.0205124
PRRC2B	6815.19	-0.745513	0.248057	-3.00541	0.00265224	0.0253691
LRP1	7621.8	-0.745345	0.2491	-2.99215	0.00277019	0.0260502
AGBL5	1049.78	-0.744546	0.261679	-2.84527	0.00443737	0.036061
ZNF331	1137.2	-0.744327	0.247761	-3.00421	0.00266268	0.0254131
PHF8	870.617	-0.743614	0.275327	-2.70083	0.00691658	0.0493772
IGSF3	1321.86	-0.737444	0.262294	-2.81151	0.00493088	0.0386369
TM7SF2	809.131	-0.73654	0.27176	-2.71026	0.00672302	0.04845
NADSYN1	632.394	-0.732199	0.264932	-2.76372	0.00571463	0.0430596
TRAPPC1	811.534	-0.731956	0.253135	-2.89156	0.00383336	0.0326121
NUMA1	2142.63	-0.731676	0.239881	-3.05017	0.00228715	0.0231318
ZFC3H1	1203.29	-0.730008	0.262297	-2.78314	0.00538356	0.0411743
RPLP2	6922.71	-0.726593	0.24824	-2.92698	0.00342274	0.0300303
DUSP22	705.013	-0.726017	0.259405	-2.79878	0.00512966	0.0396884
LPCAT4	774.509	-0.723886	0.259214	-2.79262	0.00522837	0.0402766
NLGN4Y	1500.69	-0.723311	0.247859	-2.91824	0.00352015	0.0306827
PHGDH	9443.08	-0.718344	0.249809	-2.87558	0.0040329	0.0338234
PLCG1	3489.2	-0.716144	0.228959	-3.12782	0.00176106	0.0192441
ATXN2L	3677.84	-0.714329	0.243345	-2.93546	0.00333056	0.0293624
AGO2	3609.1	-0.713581	0.236336	-3.01934	0.00253323	0.0247392
SNRPA	2462.08	-0.712984	0.234052	-3.04626	0.00231704	0.0232826
CCDC124	974.953	-0.709283	0.258528	-2.74355	0.00607792	0.0448738
PRKCZ	639.502	-0.70827	0.262156	-2.70172	0.00689826	0.0492822
PYGO2	875.22	-0.706379	0.253164	-2.7902	0.00526748	0.0405192
ANKRD52	1628.03	-0.705982	0.25851	-2.73097	0.00631483	0.0461748
TENT4A	930.022	-0.705408	0.256516	-2.74995	0.00596036	0.0442101
WNK1	4552.37	-0.704845	0.254615	-2.76828	0.00563532	0.04257
CHST6	674.964	-0.700756	0.25974	-2.69791	0.00697756	0.0495909
MAVS	1671.68	-0.700687	0.249911	-2.80374	0.00505129	0.0393488
MINK1	1554.68	-0.698138	0.248337	-2.81125	0.00493488	0.0386493
CTNNBIP1	1042.09	-0.697715	0.248155	-2.81161	0.0049295	0.0386369
NYNRIN	1220.02	-0.697127	0.246979	-2.82261	0.00476342	0.0378444
PFKM	1732.68	-0.696791	0.239869	-2.90489	0.00367386	0.0315429
ADCY1	1021.65	-0.6909	0.246144	-2.80689	0.00500227	0.0390241
C11orf95	1232.68	-0.687949	0.244414	-2.81469	0.00488243	0.03838
RPL13A	38501.6	-0.686974	0.242496	-2.83293	0.00461231	0.0370101
TMEM94	1135.47	-0.683325	0.243349	-2.808	0.00498495	0.038927
PPP6R2	1072.06	-0.667664	0.247596	-2.69659	0.00700534	0.0497221
CAD	4562.47	-0.663938	0.230688	-2.87808	0.00400101	0.033662
SUGP2	3106.86	-0.652464	0.239865	-2.72013	0.00652556	0.0473044
MEX3A	1854.9	-0.651527	0.239402	-2.72147	0.00649922	0.0471562
GPR176	5638.83	-0.637423	0.225016	-2.83279	0.00461439	0.0370101
SYMPK	2190.5	-0.635144	0.232722	-2.7292	0.00634878	0.0463595
SNRNP200	9831.55	-0.609257	0.225599	-2.70062	0.00692114	0.0493877
SREBF2	6719.45	-0.603782	0.223981	-2.69568	0.00702449	0.0498051
G3BP1	11784.6	0.602208	0.222643	2.70482	0.00683419	0.049052
HMGB1	14926.8	0.612905	0.224937	2.72478	0.00643441	0.0468776
NES	7442.08	0.625519	0.224791	2.78267	0.00539134	0.0411944
AGFG1	2703.09	0.627806	0.22974	2.73268	0.00628213	0.0459989
TMEM167A	6277.42	0.631125	0.230337	2.74	0.00614385	0.0452352
SP3	2655.85	0.641701	0.230672	2.78188	0.0054045	0.0412752
RPS21	4197.88	0.649844	0.239109	2.71777	0.00657234	0.0475356
ZDHHC20	2224.91	0.649989	0.232221	2.79902	0.00512586	0.0396782
ADGRA3	2485.58	0.654825	0.236197	2.77237	0.00556505	0.0421787
ZNF638	3643.69	0.65485	0.237263	2.76002	0.00577981	0.0433947
CSTF2T	1511.51	0.654901	0.240423	2.72396	0.00645043	0.0469301
NPM1	45382.2	0.655837	0.231484	2.83319	0.00460861	0.0370009
DYNLL1	3385.01	0.655918	0.23091	2.84057	0.00450325	0.0364296
DDX47	1658.33	0.65768	0.239111	2.75052	0.00595	0.0441744
ATP5PB	2938.68	0.662179	0.230437	2.87357	0.00405858	0.0339613
HIF1A	4209.67	0.663241	0.23683	2.8005	0.00510239	0.039553
POMP	2028.58	0.667634	0.233764	2.85602	0.00428991	0.035239
PITPNB	1769.73	0.668506	0.2418	2.76471	0.00569734	0.0429775
SUB1	3314.62	0.668937	0.229177	2.91886	0.00351311	0.0306602
BLM	1273.24	0.669412	0.241262	2.77462	0.00552656	0.0420066
TMPO	5670.15	0.670452	0.22893	2.92863	0.00340458	0.0299202
SMC3	3764.61	0.670587	0.235975	2.84177	0.00448639	0.0363219
GNPDA1	2431.7	0.673677	0.231653	2.90813	0.00363596	0.0313653
B3GNT2	1370.23	0.674467	0.239312	2.81836	0.00482703	0.0381903
VIM	3312.87	0.675057	0.246945	2.73364	0.00626393	0.0459288
ARPC2	3998.59	0.677975	0.226931	2.98759	0.00281189	0.0263957
CDC73	1554.32	0.678158	0.24184	2.80416	0.00504484	0.0393177
ZBED5	1597.82	0.678577	0.238468	2.84556	0.00443329	0.036061
ECD	1208.76	0.679192	0.243776	2.78613	0.00533409	0.0409292
SRSF10	4679.04	0.680042	0.233561	2.91163	0.0035955	0.0311188
PITPNC1	1060.7	0.68135	0.247219	2.75606	0.00585026	0.0437387
HSPD1	29042.3	0.681442	0.247552	2.75273	0.00591012	0.0440113
UBE2L3	4030.93	0.682827	0.247329	2.7608	0.00576598	0.0433316
RAC1	7655.75	0.683812	0.227973	2.99953	0.00270398	0.0256388
SBNO1	1851.04	0.68394	0.251238	2.72228	0.00648335	0.0470838
PPM1B	3789.6	0.684647	0.230547	2.96966	0.00298128	0.0274694
AIDA	2816.74	0.684898	0.239124	2.8642	0.00418069	0.0345944
SAR1A	2301.7	0.686861	0.237965	2.88639	0.00389687	0.0329943
CDV3	4558	0.687716	0.239644	2.86974	0.00410812	0.0342208
ATP2B1	1037.78	0.688216	0.246218	2.79515	0.00518752	0.0400391
GLRX3	2293.04	0.689273	0.236918	2.90934	0.00362196	0.0312801
TOMM22	1572.39	0.690752	0.250686	2.75545	0.00586113	0.0437907
POLD3	992.091	0.690921	0.250599	2.75708	0.00583198	0.0436429
PTPN2	980.541	0.691209	0.249171	2.77404	0.00553651	0.0420422
GCNT2	3028.28	0.691443	0.22878	3.0223	0.00250858	0.0245585
CLINT1	2642.11	0.691501	0.234759	2.94558	0.00322347	0.0288966
TIMMDC1	1458.22	0.691738	0.243005	2.8466	0.00441886	0.0359837
ATP2A3	1677.45	0.692225	0.237686	2.91235	0.00358724	0.0310783
MRPL13	890.22	0.693287	0.252608	2.74451	0.00606008	0.0447628
TXN	3089.68	0.693294	0.241241	2.87387	0.0040548	0.0339537
SPDL1	1473.5	0.693642	0.251277	2.76047	0.00577191	0.0433558
FCF1	1175.9	0.694194	0.24587	2.82342	0.00475141	0.0377973
CXXC5	2802.6	0.694773	0.236802	2.93398	0.00334645	0.0294743
TTK	1731.17	0.695518	0.248222	2.802	0.00507873	0.039473
IPO11	915.391	0.695831	0.258145	2.6955	0.00702822	0.0498051
SEPTIN7	3390.2	0.69617	0.246164	2.82808	0.00468286	0.0373716
CMTM6	2256.2	0.696565	0.245327	2.83934	0.00452071	0.0365523
RESF1	2821.82	0.697397	0.236164	2.95302	0.00314682	0.0284854
CUL3	2808.41	0.697499	0.243673	2.86243	0.00420401	0.0347298
LSM3	1056.66	0.697933	0.245903	2.83824	0.00453628	0.0366066
NAP1L3	2059.55	0.699121	0.253165	2.76153	0.00575318	0.0432698
ZWILCH	1895.3	0.699523	0.240459	2.90912	0.00362446	0.0312848
RANBP2	6705.14	0.70105	0.225898	3.10339	0.00191318	0.0204324
BCLAF1	5397.51	0.701147	0.236001	2.97094	0.00296888	0.0273709
ARF4	3021.03	0.701645	0.229782	3.05353	0.00226165	0.0229905
MID1	1113.43	0.704248	0.245255	2.87149	0.00408539	0.0340669
TARDBP	6666.48	0.705414	0.231124	3.0521	0.00227246	0.0230522
KPNA4	2733.69	0.706117	0.247011	2.85865	0.00425452	0.0350653
YWHAG	9793.59	0.706287	0.222428	3.17535	0.00149654	0.0173492
MASTL	1448.61	0.706458	0.243216	2.90465	0.00367666	0.0315429
CCND1	2999.42	0.706607	0.231227	3.0559	0.00224383	0.0228633
CBLL1	820.595	0.706712	0.261537	2.70215	0.00688935	0.0492603
PSMA6	2697.08	0.707378	0.233916	3.02408	0.00249395	0.0244753
MRS2	2879.58	0.707795	0.262332	2.69809	0.00697382	0.0495909
SELENOF	2004	0.707813	0.253079	2.79681	0.00516098	0.0398921
TPM3	12879.5	0.707956	0.224847	3.14861	0.00164051	0.0183675
CCDC47	2498.71	0.709117	0.238627	2.97165	0.00296204	0.0273709
CEBPZ	4151.66	0.70927	0.247501	2.86573	0.00416053	0.0344776
RBM7	1205.35	0.710337	0.252521	2.81299	0.00490839	0.0385552
FASTKD1	1086.58	0.710531	0.244674	2.90398	0.00368447	0.0315639
KIF20B	1989.48	0.711668	0.234519	3.03458	0.00240871	0.0239477
MESD	1337.34	0.711984	0.264008	2.69683	0.00700032	0.0497085
CENPU	2271.9	0.712281	0.235617	3.02305	0.00250242	0.0245133
TDG	1829.16	0.712939	0.254749	2.7986	0.00513252	0.0396913
GUF1	1547.65	0.714134	0.264598	2.69894	0.00695612	0.0495488
VCL	12432.1	0.714923	0.233231	3.06531	0.00217446	0.0224428
YWHAZ	17360	0.716433	0.24302	2.94804	0.00319793	0.0288012
C6orf62	2599.05	0.716466	0.236971	3.02344	0.00249919	0.0244967
DNAJC10	3706.39	0.716883	0.22763	3.14934	0.00163642	0.0183474
CRIM1	851.133	0.716953	0.251263	2.8534	0.00432542	0.0354396
CCT6A	9559.49	0.717642	0.250237	2.86785	0.00413268	0.0343315
ZNF146	3803.72	0.717723	0.247054	2.90512	0.00367107	0.0315429
SF3B6	1176	0.717827	0.259497	2.76622	0.00567098	0.0427989
ZNF649	1522.88	0.719294	0.266053	2.70357	0.00685988	0.0491653
SMG8	783.992	0.719306	0.261057	2.75536	0.0058627	0.0437907
PSMD7	3526.48	0.719704	0.240181	2.9965	0.00273094	0.0257779
PRPF3	1202.23	0.7218	0.263818	2.73598	0.00621947	0.0456656
TCP1	8185.74	0.72311	0.224316	3.22363	0.00126579	0.0152515
CNST	686.662	0.724624	0.266013	2.72402	0.00644929	0.0469301
PSMA2	4174.8	0.72547	0.229749	3.15766	0.00159039	0.0180084
USP14	3329.13	0.725918	0.229965	3.15665	0.00159593	0.0180199
PTP4A3	1094.82	0.726503	0.264612	2.74554	0.00604116	0.0446437
MRPS30	1467.41	0.727613	0.262639	2.77039	0.0055989	0.0423549
UBE2N	3234.96	0.728998	0.24658	2.95644	0.00311213	0.0282231
RAD18	754.991	0.730191	0.256243	2.84961	0.00437735	0.0357185
NET1	2714.36	0.733127	0.232954	3.14709	0.00164907	0.018416
SELENOI	2590.59	0.734748	0.257225	2.85644	0.0042842	0.0352283
ZW10	868.862	0.735364	0.26481	2.77695	0.00548714	0.0417467
SYNCRIP	9092.14	0.736571	0.23198	3.17514	0.00149762	0.0173492
TAF7	3229.8	0.738313	0.231036	3.19566	0.00139511	0.0164257
SLC38A9	639.425	0.738785	0.271729	2.71883	0.00655135	0.0474068
COPS8	1284.07	0.739099	0.244104	3.0278	0.00246342	0.0242856
EXOSC9	1124.93	0.739349	0.253305	2.91881	0.00351373	0.0306602
TAF11	1029.5	0.739924	0.246001	3.00781	0.00263135	0.0253107
HELLS	2169.91	0.740243	0.246197	3.00671	0.00264093	0.0253266
BTBD10	596.954	0.740907	0.270879	2.7352	0.00623423	0.045753
POLR2K	712.384	0.742144	0.273514	2.71337	0.00666024	0.048041
SC5D	2875.78	0.742979	0.22934	3.23964	0.0011968	0.014598
YTHDC1	4343.58	0.743907	0.276069	2.69464	0.00704654	0.0498686
SHLD2	961.98	0.74392	0.253693	2.93236	0.00336399	0.0295961
LAP3	1558.02	0.74436	0.256291	2.90436	0.00368003	0.0315429
RPL7L1	4500.65	0.744374	0.247513	3.00741	0.00263483	0.0253266
FAM135A	1088.26	0.744378	0.2553	2.9157	0.00354897	0.0308665
EIF3M	4181.29	0.74441	0.237332	3.13658	0.00170934	0.0188736
UTP6	1813.01	0.747353	0.25918	2.88353	0.0039325	0.0332431
SPRY2	927.44	0.747444	0.272156	2.74638	0.00602567	0.0445911
PBDC1	627.303	0.747706	0.269598	2.77341	0.00554719	0.0420833
EIF4G2	25369.5	0.7479	0.224991	3.32414	0.000886926	0.0116629
RRAGC	503.789	0.748491	0.270901	2.76296	0.00572792	0.0431064
SPRED1	1868.48	0.749919	0.254616	2.94529	0.0032265	0.0288966
CALM2	7950.57	0.750087	0.25285	2.96653	0.00301181	0.0276868
SUPT4H1	880.392	0.750389	0.26634	2.81741	0.00484131	0.0382729
MRPL3	3838.71	0.750506	0.237519	3.15978	0.00157889	0.0179459
ATG3	887.336	0.750668	0.271624	2.76363	0.0057163	0.0430596
FAR1	2585.78	0.75198	0.267171	2.81461	0.00488368	0.03838
MAPK1IP1L	2640.05	0.752142	0.236696	3.17767	0.00148466	0.0172512
GTPBP4	2691.73	0.753152	0.244556	3.07967	0.00207233	0.0215979
NOL8	850.052	0.753425	0.261825	2.87759	0.00400726	0.0336791
ZBTB24	750.464	0.755152	0.259377	2.91141	0.003598	0.0311236
TBCA	2154.92	0.755611	0.233828	3.23149	0.00123148	0.0148942
AZIN1	8974.65	0.755682	0.224048	3.37286	0.000743924	0.0103174
LRRFIP1	1933.47	0.756933	0.245277	3.08604	0.00202844	0.0212236
DCUN1D5	1914.03	0.758892	0.236179	3.21321	0.00131261	0.0156621
CCNYL1	1108.45	0.760378	0.255912	2.97125	0.00296588	0.0273709
TRAM1	2321.13	0.76133	0.232451	3.27523	0.00105577	0.0132507
PPP2R5E	1582.59	0.762743	0.269607	2.82909	0.00466803	0.0372815
RND3	1162.82	0.763078	0.276162	2.76315	0.00572462	0.0431019
DCUN1D4	1150.21	0.764226	0.260252	2.93648	0.00331962	0.0293479
EIF4E	3068.7	0.765725	0.255444	2.99763	0.0027209	0.0257382
TOR1A	997.273	0.765926	0.256511	2.98594	0.00282711	0.026493
FAM133B	1008.99	0.766063	0.25508	3.00323	0.00267131	0.0254499
CAPZA1	2887.21	0.766071	0.232518	3.29467	0.000985385	0.0125446
TIMM21	614.319	0.766164	0.272163	2.81509	0.00487632	0.03838
RFC3	1546.29	0.766314	0.25463	3.00952	0.0026166	0.0252448
CARNMT1	1138.44	0.767744	0.256543	2.99265	0.00276571	0.0260346
YWHAB	8295.51	0.76855	0.233523	3.29112	0.000997909	0.0126637
LRRC8B	1369.94	0.768647	0.242711	3.16692	0.00154062	0.0176574
MBOAT1	419.807	0.77082	0.281242	2.74078	0.0061294	0.0451496
ASF1A	869.446	0.771038	0.260332	2.96175	0.00305892	0.0279567
MRPL30	1897.7	0.771324	0.244177	3.15888	0.00158379	0.0179717
HOMER1	1573.52	0.771772	0.23787	3.24451	0.00117654	0.0144154
SRBD1	805.743	0.771951	0.283409	2.72381	0.00645341	0.0469304
PRR13	2097.41	0.772252	0.233475	3.30764	0.000940864	0.0121325
ARL4A	633.48	0.772428	0.283769	2.72203	0.00648829	0.0470983
LRP6	4230.51	0.772713	0.272284	2.83789	0.00454124	0.0366072
IMPA1	809.141	0.772745	0.283156	2.72904	0.00635182	0.0463605
MAPRE1	5053.81	0.773226	0.227497	3.39883	0.00067674	0.00970187
UQCRFS1	3065.15	0.773769	0.255181	3.03223	0.00242755	0.0240602
JAKMIP2	626.56	0.776535	0.26928	2.88375	0.00392973	0.0332373
TOMM5	1362.6	0.776613	0.250441	3.10098	0.00192883	0.0205446
TUBA4A	1345.49	0.776864	0.267481	2.90437	0.00367998	0.0315429
ZCCHC9	596.481	0.7774	0.268719	2.89299	0.00381594	0.0324812
GPN1	1146.82	0.777451	0.245088	3.17213	0.00151327	0.0174819
PSMA3	2497.28	0.777477	0.232401	3.34541	0.000821618	0.0110126
MRPS22	680.406	0.777961	0.270012	2.88121	0.00396147	0.0333645
RNF20	1841.83	0.778156	0.240241	3.23906	0.00119924	0.0146027
PDHX	1076.21	0.778479	0.247387	3.14681	0.0016506	0.018416
RNF13	633.288	0.778521	0.260974	2.98314	0.00285308	0.0266415
SMARCAD1	2382.95	0.778993	0.230919	3.37345	0.000742317	0.0103041
COPS4	835.227	0.779538	0.262759	2.96675	0.00300967	0.0276831
DPM1	856.48	0.780227	0.253852	3.07355	0.00211527	0.0219738
EZR	8863.15	0.780661	0.245409	3.18106	0.00146739	0.0171003
CYLD	533.349	0.781712	0.284548	2.74721	0.00601052	0.0444996
NCL	33188.8	0.781892	0.257314	3.03868	0.00237621	0.0236687
C21orf91	944.402	0.782086	0.265617	2.94441	0.00323573	0.0289296
ARFIP1	1012.84	0.782103	0.257266	3.04006	0.00236534	0.0235752
CMTR2	703.421	0.78234	0.289279	2.70445	0.00684184	0.0490849
TRIM59	995.469	0.78249	0.284947	2.74609	0.00603102	0.0445917
SLC25A46	804.445	0.783109	0.264414	2.96167	0.00305971	0.0279567
FIGNL1	667.66	0.783768	0.29011	2.70162	0.00690019	0.0492822
KAT14	815.715	0.783942	0.261014	3.00345	0.00266938	0.0254484
CNOT7	2931.84	0.785023	0.231239	3.39486	0.000686648	0.0097777
ZNHIT6	588.899	0.785625	0.266966	2.94279	0.00325274	0.0290005
TMX1	3072.73	0.786712	0.232207	3.38797	0.00070411	0.0099546
GALNT1	2491.2	0.786731	0.237279	3.31563	0.000914353	0.011888
PHF5A	1163.74	0.788	0.247655	3.18184	0.0014634	0.0170663
AMOTL2	963.6	0.788865	0.279716	2.82024	0.00479875	0.0380589
TOR1AIP2	924.816	0.789105	0.257428	3.06534	0.00217421	0.0224428
MTRR	999.991	0.789226	0.265345	2.97434	0.00293617	0.0272106
GMFB	2977.62	0.791676	0.24396	3.24511	0.00117407	0.014396
MCM10	1353.72	0.792127	0.271561	2.91694	0.0035348	0.0307769
RUNX1T1	550.571	0.792232	0.281236	2.81696	0.004848	0.0382879
PSMA4	3701.34	0.792642	0.232373	3.41108	0.000647072	0.00939843
CSE1L	10925.7	0.794366	0.232843	3.41159	0.000645854	0.00938927
MTPAP	996.384	0.79465	0.287162	2.76726	0.00565299	0.0426833
DTD2	472.402	0.794663	0.288528	2.7542	0.00588364	0.0438855
HSP90AA1	43903.6	0.795751	0.236874	3.35938	0.000781185	0.0106591
AMOTL1	1868.32	0.796472	0.279679	2.84781	0.00440216	0.0358843
NOP10	1398.07	0.797376	0.261425	3.05011	0.00228756	0.0231318
CEP55	635.928	0.798325	0.265503	3.00684	0.00263978	0.0253266
GMNN	1497.1	0.799167	0.270533	2.95405	0.00313636	0.0284068
JAGN1	593.04	0.800376	0.279092	2.86778	0.00413357	0.0343315
POLR3C	664.101	0.801399	0.272972	2.93583	0.00332654	0.0293624
OSTC	2333.01	0.80147	0.238677	3.35797	0.000785183	0.0106856
NUDT15	1985.76	0.802836	0.251196	3.19605	0.00139323	0.0164214
COPS3	1833.19	0.804696	0.272008	2.95836	0.00309284	0.0281242
COPS5	1127.79	0.804733	0.253905	3.16942	0.00152742	0.0175945
USP10	4916.23	0.805521	0.239076	3.36931	0.000753578	0.0103871
PPWD1	809.224	0.80594	0.254327	3.16891	0.00153013	0.017613
PNPT1	1313.14	0.806146	0.252617	3.19118	0.00141691	0.0166334
TRUB1	891.595	0.806379	0.260991	3.08968	0.0020037	0.021006
SNRPD1	2730.34	0.807236	0.23552	3.42746	0.000609265	0.00900483
CBX3	5634.79	0.808552	0.228978	3.53113	0.000413782	0.0067528
OGFOD1	1777.73	0.809073	0.269248	3.00493	0.00265638	0.0253834
SPATS2L	4020.33	0.809512	0.290499	2.78662	0.00532602	0.0408909
MMADHC	2663.46	0.810006	0.232701	3.48089	0.000499754	0.00776844
ZNF627	416.27	0.810201	0.297099	2.72704	0.00639059	0.0466008
TGS1	1442.06	0.810524	0.245324	3.3039	0.000953515	0.0122168
RINT1	461.513	0.810625	0.291593	2.77999	0.00543611	0.0414402
ODR4	466.111	0.811623	0.278659	2.9126	0.00358436	0.0310728
MGAT2	925.411	0.812343	0.268396	3.02666	0.00247276	0.0243421
PPP2R1B	2994.44	0.81245	0.276683	2.9364	0.00332047	0.0293479
TYW1	593.231	0.812796	0.282348	2.8787	0.00399313	0.0336134
PRNP	525.649	0.813336	0.271225	2.99875	0.00271089	0.0256891
ESF1	1130.6	0.814248	0.245061	3.32264	0.000891705	0.0116951
MDFI	999.068	0.814366	0.280923	2.89889	0.00374481	0.0319951
CENPK	741.616	0.815448	0.299332	2.72423	0.00644522	0.0469301
CCAR1	3888.48	0.815535	0.257645	3.16534	0.00154902	0.0177156
EXO1	823.472	0.816223	0.257217	3.17328	0.00150726	0.0174251
TTN	1132.74	0.816477	0.295872	2.75956	0.00578792	0.0434149
COMMD7	1287.99	0.817195	0.271119	3.01416	0.00257693	0.0250284
DIABLO	477.364	0.818386	0.279461	2.92844	0.00340665	0.029922
PPIF	2211.87	0.81881	0.236574	3.46112	0.000537929	0.00817353
CADM1	514.853	0.8193	0.273373	2.99701	0.00272645	0.0257602
TSNAX	657.516	0.820332	0.263762	3.11012	0.00187013	0.0201206
FBXL3	406.51	0.820507	0.297883	2.75446	0.00587891	0.0438708
WAC-AS1	595.032	0.820618	0.278569	2.94584	0.00322079	0.0288966
STK17A	459.828	0.821948	0.291975	2.81513	0.0048757	0.03838
FSCN1	11614.8	0.822313	0.266053	3.09078	0.00199629	0.0209833
PTPN12	3007.85	0.82281	0.229094	3.59159	0.000328666	0.00571392
ETV5	1011.76	0.823397	0.269328	3.05723	0.00223393	0.0228061
PLAA	1685.32	0.823525	0.260795	3.15775	0.00158991	0.0180084
C11orf58	4438.24	0.823546	0.247505	3.32739	0.000876644	0.0115658
TCEAL9	867.672	0.823873	0.294099	2.80135	0.005089	0.0394886
PTP4A1	2938.6	0.823943	0.239526	3.43989	0.000581948	0.0086772
RNF138	2176.84	0.825748	0.249414	3.31075	0.000930455	0.0120274
TOR1AIP1	682.864	0.826074	0.280052	2.94971	0.0031807	0.0286945
DLD	2134.82	0.827885	0.232775	3.55658	0.000375708	0.00633863
SACS	3142.8	0.828484	0.27952	2.96395	0.00303718	0.02784
NOL7	1245.98	0.828765	0.305867	2.70956	0.00673722	0.0485305
PPP2R2A	2245.01	0.830605	0.239784	3.46397	0.000532266	0.00813004
SSB	5245.73	0.83121	0.232139	3.58065	0.000342736	0.00592629
DNAAF2	1086.64	0.831491	0.290249	2.86475	0.00417339	0.0345662
ATP6V1C1	1762.41	0.832118	0.28303	2.94003	0.00328177	0.0291455
GNL2	2431.25	0.83268	0.24352	3.41936	0.000627691	0.00917531
SELENOT	1651.64	0.833827	0.236522	3.52536	0.000422901	0.00686766
MRPL35	1088.84	0.834259	0.250654	3.32833	0.000873688	0.0115363
CADPS	331.368	0.836024	0.295286	2.83124	0.00463683	0.0371155
CCNC	2543.09	0.836332	0.240801	3.47313	0.000514427	0.00796135
ATMIN	2262.75	0.836671	0.277211	3.01818	0.00254301	0.0247894
MDFIC	320.553	0.837052	0.31005	2.69973	0.00693955	0.049497
GSKIP	928.091	0.837562	0.28062	2.98469	0.0028387	0.0265538
PIM1	1888.85	0.838032	0.235132	3.56408	0.000365129	0.00620602
PLPBP	837.901	0.840281	0.259137	3.24262	0.00118438	0.0144985
GRM4	1076.69	0.840295	0.289865	2.89892	0.00374453	0.0319951
ZNF93	972.293	0.840357	0.262093	3.20633	0.0013444	0.0159817
CBWD2	850.244	0.840712	0.271824	3.09285	0.00198243	0.0208927
THAP1	292.41	0.841457	0.305086	2.7581	0.00581387	0.0435481
AK4	4747.76	0.841534	0.291142	2.89046	0.00384676	0.0326844
GABPB1	676.516	0.841773	0.260989	3.22533	0.00125829	0.0151726
ADAM19	792.119	0.842392	0.259057	3.25176	0.00114693	0.0141392
TAF3	433.745	0.842618	0.30568	2.75654	0.00584172	0.0436953
REXO2	1247.54	0.842963	0.267181	3.15503	0.00160482	0.0180692
RIOK1	703.952	0.843095	0.286217	2.94565	0.00322277	0.0288966
DRG1	1714.22	0.843097	0.251821	3.348	0.000813962	0.0109459
SUMO1	4006.6	0.843276	0.227934	3.69965	0.000215898	0.00424082
ARL2BP	600.769	0.843332	0.266234	3.16763	0.00153687	0.0176317
STIL	1096.54	0.843608	0.244889	3.44486	0.00057136	0.00857147
SLF2	1008.13	0.843651	0.246384	3.42412	0.000616783	0.00906564
VAMP7	915.613	0.844221	0.264883	3.18715	0.00143682	0.0168292
WDR43	2947.83	0.845214	0.244899	3.45128	0.000557938	0.00841753
GOLPH3L	863.918	0.845948	0.301924	2.80186	0.00508095	0.039473
TSPYL4	1124.61	0.84622	0.270117	3.1328	0.00173149	0.0190523
ZMAT2	1227.39	0.846686	0.246157	3.43962	0.000582528	0.0086772
RPF1	709.711	0.847556	0.272344	3.11208	0.00185776	0.0200144
DDX10	1170.71	0.847759	0.243295	3.4845	0.000493063	0.00770809
GPATCH2	474.987	0.848018	0.294206	2.88239	0.0039467	0.0332927
NSRP1	527.537	0.848455	0.269792	3.14485	0.00166171	0.0184883
ABCB10	519.205	0.848652	0.282292	3.00629	0.00264458	0.0253464
ZNF131	948.551	0.84875	0.266914	3.17987	0.00147342	0.0171456
RBM18	436.17	0.848917	0.279113	3.04148	0.00235421	0.0235597
RPE	1386.71	0.84978	0.244131	3.48084	0.000499841	0.00776844
MRPL50	957.951	0.850838	0.250396	3.39796	0.000678894	0.00970187
SLC25A32	768.089	0.851092	0.28993	2.93551	0.00333	0.0293624
PRMT6	1447.88	0.851794	0.292406	2.91305	0.00357915	0.0310446
TPMT	717.704	0.852459	0.263199	3.23884	0.00120018	0.0146027
RWDD4	552.748	0.852607	0.279763	3.0476	0.00230675	0.0232084
PTEN	2167.39	0.852838	0.295333	2.88772	0.0038805	0.0328906
SDHAF3	429.036	0.852901	0.306882	2.77924	0.00544855	0.0414926
ENC1	562.479	0.853475	0.304514	2.80274	0.00506704	0.0394331
NSUN2	3357.66	0.853732	0.281393	3.03395	0.00241378	0.0239683
NOP58	3353.34	0.854948	0.283378	3.01699	0.002553	0.0248577
TUBB2B	18557.8	0.856366	0.276823	3.09356	0.00197773	0.0208845
RRP15	1161.26	0.856998	0.244185	3.50963	0.000448731	0.00716937
CCDC58	561.915	0.857796	0.280008	3.06347	0.00218784	0.0224792
ALKBH2	350.598	0.858668	0.307367	2.79363	0.00521204	0.0401702
CSTF1	1294.59	0.859071	0.243436	3.52894	0.000417223	0.00680202
SRSF6	6420.74	0.859996	0.277597	3.09801	0.00194828	0.02068
FOPNL	1672.84	0.860528	0.302541	2.84433	0.00445046	0.0361489
NAA15	3939.69	0.862355	0.227529	3.79009	0.000150595	0.00319953
MRPL47	1021.69	0.862871	0.25081	3.44033	0.000581003	0.0086772
RPL41	12962.9	0.864319	0.306152	2.82317	0.00475512	0.0377973
ARMC10	1480.37	0.864803	0.315477	2.74126	0.00612046	0.0451046
LSM12	2346.23	0.865588	0.278723	3.10555	0.00189927	0.020311
SLC30A6	1224.1	0.865588	0.257928	3.35594	0.000790969	0.0107369
RPL36AL	2086.7	0.866474	0.274429	3.15737	0.001592	0.0180084
PSMC2	2304.06	0.866621	0.274611	3.15581	0.00160052	0.0180335
TDRP	2648.72	0.867258	0.252943	3.42867	0.000606552	0.00898135
PSMC1	1153.57	0.867413	0.27598	3.14303	0.00167207	0.0185518
ZNF124	327.453	0.867571	0.306348	2.83197	0.00462616	0.0370487
SUV39H2	805.424	0.86785	0.262408	3.30726	0.000942146	0.0121392
SRFBP1	423.929	0.868456	0.280561	3.09543	0.0019653	0.0207807
USP1	2133.24	0.868735	0.235028	3.69631	0.000218756	0.00425708
DENR	3108.47	0.869808	0.233397	3.72673	0.000193977	0.00389342
SLC25A17	886.582	0.869867	0.271409	3.20501	0.00135058	0.0160376
COPS9	515.51	0.870318	0.318759	2.73033	0.00632701	0.0462216
DHX29	1691.89	0.871143	0.23714	3.67354	0.00023921	0.00456919
CISD2	716.718	0.871692	0.268891	3.2418	0.00118776	0.0145083
IFNGR1	538.445	0.872253	0.292337	2.98373	0.00284762	0.0266127
C16orf72	1647.99	0.872496	0.24536	3.55599	0.000376557	0.00634462
CMSS1	743.037	0.874545	0.255956	3.41679	0.000633649	0.00924548
TRIML2	702.651	0.875155	0.313859	2.78837	0.00529735	0.0406902
FGF13	1042.8	0.875528	0.303662	2.88323	0.00393617	0.0332566
MED20	991.486	0.876599	0.252394	3.47314	0.000514412	0.00796135
BAG4	1126.95	0.876788	0.247779	3.53859	0.000402266	0.00665305
PPP4R1	2606.7	0.877426	0.230782	3.80197	0.000143552	0.00307857
RSL24D1	2843.93	0.879398	0.238314	3.69008	0.000224186	0.00433109
ZNF614	800.669	0.879613	0.259256	3.39283	0.000691734	0.00981101
C14orf119	1377.71	0.879767	0.24701	3.56166	0.000368517	0.00624369
WDR3	2101.28	0.880002	0.286896	3.06732	0.00215984	0.0223351
ZBTB1	844.562	0.880259	0.273505	3.21844	0.0012889	0.0154833
NT5C3A	483.607	0.881516	0.295831	2.97979	0.00288444	0.0268837
CACYBP	3312.81	0.882544	0.245054	3.60143	0.000316475	0.00556863
CDC37L1	605.906	0.882557	0.265538	3.32366	0.000888437	0.0116732
NIPA1	609.195	0.88365	0.267339	3.30535	0.000948574	0.0121952
UBLCP1	1184.69	0.883682	0.246901	3.57909	0.000344791	0.00594894
AP1AR	898.045	0.884234	0.268202	3.2969	0.000977579	0.0124751
ACTR3	3930.2	0.884441	0.237121	3.72991	0.000191545	0.00386794
MAPK6	4365.6	0.884636	0.234875	3.76641	0.00016561	0.00343185
UTF1	1306.34	0.885234	0.246002	3.59848	0.000320085	0.00561361
FBXO28	1434.42	0.886115	0.238929	3.70869	0.000208335	0.00412973
TMTC3	1429.91	0.886429	0.245242	3.61451	0.000300919	0.00536011
STK33	315.255	0.88648	0.32189	2.75398	0.00588745	0.0438935
GULP1	2746.5	0.886817	0.233596	3.79637	0.00014683	0.00313205
GNG2	496.701	0.887115	0.298543	2.97149	0.00296362	0.0273709
KPNA3	2550.36	0.887116	0.235003	3.77491	0.000160067	0.00333427
SCYL2	1555.89	0.887613	0.239961	3.69899	0.000216456	0.00424333
ACSL3	3107.75	0.889409	0.237646	3.74258	0.000182139	0.00371651
EEF1AKNMT	2082.06	0.889417	0.318914	2.78889	0.00528888	0.0406449
JADE2	1699.43	0.889693	0.305779	2.90959	0.00361901	0.0312714
MAMDC2	517.661	0.890101	0.288923	3.08076	0.00206475	0.0215471
YWHAQ	13089.1	0.89053	0.223605	3.9826	6.81664554835845e-05	0.00179128
SMAD1	538.136	0.89123	0.269688	3.30467	0.00095087	0.0122123
CDC16	2172.27	0.89155	0.265762	3.35469	0.000794544	0.0107687
TWF1	928.38	0.892341	0.312629	2.85431	0.00431304	0.0353926
ZNF267	439.832	0.892554	0.285304	3.12843	0.00175741	0.0192441
PLAU	485.915	0.892594	0.284951	3.13244	0.00173358	0.0190622
EIF2S2	4902.34	0.896151	0.267684	3.34779	0.000814597	0.0109459
DTL	2011.55	0.89649	0.236511	3.79048	0.000150359	0.00319879
STAM2	402.274	0.898075	0.307771	2.918	0.00352282	0.0306892
GGNBP2	1538.42	0.898499	0.298297	3.0121	0.00259448	0.0251377
ADAMTS16	364.278	0.898991	0.298099	3.01575	0.00256348	0.0249281
SLC16A10	466.83	0.899024	0.28867	3.11436	0.00184343	0.0199407
FOXL2NB	203.749	0.899976	0.333544	2.69823	0.00697101	0.0495909
UMPS	1787.56	0.900217	0.257431	3.49693	0.00047065	0.00743776
NUCB2	360.193	0.901077	0.294989	3.05462	0.00225348	0.022947
PWP1	1643.91	0.901151	0.272622	3.3055	0.000948062	0.0121952
MYL12A	2502.6	0.901395	0.234009	3.85197	0.00011717	0.00268583
SDAD1	1598.28	0.902185	0.262758	3.43351	0.000595812	0.00885515
ZNF195	1457.98	0.904011	0.248661	3.63552	0.00027742	0.00505025
NBN	1317.22	0.90409	0.24377	3.70878	0.000208257	0.00412973
CXorf56	567.073	0.904589	0.273094	3.31237	0.000925093	0.0119901
ABCE1	4580.45	0.904924	0.237688	3.8072	0.000140551	0.00303524
PSMC6	2377.37	0.905635	0.232988	3.88704	0.000101473	0.00240897
FAM3C	1632.32	0.906075	0.237458	3.81572	0.000135785	0.00296361
USP16	656.628	0.906245	0.261645	3.46364	0.000532915	0.00813217
PUM3	1805.93	0.90627	0.278503	3.25407	0.00113764	0.0140573
DECR1	244.617	0.906865	0.329629	2.75117	0.00593832	0.0441286
NETO2	510.903	0.907483	0.270515	3.35465	0.000794662	0.0107687
IBTK	2037.56	0.908105	0.289086	3.1413	0.00168201	0.0186412
ATF1	670.248	0.908167	0.273687	3.31827	0.000905762	0.0118134
NUP50	4147.1	0.908369	0.244289	3.71841	0.000200478	0.00401887
DAAM1	870.545	0.909561	0.2553	3.56271	0.000367045	0.00622536
PRPF4	1459.16	0.90958	0.261908	3.47289	0.000514878	0.00796135
PSMD14	2294.19	0.909668	0.251933	3.61076	0.0003053	0.00541976
USP15	754.901	0.909899	0.274171	3.31874	0.000904262	0.0118034
MTERF3	599.757	0.910129	0.265761	3.42461	0.000615678	0.00905772
PHACTR2	1780.27	0.910132	0.27077	3.36127	0.000775839	0.0106217
RCHY1	757.309	0.91082	0.276577	3.29319	0.000990576	0.0126007
DDX21	9987.99	0.911076	0.262659	3.46867	0.000523047	0.00802758
TXNL1	1635.34	0.911819	0.236952	3.84812	0.000119027	0.00270512
ZNF252P	482.86	0.912033	0.287099	3.17672	0.0014895	0.0172949
TSN	3223.84	0.91206	0.24079	3.78778	0.000151997	0.00322076
DDX18	4108.69	0.912314	0.227858	4.00386	6.23160632242849e-05	0.00166492
NOL11	2984	0.91279	0.272371	3.35127	0.000804419	0.0108733
ZDHHC6	669.971	0.912811	0.300146	3.04123	0.00235617	0.0235597
LYRM2	465.87	0.91286	0.303006	3.01268	0.00258952	0.0251048
SEC62	1874.14	0.914481	0.234766	3.89529	9.80810055053138e-05	0.00235052
CLMP	847.202	0.9165	0.320119	2.863	0.00419653	0.034686
TTC26	198.848	0.918148	0.335458	2.737	0.00620024	0.0455664
MSMO1	3474.16	0.918707	0.243685	3.77005	0.000163214	0.00339098
MPP6	1803.63	0.919206	0.324737	2.83061	0.00464587	0.0371507
GLMN	721.947	0.920053	0.267691	3.437	0.000588205	0.00875024
RNF14	500.894	0.920905	0.283102	3.25291	0.00114231	0.0141041
ATP1B1	1243.53	0.921811	0.253793	3.63213	0.000281087	0.00509754
NUFIP1	677.74	0.92231	0.267719	3.44507	0.000570911	0.00857147
LOC102723360	1259.91	0.92484	0.29012	3.18779	0.00143365	0.0168052
MYH2	277.838	0.928224	0.313353	2.96223	0.00305423	0.0279492
DSTN	4957.84	0.928966	0.226192	4.10698	4.00873516819434e-05	0.0011645
MRPS23	1096.39	0.929632	0.274022	3.39255	0.000692461	0.00981101
RPS6KC1	693.218	0.929949	0.276833	3.35924	0.000781572	0.0106591
TIPIN	351.435	0.930512	0.322427	2.88596	0.00390223	0.0330222
CCT2	8865.01	0.931287	0.263545	3.53369	0.000409808	0.00672919
NANOG	3754.3	0.932646	0.265	3.51941	0.000432501	0.00698692
IDH1	11335	0.932694	0.261554	3.56597	0.000362517	0.00617477
LARP4	2553.2	0.932818	0.232095	4.01912	5.84150074125348e-05	0.00158454
EBNA1BP2	2195.93	0.933457	0.313389	2.97859	0.00289575	0.0269421
HCCS	630.029	0.934109	0.328197	2.84618	0.00442469	0.0360128
VRK2	363.004	0.934812	0.314283	2.97443	0.00293532	0.0272106
ZNF271P	536.272	0.935845	0.291546	3.20994	0.00132762	0.0158058
AMD1	6279.85	0.93669	0.318282	2.94296	0.00325094	0.0290005
CCN1	1510.68	0.937318	0.307162	3.05154	0.00227671	0.0230779
ZFP1	303.301	0.938388	0.302678	3.10029	0.00193333	0.0205788
TEK	678.129	0.938533	0.339489	2.76455	0.00570016	0.0429785
TRMT5	854.534	0.938805	0.253426	3.70446	0.000211843	0.00417854
C9orf78	1051.07	0.939419	0.2784	3.37435	0.000739904	0.0102972
PPP3R1	2064.3	0.93957	0.267174	3.5167	0.000436945	0.00704448
TRMT6	660.606	0.939706	0.298771	3.14524	0.00165952	0.0184767
SHQ1	817.178	0.940863	0.259469	3.62611	0.000287728	0.00518852
RWDD1	722.982	0.942099	0.259978	3.62377	0.000290344	0.00521803
BCCIP	2191.12	0.942315	0.244816	3.84907	0.000118568	0.00270512
ZNF92	793.61	0.942497	0.324425	2.90513	0.00367098	0.0315429
RBBP8	1148.8	0.943087	0.291688	3.2332	0.00122413	0.0148397
DCUN1D1	1415	0.94354	0.258423	3.65114	0.000261075	0.00483635
SLC30A1	1083.08	0.943745	0.345568	2.731	0.00631431	0.0461748
ROCK2	1387.82	0.944223	0.255998	3.6884	0.000225669	0.00435448
ANKRD46	577.651	0.944857	0.311893	3.02943	0.00245015	0.024239
EIF1AX	4863.26	0.94502	0.239595	3.94424	8.00525759787833e-05	0.00201413
PARL	1283.2	0.94659	0.255945	3.69842	0.000216947	0.00424776
NANOGP8	685.936	0.946981	0.30988	3.05596	0.00224341	0.0228633
SNUPN	498.029	0.948029	0.277047	3.42191	0.000621839	0.00912316
DHX36	3680.54	0.949903	0.297382	3.19422	0.00140209	0.0164835
CNN1	583.086	0.951124	0.318536	2.98592	0.00282722	0.026493
SSX2IP	808.863	0.952011	0.259246	3.67224	0.000240437	0.00458409
NAA50	6014.03	0.953517	0.227756	4.18658	2.8319458044776e-05	0.00089596
TMEM14C	3261.36	0.956823	0.335538	2.85161	0.00434986	0.0356033
ELOC	1114.36	0.958407	0.251831	3.80575	0.000141374	0.00304822
MRFAP1	8936.97	0.959573	0.250924	3.82415	0.000131223	0.00289979
EOGT	495.494	0.960452	0.272372	3.52625	0.000421494	0.0068578
METAP2	3862.39	0.961524	0.239054	4.0222	5.76559701462549e-05	0.00156906
COA7	1492.55	0.961784	0.337369	2.85084	0.00436045	0.0356535
CHCHD4	402.056	0.962113	0.291878	3.29629	0.000979704	0.0124922
RBM34	1019.56	0.96268	0.274997	3.5007	0.00046404	0.00735904
ANXA2	3551.72	0.963018	0.234178	4.11232	3.91695714012763e-05	0.00114828
NDUFA5	1332.53	0.965092	0.268148	3.5991	0.00031932	0.00561252
TEAD4	1872.18	0.965533	0.338887	2.84913	0.00438394	0.0357541
RPAP3	1203.07	0.966811	0.249112	3.88103	0.000104014	0.00245108
MTMR10	1037.46	0.967978	0.319426	3.03037	0.00244254	0.0241787
PPP4R2	2371.26	0.968038	0.244864	3.95337	7.70579946843294e-05	0.0019667
HAT1	1706.48	0.969373	0.240609	4.02883	5.60560942506438e-05	0.00153621
ALKBH1	426.34	0.970326	0.31829	3.04856	0.00229943	0.0231637
RARS1	2648.86	0.970398	0.2512	3.86305	0.000111981	0.00258917
WDR89	755.502	0.97079	0.326758	2.97097	0.00296858	0.0273709
ACSS2	1044.04	0.971424	0.313807	3.09561	0.00196408	0.0207807
GNAI3	2697.76	0.972116	0.234001	4.15432	3.26259387755951e-05	0.000992885
SNX18	795.296	0.973025	0.25434	3.82569	0.000130408	0.00288977
CETN2	649.784	0.973207	0.28737	3.3866	0.000707635	0.00997871
SMOX	285.246	0.975006	0.307481	3.17094	0.00151944	0.0175279
EMG1	1284.04	0.976508	0.308967	3.16056	0.00157468	0.0179192
WDR75	2485.11	0.979448	0.230629	4.24685	2.16796039877032e-05	0.000724634
HIGD1A	2082.42	0.980544	0.237823	4.12299	3.73982998633437e-05	0.00110856
ALG2	919.848	0.980723	0.262284	3.73916	0.000184634	0.00376263
CEP135	621.519	0.981172	0.262972	3.73109	0.000190653	0.00386067
EAPP	440.773	0.982188	0.284037	3.45796	0.000544281	0.00825829
SMIM15	1044.11	0.983526	0.261563	3.76019	0.000169787	0.0035093
TRMT13	377.358	0.983813	0.288866	3.40577	0.000659772	0.0095309
ERCC6L	1121.3	0.985973	0.247599	3.98213	6.82991273747967e-05	0.00179181
MRPL46	457.156	0.987199	0.307418	3.21126	0.00132156	0.0157454
GPR143	425.993	0.987203	0.351103	2.81172	0.00492781	0.0386369
GGH	787.621	0.987666	0.267161	3.69689	0.000218259	0.00425708
OTUD6B-AS1	455.435	0.987776	0.326195	3.02818	0.0024603	0.0242856
CYCS	4931.24	0.988171	0.252586	3.91221	9.14550103876746e-05	0.00224796
MAD2L1BP	671.796	0.988293	0.290649	3.4003	0.00067312	0.00969619
OSER1	648.397	0.989677	0.274715	3.60256	0.000315094	0.00555059
SPARC	6526.1	0.990248	0.249484	3.96919	7.21177534081015e-05	0.0018644
TFAM	2490.83	0.990607	0.238183	4.15901	3.19625331767162e-05	0.000978286
SEMA6A	9798.74	0.991105	0.329184	3.0108	0.00260563	0.0251718
PPP2CA	5469.7	0.992627	0.239091	4.15166	3.30067812376352e-05	0.00100066
SBDS	638.775	0.994511	0.280364	3.54721	0.000389333	0.00648651
EEF1E1	485.547	0.995099	0.304241	3.27076	0.0010726	0.0134401
POLR1B	2277.41	0.99777	0.325609	3.06432	0.00218168	0.0224448
MRPL44	1426.81	0.998425	0.242375	4.11934	3.79965038426738e-05	0.00112006
LSG1	1650.13	0.999722	0.324747	3.07847	0.00208069	0.0216568
ETF1	5755.23	1.00048	0.25769	3.88248	0.000103398	0.00244377
NRBF2	685.932	1.00116	0.275396	3.63533	0.000277628	0.00505025
RRM2	4226	1.00117	0.322296	3.10638	0.00189394	0.0203029
CENPI	727.932	1.00133	0.269503	3.71549	0.000202814	0.00405045
UTP23	457.408	1.00203	0.308373	3.24941	0.00115643	0.0142125
TRIM6	488.507	1.00264	0.292483	3.42802	0.000607997	0.00899442
TADA2A	745.561	1.00348	0.305433	3.28543	0.00101826	0.0128811
ZNF525	1026.87	1.00355	0.270157	3.7147	0.000203448	0.00405805
MIR12136	16403.5	1.00366	0.227833	4.40526	1.05659191509264e-05	0.000408745
YWHAH	6696.35	1.00561	0.261154	3.85064	0.000117811	0.00269638
MRPS17	619.269	1.00694	0.28851	3.49013	0.000482789	0.0075802
ARL5A	2074.36	1.00725	0.236067	4.26682	1.98278971246914e-05	0.000671166
QTRT2	1369.16	1.00768	0.266342	3.78339	0.000154706	0.00326949
TIMM8A	477.386	1.00854	0.309021	3.26365	0.00109988	0.013686
FASTKD2	1743.27	1.00934	0.23593	4.27813	1.8847400375752e-05	0.00064758
COPS2	2012.65	1.01348	0.256709	3.94798	7.88133005022362e-05	0.00199556
EIF5	6448.55	1.01438	0.250724	4.04581	5.21419901560792e-05	0.00145135
NQO1	938.286	1.01563	0.297474	3.41418	0.000639744	0.0093259
SLF1	747.648	1.01857	0.264352	3.85307	0.000116648	0.00268542
HMGCR	7970.05	1.02079	0.290626	3.51239	0.000444088	0.0071094
C12orf4	286.575	1.02162	0.319158	3.20097	0.00136964	0.0161975
KLF7	728.022	1.02176	0.272915	3.74389	0.00018119	0.00370188
RAB18	1403.84	1.02209	0.296047	3.45246	0.0005555	0.00838868
SHC3	489.377	1.02254	0.301414	3.39246	0.000692672	0.00981101
SLC25A26	917.868	1.02264	0.356665	2.86722	0.00414098	0.034369
SLC16A9	735.001	1.02277	0.266439	3.83866	0.000123709	0.0027838
CRNKL1	1005.98	1.0234	0.256656	3.98745	6.67878532014053e-05	0.0017696
FARS2	298.136	1.02583	0.341782	3.00141	0.00268735	0.0255418
LZTFL1	304.836	1.02607	0.305425	3.35947	0.000780923	0.0106591
ZNF845	625.433	1.02913	0.267716	3.84411	0.000120993	0.00273423
RAI14	5281.89	1.02982	0.252353	4.08088	4.48653793847642e-05	0.00128692
EIF2S1	2046.39	1.03086	0.253362	4.0687	4.72762246786432e-05	0.00133203
SSBP1	3573.52	1.03115	0.36686	2.81073	0.0049429	0.0386932
TM2D2	1042.32	1.03246	0.340865	3.02893	0.0024542	0.0242562
GTF3C6	1028.09	1.03268	0.269261	3.83524	0.000125442	0.00281488
MAK16	1084.53	1.03357	0.279955	3.69192	0.000222566	0.00431023
GCLM	620.541	1.03405	0.309644	3.33946	0.000839407	0.0111947
MPDU1	835.542	1.03457	0.273666	3.78042	0.000156565	0.00329208
FERMT2	3337.04	1.03492	0.227763	4.54386	5.52345347825805e-06	0.000248063
MED18	595.84	1.0365	0.309373	3.35031	0.000807209	0.0108925
DDIAS	867.352	1.03728	0.271189	3.82493	0.000130809	0.00289465
FAM98A	2298.31	1.03732	0.272466	3.80714	0.000140582	0.00303524
LINS1	170.12	1.03905	0.371797	2.79467	0.0051953	0.0400798
MAP9	621.126	1.03927	0.338378	3.07132	0.00213116	0.0220856
WTAP	2274.32	1.04167	0.245904	4.23608	2.27452004220679e-05	0.000753942
RNF25	571.341	1.04325	0.365069	2.85767	0.00426767	0.0351104
DTWD2	494.023	1.04351	0.314079	3.32245	0.000892301	0.0116951
TFB2M	585.148	1.044	0.34068	3.06444	0.00218077	0.0224448
C1orf131	247.149	1.04432	0.323001	3.23319	0.00122418	0.0148397
JUN	673.994	1.04547	0.293395	3.56335	0.000366152	0.0062168
ORC5	581.935	1.04582	0.268531	3.89461	9.83567018559822e-05	0.00235052
DSEL	1405.86	1.04604	0.363901	2.87453	0.00404632	0.0339129
CBWD1	1024.82	1.04825	0.265335	3.95067	7.79318115736348e-05	0.00198267
DCAF13	2463.44	1.04893	0.249677	4.20115	2.65567165595938e-05	0.000847022
ABCA1	794.057	1.04943	0.302249	3.47208	0.000516451	0.00796461
CLN5	291.347	1.0495	0.311092	3.37361	0.000741892	0.0103041
ZNF480	498.172	1.0504	0.274709	3.82369	0.000131469	0.00290122
LTV1	1100.44	1.05091	0.321324	3.27055	0.00107339	0.0134401
TMEM251	582.603	1.0513	0.374299	2.80872	0.00497384	0.0388782
PEA15	2069.5	1.05144	0.385049	2.73066	0.00632071	0.0461967
CHML	3189.78	1.05196	0.228575	4.60224	4.17976825221253e-06	0.000198161
TAGLN2	1544.93	1.05204	0.238046	4.41949	9.89350675818324e-06	0.000386476
FARSB	1637.65	1.05316	0.261606	4.02575	5.67948635820024e-05	0.00155113
SNRPB2	1640.81	1.05421	0.246635	4.27438	1.91671358629335e-05	0.000654345
CUEDC1	212.477	1.0557	0.36464	2.89517	0.00378952	0.0323028
GPR89A	683.755	1.05605	0.33231	3.1779	0.00148347	0.0172499
ZNF721	1230.33	1.05794	0.262961	4.02319	5.74141424094083e-05	0.00156537
FHL2	709.263	1.05801	0.340681	3.10558	0.00189908	0.020311
PDP1	618.672	1.05864	0.304899	3.47208	0.000516443	0.00796461
TTC1	1364.39	1.0603	0.252592	4.19769	2.69648553100191e-05	0.000858202
ZCCHC10	564.004	1.0644	0.273254	3.89526	9.8094757121062e-05	0.00235052
SKA3	1952.31	1.06614	0.250997	4.2476	2.16068482442717e-05	0.000724634
UTP3	1172.45	1.06635	0.29178	3.65464	0.000257548	0.00479167
MOCS2	453.831	1.06664	0.327744	3.2545	0.00113591	0.0140573
UXS1	1333.89	1.06681	0.294357	3.62421	0.000289851	0.00521782
ARSJ	153.648	1.06732	0.387744	2.75265	0.00591151	0.0440113
HSPA5	19796.1	1.06868	0.297159	3.59631	0.000322758	0.00564666
CALD1	5893.73	1.06996	0.2485	4.30566	1.66486379774282e-05	0.000596402
ZNF622	890.105	1.07169	0.273924	3.91237	9.13963195768797e-05	0.00224796
JAZF1	527.865	1.07171	0.273563	3.91762	8.94274198665067e-05	0.00221174
SAR1B	500.924	1.07257	0.274507	3.90724	9.33546515002725e-05	0.00227612
PTRH2	536.824	1.07418	0.34049	3.15481	0.00160604	0.0180702
FOXP4	912.252	1.07758	0.397494	2.71094	0.00670928	0.0483728
ST8SIA3	293.778	1.07781	0.341111	3.15971	0.00157927	0.0179459
CRK	3737.47	1.07795	0.398767	2.70322	0.00686723	0.0491787
RPL22L1	1657.38	1.07872	0.396208	2.72261	0.00647676	0.0470574
CCN2	1971.65	1.07987	0.260178	4.15052	3.31726059930777e-05	0.00100379
AIMP2	1024.52	1.08554	0.330609	3.28344	0.00102547	0.0129455
ATP23	202.548	1.08628	0.356229	3.04938	0.00229317	0.0231478
SKIL	5568.62	1.08673	0.243711	4.45908	8.23116608972629e-06	0.000332935
NOC3L	1141.63	1.09061	0.248663	4.38592	1.15498015828635e-05	0.000439831
LIPT1	183.858	1.09066	0.345055	3.16084	0.00157317	0.0179192
NSDHL	913.572	1.09131	0.392402	2.78109	0.00541766	0.0413362
HSPH1	4995.48	1.09134	0.2849	3.8306	0.000127831	0.00285904
PNP	2249.17	1.09197	0.373168	2.92622	0.00343107	0.0300786
DNAJC2	1388.69	1.09416	0.324178	3.37517	0.000737696	0.0102917
PEX3	329.224	1.09577	0.311764	3.51474	0.000440186	0.0070753
PDCL3	641.523	1.09585	0.28382	3.86108	0.000112889	0.0026064
FAHD1	673.659	1.09811	0.296623	3.70205	0.000213867	0.00420808
CDC42EP3	945.608	1.09834	0.357997	3.06802	0.00215484	0.0223123
DENND10P1	286.485	1.10036	0.395912	2.77931	0.00544753	0.0414926
TRIAP1	1184.06	1.10311	0.245184	4.49909	6.82438960181791e-06	0.00029389
GTF2H1	677.327	1.10828	0.279827	3.96057	7.47699369048383e-05	0.00191749
DDX25	654.916	1.11046	0.272735	4.07155	4.67019906371323e-05	0.00132768
ZBTB2	826.322	1.1106	0.381916	2.90798	0.00363773	0.0313653
S100A10	1420.39	1.11264	0.243072	4.57741	4.70762895624554e-06	0.000217381
EBAG9	314.545	1.1128	0.312716	3.55849	0.000372994	0.00630616
RAP1B	2222.34	1.11337	0.246187	4.52245	6.11293383858294e-06	0.000269543
PUS3	435.651	1.11372	0.284558	3.91386	9.08315377226034e-05	0.00224299
PACRGL	263.943	1.1144	0.332774	3.34882	0.000811577	0.010933
PXN	3582.2	1.11457	0.247105	4.5105	6.46740561095275e-06	0.000282322
HSPA8	53529.4	1.11546	0.276339	4.03657	5.4238854636452e-05	0.00150186
TCEAL8	1614.79	1.11734	0.238977	4.6755	2.93239780878339e-06	0.000149683
CYP51A1	3610.22	1.11916	0.404137	2.76927	0.00561828	0.0424745
SRP19	1066.42	1.11938	0.344479	3.2495	0.00115609	0.0142125
ZNRD1ASP	352.388	1.11968	0.380274	2.94441	0.00323571	0.0289296
ACSL4	2111.44	1.12088	0.239253	4.68493	2.80051260804924e-06	0.000144335
IL6ST	311.422	1.12152	0.309465	3.62407	0.000290006	0.00521782
TGFB1	470.958	1.12201	0.300912	3.72869	0.000192479	0.0038727
EID1	4055.49	1.12213	0.232751	4.82118	1.42711550753795e-06	8.5718137082458e-05
CHAC2	221.373	1.12311	0.381399	2.94472	0.00323252	0.0289296
PSMD12	2296.18	1.12363	0.257894	4.35696	1.31882075054533e-05	0.000488241
ZNF268	769.211	1.12409	0.265213	4.23845	2.25064295764183e-05	0.000747578
RRP36	1589.77	1.12658	0.389806	2.89011	0.00385107	0.0326844
PHAX	1618.33	1.12701	0.262476	4.29377	1.75665813605936e-05	0.000616838
NSG1	1168.7	1.12959	0.261741	4.31569	1.59105723488091e-05	0.00057253
BZW1	9632.73	1.13046	0.244745	4.61894	3.85707334740571e-06	0.000187879
ZNF100	1034.25	1.13064	0.267275	4.23026	2.33416953176588e-05	0.000765771
DPH3	805.431	1.13092	0.336686	3.35899	0.000782282	0.0106591
NDUFAF4	787.875	1.13143	0.335326	3.37412	0.00074053	0.0102972
POLR3B	602.032	1.13224	0.311473	3.63512	0.000277848	0.00505025
ZNF90	1357	1.13311	0.256021	4.42586	9.60609283871507e-06	0.000376168
SYNJ2	603.502	1.13324	0.364498	3.10905	0.00187691	0.0201664
LLPH	711.442	1.13493	0.27606	4.11119	3.93621350733366e-05	0.00115181
RSL1D1	6035.67	1.13572	0.263837	4.30463	1.67265682948464e-05	0.000597853
ACAT2	3862.54	1.13927	0.360949	3.15632	0.00159771	0.0180235
MPHOSPH10	1204.61	1.14004	0.256135	4.45094	8.54951673944864e-06	0.000342345
ARL13B	259.875	1.14136	0.326443	3.49635	0.000471666	0.00744644
KRT18	7464.25	1.1439	0.23235	4.92317	8.51552906777219e-07	5.5305938177153e-05
MAIP1	581.879	1.14485	0.266776	4.29141	1.77543962362801e-05	0.000620705
NCEH1	130.635	1.14545	0.394334	2.90478	0.00367516	0.0315429
SEPHS1	21354.9	1.14664	0.276082	4.15327	3.27764265367162e-05	0.000995568
CGRRF1	256.682	1.14702	0.324413	3.5357	0.000406703	0.0066924
TBPL1	826.962	1.14712	0.32166	3.56626	0.000362108	0.00617439
CLP1	652.765	1.148	0.334413	3.43287	0.000597232	0.008868
FASTKD3	255.283	1.14867	0.333908	3.44009	0.000581513	0.0086772
BCL10	442.316	1.1531	0.287576	4.00973	6.07869361828746e-05	0.001635
PITPNM2	184.032	1.15325	0.368705	3.12783	0.00176099	0.0192441
EIF5B	4974.19	1.15525	0.243694	4.74057	2.13119297265633e-06	0.000116867
TEX10	2976.45	1.15563	0.321357	3.59609	0.00032303	0.00564666
GPR89B	630.337	1.15648	0.384119	3.01074	0.00260611	0.0251718
FOXJ1	289.265	1.15754	0.344871	3.35645	0.000789503	0.0107261
GUCY1A2	120.099	1.15789	0.396372	2.92122	0.00348668	0.0304908
ZFP42	5934.12	1.16035	0.242236	4.79015	1.66656536968328e-06	9.64736047515572e-05
PTPRN	462.603	1.16335	0.316921	3.67077	0.000241819	0.00459398
RMI1	1086.17	1.16497	0.256111	4.5487	5.3977240020751e-06	0.000244304
BRIX1	1512.76	1.16561	0.271105	4.29946	1.71213886030917e-05	0.000607885
RRN3	2403.61	1.16771	0.390206	2.99254	0.00276667	0.0260346
CCDC59	551.523	1.16815	0.27607	4.23136	2.32281193579738e-05	0.000763612
ZNF697	994.322	1.169	0.291088	4.01595	5.9205942596803e-05	0.00159786
CYB5B	3286.85	1.17017	0.329426	3.55217	0.000382072	0.00640378
CDH2	1223.58	1.17061	0.245755	4.76331	1.90438989953545e-06	0.000107895
TEFM	276.549	1.17082	0.316722	3.69668	0.000218437	0.00425708
ASNSD1	1075.87	1.17096	0.254115	4.608	4.06560886847502e-06	0.00019448
ZHX1	157.322	1.17746	0.397574	2.9616	0.00306042	0.0279567
DBF4	1564.22	1.1816	0.249483	4.73619	2.1777558291166e-06	0.000117946
ZBED9	290.707	1.18181	0.305824	3.86435	0.000111385	0.00257913
TWISTNB	1139.84	1.18206	0.250127	4.72583	2.29174109394436e-06	0.000122459
CD83	300.886	1.1872	0.340835	3.48321	0.000495438	0.00772556
MRPL1	652.491	1.19004	0.265063	4.48965	7.13389220769591e-06	0.000302329
FABP5	2890.74	1.19047	0.37008	3.21679	0.00129632	0.0155607
EMILIN1	193.908	1.19204	0.342236	3.48311	0.000495631	0.00772556
ZNF430	262.145	1.19273	0.36932	3.22952	0.00124	0.0149747
NEFH	234.431	1.19274	0.409132	2.91528	0.00355364	0.0308872
ERI1	1202.37	1.19532	0.391994	3.04934	0.00229348	0.0231478
PIK3AP1	120.679	1.19575	0.421707	2.8355	0.00457536	0.0368079
PARM1	268.525	1.19686	0.382697	3.12744	0.00176337	0.0192441
SUSD5	198.693	1.19705	0.369208	3.24221	0.00118605	0.0144985
MME	1085.25	1.19806	0.280378	4.273	1.92858478157311e-05	0.000656994
ARL14EP	677.019	1.20318	0.273357	4.40149	1.07507912715478e-05	0.000412898
THBS1	763.287	1.20319	0.380026	3.16608	0.00154509	0.017696
DNAJA1	6007.58	1.20418	0.292566	4.11594	3.85599276735104e-05	0.00113249
NOL10	1185.73	1.20877	0.275806	4.38267	1.17232180247024e-05	0.000443843
RIOX2	396.903	1.21008	0.31288	3.86754	0.000109938	0.00255673
PDE2A	272.789	1.21098	0.341966	3.54124	0.000398253	0.00659367
NAP1L5	123.107	1.21316	0.400879	3.02624	0.00247612	0.0243602
CASP3	2434.62	1.21445	0.23861	5.08966	3.58709348998497e-07	2.8093623867397e-05
RPP40	308.027	1.21523	0.345168	3.52069	0.000430434	0.00696056
PPP1R3B	2002.2	1.21702	0.384123	3.16832	0.00153324	0.0176231
ZNF765	445.465	1.21784	0.308694	3.94513	7.97558871838051e-05	0.00200987
PNO1	1248.75	1.21905	0.36116	3.37538	0.000737134	0.0102917
RAMAC	435.638	1.2193	0.333224	3.6591	0.000253106	0.00475191
THAP12	1583.01	1.2204	0.241863	5.04584	4.51525321412673e-07	3.32443320747017e-05
TP53RK	669.374	1.22137	0.369809	3.30271	0.000957556	0.0122587
SAMD4A	340.766	1.22263	0.333036	3.67117	0.000241447	0.00459274
YTHDF3	3705.7	1.22557	0.23458	5.22452	1.74610424258241e-07	1.58508565248518e-05
CPEB1	159.243	1.22974	0.377244	3.25981	0.00111486	0.01384
TBC1D15	683.291	1.23673	0.300975	4.10908	3.9724525071126e-05	0.00116029
TDP2	1506.92	1.24471	0.280456	4.43816	9.07302993174969e-06	0.000360597
DNTTIP2	2139.35	1.2468	0.259599	4.80277	1.56482503843041e-06	9.19162119080981e-05
NECTIN3	1566.41	1.25303	0.239955	5.22194	1.77055680239281e-07	1.58922393437247e-05
RPF2	1495.99	1.25549	0.343906	3.65069	0.000261539	0.00483635
IFRD1	1312.68	1.2555	0.416225	3.01641	0.00255786	0.0248885
FOS	210.178	1.25582	0.465598	2.69722	0.00699219	0.0496728
THNSL1	315.852	1.25587	0.451229	2.78322	0.00538223	0.0411743
DNER	380.373	1.2593	0.35212	3.57633	0.000348447	0.00598326
SENP8	147.922	1.26036	0.439497	2.86773	0.00413431	0.0343315
TXNDC9	788.248	1.26056	0.269817	4.6719	2.98429736056215e-06	0.000151365
PLEKHF2	303.647	1.26248	0.330764	3.81687	0.000135157	0.00296361
SBDSP1	316.031	1.2642	0.391699	3.22748	0.00124885	0.0150701
NME7	373.811	1.26504	0.348211	3.63297	0.000280179	0.00508683
NRK	399.857	1.26637	0.326074	3.88368	0.000102887	0.00243529
NOCT	641.186	1.26803	0.263763	4.80747	1.52849634272281e-06	9.11223360734417e-05
ZC3H15	2427.27	1.26986	0.249483	5.08995	3.58162317651925e-07	2.8093623867397e-05
C3orf38	793.244	1.27492	0.257929	4.9429	7.69678486840971e-07	5.16687108582277e-05
UPP1	852.192	1.2751	0.320546	3.97791	6.95239883948799e-05	0.00181798
SHLD2P3	169.297	1.27681	0.361507	3.53192	0.000412551	0.0067465
EIF3J	1974.32	1.27737	0.24649	5.18223	2.1924973862147e-07	1.8934881480839e-05
OTUD6B	1035.66	1.2776	0.297668	4.29204	1.77037090006019e-05	0.00062029
RHOU	468.003	1.28084	0.304535	4.20588	2.60071563129765e-05	0.000834301
TNFSF9	103.862	1.28087	0.424938	3.01425	0.00257613	0.0250284
SH2D4A	148	1.28099	0.374179	3.42346	0.000618295	0.0090795
DDX20	1338.24	1.28673	0.271533	4.73874	2.15052527668684e-06	0.000116867
POLR2G	1830.27	1.2883	0.253576	5.08055	3.76344565764445e-07	2.9188626831158e-05
NIP7	1222.82	1.28891	0.349187	3.69117	0.000223221	0.00431767
ZNF660	611.046	1.29382	0.305926	4.22918	2.34544228146176e-05	0.000767892
CDC42EP2	369.893	1.29439	0.397758	3.25421	0.00113707	0.0140573
ZNF280B	537.085	1.29555	0.435456	2.97515	0.00292842	0.0271703
METTL18	136.484	1.29844	0.396408	3.27552	0.00105468	0.0132474
TNFRSF8	1081.97	1.30109	0.356424	3.65039	0.000261844	0.0048364
RYBP	3452.53	1.30122	0.282737	4.60224	4.17976114448462e-06	0.000198161
IL17RD	3247.28	1.30158	0.231853	5.61381	1.97915199370161e-08	2.37751213559178e-06
BAMBI	794.508	1.30333	0.279027	4.67099	2.99750624155183e-06	0.000151554
TTC39C	1494.29	1.30536	0.438091	2.97965	0.00288574	0.0268837
RIOK2	1038.55	1.30626	0.24825	5.26188	1.42593211281874e-07	1.33228756529269e-05
UTP15	788.294	1.31084	0.305149	4.29573	1.74118724036378e-05	0.000614105
NEK3	477.286	1.31409	0.381411	3.44535	0.000570321	0.00857147
NSF	2150.79	1.31609	0.42183	3.11995	0.00180881	0.0196594
LMO3	257.194	1.31704	0.32079	4.10561	4.032421045207e-05	0.00116926
NEDD4	225.966	1.31875	0.343373	3.84057	0.000122748	0.00276606
IL6R	143.513	1.31992	0.426253	3.09657	0.00195774	0.0207396
LOC101929705	72.4427	1.31999	0.487443	2.70799	0.00676916	0.0487386
CCDC3	97.7873	1.32063	0.439352	3.00585	0.00264838	0.0253524
LYAR	1413.74	1.32435	0.325079	4.07393	4.62271358094148e-05	0.00131653
CNIH3	189.394	1.32503	0.399772	3.31447	0.000918161	0.0119167
ME1	248.031	1.32755	0.342805	3.87261	0.000107674	0.00252387
EIF5A2	172.679	1.32781	0.356045	3.72934	0.000191981	0.00386794
MRPL15	1517.31	1.33266	0.293298	4.54371	5.52733713212213e-06	0.000248063
CHORDC1	3229.67	1.33283	0.389144	3.42504	0.000614716	0.00905772
LIPA	1359.25	1.33673	0.310844	4.30032	1.70550896705928e-05	0.000606988
PID1	91.7933	1.33984	0.470887	2.84534	0.00443635	0.036061
IDI1	2978.06	1.34063	0.329423	4.06964	4.70863322582265e-05	0.00133203
ZNF682	427.462	1.34092	0.300124	4.46788	7.90000569412033e-06	0.000326146
TIMM17A	1196.17	1.34415	0.299165	4.49301	7.0223144345789e-06	0.000299205
HMGCS1	12184.4	1.34434	0.368998	3.64321	0.00026926	0.00495473
TFPI2	279.768	1.34455	0.324653	4.14149	3.45056828398635e-05	0.001033
AK6	820.798	1.34514	0.357025	3.76764	0.0001648	0.00341949
COLEC12	86.7405	1.34696	0.446261	3.01833	0.00254175	0.0247894
ECHDC1	1516.38	1.35009	0.243232	5.55061	2.84669985839896e-08	3.24869454554573e-06
ZNF35	551.866	1.35028	0.499421	2.70369	0.00685738	0.0491653
YAE1	396.857	1.35165	0.319828	4.22617	2.3770426731344e-05	0.000776646
SMIM10L1	1239.48	1.35547	0.358496	3.781	0.000156203	0.00329208
TTC30B	171.657	1.35636	0.392741	3.45356	0.000553232	0.00837026
ALKBH8	482.351	1.3625	0.30455	4.47383	7.68326002953049e-06	0.000318845
TTC30A	276.548	1.36315	0.380991	3.57789	0.000346377	0.00596986
SLC39A8	804.5	1.36433	0.255601	5.33775	9.41072646400428e-08	9.45630042235197e-06
BCAS2	1134.37	1.36496	0.278988	4.89255	9.95393888511171e-07	6.31087625267578e-05
[truncated: 259 more rows]

## Sheet: hESC_DF2-KO_vs_H1_2FC_downDEGs
	baseMean	log2FoldChange	lfcSE	stat	pvalue	padj
LOC100287329	12.283	-7.28951	2.07221	-3.51775	0.000435221	0.00702376
CDHR5	11.6907	-7.22006	1.91238	-3.77544	0.000159724	0.00333427
CLDN18	9.76212	-6.9594	1.89946	-3.66388	0.000248428	0.00469165
NPTX1	1556.54	-6.83747	1.43659	-4.7595	1.94070891418133e-06	0.000109564
RN7SL2	303.784	-6.37673	0.599459	-10.6375	1.99455090332388e-26	5.31115663040093e-23
MIR124-2HG	11.6248	-5.73865	1.86403	-3.07863	0.00207955	0.0216568
LOC101927248	35.6202	-5.35304	0.973106	-5.50098	3.77683788745428e-08	4.21975796698301e-06
MIR302B	13.2385	-4.90981	1.52697	-3.2154	0.00130264	0.0156015
SRY	57.2858	-4.84933	0.83302	-5.82139	5.83613803290371e-09	8.10817194362631e-07
ANKRD33	12.0479	-4.7823	1.76201	-2.71411	0.0066454	0.0479555
POU3F4	247.764	-4.73767	0.617848	-7.66801	1.74682905975306e-14	8.72158996489831e-12
LINC01194	22.6655	-4.67707	1.43536	-3.25847	0.00112016	0.013895
OR7E12P	151.586	-4.61289	0.485439	-9.50252	2.04878316247235e-21	2.36182661150153e-18
HHEX	20.2377	-4.49212	1.32363	-3.3938	0.000689303	0.00979586
LOC105371899	14.8492	-4.46964	1.44229	-3.09899	0.00194179	0.0206277
RN7SL1	146.548	-4.45918	0.494915	-9.00999	2.06068801606727e-19	2.05772577704418e-16
FEZF1-AS1	84.9202	-4.39789	0.834565	-5.26968	1.36659568342232e-07	1.28435877847285e-05
URAHP	12.9207	-4.25945	1.35511	-3.14326	0.00167078	0.0185504
ZNF726	66.2447	-4.20649	0.634071	-6.63409	3.26507469322045e-11	9.81244876370048e-09
LOC651337	12.4271	-4.19984	1.29927	-3.23246	0.00122731	0.0148551
CCDC144CP	12.4346	-4.19142	1.39468	-3.00529	0.0026533	0.0253691
TSGA10IP	39.3976	-4.11646	1.04875	-3.9251	8.66920608354925e-05	0.00214741
LINC00106	29.0748	-3.99443	1.03149	-3.87248	0.000107735	0.00252387
SOX21	235.693	-3.98118	0.464981	-8.56203	1.10895458968679e-17	8.85888373971292e-15
SMIM38	14.2561	-3.95791	1.44279	-2.74324	0.0060837	0.0448958
MIR302C	14.007	-3.94042	1.25991	-3.12755	0.00176271	0.0192441
SNORD116-27	10.1538	-3.88988	1.36619	-2.84725	0.00440984	0.0359286
TSSC2	1184.18	-3.80648	0.263744	-14.4325	3.23234707434842e-47	5.16432092068648e-43
PPFIA4	318.604	-3.75362	0.587428	-6.38992	1.65973490544103e-10	3.95784844540767e-08
DDN-AS1	12.0194	-3.71107	1.25527	-2.9564	0.00311254	0.0282231
AATBC	20.993	-3.70987	0.965015	-3.84436	0.000120866	0.00273423
FAM163B	30.0187	-3.69301	1.16838	-3.1608	0.00157338	0.0179192
NOXA1	26.4007	-3.67974	1.02969	-3.57364	0.000352051	0.00602919
NOL3	26.5291	-3.67938	0.904275	-4.06888	4.72406400528065e-05	0.00133203
SCNN1G	57.6883	-3.64279	0.917276	-3.97132	7.14762482288444e-05	0.0018557
LOC100506142	19.8231	-3.62528	1.01261	-3.58014	0.000343404	0.00593143
GSEC	11.153	-3.60214	1.30944	-2.7509	0.00594319	0.0441443
ICAM5	58.5472	-3.59908	0.826917	-4.35241	1.34651076097036e-05	0.000495696
ACSM3	44.7981	-3.59858	0.801031	-4.49243	7.04143708709175e-06	0.000299205
SLC5A4-AS1	161.477	-3.59309	0.494551	-7.26534	3.72092812758767e-13	1.53241761329087e-10
ANP32A-IT1	16.324	-3.54402	1.12897	-3.13917	0.00169426	0.018746
MIR302A	21.505	-3.52373	1.05316	-3.34585	0.000820301	0.0110042
HCK	56.0725	-3.52365	0.788537	-4.46859	7.8737519802554e-06	0.000325904
TSPEAR-AS1	29.2365	-3.51476	0.880223	-3.99304	6.52328646324085e-05	0.00173415
TBC1D26	18.2924	-3.49579	1.13508	-3.07977	0.00207164	0.0215979
ARHGEF25	100.501	-3.47008	0.548865	-6.32228	2.57728272202613e-10	5.79961211969176e-08
SEC31B	94.4305	-3.45588	0.534531	-6.46526	1.01127469084662e-10	2.64871077633713e-08
MIR210HG	106.8	-3.41192	0.720799	-4.73352	2.20655903997795e-06	0.000118701
OVGP1	27.0793	-3.40446	1.0422	-3.2666	0.00108849	0.0135697
LINC01844	153.368	-3.40267	0.441027	-7.71533	1.20668566755953e-14	6.21910222922535e-12
CNTNAP1	158.324	-3.39981	0.516413	-6.58351	4.59461924072633e-11	1.26565916567387e-08
OLIG3	26.8537	-3.39815	1.01597	-3.34474	0.000823608	0.01103
SERHL	24.0616	-3.36676	1.01663	-3.3117	0.000927305	0.0120061
DQX1	14.4261	-3.36179	1.14291	-2.94143	0.00326701	0.0290946
LOC646652	42.634	-3.34907	0.849977	-3.94019	8.14167147840935e-05	0.00204206
LOC101928323	16.6336	-3.34067	1.09229	-3.05841	0.00222515	0.022731
S1PR1	23.6627	-3.32903	0.90957	-3.66001	0.000252207	0.00474619
H1-0	1684.65	-3.31687	0.500148	-6.63179	3.31646888176645e-11	9.81244876370048e-09
DDIT4	1644.86	-3.30133	1.12366	-2.93803	0.00330305	0.0292532
MELTF-AS1	27.2414	-3.28645	0.987252	-3.32888	0.000871947	0.0115228
SPAG4	48.3363	-3.28488	0.87517	-3.75342	0.000174442	0.00359157
SYN3	419.482	-3.2712	0.441797	-7.40431	1.31830288228054e-13	6.38258337884735e-11
CORO6	42.6029	-3.2433	0.698334	-4.64434	3.41173251281151e-06	0.000169283
HTR1D	209.38	-3.22847	0.523297	-6.16947	6.85197728197735e-10	1.42174079265133e-07
FEZF1	85.9872	-3.2156	0.837103	-3.84134	0.000122365	0.00276134
DICER1-AS1	36.9129	-3.2082	0.926837	-3.46145	0.000537283	0.00817353
SNORD116-24	13.0399	-3.19494	1.15285	-2.77135	0.00558247	0.0422707
LNCTAM34A	14.9449	-3.18542	1.1619	-2.74157	0.0061146	0.0450822
IZUMO2	42.5928	-3.16346	1.01383	-3.12031	0.00180659	0.0196486
ONECUT1	135.874	-3.16105	0.89114	-3.5472	0.000389345	0.00648651
SOX21-AS1	49.9124	-3.12662	0.633469	-4.93571	7.98609630743203e-07	5.30092603184564e-05
C1QL3	61.8309	-3.11407	0.673382	-4.62452	3.75466870672665e-06	0.000184013
PPP1R32	26.7565	-3.1022	0.991729	-3.12807	0.00175959	0.0192441
GPRC5D-AS1	32.0997	-3.06966	0.759444	-4.04198	5.30006512475566e-05	0.00147268
KDM6B	242.041	-3.04501	0.605422	-5.02956	4.91605997045177e-07	3.57017682490491e-05
PYDC1	15.6985	-3.03194	1.11197	-2.72665	0.00639813	0.0466346
BTN3A2	75.7599	-3.02265	0.620819	-4.8688	1.1227587371032e-06	7.01242761362084e-05
ZAR1	15.6088	-3.01633	1.08441	-2.78155	0.00541004	0.0412977
TOLLIP-AS1	13.5839	-3.01521	1.07719	-2.79914	0.00512392	0.0396782
LOC100130548	15.3184	-2.99059	1.05807	-2.82645	0.00470664	0.037524
C16orf86	28.2523	-2.97283	0.773058	-3.84554	0.000120286	0.00272984
ESPNP	16.8759	-2.96812	0.986432	-3.00895	0.00262155	0.0252621
BCL6	290.987	-2.9634	0.617573	-4.79847	1.59885651908878e-06	9.35711743790527e-05
VIPR2	108.176	-2.95719	0.481483	-6.14183	8.15759823580709e-10	1.62136732661204e-07
CLCNKB	29.7524	-2.95389	0.801809	-3.68403	0.000229578	0.00441392
HMX2	57.1911	-2.9446	0.864107	-3.40768	0.000655183	0.00949036
LINC00894	33.3383	-2.93557	0.802416	-3.65842	0.000253779	0.00475516
BTN3A1	89.7974	-2.92627	0.531296	-5.50779	3.63373125844587e-08	4.08845945888659e-06
SP8	166.311	-2.90722	0.504228	-5.76569	8.13245030419333e-09	1.09186687823611e-06
ACBD4	131.238	-2.8976	0.494307	-5.86194	4.57477305217921e-09	6.76769898654326e-07
ADRA2A	149.64	-2.8937	0.517131	-5.59567	2.19765047596912e-08	2.59283351437034e-06
LINC00173	32.2713	-2.88952	0.967851	-2.98551	0.0028311	0.0265137
CZ1P-ASNS	16.0788	-2.88869	1.0243	-2.82016	0.00479994	0.0380589
MISP3	17.7262	-2.88172	1.0392	-2.77303	0.00555372	0.0421128
SERINC4	41.0338	-2.87851	0.687888	-4.18456	2.8571455561401e-05	0.000902147
ASPG	14.1382	-2.86451	1.05825	-2.70683	0.00679281	0.0488648
FER1L4	68.9539	-2.86227	0.63677	-4.49498	6.95767539807847e-06	0.000298825
HOMER3-AS1	14.0689	-2.8619	1.05263	-2.71882	0.00655156	0.0474068
KANTR	61.9867	-2.86026	0.757385	-3.77649	0.000159052	0.00333051
MIAT	4743.73	-2.85663	0.312846	-9.13109	6.78103262126098e-20	7.22270387932578e-17
KCNAB3	28.0701	-2.85368	0.788326	-3.61992	0.000294694	0.00528431
SLC16A8	31.424	-2.84959	0.737384	-3.86447	0.000111333	0.00257913
SLC5A2	20.6713	-2.81321	0.945346	-2.97585	0.00292177	0.027134
SLC13A4	97.223	-2.81016	0.60869	-4.61673	3.89836411682032e-06	0.000189314
PCDHGA5	22.2689	-2.79917	1.02243	-2.73776	0.006186	0.0454826
SYCE1L	25.5965	-2.79498	0.920551	-3.03621	0.00239574	0.0238336
GRIN1	37.265	-2.78773	0.713255	-3.90846	9.28879142749317e-05	0.00226922
LGI4	70.3792	-2.78083	0.536089	-5.18725	2.13417978560209e-07	1.86036437213687e-05
ADARB2	48.8141	-2.7801	0.707222	-3.93102	8.45855231597735e-05	0.0021083
NPEPL1	20.0494	-2.76995	0.916071	-3.02373	0.00249677	0.024488
NCR3LG1	58.1122	-2.76981	0.645029	-4.29408	1.75419063782036e-05	0.000616838
APC2	113.6	-2.74752	0.470221	-5.84305	5.12532660683053e-09	7.51260029333316e-07
PCDHB8	16.2781	-2.73703	1.01242	-2.70345	0.00686228	0.0491653
LOC100128076	21.088	-2.73571	0.957131	-2.85824	0.00425999	0.0350653
KC6	49.0693	-2.73309	0.879865	-3.10626	0.0018947	0.0203029
ALOX12P2	67.7456	-2.71047	0.587918	-4.61029	4.02102299435197e-06	0.000192925
ASIC3	17.5263	-2.70381	0.995814	-2.71518	0.00662399	0.0478443
BTN3A3	49.3681	-2.69905	0.762983	-3.5375	0.000403933	0.00666239
DOK1	127.379	-2.68905	0.559106	-4.80954	1.51274842950714e-06	9.052127961886e-05
ASIC1	65.7905	-2.66217	0.536109	-4.96573	6.844421476048e-07	4.67321888559055e-05
GUCA1B	26.4174	-2.65443	0.933578	-2.84329	0.00446509	0.0362494
PCDHB16	102.231	-2.64529	0.44108	-5.9973	2.00625351690785e-09	3.40133600715193e-07
DUOX1	31.1102	-2.64265	0.929878	-2.84193	0.0044841	0.0363219
ACTN3	701.678	-2.62589	0.265647	-9.88489	4.84104008129113e-23	7.03139067079894e-20
FBXL16	364.152	-2.62013	0.335596	-7.80741	5.83767082487726e-15	3.10894889230214e-12
SLC6A16	28.6323	-2.60956	0.83825	-3.11311	0.00185128	0.0199878
YTHDF2	1766.23	-2.60793	0.27096	-9.62479	6.28359088992649e-22	8.36607763736297e-19
L3MBTL1	197.02	-2.60306	0.432818	-6.01421	1.80762395066998e-09	3.13917476737547e-07
MVP	58.3308	-2.59051	0.850615	-3.04546	0.00232326	0.0233158
HPN	236.299	-2.58935	0.443956	-5.83245	5.46207849975628e-09	7.79175251701839e-07
NALT1	26.7284	-2.58632	0.854139	-3.02798	0.00246194	0.0242856
KCNQ1	64.3043	-2.58438	0.560124	-4.61395	3.9508371716849e-06	0.000190702
DOC2GP	17.7967	-2.57057	0.927465	-2.77161	0.00557801	0.042257
RAB26	35.7367	-2.56886	0.767367	-3.34763	0.000815072	0.0109459
SDK2	290.926	-2.55678	0.437936	-5.83825	5.27506968715029e-09	7.59277372897299e-07
GRIP2	151.329	-2.55594	0.399559	-6.39691	1.58555859762491e-10	3.89730303296202e-08
PVRIG	94.285	-2.55586	0.499837	-5.11338	3.16446593038356e-07	2.61962031967555e-05
PABPC1L2B-AS1	17.5224	-2.55445	0.944265	-2.70522	0.00682592	0.049052
DNAJB13	23.5665	-2.5542	0.849369	-3.00717	0.00263689	0.0253266
C10orf95	40.9739	-2.55053	0.668785	-3.81368	0.000136913	0.0029802
NFAM1	27.5272	-2.54803	0.875471	-2.91047	0.00360887	0.0312007
SLITRK1	90.5633	-2.5475	0.46349	-5.49635	3.87733599117553e-08	4.30195813409802e-06
B3GNT9	123.515	-2.5463	0.501344	-5.07895	3.79526041743518e-07	2.92862802912848e-05
TP73	110.566	-2.54296	0.538758	-4.72005	2.35787286198311e-06	0.000125572
LOC202181	72.9174	-2.54076	0.518406	-4.90111	9.52984766707415e-07	6.06607076401768e-05
YPEL4	59.3809	-2.53325	0.539705	-4.69376	2.68225162140468e-06	0.000139591
PCDH11Y	233.964	-2.52834	0.60276	-4.19461	2.73339800404709e-05	0.000868221
SELENOP	93.4751	-2.52567	0.617989	-4.08692	4.37144877961007e-05	0.0012607
LOC102724814	34.5576	-2.52171	0.686899	-3.67115	0.000241466	0.00459274
MYO15B	121.979	-2.51261	0.559205	-4.49318	7.01662285309658e-06	0.000299205
ZC3H6	236.008	-2.51141	0.73871	-3.39973	0.000674533	0.00970029
LOXL3	186.227	-2.50151	0.429656	-5.82213	5.81012261894092e-09	8.10817194362631e-07
BNC2-AS1	22.6457	-2.48684	0.883289	-2.81543	0.00487119	0.03838
FXYD1	63.4493	-2.48274	0.625563	-3.96881	7.22328942491511e-05	0.0018644
SPTB	42.2158	-2.47575	0.74744	-3.3123	0.000925315	0.0119901
ZFHX4	51.8065	-2.47496	0.751925	-3.2915	0.000996559	0.0126566
LOC101929599	38.032	-2.47392	0.836724	-2.95667	0.00310983	0.0282231
CD164L2	27.5495	-2.46525	0.911375	-2.70498	0.0068309	0.049052
ZSCAN1	22.0661	-2.4591	0.866167	-2.83905	0.00452474	0.0365664
LMNTD2	122.117	-2.4535	0.476183	-5.15243	2.57132050885449e-07	2.17365014655916e-05
FAXDC2	84.2215	-2.45333	0.698884	-3.51035	0.000447512	0.00715706
LOC401261	42.9793	-2.45269	0.653567	-3.75277	0.000174889	0.00359615
MACROD1	213.577	-2.44972	0.459639	-5.32968	9.83881802085755e-08	9.82467471995257e-06
VIPR1	141.559	-2.44637	0.483134	-5.06355	4.11513464868818e-07	3.05802354800424e-05
CNNM1	41.1633	-2.44209	0.632752	-3.85947	0.000113633	0.0026198
LMOD1	28.7796	-2.43496	0.846311	-2.87714	0.00401293	0.0336921
PCSK2	20.4393	-2.43448	0.862293	-2.82327	0.0047537	0.0377973
IL3RA	171.614	-2.43416	0.436657	-5.57454	2.48190920397078e-08	2.87343937332182e-06
MZF1-AS1	45.106	-2.43029	0.62161	-3.90968	9.24191837358789e-05	0.0022647
PAQR6	138.191	-2.42725	0.461528	-5.25917	1.44705665029881e-07	1.34416419196652e-05
ACCS	50.2743	-2.42375	0.642006	-3.77527	0.000159833	0.00333427
PCDHB9	51.4619	-2.42092	0.581903	-4.16035	3.17755726165083e-05	0.000976282
SLC16A12	50.0621	-2.4168	0.592726	-4.07742	4.55373880708708e-05	0.00130385
PLA2G6	185.499	-2.40763	0.622454	-3.86796	0.00010975	0.0025561
ALOX12B	24.1786	-2.40364	0.836679	-2.87283	0.0040681	0.0339938
ECHDC2	115.067	-2.39723	0.45296	-5.29237	1.20739352753743e-07	1.14847822972913e-05
MINCR	29.2731	-2.39421	0.803843	-2.97845	0.00289707	0.0269421
LOC100130238	38.1709	-2.36655	0.654673	-3.61486	0.00030051	0.00536011
LOC100128398	79.9137	-2.36255	0.478826	-4.93404	8.05472915042267e-07	5.31778543951665e-05
KLF15	219.916	-2.36128	0.422687	-5.58636	2.31875866020669e-08	2.70414650468046e-06
GADD45G	94.0418	-2.35405	0.564445	-4.17056	3.03849029022558e-05	0.000944528
USP3	120.961	-2.35197	0.420375	-5.59493	2.20708116639147e-08	2.59283351437034e-06
CD37	45.6448	-2.34742	0.670466	-3.50118	0.000463205	0.00735896
MYB	178.776	-2.34533	0.525714	-4.46122	8.1493324706313e-06	0.000331303
SMIM10L2A	299.013	-2.34066	0.560389	-4.17685	2.95575180820421e-05	0.000929607
CCDC177	118.304	-2.34031	0.730337	-3.20442	0.00135334	0.0160522
CKMT2	29.6335	-2.32896	0.741419	-3.14122	0.00168245	0.0186412
FIGNL2	315.05	-2.32886	0.345526	-6.74004	1.58339038005425e-11	5.05956562042534e-09
MIR367	29.5464	-2.3282	0.760123	-3.06293	0.0021918	0.0224822
CCDC18-AS1	107.847	-2.32658	0.712245	-3.26654	0.00108869	0.0135697
SYT12	75.9303	-2.32052	0.763312	-3.04007	0.00236521	0.0235752
MST1P2	68.7743	-2.31198	0.50681	-4.56182	5.07116481512993e-06	0.000232155
ZNF516	271.535	-2.30835	0.586088	-3.93857	8.19690086953372e-05	0.00205269
YJEFN3	68.2996	-2.30229	0.504324	-4.5651	4.99265379104837e-06	0.000229263
GRIN3B	38.0225	-2.30081	0.667785	-3.44543	0.000570153	0.00857147
MFGE8	12346.7	-2.29877	0.222221	-10.3445	4.43167388624091e-25	8.85060671005888e-22
KIFC2	243.699	-2.29661	0.368527	-6.23185	4.60956175718155e-10	9.95229299925536e-08
UNC5CL	61.8137	-2.29608	0.692508	-3.3156	0.000914458	0.011888
KCNJ4	40.0265	-2.28595	0.687096	-3.32698	0.000877934	0.0115732
LINC01770	27.4243	-2.27845	0.739505	-3.08104	0.00206276	0.0215403
PCDHB12	46.9783	-2.26802	0.61211	-3.70525	0.000211181	0.00417062
ANKRD34B	60.5977	-2.26666	0.544107	-4.16583	3.10216582528618e-05	0.000956821
CCDC151	72.704	-2.25633	0.566387	-3.98373	6.7841390371426e-05	0.00178567
AFDN-DT	50.0675	-2.24722	0.608207	-3.69483	0.000220037	0.00427161
PAPLN	311.251	-2.24705	0.305016	-7.36698	1.74542767154295e-13	7.74630497451159e-11
ADAMTSL1	29.2389	-2.23482	0.734778	-3.04149	0.00235414	0.0235597
PURPL	247.407	-2.23081	0.498077	-4.47883	7.5052708655927e-06	0.000313905
DNHD1	187.344	-2.22581	0.560694	-3.96974	7.19520942499029e-05	0.00186317
ECEL1P2	55.2927	-2.21666	0.626472	-3.53833	0.000402672	0.00665305
ZSCAN23	51.7506	-2.20756	0.737694	-2.99251	0.0027669	0.0260346
IRX1	54.5888	-2.20649	0.718432	-3.07126	0.00213156	0.0220856
BEND3P3	114.97	-2.20446	0.505988	-4.35674	1.32014829548231e-05	0.000488241
GPR153	302.199	-2.20411	0.315114	-6.99466	2.65910305874937e-12	9.44099768214193e-10
ATP8B3	159.989	-2.20406	0.455641	-4.83728	1.31629087968469e-06	8.08860745566244e-05
SLC13A3	151.492	-2.20106	0.431531	-5.10058	3.38607799820852e-07	2.70098482048413e-05
VASH1	199.577	-2.2003	0.36053	-6.10296	1.04122354490378e-09	1.93437541592182e-07
NAT8L	731.667	-2.19711	0.367255	-5.98252	2.1971080308507e-09	3.61888608339192e-07
RORA	358.524	-2.19006	0.462022	-4.74016	2.1354462506283e-06	0.000116867
CASKIN1	205.874	-2.18782	0.367896	-5.94686	2.7334156905316e-09	4.33645145492706e-07
TMEM221	46.2788	-2.17927	0.690477	-3.15618	0.00159851	0.0180235
TBX6	38.8647	-2.1767	0.666368	-3.2665	0.00108884	0.0135697
H6PD	457.79	-2.17183	0.477742	-4.54603	5.46659833462364e-06	0.000246723
PPP1R3E	73.8443	-2.17049	0.486113	-4.46499	8.0074060452742e-06	0.000329728
TMEM240	47.9077	-2.16939	0.607249	-3.57249	0.000353601	0.00604446
MIR34AHG	254.926	-2.15526	0.353149	-6.10298	1.04111143378981e-09	1.93437541592182e-07
F10	27.8761	-2.15041	0.730528	-2.94364	0.00324379	0.0289692
FAM167B	53.1552	-2.1437	0.572028	-3.74755	0.00017857	0.00365771
HES3	362.638	-2.14174	0.295472	-7.24852	4.21365325310502e-13	1.68303845062147e-10
ZSCAN20	48.6104	-2.14053	0.619991	-3.45251	0.000555395	0.00838868
MST1L	55.325	-2.1371	0.566116	-3.77502	0.000159996	0.00333427
SNTG2-AS1	181.864	-2.13623	0.356275	-5.99599	2.02245052687885e-09	3.40133600715193e-07
GPM6A	53.9218	-2.13071	0.741995	-2.87159	0.00408414	0.0340669
ASMTL-AS1	115.824	-2.12257	0.662821	-3.20233	0.0013632	0.0161332
CROCCP3	154.294	-2.12017	0.39334	-5.39016	7.03935931406756e-08	7.39920024742483e-06
D21S2088E	243.588	-2.11524	0.328389	-6.44127	1.18475292565312e-10	3.00457103066031e-08
RTBDN	43.1142	-2.11257	0.621329	-3.40009	0.000673642	0.00969619
TMEM249	38.1484	-2.10111	0.731212	-2.87346	0.00405997	0.0339613
SCNN1D	41.7955	-2.10006	0.632337	-3.32111	0.00089659	0.011732
AGAP4	27.0097	-2.09634	0.735434	-2.85047	0.00436541	0.0356758
NOS1	197.922	-2.09463	0.390839	-5.35932	8.35345716703262e-08	8.56789066245111e-06
SMOC2	148.034	-2.0946	0.395692	-5.29353	1.19980582095359e-07	1.14847822972913e-05
LOC155060	152.104	-2.09355	0.466833	-4.48459	7.30549574848566e-06	0.000307158
CACNB3	136.092	-2.07604	0.492799	-4.21276	2.52264767512944e-05	0.000817532
GARNL3	85.5321	-2.07386	0.497263	-4.17055	3.03866465875719e-05	0.000944528
COX6B2	42.1212	-2.07146	0.698492	-2.96561	0.00302082	0.0277377
TAC3	76.5106	-2.07068	0.497217	-4.16454	3.11981807202316e-05	0.000960411
STC1	1291.34	-2.06316	0.461095	-4.47448	7.65962428467743e-06	0.000318692
KIAA1614	79.0801	-2.0627	0.54415	-3.79067	0.00015024	0.00319879
TPPP	58.4192	-2.06048	0.664886	-3.099	0.00194173	0.0206277
ZNRF2P1	29.7498	-2.05894	0.730017	-2.8204	0.00479641	0.0380589
SLC9A5	172.013	-2.0577	0.371483	-5.53915	3.03943120441801e-08	3.44404201085011e-06
IDUA	48.3543	-2.05568	0.615883	-3.33778	0.000844513	0.0112346
HSD17B14	138.695	-2.0494	0.485741	-4.21912	2.45260383161031e-05	0.000796448
CRB2	285.67	-2.04601	0.422068	-4.84759	1.24968386640804e-06	7.70895719444067e-05
HTR6	34.8551	-2.04353	0.727843	-2.80766	0.00499033	0.0389499
FAM229A	27.2221	-2.04023	0.735376	-2.7744	0.00553032	0.0420152
CPNE7	201.842	-2.03952	0.422789	-4.82396	1.40733555750718e-06	8.5480012771114e-05
NHLH2	45.3409	-2.03771	0.740656	-2.75123	0.00593726	0.0441286
PWARSN	288.214	-2.03682	0.354005	-5.75363	8.73446557577894e-09	1.1533103843324e-06
HSD11B1L	124.454	-2.03583	0.475639	-4.28019	1.86732348795302e-05	0.000642979
ABCA3	325.121	-2.0332	0.394809	-5.14983	2.60728817628527e-07	2.19245490486893e-05
CTC-338M12.4	101.399	-2.03208	0.521474	-3.89679	9.7474885380778e-05	0.00234895
USP32P1	42.1866	-2.02538	0.626027	-3.23529	0.00121521	0.0147533
PCAT6	93.3921	-2.02033	0.583167	-3.4644	0.000531416	0.00813004
SDK1	286.59	-2.0187	0.328745	-6.14062	8.2199883241895e-10	1.62136732661204e-07
MLXIPL	136.966	-2.0184	0.395515	-5.10322	3.33926794147207e-07	2.69451938893431e-05
EGLN1	524.706	-2.01266	0.557248	-3.61178	0.000304104	0.00540452
EFS	759.245	-2.01115	0.278646	-7.21757	5.29233768671249e-13	2.06233363952696e-10
GRID2IP	70.3916	-2.00647	0.595521	-3.36927	0.000753674	0.0103871
ZHX2	482.08	-2.00332	0.324334	-6.17674	6.54380613782696e-10	1.37566303505344e-07
SH3GL1P1	28.8083	-2.00166	0.712205	-2.8105	0.00494639	0.0387015
GRIA4	190.587	-1.99876	0.421522	-4.74177	2.11863357545349e-06	0.000116867
DNM1	756.719	-1.99808	0.269999	-7.40031	1.3586729645497e-13	6.38456410429724e-11
SH3D21	153.427	-1.99665	0.501117	-3.98439	6.76531144998712e-05	0.00178381
SUN2	379.735	-1.99465	0.378429	-5.27086	1.35783228101401e-07	1.28367374874325e-05
SLC9A3-AS1	87.0946	-1.99164	0.473586	-4.20544	2.6057212611388e-05	0.000834301
PCDHA5	30.5462	-1.97913	0.727661	-2.71986	0.00653101	0.0473224
GSDMB	127.105	-1.96812	0.46738	-4.21096	2.54287243027043e-05	0.000820757
SHISA6	134.971	-1.96519	0.385337	-5.09992	3.39799680113481e-07	2.70098482048413e-05
PRICKLE4	43.0366	-1.96444	0.634427	-3.09641	0.00195882	0.0207396
ELFN2	65.7603	-1.96311	0.602711	-3.25714	0.00112541	0.0139493
FAM201A	96.4882	-1.95135	0.455003	-4.28866	1.79752817952339e-05	0.000624328
PTPN5	155.863	-1.94983	0.447397	-4.35817	1.31153989909639e-05	0.000487313
FREM1	55.0502	-1.94898	0.551939	-3.53115	0.000413751	0.0067528
PCED1A	250.121	-1.94747	0.342265	-5.68997	1.27064272501901e-08	1.63718216271199e-06
LINC01089	225.378	-1.94318	0.329971	-5.88895	3.88652108995721e-09	6.02863567516955e-07
CEBPD	59.9405	-1.94202	0.523261	-3.71138	0.000206129	0.00410126
JAKMIP2-AS1	179.903	-1.942	0.454682	-4.27111	1.9450136897842e-05	0.000661181
GOLGA2P5	214.736	-1.93778	0.379616	-5.10458	3.31523176117157e-07	2.68870344407301e-05
SDCBP2-AS1	35.1721	-1.93747	0.695673	-2.78503	0.00535231	0.0409954
LINC00685	135.829	-1.92255	0.665485	-2.88895	0.00386533	0.0327794
GYG2P1	33.8057	-1.92185	0.685936	-2.80179	0.00508206	0.039473
EGR1	227.91	-1.91489	0.469137	-4.08172	4.47034796774735e-05	0.00128458
UNC5A	141.454	-1.91341	0.398169	-4.80553	1.54340657564252e-06	9.15878448295816e-05
CCM2L	277.719	-1.91137	0.32544	-5.87318	4.27525798216449e-09	6.44394309255114e-07
TSSK4	65.4221	-1.91071	0.623775	-3.06314	0.00219025	0.0224822
PCSK4	133.594	-1.90722	0.399028	-4.77966	1.75592112508522e-06	0.00010074
FEZ1	562.415	-1.90663	0.28897	-6.59805	4.16611077116564e-11	1.1831838163152e-08
BMF	542.102	-1.90482	0.399296	-4.77044	1.83821546771295e-06	0.000104517
ABHD15	76.693	-1.90291	0.514994	-3.69501	0.000219882	0.00427161
PLEKHH3	273.893	-1.90285	0.313708	-6.06568	1.31400125111681e-09	2.35885370663969e-07
PCDHA6	43.5558	-1.90279	0.667419	-2.85097	0.00435863	0.0356535
COCH	132.272	-1.89832	0.395172	-4.80378	1.55699569148902e-06	9.17938013391885e-05
BTG2	166.412	-1.89289	0.533999	-3.54475	0.00039299	0.00652314
LINC02575	52.3788	-1.89163	0.623413	-3.03432	0.00241078	0.0239534
LGALS3BP	665.856	-1.88987	0.272171	-6.94369	3.81974909835728e-12	1.32669850748814e-09
ITGA2B	113.34	-1.88511	0.469715	-4.01331	5.9872869253322e-05	0.00161313
P3H2	1258.91	-1.87512	0.420233	-4.4621	8.11586147853666e-06	0.000331303
TSTD1	379.505	-1.86626	0.406689	-4.5889	4.45579376771373e-06	0.000208159
CBS	110.017	-1.86177	0.506115	-3.67856	0.000234557	0.00449882
TP53TG1	83.137	-1.86108	0.487115	-3.82063	0.000133113	0.00292536
H1FX-AS1	86.7626	-1.85643	0.506516	-3.66509	0.000247254	0.004675
MAMDC4	91.2733	-1.85456	0.474949	-3.90475	9.43221225222072e-05	0.00228677
FRZB	107.658	-1.85118	0.64341	-2.87714	0.00401302	0.0336921
LOC102724562	69.6833	-1.84494	0.505332	-3.65094	0.000261278	0.00483635
FAM43A	72.3842	-1.84488	0.513587	-3.59215	0.000327966	0.00571248
IGDCC4	238.48	-1.84197	0.342055	-5.385	7.2444201007401e-08	7.5649738529101e-06
FBN2	644.47	-1.83977	0.431125	-4.26736	1.97795641502844e-05	0.000670951
CDKN1B	517.286	-1.83964	0.327212	-5.62216	1.88582273673937e-08	2.28255983824886e-06
ZNF354C	140.672	-1.83912	0.472628	-3.89127	9.97215056138145e-05	0.00237444
BCL6B	131.695	-1.8353	0.408947	-4.48786	7.19410701123742e-06	0.000304075
SESN3	1258.11	-1.83252	0.548852	-3.33882	0.000841346	0.0112018
ADAMTS13	245.218	-1.83196	0.387444	-4.72834	2.2636541820626e-06	0.000121364
POMK	210.177	-1.83123	0.35687	-5.13137	2.87645076020986e-07	2.40612847098811e-05
PRTG	157.923	-1.8267	0.508122	-3.59501	0.000324378	0.00566403
LHPP	273.195	-1.82573	0.340682	-5.35906	8.36571911712069e-08	8.56789066245111e-06
MSI2	1467.77	-1.82407	0.341615	-5.33954	9.31803903944662e-08	9.42242466666067e-06
PDK1	970.929	-1.82354	0.538313	-3.38751	0.000705302	0.0099546
SCRN2	321.415	-1.82325	0.33961	-5.36866	7.93251822059811e-08	8.22973010457766e-06
TSPAN11	103.646	-1.82274	0.43668	-4.1741	2.99171532179828e-05	0.000937228
ZNF580	360.725	-1.82088	0.319668	-5.69617	1.22531419192011e-08	1.59161340197623e-06
GUSBP4	69.5889	-1.82088	0.646636	-2.81592	0.00486375	0.0383744
ATG16L2	128.396	-1.82007	0.397482	-4.579	4.67195830035804e-06	0.000216988
TRPC4	400.987	-1.82006	0.560404	-3.24777	0.00116313	0.0142838
PROM2	69.4045	-1.81751	0.585509	-3.10415	0.00190828	0.0203937
MIR4523	39.6197	-1.81643	0.627043	-2.89682	0.00376961	0.0321726
MAN2A2	418.868	-1.81386	0.304647	-5.95399	2.61684297284638e-09	4.22316163405723e-07
C5orf38	88.5397	-1.81144	0.470208	-3.85242	0.000116955	0.00268583
PLPP7	49.7554	-1.80636	0.610437	-2.95913	0.0030851	0.0280859
TSTD3	49.0829	-1.80465	0.637648	-2.83016	0.0046525	0.0371851
SLC38A4	334.848	-1.8	0.344642	-5.22281	1.7622570807006e-07	1.58922393437247e-05
ZNF862	74.446	-1.79676	0.564951	-3.18038	0.00147084	0.017128
ADAMTS19-AS1	55.0023	-1.79517	0.632725	-2.83721	0.00455101	0.0366674
ADCY6	434.754	-1.79211	0.282955	-6.33354	2.3960259929151e-10	5.5480155491021e-08
SLC18A2	102.05	-1.78856	0.515883	-3.46699	0.000526316	0.00807001
KANK3	104.675	-1.77886	0.500092	-3.55707	0.00037502	0.00633371
PROCA1	286.018	-1.77403	0.357152	-4.96714	6.79477264891072e-07	4.65923101337539e-05
CACNA2D2	554.068	-1.77399	0.338994	-5.23309	1.66700898650991e-07	1.52193157585536e-05
PCDHB10	70.6508	-1.77371	0.484998	-3.65714	0.000255044	0.00476275
PHYKPL	184.983	-1.77037	0.388235	-4.56003	5.11455522514768e-06	0.000233472
CD4	101.672	-1.76931	0.463659	-3.81597	0.000135648	0.00296361
ZNF460	101.143	-1.75982	0.455215	-3.8659	0.000110679	0.00257024
NFYC-AS1	63.5658	-1.7586	0.517505	-3.39822	0.000678253	0.00970187
MAP2	160.814	-1.75696	0.4929	-3.56454	0.000364499	0.00620192
TCIRG1	286.013	-1.75687	0.312066	-5.62981	1.80410073965076e-08	2.20031431430535e-06
ALDOA	241.281	-1.75303	0.582571	-3.00912	0.00262005	0.0252621
SLC22A20P	115.23	-1.75143	0.560277	-3.126	0.00177201	0.019312
XKR5	134.372	-1.74805	0.449979	-3.88474	0.000102441	0.00242835
GNB3	81.0226	-1.74775	0.503451	-3.47154	0.000517479	0.00796509
FOXI3	259.775	-1.74472	0.321404	-5.42843	5.6852025145392e-08	6.09513479092122e-06
SCGB1B2P	49.3888	-1.7433	0.6171	-2.82498	0.00472833	0.0376405
PCDHB13	64.6163	-1.74189	0.537844	-3.23865	0.00120097	0.0146027
C20orf194	286.198	-1.73834	0.456405	-3.80877	0.000139659	0.00302349
PCBP3	115.585	-1.73792	0.445841	-3.89808	9.69599213097562e-05	0.00234361
GAS1	90.6565	-1.73668	0.57773	-3.00605	0.00264668	0.0253513
SGSM1	132.091	-1.73633	0.418961	-4.14436	3.40763485382482e-05	0.00102531
PCDHA2	95.5022	-1.72862	0.441735	-3.91325	9.10638859278289e-05	0.00224526
TGFBR3L	74.1705	-1.72754	0.519456	-3.32566	0.000882097	0.0116185
BEST2	52.6051	-1.72721	0.635566	-2.7176	0.00657578	0.047539
PPIEL	48.8007	-1.72403	0.587337	-2.93533	0.00333192	0.0293624
SLC25A42	147.638	-1.72308	0.479937	-3.59022	0.000330394	0.00573773
CYP27A1	127.745	-1.72281	0.565816	-3.04482	0.00232823	0.0233363
OBSCN	1017.32	-1.721	0.256556	-6.70809	1.97183557883421e-11	6.17725824373217e-09
MAPK15	161.622	-1.72081	0.547043	-3.14565	0.00165717	0.0184635
C1QL1	147.799	-1.71627	0.38969	-4.4042	1.06174409141568e-05	0.000408759
EXPH5	102.501	-1.71542	0.431609	-3.97449	7.05305935374761e-05	0.00183828
RAB37	123.152	-1.71389	0.611491	-2.80281	0.00506591	0.0394331
GNAZ	177.983	-1.71237	0.354924	-4.82462	1.4026970300348e-06	8.5480012771114e-05
HSPG2	3254.58	-1.70996	0.329692	-5.18653	2.14249887008314e-07	1.86036437213687e-05
LOC643072	57.4765	-1.70959	0.534828	-3.19651	0.00139099	0.0164134
WHRN	219.247	-1.70692	0.344763	-4.95101	7.38287832886853e-07	4.99814606187849e-05
GUCA1A	152.38	-1.70555	0.513192	-3.32341	0.000889244	0.0116742
USP9Y	2351.96	-1.70326	0.295926	-5.75569	8.62877399557891e-09	1.14884935106137e-06
PACSIN1	260.072	-1.69633	0.343702	-4.93546	7.99601410574451e-07	5.30092603184564e-05
ARHGAP33	406.524	-1.6934	0.351147	-4.82249	1.41780080017182e-06	8.5480012771114e-05
MELTF	74.0264	-1.69168	0.508126	-3.32925	0.00087079	0.0115171
NRBP2	243.436	-1.6881	0.335622	-5.02976	4.91103881423302e-07	3.57017682490491e-05
AMH	206.553	-1.68546	0.569431	-2.95991	0.0030773	0.0280628
ZNF846	68.2356	-1.67963	0.511037	-3.28671	0.00101364	0.0128531
TSPOAP1	157.052	-1.67943	0.377035	-4.4543	8.41679672524204e-06	0.000338728
SKIDA1	125.359	-1.6794	0.605524	-2.77346	0.00554636	0.0420833
ABCA2	484.107	-1.6794	0.297771	-5.63989	1.70154585150076e-08	2.12387484917404e-06
RAD51-AS1	50.9449	-1.67922	0.568827	-2.95208	0.00315639	0.0285559
DSC3	80.0518	-1.6778	0.584818	-2.86893	0.00411858	0.03429
ABCA7	465.846	-1.67674	0.281976	-5.94638	2.74132563652521e-09	4.33645145492706e-07
SEPTIN4	95.734	-1.67542	0.49094	-3.41269	0.000643256	0.00936855
USHBP1	109.946	-1.67455	0.461801	-3.62614	0.000287693	0.00518852
MTMR9LP	187.537	-1.67316	0.364565	-4.58947	4.44362977530165e-06	0.000208159
DPP7	220.356	-1.66898	0.34028	-4.90474	9.35513284065773e-07	5.99307941934892e-05
BOC	116.662	-1.66649	0.428258	-3.89132	9.97005376009429e-05	0.00237444
KHDRBS2	110.069	-1.66254	0.482287	-3.4472	0.000566419	0.00853744
KRBA2	108.383	-1.65819	0.564347	-2.93825	0.00330072	0.0292488
KCNH6	43.4757	-1.65745	0.615105	-2.69458	0.00704784	0.0498686
CACNA1A	336.957	-1.65466	0.326602	-5.06627	4.05684936437615e-07	3.03999618623332e-05
FIBCD1	62.0128	-1.6541	0.546809	-3.025	0.00248631	0.0244182
STARD9	271.673	-1.65343	0.325828	-5.07455	3.88417299670173e-07	2.95070988811507e-05
DMXL2	443.317	-1.65088	0.382742	-4.3133	1.60832098700676e-05	0.000577441
HMCN1	402.987	-1.65023	0.577342	-2.85832	0.0042589	0.0350653
LOC100130027	85.5964	-1.65007	0.464521	-3.55219	0.000382032	0.00640378
KIAA0895L	338.435	-1.64581	0.299812	-5.48948	4.03124900160524e-08	4.44188036542392e-06
P4HTM	225.99	-1.64429	0.328255	-5.00919	5.46605480134402e-07	3.89871239111935e-05
UAP1L1	153.978	-1.6441	0.431636	-3.80899	0.000139536	0.00302349
RPL32P3	70.2371	-1.64338	0.583832	-2.81481	0.00488056	0.03838
AHSA2P	520.638	-1.64156	0.343578	-4.77783	1.77198855912428e-06	0.000101111
CRELD1	193.13	-1.63816	0.470533	-3.4815	0.000498609	0.0077644
CCDC88B	206.623	-1.63448	0.334572	-4.88529	1.03278740158945e-06	6.5220728518556e-05
YPEL1	150.625	-1.63087	0.576115	-2.83081	0.00464303	0.0371466
ZIC2	3444.08	-1.62786	0.239025	-6.81042	9.73133956890084e-12	3.23911692275685e-09
ENO2	1684.47	-1.62785	0.426653	-3.81539	0.000135966	0.00296361
TMEM80	98.4062	-1.62348	0.425485	-3.8156	0.000135851	0.00296361
ABALON	42.6505	-1.62191	0.60103	-2.69855	0.00696425	0.0495846
HMCN2	304.677	-1.62098	0.382066	-4.24266	2.20883954593524e-05	0.00073544
SYT7	288.169	-1.61978	0.414381	-3.90892	9.27084460711513e-05	0.0022683
DNASE1L1	143.628	-1.61914	0.455879	-3.55168	0.000382776	0.00640378
CHD9	642.955	-1.61468	0.372484	-4.33489	1.45830358633991e-05	0.000531948
ZNF518B	245.709	-1.61425	0.527251	-3.06162	0.00220139	0.0225459
PRR36	1099.16	-1.61099	0.311637	-5.16944	2.34794634849943e-07	1.99537972393486e-05
TSSK6	78.683	-1.60886	0.55113	-2.9192	0.0035093	0.030655
SLC16A5	376.852	-1.60853	0.303322	-5.30305	1.1388526910464e-07	1.10275451180899e-05
SH2B1	640.294	-1.60573	0.303406	-5.29234	1.20763812101455e-07	1.14847822972913e-05
PRSS12	124.998	-1.60434	0.394593	-4.0658	4.78685520964189e-05	0.00134175
HAPLN3	1063.34	-1.60358	0.277506	-5.77854	7.53500745103280e-09	1.02894712859103e-06
COL9A2	58.7829	-1.60282	0.582033	-2.75383	0.00589027	0.043894
GOLGA8A	871.194	-1.60201	0.325088	-4.92793	8.31058531739816e-07	5.41951924963552e-05
CHD7	1584.87	-1.59875	0.283836	-5.63266	1.77449144805101e-08	2.18084998965469e-06
IFT140	446.359	-1.59564	0.337057	-4.73403	2.20101687171989e-06	0.000118701
FRAS1	4767.22	-1.5954	0.258844	-6.16355	7.11298471878723e-10	1.45697636989825e-07
SPRY3	425.755	-1.59279	0.40553	-3.92769	8.57664741679084e-05	0.00213089
TYMSOS	92.9273	-1.58831	0.570762	-2.78279	0.00538943	0.0411944
CELSR1	893.839	-1.58782	0.290515	-5.46553	4.61538006480085e-08	5.05067995173447e-06
GNAL	302.966	-1.584	0.36321	-4.36111	1.29403285266721e-05	0.000481929
KYAT1	286.157	-1.58024	0.310941	-5.08211	3.73270230834986e-07	2.90914072100028e-05
LDHD	132.125	-1.57926	0.5216	-3.02773	0.00246397	0.0242856
ZDHHC11	115.93	-1.5787	0.492924	-3.20272	0.00136136	0.0161234
MIR3064	99.9972	-1.57537	0.46502	-3.38774	0.000704721	0.0099546
PRKY	607.351	-1.57154	0.26384	-5.95641	2.5784417360064e-09	4.20364934858922e-07
GPR162	87.93	-1.56782	0.448159	-3.49836	0.000468135	0.00740534
KCNQ4	98.0906	-1.56743	0.428765	-3.65567	0.000256508	0.00478205
PHLDB3	99.8156	-1.56637	0.427699	-3.66233	0.000249932	0.00471448
RARRES2	1417.23	-1.56598	0.401223	-3.90303	9.49972349969406e-05	0.00229965
SRCIN1	69.5576	-1.56403	0.566386	-2.76142	0.00575505	0.0432698
KCNC4	417.282	-1.5627	0.337541	-4.62964	3.66296863917393e-06	0.000180072
CASTOR3	237.227	-1.56249	0.38885	-4.01824	5.86339978108783e-05	0.00158779
TRAF1	88.3763	-1.56225	0.472027	-3.30966	0.00093409	0.0120646
RGL3	485.1	-1.56006	0.305381	-5.10858	3.24592724708964e-07	2.6459275319771e-05
LINC02076	114.509	-1.55711	0.503749	-3.09103	0.00199461	0.0209795
PFKFB4	520.218	-1.55652	0.48703	-3.19595	0.00139372	0.0164214
SYT6	1256.04	-1.55647	0.366472	-4.24716	2.16493405091022e-05	0.000724634
SYT4	463.737	-1.5547	0.320014	-4.85823	1.18440967496886e-06	7.36315695602234e-05
KCNAB2	143.639	-1.55365	0.375003	-4.14303	3.42746915132075e-05	0.00102934
CLDN19	197.493	-1.55125	0.380557	-4.07626	4.5765350737276e-05	0.00130804
F12	72.3082	-1.54948	0.567903	-2.72843	0.00636369	0.0464259
SCUBE3	50.9438	-1.5472	0.555865	-2.7834	0.00537918	0.0411743
RHOBTB3	135.217	-1.54703	0.422747	-3.65947	0.000252741	0.00475064
COL5A2	716.569	-1.54444	0.416367	-3.70932	0.000207816	0.0041297
LPIN3	109.918	-1.53475	0.473778	-3.23939	0.00119784	0.014598
BMP8A	52.2677	-1.53327	0.543903	-2.81901	0.00481726	0.0381394
EZH1	396.106	-1.52975	0.322119	-4.749	2.04421976651637e-06	0.0001138
STAG3L5P-PVRIG2P-PILRB	300.511	-1.52474	0.367675	-4.14698	3.36883287468821e-05	0.00101746
MAGI2	447.164	-1.524	0.304209	-5.00973	5.45063869145646e-07	3.89871239111935e-05
DRD4	83.1187	-1.52214	0.562319	-2.70689	0.00679171	0.0488648
LOC101927551	54.5916	-1.52189	0.56025	-2.71644	0.00659878	0.0476837
DSP	2114.91	-1.52161	0.458864	-3.31603	0.000913052	0.011888
ASS1	882.538	-1.51914	0.263411	-5.76719	8.06050541735706e-09	1.09137877163656e-06
MEDAG	71.7569	-1.51661	0.514346	-2.94861	0.00319202	0.0287642
SSC4D	257.854	-1.51647	0.367241	-4.12936	3.63774406941322e-05	0.00108231
MROH1	366.732	-1.51632	0.296414	-5.11553	3.12856032471158e-07	2.60338584937067e-05
LINC00599	817.452	-1.51539	0.341067	-4.4431	8.86729135656789e-06	0.000354182
ANO8	781.066	-1.51007	0.297614	-5.07393	3.89685038738361e-07	2.95070988811507e-05
ALS2CL	169.091	-1.50948	0.39185	-3.85219	0.000117065	0.00268583
SFRP1	10409.3	-1.5089	0.252036	-5.98685	2.13949467595696e-09	3.56069858726711e-07
ST6GALNAC6	694.195	-1.50781	0.25925	-5.81605	6.02533284648248e-09	8.29885714553885e-07
PGGHG	1012.69	-1.50473	0.257664	-5.8399	5.22328884338266e-09	7.58658962279316e-07
FAM184A	196.845	-1.50458	0.424387	-3.54531	0.000392152	0.00651968
ATP1A2	837.263	-1.5003	0.351993	-4.26231	2.02326848644618e-05	0.000681978
SEMA6C	441.655	-1.50011	0.280665	-5.34486	9.04888760136687e-08	9.2085399494929e-06
MARCHF9	110.475	-1.49585	0.437305	-3.42062	0.000624784	0.00914881
LOC100129917	119.673	-1.49353	0.41161	-3.6285	0.000285069	0.0051522
ACOXL	227.949	-1.49282	0.438121	-3.40732	0.000656046	0.00949425
ADGRV1	1106.79	-1.49221	0.264164	-5.64881	1.61562666338331e-08	2.04864025403771e-06
PKN3	498.625	-1.48633	0.29341	-5.06571	4.06883132883576e-07	3.03999618623332e-05
SLC9A3	110.369	-1.48458	0.422665	-3.51244	0.000444015	0.0071094
INPP5D	473.193	-1.48206	0.296699	-4.99516	5.87879554970713e-07	4.11954019726626e-05
ATP11A	2451.39	-1.48169	0.33552	-4.41612	1.00489910966132e-05	0.000391592
ALDH1L2	106.735	-1.48124	0.410396	-3.6093	0.000307028	0.00544437
PCDHA3	73.7083	-1.47816	0.533433	-2.77103	0.00558788	0.0422916
DOCK3	295.353	-1.47636	0.362328	-4.07465	4.60829479744603e-05	0.00131476
CYP26A1	142.03	-1.47619	0.475303	-3.10578	0.00189776	0.020311
COL23A1	129.33	-1.47361	0.42191	-3.49271	0.000478143	0.00753382
SBK2	89.3843	-1.47227	0.475254	-3.09785	0.00194931	0.02068
CSRNP3	135.855	-1.47177	0.49049	-3.00062	0.00269433	0.0255929
LTBP4	1607.61	-1.47155	0.333777	-4.40878	1.03953655647231e-05	0.000403123
MEGF6	466.131	-1.47031	0.290909	-5.05418	4.32251403726903e-07	3.19725957284478e-05
TRPS1	114.906	-1.46915	0.503792	-2.91619	0.00354334	0.0308344
C21orf58	432.84	-1.46837	0.282352	-5.20048	1.98779601374942e-07	1.75464181832456e-05
COL4A6	314.671	-1.46814	0.363961	-4.03379	5.48851003932485e-05	0.00151713
CACNA1I	116.393	-1.46787	0.440284	-3.33392	0.000856314	0.0113632
DLL1	104.358	-1.46754	0.531948	-2.75879	0.0058015	0.0434758
ROBO3	132.731	-1.46595	0.468476	-3.12918	0.00175294	0.0192354
DPYSL5	342.272	-1.46559	0.468761	-3.12651	0.00176897	0.019292
KCNC3	216.348	-1.46134	0.435066	-3.35889	0.000782567	0.0106591
EML2	238.702	-1.46099	0.401433	-3.63945	0.000273219	0.00499453
ALX3	91.109	-1.45935	0.482029	-3.02751	0.00246576	0.0242882
TM6SF2	92.8199	-1.45589	0.451725	-3.22296	0.00126872	0.0152753
ANO9	148.225	-1.45583	0.415691	-3.5022	0.000461428	0.00734286
PRRT2	290.838	-1.45536	0.311925	-4.66573	3.07524900896697e-06	0.000154994
TMEM145	159.604	-1.45305	0.384169	-3.78233	0.000155366	0.0032791
BCL2L2	303.472	-1.45275	0.332224	-4.37281	1.22657347790399e-05	0.000460023
COL6A1	3937.42	-1.45261	0.226836	-6.40379	1.51570105777505e-10	3.78380559376125e-08
HEPH	1192.65	-1.45082	0.348761	-4.15992	3.18359357184644e-05	0.000976282
LOC100420587	86.1009	-1.45059	0.515372	-2.81466	0.00488295	0.03838
ZSWIM9	437.777	-1.4501	0.278512	-5.20659	1.92346742966145e-07	1.70978662124201e-05
CRAT	245.703	-1.44889	0.441721	-3.28011	0.00103766	0.0130644
LMF1	82.6421	-1.4488	0.503454	-2.87772	0.00400561	0.0336791
RET	300.522	-1.44729	0.322853	-4.48281	7.36674373979053e-06	0.00030892
GLS2	66.7667	-1.44664	0.501849	-2.88262	0.00394382	0.033286
HECTD4	1093	-1.44487	0.295862	-4.88361	1.04163574977285e-06	6.55205290319719e-05
SOGA1	1286.35	-1.44456	0.267723	-5.39574	6.82414607508586e-08	7.22048886368522e-06
ZBTB47	99.8816	-1.44324	0.499358	-2.89019	0.00385009	0.0326844
KCNN3	56.9993	-1.4411	0.533334	-2.70207	0.00689095	0.0492603
FAM111A-DT	65.6477	-1.43948	0.50938	-2.82595	0.0047141	0.037546
SNX22	108.622	-1.43937	0.429602	-3.35047	0.000806752	0.0108925
KCNG3	189.57	-1.43705	0.356334	-4.03287	5.50987522694615e-05	0.00151778
ZNF514	320.59	-1.43666	0.384955	-3.73202	0.000189948	0.00385127
PWAR5	1100.07	-1.43622	0.316334	-4.54019	5.6202585953943e-06	0.000251526
MX2	127.049	-1.43578	0.480128	-2.99042	0.00278597	0.0261832
GNAO1	851.44	-1.43156	0.3329	-4.30028	1.70581325792239e-05	0.000606988
GARS-DT	64.7403	-1.43156	0.499908	-2.86365	0.00418788	0.0346324
TM9SF4	2035.6	-1.42798	0.26917	-5.30513	1.12594600069656e-07	1.09690483250787e-05
LRP5L	123.764	-1.42767	0.450993	-3.16562	0.00154755	0.0177115
IGSF21	279.838	-1.4273	0.312659	-4.56505	4.99364983325917e-06	0.000229263
ZNF767P	197.011	-1.42644	0.382041	-3.73373	0.000188666	0.00383013
SH3PXD2A	554.388	-1.42578	0.304905	-4.67613	2.92334893766254e-06	0.000149683
AP5B1	465.499	-1.4238	0.319444	-4.45714	8.30618494028024e-06	0.000335121
GABPB1-AS1	276.97	-1.42287	0.390642	-3.6424	0.000270111	0.00495473
LINC00428	2031.98	-1.42259	0.451091	-3.15366	0.00161238	0.0181288
ALDH6A1	491.412	-1.42138	0.308532	-4.60692	4.08683161488847e-06	0.000194911
SLC22A31	141.971	-1.42014	0.457947	-3.1011	0.00192801	0.0205446
SYTL1	143.998	-1.41965	0.399681	-3.55195	0.000382385	0.00640378
DPM3	110.032	-1.41701	0.462373	-3.06466	0.00217921	0.0224448
TLL2	69.5559	-1.41555	0.488931	-2.8952	0.0037892	0.0323028
FAM219B	256.856	-1.4145	0.330119	-4.28481	1.82893402267103e-05	0.000633819
BBC3	492.068	-1.4143	0.283531	-4.98815	6.09607400568046e-07	4.25314298640859e-05
SLC8A1	79.7574	-1.41145	0.500825	-2.81826	0.00482847	0.0381903
CD99	1346.31	-1.41126	0.448165	-3.14897	0.00163844	0.0183572
GAPDHS	217.577	-1.4077	0.339942	-4.14099	3.45807507786829e-05	0.001033
SMARCD3	78.6957	-1.40766	0.477191	-2.94989	0.00317892	0.0286945
NAGS	97.519	-1.40595	0.471978	-2.97885	0.00289333	0.0269387
LOC728485	126.086	-1.40545	0.412385	-3.4081	0.000654164	0.0094842
DOC2A	158.977	-1.40035	0.366332	-3.82263	0.000132038	0.00290975
ENGASE	453.922	-1.40005	0.295376	-4.73987	2.13854392069162e-06	0.000116867
MCF2L	392.481	-1.39894	0.303196	-4.61397	3.95040056096033e-06	0.000190702
PRKCH	141.791	-1.39846	0.462976	-3.0206	0.00252277	0.0246673
IGLON5	963.287	-1.39839	0.249616	-5.60215	2.11709251254471e-08	2.5242378412632e-06
ZNF185	350.571	-1.39761	0.332677	-4.20111	2.65605444783178e-05	0.000847022
TRIOBP	1595.51	-1.39713	0.3322	-4.20568	2.60298689481779e-05	0.000834301
NEFL	477.57	-1.39712	0.416704	-3.3528	0.00079998	0.0108316
UTRN	2180.57	-1.3967	0.425078	-3.28574	0.00101715	0.0128772
MAN2C1	476.455	-1.39502	0.308492	-4.52206	6.1240598098508e-06	0.000269543
RSPO4	136.99	-1.39468	0.447627	-3.11573	0.00183489	0.0198618
MAN2B2	106.92	-1.39285	0.424215	-3.28336	0.00102579	0.0129455
HID1	178.339	-1.39261	0.442611	-3.14635	0.00165323	0.0184325
GLT8D2	73.4172	-1.39194	0.481634	-2.89003	0.00385208	0.0326844
IER5	294.119	-1.39189	0.330933	-4.20597	2.59963130339047e-05	0.000834301
PLXNA3	384.273	-1.39167	0.295558	-4.70863	2.49387973131107e-06	0.000130638
SAMD14	80.4007	-1.38847	0.466858	-2.97407	0.00293875	0.0272188
MBD6	313.755	-1.38837	0.325562	-4.26454	2.00313079127139e-05	0.000676618
HAGHL	361.096	-1.38793	0.385831	-3.59725	0.000321596	0.00563393
MAT1A	71.8346	-1.38771	0.504571	-2.75028	0.00595437	0.0441862
PSD	137.188	-1.38706	0.379287	-3.65701	0.000255174	0.00476275
NPAS1	193.105	-1.3862	0.360594	-3.84422	0.000120939	0.00273423
PRX	208.109	-1.3846	0.364398	-3.79968	0.000144882	0.00309876
RNF213	2929.05	-1.38421	0.30857	-4.48587	7.2616488498222e-06	0.00030612
MZF1	347.26	-1.38224	0.337167	-4.09957	4.13917202056821e-05	0.00119804
KSR2	128.891	-1.38103	0.450375	-3.0664	0.00216656	0.0223901
TBC1D8	540.687	-1.38082	0.279735	-4.93615	7.96783476121989e-07	5.30092603184564e-05
AATK	98.4332	-1.38006	0.424649	-3.24987	0.00115456	0.0142114
CLTCL1	348.839	-1.37987	0.358379	-3.85031	0.000117968	0.00269638
EVI5L	403.452	-1.37887	0.308101	-4.47539	7.62734066390305e-06	0.000318178
PLEKHB1	142.023	-1.37878	0.373352	-3.69299	0.00022163	0.0042973
SLC25A27	116.749	-1.3774	0.455344	-3.02497	0.0024866	0.0244182
C3orf18	127.713	-1.37731	0.492645	-2.79574	0.00517806	0.0399854
RALGPS1	515.47	-1.37639	0.330304	-4.16704	3.08584800040855e-05	0.000953629
RCCD1	303.243	-1.37531	0.329011	-4.18013	2.91343361835448e-05	0.000918105
TRABD2B	137.674	-1.37375	0.406806	-3.37693	0.000732992	0.0102548
MFSD3	959.285	-1.37273	0.278314	-4.9323	8.12651779252205e-07	5.34310184243312e-05
SYNDIG1	89.6464	-1.37198	0.458319	-2.99351	0.0027579	0.0260112
ABAT	200.317	-1.36932	0.405655	-3.37558	0.000736615	0.0102917
R3HDM2	603.34	-1.36872	0.360192	-3.79996	0.000144718	0.00309876
FZD8	230.555	-1.36866	0.435372	-3.14365	0.00166855	0.0185386
CELF5	249.084	-1.36807	0.319321	-4.28429	1.83322138569938e-05	0.000633819
SLC22A18	98.7229	-1.36803	0.474797	-2.8813	0.00396034	0.0333645
SLX4	423.086	-1.36748	0.318791	-4.28957	1.79017528719974e-05	0.000623667
MMP17	568.273	-1.3653	0.396945	-3.43952	0.000582753	0.0086772
CSPG4	175.633	-1.36519	0.45946	-2.97129	0.00296547	0.0273709
EPHX2	209.802	-1.36501	0.390991	-3.49117	0.000480916	0.00756259
H1-10	4100.11	-1.36485	0.227124	-6.00924	1.86392565354414e-09	3.20214410394352e-07
SNTG2	201.781	-1.36299	0.381404	-3.57362	0.000352083	0.00602919
C19orf81	77.6175	-1.36098	0.459881	-2.95943	0.00308212	0.0280747
ADAM33	92.3701	-1.36036	0.49708	-2.7367	0.00620583	0.0455864
PAXIP1-AS1	174.968	-1.3597	0.359682	-3.78029	0.000156644	0.00329208
CPS1	551.514	-1.35943	0.342332	-3.97108	7.15472426225311e-05	0.0018557
KIAA1324L	749.686	-1.35879	0.414426	-3.27872	0.00104279	0.0131083
TNNI3	200.731	-1.35811	0.475653	-2.85526	0.00430017	0.0353051
CRTC3	144.999	-1.35737	0.371725	-3.65154	0.000260676	0.00483635
B3GAT3	340.494	-1.35574	0.308154	-4.39958	1.08462888895187e-05	0.000415566
NEIL1	134.752	-1.35412	0.39815	-3.40104	0.000671305	0.00968
BNC2	716.712	-1.35298	0.376671	-3.59194	0.000328225	0.00571248
MED14OS	77.4477	-1.34981	0.4937	-2.73408	0.00625548	0.0458879
NRXN1	308.214	-1.34956	0.37328	-3.61541	0.000299877	0.00535921
EVC	323.497	-1.34902	0.30843	-4.37382	1.22090456169274e-05	0.00045936
THBS4	267.405	-1.34691	0.382383	-3.52241	0.000427638	0.00692236
RHPN1	457.401	-1.34538	0.402766	-3.34035	0.000836722	0.0111682
ARTN	223.285	-1.34408	0.387889	-3.46511	0.000530005	0.00811878
PRKCA	323.742	-1.34387	0.313705	-4.28386	1.83675295474257e-05	0.000633819
TSC22D1-AS1	71.6537	-1.34256	0.492976	-2.72337	0.006462	0.0469715
FAM157B	222.932	-1.33977	0.382731	-3.50056	0.000464287	0.00735904
GAB2	231.046	-1.33946	0.405362	-3.30437	0.000951912	0.0122158
TMEM101	325.701	-1.33862	0.413361	-3.23837	0.00120216	0.014606
FBXO41	735.13	-1.33687	0.258102	-5.17962	2.22339067621966e-07	1.89984431546599e-05
LETMD1	523.312	-1.33503	0.353178	-3.78004	0.000156805	0.00329208
DNPH1	283.695	-1.33263	0.319386	-4.17246	3.01324214623788e-05	0.000942125
FREM2	1684.09	-1.33244	0.309996	-4.29827	1.72139917818088e-05	0.000609818
FGFBP3	2649.03	-1.33226	0.445156	-2.9928	0.00276435	0.0260346
SUSD2	89.992	-1.3313	0.442195	-3.01065	0.00260687	0.0251718
GALNT17	1257.71	-1.32876	0.283989	-4.67891	2.88403362402921e-06	0.000148161
PPM1N	121.953	-1.32655	0.43938	-3.01913	0.00253498	0.0247412
SLC39A13	437.222	-1.32523	0.278866	-4.75219	2.01224317603075e-06	0.000112411
ZNF704	176.525	-1.3252	0.362305	-3.65768	0.000254504	0.00476137
ZNF517	139.453	-1.32502	0.406325	-3.26099	0.00111025	0.0137935
LYNX1	212.066	-1.3247	0.367593	-3.60371	0.000313712	0.00553831
LZTS3	916.111	-1.322	0.264149	-5.00476	5.59330892906176e-07	3.97174652264977e-05
PROB1	142.138	-1.32189	0.413307	-3.19833	0.00138227	0.0163227
KMT2E-AS1	75.3378	-1.32127	0.466232	-2.83393	0.004598	0.0369528
ZNF585B	193.334	-1.32119	0.343291	-3.8486	0.000118796	0.00270512
NPDC1	832.321	-1.32082	0.297979	-4.4326	9.31053663714731e-06	0.000367295
RAB25	392.276	-1.32014	0.451157	-2.92611	0.00343228	0.0300786
DDHD2	361.887	-1.31875	0.460909	-2.86119	0.00422056	0.0348305
RGL4	99.7152	-1.31765	0.422735	-3.11695	0.0018273	0.01982
NME4	2546.41	-1.31709	0.259367	-5.07808	3.81269719007776e-07	2.92862802912848e-05
PCDHB15	265.495	-1.3163	0.321696	-4.09174	4.28141069127667e-05	0.00123696
ACVR1B	565.759	-1.31616	0.328283	-4.00923	6.0916014758701e-05	0.00163572
WDR86	235.661	-1.31568	0.343883	-3.82596	0.000130262	0.00288977
PNRC1	326.388	-1.31531	0.435293	-3.02166	0.00251392	0.0245958
ZNF521	190.07	-1.31357	0.373787	-3.51422	0.000441055	0.00707894
SSH3	338.249	-1.31332	0.311049	-4.22221	2.41914258015242e-05	0.000788228
ZBED6	171.089	-1.31212	0.399472	-3.28463	0.00102116	0.0129075
CRACR2B	323.402	-1.31155	0.360461	-3.63852	0.000274206	0.00500113
NT5M	182.3	-1.30868	0.40715	-3.21424	0.0013079	0.0156351
ACAD10	337.436	-1.30867	0.41747	-3.13476	0.00171993	0.0189382
GLP1R	125.441	-1.30809	0.395904	-3.30405	0.000952991	0.0122168
CELSR3	1435.15	-1.30803	0.25647	-5.10014	3.3940420845964e-07	2.70098482048413e-05
ZSWIM6	239.936	-1.30427	0.409279	-3.18674	0.00143886	0.0168292
PRPF40B	171.698	-1.30408	0.39905	-3.26796	0.00108325	0.0135318
MMP24OS	264.967	-1.30338	0.35592	-3.662	0.000250251	0.00471493
EHBP1L1	170.719	-1.30236	0.414629	-3.14102	0.00168363	0.0186412
GGT7	566.836	-1.30156	0.336334	-3.86983	0.000108911	0.00254025
STARD4-AS1	324.946	-1.30118	0.393198	-3.30921	0.00093558	0.0120741
TTTY15	777.945	-1.30062	0.320577	-4.05712	4.96810578181851e-05	0.00138768
SAMD10	86.2584	-1.29895	0.444008	-2.92552	0.00343886	0.0301056
CRIP3	169.666	-1.29667	0.365223	-3.55035	0.00038472	0.00642768
MZT2B	885.7	-1.29638	0.270749	-4.78812	1.68352023113874e-06	9.71032589635508e-05
PPP1R12B	386.76	-1.29283	0.331715	-3.89741	9.72254439215772e-05	0.00234648
NFKB2	412.132	-1.29041	0.345987	-3.72965	0.000191742	0.00386794
CLDN3	373.764	-1.28889	0.366781	-3.51407	0.000441299	0.00707894
NKD1	159.046	-1.28853	0.447912	-2.87675	0.00401787	0.0337151
OPLAH	467.554	-1.28724	0.285061	-4.51565	6.31236798439761e-06	0.000276309
TESK2	192.568	-1.28576	0.459143	-2.80035	0.00510472	0.039553
KIF5A	668.082	-1.28431	0.268079	-4.79081	1.66111420758742e-06	9.64736047515572e-05
TMEM129	879.121	-1.28431	0.253025	-5.07581	3.85858703404211e-07	2.94969593506654e-05
STXBP5L	106.65	-1.28241	0.431406	-2.97263	0.00295263	0.0273156
GLI3	567.664	-1.28188	0.30761	-4.16722	3.0834283216359e-05	0.000953629
CCDC136	574.073	-1.27738	0.283365	-4.50789	6.54749250669187e-06	0.000285039
ING4	253.75	-1.27731	0.402774	-3.17128	0.00151769	0.0175203
DLGAP1	262.082	-1.27665	0.341491	-3.73845	0.000185158	0.0037637
RRNAD1	318.951	-1.27543	0.360759	-3.53541	0.000407148	0.0066924
SMARCC2	1459.64	-1.27365	0.239803	-5.31125	1.08878127740213e-07	1.07372781111109e-05
ASXL1	916.296	-1.27184	0.340927	-3.73053	0.00019108	0.00386442
TMEM198B	195.183	-1.27086	0.348987	-3.64158	0.000270966	0.00496316
TMEM143	224.162	-1.26946	0.365649	-3.47179	0.000517002	0.00796509
SEMA5B	880.716	-1.26622	0.264938	-4.77929	1.75918564742639e-06	0.00010074
MAPK13	342.377	-1.26559	0.460871	-2.74607	0.00603134	0.0445917
DOCK11	310.133	-1.26232	0.353355	-3.57239	0.000353732	0.00604446
ZNF681	292.177	-1.26226	0.402285	-3.13772	0.00170265	0.0188257
PPOX	303.201	-1.26154	0.315508	-3.99844	6.37619251290037e-05	0.00169787
FBRS	302.249	-1.26152	0.302104	-4.1758	2.96942555726172e-05	0.000932073
NBEA	903.443	-1.26137	0.272412	-4.63038	3.6500156046563e-06	0.000179989
EML3	396.942	-1.25911	0.296779	-4.2426	2.20949573468985e-05	0.00073544
NIPAL3	216.538	-1.25717	0.376122	-3.34245	0.000830418	0.0111119
TCN2	570.174	-1.25606	0.279108	-4.50026	6.78695213213963e-06	0.000293068
IRX2	630.449	-1.25577	0.266203	-4.71732	2.38967042957693e-06	0.000126434
PKD1	1476.38	-1.25291	0.282916	-4.42855	9.48668213757554e-06	0.000372405
SMAD6	124.05	-1.2527	0.39796	-3.1478	0.00164504	0.0184053
EPOR	259.725	-1.24924	0.368112	-3.39363	0.000689722	0.00979586
CTDSP1	373.736	-1.24853	0.311698	-4.00558	6.18643392036239e-05	0.00165562
ZNF251	321.115	-1.24816	0.320459	-3.89493	9.8227753112765e-05	0.00235052
PIDD1	501.038	-1.24805	0.272285	-4.58362	4.56986947601101e-06	0.000212865
NFATC4	943.407	-1.24789	0.272576	-4.57815	4.69100995710812e-06	0.000217241
LINC00698	229.387	-1.2438	0.339195	-3.66691	0.000245496	0.00465278
CDKN1A	514.816	-1.2437	0.273005	-4.55557	5.22441190261766e-06	0.000237807
RASA4B	353.166	-1.24343	0.420082	-2.95998	0.0030766	0.0280628
FAM71E1	100.474	-1.24245	0.443429	-2.80192	0.00507992	0.039473
TUBGCP6	696.962	-1.24152	0.261081	-4.75531	1.98141999069145e-06	0.000111469
WDR60	452.583	-1.23938	0.436858	-2.83703	0.00455352	0.0366691
STAG3L3	336.335	-1.23826	0.416118	-2.97574	0.0029228	0.027134
HSPA2	1067.83	-1.23791	0.367404	-3.36935	0.000753458	0.0103871
SGSM3	876.564	-1.23712	0.28576	-4.32921	1.49644119177391e-05	0.000544616
MPND	264.389	-1.23662	0.319398	-3.87171	0.000108073	0.00252809
XKR7	268.897	-1.23522	0.33846	-3.64954	0.000262713	0.00484684
TNRC6C	730.84	-1.23448	0.405344	-3.0455	0.00232294	0.0233158
PNMA8B	96.0542	-1.23387	0.44992	-2.74242	0.00609889	0.044987
DPP6	156.129	-1.23188	0.37994	-3.2423	0.00118569	0.0144985
KDM4B	1523.55	-1.23136	0.389263	-3.16332	0.00155981	0.0178262
STX1B	278.248	-1.2313	0.368609	-3.34039	0.000836619	0.0111682
GATD1	953.378	-1.23061	0.262618	-4.68593	2.78689530786346e-06	0.000144098
RPS4Y1	4467.47	-1.23015	0.255083	-4.82256	1.4172647911115e-06	8.5480012771114e-05
KCTD1	272.032	-1.22971	0.328326	-3.7454	0.000180109	0.00368451
GALNT18	112.227	-1.22897	0.449694	-2.73291	0.00627769	0.0459989
FN3K	183.3	-1.22891	0.355073	-3.46099	0.000538183	0.00817353
PPP1R35	551.399	-1.22771	0.282596	-4.3444	1.39658423428749e-05	0.000512948
JPH4	1438.92	-1.22715	0.336056	-3.65163	0.000260582	0.00483635
ASPHD1	178.357	-1.22524	0.377414	-3.2464	0.00116875	0.0143419
D2HGDH	159.981	-1.22405	0.357759	-3.42142	0.000622947	0.00913103
ULK2	271.211	-1.22204	0.414702	-2.9468	0.00321083	0.02888
TMSB15A	402.045	-1.22179	0.285687	-4.27667	1.89712582682813e-05	0.000649045
TMEM44	213.789	-1.22024	0.332186	-3.67337	0.00023937	0.00456919
CCNG2	335.962	-1.22	0.422069	-2.89052	0.0038461	0.0326844
KLHL3	319.321	-1.21932	0.362411	-3.36447	0.000766916	0.0105176
GDPD2	388.539	-1.21916	0.357469	-3.41052	0.000648393	0.00940906
PPM1L	280.355	-1.21896	0.374777	-3.25248	0.00114401	0.0141142
RIMS3	723.255	-1.21838	0.300602	-4.05313	5.05361883804989e-05	0.0014091
MIR5047	362.408	-1.21823	0.370718	-3.28613	0.00101574	0.0128696
ZNF236	416.381	-1.21719	0.370859	-3.28208	0.00103043	0.0129836
RASA4	393.163	-1.21665	0.406032	-2.99644	0.00273155	0.0257779
CEP250	886.409	-1.21295	0.392127	-3.09326	0.00197973	0.0208918
COL27A1	629.362	-1.21285	0.306864	-3.9524	7.73699771041283e-05	0.00197152
INSR	795.473	-1.21284	0.261405	-4.63971	3.48902390163102e-06	0.000172582
SEMA5A	261.015	-1.21197	0.38394	-3.15666	0.00159589	0.0180199
MSI1	548.437	-1.21153	0.347328	-3.48815	0.000486369	0.00761835
KNDC1	672.327	-1.21072	0.2749	-4.40421	1.06169378788765e-05	0.000408759
ZDHHC24	250.934	-1.21063	0.33848	-3.57665	0.000348025	0.00598326
ADAMTS7	1722.92	-1.20814	0.236323	-5.11225	3.18351800521183e-07	2.62180758604482e-05
PPP1R9B	403.484	-1.2078	0.289745	-4.16849	3.06625184782796e-05	0.000951253
ATP1B2	583.781	-1.20736	0.408251	-2.9574	0.00310248	0.0281798
NDST2	353.035	-1.20522	0.308629	-3.9051	9.41876432970291e-05	0.00228677
GPLD1	133.979	-1.20446	0.38653	-3.11608	0.00183274	0.0198618
LINC01000	770.486	-1.20399	0.26231	-4.58996	4.43335853219982e-06	0.000208159
FRY	216.269	-1.20277	0.356445	-3.37435	0.000739891	0.0102972
KDM5D	1579.01	-1.20211	0.260215	-4.61969	3.84319785329306e-06	0.000187776
ARRDC2	147.345	-1.20144	0.432535	-2.77766	0.00547517	0.0416754
SEMA4G	170.874	-1.20038	0.355172	-3.37972	0.000725597	0.0101885
PHF7	130.5	-1.19925	0.394361	-3.04101	0.00235789	0.0235597
HMBOX1	146.919	-1.19883	0.430457	-2.78502	0.00535247	0.0409954
COL9A1	337.153	-1.19808	0.308677	-3.88133	0.000103887	0.00245108
WNK2	1887.45	-1.19774	0.244223	-4.90427	9.37766698902942e-07	5.99307941934892e-05
TLCD3B	403.886	-1.19662	0.339499	-3.52466	0.000424032	0.00687793
MTURN	215.525	-1.19503	0.396852	-3.01126	0.00260163	0.0251718
PDE8A	142.187	-1.1921	0.378266	-3.15149	0.00162442	0.0182257
GOLGA8B	841.546	-1.19079	0.272472	-4.37033	1.24061601538703e-05	0.0004642
ESYT2	1946.63	-1.19073	0.415445	-2.86615	0.00415493	0.0344491
PLEKHA7	467.566	-1.18946	0.298103	-3.99009	6.60481792387353e-05	0.00175291
PABPN1	464.35	-1.18716	0.380178	-3.12264	0.00179235	0.0195203
LINC01315	129.981	-1.18675	0.39522	-3.00275	0.00267553	0.0254527
GAS6	384.453	-1.18301	0.290816	-4.0679	4.74385847534796e-05	0.00133203
DDX12P	561.449	-1.18127	0.351924	-3.3566	0.000789064	0.0107261
CGNL1	2097.02	-1.18036	0.313068	-3.77031	0.000163048	0.00339098
CA11	848.715	-1.17949	0.253193	-4.65846	3.18577289813815e-06	0.00015926
KIF13B	331.302	-1.17896	0.394744	-2.98665	0.00282056	0.0264616
PALM	403.987	-1.17859	0.289523	-4.07079	4.68538203311074e-05	0.00132963
NYAP1	154.513	-1.17851	0.395498	-2.9798	0.00288432	0.0268837
TMEM38A	130.792	-1.17704	0.380911	-3.09007	0.00200112	0.0209994
TSNARE1	293.681	-1.17475	0.315083	-3.7284	0.000192702	0.0038727
STX1A	123.25	-1.17174	0.408773	-2.86647	0.00415081	0.0344328
KMT5C	609.908	-1.17145	0.344893	-3.39655	0.000682407	0.00974113
CUL9	263.484	-1.17082	0.364177	-3.21497	0.00130457	0.0156128
DZIP1L	109.369	-1.17019	0.410146	-2.8531	0.00432953	0.0354551
EFNA3	181.953	-1.16902	0.413481	-2.82727	0.00469469	0.0374473
SAMD12	138.862	-1.16836	0.430403	-2.71457	0.00663627	0.0479113
IL18BP	128.843	-1.16636	0.396715	-2.94004	0.00328173	0.0291455
NECAB3	271.144	-1.16598	0.349917	-3.33216	0.000861744	0.0114163
CPT1C	871.095	-1.16595	0.353533	-3.298	0.000973777	0.0124366
EMILIN3	133.353	-1.16522	0.394789	-2.95151	0.00316228	0.0285929
SEPTIN3	983.653	-1.16459	0.268638	-4.33517	1.45647849465861e-05	0.000531948
TRAPPC9	405.878	-1.16282	0.302178	-3.84814	0.000119019	0.00270512
ZBTB3	502.741	-1.16173	0.338791	-3.42905	0.00060569	0.0089769
ZKSCAN1	1216.78	-1.16135	0.422059	-2.75163	0.00592986	0.0441191
PCDHGB7	158.104	-1.16119	0.367279	-3.1616	0.00156906	0.0179188
CUX2	194.636	-1.16095	0.380467	-3.05138	0.00227789	0.0230779
GLYATL1	107.395	-1.15615	0.420758	-2.74778	0.00599998	0.0444502
CACNA1B	337.001	-1.15591	0.297196	-3.88937	0.000100505	0.00238953
TJP3	314.56	-1.15556	0.395925	-2.91863	0.00351577	0.0306612
GCAT	422.684	-1.15351	0.304387	-3.78961	0.000150885	0.00320144
HDAC9	232.291	-1.15318	0.390937	-2.94978	0.00318	0.0286945
B4GALNT4	1692.43	-1.15228	0.39077	-2.94873	0.00319082	0.0287642
RALGDS	510.725	-1.15226	0.280534	-4.1074	4.00139510366563e-05	0.0011645
MOCOS	150.409	-1.1512	0.381574	-3.01697	0.00255314	0.0248577
NAT9	434.163	-1.15088	0.279238	-4.12152	3.76388850063974e-05	0.00111358
ARHGEF17	366.855	-1.15045	0.328691	-3.50011	0.000465065	0.00736406
ZFPM1	232.17	-1.15038	0.358632	-3.2077	0.001338	0.0159175
AGO4	443.921	-1.15029	0.423083	-2.71884	0.00655118	0.0474068
ARSA	156.658	-1.15018	0.388827	-2.95807	0.00309569	0.0281342
LOC100129034	356.138	-1.14948	0.387125	-2.96927	0.00298509	0.0274887
NSUN5P1	708.094	-1.14932	0.331167	-3.47051	0.000519475	0.00798812
ACP6	225.933	-1.14855	0.390877	-2.93839	0.00329922	0.0292488
CBFA2T2	534.497	-1.14851	0.358361	-3.2049	0.0013511	0.0160376
CACNA1H	1281.75	-1.1481	0.259155	-4.43015	9.41686004181302e-06	0.000370574
SGSM2	761.146	-1.14776	0.329439	-3.48399	0.000493996	0.00771513
CHRNA4	96.5342	-1.14648	0.425263	-2.69592	0.00701937	0.0497995
KCNJ11	171.145	-1.14442	0.350406	-3.26599	0.00109083	0.013584
HAGH	219.669	-1.14215	0.342048	-3.33916	0.000840332	0.0111977
LOC730101	229.269	-1.14206	0.38554	-2.96225	0.00305405	0.0279492
TINAGL1	149.153	-1.13914	0.402163	-2.83253	0.00461808	0.0370211
ESPN	275.878	-1.13906	0.385024	-2.9584	0.00309239	0.0281242
ZNF692	473.731	-1.13711	0.29069	-3.91176	9.16257435996207e-05	0.0022487
TMEM120A	195.621	-1.13587	0.336029	-3.38028	0.000724118	0.0101842
PIANP	298.679	-1.13554	0.362139	-3.13566	0.0017147	0.0189067
TMED4	921.902	-1.13421	0.255814	-4.43372	9.2620087496935e-06	0.000366285
GRAMD1B	369.457	-1.13393	0.301663	-3.75893	0.000170645	0.00351793
BRSK1	544.655	-1.1328	0.281335	-4.02651	5.66098207997469e-05	0.00154872
SLC22A17	756.031	-1.13262	0.297264	-3.81016	0.000138878	0.00301884
KLHL17	430.804	-1.13034	0.301284	-3.75174	0.00017561	0.00360633
KLF8	312.424	-1.12981	0.376257	-3.00277	0.00267531	0.0254527
ITGA2	271.572	-1.1294	0.418389	-2.6994	0.00694649	0.0495023
VAMP1	235.481	-1.12881	0.329607	-3.4247	0.000615468	0.00905772
EDEM1	413.636	-1.12865	0.31364	-3.59855	0.000319998	0.00561361
ARL2	942.601	-1.12753	0.250977	-4.49257	7.03673065143187e-06	0.000299205
FNDC4	234.536	-1.12706	0.36034	-3.12776	0.00176146	0.0192441
SORCS1	130.225	-1.12423	0.413194	-2.72082	0.00651196	0.0472272
PRKCB	336.482	-1.12408	0.321066	-3.50109	0.000463361	0.00735896
PREX1	491.637	-1.12358	0.293455	-3.82881	0.000128766	0.00286931
GTF2IRD1	627.408	-1.12265	0.261243	-4.29734	1.72861057059267e-05	0.000611018
PRICKLE3	151.336	-1.12185	0.400463	-2.80137	0.00508864	0.0394886
CAMK1D	243.432	-1.1216	0.332328	-3.37498	0.000738203	0.0102917
WDR90	592.089	-1.12157	0.342035	-3.27912	0.00104131	0.0131001
PPP1R3F	176.908	-1.12064	0.366124	-3.06084	0.0022072	0.0225909
ROBO1	2323.58	-1.11899	0.293772	-3.80903	0.000139514	0.00302349
KMT2E	972.063	-1.11876	0.350458	-3.19228	0.00141154	0.0165825
WDR27	539.223	-1.11835	0.28112	-3.97819	6.94406572977691e-05	0.00181798
PAK3	283.337	-1.11726	0.365593	-3.05602	0.00224299	0.0228633
ASTN1	149.642	-1.11725	0.380855	-2.93354	0.00335117	0.0294995
TSPAN31	205.704	-1.11639	0.400845	-2.7851	0.00535105	0.0409954
MEGF8	1885	-1.11628	0.262506	-4.2524	2.11488562686939e-05	0.000711358
LOC729218	448.845	-1.11621	0.286617	-3.89445	9.84227917188884e-05	0.00235052
CUL7	780.722	-1.11333	0.344647	-3.23036	0.00123633	0.0149416
MAPK8IP3	1190.88	-1.1129	0.274122	-4.05988	4.90979918641049e-05	0.0013738
ZSCAN18	770.515	-1.11283	0.256585	-4.33709	1.44378784204195e-05	0.000529069
GPR173	233.658	-1.11241	0.343398	-3.2394	0.00119779	0.014598
GSTT1	375.008	-1.11216	0.301793	-3.68518	0.000228544	0.00439934
TMPRSS2	176.949	-1.11143	0.358323	-3.10175	0.00192378	0.0205181
MIR1915HG	400.26	-1.11083	0.322869	-3.44049	0.000580665	0.0086772
TNFRSF10B	2001.28	-1.11005	0.238243	-4.65932	3.17253798293396e-06	0.00015926
DOT1L	2323.25	-1.10988	0.257159	-4.31594	1.58925927037076e-05	0.00057253
CPXM1	741.838	-1.10859	0.314465	-3.52532	0.000422969	0.00686766
ARRDC1	337.56	-1.10722	0.313365	-3.53332	0.00041038	0.00672929
LINC00265	245.053	-1.10697	0.33719	-3.28292	0.00102738	0.0129554
OSBPL5	150.185	-1.10696	0.39002	-2.83822	0.00453659	0.0366066
CD74	612.824	-1.10663	0.280495	-3.94529	7.97040755230899e-05	0.00200987
ERO1A	956.553	-1.10561	0.386774	-2.85855	0.00425577	0.0350653
C1RL	126.967	-1.1035	0.384752	-2.86808	0.00412976	0.0343315
LLGL2	1353.35	-1.10288	0.26795	-4.116	3.85498039259647e-05	0.00113249
TOX3	481.541	-1.10284	0.374293	-2.94645	0.00321445	0.0288848
CA14	690.917	-1.10198	0.289644	-3.80459	0.000142037	0.00305838
NDRG4	467.367	-1.10169	0.326046	-3.37896	0.000727616	0.0101885
SPEN	1802.47	-1.10113	0.276921	-3.97635	6.99809536991811e-05	0.00182694
C19orf54	442.325	-1.10015	0.303646	-3.62314	0.00029105	0.00522483
YPEL3	271.34	-1.09996	0.312887	-3.51553	0.00043887	0.00706838
HIP1R	256.619	-1.0993	0.316781	-3.47023	0.000520009	0.00798864
TRIM22	794.549	-1.09603	0.263797	-4.15483	3.25522968883532e-05	0.000992534
ZNF395	681.861	-1.09526	0.373001	-2.93634	0.00332109	0.0293479
LMO7	286.871	-1.09449	0.324528	-3.37255	0.000744743	0.0103198
EFNA5	213.017	-1.09253	0.329985	-3.31085	0.000930118	0.0120274
SLC6A15	422.063	-1.09015	0.294908	-3.69656	0.000218538	0.00425708
C1orf21	814.889	-1.08972	0.299161	-3.64258	0.000269915	0.00495473
RAB24	285.647	-1.08851	0.312325	-3.48517	0.000491817	0.00769614
EVL	652.528	-1.08817	0.263605	-4.12805	3.65859835673179e-05	0.00108649
MIEN1	215.021	-1.08802	0.351895	-3.0919	0.00198882	0.0209366
TRIM66	132.417	-1.08648	0.385398	-2.81911	0.00481571	0.0381394
SLC27A1	248.334	-1.08481	0.325106	-3.3368	0.000847485	0.0112648
ANKRD9	1111.73	-1.08436	0.247464	-4.3819	1.17649929649959e-05	0.000444372
HEXD	348.845	-1.08428	0.302427	-3.58525	0.000336751	0.00583543
TMEFF1	372.273	-1.08376	0.29549	-3.66769	0.000244754	0.00464422
NINL	988.406	-1.08154	0.256174	-4.22191	2.42235650621605e-05	0.000788228
TSPO	185.521	-1.07927	0.358475	-3.01074	0.00260616	0.0251718
SLC41A3	389.435	-1.07862	0.308746	-3.49356	0.00047663	0.00751739
DENND1C	322.697	-1.07813	0.300966	-3.58222	0.000340692	0.00589733
DDB2	869.408	-1.07667	0.343747	-3.13215	0.00173533	0.0190683
BTBD2	2799.82	-1.07601	0.237853	-4.52383	6.07317660525513e-06	0.000268784
MAP3K12	299.706	-1.07599	0.309841	-3.4727	0.000515243	0.00796135
CDK18	844.47	-1.07515	0.298442	-3.60256	0.000315102	0.00555059
GIGYF1	2680.14	-1.07432	0.307899	-3.48919	0.00048449	0.00759636
DNAH11	249.763	-1.07277	0.368141	-2.91401	0.00356818	0.0309663
FRMD5	258.073	-1.0726	0.314888	-3.40629	0.000658531	0.00952158
B9D1	276.172	-1.0706	0.353848	-3.02559	0.00248151	0.0243982
TTC38	480.663	-1.07047	0.284719	-3.75975	0.000170086	0.00351093
MAP2K6	1222.82	-1.06996	0.3052	-3.50578	0.000455276	0.00726541
KHNYN	778.365	-1.06842	0.300744	-3.5526	0.000381449	0.00640378
CADM2	159.9	-1.06769	0.387195	-2.75751	0.00582442	0.0436067
FOXK1	462.275	-1.067	0.278744	-3.82789	0.000129247	0.00287601
FUZ	395.983	-1.06682	0.313866	-3.39895	0.000676441	0.00970187
SCMH1	274.087	-1.06539	0.311481	-3.42039	0.000625305	0.00914881
PLEKHG4B	1563.51	-1.06529	0.258496	-4.1211	3.77072350743548e-05	0.00111358
UVSSA	301.915	-1.06528	0.316624	-3.36451	0.000766787	0.0105176
TUBG2	290.786	-1.06398	0.303514	-3.50556	0.000455652	0.00726541
MEGF10	1164.32	-1.06379	0.269732	-3.94387	8.01770840528611e-05	0.00201413
CHTF18	1188.76	-1.06318	0.27044	-3.9313	8.44860283446321e-05	0.0021083
DTX3	582.536	-1.06311	0.269201	-3.94911	7.84412177024618e-05	0.00199028
WFIKKN1	211.868	-1.06021	0.329373	-3.21886	0.001287	0.0154721
LAMA5	4103.34	-1.05921	0.238866	-4.43435	9.23500951984292e-06	0.000366123
MAST1	529.919	-1.05912	0.311271	-3.40257	0.000667564	0.00963475
EPHA8	134.09	-1.05852	0.381251	-2.77643	0.00549588	0.0417933
COL1A2	1957.67	-1.0572	0.276595	-3.82221	0.000132263	0.0029107
CITED4	290.345	-1.05713	0.31352	-3.3718	0.00074679	0.0103392
CELSR2	1552.58	-1.05633	0.266898	-3.95781	7.56392757185353e-05	0.00193668
WASF3	718.657	-1.05598	0.272244	-3.87879	0.000104979	0.00247018
OTX2	544.752	-1.05541	0.26726	-3.949	7.84798935359547e-05	0.00199028
USP9X	13636.8	-1.0547	0.359221	-2.93609	0.00332376	0.0293553
PHF21A	700.647	-1.05212	0.262987	-4.00066	6.31662786685595e-05	0.00168482
PARP14	537.651	-1.05193	0.269243	-3.90698	9.34552487406536e-05	0.00227612
TXLNGY	1668.52	-1.05066	0.266158	-3.94753	7.89628681261703e-05	0.00199619
MVB12A	446.595	-1.04856	0.280474	-3.73853	0.000185102	0.0037637
RMST	538.79	-1.04758	0.336668	-3.11161	0.00186072	0.0200329
COL4A5	691.807	-1.04379	0.307722	-3.39199	0.000693864	0.00981919
CHDH	353.581	-1.04302	0.339431	-3.07284	0.00212031	0.0220116
NLRX1	480.752	-1.04155	0.367373	-2.83513	0.00458072	0.0368325
CALML4	199.803	-1.04143	0.33985	-3.06438	0.00218118	0.0224448
ADAMTS2	254.488	-1.04106	0.33583	-3.09997	0.00193542	0.0205873
RAPGEFL1	317.117	-1.04031	0.332217	-3.13142	0.00173966	0.0191027
ARL10	437.561	-1.03997	0.292234	-3.55869	0.000372711	0.00630616
PPFIA3	548.25	-1.03932	0.270873	-3.8369	0.000124595	0.0027998
NELL2	1009.79	-1.0381	0.333532	-3.11246	0.00185537	0.0200022
LOC642846	503.406	-1.03803	0.362419	-2.86416	0.00418112	0.0345944
LAMA1	1741.82	-1.03793	0.292898	-3.54366	0.000394607	0.00654008
ARRDC1-AS1	314.92	-1.03519	0.307253	-3.36918	0.000753921	0.0103871
RAB3A	149.069	-1.035	0.369511	-2.80099	0.0050946	0.0395128
RHBDL3	322.877	-1.03024	0.354383	-2.90714	0.00364749	0.0313987
GPC2	820.29	-1.02862	0.304371	-3.3795	0.000726175	0.0101885
HIF3A	620.083	-1.02706	0.270127	-3.80216	0.00014344	0.00307857
PANX2	182.182	-1.02472	0.354926	-2.88713	0.00388777	0.0329347
GYS1	1063.07	-1.02388	0.278588	-3.67525	0.000237617	0.0045466
ZNF608	940.264	-1.02324	0.327771	-3.12183	0.00179733	0.0195612
SHFL	213.161	-1.02113	0.342118	-2.98474	0.00283815	0.0265538
FGFR1	9584.08	-1.02063	0.222319	-4.59082	4.41510794275027e-06	0.000208083
DGKH	244.488	-1.02008	0.378095	-2.69794	0.00697692	0.0495909
TTYH3	5131.36	-1.01943	0.240702	-4.23524	2.28310005072228e-05	0.000755219
RNF144A	534.314	-1.01477	0.330259	-3.07265	0.00212167	0.0220116
GRTP1	716.293	-1.01428	0.285248	-3.55578	0.000376857	0.00634462
POLE	2514.39	-1.01427	0.264882	-3.82914	0.000128593	0.00286931
PDK3	1431.51	-1.01382	0.367407	-2.75938	0.00579108	0.0434181
METRN	349.181	-1.01325	0.321952	-3.1472	0.00164841	0.018416
PIM3	813.758	-1.01314	0.257825	-3.92957	8.50990562045497e-05	0.0021178
FGF11	709.31	-1.01266	0.301098	-3.36323	0.00077037	0.0105559
PPP1R26	1212.41	-1.01069	0.243867	-4.14444	3.40648709195069e-05	0.00102531
STARD10	280.857	-1.00989	0.345897	-2.91963	0.00350447	0.0306296
GNG7	215.752	-1.00962	0.35603	-2.83578	0.00457137	0.0367943
KMT2D	3319.71	-1.0076	0.276911	-3.63873	0.000273988	0.00500113
EP400	3103.76	-1.00372	0.237125	-4.23287	2.30731450724782e-05	0.000760082
RETSAT	342.59	-1.0008	0.313855	-3.18874	0.00142894	0.0167623

## Sheet: hESC_DF2-KO_vs_H1_2FC_upDEGs
	baseMean	log2FoldChange	lfcSE	stat	pvalue	padj
ETF1	5755.23	1.00048	0.25769	3.88248	0.000103398	0.00244377
NRBF2	685.932	1.00116	0.275396	3.63533	0.000277628	0.00505025
RRM2	4226	1.00117	0.322296	3.10638	0.00189394	0.0203029
CENPI	727.932	1.00133	0.269503	3.71549	0.000202814	0.00405045
UTP23	457.408	1.00203	0.308373	3.24941	0.00115643	0.0142125
TRIM6	488.507	1.00264	0.292483	3.42802	0.000607997	0.00899442
TADA2A	745.561	1.00348	0.305433	3.28543	0.00101826	0.0128811
ZNF525	1026.87	1.00355	0.270157	3.7147	0.000203448	0.00405805
MIR12136	16403.5	1.00366	0.227833	4.40526	1.05659191509264e-05	0.000408745
YWHAH	6696.35	1.00561	0.261154	3.85064	0.000117811	0.00269638
MRPS17	619.269	1.00694	0.28851	3.49013	0.000482789	0.0075802
ARL5A	2074.36	1.00725	0.236067	4.26682	1.98278971246914e-05	0.000671166
QTRT2	1369.16	1.00768	0.266342	3.78339	0.000154706	0.00326949
TIMM8A	477.386	1.00854	0.309021	3.26365	0.00109988	0.013686
FASTKD2	1743.27	1.00934	0.23593	4.27813	1.8847400375752e-05	0.00064758
COPS2	2012.65	1.01348	0.256709	3.94798	7.88133005022362e-05	0.00199556
EIF5	6448.55	1.01438	0.250724	4.04581	5.21419901560792e-05	0.00145135
NQO1	938.286	1.01563	0.297474	3.41418	0.000639744	0.0093259
SLF1	747.648	1.01857	0.264352	3.85307	0.000116648	0.00268542
HMGCR	7970.05	1.02079	0.290626	3.51239	0.000444088	0.0071094
C12orf4	286.575	1.02162	0.319158	3.20097	0.00136964	0.0161975
KLF7	728.022	1.02176	0.272915	3.74389	0.00018119	0.00370188
RAB18	1403.84	1.02209	0.296047	3.45246	0.0005555	0.00838868
SHC3	489.377	1.02254	0.301414	3.39246	0.000692672	0.00981101
SLC25A26	917.868	1.02264	0.356665	2.86722	0.00414098	0.034369
SLC16A9	735.001	1.02277	0.266439	3.83866	0.000123709	0.0027838
CRNKL1	1005.98	1.0234	0.256656	3.98745	6.67878532014053e-05	0.0017696
FARS2	298.136	1.02583	0.341782	3.00141	0.00268735	0.0255418
LZTFL1	304.836	1.02607	0.305425	3.35947	0.000780923	0.0106591
ZNF845	625.433	1.02913	0.267716	3.84411	0.000120993	0.00273423
RAI14	5281.89	1.02982	0.252353	4.08088	4.48653793847642e-05	0.00128692
EIF2S1	2046.39	1.03086	0.253362	4.0687	4.72762246786432e-05	0.00133203
SSBP1	3573.52	1.03115	0.36686	2.81073	0.0049429	0.0386932
TM2D2	1042.32	1.03246	0.340865	3.02893	0.0024542	0.0242562
GTF3C6	1028.09	1.03268	0.269261	3.83524	0.000125442	0.00281488
MAK16	1084.53	1.03357	0.279955	3.69192	0.000222566	0.00431023
GCLM	620.541	1.03405	0.309644	3.33946	0.000839407	0.0111947
MPDU1	835.542	1.03457	0.273666	3.78042	0.000156565	0.00329208
FERMT2	3337.04	1.03492	0.227763	4.54386	5.52345347825805e-06	0.000248063
MED18	595.84	1.0365	0.309373	3.35031	0.000807209	0.0108925
DDIAS	867.352	1.03728	0.271189	3.82493	0.000130809	0.00289465
FAM98A	2298.31	1.03732	0.272466	3.80714	0.000140582	0.00303524
LINS1	170.12	1.03905	0.371797	2.79467	0.0051953	0.0400798
MAP9	621.126	1.03927	0.338378	3.07132	0.00213116	0.0220856
WTAP	2274.32	1.04167	0.245904	4.23608	2.27452004220679e-05	0.000753942
RNF25	571.341	1.04325	0.365069	2.85767	0.00426767	0.0351104
DTWD2	494.023	1.04351	0.314079	3.32245	0.000892301	0.0116951
TFB2M	585.148	1.044	0.34068	3.06444	0.00218077	0.0224448
C1orf131	247.149	1.04432	0.323001	3.23319	0.00122418	0.0148397
JUN	673.994	1.04547	0.293395	3.56335	0.000366152	0.0062168
ORC5	581.935	1.04582	0.268531	3.89461	9.83567018559822e-05	0.00235052
DSEL	1405.86	1.04604	0.363901	2.87453	0.00404632	0.0339129
CBWD1	1024.82	1.04825	0.265335	3.95067	7.79318115736348e-05	0.00198267
DCAF13	2463.44	1.04893	0.249677	4.20115	2.65567165595938e-05	0.000847022
ABCA1	794.057	1.04943	0.302249	3.47208	0.000516451	0.00796461
CLN5	291.347	1.0495	0.311092	3.37361	0.000741892	0.0103041
ZNF480	498.172	1.0504	0.274709	3.82369	0.000131469	0.00290122
LTV1	1100.44	1.05091	0.321324	3.27055	0.00107339	0.0134401
TMEM251	582.603	1.0513	0.374299	2.80872	0.00497384	0.0388782
PEA15	2069.5	1.05144	0.385049	2.73066	0.00632071	0.0461967
CHML	3189.78	1.05196	0.228575	4.60224	4.17976825221253e-06	0.000198161
TAGLN2	1544.93	1.05204	0.238046	4.41949	9.89350675818324e-06	0.000386476
FARSB	1637.65	1.05316	0.261606	4.02575	5.67948635820024e-05	0.00155113
SNRPB2	1640.81	1.05421	0.246635	4.27438	1.91671358629335e-05	0.000654345
CUEDC1	212.477	1.0557	0.36464	2.89517	0.00378952	0.0323028
GPR89A	683.755	1.05605	0.33231	3.1779	0.00148347	0.0172499
ZNF721	1230.33	1.05794	0.262961	4.02319	5.74141424094083e-05	0.00156537
FHL2	709.263	1.05801	0.340681	3.10558	0.00189908	0.020311
PDP1	618.672	1.05864	0.304899	3.47208	0.000516443	0.00796461
TTC1	1364.39	1.0603	0.252592	4.19769	2.69648553100191e-05	0.000858202
ZCCHC10	564.004	1.0644	0.273254	3.89526	9.8094757121062e-05	0.00235052
SKA3	1952.31	1.06614	0.250997	4.2476	2.16068482442717e-05	0.000724634
UTP3	1172.45	1.06635	0.29178	3.65464	0.000257548	0.00479167
MOCS2	453.831	1.06664	0.327744	3.2545	0.00113591	0.0140573
UXS1	1333.89	1.06681	0.294357	3.62421	0.000289851	0.00521782
ARSJ	153.648	1.06732	0.387744	2.75265	0.00591151	0.0440113
HSPA5	19796.1	1.06868	0.297159	3.59631	0.000322758	0.00564666
CALD1	5893.73	1.06996	0.2485	4.30566	1.66486379774282e-05	0.000596402
ZNF622	890.105	1.07169	0.273924	3.91237	9.13963195768797e-05	0.00224796
JAZF1	527.865	1.07171	0.273563	3.91762	8.94274198665067e-05	0.00221174
SAR1B	500.924	1.07257	0.274507	3.90724	9.33546515002725e-05	0.00227612
PTRH2	536.824	1.07418	0.34049	3.15481	0.00160604	0.0180702
FOXP4	912.252	1.07758	0.397494	2.71094	0.00670928	0.0483728
ST8SIA3	293.778	1.07781	0.341111	3.15971	0.00157927	0.0179459
CRK	3737.47	1.07795	0.398767	2.70322	0.00686723	0.0491787
RPL22L1	1657.38	1.07872	0.396208	2.72261	0.00647676	0.0470574
CCN2	1971.65	1.07987	0.260178	4.15052	3.31726059930777e-05	0.00100379
AIMP2	1024.52	1.08554	0.330609	3.28344	0.00102547	0.0129455
ATP23	202.548	1.08628	0.356229	3.04938	0.00229317	0.0231478
SKIL	5568.62	1.08673	0.243711	4.45908	8.23116608972629e-06	0.000332935
NOC3L	1141.63	1.09061	0.248663	4.38592	1.15498015828635e-05	0.000439831
LIPT1	183.858	1.09066	0.345055	3.16084	0.00157317	0.0179192
NSDHL	913.572	1.09131	0.392402	2.78109	0.00541766	0.0413362
HSPH1	4995.48	1.09134	0.2849	3.8306	0.000127831	0.00285904
PNP	2249.17	1.09197	0.373168	2.92622	0.00343107	0.0300786
DNAJC2	1388.69	1.09416	0.324178	3.37517	0.000737696	0.0102917
PEX3	329.224	1.09577	0.311764	3.51474	0.000440186	0.0070753
PDCL3	641.523	1.09585	0.28382	3.86108	0.000112889	0.0026064
FAHD1	673.659	1.09811	0.296623	3.70205	0.000213867	0.00420808
CDC42EP3	945.608	1.09834	0.357997	3.06802	0.00215484	0.0223123
DENND10P1	286.485	1.10036	0.395912	2.77931	0.00544753	0.0414926
TRIAP1	1184.06	1.10311	0.245184	4.49909	6.82438960181791e-06	0.00029389
GTF2H1	677.327	1.10828	0.279827	3.96057	7.47699369048383e-05	0.00191749
DDX25	654.916	1.11046	0.272735	4.07155	4.67019906371323e-05	0.00132768
ZBTB2	826.322	1.1106	0.381916	2.90798	0.00363773	0.0313653
S100A10	1420.39	1.11264	0.243072	4.57741	4.70762895624554e-06	0.000217381
EBAG9	314.545	1.1128	0.312716	3.55849	0.000372994	0.00630616
RAP1B	2222.34	1.11337	0.246187	4.52245	6.11293383858294e-06	0.000269543
PUS3	435.651	1.11372	0.284558	3.91386	9.08315377226034e-05	0.00224299
PACRGL	263.943	1.1144	0.332774	3.34882	0.000811577	0.010933
PXN	3582.2	1.11457	0.247105	4.5105	6.46740561095275e-06	0.000282322
HSPA8	53529.4	1.11546	0.276339	4.03657	5.4238854636452e-05	0.00150186
TCEAL8	1614.79	1.11734	0.238977	4.6755	2.93239780878339e-06	0.000149683
CYP51A1	3610.22	1.11916	0.404137	2.76927	0.00561828	0.0424745
SRP19	1066.42	1.11938	0.344479	3.2495	0.00115609	0.0142125
ZNRD1ASP	352.388	1.11968	0.380274	2.94441	0.00323571	0.0289296
ACSL4	2111.44	1.12088	0.239253	4.68493	2.80051260804924e-06	0.000144335
IL6ST	311.422	1.12152	0.309465	3.62407	0.000290006	0.00521782
TGFB1	470.958	1.12201	0.300912	3.72869	0.000192479	0.0038727
EID1	4055.49	1.12213	0.232751	4.82118	1.42711550753795e-06	8.5718137082458e-05
CHAC2	221.373	1.12311	0.381399	2.94472	0.00323252	0.0289296
PSMD12	2296.18	1.12363	0.257894	4.35696	1.31882075054533e-05	0.000488241
ZNF268	769.211	1.12409	0.265213	4.23845	2.25064295764183e-05	0.000747578
RRP36	1589.77	1.12658	0.389806	2.89011	0.00385107	0.0326844
PHAX	1618.33	1.12701	0.262476	4.29377	1.75665813605936e-05	0.000616838
NSG1	1168.7	1.12959	0.261741	4.31569	1.59105723488091e-05	0.00057253
BZW1	9632.73	1.13046	0.244745	4.61894	3.85707334740571e-06	0.000187879
ZNF100	1034.25	1.13064	0.267275	4.23026	2.33416953176588e-05	0.000765771
DPH3	805.431	1.13092	0.336686	3.35899	0.000782282	0.0106591
NDUFAF4	787.875	1.13143	0.335326	3.37412	0.00074053	0.0102972
POLR3B	602.032	1.13224	0.311473	3.63512	0.000277848	0.00505025
ZNF90	1357	1.13311	0.256021	4.42586	9.60609283871507e-06	0.000376168
SYNJ2	603.502	1.13324	0.364498	3.10905	0.00187691	0.0201664
LLPH	711.442	1.13493	0.27606	4.11119	3.93621350733366e-05	0.00115181
RSL1D1	6035.67	1.13572	0.263837	4.30463	1.67265682948464e-05	0.000597853
ACAT2	3862.54	1.13927	0.360949	3.15632	0.00159771	0.0180235
MPHOSPH10	1204.61	1.14004	0.256135	4.45094	8.54951673944864e-06	0.000342345
ARL13B	259.875	1.14136	0.326443	3.49635	0.000471666	0.00744644
KRT18	7464.25	1.1439	0.23235	4.92317	8.51552906777219e-07	5.5305938177153e-05
MAIP1	581.879	1.14485	0.266776	4.29141	1.77543962362801e-05	0.000620705
NCEH1	130.635	1.14545	0.394334	2.90478	0.00367516	0.0315429
SEPHS1	21354.9	1.14664	0.276082	4.15327	3.27764265367162e-05	0.000995568
CGRRF1	256.682	1.14702	0.324413	3.5357	0.000406703	0.0066924
TBPL1	826.962	1.14712	0.32166	3.56626	0.000362108	0.00617439
CLP1	652.765	1.148	0.334413	3.43287	0.000597232	0.008868
FASTKD3	255.283	1.14867	0.333908	3.44009	0.000581513	0.0086772
BCL10	442.316	1.1531	0.287576	4.00973	6.07869361828746e-05	0.001635
PITPNM2	184.032	1.15325	0.368705	3.12783	0.00176099	0.0192441
EIF5B	4974.19	1.15525	0.243694	4.74057	2.13119297265633e-06	0.000116867
TEX10	2976.45	1.15563	0.321357	3.59609	0.00032303	0.00564666
GPR89B	630.337	1.15648	0.384119	3.01074	0.00260611	0.0251718
FOXJ1	289.265	1.15754	0.344871	3.35645	0.000789503	0.0107261
GUCY1A2	120.099	1.15789	0.396372	2.92122	0.00348668	0.0304908
ZFP42	5934.12	1.16035	0.242236	4.79015	1.66656536968328e-06	9.64736047515572e-05
PTPRN	462.603	1.16335	0.316921	3.67077	0.000241819	0.00459398
RMI1	1086.17	1.16497	0.256111	4.5487	5.3977240020751e-06	0.000244304
BRIX1	1512.76	1.16561	0.271105	4.29946	1.71213886030917e-05	0.000607885
RRN3	2403.61	1.16771	0.390206	2.99254	0.00276667	0.0260346
CCDC59	551.523	1.16815	0.27607	4.23136	2.32281193579738e-05	0.000763612
ZNF697	994.322	1.169	0.291088	4.01595	5.9205942596803e-05	0.00159786
CYB5B	3286.85	1.17017	0.329426	3.55217	0.000382072	0.00640378
CDH2	1223.58	1.17061	0.245755	4.76331	1.90438989953545e-06	0.000107895
TEFM	276.549	1.17082	0.316722	3.69668	0.000218437	0.00425708
ASNSD1	1075.87	1.17096	0.254115	4.608	4.06560886847502e-06	0.00019448
ZHX1	157.322	1.17746	0.397574	2.9616	0.00306042	0.0279567
DBF4	1564.22	1.1816	0.249483	4.73619	2.1777558291166e-06	0.000117946
ZBED9	290.707	1.18181	0.305824	3.86435	0.000111385	0.00257913
TWISTNB	1139.84	1.18206	0.250127	4.72583	2.29174109394436e-06	0.000122459
CD83	300.886	1.1872	0.340835	3.48321	0.000495438	0.00772556
MRPL1	652.491	1.19004	0.265063	4.48965	7.13389220769591e-06	0.000302329
FABP5	2890.74	1.19047	0.37008	3.21679	0.00129632	0.0155607
EMILIN1	193.908	1.19204	0.342236	3.48311	0.000495631	0.00772556
ZNF430	262.145	1.19273	0.36932	3.22952	0.00124	0.0149747
NEFH	234.431	1.19274	0.409132	2.91528	0.00355364	0.0308872
ERI1	1202.37	1.19532	0.391994	3.04934	0.00229348	0.0231478
PIK3AP1	120.679	1.19575	0.421707	2.8355	0.00457536	0.0368079
PARM1	268.525	1.19686	0.382697	3.12744	0.00176337	0.0192441
SUSD5	198.693	1.19705	0.369208	3.24221	0.00118605	0.0144985
MME	1085.25	1.19806	0.280378	4.273	1.92858478157311e-05	0.000656994
ARL14EP	677.019	1.20318	0.273357	4.40149	1.07507912715478e-05	0.000412898
THBS1	763.287	1.20319	0.380026	3.16608	0.00154509	0.017696
DNAJA1	6007.58	1.20418	0.292566	4.11594	3.85599276735104e-05	0.00113249
NOL10	1185.73	1.20877	0.275806	4.38267	1.17232180247024e-05	0.000443843
RIOX2	396.903	1.21008	0.31288	3.86754	0.000109938	0.00255673
PDE2A	272.789	1.21098	0.341966	3.54124	0.000398253	0.00659367
NAP1L5	123.107	1.21316	0.400879	3.02624	0.00247612	0.0243602
CASP3	2434.62	1.21445	0.23861	5.08966	3.58709348998497e-07	2.8093623867397e-05
RPP40	308.027	1.21523	0.345168	3.52069	0.000430434	0.00696056
PPP1R3B	2002.2	1.21702	0.384123	3.16832	0.00153324	0.0176231
ZNF765	445.465	1.21784	0.308694	3.94513	7.97558871838051e-05	0.00200987
PNO1	1248.75	1.21905	0.36116	3.37538	0.000737134	0.0102917
RAMAC	435.638	1.2193	0.333224	3.6591	0.000253106	0.00475191
THAP12	1583.01	1.2204	0.241863	5.04584	4.51525321412673e-07	3.32443320747017e-05
TP53RK	669.374	1.22137	0.369809	3.30271	0.000957556	0.0122587
SAMD4A	340.766	1.22263	0.333036	3.67117	0.000241447	0.00459274
YTHDF3	3705.7	1.22557	0.23458	5.22452	1.74610424258241e-07	1.58508565248518e-05
CPEB1	159.243	1.22974	0.377244	3.25981	0.00111486	0.01384
TBC1D15	683.291	1.23673	0.300975	4.10908	3.9724525071126e-05	0.00116029
TDP2	1506.92	1.24471	0.280456	4.43816	9.07302993174969e-06	0.000360597
DNTTIP2	2139.35	1.2468	0.259599	4.80277	1.56482503843041e-06	9.19162119080981e-05
NECTIN3	1566.41	1.25303	0.239955	5.22194	1.77055680239281e-07	1.58922393437247e-05
RPF2	1495.99	1.25549	0.343906	3.65069	0.000261539	0.00483635
IFRD1	1312.68	1.2555	0.416225	3.01641	0.00255786	0.0248885
FOS	210.178	1.25582	0.465598	2.69722	0.00699219	0.0496728
THNSL1	315.852	1.25587	0.451229	2.78322	0.00538223	0.0411743
DNER	380.373	1.2593	0.35212	3.57633	0.000348447	0.00598326
SENP8	147.922	1.26036	0.439497	2.86773	0.00413431	0.0343315
TXNDC9	788.248	1.26056	0.269817	4.6719	2.98429736056215e-06	0.000151365
PLEKHF2	303.647	1.26248	0.330764	3.81687	0.000135157	0.00296361
SBDSP1	316.031	1.2642	0.391699	3.22748	0.00124885	0.0150701
NME7	373.811	1.26504	0.348211	3.63297	0.000280179	0.00508683
NRK	399.857	1.26637	0.326074	3.88368	0.000102887	0.00243529
NOCT	641.186	1.26803	0.263763	4.80747	1.52849634272281e-06	9.11223360734417e-05
ZC3H15	2427.27	1.26986	0.249483	5.08995	3.58162317651925e-07	2.8093623867397e-05
C3orf38	793.244	1.27492	0.257929	4.9429	7.69678486840971e-07	5.16687108582277e-05
UPP1	852.192	1.2751	0.320546	3.97791	6.95239883948799e-05	0.00181798
SHLD2P3	169.297	1.27681	0.361507	3.53192	0.000412551	0.0067465
EIF3J	1974.32	1.27737	0.24649	5.18223	2.1924973862147e-07	1.8934881480839e-05
OTUD6B	1035.66	1.2776	0.297668	4.29204	1.77037090006019e-05	0.00062029
RHOU	468.003	1.28084	0.304535	4.20588	2.60071563129765e-05	0.000834301
TNFSF9	103.862	1.28087	0.424938	3.01425	0.00257613	0.0250284
SH2D4A	148	1.28099	0.374179	3.42346	0.000618295	0.0090795
DDX20	1338.24	1.28673	0.271533	4.73874	2.15052527668684e-06	0.000116867
POLR2G	1830.27	1.2883	0.253576	5.08055	3.76344565764445e-07	2.9188626831158e-05
NIP7	1222.82	1.28891	0.349187	3.69117	0.000223221	0.00431767
ZNF660	611.046	1.29382	0.305926	4.22918	2.34544228146176e-05	0.000767892
CDC42EP2	369.893	1.29439	0.397758	3.25421	0.00113707	0.0140573
ZNF280B	537.085	1.29555	0.435456	2.97515	0.00292842	0.0271703
METTL18	136.484	1.29844	0.396408	3.27552	0.00105468	0.0132474
TNFRSF8	1081.97	1.30109	0.356424	3.65039	0.000261844	0.0048364
RYBP	3452.53	1.30122	0.282737	4.60224	4.17976114448462e-06	0.000198161
IL17RD	3247.28	1.30158	0.231853	5.61381	1.97915199370161e-08	2.37751213559178e-06
BAMBI	794.508	1.30333	0.279027	4.67099	2.99750624155183e-06	0.000151554
TTC39C	1494.29	1.30536	0.438091	2.97965	0.00288574	0.0268837
RIOK2	1038.55	1.30626	0.24825	5.26188	1.42593211281874e-07	1.33228756529269e-05
UTP15	788.294	1.31084	0.305149	4.29573	1.74118724036378e-05	0.000614105
NEK3	477.286	1.31409	0.381411	3.44535	0.000570321	0.00857147
NSF	2150.79	1.31609	0.42183	3.11995	0.00180881	0.0196594
LMO3	257.194	1.31704	0.32079	4.10561	4.032421045207e-05	0.00116926
NEDD4	225.966	1.31875	0.343373	3.84057	0.000122748	0.00276606
IL6R	143.513	1.31992	0.426253	3.09657	0.00195774	0.0207396
LOC101929705	72.4427	1.31999	0.487443	2.70799	0.00676916	0.0487386
CCDC3	97.7873	1.32063	0.439352	3.00585	0.00264838	0.0253524
LYAR	1413.74	1.32435	0.325079	4.07393	4.62271358094148e-05	0.00131653
CNIH3	189.394	1.32503	0.399772	3.31447	0.000918161	0.0119167
ME1	248.031	1.32755	0.342805	3.87261	0.000107674	0.00252387
EIF5A2	172.679	1.32781	0.356045	3.72934	0.000191981	0.00386794
MRPL15	1517.31	1.33266	0.293298	4.54371	5.52733713212213e-06	0.000248063
CHORDC1	3229.67	1.33283	0.389144	3.42504	0.000614716	0.00905772
LIPA	1359.25	1.33673	0.310844	4.30032	1.70550896705928e-05	0.000606988
PID1	91.7933	1.33984	0.470887	2.84534	0.00443635	0.036061
IDI1	2978.06	1.34063	0.329423	4.06964	4.70863322582265e-05	0.00133203
ZNF682	427.462	1.34092	0.300124	4.46788	7.90000569412033e-06	0.000326146
TIMM17A	1196.17	1.34415	0.299165	4.49301	7.0223144345789e-06	0.000299205
HMGCS1	12184.4	1.34434	0.368998	3.64321	0.00026926	0.00495473
TFPI2	279.768	1.34455	0.324653	4.14149	3.45056828398635e-05	0.001033
AK6	820.798	1.34514	0.357025	3.76764	0.0001648	0.00341949
COLEC12	86.7405	1.34696	0.446261	3.01833	0.00254175	0.0247894
ECHDC1	1516.38	1.35009	0.243232	5.55061	2.84669985839896e-08	3.24869454554573e-06
ZNF35	551.866	1.35028	0.499421	2.70369	0.00685738	0.0491653
YAE1	396.857	1.35165	0.319828	4.22617	2.3770426731344e-05	0.000776646
SMIM10L1	1239.48	1.35547	0.358496	3.781	0.000156203	0.00329208
TTC30B	171.657	1.35636	0.392741	3.45356	0.000553232	0.00837026
ALKBH8	482.351	1.3625	0.30455	4.47383	7.68326002953049e-06	0.000318845
TTC30A	276.548	1.36315	0.380991	3.57789	0.000346377	0.00596986
SLC39A8	804.5	1.36433	0.255601	5.33775	9.41072646400428e-08	9.45630042235197e-06
BCAS2	1134.37	1.36496	0.278988	4.89255	9.95393888511171e-07	6.31087625267578e-05
CCDC80	285.196	1.36816	0.339245	4.03295	5.50814755770064e-05	0.00151778
UBXN8	209.039	1.36956	0.365118	3.751	0.000176128	0.00361233
ZNF239	232.068	1.37369	0.449916	3.05321	0.00226404	0.0229959
ZYX	9997.76	1.3763	0.478811	2.87441	0.00404782	0.0339129
MRPL32	1195.12	1.37753	0.275611	4.99811	5.78937214669769e-07	4.07474884527705e-05
GDF3	375.082	1.37797	0.322143	4.2775	1.89000142405382e-05	0.000647995
SERPINE2	1725.71	1.38458	0.265942	5.20631	1.92627897492372e-07	1.70978662124201e-05
ZNF107	1066.91	1.38756	0.276408	5.01997	5.1680793882345e-07	3.73621739302365e-05
FABP7	166.627	1.38937	0.451555	3.07686	0.00209196	0.0217457
NIFK	1413.87	1.39053	0.321901	4.31976	1.56200405578417e-05	0.000564619
BLZF1	311.193	1.40676	0.445536	3.15746	0.00159152	0.0180084
DUS4L	184.383	1.41178	0.453361	3.11403	0.0018455	0.0199496
SLC2A14	243.323	1.41458	0.344419	4.10716	4.00546609867004e-05	0.0011645
ZNF578	185.288	1.42031	0.440786	3.22222	0.00127201	0.0153035
ATPSCKMT	224.554	1.42876	0.343581	4.15844	3.20424879840871e-05	0.000978858
MT1E	98.2378	1.43184	0.476033	3.00786	0.00263095	0.0253107
TRMT10C	1497.15	1.4331	0.286573	5.00083	5.70852748485636e-07	4.03562582413938e-05
NAV3	123.995	1.43649	0.406086	3.53741	0.000404072	0.00666239
NTNG1	79.9158	1.43956	0.490037	2.93766	0.00330698	0.0292718
ABITRAM	290.066	1.43957	0.317513	4.53389	5.79063282658721e-06	0.000258427
ZNF85	569.75	1.44006	0.323509	4.45137	8.53249238481313e-06	0.000342345
KCNJ6	59.8321	1.44321	0.533917	2.70306	0.00687033	0.0491789
FGF13-AS1	75.2216	1.45306	0.493934	2.94181	0.003263	0.0290758
ERRFI1	1932.15	1.45492	0.299993	4.84983	1.23568700109431e-06	7.65215938623404e-05
KLF4	117.423	1.46073	0.429812	3.39853	0.000677494	0.00970187
MMRN2	78.2263	1.46439	0.502847	2.91221	0.00358887	0.0310783
ELAC1	85.6799	1.46602	0.48904	2.99775	0.00271984	0.0257382
VSNL1	1623.47	1.46739	0.239755	6.12037	9.33554435866141e-10	1.81895112461382e-07
L1TD1	20311.7	1.46811	0.311217	4.71731	2.38987434589889e-06	0.000126434
MB21D2	744.861	1.47808	0.310909	4.75406	1.99367266917442e-06	0.000111765
SOX15	124.091	1.4823	0.43621	3.39814	0.000678452	0.00970187
PLK2	447.152	1.48495	0.316047	4.6985	2.62084871025543e-06	0.000136841
VIL1	157.659	1.48498	0.524329	2.83216	0.00462345	0.0370456
TLE2	455.847	1.49151	0.291856	5.11043	3.21419113137491e-07	2.63349393363985e-05
CALCR	66.4249	1.5081	0.512816	2.94082	0.00327348	0.0291043
ZNF350	100.679	1.50933	0.434513	3.47361	0.00051351	0.00796135
CD248	251.048	1.51279	0.324758	4.65821	3.18977660000331e-06	0.00015926
COL1A1	5165.88	1.51353	0.259977	5.82177	5.82276077547391e-09	8.10817194362631e-07
GLTP	851.625	1.5141	0.292319	5.1796	2.22363952551881e-07	1.89984431546599e-05
NR5A2	223.118	1.5178	0.362487	4.18719	2.82427388319213e-05	0.000895306
LEFTY2	317.331	1.52169	0.307091	4.95518	7.22621834902006e-07	4.91290598137419e-05
SNCG	88.9505	1.5223	0.475175	3.20365	0.00135698	0.0160834
PHLDA2	217.235	1.5239	0.522829	2.91471	0.00356015	0.0309133
TFPI	68.0193	1.52432	0.500008	3.04858	0.00229922	0.0231637
ZMPSTE24	1606.94	1.52694	0.332098	4.59787	4.26836323621612e-06	0.000201762
TUBB2A	17705.5	1.54504	0.383344	4.03043	5.56758050959174e-05	0.00152841
C2orf76	67.8001	1.54587	0.50026	3.09014	0.00200064	0.0209994
OGFRL1	854.11	1.5511	0.254126	6.10367	1.03661040090435e-09	1.93437541592182e-07
CYP1B1	146.451	1.5574	0.376259	4.13917	3.48558120105436e-05	0.00103898
SHLD2P1	59.2575	1.56625	0.528012	2.96631	0.00301399	0.0276909
EMP3	208.522	1.56919	0.363145	4.3211	1.55250611365364e-05	0.000562458
SOCS2	347.402	1.56997	0.34494	4.55145	5.3278681351303e-06	0.000241828
HENMT1	260.062	1.57301	0.320499	4.908	9.2007661669776e-07	5.95144295748183e-05
ARHGAP11A	5152.01	1.57537	0.440519	3.57618	0.000348652	0.00598326
CCNE2	58.9425	1.59028	0.539687	2.94668	0.0032121	0.02888
KLHDC8A	92.248	1.60984	0.443492	3.62991	0.000283523	0.00513588
ABCG2	145.856	1.61182	0.512681	3.1439	0.00166712	0.0185355
FLNC	1212.29	1.61868	0.243923	6.63603	3.22248521875775e-11	9.81244876370048e-09
MCAM	849.015	1.62347	0.257038	6.31605	2.68328606562045e-10	5.95428631533583e-08
TNC	308.884	1.62519	0.399473	4.06832	4.73536824461033e-05	0.00133203
TAF13	330.444	1.62524	0.299458	5.42726	5.72241483781801e-08	6.09513479092122e-06
TMEM154	82.4448	1.62804	0.46049	3.53545	0.000407081	0.0066924
LMCD1	492.203	1.62938	0.285899	5.69914	1.20412620688495e-08	1.5769118366722e-06
MMP9	143.26	1.63632	0.525689	3.11272	0.00185369	0.0199976
ZC2HC1C	51.0439	1.63649	0.581991	2.81187	0.0049254	0.0386369
ST8SIA6	78.3167	1.6415	0.470046	3.49221	0.000479035	0.00754043
NGFR	516.553	1.64676	0.410012	4.01638	5.90991447487191e-05	0.00159768
CASP8	103.075	1.64681	0.47651	3.45598	0.00054829	0.00830334
VAV1	134.935	1.65034	0.518256	3.18441	0.0014505	0.0169282
DACT1	761.933	1.65328	0.37873	4.36534	1.26923444122083e-05	0.000473798
ODC1	4360.08	1.65585	0.340105	4.86866	1.12360359835197e-06	7.01242761362084e-05
KBTBD8	637.293	1.67178	0.369222	4.52786	5.95854072445348e-06	0.00026518
MYO1F	152.282	1.67669	0.383362	4.37364	1.22193061046381e-05	0.00045936
RASGRF2	657.555	1.68016	0.285413	5.88677	3.93822286333267e-09	6.03203817331759e-07
ADAMTS1	557.53	1.68035	0.277217	6.06151	1.3484581938702e-09	2.39381295149602e-07
PRTFDC1	210.163	1.68189	0.364634	4.61253	3.97795612494409e-06	0.000191433
ABHD12B	148.673	1.68923	0.385168	4.38568	1.15621921545828e-05	0.000439831
PAK1IP1	2352.47	1.69031	0.51344	3.29212	0.000994343	0.0126385
STEAP1B	130.838	1.70735	0.464425	3.67627	0.000236671	0.00453393
SYTL2	223.109	1.71036	0.389498	4.39121	1.12723366364435e-05	0.000430857
CD177	63.1108	1.71518	0.542657	3.16071	0.00157385	0.0179192
NODAL	343.742	1.72391	0.324234	5.31688	1.05560280897618e-07	1.04753826577717e-05
ACHE	221.442	1.73894	0.389861	4.46042	8.17989196920936e-06	0.000331701
H2BC21	155.225	1.74311	0.372909	4.67436	2.9487753636488e-06	0.00015004
CLC	101.344	1.75123	0.496627	3.52624	0.000421503	0.0068578
SMYD2	150.866	1.75166	0.376612	4.6511	3.30175864500132e-06	0.000164337
CBR3	106.387	1.75355	0.508909	3.44571	0.000569569	0.00857147
CASQ1	45.4093	1.75379	0.600013	2.92292	0.00346768	0.0303412
PKP1	53.2905	1.77142	0.564907	3.13577	0.00171405	0.0189067
B3GALNT1	197.262	1.77186	0.351301	5.0437	4.56619171511768e-07	3.34651582717593e-05
ZNF311	683.077	1.78042	0.370537	4.80497	1.54776980058753e-06	9.15878448295816e-05
PTPRO	63.3317	1.79137	0.600645	2.98241	0.00285993	0.0266899
HIVEP3	35.9893	1.79199	0.652174	2.74772	0.00600107	0.0444502
LINC00941	102.474	1.79357	0.610415	2.93827	0.00330044	0.0292488
PLAT	151.105	1.80443	0.502136	3.5935	0.000326262	0.0056907
FOXL2	169.049	1.80543	0.428737	4.21105	2.54181527961931e-05	0.000820757
TMEM182	68.5573	1.81275	0.563705	3.21577	0.00130094	0.0155927
ARMCX6	384.392	1.81278	0.294453	6.15644	7.43980660908754e-10	1.50463025561255e-07
QPCT	47.9299	1.8157	0.627481	2.89364	0.00380804	0.0324313
LIMCH1	105.403	1.81774	0.429298	4.23421	2.29351805648057e-05	0.000757098
SERTM1	63.9847	1.82183	0.513171	3.55015	0.000385009	0.00642768
GDPD5	300.743	1.82299	0.310524	5.87071	4.3394229762427e-09	6.4795290552738e-07
ARHGEF35-AS1	380.734	1.83231	0.546991	3.34981	0.000808678	0.0109032
C8orf76	52.1075	1.85778	0.60373	3.07717	0.00208977	0.0217372
CHODL	38.9133	1.86341	0.67521	2.75975	0.00578465	0.0434107
DUSP5	1108.54	1.88281	0.289261	6.50904	7.5630567362711e-11	2.01391595792339e-08
MT2A	188.349	1.89644	0.3959	4.79019	1.66626063912673e-06	9.64736047515572e-05
H3C10	58.9748	1.89672	0.674518	2.81197	0.00492396	0.0386369
NRP1	149.972	1.91261	0.405934	4.71161	2.45763691010377e-06	0.000129163
H2BC4	52.2352	1.91323	0.580119	3.29799	0.000973785	0.0124366
CAV2	117.14	1.92962	0.478747	4.03056	5.56437883638344e-05	0.00152841
ARHGAP29	276.227	1.93026	0.353911	5.45408	4.92261421572942e-08	5.3502453962387e-06
CCDC103	37.3969	1.93399	0.656569	2.94559	0.00322336	0.0288966
PDCD1	48.1893	1.96698	0.596821	3.29576	0.00098157	0.012506
CGAS	187.649	1.97345	0.371638	5.31014	1.09543489523132e-07	1.07372781111109e-05
GJA4	118.712	1.97369	0.456464	4.32387	1.53313129600961e-05	0.000556701
MIR4435-2HG	195.474	1.9866	0.545149	3.64413	0.000268296	0.00494414
OCA2	41.7153	1.98832	0.682066	2.91515	0.00355521	0.0308872
TAGLN	1770.41	2.01052	0.249158	8.06927	7.07186067984747e-16	4.70779658674679e-13
KCNF1	63.7801	2.0109	0.526992	3.81582	0.000135733	0.00296361
SPIB	719.006	2.01344	0.582452	3.45683	0.000546566	0.00828509
NRG1	77.3396	2.01557	0.542375	3.71619	0.000202249	0.00404423
TIMP3	202.353	2.01789	0.357887	5.63835	1.7168486797518e-08	2.12636367103833e-06
GRIA1	72.6878	2.01828	0.506549	3.98437	6.76591021934346e-05	0.00178381
LRFN5	137.948	2.02768	0.516299	3.92734	8.58919799773577e-05	0.00213089
CREB5	78.8838	2.03427	0.534816	3.80369	0.000142555	0.00306541
GAL	3463.73	2.0507	0.301504	6.80158	1.03476910501693e-11	3.37398081446031e-09
MT1H	117.779	2.06267	0.413911	4.98336	6.24893745755714e-07	4.3220464830905e-05
VGF	801.64	2.12758	0.35025	6.07446	1.24402307358018e-09	2.25860870983983e-07
OR2A1-AS1	434.713	2.1337	0.473835	4.50304	6.69879197754968e-06	0.000290833
LEFTY1	888.733	2.13853	0.265442	8.05649	7.85185881545265e-16	5.01796593177948e-13
NEURL1	29.7947	2.15091	0.725558	2.9645	0.0030318	0.0278066
NDUFA6-DT	100.184	2.16919	0.505711	4.28938	1.79171905830979e-05	0.000623667
SERPINB4	60.9934	2.17478	0.774476	2.80807	0.00498394	0.038927
NAT2	64.8924	2.17531	0.572816	3.79756	0.000146126	0.00312119
C6orf223	145.707	2.18959	0.387818	5.64593	1.64290001177865e-08	2.0668199596998e-06
HAS2	220.606	2.19633	0.349823	6.27842	3.42041244962738e-10	7.48601776817763e-08
TRPM2	30.6852	2.20263	0.724428	3.04051	0.00236175	0.0235752
TDRD12	101.684	2.20484	0.440092	5.00994	5.4446931153006e-07	3.89871239111935e-05
ANXA3	521.693	2.23242	0.323378	6.90342	5.07655321753744e-12	1.72570405865097e-09
PPP1R17	136.431	2.2382	0.643664	3.47727	0.000506539	0.00786488
OR2A9P	296.233	2.24281	0.49564	4.52507	6.03745075066304e-06	0.000267945
CPM	25.0154	2.25586	0.80119	2.81564	0.00486804	0.03838
CRYGD	79.9446	2.27536	0.735637	3.09306	0.00198107	0.0208921
INHBA	86.967	2.28395	0.644344	3.54462	0.000393177	0.00652314
LNCPRESS1	856.369	2.29708	0.376075	6.10802	1.00874197818916e-09	1.93437541592182e-07
LTF	27.1432	2.29845	0.80317	2.86172	0.00421346	0.0347899
CTSF	44.5387	2.3103	0.622155	3.71338	0.000204507	0.00407407
TDRD1	30.8176	2.31301	0.765804	3.02037	0.00252463	0.0246704
IFIT3	29.9231	2.34447	0.790206	2.96692	0.00300802	0.0276831
CCDC141	423.212	2.36261	0.296521	7.96776	1.61578837453793e-15	9.56127809629352e-13
CRLF1	403.181	2.36947	0.50505	4.69157	2.71119993888107e-06	0.000140639
SPP1	721.263	2.37381	0.302977	7.83493	4.69106461521962e-15	2.58445308128841e-12
NLRP7	412.083	2.38508	0.493737	4.83066	1.36083110885802e-06	8.330267672883e-05
CHRNA9	39.2784	2.39352	0.789221	3.03277	0.00242323	0.0240472
LINC00458	837.392	2.39412	0.483747	4.94912	7.45500565628843e-07	5.0256803953806e-05
PKIB	541.27	2.40252	0.330715	7.26463	3.74064510974176e-13	1.53241761329087e-10
TIE1	270.974	2.40535	0.376391	6.39057	1.6526568034807e-10	3.95784844540767e-08
S100A6	49.1054	2.41248	0.597124	4.04017	5.34127395609863e-05	0.00148155
MT1X	1354.07	2.41478	0.460581	5.24289	1.58080105259208e-07	1.45152059869332e-05
BCL2L14	67.4473	2.41925	0.551793	4.38434	1.16335725554484e-05	0.000441495
GPAT3	87.5722	2.44809	0.483281	5.06557	4.07184818084704e-07	3.03999618623332e-05
ZFP57	108.429	2.46249	0.866563	2.84168	0.00448766	0.0363219
DPPA3	62.6539	2.46397	0.797409	3.08997	0.00200176	0.0209994
PAG1	31.9505	2.46512	0.722544	3.41173	0.000645526	0.00938927
LOC283299	58.0247	2.50512	0.683454	3.66539	0.000246965	0.004675
MYOCD	109.822	2.52588	0.572255	4.41391	1.01521674489226e-05	0.00039465
CNR1	120.401	2.53633	0.568466	4.46171	8.13076126923324e-06	0.000331303
GPR83	46.0209	2.55452	0.842579	3.03179	0.00243109	0.0240803
CSRP1	583.918	2.59302	0.296973	8.73149	2.51344236253909e-18	2.23095936812705e-15
C12orf56	47.0065	2.61846	0.691844	3.78475	0.000153863	0.00325598
UTY	156.86	2.62395	0.397803	6.5961	4.22116026350169e-11	1.1831838163152e-08
GCNT4	305.555	2.67621	0.37459	7.14439	9.03950765310842e-13	3.43867175651698e-10
GMPR	19.515	2.70008	0.958425	2.81721	0.00484434	0.0382779
ACTA1	1035.89	2.711	0.264917	10.2334	1.40535771857467e-24	2.24534002696675e-21
PIWIL2	274.934	2.71155	0.654818	4.14093	3.45907504305294e-05	0.001033
AFP	70.2759	2.75849	0.870858	3.16755	0.00153727	0.0176317
SAMD15	37.2687	2.82065	0.709784	3.97396	7.06874831014393e-05	0.00183937
ACTG2	302.792	2.83778	0.32689	8.68116	3.91755236773127e-18	3.29424916732855e-15
CCDC173	28.1345	2.84239	0.811139	3.5042	0.000457979	0.00729525
IGFBP7	35.1848	2.84894	0.802016	3.55222	0.000381989	0.00640378
GAD2	35.9088	2.87636	0.736361	3.90618	9.37648160065232e-05	0.00228018
PCAT14	126.913	2.88586	0.60896	4.73899	2.14786588294202e-06	0.000116867
CAV1	812.649	2.8944	0.273259	10.5922	3.2405242317791e-26	7.39626509301923e-23
LINC02582	27.0574	2.90252	0.903136	3.21382	0.00130982	0.0156405
CER1	54.5663	2.92824	0.593861	4.93086	8.18698991218288e-07	5.36080073061254e-05
MT1F	151.163	2.94069	0.577397	5.09302	3.52410848018855e-07	2.78736045485012e-05
SERTAD4	179.531	2.96544	0.41554	7.13636	9.58340077340028e-13	3.56079056178177e-10
APLNR	15.8587	3.03126	1.06349	2.8503	0.00436776	0.0356768
CYTOR	126.709	3.04435	0.611938	4.97493	6.52703811134189e-07	4.49493482348747e-05
DNAJA4	122.956	3.05693	0.483404	6.32376	2.55274017439227e-10	5.79961211969176e-08
SP140	32.846	3.08262	0.782794	3.93797	8.21732374795225e-05	0.00205459
SLC22A2	16.4052	3.08674	1.04105	2.96502	0.00302659	0.0277748
WNT3	289.059	3.108	0.374474	8.29964	1.0442577494923e-16	7.58368457438112e-14
NLRP2	503.969	3.13815	0.506885	6.19106	5.97624369301759e-10	1.27309927311123e-07
LCP1	821.206	3.14044	0.367072	8.55538	1.17479343433239e-17	8.93794033348984e-15
H1-2	460.164	3.15242	0.534232	5.90084	3.61644688498904e-09	5.66470312563431e-07
PHETA2	248.163	3.15383	0.351095	8.98286	2.63816163503076e-19	2.47940637899332e-16
TGM4	14.2483	3.15594	1.11844	2.82173	0.00477661	0.0379304
LINC-ROR	210.695	3.15724	0.402752	7.83915	4.53613930842789e-15	2.58445308128841e-12
MT1G	639.255	3.18823	0.310121	10.2806	8.61871502029201e-25	1.53001344310228e-21
BCL2L10	14.6077	3.19644	1.12436	2.84291	0.00447038	0.0362739
LINC01108	803.793	3.21388	0.293789	10.9394	7.4696907638574e-28	2.38686498668299e-24
DMRTB1	35.6292	3.22144	0.740002	4.35329	1.34110225958977e-05	0.000494845
H2BC8	45.2143	3.23477	0.724856	4.46264	8.0956468457214e-06	0.000331303
GREM1	76.7413	3.31812	0.812476	4.08396	4.42755617888185e-05	0.00127458
SPATA17	13.7007	3.45273	1.20239	2.87155	0.00408463	0.0340669
H2BC5	240.121	3.56147	0.374834	9.50147	2.06957329667781e-21	2.36182661150153e-18
TLR4	26.2871	3.5723	1.09291	3.26862	0.00108072	0.0135107
H2AC6	473.428	3.64088	0.49411	7.36857	1.72467159339742e-13	7.74630497451159e-11
H3C8	59.6963	3.67277	0.675034	5.44088	5.30187711237593e-08	5.72351963678583e-06
FGFBP1	24.2571	3.68769	1.13051	3.26198	0.00110636	0.0137558
SPATA31A1	12.6319	3.77152	1.29895	2.90352	0.00368998	0.0315942
ERAS	16.8592	3.77619	1.15472	3.27021	0.00107468	0.0134457
CCDC125	29.6801	3.79477	1.02941	3.68636	0.000227485	0.00438423
H4C8	169.796	3.80716	0.580733	6.55578	5.53517133308783e-11	1.49890563370753e-08
SERPINE1	710.981	3.82286	0.28402	13.4598	2.69557898613732e-41	2.15336327307579e-37
IQCA1	70.2143	3.83348	0.593901	6.45474	1.08404127076268e-10	2.79350441660893e-08
AADACL3	80.4594	3.85343	0.605429	6.36479	1.95558179834808e-10	4.59475446944224e-08
CRYAB	46.2639	3.92547	0.828322	4.73906	2.14714442057133e-06	0.000116867
LOC101928254	23.4111	3.94563	1.10534	3.5696	0.000357523	0.00610272
LINP1	61.3566	3.9493	0.671002	5.88568	3.96422362269729e-09	6.03203817331759e-07
RTP1	47.8095	3.96376	0.713672	5.55403	2.79156098233991e-08	3.20868847588811e-06
HSPB2	39.8703	4.03346	0.809052	4.98541	6.18297880355433e-07	4.29501966714729e-05
H3C6	27.7063	4.17608	1.05409	3.96178	7.43942276344635e-05	0.00191328
LAMP5	11.4584	4.23986	1.44156	2.94115	0.00326992	0.0290946
LOC100134868	17.1823	4.24253	1.25435	3.38225	0.000718949	0.0101204
FOXA2	28.9414	4.24276	1.04294	4.06807	4.74049081397221e-05	0.00133203
LINC00052	18.091	4.3146	1.19215	3.61918	0.000295539	0.00529353
DPPA5	30.9655	4.36425	0.969449	4.50179	6.73846347103737e-06	0.000291763
H2BC11	177.791	4.38022	0.663127	6.6054	3.96449750669738e-11	1.15165048480916e-08
TPTEP1	19.658	4.43268	1.22135	3.62934	0.000284144	0.00514131
NKAPL	13.1723	4.45082	1.40185	3.17497	0.00149852	0.0173492
H3C4	99.5766	4.45481	0.626323	7.11264	1.13846888482676e-12	4.133935766563e-10
TBX1	28.7624	4.5835	1.01388	4.52074	6.1623827382865e-06	0.000270485
ANXA1	407.974	4.59719	0.399533	11.5064	1.22468956781343e-30	4.89171630623879e-27
MAEL	16.9567	4.83831	1.37648	3.51499	0.000439763	0.0070753
H2BC12	1755.81	4.85032	0.399035	12.1551	5.38695090233724e-34	2.86891048555474e-30
OR2B6	28.5411	5.00987	1.12262	4.46267	8.09450547752969e-06	0.000331303
OR10A3	13.6876	5.54305	1.74518	3.1762	0.00149219	0.0173135
LOC101927915	13.7249	5.54677	1.74053	3.18684	0.00143838	0.0168292
NCR3	14.2341	5.60147	1.79934	3.11307	0.00185154	0.0199878
C9orf64	29.2314	5.64306	1.27042	4.44188	8.91746656814844e-06	0.000355298
MOG	92.1114	5.7015	0.78259	7.28542	3.20664906495966e-13	1.38466573272596e-10
RPL23AP53	18.5899	5.99224	1.67553	3.57633	0.000348445	0.00598326
H2BS1	9.6548	6.50936	1.92436	3.38261	0.000717997	0.0101159
CHMP1B2P	9.87931	6.54246	1.92787	3.39362	0.000689763	0.00979586
ZNF596	10.8749	6.68153	1.84662	3.61825	0.000296603	0.00530663
DNAJC15	124.378	6.74554	0.844744	7.98531	1.4016855750214e-15	8.61335785850651e-13
LOC101929128	12.5813	6.89181	1.79808	3.83288	0.000126654	0.00283808
H3-2	13.9811	7.04451	1.80799	3.89631	9.76689331345526e-05	0.00235009
TSPYL5	155.866	7.48993	0.919541	8.14529	3.78388055391518e-16	2.62848085260447e-13
TCEAL5	23.4189	7.78833	1.65127	4.71657	2.39857576738757e-06	0.000126475
PTPN20	27.4157	8.01579	1.63381	4.90618	9.28652862991823e-07	5.98269628710498e-05
LOC100128885	33.3281	8.29712	1.5986	5.19024	2.10018279136663e-07	1.84366046470685e-05
NR1I2	35.1022	8.37227	1.59416	5.25182	1.50600507288674e-07	1.39083485835326e-05
TUSC1	47.7059	8.81479	1.55785	5.65831	1.52872810295633e-08	1.95395911207466e-06
ZNF736	64.3139	9.24576	1.53454	6.02511	1.6899387713089e-09	2.96704964276949e-07
VSTM1	68.1833	9.33001	1.52952	6.09994	1.06110246047961e-09	1.94864758748078e-07

## Sheet: hESC_DF2-KO_vs_H1_4FC_downDEGs
	baseMean	log2FoldChange	lfcSE	stat	pvalue	padj
LOC100287329	12.283	-7.28951	2.07221	-3.51775	0.000435221	0.00702376
CDHR5	11.6907	-7.22006	1.91238	-3.77544	0.000159724	0.00333427
CLDN18	9.76212	-6.9594	1.89946	-3.66388	0.000248428	0.00469165
NPTX1	1556.54	-6.83747	1.43659	-4.7595	1.94070891418133e-06	0.000109564
RN7SL2	303.784	-6.37673	0.599459	-10.6375	1.99455090332388e-26	5.31115663040093e-23
MIR124-2HG	11.6248	-5.73865	1.86403	-3.07863	0.00207955	0.0216568
LOC101927248	35.6202	-5.35304	0.973106	-5.50098	3.77683788745428e-08	4.21975796698301e-06
MIR302B	13.2385	-4.90981	1.52697	-3.2154	0.00130264	0.0156015
SRY	57.2858	-4.84933	0.83302	-5.82139	5.83613803290371e-09	8.10817194362631e-07
ANKRD33	12.0479	-4.7823	1.76201	-2.71411	0.0066454	0.0479555
POU3F4	247.764	-4.73767	0.617848	-7.66801	1.74682905975306e-14	8.72158996489831e-12
LINC01194	22.6655	-4.67707	1.43536	-3.25847	0.00112016	0.013895
OR7E12P	151.586	-4.61289	0.485439	-9.50252	2.04878316247235e-21	2.36182661150153e-18
HHEX	20.2377	-4.49212	1.32363	-3.3938	0.000689303	0.00979586
LOC105371899	14.8492	-4.46964	1.44229	-3.09899	0.00194179	0.0206277
RN7SL1	146.548	-4.45918	0.494915	-9.00999	2.06068801606727e-19	2.05772577704418e-16
FEZF1-AS1	84.9202	-4.39789	0.834565	-5.26968	1.36659568342232e-07	1.28435877847285e-05
URAHP	12.9207	-4.25945	1.35511	-3.14326	0.00167078	0.0185504
ZNF726	66.2447	-4.20649	0.634071	-6.63409	3.26507469322045e-11	9.81244876370048e-09
LOC651337	12.4271	-4.19984	1.29927	-3.23246	0.00122731	0.0148551
CCDC144CP	12.4346	-4.19142	1.39468	-3.00529	0.0026533	0.0253691
TSGA10IP	39.3976	-4.11646	1.04875	-3.9251	8.66920608354925e-05	0.00214741
LINC00106	29.0748	-3.99443	1.03149	-3.87248	0.000107735	0.00252387
SOX21	235.693	-3.98118	0.464981	-8.56203	1.10895458968679e-17	8.85888373971292e-15
SMIM38	14.2561	-3.95791	1.44279	-2.74324	0.0060837	0.0448958
MIR302C	14.007	-3.94042	1.25991	-3.12755	0.00176271	0.0192441
SNORD116-27	10.1538	-3.88988	1.36619	-2.84725	0.00440984	0.0359286
TSSC2	1184.18	-3.80648	0.263744	-14.4325	3.23234707434842e-47	5.16432092068648e-43
PPFIA4	318.604	-3.75362	0.587428	-6.38992	1.65973490544103e-10	3.95784844540767e-08
DDN-AS1	12.0194	-3.71107	1.25527	-2.9564	0.00311254	0.0282231
AATBC	20.993	-3.70987	0.965015	-3.84436	0.000120866	0.00273423
FAM163B	30.0187	-3.69301	1.16838	-3.1608	0.00157338	0.0179192
NOXA1	26.4007	-3.67974	1.02969	-3.57364	0.000352051	0.00602919
NOL3	26.5291	-3.67938	0.904275	-4.06888	4.72406400528065e-05	0.00133203
SCNN1G	57.6883	-3.64279	0.917276	-3.97132	7.14762482288444e-05	0.0018557
LOC100506142	19.8231	-3.62528	1.01261	-3.58014	0.000343404	0.00593143
GSEC	11.153	-3.60214	1.30944	-2.7509	0.00594319	0.0441443
ICAM5	58.5472	-3.59908	0.826917	-4.35241	1.34651076097036e-05	0.000495696
ACSM3	44.7981	-3.59858	0.801031	-4.49243	7.04143708709175e-06	0.000299205
SLC5A4-AS1	161.477	-3.59309	0.494551	-7.26534	3.72092812758767e-13	1.53241761329087e-10
ANP32A-IT1	16.324	-3.54402	1.12897	-3.13917	0.00169426	0.018746
MIR302A	21.505	-3.52373	1.05316	-3.34585	0.000820301	0.0110042
HCK	56.0725	-3.52365	0.788537	-4.46859	7.8737519802554e-06	0.000325904
TSPEAR-AS1	29.2365	-3.51476	0.880223	-3.99304	6.52328646324085e-05	0.00173415
TBC1D26	18.2924	-3.49579	1.13508	-3.07977	0.00207164	0.0215979
ARHGEF25	100.501	-3.47008	0.548865	-6.32228	2.57728272202613e-10	5.79961211969176e-08
SEC31B	94.4305	-3.45588	0.534531	-6.46526	1.01127469084662e-10	2.64871077633713e-08
MIR210HG	106.8	-3.41192	0.720799	-4.73352	2.20655903997795e-06	0.000118701
OVGP1	27.0793	-3.40446	1.0422	-3.2666	0.00108849	0.0135697
LINC01844	153.368	-3.40267	0.441027	-7.71533	1.20668566755953e-14	6.21910222922535e-12
CNTNAP1	158.324	-3.39981	0.516413	-6.58351	4.59461924072633e-11	1.26565916567387e-08
OLIG3	26.8537	-3.39815	1.01597	-3.34474	0.000823608	0.01103
SERHL	24.0616	-3.36676	1.01663	-3.3117	0.000927305	0.0120061
DQX1	14.4261	-3.36179	1.14291	-2.94143	0.00326701	0.0290946
LOC646652	42.634	-3.34907	0.849977	-3.94019	8.14167147840935e-05	0.00204206
LOC101928323	16.6336	-3.34067	1.09229	-3.05841	0.00222515	0.022731
S1PR1	23.6627	-3.32903	0.90957	-3.66001	0.000252207	0.00474619
H1-0	1684.65	-3.31687	0.500148	-6.63179	3.31646888176645e-11	9.81244876370048e-09
DDIT4	1644.86	-3.30133	1.12366	-2.93803	0.00330305	0.0292532
MELTF-AS1	27.2414	-3.28645	0.987252	-3.32888	0.000871947	0.0115228
SPAG4	48.3363	-3.28488	0.87517	-3.75342	0.000174442	0.00359157
SYN3	419.482	-3.2712	0.441797	-7.40431	1.31830288228054e-13	6.38258337884735e-11
CORO6	42.6029	-3.2433	0.698334	-4.64434	3.41173251281151e-06	0.000169283
HTR1D	209.38	-3.22847	0.523297	-6.16947	6.85197728197735e-10	1.42174079265133e-07
FEZF1	85.9872	-3.2156	0.837103	-3.84134	0.000122365	0.00276134
DICER1-AS1	36.9129	-3.2082	0.926837	-3.46145	0.000537283	0.00817353
SNORD116-24	13.0399	-3.19494	1.15285	-2.77135	0.00558247	0.0422707
LNCTAM34A	14.9449	-3.18542	1.1619	-2.74157	0.0061146	0.0450822
IZUMO2	42.5928	-3.16346	1.01383	-3.12031	0.00180659	0.0196486
ONECUT1	135.874	-3.16105	0.89114	-3.5472	0.000389345	0.00648651
SOX21-AS1	49.9124	-3.12662	0.633469	-4.93571	7.98609630743203e-07	5.30092603184564e-05
C1QL3	61.8309	-3.11407	0.673382	-4.62452	3.75466870672665e-06	0.000184013
PPP1R32	26.7565	-3.1022	0.991729	-3.12807	0.00175959	0.0192441
GPRC5D-AS1	32.0997	-3.06966	0.759444	-4.04198	5.30006512475566e-05	0.00147268
KDM6B	242.041	-3.04501	0.605422	-5.02956	4.91605997045177e-07	3.57017682490491e-05
PYDC1	15.6985	-3.03194	1.11197	-2.72665	0.00639813	0.0466346
BTN3A2	75.7599	-3.02265	0.620819	-4.8688	1.1227587371032e-06	7.01242761362084e-05
ZAR1	15.6088	-3.01633	1.08441	-2.78155	0.00541004	0.0412977
TOLLIP-AS1	13.5839	-3.01521	1.07719	-2.79914	0.00512392	0.0396782
LOC100130548	15.3184	-2.99059	1.05807	-2.82645	0.00470664	0.037524
C16orf86	28.2523	-2.97283	0.773058	-3.84554	0.000120286	0.00272984
ESPNP	16.8759	-2.96812	0.986432	-3.00895	0.00262155	0.0252621
BCL6	290.987	-2.9634	0.617573	-4.79847	1.59885651908878e-06	9.35711743790527e-05
VIPR2	108.176	-2.95719	0.481483	-6.14183	8.15759823580709e-10	1.62136732661204e-07
CLCNKB	29.7524	-2.95389	0.801809	-3.68403	0.000229578	0.00441392
HMX2	57.1911	-2.9446	0.864107	-3.40768	0.000655183	0.00949036
LINC00894	33.3383	-2.93557	0.802416	-3.65842	0.000253779	0.00475516
BTN3A1	89.7974	-2.92627	0.531296	-5.50779	3.63373125844587e-08	4.08845945888659e-06
SP8	166.311	-2.90722	0.504228	-5.76569	8.13245030419333e-09	1.09186687823611e-06
ACBD4	131.238	-2.8976	0.494307	-5.86194	4.57477305217921e-09	6.76769898654326e-07
ADRA2A	149.64	-2.8937	0.517131	-5.59567	2.19765047596912e-08	2.59283351437034e-06
LINC00173	32.2713	-2.88952	0.967851	-2.98551	0.0028311	0.0265137
CZ1P-ASNS	16.0788	-2.88869	1.0243	-2.82016	0.00479994	0.0380589
MISP3	17.7262	-2.88172	1.0392	-2.77303	0.00555372	0.0421128
SERINC4	41.0338	-2.87851	0.687888	-4.18456	2.8571455561401e-05	0.000902147
ASPG	14.1382	-2.86451	1.05825	-2.70683	0.00679281	0.0488648
FER1L4	68.9539	-2.86227	0.63677	-4.49498	6.95767539807847e-06	0.000298825
HOMER3-AS1	14.0689	-2.8619	1.05263	-2.71882	0.00655156	0.0474068
KANTR	61.9867	-2.86026	0.757385	-3.77649	0.000159052	0.00333051
MIAT	4743.73	-2.85663	0.312846	-9.13109	6.78103262126098e-20	7.22270387932578e-17
KCNAB3	28.0701	-2.85368	0.788326	-3.61992	0.000294694	0.00528431
SLC16A8	31.424	-2.84959	0.737384	-3.86447	0.000111333	0.00257913
SLC5A2	20.6713	-2.81321	0.945346	-2.97585	0.00292177	0.027134
SLC13A4	97.223	-2.81016	0.60869	-4.61673	3.89836411682032e-06	0.000189314
PCDHGA5	22.2689	-2.79917	1.02243	-2.73776	0.006186	0.0454826
SYCE1L	25.5965	-2.79498	0.920551	-3.03621	0.00239574	0.0238336
GRIN1	37.265	-2.78773	0.713255	-3.90846	9.28879142749317e-05	0.00226922
LGI4	70.3792	-2.78083	0.536089	-5.18725	2.13417978560209e-07	1.86036437213687e-05
ADARB2	48.8141	-2.7801	0.707222	-3.93102	8.45855231597735e-05	0.0021083
NPEPL1	20.0494	-2.76995	0.916071	-3.02373	0.00249677	0.024488
NCR3LG1	58.1122	-2.76981	0.645029	-4.29408	1.75419063782036e-05	0.000616838
APC2	113.6	-2.74752	0.470221	-5.84305	5.12532660683053e-09	7.51260029333316e-07
PCDHB8	16.2781	-2.73703	1.01242	-2.70345	0.00686228	0.0491653
LOC100128076	21.088	-2.73571	0.957131	-2.85824	0.00425999	0.0350653
KC6	49.0693	-2.73309	0.879865	-3.10626	0.0018947	0.0203029
ALOX12P2	67.7456	-2.71047	0.587918	-4.61029	4.02102299435197e-06	0.000192925
ASIC3	17.5263	-2.70381	0.995814	-2.71518	0.00662399	0.0478443
BTN3A3	49.3681	-2.69905	0.762983	-3.5375	0.000403933	0.00666239
DOK1	127.379	-2.68905	0.559106	-4.80954	1.51274842950714e-06	9.052127961886e-05
ASIC1	65.7905	-2.66217	0.536109	-4.96573	6.844421476048e-07	4.67321888559055e-05
GUCA1B	26.4174	-2.65443	0.933578	-2.84329	0.00446509	0.0362494
PCDHB16	102.231	-2.64529	0.44108	-5.9973	2.00625351690785e-09	3.40133600715193e-07
DUOX1	31.1102	-2.64265	0.929878	-2.84193	0.0044841	0.0363219
ACTN3	701.678	-2.62589	0.265647	-9.88489	4.84104008129113e-23	7.03139067079894e-20
FBXL16	364.152	-2.62013	0.335596	-7.80741	5.83767082487726e-15	3.10894889230214e-12
SLC6A16	28.6323	-2.60956	0.83825	-3.11311	0.00185128	0.0199878
YTHDF2	1766.23	-2.60793	0.27096	-9.62479	6.28359088992649e-22	8.36607763736297e-19
L3MBTL1	197.02	-2.60306	0.432818	-6.01421	1.80762395066998e-09	3.13917476737547e-07
MVP	58.3308	-2.59051	0.850615	-3.04546	0.00232326	0.0233158
HPN	236.299	-2.58935	0.443956	-5.83245	5.46207849975628e-09	7.79175251701839e-07
NALT1	26.7284	-2.58632	0.854139	-3.02798	0.00246194	0.0242856
KCNQ1	64.3043	-2.58438	0.560124	-4.61395	3.9508371716849e-06	0.000190702
DOC2GP	17.7967	-2.57057	0.927465	-2.77161	0.00557801	0.042257
RAB26	35.7367	-2.56886	0.767367	-3.34763	0.000815072	0.0109459
SDK2	290.926	-2.55678	0.437936	-5.83825	5.27506968715029e-09	7.59277372897299e-07
GRIP2	151.329	-2.55594	0.399559	-6.39691	1.58555859762491e-10	3.89730303296202e-08
PVRIG	94.285	-2.55586	0.499837	-5.11338	3.16446593038356e-07	2.61962031967555e-05
PABPC1L2B-AS1	17.5224	-2.55445	0.944265	-2.70522	0.00682592	0.049052
DNAJB13	23.5665	-2.5542	0.849369	-3.00717	0.00263689	0.0253266
C10orf95	40.9739	-2.55053	0.668785	-3.81368	0.000136913	0.0029802
NFAM1	27.5272	-2.54803	0.875471	-2.91047	0.00360887	0.0312007
SLITRK1	90.5633	-2.5475	0.46349	-5.49635	3.87733599117553e-08	4.30195813409802e-06
B3GNT9	123.515	-2.5463	0.501344	-5.07895	3.79526041743518e-07	2.92862802912848e-05
TP73	110.566	-2.54296	0.538758	-4.72005	2.35787286198311e-06	0.000125572
LOC202181	72.9174	-2.54076	0.518406	-4.90111	9.52984766707415e-07	6.06607076401768e-05
YPEL4	59.3809	-2.53325	0.539705	-4.69376	2.68225162140468e-06	0.000139591
PCDH11Y	233.964	-2.52834	0.60276	-4.19461	2.73339800404709e-05	0.000868221
SELENOP	93.4751	-2.52567	0.617989	-4.08692	4.37144877961007e-05	0.0012607
LOC102724814	34.5576	-2.52171	0.686899	-3.67115	0.000241466	0.00459274
MYO15B	121.979	-2.51261	0.559205	-4.49318	7.01662285309658e-06	0.000299205
ZC3H6	236.008	-2.51141	0.73871	-3.39973	0.000674533	0.00970029
LOXL3	186.227	-2.50151	0.429656	-5.82213	5.81012261894092e-09	8.10817194362631e-07
BNC2-AS1	22.6457	-2.48684	0.883289	-2.81543	0.00487119	0.03838
FXYD1	63.4493	-2.48274	0.625563	-3.96881	7.22328942491511e-05	0.0018644
SPTB	42.2158	-2.47575	0.74744	-3.3123	0.000925315	0.0119901
ZFHX4	51.8065	-2.47496	0.751925	-3.2915	0.000996559	0.0126566
LOC101929599	38.032	-2.47392	0.836724	-2.95667	0.00310983	0.0282231
CD164L2	27.5495	-2.46525	0.911375	-2.70498	0.0068309	0.049052
ZSCAN1	22.0661	-2.4591	0.866167	-2.83905	0.00452474	0.0365664
LMNTD2	122.117	-2.4535	0.476183	-5.15243	2.57132050885449e-07	2.17365014655916e-05
FAXDC2	84.2215	-2.45333	0.698884	-3.51035	0.000447512	0.00715706
LOC401261	42.9793	-2.45269	0.653567	-3.75277	0.000174889	0.00359615
MACROD1	213.577	-2.44972	0.459639	-5.32968	9.83881802085755e-08	9.82467471995257e-06
VIPR1	141.559	-2.44637	0.483134	-5.06355	4.11513464868818e-07	3.05802354800424e-05
CNNM1	41.1633	-2.44209	0.632752	-3.85947	0.000113633	0.0026198
LMOD1	28.7796	-2.43496	0.846311	-2.87714	0.00401293	0.0336921
PCSK2	20.4393	-2.43448	0.862293	-2.82327	0.0047537	0.0377973
IL3RA	171.614	-2.43416	0.436657	-5.57454	2.48190920397078e-08	2.87343937332182e-06
MZF1-AS1	45.106	-2.43029	0.62161	-3.90968	9.24191837358789e-05	0.0022647
PAQR6	138.191	-2.42725	0.461528	-5.25917	1.44705665029881e-07	1.34416419196652e-05
ACCS	50.2743	-2.42375	0.642006	-3.77527	0.000159833	0.00333427
PCDHB9	51.4619	-2.42092	0.581903	-4.16035	3.17755726165083e-05	0.000976282
SLC16A12	50.0621	-2.4168	0.592726	-4.07742	4.55373880708708e-05	0.00130385
PLA2G6	185.499	-2.40763	0.622454	-3.86796	0.00010975	0.0025561
ALOX12B	24.1786	-2.40364	0.836679	-2.87283	0.0040681	0.0339938
ECHDC2	115.067	-2.39723	0.45296	-5.29237	1.20739352753743e-07	1.14847822972913e-05
MINCR	29.2731	-2.39421	0.803843	-2.97845	0.00289707	0.0269421
LOC100130238	38.1709	-2.36655	0.654673	-3.61486	0.00030051	0.00536011
LOC100128398	79.9137	-2.36255	0.478826	-4.93404	8.05472915042267e-07	5.31778543951665e-05
KLF15	219.916	-2.36128	0.422687	-5.58636	2.31875866020669e-08	2.70414650468046e-06
GADD45G	94.0418	-2.35405	0.564445	-4.17056	3.03849029022558e-05	0.000944528
USP3	120.961	-2.35197	0.420375	-5.59493	2.20708116639147e-08	2.59283351437034e-06
CD37	45.6448	-2.34742	0.670466	-3.50118	0.000463205	0.00735896
MYB	178.776	-2.34533	0.525714	-4.46122	8.1493324706313e-06	0.000331303
SMIM10L2A	299.013	-2.34066	0.560389	-4.17685	2.95575180820421e-05	0.000929607
CCDC177	118.304	-2.34031	0.730337	-3.20442	0.00135334	0.0160522
CKMT2	29.6335	-2.32896	0.741419	-3.14122	0.00168245	0.0186412
FIGNL2	315.05	-2.32886	0.345526	-6.74004	1.58339038005425e-11	5.05956562042534e-09
MIR367	29.5464	-2.3282	0.760123	-3.06293	0.0021918	0.0224822
CCDC18-AS1	107.847	-2.32658	0.712245	-3.26654	0.00108869	0.0135697
SYT12	75.9303	-2.32052	0.763312	-3.04007	0.00236521	0.0235752
MST1P2	68.7743	-2.31198	0.50681	-4.56182	5.07116481512993e-06	0.000232155
ZNF516	271.535	-2.30835	0.586088	-3.93857	8.19690086953372e-05	0.00205269
YJEFN3	68.2996	-2.30229	0.504324	-4.5651	4.99265379104837e-06	0.000229263
GRIN3B	38.0225	-2.30081	0.667785	-3.44543	0.000570153	0.00857147
MFGE8	12346.7	-2.29877	0.222221	-10.3445	4.43167388624091e-25	8.85060671005888e-22
KIFC2	243.699	-2.29661	0.368527	-6.23185	4.60956175718155e-10	9.95229299925536e-08
UNC5CL	61.8137	-2.29608	0.692508	-3.3156	0.000914458	0.011888
KCNJ4	40.0265	-2.28595	0.687096	-3.32698	0.000877934	0.0115732
LINC01770	27.4243	-2.27845	0.739505	-3.08104	0.00206276	0.0215403
PCDHB12	46.9783	-2.26802	0.61211	-3.70525	0.000211181	0.00417062
ANKRD34B	60.5977	-2.26666	0.544107	-4.16583	3.10216582528618e-05	0.000956821
CCDC151	72.704	-2.25633	0.566387	-3.98373	6.7841390371426e-05	0.00178567
AFDN-DT	50.0675	-2.24722	0.608207	-3.69483	0.000220037	0.00427161
PAPLN	311.251	-2.24705	0.305016	-7.36698	1.74542767154295e-13	7.74630497451159e-11
ADAMTSL1	29.2389	-2.23482	0.734778	-3.04149	0.00235414	0.0235597
PURPL	247.407	-2.23081	0.498077	-4.47883	7.5052708655927e-06	0.000313905
DNHD1	187.344	-2.22581	0.560694	-3.96974	7.19520942499029e-05	0.00186317
ECEL1P2	55.2927	-2.21666	0.626472	-3.53833	0.000402672	0.00665305
ZSCAN23	51.7506	-2.20756	0.737694	-2.99251	0.0027669	0.0260346
IRX1	54.5888	-2.20649	0.718432	-3.07126	0.00213156	0.0220856
BEND3P3	114.97	-2.20446	0.505988	-4.35674	1.32014829548231e-05	0.000488241
GPR153	302.199	-2.20411	0.315114	-6.99466	2.65910305874937e-12	9.44099768214193e-10
ATP8B3	159.989	-2.20406	0.455641	-4.83728	1.31629087968469e-06	8.08860745566244e-05
SLC13A3	151.492	-2.20106	0.431531	-5.10058	3.38607799820852e-07	2.70098482048413e-05
VASH1	199.577	-2.2003	0.36053	-6.10296	1.04122354490378e-09	1.93437541592182e-07
NAT8L	731.667	-2.19711	0.367255	-5.98252	2.1971080308507e-09	3.61888608339192e-07
RORA	358.524	-2.19006	0.462022	-4.74016	2.1354462506283e-06	0.000116867
CASKIN1	205.874	-2.18782	0.367896	-5.94686	2.7334156905316e-09	4.33645145492706e-07
TMEM221	46.2788	-2.17927	0.690477	-3.15618	0.00159851	0.0180235
TBX6	38.8647	-2.1767	0.666368	-3.2665	0.00108884	0.0135697
H6PD	457.79	-2.17183	0.477742	-4.54603	5.46659833462364e-06	0.000246723
PPP1R3E	73.8443	-2.17049	0.486113	-4.46499	8.0074060452742e-06	0.000329728
TMEM240	47.9077	-2.16939	0.607249	-3.57249	0.000353601	0.00604446
MIR34AHG	254.926	-2.15526	0.353149	-6.10298	1.04111143378981e-09	1.93437541592182e-07
F10	27.8761	-2.15041	0.730528	-2.94364	0.00324379	0.0289692
FAM167B	53.1552	-2.1437	0.572028	-3.74755	0.00017857	0.00365771
HES3	362.638	-2.14174	0.295472	-7.24852	4.21365325310502e-13	1.68303845062147e-10
ZSCAN20	48.6104	-2.14053	0.619991	-3.45251	0.000555395	0.00838868
MST1L	55.325	-2.1371	0.566116	-3.77502	0.000159996	0.00333427
SNTG2-AS1	181.864	-2.13623	0.356275	-5.99599	2.02245052687885e-09	3.40133600715193e-07
GPM6A	53.9218	-2.13071	0.741995	-2.87159	0.00408414	0.0340669
ASMTL-AS1	115.824	-2.12257	0.662821	-3.20233	0.0013632	0.0161332
CROCCP3	154.294	-2.12017	0.39334	-5.39016	7.03935931406756e-08	7.39920024742483e-06
D21S2088E	243.588	-2.11524	0.328389	-6.44127	1.18475292565312e-10	3.00457103066031e-08
RTBDN	43.1142	-2.11257	0.621329	-3.40009	0.000673642	0.00969619
TMEM249	38.1484	-2.10111	0.731212	-2.87346	0.00405997	0.0339613
SCNN1D	41.7955	-2.10006	0.632337	-3.32111	0.00089659	0.011732
AGAP4	27.0097	-2.09634	0.735434	-2.85047	0.00436541	0.0356758
NOS1	197.922	-2.09463	0.390839	-5.35932	8.35345716703262e-08	8.56789066245111e-06
SMOC2	148.034	-2.0946	0.395692	-5.29353	1.19980582095359e-07	1.14847822972913e-05
LOC155060	152.104	-2.09355	0.466833	-4.48459	7.30549574848566e-06	0.000307158
CACNB3	136.092	-2.07604	0.492799	-4.21276	2.52264767512944e-05	0.000817532
GARNL3	85.5321	-2.07386	0.497263	-4.17055	3.03866465875719e-05	0.000944528
COX6B2	42.1212	-2.07146	0.698492	-2.96561	0.00302082	0.0277377
TAC3	76.5106	-2.07068	0.497217	-4.16454	3.11981807202316e-05	0.000960411
STC1	1291.34	-2.06316	0.461095	-4.47448	7.65962428467743e-06	0.000318692
KIAA1614	79.0801	-2.0627	0.54415	-3.79067	0.00015024	0.00319879
TPPP	58.4192	-2.06048	0.664886	-3.099	0.00194173	0.0206277
ZNRF2P1	29.7498	-2.05894	0.730017	-2.8204	0.00479641	0.0380589
SLC9A5	172.013	-2.0577	0.371483	-5.53915	3.03943120441801e-08	3.44404201085011e-06
IDUA	48.3543	-2.05568	0.615883	-3.33778	0.000844513	0.0112346
HSD17B14	138.695	-2.0494	0.485741	-4.21912	2.45260383161031e-05	0.000796448
CRB2	285.67	-2.04601	0.422068	-4.84759	1.24968386640804e-06	7.70895719444067e-05
HTR6	34.8551	-2.04353	0.727843	-2.80766	0.00499033	0.0389499
FAM229A	27.2221	-2.04023	0.735376	-2.7744	0.00553032	0.0420152
CPNE7	201.842	-2.03952	0.422789	-4.82396	1.40733555750718e-06	8.5480012771114e-05
NHLH2	45.3409	-2.03771	0.740656	-2.75123	0.00593726	0.0441286
PWARSN	288.214	-2.03682	0.354005	-5.75363	8.73446557577894e-09	1.1533103843324e-06
HSD11B1L	124.454	-2.03583	0.475639	-4.28019	1.86732348795302e-05	0.000642979
ABCA3	325.121	-2.0332	0.394809	-5.14983	2.60728817628527e-07	2.19245490486893e-05
CTC-338M12.4	101.399	-2.03208	0.521474	-3.89679	9.7474885380778e-05	0.00234895
USP32P1	42.1866	-2.02538	0.626027	-3.23529	0.00121521	0.0147533
PCAT6	93.3921	-2.02033	0.583167	-3.4644	0.000531416	0.00813004
SDK1	286.59	-2.0187	0.328745	-6.14062	8.2199883241895e-10	1.62136732661204e-07
MLXIPL	136.966	-2.0184	0.395515	-5.10322	3.33926794147207e-07	2.69451938893431e-05
EGLN1	524.706	-2.01266	0.557248	-3.61178	0.000304104	0.00540452
EFS	759.245	-2.01115	0.278646	-7.21757	5.29233768671249e-13	2.06233363952696e-10
GRID2IP	70.3916	-2.00647	0.595521	-3.36927	0.000753674	0.0103871
ZHX2	482.08	-2.00332	0.324334	-6.17674	6.54380613782696e-10	1.37566303505344e-07
SH3GL1P1	28.8083	-2.00166	0.712205	-2.8105	0.00494639	0.0387015

## Sheet: hESC_DF2-KO_vs_H1_4FC_upDEGs
	baseMean	log2FoldChange	lfcSE	stat	pvalue	padj
TAGLN	1770.41	2.01052	0.249158	8.06927	7.07186067984747e-16	4.70779658674679e-13
KCNF1	63.7801	2.0109	0.526992	3.81582	0.000135733	0.00296361
SPIB	719.006	2.01344	0.582452	3.45683	0.000546566	0.00828509
NRG1	77.3396	2.01557	0.542375	3.71619	0.000202249	0.00404423
TIMP3	202.353	2.01789	0.357887	5.63835	1.7168486797518e-08	2.12636367103833e-06
GRIA1	72.6878	2.01828	0.506549	3.98437	6.76591021934346e-05	0.00178381
LRFN5	137.948	2.02768	0.516299	3.92734	8.58919799773577e-05	0.00213089
CREB5	78.8838	2.03427	0.534816	3.80369	0.000142555	0.00306541
GAL	3463.73	2.0507	0.301504	6.80158	1.03476910501693e-11	3.37398081446031e-09
MT1H	117.779	2.06267	0.413911	4.98336	6.24893745755714e-07	4.3220464830905e-05
VGF	801.64	2.12758	0.35025	6.07446	1.24402307358018e-09	2.25860870983983e-07
OR2A1-AS1	434.713	2.1337	0.473835	4.50304	6.69879197754968e-06	0.000290833
LEFTY1	888.733	2.13853	0.265442	8.05649	7.85185881545265e-16	5.01796593177948e-13
NEURL1	29.7947	2.15091	0.725558	2.9645	0.0030318	0.0278066
NDUFA6-DT	100.184	2.16919	0.505711	4.28938	1.79171905830979e-05	0.000623667
SERPINB4	60.9934	2.17478	0.774476	2.80807	0.00498394	0.038927
NAT2	64.8924	2.17531	0.572816	3.79756	0.000146126	0.00312119
C6orf223	145.707	2.18959	0.387818	5.64593	1.64290001177865e-08	2.0668199596998e-06
HAS2	220.606	2.19633	0.349823	6.27842	3.42041244962738e-10	7.48601776817763e-08
TRPM2	30.6852	2.20263	0.724428	3.04051	0.00236175	0.0235752
TDRD12	101.684	2.20484	0.440092	5.00994	5.4446931153006e-07	3.89871239111935e-05
ANXA3	521.693	2.23242	0.323378	6.90342	5.07655321753744e-12	1.72570405865097e-09
PPP1R17	136.431	2.2382	0.643664	3.47727	0.000506539	0.00786488
OR2A9P	296.233	2.24281	0.49564	4.52507	6.03745075066304e-06	0.000267945
CPM	25.0154	2.25586	0.80119	2.81564	0.00486804	0.03838
CRYGD	79.9446	2.27536	0.735637	3.09306	0.00198107	0.0208921
INHBA	86.967	2.28395	0.644344	3.54462	0.000393177	0.00652314
LNCPRESS1	856.369	2.29708	0.376075	6.10802	1.00874197818916e-09	1.93437541592182e-07
LTF	27.1432	2.29845	0.80317	2.86172	0.00421346	0.0347899
CTSF	44.5387	2.3103	0.622155	3.71338	0.000204507	0.00407407
TDRD1	30.8176	2.31301	0.765804	3.02037	0.00252463	0.0246704
IFIT3	29.9231	2.34447	0.790206	2.96692	0.00300802	0.0276831
CCDC141	423.212	2.36261	0.296521	7.96776	1.61578837453793e-15	9.56127809629352e-13
CRLF1	403.181	2.36947	0.50505	4.69157	2.71119993888107e-06	0.000140639
SPP1	721.263	2.37381	0.302977	7.83493	4.69106461521962e-15	2.58445308128841e-12
NLRP7	412.083	2.38508	0.493737	4.83066	1.36083110885802e-06	8.330267672883e-05
CHRNA9	39.2784	2.39352	0.789221	3.03277	0.00242323	0.0240472
LINC00458	837.392	2.39412	0.483747	4.94912	7.45500565628843e-07	5.0256803953806e-05
PKIB	541.27	2.40252	0.330715	7.26463	3.74064510974176e-13	1.53241761329087e-10
TIE1	270.974	2.40535	0.376391	6.39057	1.6526568034807e-10	3.95784844540767e-08
S100A6	49.1054	2.41248	0.597124	4.04017	5.34127395609863e-05	0.00148155
MT1X	1354.07	2.41478	0.460581	5.24289	1.58080105259208e-07	1.45152059869332e-05
BCL2L14	67.4473	2.41925	0.551793	4.38434	1.16335725554484e-05	0.000441495
GPAT3	87.5722	2.44809	0.483281	5.06557	4.07184818084704e-07	3.03999618623332e-05
ZFP57	108.429	2.46249	0.866563	2.84168	0.00448766	0.0363219
DPPA3	62.6539	2.46397	0.797409	3.08997	0.00200176	0.0209994
PAG1	31.9505	2.46512	0.722544	3.41173	0.000645526	0.00938927
LOC283299	58.0247	2.50512	0.683454	3.66539	0.000246965	0.004675
MYOCD	109.822	2.52588	0.572255	4.41391	1.01521674489226e-05	0.00039465
CNR1	120.401	2.53633	0.568466	4.46171	8.13076126923324e-06	0.000331303
GPR83	46.0209	2.55452	0.842579	3.03179	0.00243109	0.0240803
CSRP1	583.918	2.59302	0.296973	8.73149	2.51344236253909e-18	2.23095936812705e-15
C12orf56	47.0065	2.61846	0.691844	3.78475	0.000153863	0.00325598
UTY	156.86	2.62395	0.397803	6.5961	4.22116026350169e-11	1.1831838163152e-08
GCNT4	305.555	2.67621	0.37459	7.14439	9.03950765310842e-13	3.43867175651698e-10
GMPR	19.515	2.70008	0.958425	2.81721	0.00484434	0.0382779
ACTA1	1035.89	2.711	0.264917	10.2334	1.40535771857467e-24	2.24534002696675e-21
PIWIL2	274.934	2.71155	0.654818	4.14093	3.45907504305294e-05	0.001033
AFP	70.2759	2.75849	0.870858	3.16755	0.00153727	0.0176317
SAMD15	37.2687	2.82065	0.709784	3.97396	7.06874831014393e-05	0.00183937
ACTG2	302.792	2.83778	0.32689	8.68116	3.91755236773127e-18	3.29424916732855e-15
CCDC173	28.1345	2.84239	0.811139	3.5042	0.000457979	0.00729525
IGFBP7	35.1848	2.84894	0.802016	3.55222	0.000381989	0.00640378
GAD2	35.9088	2.87636	0.736361	3.90618	9.37648160065232e-05	0.00228018
PCAT14	126.913	2.88586	0.60896	4.73899	2.14786588294202e-06	0.000116867
CAV1	812.649	2.8944	0.273259	10.5922	3.2405242317791e-26	7.39626509301923e-23
LINC02582	27.0574	2.90252	0.903136	3.21382	0.00130982	0.0156405
CER1	54.5663	2.92824	0.593861	4.93086	8.18698991218288e-07	5.36080073061254e-05
MT1F	151.163	2.94069	0.577397	5.09302	3.52410848018855e-07	2.78736045485012e-05
SERTAD4	179.531	2.96544	0.41554	7.13636	9.58340077340028e-13	3.56079056178177e-10
APLNR	15.8587	3.03126	1.06349	2.8503	0.00436776	0.0356768
CYTOR	126.709	3.04435	0.611938	4.97493	6.52703811134189e-07	4.49493482348747e-05
DNAJA4	122.956	3.05693	0.483404	6.32376	2.55274017439227e-10	5.79961211969176e-08
SP140	32.846	3.08262	0.782794	3.93797	8.21732374795225e-05	0.00205459
SLC22A2	16.4052	3.08674	1.04105	2.96502	0.00302659	0.0277748
WNT3	289.059	3.108	0.374474	8.29964	1.0442577494923e-16	7.58368457438112e-14
NLRP2	503.969	3.13815	0.506885	6.19106	5.97624369301759e-10	1.27309927311123e-07
LCP1	821.206	3.14044	0.367072	8.55538	1.17479343433239e-17	8.93794033348984e-15
H1-2	460.164	3.15242	0.534232	5.90084	3.61644688498904e-09	5.66470312563431e-07
PHETA2	248.163	3.15383	0.351095	8.98286	2.63816163503076e-19	2.47940637899332e-16
TGM4	14.2483	3.15594	1.11844	2.82173	0.00477661	0.0379304
LINC-ROR	210.695	3.15724	0.402752	7.83915	4.53613930842789e-15	2.58445308128841e-12
MT1G	639.255	3.18823	0.310121	10.2806	8.61871502029201e-25	1.53001344310228e-21
BCL2L10	14.6077	3.19644	1.12436	2.84291	0.00447038	0.0362739
LINC01108	803.793	3.21388	0.293789	10.9394	7.4696907638574e-28	2.38686498668299e-24
DMRTB1	35.6292	3.22144	0.740002	4.35329	1.34110225958977e-05	0.000494845
H2BC8	45.2143	3.23477	0.724856	4.46264	8.0956468457214e-06	0.000331303
GREM1	76.7413	3.31812	0.812476	4.08396	4.42755617888185e-05	0.00127458
SPATA17	13.7007	3.45273	1.20239	2.87155	0.00408463	0.0340669
H2BC5	240.121	3.56147	0.374834	9.50147	2.06957329667781e-21	2.36182661150153e-18
TLR4	26.2871	3.5723	1.09291	3.26862	0.00108072	0.0135107
H2AC6	473.428	3.64088	0.49411	7.36857	1.72467159339742e-13	7.74630497451159e-11
H3C8	59.6963	3.67277	0.675034	5.44088	5.30187711237593e-08	5.72351963678583e-06
FGFBP1	24.2571	3.68769	1.13051	3.26198	0.00110636	0.0137558
SPATA31A1	12.6319	3.77152	1.29895	2.90352	0.00368998	0.0315942
ERAS	16.8592	3.77619	1.15472	3.27021	0.00107468	0.0134457
CCDC125	29.6801	3.79477	1.02941	3.68636	0.000227485	0.00438423
H4C8	169.796	3.80716	0.580733	6.55578	5.53517133308783e-11	1.49890563370753e-08
SERPINE1	710.981	3.82286	0.28402	13.4598	2.69557898613732e-41	2.15336327307579e-37
IQCA1	70.2143	3.83348	0.593901	6.45474	1.08404127076268e-10	2.79350441660893e-08
AADACL3	80.4594	3.85343	0.605429	6.36479	1.95558179834808e-10	4.59475446944224e-08
CRYAB	46.2639	3.92547	0.828322	4.73906	2.14714442057133e-06	0.000116867
LOC101928254	23.4111	3.94563	1.10534	3.5696	0.000357523	0.00610272
LINP1	61.3566	3.9493	0.671002	5.88568	3.96422362269729e-09	6.03203817331759e-07
RTP1	47.8095	3.96376	0.713672	5.55403	2.79156098233991e-08	3.20868847588811e-06
HSPB2	39.8703	4.03346	0.809052	4.98541	6.18297880355433e-07	4.29501966714729e-05
H3C6	27.7063	4.17608	1.05409	3.96178	7.43942276344635e-05	0.00191328
LAMP5	11.4584	4.23986	1.44156	2.94115	0.00326992	0.0290946
LOC100134868	17.1823	4.24253	1.25435	3.38225	0.000718949	0.0101204
FOXA2	28.9414	4.24276	1.04294	4.06807	4.74049081397221e-05	0.00133203
LINC00052	18.091	4.3146	1.19215	3.61918	0.000295539	0.00529353
DPPA5	30.9655	4.36425	0.969449	4.50179	6.73846347103737e-06	0.000291763
H2BC11	177.791	4.38022	0.663127	6.6054	3.96449750669738e-11	1.15165048480916e-08
TPTEP1	19.658	4.43268	1.22135	3.62934	0.000284144	0.00514131
NKAPL	13.1723	4.45082	1.40185	3.17497	0.00149852	0.0173492
H3C4	99.5766	4.45481	0.626323	7.11264	1.13846888482676e-12	4.133935766563e-10
TBX1	28.7624	4.5835	1.01388	4.52074	6.1623827382865e-06	0.000270485
ANXA1	407.974	4.59719	0.399533	11.5064	1.22468956781343e-30	4.89171630623879e-27
MAEL	16.9567	4.83831	1.37648	3.51499	0.000439763	0.0070753
H2BC12	1755.81	4.85032	0.399035	12.1551	5.38695090233724e-34	2.86891048555474e-30
OR2B6	28.5411	5.00987	1.12262	4.46267	8.09450547752969e-06	0.000331303
OR10A3	13.6876	5.54305	1.74518	3.1762	0.00149219	0.0173135
LOC101927915	13.7249	5.54677	1.74053	3.18684	0.00143838	0.0168292
NCR3	14.2341	5.60147	1.79934	3.11307	0.00185154	0.0199878
C9orf64	29.2314	5.64306	1.27042	4.44188	8.91746656814844e-06	0.000355298
MOG	92.1114	5.7015	0.78259	7.28542	3.20664906495966e-13	1.38466573272596e-10
RPL23AP53	18.5899	5.99224	1.67553	3.57633	0.000348445	0.00598326
H2BS1	9.6548	6.50936	1.92436	3.38261	0.000717997	0.0101159
CHMP1B2P	9.87931	6.54246	1.92787	3.39362	0.000689763	0.00979586
ZNF596	10.8749	6.68153	1.84662	3.61825	0.000296603	0.00530663
DNAJC15	124.378	6.74554	0.844744	7.98531	1.4016855750214e-15	8.61335785850651e-13
LOC101929128	12.5813	6.89181	1.79808	3.83288	0.000126654	0.00283808
H3-2	13.9811	7.04451	1.80799	3.89631	9.76689331345526e-05	0.00235009
TSPYL5	155.866	7.48993	0.919541	8.14529	3.78388055391518e-16	2.62848085260447e-13
TCEAL5	23.4189	7.78833	1.65127	4.71657	2.39857576738757e-06	0.000126475
PTPN20	27.4157	8.01579	1.63381	4.90618	9.28652862991823e-07	5.98269628710498e-05
LOC100128885	33.3281	8.29712	1.5986	5.19024	2.10018279136663e-07	1.84366046470685e-05
NR1I2	35.1022	8.37227	1.59416	5.25182	1.50600507288674e-07	1.39083485835326e-05
TUSC1	47.7059	8.81479	1.55785	5.65831	1.52872810295633e-08	1.95395911207466e-06
ZNF736	64.3139	9.24576	1.53454	6.02511	1.6899387713089e-09	2.96704964276949e-07
VSTM1	68.1833	9.33001	1.52952	6.09994	1.06110246047961e-09	1.94864758748078e-07
