# Supplementary material for: Transcriptomic analysis of the m6A reader YTHDF2 in the maintenance and differentiation of human embryonic stem cells
Source: Stem Cells. 2025 May 26;43(7):sxaf032. doi: 10.1093/stmcls/sxaf032 (PMC12202760; doi:10.1093/stmcls/sxaf032)
Supplement: sxaf032_suppl_Supplementary_Tables_S1-S29 [file sxaf032_suppl_supplementary_tables_s1-s29.zip › Supplementary_tables_final2/Supplementary_Table3_KEGG_ID_for_DF2-KO_hESC.xlsx]

## Sheet: KEGGId_hESC_DF2-KO_vs_H1_2FC_do
ID Description GeneRatio BgRatio pvalue p.adjust qvalue geneID Count
hsa04512 ECM-receptor interaction 15/328 89/8586 1.14653878572972e-06 0.000334789325433077 0.000290858786695644 158326/3674/3339/1298/80144/1288/1291/7060/341640/1297/3673/3911/1278/1287/284217 15
hsa04974 Protein digestion and absorption 14/328 103/8586 3.38031695791121e-05 0.00493526275855036 0.00428766519398211 3784/1298/1290/477/6550/91522/1288/1291/6546/85301/482/1297/1278/1287 14
hsa04151 PI3K-Akt signaling pathway 29/328 359/8586 0.000104485918108808 0.010169962695924 0.00883547588218344 54541/3563/4602/3674/1027/2784/1298/9863/29941/1288/1291/5979/7060/9048/5578/2057/1026/3643/1297/1944/3673/1946/3911/1278/1287/284217/2997/2260/2788 29
hsa04360 Axon guidance 18/328 182/8586 0.000197118782494963 0.0143896711221323 0.0125014806792858 90249/7223/91653/10500/64221/56896/55558/5578/54961/54437/4776/9037/57715/1944/6091/5063/1946/2046 18
hsa04713 Circadian entrainment 12/328 97/8586 0.000303704658932956 0.0177363520816846 0.0154090153269142 2902/4842/2893/112/2784/8911/2775/5578/8912/5579/91860/2788 12
hsa04724 Glutamatergic synapse 13/328 115/8586 0.000422495685067955 0.0205614566733072 0.0178634140528732 2902/116444/2893/112/2784/773/27165/2775/5578/9762/9229/5579/2788 13
hsa04728 Dopaminergic synapse 14/328 132/8586 0.00049528501166053 0.0206604604864107 0.0179494267383741 2893/6571/2784/773/2774/1815/2775/5578/3798/5603/774/5579/91860/2788 14
hsa05222 Small cell lung cancer 11/328 92/8586 0.000721707523965945 0.026342324624757 0.0228857254310254 10912/3674/1027/7185/1288/1026/3673/1643/3911/1287/284217 11
hsa04961 Endocrine and other factor-regulated calcium reabsorption 8/328 53/8586 0.000821548968523674 0.026654699867657 0.0231571112765153 1759/112/477/6546/8218/5578/482/5579 8
hsa00220 Arginine biosynthesis 5/328 22/8586 0.00121473003876164 0.0323861477699995 0.0281364874281539 4842/445/27165/162417/1373 5
hsa04725 Cholinergic synapse 12/328 113/8586 0.00122002611462327 0.0323861477699995 0.0281364874281539 3784/3761/112/2784/773/9132/2775/5578/774/1137/5579/2788 12
hsa04911 Insulin secretion 10/328 86/8586 0.00154901087261824 0.0376925979003773 0.0327466333597366 112/477/3782/5578/2740/482/6804/3767/5579/5864 10
hsa04115 p53 signaling pathway 9/328 74/8586 0.00192272076891343 0.0419468009555708 0.0364426064538304 7161/10912/143686/27113/55367/1026/901/8795/1643 9
hsa04727 GABAergic synapse 10/328 89/8586 0.00201114799102052 0.0419468009555708 0.0364426064538304 112/2784/773/27165/2775/18/5578/774/5579/2788 10
hsa04960 Aldosterone-regulated sodium reabsorption 6/328 37/8586 0.00253364244725331 0.0493215729731977 0.0428496722658279 6340/477/5578/3643/482/5579 6

## Sheet: KEGGId_hESC_DF2-KO_vs_H1_2FC_up
ID Description GeneRatio BgRatio pvalue p.adjust qvalue geneID Count
hsa05203 Viral carcinogenesis 17/225 204/8586 2.38540429482949e-05 0.00622590520950498 0.00605139405319903 7533/3725/2965/5829/3572/9519/836/9134/841/8349/8347/9586/8339/3017/8365/8970/85236 17
hsa05322 Systemic lupus erythematosus 12/225 137/8586 0.000242226825293982 0.0235223602088195 0.0228630321045594 8349/8357/8347/8339/3017/8334/8355/8365/8353/8970/8351/85236 12
hsa00900 Terpenoid backbone biosynthesis 5/225 23/8586 0.000270371956423212 0.0235223602088195 0.0228630321045594 3156/39/3422/3157/10269 5
hsa05034 Alcoholism 14/225 188/8586 0.000408769769628776 0.0266722274682777 0.025924609073825 53358/8349/8357/8347/9586/8339/3017/8334/8355/8365/8353/8970/8351/85236 14
hsa04350 TGF-beta signaling pathway 10/225 108/8586 0.000513198257093612 0.0267889490202865 0.0260380589388548 6498/7040/7057/25805/7044/2014/4838/10637/3624/26585 10
hsa04510 Focal adhesion 14/225 203/8586 0.000878977604408648 0.0360629554986122 0.0350521164555981 53358/3725/1398/5908/5829/7057/7791/1277/2318/3371/7409/858/6696/857 14
hsa05205 Proteoglycans in cancer 14/225 205/8586 0.000967205703027914 0.0360629554986122 0.0350521164555981 5829/7040/7057/836/1277/2318/4318/7409/858/7078/857/7473/7099/3316 14
hsa04613 Neutrophil extracellular trap formation 13/225 191/8586 0.00150597800570832 0.0491325324362338 0.0477553551810137 8349/8357/8347/8339/3017/7099/8334/8355/8365/8353/8970/8351/85236 13

## Sheet: KEGGId_hESC_DF2-KO_vs_H1_4FC_do
ID Description GeneRatio BgRatio pvalue p.adjust qvalue geneID Count
hsa04080 Neuroactive ligand-receptor interaction 10/62 367/8586 0.000265088377307977 0.0339313122954211 0.0339313122954211 1901/3352/7434/150/2902/7433/79957/116444/6866/3362 10

## Sheet: KEGGId_hESC_DF2-KO_vs_H1_4FC_up
ID Description GeneRatio BgRatio pvalue p.adjust qvalue geneID Count
hsa05322 Systemic lupus erythematosus 9/55 137/8586 1.75817598044962e-07 1.23634287028219e-05 1.22070573075597e-05 8339/3017/8334/8355/8365/8353/8970/8351/85236 9
hsa05034 Alcoholism 10/55 188/8586 2.48043242981913e-07 1.23634287028219e-05 1.22070573075597e-05 9586/8339/3017/8334/8355/8365/8353/8970/8351/85236 10
hsa04613 Neutrophil extracellular trap formation 10/55 191/8586 2.87521597740043e-07 1.23634287028219e-05 1.22070573075597e-05 8339/3017/7099/8334/8355/8365/8353/8970/8351/85236 10
hsa04978 Mineral absorption 4/55 60/8586 0.000563267166564012 0.0181653661216894 0.017935612409012 4496/4501/4494/4495 4
hsa05203 Viral carcinogenesis 6/55 204/8586 0.00183758831539438 0.047409778537175 0.0468101444553095 9586/8339/3017/8365/8970/85236 6
