# Supplementary material for: Transcriptomic analysis of the m6A reader YTHDF2 in the maintenance and differentiation of human embryonic stem cells
Source: Stem Cells. 2025 May 26;43(7):sxaf032. doi: 10.1093/stmcls/sxaf032 (PMC12202760; doi:10.1093/stmcls/sxaf032)
Supplement: sxaf032_suppl_Supplementary_Tables_S1-S29 [file sxaf032_suppl_supplementary_tables_s1-s29.zip › Supplementary_tables_final2/Supplementary_Table4_GO_terms_for_DF2-KO_hESC.xlsx]

## Sheet: hESC_DF2-KO_vs_H1_downDEG_2FC_G
	ID	Description	GeneRatio	BgRatio	pvalue	p.adjust	qvalue	geneID	Count
GO:0022843	GO:0022843	voltage-gated cation channel activity	20/764	143/18368	1.97197185367439e-06	0.00114163	0.00105763	9196/2902/3784/116444/3761/784/9254/9256/81033/773/9132/3749/8514/8911/3748/3782/170850/774/8912/3767	20
GO:0005201	GO:0005201	extracellular matrix structural constituent	22/764	172/18368	2.82232445708462e-06	0.00114163	0.00105763	4240/2201/920/3339/83872/78987/256158/1298/80144/1290/91522/8425/1288/1291/85301/1297/90187/64129/3911/1278/1287/284217	22
GO:0046873	GO:0046873	metal ion transmembrane transporter activity	39/764	430/18368	4.48104645719666e-06	0.00120839	0.00111948	6340/9196/6524/26266/2902/9311/41/3784/116444/3761/64849/2823/6339/784/6553/7223/6571/9254/9256/81033/773/9132/3749/8514/477/6550/8911/3748/3782/170850/6546/91252/57185/5310/79041/774/8912/3767/55117	39
GO:0005216	GO:0005216	ion channel activity	37/764	432/18368	2.78530541375164e-05	0.00563328	0.00521878	6340/1188/9196/2902/9311/41/3784/5348/116444/3761/2823/6339/784/2893/7223/9254/54831/9256/81033/773/9132/3749/8514/57719/8911/3748/338440/3782/170850/5310/79041/774/8912/1137/3767/83862/80727	37
GO:0030020	GO:0030020	extracellular matrix structural constituent conferring tensile strength	9/764	41/18368	3.75806937106479e-05	0.00608056	0.00563315	1298/1290/91522/1288/1291/85301/1297/1278/1287	9
GO:0005261	GO:0005261	cation channel activity	30/764	335/18368	7.03925628524543e-05	0.00899235	0.00833069	6340/9196/2902/9311/41/3784/116444/3761/2823/6339/784/2893/7223/9254/9256/81033/773/9132/3749/8514/8911/3748/3782/170850/5310/79041/774/8912/1137/3767	30
GO:0022836	GO:0022836	gated channel activity	30/764	340/18368	9.20371450435463e-05	0.00899235	0.00833069	6340/1188/9196/2902/9311/41/3784/116444/3761/6339/784/2893/9254/9256/81033/773/9132/3749/8514/57719/8911/3748/338440/3782/170850/774/8912/1137/3767/80727	30
GO:0005244	GO:0005244	voltage-gated ion channel activity	21/764	201/18368	0.000101352	0.00899235	0.00833069	1188/9196/2902/3784/116444/3761/784/9254/9256/81033/773/9132/3749/8514/8911/3748/3782/170850/774/8912/3767	21
GO:0022832	GO:0022832	voltage-gated channel activity	21/764	201/18368	0.000101352	0.00899235	0.00833069	1188/9196/2902/3784/116444/3761/784/9254/9256/81033/773/9132/3749/8514/8911/3748/3782/170850/774/8912/3767	21
GO:0015267	GO:0015267	channel activity	38/764	480/18368	0.000117143	0.00899235	0.00833069	6340/1188/9196/2902/9311/41/3784/5348/116444/3761/2823/6339/784/2893/7223/9254/54831/9256/81033/773/9132/3749/8514/57719/8911/3748/338440/3782/170850/5310/79041/774/8912/1137/3767/83862/56666/80727	38
GO:0022803	GO:0022803	passive transmembrane transporter activity	38/764	481/18368	0.000122269	0.00899235	0.00833069	6340/1188/9196/2902/9311/41/3784/5348/116444/3761/2823/6339/784/2893/7223/9254/54831/9256/81033/773/9132/3749/8514/57719/8911/3748/338440/3782/170850/5310/79041/774/8912/1137/3767/83862/56666/80727	38
GO:0017124	GO:0017124	SH3 domain binding	15/764	130/18368	0.000333334	0.0224722	0.0208187	10811/8506/10278/1759/225689/202559/1815/3635/1795/112476/83715/5063/9026/51466/93343	15
GO:0099106	GO:0099106	ion channel regulator activity	15/764	139/18368	0.000682089	0.0424469	0.0393237	9196/5348/4842/784/8514/1815/7137/9378/66004/1804/2822/65268/6804/5579/2256	15
GO:0001786	GO:0001786	phosphatidylserine binding	9/764	60/18368	0.000783627	0.0452825	0.0419506	91683/4240/55876/9066/148281/6860/2621/57476/114879	9
GO:0016247	GO:0016247	channel regulator activity	15/764	145/18368	0.0010572	0.0568712	0.0526866	9196/5348/4842/784/8514/1815/7137/9378/66004/1804/2822/65268/6804/5579/2256	15
GO:0015280	GO:0015280	ligand-gated sodium channel activity	4/764	12/18368	0.00112477	0.0568712	0.0526866	6340/9311/41/6339	4
GO:0005249	GO:0005249	voltage-gated potassium channel activity	11/764	90/18368	0.00125111	0.0595379	0.0551571	9196/3784/3761/81033/9132/3749/8514/3748/3782/170850/3767	11
GO:0072341	GO:0072341	modified amino acid binding	11/764	93/18368	0.00163858	0.0724467	0.0671161	91683/4240/55876/875/9066/148281/6860/1373/2621/57476/114879	11
GO:0015081	GO:0015081	sodium ion transmembrane transporter activity	15/764	152/18368	0.00170147	0.0724467	0.0671161	6340/6524/26266/9311/41/64849/6339/6553/6571/477/6550/8911/6546/8912/55117	15
GO:0015079	GO:0015079	potassium ion transmembrane transporter activity	15/764	155/18368	0.00206399	0.0797854	0.0739148	9196/3784/3761/6553/81033/9132/3749/8514/477/6550/3748/3782/170850/79041/3767	15
GO:0000149	GO:0000149	SNARE binding	12/764	110/18368	0.00207107	0.0797854	0.0739148	91683/773/9066/148281/6860/112476/9515/112755/203062/6804/6843/246126	12
GO:0005245	GO:0005245	voltage-gated calcium channel activity	7/764	45/18368	0.00239363	0.0880203	0.0815438	784/9254/9256/773/8911/774/8912	7
GO:0004559	GO:0004559	alpha-mannosidase activity	4/764	15/18368	0.00280735	0.0987457	0.0914799	4122/4123/23324/9695	4
GO:0019905	GO:0019905	syntaxin binding	9/764	74/18368	0.0034998	0.109548	0.101487	91683/773/9066/148281/6860/112476/9515/6843/246126	9
GO:0004698	GO:0004698	calcium-dependent protein kinase C activity	4/764	16/18368	0.00362117	0.109548	0.101487	29941/5583/5578/5579	4
GO:0015923	GO:0015923	mannosidase activity	4/764	16/18368	0.00362117	0.109548	0.101487	4122/4123/23324/9695	4
GO:0044325	GO:0044325	transmembrane transporter binding	13/764	133/18368	0.0036561	0.109548	0.101487	9196/89/3784/5348/4842/8514/6546/5310/9783/84687/6804/3767/706	13
GO:0005262	GO:0005262	calcium channel activity	12/764	119/18368	0.00398604	0.113484	0.105133	2902/116444/2823/784/7223/9254/9256/773/8911/5310/774/8912	12
GO:0015085	GO:0015085	calcium ion transmembrane transporter activity	13/764	135/18368	0.00415532	0.113484	0.105133	2902/116444/2823/784/7223/9254/9256/773/8911/6546/5310/774/8912	13
GO:0140303	GO:0140303	intramembrane lipid transporter activity	6/764	38/18368	0.00449227	0.113484	0.105133	148229/21/20/10347/23250/338440	6
GO:0005267	GO:0005267	potassium channel activity	12/764	121/18368	0.00456181	0.113484	0.105133	9196/3784/3761/81033/9132/3749/8514/3748/3782/170850/79041/3767	12
GO:0004697	GO:0004697	protein kinase C activity	4/764	17/18368	0.00458131	0.113484	0.105133	29941/5583/5578/5579	4
GO:0140326	GO:0140326	ATPase-coupled intramembrane lipid transporter activity	5/764	27/18368	0.00462912	0.113484	0.105133	148229/21/20/10347/23250	5
GO:0005096	GO:0005096	GTPase activator activity	31/764	462/18368	0.00625592	0.148854	0.137901	353149/115557/119016/84253/129049/84033/115703/57139/259173/1795/23263/5662/11138/115704/9649/266747/9515/139818/100271927/27352/10156/85442/5900/9828/9905/57580/3993/79958/153478/51195/79774	31
GO:0008331	GO:0008331	high voltage-gated calcium channel activity	3/764	10/18368	0.00690687	0.155213	0.143792	784/773/774	3
GO:0016634	GO:0016634	oxidoreductase activity, acting on the CH-CH group of donors, oxygen as acceptor	3/764	10/18368	0.00690687	0.155213	0.143792	55289/1384/5498	3
GO:0099094	GO:0099094	ligand-gated cation channel activity	11/764	113/18368	0.00741969	0.155326	0.143897	6340/2902/9311/41/116444/3761/6339/2893/3782/1137/3767	11
GO:0005080	GO:0005080	protein kinase C binding	7/764	55/18368	0.00748791	0.155326	0.143897	57710/9638/112/1832/9734/5579/4753	7
GO:0030170	GO:0030170	pyridoxal phosphate binding	7/764	55/18368	0.00748791	0.155326	0.143897	84680/875/85007/883/18/23464/55034	7
GO:0070279	GO:0070279	vitamin B6 binding	7/764	56/18368	0.00825851	0.166691	0.154426	84680/875/85007/883/18/23464/55034	7
GO:0030506	GO:0030506	ankyrin binding	4/764	20/18368	0.00844786	0.166691	0.154426	6710/84033/6546/3767	4
GO:0005251	GO:0005251	delayed rectifier potassium channel activity	5/764	33/18368	0.0110896	0.209285	0.193886	3784/9132/3749/3748/170850	5
GO:0005272	GO:0005272	sodium channel activity	6/764	46/18368	0.0115231	0.209285	0.193886	6340/9311/41/6339/8911/8912	6
GO:0060090	GO:0060090	molecular adaptor activity	25/764	369/18368	0.0117777	0.209285	0.193886	6676/80852/25777/2784/5414/25970/79844/9863/4747/9846/9229/112755/482/2621/203062/6804/55964/339451/6843/23162/92714/9026/10346/122416/1278	25
GO:0031543	GO:0031543	peptidyl-proline dioxygenase activity	3/764	12/18368	0.0119	0.209285	0.193886	54583/55214/54681	3
GO:0070410	GO:0070410	co-SMAD binding	3/764	12/18368	0.0119	0.209285	0.193886	8287/4091/8239	3
GO:0030674	GO:0030674	protein-macromolecule adaptor activity	21/764	296/18368	0.0124193	0.212054	0.196451	6676/80852/25777/2784/25970/79844/9863/4747/9846/112755/482/2621/203062/6804/6843/23162/92714/9026/10346/122416/1278	21
GO:0005044	GO:0005044	scavenger receptor activity	6/764	47/18368	0.0127576	0.212054	0.196451	84695/3959/8492/136853/7113/84466	6
GO:0030695	GO:0030695	GTPase regulator activity	31/764	488/18368	0.0131059	0.212054	0.196451	353149/115557/119016/84253/129049/84033/115703/57139/259173/1795/23263/5662/11138/115704/9649/266747/9515/139818/100271927/27352/10156/85442/5900/9828/9905/57580/3993/79958/153478/51195/79774	31
GO:0060589	GO:0060589	nucleoside-triphosphatase regulator activity	31/764	488/18368	0.0131059	0.212054	0.196451	353149/115557/119016/84253/129049/84033/115703/57139/259173/1795/23263/5662/11138/115704/9649/266747/9515/139818/100271927/27352/10156/85442/5900/9828/9905/57580/3993/79958/153478/51195/79774	31
GO:0008483	GO:0008483	transaminase activity	4/764	23/18368	0.0139923	0.21358	0.197865	84680/85007/883/18	4
GO:0009931	GO:0009931	calcium-dependent protein serine/threonine kinase activity	4/764	23/18368	0.0139923	0.21358	0.197865	29941/5583/5578/5579	4
GO:0030215	GO:0030215	semaphorin receptor binding	4/764	23/18368	0.0139923	0.21358	0.197865	10500/54437/9037/57715	4
GO:0038024	GO:0038024	cargo receptor activity	8/764	77/18368	0.0145219	0.217559	0.201551	84695/3959/10347/8492/136853/3643/7113/84466	8
GO:0045159	GO:0045159	myosin II binding	3/764	13/18368	0.0149986	0.220616	0.204383	11078/9515/3993	3
GO:0106310	GO:0106310	protein serine kinase activity	24/764	360/18368	0.0160134	0.222824	0.206429	283629/84033/225689/83983/5616/29941/646643/5583/283455/9625/5578/10420/5603/9706/65268/84446/5579/57118/5063/7786/5129/5608/22983/415116	24
GO:0004553	GO:0004553	hydrolase activity, hydrolyzing O-glycosyl compounds	9/764	94/18368	0.0162458	0.222824	0.206429	5016/3425/4122/80162/64772/4123/23324/9695/284004	9
GO:0010857	GO:0010857	calcium-dependent protein kinase activity	4/764	24/18368	0.0162505	0.222824	0.206429	29941/5583/5578/5579	4
GO:0016769	GO:0016769	transferase activity, transferring nitrogenous groups	4/764	24/18368	0.0162505	0.222824	0.206429	84680/85007/883/18	4
GO:0030159	GO:0030159	signaling receptor complex adaptor activity	6/764	50/18368	0.0170116	0.223716	0.207255	80852/2784/25970/9863/9846/23162	6
GO:0015293	GO:0015293	symporter activity	12/764	144/18368	0.0171451	0.223716	0.207255	23539/6524/26266/28968/387700/64849/55089/6571/9121/113655/5002/55117	12
GO:0016798	GO:0016798	hydrolase activity, acting on glycosyl bonds	12/764	144/18368	0.0171451	0.223716	0.207255	5016/28992/3425/4122/80162/64772/4123/23324/79661/10591/9695/284004	12
GO:0004674	GO:0004674	protein serine/threonine kinase activity	25/764	386/18368	0.0195553	0.251115	0.232638	283629/100507588/225689/340371/83983/5616/29941/8425/5583/5578/91/10420/5603/9706/65268/84446/5579/57118/5063/7786/5129/5608/22983/5165/415116	25
GO:0016597	GO:0016597	amino acid binding	6/764	52/18368	0.0203355	0.255643	0.236833	2902/116444/4842/445/162417/1373	6
GO:0005543	GO:0005543	phospholipid binding	29/764	466/18368	0.0205399	0.255643	0.236833	3784/91683/4240/2159/27132/55876/84033/29993/115703/9066/148281/6860/79856/9644/8448/23263/5662/1373/9846/4833/100271927/10156/57488/2621/57476/57580/114879/9026/79958	29
GO:0010851	GO:0010851	cyclase regulator activity	3/764	15/18368	0.0224341	0.270259	0.250373	2979/2978/84059	3
GO:0140677	GO:0140677	molecular function activator activity	12/764	150/18368	0.0228463	0.270259	0.250373	10811/2979/2978/130872/9644/54344/84464/4326/4660/482/5608/5864	12
GO:0001540	GO:0001540	amyloid-beta binding	8/764	84/18368	0.0234201	0.270259	0.250373	2902/2893/3339/773/3643/774/3673/972	8
GO:0030165	GO:0030165	PDZ domain binding	8/764	84/18368	0.0234201	0.270259	0.250373	3761/388336/83878/6550/8325/54221/85407/3993	8
GO:0005544	GO:0005544	calcium-dependent phospholipid binding	6/764	54/18368	0.0240743	0.270259	0.250373	91683/27132/9066/6860/8448/57488	6
GO:0016706	GO:0016706	2-oxoglutarate-dependent dioxygenase activity	6/764	54/18368	0.0240743	0.270259	0.250373	23135/54583/55214/54681/23030/8284	6
GO:0045499	GO:0045499	chemorepellent activity	4/764	27/18368	0.024339	0.270259	0.250373	10500/54437/9037/57715	4
GO:0005085	GO:0005085	guanyl-nucleotide exchange factor activity	16/764	223/18368	0.0243867	0.270259	0.250373	115557/84033/57139/1795/23263/5662/9649/266747/139818/85442/5900/9828/57580/79958/153478/51195	16
GO:0050660	GO:0050660	flavin adenine dinucleotide binding	8/764	85/18368	0.0249472	0.272734	0.252666	4842/197257/55289/80724/5498/728294/30001/55349	8
GO:0043325	GO:0043325	phosphatidylinositol-3,4-bisphosphate binding	4/764	29/18368	0.0308685	0.327037	0.302974	84033/9644/9846/9026	4
GO:0070273	GO:0070273	phosphatidylinositol-4-phosphate binding	4/764	29/18368	0.0308685	0.327037	0.302974	55876/84033/9644/114879	4
GO:0042165	GO:0042165	neurotransmitter binding	3/764	17/18368	0.0315314	0.327037	0.302974	2902/116444/1137	3
GO:0050780	GO:0050780	dopamine receptor binding	3/764	17/18368	0.0315314	0.327037	0.302974	1759/84687/5064	3
GO:0005246	GO:0005246	calcium channel regulator activity	5/764	43/18368	0.0320846	0.328562	0.304386	784/7137/9378/6804/5579	5
GO:0017147	GO:0017147	Wnt-protein binding	4/764	30/18368	0.0344828	0.341248	0.316139	2487/6422/388630/8325	4
GO:0022839	GO:0022839	ion gated channel activity	5/764	44/18368	0.0350042	0.341248	0.316139	41/57719/338440/3782/80727	5
GO:0015276	GO:0015276	ligand-gated ion channel activity	11/764	143/18368	0.0365207	0.341248	0.316139	6340/2902/9311/41/116444/3761/6339/2893/3782/1137/3767	11
GO:0019199	GO:0019199	transmembrane receptor protein kinase activity	11/764	143/18368	0.0365207	0.341248	0.316139	3055/100507588/8425/5979/91/10420/3643/1944/5608/2046/2260	11
GO:0022834	GO:0022834	ligand-gated channel activity	11/764	143/18368	0.0365207	0.341248	0.316139	6340/2902/9311/41/116444/3761/6339/2893/3782/1137/3767	11
GO:0004708	GO:0004708	MAP kinase kinase activity	3/764	18/18368	0.0366979	0.341248	0.316139	646643/5063/5608	3
GO:0005229	GO:0005229	intracellular calcium activated chloride channel activity	3/764	18/18368	0.0366979	0.341248	0.316139	57719/338440/80727	3
GO:0061778	GO:0061778	intracellular chloride channel activity	3/764	18/18368	0.0366979	0.341248	0.316139	57719/338440/80727	3
GO:0051213	GO:0051213	dioxygenase activity	8/764	92/18368	0.0376176	0.344566	0.319212	23135/242/54583/55214/54681/23030/253982/8284	8
GO:0005178	GO:0005178	integrin binding	11/764	144/18368	0.0381232	0.344566	0.319212	7087/89/4240/11093/8425/7402/7060/5578/3673/84978/3911	11
GO:0008157	GO:0008157	protein phosphatase 1 binding	4/764	31/18368	0.0383324	0.344566	0.319212	3784/90673/84687/89801	4
GO:0004675	GO:0004675	transmembrane receptor protein serine/threonine kinase activity	3/764	19/18368	0.0422691	0.371693	0.344344	100507588/8425/91	3
GO:0004970	GO:0004970	ionotropic glutamate receptor activity	3/764	19/18368	0.0422691	0.371693	0.344344	2902/116444/2893	3
GO:0019842	GO:0019842	vitamin binding	11/764	148/18368	0.0450232	0.391654	0.362836	84680/54583/55214/875/85007/54681/883/18/6948/23464/55034	11
GO:0046332	GO:0046332	SMAD binding	7/764	79/18368	0.0459221	0.395223	0.366142	8287/1290/9863/91/4091/1278/8239	7
GO:0008200	GO:0008200	ion channel inhibitor activity	4/764	33/18368	0.0467389	0.398018	0.368732	7137/66004/65268/6804	4
GO:0031418	GO:0031418	L-ascorbic acid binding	3/764	20/18368	0.0482376	0.402312	0.372709	54583/55214/54681	3
GO:0031683	GO:0031683	G-protein beta/gamma-subunit complex binding	3/764	20/18368	0.0482376	0.402312	0.372709	2781/2774/2775	3
GO:0016248	GO:0016248	channel inhibitor activity	4/764	34/18368	0.0512951	0.41987	0.388976	7137/66004/65268/6804	4
GO:0035591	GO:0035591	signaling adaptor activity	7/764	81/18368	0.0513809	0.41987	0.388976	80852/2784/25970/79844/9863/9846/23162	7
GO:0043177	GO:0043177	organic acid binding	10/764	135/18368	0.055314	0.44749	0.414564	2902/116444/4842/54583/55214/54681/445/1592/162417/1373	10
GO:0015298	GO:0015298	solute:cation antiporter activity	4/764	35/18368	0.0560851	0.449236	0.416181	6553/6550/6546/5002	4
GO:0005484	GO:0005484	SNAP receptor activity	4/764	36/18368	0.0611069	0.462411	0.428386	112755/203062/6804/6843	4
GO:0008190	GO:0008190	eukaryotic initiation factor 4E binding	2/764	10/18368	0.0623025	0.462411	0.428386	3087/5015	2
GO:0015643	GO:0015643	toxic substance binding	2/764	10/18368	0.0623025	0.462411	0.428386	445/2053	2
GO:0015924	GO:0015924	mannosyl-oligosaccharide mannosidase activity	2/764	10/18368	0.0623025	0.462411	0.428386	4122/9695	2
GO:0016176	GO:0016176	superoxide-generating NADPH oxidase activator activity	2/764	10/18368	0.0623025	0.462411	0.428386	10811/9644	2
GO:0016595	GO:0016595	glutamate binding	2/764	10/18368	0.0623025	0.462411	0.428386	2902/1373	2
GO:0016783	GO:0016783	sulfurtransferase activity	2/764	10/18368	0.0623025	0.462411	0.428386	100131187/55034	2
GO:0019869	GO:0019869	chloride channel inhibitor activity	2/764	10/18368	0.0623025	0.462411	0.428386	65268/6804	2
GO:0017171	GO:0017171	serine hydrolase activity	13/764	195/18368	0.0640716	0.471218	0.436545	3249/5126/8398/2159/54760/29952/8492/2161/7093/1804/7113/51279/162494	13
GO:0071949	GO:0071949	FAD binding	4/764	37/18368	0.0663582	0.482848	0.44732	197257/55289/728294/30001	4
GO:0003777	GO:0003777	microtubule motor activity	6/764	69/18368	0.0668467	0.482848	0.44732	90990/144132/57519/3798/23303/8701	6
GO:0015299	GO:0015299	solute:proton antiporter activity	3/764	23/18368	0.0684289	0.489902	0.453855	6553/6550/5002	3
GO:0019838	GO:0019838	growth factor binding	10/764	141/18368	0.0698995	0.491379	0.455224	100507588/8425/1291/143282/91/3643/117166/2046/1278/2260	10
GO:0015459	GO:0015459	potassium channel regulator activity	5/764	54/18368	0.07308	0.491379	0.455224	9196/8514/1815/1804/65268	5
GO:0015386	GO:0015386	potassium:proton antiporter activity	2/764	11/18368	0.0741017	0.491379	0.455224	6553/6550	2
GO:0019855	GO:0019855	calcium channel inhibitor activity	2/764	11/18368	0.0741017	0.491379	0.455224	7137/6804	2
GO:0031996	GO:0031996	thioesterase binding	2/764	11/18368	0.0741017	0.491379	0.455224	150/7185	2
GO:0048407	GO:0048407	platelet-derived growth factor binding	2/764	11/18368	0.0741017	0.491379	0.455224	1291/1278	2
GO:0070697	GO:0070697	activin receptor binding	2/764	11/18368	0.0741017	0.491379	0.455224	9863/4091	2
GO:0097493	GO:0097493	structural molecule activity conferring elasticity	2/764	11/18368	0.0741017	0.491379	0.455224	2201/90187	2
GO:0102545	GO:0102545	phosphatidyl phospholipase B activity	2/764	11/18368	0.0741017	0.491379	0.455224	374569/8398	2
GO:0050431	GO:0050431	transforming growth factor beta binding	3/764	24/18368	0.0758829	0.495075	0.458647	100507588/8425/117166	3
GO:0070696	GO:0070696	transmembrane receptor protein serine/threonine kinase binding	3/764	24/18368	0.0758829	0.495075	0.458647	353500/9863/4091	3
GO:0015291	GO:0015291	secondary active transmembrane transporter activity	15/764	240/18368	0.0768068	0.497094	0.460518	23539/6524/26266/28968/387700/64849/6553/55089/6571/9121/6550/6546/113655/5002/55117	15
GO:0030276	GO:0030276	clathrin binding	6/764	72/18368	0.0786992	0.504136	0.467042	91683/9066/148281/6860/8218/9026	6
GO:0017080	GO:0017080	sodium channel regulator activity	4/764	40/18368	0.0834561	0.504136	0.467042	5348/4842/2822/2256	4
GO:0005160	GO:0005160	transforming growth factor beta receptor binding	3/764	25/18368	0.0836773	0.504136	0.467042	100507588/268/4091	3
GO:0005242	GO:0005242	inward rectifier potassium channel activity	3/764	25/18368	0.0836773	0.504136	0.467042	3761/3782/3767	3
GO:0008266	GO:0008266	poly(U) RNA binding	3/764	25/18368	0.0836773	0.504136	0.467042	124540/202559/4440	3
GO:0004861	GO:0004861	cyclin-dependent protein serine/threonine kinase inhibitor activity	2/764	12/18368	0.0865421	0.504136	0.467042	1027/1026	2
GO:0005024	GO:0005024	transforming growth factor beta-activated receptor activity	2/764	12/18368	0.0865421	0.504136	0.467042	100507588/8425	2
GO:0008429	GO:0008429	phosphatidylethanolamine binding	2/764	12/18368	0.0865421	0.504136	0.467042	4240/57488	2
GO:0030955	GO:0030955	potassium ion binding	2/764	12/18368	0.0865421	0.504136	0.467042	477/3767	2
GO:0033130	GO:0033130	acetylcholine receptor binding	2/764	12/18368	0.0865421	0.504136	0.467042	9378/66004	2
GO:0042975	GO:0042975	peroxisome proliferator activated receptor binding	2/764	12/18368	0.0865421	0.504136	0.467042	171023/4776	2
GO:0045295	GO:0045295	gamma-catenin binding	2/764	12/18368	0.0865421	0.504136	0.467042	10297/1825	2
GO:0005254	GO:0005254	chloride channel activity	6/764	74/18368	0.0872149	0.504136	0.467042	1188/5348/54831/57719/338440/80727	6
GO:0017022	GO:0017022	myosin binding	6/764	74/18368	0.0872149	0.504136	0.467042	11078/57111/9515/6804/3993/5864	6
GO:0005548	GO:0005548	phospholipid transporter activity	5/764	57/18368	0.0876462	0.504136	0.467042	21/10347/23250/338440/114879	5
GO:0008047	GO:0008047	enzyme activator activity	8/764	110/18368	0.0878655	0.504136	0.467042	10811/2979/2978/9644/54344/84464/4326/4660	8
GO:0004222	GO:0004222	metalloendopeptidase activity	8/764	111/18368	0.0914415	0.517316	0.479252	89932/11093/7093/388630/4326/80332/11173/9509	8
GO:0030594	GO:0030594	neurotransmitter receptor activity	8/764	111/18368	0.0914415	0.517316	0.479252	3352/2902/116444/3362/2893/1815/1137/706	8
GO:0008237	GO:0008237	metallopeptidase activity	12/764	190/18368	0.0993358	0.530482	0.491449	79716/89932/22846/11093/7093/388630/4326/80332/84954/11173/56265/9509	12
GO:0015385	GO:0015385	sodium:proton antiporter activity	2/764	13/18368	0.09955	0.530482	0.491449	6553/6550	2
GO:0016594	GO:0016594	glycine binding	2/764	13/18368	0.09955	0.530482	0.491449	2902/116444	2
GO:0140333	GO:0140333	glycerophospholipid flippase activity	2/764	13/18368	0.09955	0.530482	0.491449	21/23250	2
GO:1901338	GO:1901338	catecholamine binding	2/764	13/18368	0.09955	0.530482	0.491449	150/1815	2
GO:0001671	GO:0001671	ATPase activator activity	3/764	27/18368	0.10023	0.530482	0.491449	130872/482/5864	3
GO:0008066	GO:0008066	glutamate receptor activity	3/764	27/18368	0.10023	0.530482	0.491449	2902/116444/2893	3
GO:0015491	GO:0015491	cation:cation antiporter activity	3/764	27/18368	0.10023	0.530482	0.491449	6553/6550/6546	3
GO:0051959	GO:0051959	dynein light intermediate chain binding	3/764	27/18368	0.10023	0.530482	0.491449	144132/283234/8701	3
GO:0008017	GO:0008017	microtubule binding	16/764	271/18368	0.101564	0.530482	0.491449	10297/90990/11076/1759/25777/4133/57519/283234/56896/24139/4600/3798/256364/85378/23303/22983	16
GO:0008236	GO:0008236	serine-type peptidase activity	12/764	191/18368	0.102228	0.530482	0.491449	3249/5126/2159/54760/29952/8492/2161/7093/1804/7113/51279/162494	12
GO:0016709	GO:0016709	oxidoreductase activity, acting on paired donors, with incorporation or reduction of molecular oxygen, NAD(P)H as one donor, and incorporation of one atom of oxygen	4/764	43/18368	0.102483	0.530482	0.491449	10826/4842/1593/1592	4
GO:0018024	GO:0018024	histone-lysine N-methyltransferase activity	4/764	43/18368	0.102483	0.530482	0.491449	2145/84787/84444/8085	4
GO:0016627	GO:0016627	oxidoreductase activity, acting on the CH-CH group of donors	5/764	60/18368	0.103605	0.530482	0.491449	55289/1384/80724/5498/54884	5
GO:0032934	GO:0032934	sterol binding	5/764	60/18368	0.103605	0.530482	0.491449	6095/150696/57476/114879/706	5
GO:0008187	GO:0008187	poly-pyrimidine tract binding	3/764	28/18368	0.108959	0.548869	0.508483	124540/202559/4440	3
GO:0005319	GO:0005319	lipid transporter activity	10/764	154/18368	0.109169	0.548869	0.508483	148229/21/20/10347/23250/338440/57476/114879/376497/706	10
GO:0004712	GO:0004712	protein serine/threonine/tyrosine kinase activity	4/764	44/18368	0.109231	0.548869	0.508483	646643/10420/5063/5608	4
GO:0016835	GO:0016835	carbon-oxygen lyase activity	6/764	79/18368	0.110602	0.550982	0.510441	55268/875/2026/79661/770/23632	6
GO:0004707	GO:0004707	MAP kinase activity	2/764	14/18368	0.113057	0.550982	0.510441	225689/5603	2
GO:0005068	GO:0005068	transmembrane receptor protein tyrosine kinase adaptor activity	2/764	14/18368	0.113057	0.550982	0.510441	25970/9846	2
GO:0005451	GO:0005451	monovalent cation:proton antiporter activity	2/764	14/18368	0.113057	0.550982	0.510441	6553/6550	2
GO:0015373	GO:0015373	anion:sodium symporter activity	2/764	14/18368	0.113057	0.550982	0.510441	26266/6571	2
GO:0004713	GO:0004713	protein tyrosine kinase activity	9/764	136/18368	0.114074	0.551663	0.511071	3055/5979/9625/10420/3643/1944/5608/2046/2260	9
GO:0031406	GO:0031406	carboxylic acid binding	11/764	176/18368	0.117167	0.551663	0.511071	2902/116444/4842/54583/55214/143686/54681/55289/1592/162417/1373	11
GO:0016829	GO:0016829	lyase activity	12/764	196/18368	0.117433	0.551663	0.511071	242/55268/875/112/85007/226/2026/883/79661/770/55034/23632	12
GO:0032452	GO:0032452	histone demethylase activity	3/764	29/18368	0.11797	0.551663	0.511071	23135/23030/8284	3
GO:0033612	GO:0033612	receptor serine/threonine kinase binding	3/764	29/18368	0.11797	0.551663	0.511071	353500/9863/4091	3
GO:0051787	GO:0051787	misfolded protein binding	3/764	29/18368	0.11797	0.551663	0.511071	2161/3306/9695	3
GO:0140457	GO:0140457	protein demethylase activity	3/764	29/18368	0.11797	0.551663	0.511071	23135/23030/8284	3
GO:0005496	GO:0005496	steroid binding	7/764	100/18368	0.122931	0.570002	0.528061	79957/6095/150696/477/57476/114879/706	7
GO:0004864	GO:0004864	protein phosphatase inhibitor activity	4/764	46/18368	0.123301	0.570002	0.528061	114794/221908/84687/9858	4
GO:0005546	GO:0005546	phosphatidylinositol-4,5-bisphosphate binding	6/764	82/18368	0.12602	0.570789	0.52879	3784/55876/84033/9066/9644/9026	6
GO:0016836	GO:0016836	hydro-lyase activity	5/764	64/18368	0.126936	0.570789	0.52879	55268/875/2026/770/23632	5
GO:0042813	GO:0042813	Wnt-activated receptor activity	2/764	15/18368	0.126999	0.570789	0.52879	8325/5310	2
GO:0050998	GO:0050998	nitric-oxide synthase binding	2/764	15/18368	0.126999	0.570789	0.52879	1759/972	2
GO:0051139	GO:0051139	metal ion:proton antiporter activity	2/764	15/18368	0.126999	0.570789	0.52879	6553/6550	2
GO:0004175	GO:0004175	endopeptidase activity	23/764	430/18368	0.131122	0.586065	0.542943	260434/3249/5126/89932/2159/54760/11093/8287/8492/2161/6422/7093/388630/4326/80332/1373/55367/11173/7113/51279/8239/9509/162494	23
GO:0005516	GO:0005516	calmodulin binding	12/764	201/18368	0.133863	0.595027	0.551245	6736/2902/3784/8398/4842/4133/84033/9066/9132/3782/6546/57118	12
GO:0043015	GO:0043015	gamma-tubulin binding	3/764	31/18368	0.136773	0.59856	0.554518	9638/85378/84446	3
GO:0008238	GO:0008238	exopeptidase activity	7/764	103/18368	0.137389	0.59856	0.554518	79716/3249/22846/90507/29952/4326/56265	7
GO:0031490	GO:0031490	chromatin DNA binding	7/764	103/18368	0.137389	0.59856	0.554518	3005/23135/604/7546/8971/6601/27324	7
GO:0120013	GO:0120013	lipid transfer activity	4/764	48/18368	0.138095	0.59856	0.554518	21/57476/114879/706	4
GO:0016888	GO:0016888	endodeoxyribonuclease activity, producing 5'-phosphomonoesters	2/764	16/18368	0.141316	0.59856	0.554518	1774/84464	2
GO:0022821	GO:0022821	potassium ion antiporter activity	2/764	16/18368	0.141316	0.59856	0.554518	6553/6550	2
GO:0035173	GO:0035173	histone kinase activity	2/764	16/18368	0.141316	0.59856	0.554518	5578/5579	2
GO:0042577	GO:0042577	lipid phosphatase activity	2/764	16/18368	0.141316	0.59856	0.554518	84814/2053	2
GO:0140327	GO:0140327	flippase activity	2/764	16/18368	0.141316	0.59856	0.554518	21/23250	2
GO:0008013	GO:0008013	beta-catenin binding	6/764	85/18368	0.142419	0.598715	0.554662	53841/23135/10297/6095/7223/2737	6
GO:0004714	GO:0004714	transmembrane receptor protein tyrosine kinase activity	8/764	124/18368	0.14526	0.598715	0.554662	3055/5979/10420/3643/1944/5608/2046/2260	8
GO:0019212	GO:0019212	phosphatase inhibitor activity	4/764	49/18368	0.145747	0.598715	0.554662	114794/221908/84687/9858	4
GO:0097110	GO:0097110	scaffold protein binding	5/764	67/18368	0.145869	0.598715	0.554662	3784/4842/1832/28514/8912	5
GO:0030332	GO:0030332	cyclin binding	3/764	32/18368	0.146534	0.598715	0.554662	1027/147011/1026	3
GO:0071889	GO:0071889	14-3-3 protein binding	3/764	32/18368	0.146534	0.598715	0.554662	54541/23303/221937	3
GO:0140658	GO:0140658	ATP-dependent chromatin remodeler activity	3/764	32/18368	0.146534	0.598715	0.554662	80205/55636/57634	3
GO:0042562	GO:0042562	hormone binding	6/764	86/18368	0.148095	0.602053	0.557753	7434/7433/477/2740/3643/706	6
GO:0015485	GO:0015485	cholesterol binding	4/764	50/18368	0.153559	0.606573	0.561941	150696/57476/114879/706	4
GO:0016799	GO:0016799	hydrolase activity, hydrolyzing N-glycosyl compounds	4/764	50/18368	0.153559	0.606573	0.561941	28992/4122/79661/10591	4
GO:0005253	GO:0005253	anion channel activity	6/764	87/18368	0.15387	0.606573	0.561941	1188/5348/54831/57719/338440/80727	6
GO:0005005	GO:0005005	transmembrane-ephrin receptor activity	2/764	17/18368	0.155954	0.606573	0.561941	1944/2046	2
GO:0008525	GO:0008525	phosphatidylcholine transporter activity	2/764	17/18368	0.155954	0.606573	0.561941	21/10347	2
GO:0017081	GO:0017081	chloride channel regulator activity	2/764	17/18368	0.155954	0.606573	0.561941	65268/6804	2
GO:0031420	GO:0031420	alkali metal ion binding	2/764	17/18368	0.155954	0.606573	0.561941	477/3767	2
GO:0031489	GO:0031489	myosin V binding	2/764	17/18368	0.155954	0.606573	0.561941	57111/5864	2
GO:0043395	GO:0043395	heparan sulfate proteoglycan binding	2/764	17/18368	0.155954	0.606573	0.561941	9037/3673	2
GO:0019208	GO:0019208	phosphatase regulator activity	7/764	107/18368	0.157884	0.61114	0.566172	114794/26229/4660/221908/84687/5608/9858	7
GO:0030246	GO:0030246	carbohydrate binding	15/764	271/18368	0.160299	0.617534	0.572096	9563/90673/54583/158326/55214/4122/226/54681/4123/23324/64409/5310/374378/89801/2997	15
GO:0008227	GO:0008227	G protein-coupled amine receptor activity	4/764	51/18368	0.161526	0.61931	0.573741	3352/150/3362/1815	4
GO:0008509	GO:0008509	anion transmembrane transporter activity	17/764	314/18368	0.162424	0.619815	0.574209	1188/23539/26266/9311/5348/387700/64849/83546/6553/6571/54831/284439/57719/6550/338440/376497/80727	17
GO:0008022	GO:0008022	protein C-terminus binding	11/764	189/18368	0.165112	0.624235	0.578303	1759/3339/24139/4747/79661/11190/84687/774/3767/284217/5864	11
GO:0004993	GO:0004993	G protein-coupled serotonin receptor activity	3/764	34/18368	0.166695	0.624235	0.578303	3352/3362/1815	3
GO:0008376	GO:0008376	acetylgalactosaminyltransferase activity	3/764	34/18368	0.166695	0.624235	0.578303	64409/374378/338707	3
GO:0099589	GO:0099589	serotonin receptor activity	3/764	34/18368	0.166695	0.624235	0.578303	3352/3362/1815	3
GO:0003924	GO:0003924	GTPase activity	18/764	337/18368	0.167446	0.624235	0.578303	25837/11076/1759/2784/326624/2781/5414/2774/22836/4600/2775/57111/55964/402/53917/27175/285598/5864	18
GO:0017046	GO:0017046	peptide hormone binding	4/764	52/18368	0.169639	0.624235	0.578303	7434/7433/2740/3643	4
GO:0008569	GO:0008569	minus-end-directed microtubule motor activity	2/764	18/18368	0.170862	0.624235	0.578303	144132/8701	2
GO:0047834	GO:0047834	D-threo-aldose 1-dehydrogenase activity	2/764	18/18368	0.170862	0.624235	0.578303	9196/8514	2
GO:1904047	GO:1904047	S-adenosyl-L-methionine binding	2/764	18/18368	0.170862	0.624235	0.578303	875/84787	2
GO:0016705	GO:0016705	oxidoreductase activity, acting on paired donors, with incorporation or reduction of molecular oxygen	10/764	170/18368	0.171539	0.624235	0.578303	23135/10826/4842/54583/55214/1593/54681/1592/23030/8284	10
GO:0031491	GO:0031491	nucleosome binding	5/764	71/18368	0.172841	0.624235	0.578303	3005/26013/2145/8971/6601	5
GO:0048029	GO:0048029	monosaccharide binding	5/764	71/18368	0.172841	0.624235	0.578303	54583/55214/226/54681/2997	5
GO:0016791	GO:0016791	phosphatase activity	15/764	275/18368	0.173653	0.624377	0.578436	90673/84867/64077/84814/5210/64900/477/3635/2053/147699/54961/56953/58190/151742/51205	15
GO:0050661	GO:0050661	NADP binding	4/764	53/18368	0.177892	0.634659	0.587961	53905/9563/4842/26330	4
GO:0005506	GO:0005506	iron ion binding	9/764	151/18368	0.178081	0.634659	0.587961	10826/242/54583/55214/1593/4241/54681/1592/9843	9
GO:0003678	GO:0003678	DNA helicase activity	5/764	72/18368	0.179867	0.638212	0.591252	165545/80205/55636/440081/63922	5
GO:1901981	GO:1901981	phosphatidylinositol phosphate binding	10/764	173/18368	0.184814	0.645777	0.59826	3784/55876/84033/9066/79856/9644/9846/114879/9026/79958	10
GO:0004653	GO:0004653	polypeptide N-acetylgalactosaminyltransferase activity	2/764	19/18368	0.18599	0.645777	0.59826	64409/374378	2
GO:0005003	GO:0005003	ephrin receptor activity	2/764	19/18368	0.18599	0.645777	0.59826	1944/2046	2
GO:0005326	GO:0005326	neurotransmitter transmembrane transporter activity	2/764	19/18368	0.18599	0.645777	0.59826	28968/55117	2
GO:0010314	GO:0010314	phosphatidylinositol-5-phosphate binding	2/764	19/18368	0.18599	0.645777	0.59826	84033/9644	2
GO:0015370	GO:0015370	solute:sodium symporter activity	5/764	73/18368	0.186997	0.645846	0.598325	6524/26266/64849/6571/55117	5
GO:0015248	GO:0015248	sterol transporter activity	3/764	36/18368	0.187607	0.645846	0.598325	57476/114879/706	3
GO:0004252	GO:0004252	serine-type endopeptidase activity	10/764	174/18368	0.18934	0.649052	0.601295	3249/5126/2159/54760/8492/2161/7093/7113/51279/162494	10
GO:0031267	GO:0031267	small GTPase binding	14/764	259/18368	0.192449	0.656925	0.608588	10811/129049/23086/23312/22836/29941/84958/11078/115704/139818/27352/9783/9905/5063	14
GO:0051015	GO:0051015	actin filament binding	12/764	217/18368	0.194195	0.659305	0.610793	84940/89/6710/7739/11078/7402/201191/7137/84687/83715/339451/9026	12
GO:0016409	GO:0016409	palmitoyltransferase activity	3/764	37/18368	0.198305	0.659305	0.610793	79844/254359/126129	3
GO:0016620	GO:0016620	oxidoreductase activity, acting on the aldehyde or oxo group of donors, NAD or NADP as acceptor	3/764	37/18368	0.198305	0.659305	0.610793	160428/4329/26330	3
GO:0003756	GO:0003756	protein disulfide isomerase activity	2/764	20/18368	0.201296	0.659305	0.610793	78987/30001	2
GO:0016408	GO:0016408	C-acyltransferase activity	2/764	20/18368	0.201296	0.659305	0.610793	6296/23464	2
GO:0016500	GO:0016500	protein-hormone receptor activity	2/764	20/18368	0.201296	0.659305	0.610793	3643/54328	2
GO:0016864	GO:0016864	intramolecular oxidoreductase activity, transposing S-S bonds	2/764	20/18368	0.201296	0.659305	0.610793	78987/30001	2
GO:0019211	GO:0019211	phosphatase activator activity	2/764	20/18368	0.201296	0.659305	0.610793	26229/5608	2
GO:0030296	GO:0030296	protein tyrosine kinase activator activity	2/764	20/18368	0.201296	0.659305	0.610793	2621/1946	2
GO:0031690	GO:0031690	adrenergic receptor binding	2/764	20/18368	0.201296	0.659305	0.610793	150/9863	2
GO:0042054	GO:0042054	histone methyltransferase activity	4/764	56/18368	0.203414	0.660891	0.612263	2145/84787/84444/8085	4
GO:0050840	GO:0050840	extracellular matrix binding	4/764	56/18368	0.203414	0.660891	0.612263	64094/3674/64129/3673	4
GO:0016614	GO:0016614	oxidoreductase activity, acting on CH-OH group of donors	8/764	136/18368	0.205884	0.66624	0.617218	9196/9563/51171/1593/197257/8514/728294/55349	8
GO:0019213	GO:0019213	deacetylase activity	3/764	38/18368	0.209145	0.674098	0.624498	28992/8509/9734	3
GO:0016747	GO:0016747	acyltransferase activity, transferring groups other than amino-acyl groups	12/764	222/18368	0.215253	0.689383	0.638658	6296/374569/339983/79844/1384/162417/254359/83723/126129/92292/23464/26151	12
GO:0005123	GO:0005123	death receptor binding	2/764	21/18368	0.216738	0.689383	0.638658	8996/55367	2
GO:0019200	GO:0019200	carbohydrate kinase activity	2/764	21/18368	0.216738	0.689383	0.638658	84197/5210	2
GO:0003779	GO:0003779	actin binding	22/764	441/18368	0.218475	0.689383	0.638658	84940/89/6710/25802/22846/29964/226/7739/11078/7402/201191/54221/7137/54961/11013/26249/84687/83715/339451/9026/51466/10810	22
GO:0015631	GO:0015631	tubulin binding	19/764	375/18368	0.219097	0.689383	0.638658	10297/90990/11076/1759/25777/9638/4133/226/57519/283234/56896/24139/4600/3798/256364/85378/23303/84446/22983	19
GO:0005547	GO:0005547	phosphatidylinositol-3,4,5-trisphosphate binding	3/764	39/18368	0.220113	0.689383	0.638658	84033/9846/9026	3
GO:0032451	GO:0032451	demethylase activity	3/764	39/18368	0.220113	0.689383	0.638658	23135/23030/8284	3
GO:0008028	GO:0008028	monocarboxylic acid transmembrane transporter activity	4/764	58/18368	0.220991	0.689383	0.638658	23539/387700/9121/376497	4
GO:0001227	GO:0001227	DNA-binding transcription repressor activity, RNA polymerase II-specific	16/764	310/18368	0.221557	0.689383	0.638658	3087/389549/604/79192/51085/255877/162993/7227/7593/153572/4776/23316/55657/11279/9569/221937	16
GO:0030971	GO:0030971	receptor tyrosine kinase binding	5/764	78/18368	0.224066	0.689652	0.638907	11223/25970/9048/9846/2621	5
GO:0016279	GO:0016279	protein-lysine N-methyltransferase activity	4/764	59/18368	0.229926	0.689652	0.638907	2145/84787/84444/8085	4
GO:0004177	GO:0004177	aminopeptidase activity	3/764	40/18368	0.231193	0.689652	0.638907	79716/29952/4326	3
GO:0031492	GO:0031492	nucleosomal DNA binding	3/764	40/18368	0.231193	0.689652	0.638907	3005/8971/6601	3
GO:0051020	GO:0051020	GTPase binding	15/764	291/18368	0.232257	0.689652	0.638907	10811/2784/129049/23086/23312/22836/29941/84958/11078/115704/139818/27352/9783/9905/5063	15
GO:0000062	GO:0000062	fatty-acyl-CoA binding	2/764	22/18368	0.232279	0.689652	0.638907	79777/4329	2
GO:0015296	GO:0015296	anion:cation symporter activity	2/764	22/18368	0.232279	0.689652	0.638907	26266/6571	2
GO:0015645	GO:0015645	fatty acid ligase activity	2/764	22/18368	0.232279	0.689652	0.638907	6296/376497	2
GO:0017075	GO:0017075	syntaxin-1 binding	2/764	22/18368	0.232279	0.689652	0.638907	6860/112476	2
GO:0043027	GO:0043027	cysteine-type endopeptidase inhibitor activity involved in apoptotic process	2/764	22/18368	0.232279	0.689652	0.638907	8996/2621	2
GO:0072349	GO:0072349	modified amino acid transmembrane transporter activity	2/764	22/18368	0.232279	0.689652	0.638907	387700/64849	2
GO:0120020	GO:0120020	cholesterol transfer activity	2/764	22/18368	0.232279	0.689652	0.638907	57476/706	2
GO:0001217	GO:0001217	DNA-binding transcription repressor activity	16/764	313/18368	0.232726	0.689652	0.638907	3087/389549/604/79192/51085/255877/162993/7227/7593/153572/4776/23316/55657/11279/9569/221937	16
GO:0016278	GO:0016278	lysine N-methyltransferase activity	4/764	60/18368	0.238949	0.700397	0.648862	2145/84787/84444/8085	4
GO:0022824	GO:0022824	transmitter-gated ion channel activity	4/764	60/18368	0.238949	0.700397	0.648862	2902/116444/2893/1137	4
GO:0022835	GO:0022835	transmitter-gated channel activity	4/764	60/18368	0.238949	0.700397	0.648862	2902/116444/2893/1137	4
GO:0016746	GO:0016746	acyltransferase activity	13/764	250/18368	0.242966	0.709238	0.657052	6296/374569/339983/79844/1384/162417/2686/254359/83723/126129/92292/23464/26151	13
GO:0016887	GO:0016887	ATP hydrolysis activity	14/764	272/18368	0.243718	0.709238	0.657052	165545/90990/148229/21/80205/55636/22836/477/23250/57674/3798/3306/440081/23303	14
GO:0005248	GO:0005248	voltage-gated sodium channel activity	2/764	23/18368	0.247884	0.711128	0.658803	8911/8912	2
GO:0017134	GO:0017134	fibroblast growth factor binding	2/764	23/18368	0.247884	0.711128	0.658803	143282/2260	2
GO:0120015	GO:0120015	sterol transfer activity	2/764	23/18368	0.247884	0.711128	0.658803	57476/706	2
GO:1901567	GO:1901567	fatty acid derivative binding	2/764	23/18368	0.247884	0.711128	0.658803	79777/4329	2
GO:0022804	GO:0022804	active transmembrane transporter activity	20/764	406/18368	0.248948	0.711657	0.659293	23539/6524/26266/28968/387700/64849/6553/21/55089/6571/20/10347/9121/477/6550/6546/113655/5002/3767/55117	20
GO:0004622	GO:0004622	lysophospholipase activity	2/764	24/18368	0.26352	0.745482	0.690629	374569/8398	2
GO:0043495	GO:0043495	protein-membrane adaptor activity	2/764	24/18368	0.26352	0.745482	0.690629	6676/25777	2
GO:0015294	GO:0015294	solute:cation symporter activity	6/764	104/18368	0.264843	0.745482	0.690629	6524/26266/64849/6571/113655/55117	6
GO:0030547	GO:0030547	signaling receptor inhibitor activity	3/764	43/18368	0.264973	0.745482	0.690629	66004/10068/117166	3
GO:0042578	GO:0042578	phosphoric ester hydrolase activity	18/764	366/18368	0.265388	0.745482	0.690629	90673/84867/64077/84814/5210/64900/477/3635/2053/147699/54961/56953/58190/54857/151742/2822/5151/51205	18
GO:1990782	GO:1990782	protein tyrosine kinase binding	6/764	105/18368	0.271957	0.761291	0.705275	11223/920/25970/9048/9846/2621	6
GO:0016903	GO:0016903	oxidoreductase activity, acting on the aldehyde or oxo group of donors	3/764	44/18368	0.276369	0.765558	0.709228	160428/4329/26330	3
GO:0005112	GO:0005112	Notch binding	2/764	25/18368	0.279159	0.765558	0.709228	28514/84466	2
GO:0030247	GO:0030247	polysaccharide binding	2/764	25/18368	0.279159	0.765558	0.709228	90673/89801	2
GO:0034237	GO:0034237	protein kinase A regulatory subunit binding	2/764	25/18368	0.279159	0.765558	0.709228	3784/10810	2
GO:0035035	GO:0035035	histone acetyltransferase binding	2/764	25/18368	0.279159	0.765558	0.709228	1958/2737	2
GO:0120227	GO:0120227	acyl-CoA binding	2/764	25/18368	0.279159	0.765558	0.709228	79777/4329	2
GO:0140678	GO:0140678	molecular function inhibitor activity	7/764	128/18368	0.28391	0.774573	0.71758	7137/66004/4660/4091/10129/65268/6804	7
GO:1902936	GO:1902936	phosphatidylinositol bisphosphate binding	6/764	107/18368	0.286318	0.774573	0.71758	3784/55876/84033/9066/9644/9026	6
GO:0048156	GO:0048156	tau protein binding	3/764	45/18368	0.287812	0.774573	0.71758	4133/3306/84446	3
GO:0008198	GO:0008198	ferrous iron binding	2/764	26/18368	0.294772	0.774573	0.71758	54583/9843	2
GO:0019706	GO:0019706	protein-cysteine S-palmitoyltransferase activity	2/764	26/18368	0.294772	0.774573	0.71758	79844/254359	2
GO:0019707	GO:0019707	protein-cysteine S-acyltransferase activity	2/764	26/18368	0.294772	0.774573	0.71758	79844/254359	2
GO:0003727	GO:0003727	single-stranded RNA binding	5/764	87/18368	0.295341	0.774573	0.71758	105/124540/202559/4440/192670	5
GO:0015103	GO:0015103	inorganic anion transmembrane transporter activity	8/764	152/18368	0.2989	0.774573	0.71758	1188/26266/5348/6571/54831/57719/338440/80727	8
GO:0019902	GO:0019902	phosphatase binding	10/764	196/18368	0.299528	0.774573	0.71758	220004/9961/3784/79037/90673/1027/9863/221908/84687/89801	10
GO:0016405	GO:0016405	CoA-ligase activity	2/764	27/18368	0.310336	0.774573	0.71758	6296/376497	2
GO:0023026	GO:0023026	MHC class II protein complex binding	2/764	27/18368	0.310336	0.774573	0.71758	920/972	2
GO:0070006	GO:0070006	metalloaminopeptidase activity	2/764	27/18368	0.310336	0.774573	0.71758	79716/4326	2
GO:1901681	GO:1901681	sulfur compound binding	13/764	265/18368	0.310612	0.774573	0.71758	79777/64094/875/6422/4329/343637/7060/143282/9037/84787/3673/4753/2260	13
GO:0035254	GO:0035254	glutamate receptor binding	3/764	47/18368	0.31079	0.774573	0.71758	80852/388336/79953	3
GO:0019888	GO:0019888	protein phosphatase regulator activity	5/764	89/18368	0.311712	0.774573	0.71758	114794/26229/221908/84687/9858	5
GO:0043178	GO:0043178	alcohol binding	5/764	89/18368	0.311712	0.774573	0.71758	7223/150696/57476/114879/706	5
GO:0000287	GO:0000287	magnesium ion binding	11/764	221/18368	0.314291	0.774573	0.71758	148229/11076/283629/5414/2026/83983/23250/2053/147699/84446/22983	11
GO:0008094	GO:0008094	ATP-dependent activity, acting on DNA	6/764	111/18368	0.315489	0.774573	0.71758	165545/80205/55636/440081/63922/57634	6
GO:0015026	GO:0015026	coreceptor activity	3/764	48/18368	0.322303	0.774573	0.71758	920/91355/1464	3
GO:0043236	GO:0043236	laminin binding	2/764	28/18368	0.325826	0.774573	0.71758	64129/3673	2
GO:0046875	GO:0046875	ephrin receptor binding	2/764	28/18368	0.325826	0.774573	0.71758	1944/1946	2
GO:0050681	GO:0050681	androgen receptor binding	2/764	28/18368	0.325826	0.774573	0.71758	8284/5579	2
GO:0051861	GO:0051861	glycolipid binding	2/764	28/18368	0.325826	0.774573	0.71758	3306/284217	2
GO:1990756	GO:1990756	ubiquitin ligase-substrate adaptor activity	2/764	28/18368	0.325826	0.774573	0.71758	92714/122416	2
GO:0016407	GO:0016407	acetyltransferase activity	5/764	91/18368	0.3282	0.774573	0.71758	339983/1384/162417/23464/26151	5
GO:0032813	GO:0032813	tumor necrosis factor receptor superfamily binding	3/764	49/18368	0.333818	0.774573	0.71758	8996/7185/55367	3
GO:0003774	GO:0003774	cytoskeletal motor activity	6/764	114/18368	0.337663	0.774573	0.71758	90990/144132/57519/3798/23303/8701	6
GO:0035091	GO:0035091	phosphatidylinositol binding	13/764	271/18368	0.338982	0.774573	0.71758	3784/55876/84033/115703/9066/79856/9644/23263/9846/57488/114879/9026/79958	13
GO:0004033	GO:0004033	aldo-keto reductase (NADP) activity	2/764	29/18368	0.341223	0.774573	0.71758	9196/8514	2
GO:0004181	GO:0004181	metallocarboxypeptidase activity	2/764	29/18368	0.341223	0.774573	0.71758	22846/56265	2
GO:0046625	GO:0046625	sphingolipid binding	2/764	29/18368	0.341223	0.774573	0.71758	1901/284217	2
GO:0016811	GO:0016811	hydrolase activity, acting on carbon-nitrogen (but not peptide) bonds, in linear amides	4/764	71/18368	0.341981	0.774573	0.71758	374569/27165/8509/9734	4
GO:0016538	GO:0016538	cyclin-dependent protein serine/threonine kinase regulator activity	3/764	50/18368	0.345323	0.774573	0.71758	1027/1026/901	3
GO:0140359	GO:0140359	ABC-type transporter activity	3/764	50/18368	0.345323	0.774573	0.71758	21/20/10347	3
GO:0004300	GO:0004300	enoyl-CoA hydratase activity	1/764	10/18368	0.346194	0.774573	0.71758	55268	1
GO:0004690	GO:0004690	cyclic nucleotide-dependent protein kinase activity	1/764	10/18368	0.346194	0.774573	0.71758	5616	1
GO:0005432	GO:0005432	calcium:sodium antiporter activity	1/764	10/18368	0.346194	0.774573	0.71758	6546	1
GO:0005522	GO:0005522	profilin binding	1/764	10/18368	0.346194	0.774573	0.71758	51466	1
GO:0008239	GO:0008239	dipeptidyl-peptidase activity	1/764	10/18368	0.346194	0.774573	0.71758	29952	1
GO:0008401	GO:0008401	retinoic acid 4-hydroxylase activity	1/764	10/18368	0.346194	0.774573	0.71758	1592	1
GO:0015279	GO:0015279	store-operated calcium channel activity	1/764	10/18368	0.346194	0.774573	0.71758	7223	1
GO:0016175	GO:0016175	superoxide-generating NAD(P)H oxidase activity	1/764	10/18368	0.346194	0.774573	0.71758	53905	1
GO:0016803	GO:0016803	ether hydrolase activity	1/764	10/18368	0.346194	0.774573	0.71758	2053	1
GO:0016884	GO:0016884	carbon-nitrogen ligase activity, with glutamine as amido-N-donor	1/764	10/18368	0.346194	0.774573	0.71758	1373	1
GO:0017002	GO:0017002	activin-activated receptor activity	1/764	10/18368	0.346194	0.774573	0.71758	91	1
GO:0019203	GO:0019203	carbohydrate phosphatase activity	1/764	10/18368	0.346194	0.774573	0.71758	5210	1
GO:0030957	GO:0030957	Tat protein binding	1/764	10/18368	0.346194	0.774573	0.71758	28514	1
GO:0031078	GO:0031078	histone deacetylase activity (H3-K14 specific)	1/764	10/18368	0.346194	0.774573	0.71758	9734	1
GO:0031419	GO:0031419	cobalamin binding	1/764	10/18368	0.346194	0.774573	0.71758	6948	1
GO:0031957	GO:0031957	very long-chain fatty acid-CoA ligase activity	1/764	10/18368	0.346194	0.774573	0.71758	376497	1
GO:0032041	GO:0032041	NAD-dependent histone deacetylase activity (H3-K14 specific)	1/764	10/18368	0.346194	0.774573	0.71758	9734	1
GO:0034713	GO:0034713	type I transforming growth factor beta receptor binding	1/764	10/18368	0.346194	0.774573	0.71758	4091	1
GO:0043208	GO:0043208	glycosphingolipid binding	1/764	10/18368	0.346194	0.774573	0.71758	284217	1
GO:0046030	GO:0046030	inositol trisphosphate phosphatase activity	1/764	10/18368	0.346194	0.774573	0.71758	3635	1
GO:0047760	GO:0047760	butyrate-CoA ligase activity	1/764	10/18368	0.346194	0.774573	0.71758	6296	1
GO:0048256	GO:0048256	flap endonuclease activity	1/764	10/18368	0.346194	0.774573	0.71758	84464	1
GO:0050308	GO:0050308	sugar-phosphatase activity	1/764	10/18368	0.346194	0.774573	0.71758	5210	1
GO:0051864	GO:0051864	histone H3-methyl-lysine-36 demethylase activity	1/764	10/18368	0.346194	0.774573	0.71758	23030	1
GO:0070008	GO:0070008	serine-type exopeptidase activity	1/764	10/18368	0.346194	0.774573	0.71758	3249	1
GO:0008235	GO:0008235	metalloexopeptidase activity	4/764	72/18368	0.351517	0.774573	0.71758	79716/22846/4326/56265	4
GO:0016410	GO:0016410	N-acyltransferase activity	5/764	94/18368	0.35308	0.774573	0.71758	339983/162417/83723/92292/26151	5
GO:0005343	GO:0005343	organic acid:sodium symporter activity	2/764	30/18368	0.356507	0.774573	0.71758	64849/55117	2
GO:0016417	GO:0016417	S-acyltransferase activity	2/764	30/18368	0.356507	0.774573	0.71758	79844/254359	2
GO:0019955	GO:0019955	cytokine binding	7/764	139/18368	0.357723	0.774573	0.71758	3563/920/100507588/8425/10068/972/117166	7
GO:0005230	GO:0005230	extracellular ligand-gated ion channel activity	4/764	73/18368	0.361054	0.774573	0.71758	2902/116444/2893/1137	4
GO:0106306	GO:0106306	protein serine phosphatase activity	4/764	73/18368	0.361054	0.774573	0.71758	147699/54961/58190/151742	4
GO:0106307	GO:0106307	protein threonine phosphatase activity	4/764	73/18368	0.361054	0.774573	0.71758	147699/54961/58190/151742	4
GO:0005539	GO:0005539	glycosaminoglycan binding	11/764	230/18368	0.361362	0.774573	0.71758	64094/100507588/145864/6422/8425/343637/7060/143282/9037/4753/2260	11
GO:1901682	GO:1901682	sulfur compound transmembrane transporter activity	3/764	52/18368	0.36827	0.774573	0.71758	26266/64849/376497	3
GO:0016878	GO:0016878	acid-thiol ligase activity	2/764	31/18368	0.371661	0.774573	0.71758	6296/376497	2
GO:0090482	GO:0090482	vitamin transmembrane transporter activity	2/764	31/18368	0.371661	0.774573	0.71758	83546/376497	2
GO:0001161	GO:0001161	intronic transcription regulatory region sequence-specific DNA binding	1/764	11/18368	0.373404	0.774573	0.71758	604	1
GO:0002162	GO:0002162	dystroglycan binding	1/764	11/18368	0.373404	0.774573	0.71758	4133	1
GO:0004016	GO:0004016	adenylate cyclase activity	1/764	11/18368	0.373404	0.774573	0.71758	112	1
GO:0004143	GO:0004143	diacylglycerol kinase activity	1/764	11/18368	0.373404	0.774573	0.71758	160851	1
GO:0005078	GO:0005078	MAP-kinase scaffold activity	1/764	11/18368	0.373404	0.774573	0.71758	23162	1
GO:0005247	GO:0005247	voltage-gated chloride channel activity	1/764	11/18368	0.373404	0.774573	0.71758	1188	1
GO:0005347	GO:0005347	ATP transmembrane transporter activity	1/764	11/18368	0.373404	0.774573	0.71758	284439	1
GO:0005536	GO:0005536	glucose binding	1/764	11/18368	0.373404	0.774573	0.71758	2997	1
GO:0008503	GO:0008503	benzodiazepine receptor activity	1/764	11/18368	0.373404	0.774573	0.71758	706	1
GO:0015368	GO:0015368	calcium:cation antiporter activity	1/764	11/18368	0.373404	0.774573	0.71758	6546	1
GO:0015378	GO:0015378	sodium:chloride symporter activity	1/764	11/18368	0.373404	0.774573	0.71758	6571	1
GO:0016670	GO:0016670	oxidoreductase activity, acting on a sulfur group of donors, oxygen as acceptor	1/764	11/18368	0.373404	0.774573	0.71758	30001	1
GO:0016801	GO:0016801	hydrolase activity, acting on ether bonds	1/764	11/18368	0.373404	0.774573	0.71758	2053	1
GO:0016832	GO:0016832	aldehyde-lyase activity	1/764	11/18368	0.373404	0.774573	0.71758	226	1
GO:0017128	GO:0017128	phospholipid scramblase activity	1/764	11/18368	0.373404	0.774573	0.71758	338440	1
GO:0035251	GO:0035251	UDP-glucosyltransferase activity	1/764	11/18368	0.373404	0.774573	0.71758	2997	1
GO:0035673	GO:0035673	oligopeptide transmembrane transporter activity	1/764	11/18368	0.373404	0.774573	0.71758	64849	1
GO:0043560	GO:0043560	insulin receptor substrate binding	1/764	11/18368	0.373404	0.774573	0.71758	3643	1
GO:0047676	GO:0047676	arachidonate-CoA ligase activity	1/764	11/18368	0.373404	0.774573	0.71758	376497	1
GO:0051400	GO:0051400	BH domain binding	1/764	11/18368	0.373404	0.774573	0.71758	599	1
GO:0086080	GO:0086080	protein binding involved in heterotypic cell-cell adhesion	1/764	11/18368	0.373404	0.774573	0.71758	1832	1
GO:0097371	GO:0097371	MDM2/MDM4 family protein binding	1/764	11/18368	0.373404	0.774573	0.71758	7161	1
GO:0099186	GO:0099186	structural constituent of postsynapse	1/764	11/18368	0.373404	0.774573	0.71758	4747	1
GO:1901612	GO:1901612	cardiolipin binding	1/764	11/18368	0.373404	0.774573	0.71758	4833	1
GO:0003714	GO:0003714	transcription corepressor activity	9/764	187/18368	0.375632	0.777203	0.720016	7832/2145/284252/9734/161882/9139/23013/10346/54625	9
GO:1901618	GO:1901618	organic hydroxy compound transmembrane transporter activity	3/764	53/18368	0.379693	0.783601	0.725943	23539/9311/6571	3
GO:0048019	GO:0048019	receptor antagonist activity	2/764	32/18368	0.386669	0.795614	0.737073	10068/117166	2
GO:0003906	GO:0003906	DNA-(apurinic or apyrimidinic site) endonuclease activity	1/764	12/18368	0.399482	0.795614	0.737073	79661	1
GO:0003995	GO:0003995	acyl-CoA dehydrogenase activity	1/764	12/18368	0.399482	0.795614	0.737073	80724	1
GO:0005165	GO:0005165	neurotrophin receptor binding	1/764	12/18368	0.399482	0.795614	0.737073	1946	1
GO:0008296	GO:0008296	3'-5'-exodeoxyribonuclease activity	1/764	12/18368	0.399482	0.795614	0.737073	5426	1
GO:0015269	GO:0015269	calcium-activated potassium channel activity	1/764	12/18368	0.399482	0.795614	0.737073	3782	1
GO:0017154	GO:0017154	semaphorin receptor activity	1/764	12/18368	0.399482	0.795614	0.737073	55558	1
GO:0017166	GO:0017166	vinculin binding	1/764	12/18368	0.399482	0.795614	0.737073	7402	1
GO:0042166	GO:0042166	acetylcholine binding	1/764	12/18368	0.399482	0.795614	0.737073	1137	1
GO:0043176	GO:0043176	amine binding	1/764	12/18368	0.399482	0.795614	0.737073	3352	1
GO:0051378	GO:0051378	serotonin binding	1/764	12/18368	0.399482	0.795614	0.737073	3352	1
GO:0089720	GO:0089720	caspase binding	1/764	12/18368	0.399482	0.795614	0.737073	8996	1
GO:1902282	GO:1902282	voltage-gated potassium channel activity involved in ventricular cardiac muscle cell action potential repolarization	1/764	12/18368	0.399482	0.795614	0.737073	3784	1
GO:0005525	GO:0005525	GTP binding	17/764	377/18368	0.401342	0.795614	0.737073	25837/1759/326624/2781/5414/2774/22836/4600/2775/57111/3643/55964/402/53917/27175/285598/5864	17
GO:0004623	GO:0004623	phospholipase A2 activity	2/764	33/18368	0.401518	0.795614	0.737073	8398/147011	2
GO:0031369	GO:0031369	translation initiation factor binding	2/764	33/18368	0.401518	0.795614	0.737073	3087/5015	2
GO:0016684	GO:0016684	oxidoreductase activity, acting on peroxide as acceptor	3/764	55/18368	0.402394	0.795614	0.737073	53905/143686/2952	3
GO:0016616	GO:0016616	oxidoreductase activity, acting on the CH-OH group of donors, NAD or NADP as acceptor	6/764	124/18368	0.412319	0.795614	0.737073	9196/9563/51171/1593/197257/8514	6
GO:0030291	GO:0030291	protein serine/threonine kinase inhibitor activity	2/764	34/18368	0.416195	0.795614	0.737073	1027/1026	2
GO:0045505	GO:0045505	dynein intermediate chain binding	2/764	34/18368	0.416195	0.795614	0.737073	144132/8701	2
GO:0016810	GO:0016810	hydrolase activity, acting on carbon-nitrogen (but not peptide) bonds	6/764	125/18368	0.419776	0.795614	0.737073	374569/105/27165/26873/8509/9734	6
GO:0004000	GO:0004000	adenosine deaminase activity	1/764	13/18368	0.424476	0.795614	0.737073	105	1
GO:0005035	GO:0005035	death receptor activity	1/764	13/18368	0.424476	0.795614	0.737073	8795	1
GO:0008195	GO:0008195	phosphatidate phosphatase activity	1/764	13/18368	0.424476	0.795614	0.737073	64900	1
GO:0008253	GO:0008253	5'-nucleotidase activity	1/764	13/18368	0.424476	0.795614	0.737073	56953	1
GO:0008271	GO:0008271	secondary active sulfate transmembrane transporter activity	1/764	13/18368	0.424476	0.795614	0.737073	26266	1
GO:0015271	GO:0015271	outward rectifier potassium channel activity	1/764	13/18368	0.424476	0.795614	0.737073	3784	1
GO:0019104	GO:0019104	DNA N-glycosylase activity	1/764	13/18368	0.424476	0.795614	0.737073	79661	1
GO:0031432	GO:0031432	titin binding	1/764	13/18368	0.424476	0.795614	0.737073	84033	1
GO:0031994	GO:0031994	insulin-like growth factor I binding	1/764	13/18368	0.424476	0.795614	0.737073	3643	1
GO:0032036	GO:0032036	myosin heavy chain binding	1/764	13/18368	0.424476	0.795614	0.737073	6804	1
GO:0032454	GO:0032454	histone H3-methyl-lysine-9 demethylase activity	1/764	13/18368	0.424476	0.795614	0.737073	23030	1
GO:0034236	GO:0034236	protein kinase A catalytic subunit binding	1/764	13/18368	0.424476	0.795614	0.737073	3784	1
GO:0034595	GO:0034595	phosphatidylinositol phosphate 5-phosphatase activity	1/764	13/18368	0.424476	0.795614	0.737073	3635	1
GO:0051011	GO:0051011	microtubule minus-end binding	1/764	13/18368	0.424476	0.795614	0.737073	85378	1
GO:0070679	GO:0070679	inositol 1,4,5 trisphosphate binding	1/764	13/18368	0.424476	0.795614	0.737073	7223	1
GO:0070700	GO:0070700	BMP receptor binding	1/764	13/18368	0.424476	0.795614	0.737073	353500	1
GO:0072542	GO:0072542	protein phosphatase activator activity	1/764	13/18368	0.424476	0.795614	0.737073	26229	1
GO:0106019	GO:0106019	phosphatidylinositol-4,5-bisphosphate phosphatase activity	1/764	13/18368	0.424476	0.795614	0.737073	3635	1
GO:0004536	GO:0004536	deoxyribonuclease activity	3/764	57/18368	0.424852	0.795614	0.737073	1774/84464/5426	3
GO:0042887	GO:0042887	amide transmembrane transporter activity	2/764	35/18368	0.430687	0.801167	0.742217	64849/376497	2
GO:0022853	GO:0022853	active ion transmembrane transporter activity	12/764	267/18368	0.433648	0.801167	0.742217	6524/26266/64849/6553/6571/477/6550/6546/113655/5002/3767/55117	12
GO:0004620	GO:0004620	phospholipase activity	5/764	104/18368	0.436022	0.801167	0.742217	374569/8398/147011/23259/2822	5
GO:0042393	GO:0042393	histone binding	11/764	244/18368	0.43606	0.801167	0.742217	26013/9960/2145/51147/6601/84954/84787/5579/55904/22955/8085	11
GO:0023023	GO:0023023	MHC protein complex binding	2/764	36/18368	0.444986	0.801167	0.742217	920/972	2
GO:0043394	GO:0043394	proteoglycan binding	2/764	36/18368	0.444986	0.801167	0.742217	9037/3673	2
GO:0097718	GO:0097718	disordered domain specific binding	2/764	36/18368	0.444986	0.801167	0.742217	599/3306	2
GO:0098631	GO:0098631	cell adhesion mediator activity	3/764	59/18368	0.44701	0.801167	0.742217	1832/64221/3673	3
GO:0004065	GO:0004065	arylsulfatase activity	1/764	14/18368	0.448432	0.801167	0.742217	410	1
GO:0004089	GO:0004089	carbonate dehydratase activity	1/764	14/18368	0.448432	0.801167	0.742217	23632	1
GO:0015562	GO:0015562	efflux transmembrane transporter activity	1/764	14/18368	0.448432	0.801167	0.742217	376497	1
GO:0015926	GO:0015926	glucosidase activity	1/764	14/18368	0.448432	0.801167	0.742217	80162	1
GO:0017110	GO:0017110	nucleoside-diphosphatase activity	1/764	14/18368	0.448432	0.801167	0.742217	284439	1
GO:0044594	GO:0044594	17-beta-hydroxysteroid dehydrogenase (NAD+) activity	1/764	14/18368	0.448432	0.801167	0.742217	51171	1
GO:0047555	GO:0047555	3',5'-cyclic-GMP phosphodiesterase activity	1/764	14/18368	0.448432	0.801167	0.742217	5151	1
GO:0070411	GO:0070411	I-SMAD binding	1/764	14/18368	0.448432	0.801167	0.742217	4091	1
GO:0102991	GO:0102991	myristoyl-CoA hydrolase activity	1/764	14/18368	0.448432	0.801167	0.742217	8398	1
GO:0016298	GO:0016298	lipase activity	6/764	129/18368	0.449459	0.801167	0.742217	374569/8398/116236/147011/23259/2822	6
GO:0051087	GO:0051087	chaperone binding	5/764	107/18368	0.46054	0.801167	0.742217	374407/1027/130872/477/3306	5
GO:0001846	GO:0001846	opsonin binding	1/764	15/18368	0.471391	0.801167	0.742217	84466	1
GO:0004029	GO:0004029	aldehyde dehydrogenase (NAD+) activity	1/764	15/18368	0.471391	0.801167	0.742217	160428	1
GO:0004115	GO:0004115	3',5'-cyclic-AMP phosphodiesterase activity	1/764	15/18368	0.471391	0.801167	0.742217	5151	1
GO:0004467	GO:0004467	long-chain fatty acid-CoA ligase activity	1/764	15/18368	0.471391	0.801167	0.742217	376497	1
GO:0008252	GO:0008252	nucleotidase activity	1/764	15/18368	0.471391	0.801167	0.742217	56953	1
GO:0008559	GO:0008559	ABC-type xenobiotic transporter activity	1/764	15/18368	0.471391	0.801167	0.742217	21	1
GO:0015929	GO:0015929	hexosaminidase activity	1/764	15/18368	0.471391	0.801167	0.742217	284004	1
GO:0016805	GO:0016805	dipeptidase activity	1/764	15/18368	0.471391	0.801167	0.742217	90507	1
GO:0016846	GO:0016846	carbon-sulfur lyase activity	1/764	15/18368	0.471391	0.801167	0.742217	883	1
GO:0017136	GO:0017136	NAD-dependent histone deacetylase activity	1/764	15/18368	0.471391	0.801167	0.742217	9734	1
GO:0030548	GO:0030548	acetylcholine receptor regulator activity	1/764	15/18368	0.471391	0.801167	0.742217	66004	1
GO:0032794	GO:0032794	GTPase activating protein binding	1/764	15/18368	0.471391	0.801167	0.742217	2775	1
GO:0034483	GO:0034483	heparan sulfate sulfotransferase activity	1/764	15/18368	0.471391	0.801167	0.742217	8509	1
GO:0042043	GO:0042043	neurexin family protein binding	1/764	15/18368	0.471391	0.801167	0.742217	84958	1
GO:0045125	GO:0045125	bioactive lipid receptor activity	1/764	15/18368	0.471391	0.801167	0.742217	1901	1
GO:0047372	GO:0047372	acylglycerol lipase activity	1/764	15/18368	0.471391	0.801167	0.742217	116236	1
GO:0048185	GO:0048185	activin binding	1/764	15/18368	0.471391	0.801167	0.742217	91	1
GO:0050664	GO:0050664	oxidoreductase activity, acting on NAD(P)H, oxygen as acceptor	1/764	15/18368	0.471391	0.801167	0.742217	53905	1
GO:0051371	GO:0051371	muscle alpha-actinin binding	1/764	15/18368	0.471391	0.801167	0.742217	29964	1
GO:0071933	GO:0071933	Arp2/3 complex binding	1/764	15/18368	0.471391	0.801167	0.742217	10810	1
GO:0086008	GO:0086008	voltage-gated potassium channel activity involved in cardiac muscle cell action potential repolarization	1/764	15/18368	0.471391	0.801167	0.742217	3784	1
GO:0099602	GO:0099602	neurotransmitter receptor regulator activity	1/764	15/18368	0.471391	0.801167	0.742217	66004	1
GO:1901611	GO:1901611	phosphatidylglycerol binding	1/764	15/18368	0.471391	0.801167	0.742217	4833	1
GO:1904680	GO:1904680	peptide transmembrane transporter activity	1/764	15/18368	0.471391	0.801167	0.742217	64849	1
GO:1990825	GO:1990825	sequence-specific mRNA binding	1/764	15/18368	0.471391	0.801167	0.742217	55337	1
GO:0004520	GO:0004520	endodeoxyribonuclease activity	2/764	38/18368	0.472968	0.801521	0.742545	1774/84464	2
GO:0042626	GO:0042626	ATPase-coupled transmembrane transporter activity	5/764	109/18368	0.476713	0.801521	0.742545	21/20/10347/477/3767	5
GO:1990841	GO:1990841	promoter-specific chromatin binding	3/764	62/18368	0.479577	0.801521	0.742545	9960/1958/55636	3
GO:0140097	GO:0140097	catalytic activity, acting on DNA	10/764	229/18368	0.483274	0.801521	0.742545	165545/1774/80205/55636/84464/79661/440081/63922/5426/57634	10
GO:0019825	GO:0019825	oxygen binding	2/764	39/18368	0.486636	0.801521	0.742545	875/1592	2
GO:0019001	GO:0019001	guanyl nucleotide binding	17/764	398/18368	0.490594	0.801521	0.742545	25837/1759/326624/2781/5414/2774/22836/4600/2775/57111/3643/55964/402/53917/27175/285598/5864	17
GO:0032561	GO:0032561	guanyl ribonucleotide binding	17/764	398/18368	0.490594	0.801521	0.742545	25837/1759/326624/2781/5414/2774/22836/4600/2775/57111/3643/55964/402/53917/27175/285598/5864	17
GO:0004030	GO:0004030	aldehyde dehydrogenase [NAD(P)+] activity	1/764	16/18368	0.493396	0.801521	0.742545	160428	1
GO:0005159	GO:0005159	insulin-like growth factor receptor binding	1/764	16/18368	0.493396	0.801521	0.742545	3643	1
GO:0005283	GO:0005283	amino acid:sodium symporter activity	1/764	16/18368	0.493396	0.801521	0.742545	55117	1
GO:0005402	GO:0005402	carbohydrate:cation symporter activity	1/764	16/18368	0.493396	0.801521	0.742545	6524	1
GO:0005521	GO:0005521	lamin binding	1/764	16/18368	0.493396	0.801521	0.742545	25777	1
GO:0005523	GO:0005523	tropomyosin binding	1/764	16/18368	0.493396	0.801521	0.742545	25802	1
GO:0008191	GO:0008191	metalloendopeptidase inhibitor activity	1/764	16/18368	0.493396	0.801521	0.742545	117166	1
GO:0010181	GO:0010181	FMN binding	1/764	16/18368	0.493396	0.801521	0.742545	4842	1
GO:0015556	GO:0015556	C4-dicarboxylate transmembrane transporter activity	1/764	16/18368	0.493396	0.801521	0.742545	64849	1
GO:0016641	GO:0016641	oxidoreductase activity, acting on the CH-NH2 group of donors, oxygen as acceptor	1/764	16/18368	0.493396	0.801521	0.742545	84695	1
GO:0016894	GO:0016894	endonuclease activity, active with either ribo- or deoxyribonucleic acids and producing 3'-phosphomonoesters	1/764	16/18368	0.493396	0.801521	0.742545	84464	1
GO:0022848	GO:0022848	acetylcholine-gated cation-selective channel activity	1/764	16/18368	0.493396	0.801521	0.742545	1137	1
GO:0034979	GO:0034979	NAD-dependent protein deacetylase activity	1/764	16/18368	0.493396	0.801521	0.742545	9734	1
GO:1990380	GO:1990380	Lys48-specific deubiquitinase activity	1/764	16/18368	0.493396	0.801521	0.742545	8239	1
GO:1990404	GO:1990404	protein ADP-ribosylase activity	1/764	16/18368	0.493396	0.801521	0.742545	54625	1
GO:0042287	GO:0042287	MHC protein binding	2/764	40/18368	0.50008	0.801964	0.742955	920/972	2
GO:0043028	GO:0043028	cysteine-type endopeptidase regulator activity involved in apoptotic process	2/764	40/18368	0.50008	0.801964	0.742955	8996/2621	2
GO:0044183	GO:0044183	protein folding chaperone	2/764	40/18368	0.50008	0.801964	0.742955	3306/972	2
GO:0008276	GO:0008276	protein methyltransferase activity	4/764	88/18368	0.500794	0.801964	0.742955	2145/84787/84444/8085	4
GO:0015297	GO:0015297	antiporter activity	4/764	89/18368	0.509692	0.801964	0.742955	6553/6550/6546/5002	4
GO:0051117	GO:0051117	ATPase binding	4/764	89/18368	0.509692	0.801964	0.742955	10312/27113/482/5864	4
GO:0016877	GO:0016877	ligase activity, forming carbon-sulfur bonds	2/764	41/18368	0.513296	0.801964	0.742955	6296/376497	2
GO:0003951	GO:0003951	NAD+ kinase activity	1/764	17/18368	0.514486	0.801964	0.742955	160851	1
GO:0005324	GO:0005324	long-chain fatty acid transporter activity	1/764	17/18368	0.514486	0.801964	0.742955	376497	1
GO:0008308	GO:0008308	voltage-gated anion channel activity	1/764	17/18368	0.514486	0.801964	0.742955	1188	1
GO:0008484	GO:0008484	sulfuric ester hydrolase activity	1/764	17/18368	0.514486	0.801964	0.742955	410	1
GO:0008574	GO:0008574	plus-end-directed microtubule motor activity	1/764	17/18368	0.514486	0.801964	0.742955	3798	1
GO:0015095	GO:0015095	magnesium ion transmembrane transporter activity	1/764	17/18368	0.514486	0.801964	0.742955	57185	1
GO:0015116	GO:0015116	sulfate transmembrane transporter activity	1/764	17/18368	0.514486	0.801964	0.742955	26266	1
GO:0015377	GO:0015377	cation:chloride symporter activity	1/764	17/18368	0.514486	0.801964	0.742955	6571	1
GO:0016290	GO:0016290	palmitoyl-CoA hydrolase activity	1/764	17/18368	0.514486	0.801964	0.742955	8398	1
GO:0016722	GO:0016722	oxidoreductase activity, acting on metal ions	1/764	17/18368	0.514486	0.801964	0.742955	9843	1
GO:0016854	GO:0016854	racemase and epimerase activity	1/764	17/18368	0.514486	0.801964	0.742955	374887	1
GO:0030275	GO:0030275	LRR domain binding	1/764	17/18368	0.514486	0.801964	0.742955	6091	1
GO:0042800	GO:0042800	histone methyltransferase activity (H3-K4 specific)	1/764	17/18368	0.514486	0.801964	0.742955	8085	1
GO:0052745	GO:0052745	inositol phosphate phosphatase activity	1/764	17/18368	0.514486	0.801964	0.742955	3635	1
GO:0046943	GO:0046943	carboxylic acid transmembrane transporter activity	7/764	163/18368	0.520054	0.809085	0.749552	23539/387700/64849/55089/9121/55117/376497	7
GO:0008307	GO:0008307	structural constituent of muscle	2/764	42/18368	0.526279	0.810059	0.750455	89/84033	2
GO:0019894	GO:0019894	kinesin binding	2/764	42/18368	0.526279	0.810059	0.750455	3798/23162	2
GO:0005342	GO:0005342	organic acid transmembrane transporter activity	7/764	164/18368	0.526568	0.810059	0.750455	23539/387700/64849/55089/9121/55117/376497	7
GO:0003713	GO:0003713	transcription coactivator activity	11/764	262/18368	0.530897	0.810059	0.750455	64900/6604/51147/6601/171023/84954/5579/27324/10346/163732/8085	11
GO:0000295	GO:0000295	adenine nucleotide transmembrane transporter activity	1/764	18/18368	0.534699	0.810059	0.750455	284439	1
GO:0004303	GO:0004303	estradiol 17-beta-dehydrogenase activity	1/764	18/18368	0.534699	0.810059	0.750455	51171	1
GO:0004550	GO:0004550	nucleoside diphosphate kinase activity	1/764	18/18368	0.534699	0.810059	0.750455	4833	1
GO:0005346	GO:0005346	purine ribonucleotide transmembrane transporter activity	1/764	18/18368	0.534699	0.810059	0.750455	284439	1
GO:0008301	GO:0008301	DNA binding, bending	1/764	18/18368	0.534699	0.810059	0.750455	3087	1
GO:0016755	GO:0016755	aminoacyltransferase activity	1/764	18/18368	0.534699	0.810059	0.750455	2686	1
GO:0046527	GO:0046527	glucosyltransferase activity	1/764	18/18368	0.534699	0.810059	0.750455	2997	1
GO:0046624	GO:0046624	sphingolipid transporter activity	1/764	18/18368	0.534699	0.810059	0.750455	20	1
GO:0070122	GO:0070122	isopeptidase activity	1/764	18/18368	0.534699	0.810059	0.750455	84954	1
GO:0098918	GO:0098918	structural constituent of synapse	1/764	18/18368	0.534699	0.810059	0.750455	4747	1
GO:0004180	GO:0004180	carboxypeptidase activity	2/764	43/18368	0.539025	0.811246	0.751554	22846/56265	2
GO:0016790	GO:0016790	thiolester hydrolase activity	2/764	43/18368	0.539025	0.811246	0.751554	8398/3029	2
GO:0032266	GO:0032266	phosphatidylinositol-3-phosphate binding	2/764	43/18368	0.539025	0.811246	0.751554	84033/9644	2
GO:0008201	GO:0008201	heparin binding	7/764	166/18368	0.539494	0.811246	0.751554	64094/6422/343637/7060/143282/4753/2260	7
GO:0008080	GO:0008080	N-acetyltransferase activity	3/764	68/18368	0.541805	0.811704	0.751979	339983/162417/26151	3
GO:0016782	GO:0016782	transferase activity, transferring sulphur-containing groups	3/764	68/18368	0.541805	0.811704	0.751979	100131187/8509/55034	3
GO:0008194	GO:0008194	UDP-glycosyltransferase activity	6/764	143/18368	0.54978	0.822042	0.761556	84752/26229/64409/374378/338707/2997	6
GO:0001784	GO:0001784	phosphotyrosine residue binding	2/764	44/18368	0.551533	0.822042	0.761556	3055/84867	2
GO:0005518	GO:0005518	collagen binding	3/764	69/18368	0.551754	0.822042	0.761556	1690/1291/3673	3
GO:0016646	GO:0016646	oxidoreductase activity, acting on the CH-NH group of donors, NAD or NADP as acceptor	1/764	19/18368	0.554072	0.822467	0.761949	160428	1
GO:0035615	GO:0035615	clathrin adaptor activity	1/764	19/18368	0.554072	0.822467	0.761949	9026	1
GO:0016893	GO:0016893	endonuclease activity, active with either ribo- or deoxyribonucleic acids and producing 5'-phosphomonoesters	2/764	45/18368	0.563799	0.835372	0.773905	1774/84464	2
GO:0001972	GO:0001972	retinoic acid binding	1/764	20/18368	0.572639	0.840772	0.778907	1592	1
GO:0016638	GO:0016638	oxidoreductase activity, acting on the CH-NH2 group of donors	1/764	20/18368	0.572639	0.840772	0.778907	84695	1
GO:0031681	GO:0031681	G-protein beta-subunit binding	1/764	20/18368	0.572639	0.840772	0.778907	2788	1
GO:0070300	GO:0070300	phosphatidic acid binding	1/764	20/18368	0.572639	0.840772	0.778907	57476	1
GO:0140312	GO:0140312	cargo adaptor activity	1/764	20/18368	0.572639	0.840772	0.778907	9026	1
GO:0052689	GO:0052689	carboxylic ester hydrolase activity	6/764	147/18368	0.576935	0.840953	0.779076	374569/8398/9563/116236/147011/23259	6
GO:0004896	GO:0004896	cytokine receptor activity	4/764	97/18368	0.578049	0.840953	0.779076	3563/920/2057/972	4
GO:0008170	GO:0008170	N-methyltransferase activity	4/764	97/18368	0.578049	0.840953	0.779076	2145/84787/84444/8085	4
GO:0004722	GO:0004722	protein serine/threonine phosphatase activity	4/764	98/18368	0.586206	0.840953	0.779076	147699/54961/58190/151742	4
GO:0019829	GO:0019829	ATPase-coupled cation transmembrane transporter activity	2/764	47/18368	0.587601	0.840953	0.779076	477/3767	2
GO:0046906	GO:0046906	tetrapyrrole binding	6/764	149/18368	0.590201	0.840953	0.779076	53905/4842/875/1593/1592/6948	6
GO:0035064	GO:0035064	methylated histone binding	3/764	73/18368	0.590234	0.840953	0.779076	26013/51147/55904	3
GO:0140034	GO:0140034	methylation-dependent protein binding	3/764	73/18368	0.590234	0.840953	0.779076	26013/51147/55904	3
GO:0001848	GO:0001848	complement binding	1/764	21/18368	0.590434	0.840953	0.779076	84466	1
GO:0004407	GO:0004407	histone deacetylase activity	1/764	21/18368	0.590434	0.840953	0.779076	9734	1
GO:0005385	GO:0005385	zinc ion transmembrane transporter activity	1/764	21/18368	0.590434	0.840953	0.779076	91252	1
GO:0008373	GO:0008373	sialyltransferase activity	1/764	21/18368	0.590434	0.840953	0.779076	30815	1
GO:0015216	GO:0015216	purine nucleotide transmembrane transporter activity	1/764	21/18368	0.590434	0.840953	0.779076	284439	1
GO:0015662	GO:0015662	P-type ion transporter activity	1/764	21/18368	0.590434	0.840953	0.779076	477	1
GO:0051428	GO:0051428	peptide hormone receptor binding	1/764	21/18368	0.590434	0.840953	0.779076	2775	1
GO:0140358	GO:0140358	P-type transmembrane transporter activity	1/764	21/18368	0.590434	0.840953	0.779076	477	1
GO:0140416	GO:0140416	transcription regulator inhibitor activity	1/764	21/18368	0.590434	0.840953	0.779076	4091	1
GO:0019903	GO:0019903	protein phosphatase binding	6/764	150/18368	0.596752	0.843951	0.781853	9961/3784/90673/1027/84687/89801	6
GO:0016879	GO:0016879	ligase activity, forming carbon-nitrogen bonds	2/764	48/18368	0.599136	0.843951	0.781853	445/1373	2
GO:0008242	GO:0008242	omega peptidase activity	5/764	126/18368	0.605805	0.843951	0.781853	9960/8287/2686/84954/8239	5
GO:0004602	GO:0004602	glutathione peroxidase activity	1/764	22/18368	0.607489	0.843951	0.781853	2952	1
GO:0005355	GO:0005355	glucose transmembrane transporter activity	1/764	22/18368	0.607489	0.843951	0.781853	6524	1
GO:0005416	GO:0005416	amino acid:cation symporter activity	1/764	22/18368	0.607489	0.843951	0.781853	55117	1
GO:0005540	GO:0005540	hyaluronic acid binding	1/764	22/18368	0.607489	0.843951	0.781853	145864	1
GO:0009975	GO:0009975	cyclase activity	1/764	22/18368	0.607489	0.843951	0.781853	112	1
GO:0015149	GO:0015149	hexose transmembrane transporter activity	1/764	22/18368	0.607489	0.843951	0.781853	6524	1
GO:0015464	GO:0015464	acetylcholine receptor activity	1/764	22/18368	0.607489	0.843951	0.781853	1137	1
GO:0030021	GO:0030021	extracellular matrix structural constituent conferring compression resistance	1/764	22/18368	0.607489	0.843951	0.781853	3339	1
GO:0030742	GO:0030742	GTP-dependent protein binding	1/764	22/18368	0.607489	0.843951	0.781853	5864	1
GO:0033558	GO:0033558	protein deacetylase activity	1/764	22/18368	0.607489	0.843951	0.781853	9734	1
GO:0050321	GO:0050321	tau-protein kinase activity	1/764	22/18368	0.607489	0.843951	0.781853	84446	1
GO:0030295	GO:0030295	protein kinase activator activity	4/764	101/18368	0.610117	0.843951	0.781853	1026/2621/1946/5608	4
GO:0098632	GO:0098632	cell-cell adhesion mediator activity	2/764	49/18368	0.610426	0.843951	0.781853	1832/64221	2
GO:0004497	GO:0004497	monooxygenase activity	4/764	102/18368	0.617895	0.843951	0.781853	10826/4842/1593/1592	4
GO:0003950	GO:0003950	NAD+ ADP-ribosyltransferase activity	1/764	23/18368	0.623835	0.843951	0.781853	54625	1
GO:0004114	GO:0004114	3',5'-cyclic-nucleotide phosphodiesterase activity	1/764	23/18368	0.623835	0.843951	0.781853	5151	1
GO:0004529	GO:0004529	exodeoxyribonuclease activity	1/764	23/18368	0.623835	0.843951	0.781853	5426	1
GO:0008143	GO:0008143	poly(A) binding	1/764	23/18368	0.623835	0.843951	0.781853	202559	1
GO:0016702	GO:0016702	oxidoreductase activity, acting on single donors with incorporation of molecular oxygen, incorporation of two atoms of oxygen	1/764	23/18368	0.623835	0.843951	0.781853	242	1
GO:0016849	GO:0016849	phosphorus-oxygen lyase activity	1/764	23/18368	0.623835	0.843951	0.781853	112	1
GO:0016895	GO:0016895	exodeoxyribonuclease activity, producing 5'-phosphomonoesters	1/764	23/18368	0.623835	0.843951	0.781853	5426	1
GO:0017025	GO:0017025	TBP-class protein binding	1/764	23/18368	0.623835	0.843951	0.781853	3087	1
GO:0017116	GO:0017116	single-stranded DNA helicase activity	1/764	23/18368	0.623835	0.843951	0.781853	63922	1
GO:0047617	GO:0047617	acyl-CoA hydrolase activity	1/764	23/18368	0.623835	0.843951	0.781853	8398	1
GO:0050750	GO:0050750	low-density lipoprotein particle receptor binding	1/764	23/18368	0.623835	0.843951	0.781853	3339	1
GO:0070412	GO:0070412	R-SMAD binding	1/764	23/18368	0.623835	0.843951	0.781853	4091	1
GO:0140103	GO:0140103	catalytic activity, acting on a glycoprotein	1/764	23/18368	0.623835	0.843951	0.781853	338707	1
GO:0005200	GO:0005200	structural constituent of cytoskeleton	4/764	103/18368	0.625576	0.844894	0.782726	6710/1832/4747/27175	4
GO:0004601	GO:0004601	peroxidase activity	2/764	51/18368	0.632274	0.846737	0.784434	53905/2952	2
GO:0016860	GO:0016860	intramolecular oxidoreductase activity	2/764	51/18368	0.632274	0.846737	0.784434	78987/30001	2
GO:0051018	GO:0051018	protein kinase A binding	2/764	51/18368	0.632274	0.846737	0.784434	3784/10810	2
GO:0015078	GO:0015078	proton transmembrane transporter activity	5/764	130/18368	0.633419	0.846737	0.784434	6553/10312/6550/113655/5002	5
GO:0004386	GO:0004386	helicase activity	6/764	156/18368	0.634849	0.846737	0.784434	165545/80205/55636/440081/63922/57634	6
GO:0001965	GO:0001965	G-protein alpha-subunit binding	1/764	24/18368	0.639501	0.846737	0.784434	84059	1
GO:0015145	GO:0015145	monosaccharide transmembrane transporter activity	1/764	24/18368	0.639501	0.846737	0.784434	6524	1
GO:0015295	GO:0015295	solute:proton symporter activity	1/764	24/18368	0.639501	0.846737	0.784434	113655	1
GO:0016701	GO:0016701	oxidoreductase activity, acting on single donors with incorporation of molecular oxygen	1/764	24/18368	0.639501	0.846737	0.784434	242	1
GO:0043274	GO:0043274	phospholipase binding	1/764	24/18368	0.639501	0.846737	0.784434	4747	1
GO:0070003	GO:0070003	threonine-type peptidase activity	1/764	24/18368	0.639501	0.846737	0.784434	2686	1
GO:0120014	GO:0120014	phospholipid transfer activity	1/764	24/18368	0.639501	0.846737	0.784434	21	1
GO:1901505	GO:1901505	carbohydrate derivative transmembrane transporter activity	2/764	53/18368	0.653154	0.856447	0.79343	6524/284439	2
GO:0003712	GO:0003712	transcription coregulator activity	19/764	489/18368	0.653364	0.856447	0.79343	7832/64900/2145/6604/51147/6601/171023/84954/284252/9734/161882/9139/5579/27324/23013/10346/163732/54625/8085	19
GO:0008514	GO:0008514	organic anion transmembrane transporter activity	7/764	185/18368	0.653818	0.856447	0.79343	23539/9311/387700/64849/83546/284439/376497	7
GO:0003887	GO:0003887	DNA-directed DNA polymerase activity	1/764	25/18368	0.654515	0.856447	0.79343	5426	1
GO:0004112	GO:0004112	cyclic-nucleotide phosphodiesterase activity	1/764	25/18368	0.654515	0.856447	0.79343	5151	1
GO:0005227	GO:0005227	calcium activated cation channel activity	1/764	25/18368	0.654515	0.856447	0.79343	3782	1
GO:0016289	GO:0016289	CoA hydrolase activity	1/764	25/18368	0.654515	0.856447	0.79343	8398	1
GO:0019209	GO:0019209	kinase activator activity	4/764	107/18368	0.655304	0.856447	0.79343	1026/2621/1946/5608	4
GO:0008374	GO:0008374	O-acyltransferase activity	2/764	54/18368	0.663234	0.865413	0.801736	1384/126129	2
GO:0004364	GO:0004364	glutathione transferase activity	1/764	26/18368	0.668905	0.86583	0.802122	2952	1
GO:0004806	GO:0004806	triglyceride lipase activity	1/764	26/18368	0.668905	0.86583	0.802122	23259	1
GO:0042974	GO:0042974	retinoic acid receptor binding	1/764	26/18368	0.668905	0.86583	0.802122	171023	1
GO:0097602	GO:0097602	cullin family protein binding	1/764	26/18368	0.668905	0.86583	0.802122	26249	1
GO:0099604	GO:0099604	ligand-gated calcium channel activity	1/764	26/18368	0.668905	0.86583	0.802122	2902	1
GO:0008234	GO:0008234	cysteine-type peptidase activity	7/764	190/18368	0.680917	0.868398	0.804501	260434/9960/90507/8287/6422/84954/8239	7
GO:0004869	GO:0004869	cysteine-type endopeptidase inhibitor activity	2/764	56/18368	0.682685	0.868398	0.804501	8996/2621	2
GO:0045309	GO:0045309	protein phosphorylated amino acid binding	2/764	56/18368	0.682685	0.868398	0.804501	3055/84867	2
GO:0004683	GO:0004683	calmodulin-dependent protein kinase activity	1/764	27/18368	0.682696	0.868398	0.804501	57118	1
GO:0004709	GO:0004709	MAP kinase kinase kinase activity	1/764	27/18368	0.682696	0.868398	0.804501	7786	1
GO:0015215	GO:0015215	nucleotide transmembrane transporter activity	1/764	27/18368	0.682696	0.868398	0.804501	284439	1
GO:0030507	GO:0030507	spectrin binding	1/764	27/18368	0.682696	0.868398	0.804501	2784	1
GO:0034593	GO:0034593	phosphatidylinositol bisphosphate phosphatase activity	1/764	27/18368	0.682696	0.868398	0.804501	3635	1
GO:0035255	GO:0035255	ionotropic glutamate receptor binding	1/764	27/18368	0.682696	0.868398	0.804501	388336	1
GO:0051119	GO:0051119	sugar transmembrane transporter activity	1/764	27/18368	0.682696	0.868398	0.804501	6524	1
GO:0051393	GO:0051393	alpha-actinin binding	1/764	27/18368	0.682696	0.868398	0.804501	29964	1
GO:0020037	GO:0020037	heme binding	5/764	139/18368	0.691047	0.875377	0.810967	53905/4842/875/1593/1592	5
GO:0001228	GO:0001228	DNA-binding transcription activator activity, RNA polymerase II-specific	17/764	450/18368	0.693047	0.875377	0.810967	3087/11166/3175/7161/28999/4602/4808/1052/1958/51157/80034/7593/92285/25925/4791/55893/5015	17
GO:0031625	GO:0031625	ubiquitin protein ligase binding	11/764	297/18368	0.695523	0.875377	0.810967	875/7185/11078/8325/5002/91/4091/1026/23113/9820/92714	11
GO:0001968	GO:0001968	fibronectin binding	1/764	28/18368	0.695913	0.875377	0.810967	84695	1
GO:0015101	GO:0015101	organic cation transmembrane transporter activity	1/764	28/18368	0.695913	0.875377	0.810967	284439	1
GO:0070325	GO:0070325	lipoprotein particle receptor binding	1/764	28/18368	0.695913	0.875377	0.810967	3339	1
GO:0080025	GO:0080025	phosphatidylinositol-3,5-bisphosphate binding	1/764	28/18368	0.695913	0.875377	0.810967	9026	1
GO:0004843	GO:0004843	thiol-dependent deubiquitinase	4/764	113/18368	0.696839	0.875377	0.810967	9960/8287/84954/8239	4
GO:0016765	GO:0016765	transferase activity, transferring alkyl or aryl (other than methyl) groups	2/764	58/18368	0.701207	0.877859	0.813266	4143/2952	2
GO:0101005	GO:0101005	deubiquitinase activity	4/764	114/18368	0.703401	0.877859	0.813266	9960/8287/84954/8239	4
GO:0003785	GO:0003785	actin monomer binding	1/764	29/18368	0.708581	0.877859	0.813266	11013	1
GO:0004693	GO:0004693	cyclin-dependent protein serine/threonine kinase activity	1/764	29/18368	0.708581	0.877859	0.813266	5129	1
GO:0005231	GO:0005231	excitatory extracellular ligand-gated ion channel activity	1/764	29/18368	0.708581	0.877859	0.813266	1137	1
GO:0005520	GO:0005520	insulin-like growth factor binding	1/764	29/18368	0.708581	0.877859	0.813266	3643	1
GO:0016645	GO:0016645	oxidoreductase activity, acting on the CH-NH group of donors	1/764	29/18368	0.708581	0.877859	0.813266	160428	1
GO:0070717	GO:0070717	poly-purine tract binding	1/764	29/18368	0.708581	0.877859	0.813266	202559	1
GO:0097472	GO:0097472	cyclin-dependent protein kinase activity	1/764	29/18368	0.708581	0.877859	0.813266	5129	1
GO:0001216	GO:0001216	DNA-binding transcription activator activity	17/764	456/18368	0.713213	0.881184	0.816346	3087/11166/3175/7161/28999/4602/4808/1052/1958/51157/80034/7593/92285/25925/4791/55893/5015	17
GO:0048306	GO:0048306	calcium-dependent protein binding	3/764	88/18368	0.714532	0.881184	0.816346	4842/7137/6804	3
GO:0051219	GO:0051219	phosphoprotein binding	3/764	88/18368	0.714532	0.881184	0.816346	3055/84867/27324	3
GO:0005310	GO:0005310	dicarboxylic acid transmembrane transporter activity	1/764	30/18368	0.720721	0.884602	0.819513	64849	1
GO:0022829	GO:0022829	wide pore channel activity	1/764	30/18368	0.720721	0.884602	0.819513	56666	1
GO:0033764	GO:0033764	steroid dehydrogenase activity, acting on the CH-OH group of donors, NAD or NADP as acceptor	1/764	30/18368	0.720721	0.884602	0.819513	51171	1
GO:0008081	GO:0008081	phosphoric diester hydrolase activity	3/764	89/18368	0.721678	0.884602	0.819513	54857/2822/5151	3
GO:0005507	GO:0005507	copper ion binding	2/764	61/18368	0.727296	0.89014	0.824643	84695/9843	2
GO:0005164	GO:0005164	tumor necrosis factor receptor binding	1/764	31/18368	0.732357	0.892148	0.826504	7185	1
GO:0031210	GO:0031210	phosphatidylcholine binding	1/764	31/18368	0.732357	0.892148	0.826504	57488	1
GO:0042910	GO:0042910	xenobiotic transmembrane transporter activity	1/764	31/18368	0.732357	0.892148	0.826504	21	1
GO:0004197	GO:0004197	cysteine-type endopeptidase activity	4/764	119/18368	0.734665	0.892148	0.826504	260434/8287/6422/8239	4
GO:0004721	GO:0004721	phosphoprotein phosphatase activity	6/764	174/18368	0.735491	0.892148	0.826504	90673/84867/147699/54961/58190/151742	6
GO:0098960	GO:0098960	postsynaptic neurotransmitter receptor activity	2/764	62/18368	0.735553	0.892148	0.826504	1815/1137	2
GO:0001222	GO:0001222	transcription corepressor binding	1/764	32/18368	0.743508	0.895086	0.829226	6095	1
GO:0001223	GO:0001223	transcription coactivator binding	1/764	32/18368	0.743508	0.895086	0.829226	6095	1
GO:0015605	GO:0015605	organophosphate ester transmembrane transporter activity	1/764	32/18368	0.743508	0.895086	0.829226	284439	1
GO:0031624	GO:0031624	ubiquitin conjugating enzyme binding	1/764	32/18368	0.743508	0.895086	0.829226	9781	1
GO:0050699	GO:0050699	WW domain binding	1/764	32/18368	0.743508	0.895086	0.829226	6340	1
GO:0019239	GO:0019239	deaminase activity	1/764	33/18368	0.754195	0.905258	0.838649	105	1
GO:0051427	GO:0051427	hormone receptor binding	1/764	33/18368	0.754195	0.905258	0.838649	2775	1
GO:0030145	GO:0030145	manganese ion binding	2/764	65/18368	0.759056	0.90812	0.841301	79716/147699	2
GO:0140297	GO:0140297	DNA-binding transcription factor binding	14/764	394/18368	0.76411	0.90812	0.841301	3087/7161/9658/6911/4808/28514/6604/64784/171023/8284/9734/161882/5579/23013	14
GO:0015020	GO:0015020	glucuronosyltransferase activity	1/764	34/18368	0.764437	0.90812	0.841301	26229	1
GO:0016229	GO:0016229	steroid dehydrogenase activity	1/764	34/18368	0.764437	0.90812	0.841301	51171	1
GO:0035198	GO:0035198	miRNA binding	1/764	34/18368	0.764437	0.90812	0.841301	192670	1
GO:0043548	GO:0043548	phosphatidylinositol 3-kinase binding	1/764	34/18368	0.764437	0.90812	0.841301	3643	1
GO:0052866	GO:0052866	phosphatidylinositol phosphate phosphatase activity	1/764	34/18368	0.764437	0.90812	0.841301	3635	1
GO:0043022	GO:0043022	ribosome binding	2/764	66/18368	0.766478	0.909209	0.84231	25875/55337	2
GO:0044389	GO:0044389	ubiquitin-like protein ligase binding	11/764	316/18368	0.768256	0.909328	0.842419	875/7185/11078/8325/5002/91/4091/1026/23113/9820/92714	11
GO:0019783	GO:0019783	ubiquitin-like protein-specific protease activity	4/764	125/18368	0.768826	0.909328	0.842419	9960/8287/84954/8239	4
GO:0003684	GO:0003684	damaged DNA binding	2/764	68/18368	0.780728	0.915265	0.84792	79661/1643	2
GO:0051536	GO:0051536	iron-sulfur cluster binding	2/764	68/18368	0.780728	0.915265	0.84792	18/5426	2
GO:0051540	GO:0051540	metal cluster binding	2/764	68/18368	0.780728	0.915265	0.84792	18/5426	2
GO:0000217	GO:0000217	DNA secondary structure binding	1/764	36/18368	0.783661	0.915265	0.84792	3005	1
GO:0016814	GO:0016814	hydrolase activity, acting on carbon-nitrogen (but not peptide) bonds, in cyclic amidines	1/764	36/18368	0.783661	0.915265	0.84792	105	1
GO:0034061	GO:0034061	DNA polymerase activity	1/764	36/18368	0.783661	0.915265	0.84792	5426	1
GO:0042162	GO:0042162	telomeric DNA binding	1/764	36/18368	0.783661	0.915265	0.84792	79618	1
GO:0042805	GO:0042805	actinin binding	1/764	36/18368	0.783661	0.915265	0.84792	29964	1
GO:0042277	GO:0042277	peptide binding	11/764	321/18368	0.785224	0.915265	0.84792	7434/2902/7433/2893/3339/773/2740/3643/774/3673/972	11
GO:0001664	GO:0001664	G protein-coupled receptor binding	10/764	295/18368	0.78822	0.915265	0.84792	1901/150/1759/2781/2774/9863/6422/2775/84687/5064	10
GO:0004519	GO:0004519	endonuclease activity	4/764	129/18368	0.789622	0.915265	0.84792	1774/84464/79661/23351	4
GO:0031072	GO:0031072	heat shock protein binding	4/764	129/18368	0.789622	0.915265	0.84792	1027/130872/3306/3767	4
GO:0005109	GO:0005109	frizzled binding	1/764	37/18368	0.792677	0.915265	0.84792	6422	1
GO:0015035	GO:0015035	protein-disulfide reductase activity	1/764	37/18368	0.792677	0.915265	0.84792	30001	1
GO:0046915	GO:0046915	transition metal ion transmembrane transporter activity	1/764	37/18368	0.792677	0.915265	0.84792	91252	1
GO:0071855	GO:0071855	neuropeptide receptor binding	1/764	37/18368	0.792677	0.915265	0.84792	2775	1
GO:0004857	GO:0004857	enzyme inhibitor activity	2/764	70/18368	0.79421	0.915265	0.84792	4660/10129	2
GO:0004860	GO:0004860	protein kinase inhibitor activity	2/764	70/18368	0.79421	0.915265	0.84792	1027/1026	2
GO:0016757	GO:0016757	glycosyltransferase activity	9/764	270/18368	0.795512	0.915461	0.848101	84752/30815/83468/26229/64409/374378/338707/54625/2997	9
GO:0005501	GO:0005501	retinoid binding	1/764	38/18368	0.801318	0.916926	0.849458	1592	1
GO:0008395	GO:0008395	steroid hydroxylase activity	1/764	38/18368	0.801318	0.916926	0.849458	1593	1
GO:0019840	GO:0019840	isoprenoid binding	1/764	38/18368	0.801318	0.916926	0.849458	1592	1
GO:0044390	GO:0044390	ubiquitin-like protein conjugating enzyme binding	1/764	38/18368	0.801318	0.916926	0.849458	9781	1
GO:0008083	GO:0008083	growth factor activity	5/764	162/18368	0.808878	0.92119	0.853408	268/353500/7060/9048/2256	5
GO:0005504	GO:0005504	fatty acid binding	1/764	39/18368	0.809599	0.92119	0.853408	55289	1
GO:0016776	GO:0016776	phosphotransferase activity, phosphate group as acceptor	1/764	39/18368	0.809599	0.92119	0.853408	4833	1
GO:0050997	GO:0050997	quaternary ammonium group binding	1/764	39/18368	0.809599	0.92119	0.853408	57488	1
GO:0033293	GO:0033293	monocarboxylic acid binding	2/764	73/18368	0.813059	0.922531	0.854651	55289/1592	2
GO:0070063	GO:0070063	RNA polymerase binding	2/764	73/18368	0.813059	0.922531	0.854651	8106/57654	2
GO:0015144	GO:0015144	carbohydrate transmembrane transporter activity	1/764	40/18368	0.817536	0.924077	0.856084	6524	1
GO:0042169	GO:0042169	SH2 domain binding	1/764	40/18368	0.817536	0.924077	0.856084	202559	1
GO:0003725	GO:0003725	double-stranded RNA binding	2/764	74/18368	0.818991	0.924077	0.856084	105/192670	2
GO:0019210	GO:0019210	kinase inhibitor activity	2/764	74/18368	0.818991	0.924077	0.856084	1027/1026	2
GO:0061135	GO:0061135	endopeptidase regulator activity	6/764	194/18368	0.822255	0.926469	0.858299	8996/89932/286204/20/2621/117166	6
GO:0001618	GO:0001618	virus receptor activity	2/764	76/18368	0.83035	0.93218	0.86359	920/3673	2
GO:0015036	GO:0015036	disulfide oxidoreductase activity	1/764	42/18368	0.832431	0.93218	0.86359	30001	1
GO:0019205	GO:0019205	nucleobase-containing compound kinase activity	1/764	42/18368	0.832431	0.93218	0.86359	4833	1
GO:0051539	GO:0051539	4 iron, 4 sulfur cluster binding	1/764	42/18368	0.832431	0.93218	0.86359	5426	1
GO:0016758	GO:0016758	hexosyltransferase activity	6/764	197/18368	0.833085	0.93218	0.86359	84752/26229/64409/374378/338707/2997	6
GO:0140272	GO:0140272	exogenous protein binding	2/764	77/18368	0.835786	0.93391	0.865193	920/3673	2
GO:0030544	GO:0030544	Hsp70 protein binding	1/764	43/18368	0.839417	0.936673	0.867753	1027	1
GO:0051879	GO:0051879	Hsp90 protein binding	1/764	44/18368	0.846112	0.941547	0.872268	130872	1
GO:1904315	GO:1904315	transmitter-gated ion channel activity involved in regulation of postsynaptic membrane potential	1/764	44/18368	0.846112	0.941547	0.872268	1137	1
GO:0004715	GO:0004715	non-membrane spanning protein tyrosine kinase activity	1/764	45/18368	0.852528	0.94444	0.874948	3055	1
GO:0008188	GO:0008188	neuropeptide receptor activity	1/764	45/18368	0.852528	0.94444	0.874948	114815	1
GO:0033218	GO:0033218	amide binding	13/764	400/18368	0.854029	0.94444	0.874948	7434/79777/2902/7433/2893/3339/773/4329/2740/3643/774/3673/972	13
GO:0016922	GO:0016922	nuclear receptor binding	4/764	144/18368	0.854549	0.94444	0.874948	6604/171023/8284/5579	4
GO:0140375	GO:0140375	immune receptor activity	4/764	144/18368	0.854549	0.94444	0.874948	3563/920/2057/972	4
GO:0019887	GO:0019887	protein kinase regulator activity	6/764	204/18368	0.856299	0.945083	0.875544	1027/1026/901/2621/1946/5608	6
GO:0061980	GO:0061980	regulatory RNA binding	1/764	46/18368	0.858677	0.945129	0.875586	192670	1
GO:0140296	GO:0140296	general transcription initiation factor binding	1/764	46/18368	0.858677	0.945129	0.875586	3087	1
GO:0008138	GO:0008138	protein tyrosine/serine/threonine phosphatase activity	1/764	47/18368	0.86457	0.948511	0.878719	54961	1
GO:0099529	GO:0099529	neurotransmitter receptor activity involved in regulation of postsynaptic membrane potential	1/764	47/18368	0.86457	0.948511	0.878719	1137	1
GO:0008528	GO:0008528	G protein-coupled peptide receptor activity	4/764	147/18368	0.865267	0.948511	0.878719	7434/7433/2740/114815	4
GO:0015171	GO:0015171	amino acid transmembrane transporter activity	2/764	84/18368	0.869618	0.951359	0.881358	55089/55117	2
GO:0070888	GO:0070888	E-box binding	1/764	48/18368	0.870218	0.951359	0.881358	390992	1
GO:0004866	GO:0004866	endopeptidase inhibitor activity	5/764	180/18368	0.873602	0.952648	0.882552	8996/89932/286204/2621/117166	5
GO:0016763	GO:0016763	pentosyltransferase activity	1/764	49/18368	0.87563	0.952648	0.882552	54625	1
GO:0043539	GO:0043539	protein serine/threonine kinase activator activity	1/764	49/18368	0.87563	0.952648	0.882552	5608	1
GO:0015399	GO:0015399	primary active transmembrane transporter activity	5/764	181/18368	0.876579	0.952648	0.882552	21/20/10347/477/3767	5
GO:0016209	GO:0016209	antioxidant activity	2/764	86/18368	0.878037	0.952648	0.882552	53905/2952	2
GO:0061629	GO:0061629	RNA polymerase II-specific DNA-binding transcription factor binding	9/764	299/18368	0.878833	0.952648	0.882552	6911/4808/28514/6604/171023/8284/161882/5579/23013	9
GO:0000993	GO:0000993	RNA polymerase II complex binding	1/764	50/18368	0.880817	0.952648	0.882552	57654	1
GO:0015932	GO:0015932	nucleobase-containing compound transmembrane transporter activity	1/764	50/18368	0.880817	0.952648	0.882552	284439	1
GO:0001653	GO:0001653	peptide receptor activity	4/764	153/18368	0.884683	0.955512	0.885205	7434/7433/2740/114815	4
GO:0005179	GO:0005179	hormone activity	3/764	122/18368	0.887484	0.955512	0.885205	6781/268/79006	3
GO:0004879	GO:0004879	nuclear receptor activity	1/764	52/18368	0.890551	0.955512	0.885205	6095	1
GO:0008146	GO:0008146	sulfotransferase activity	1/764	52/18368	0.890551	0.955512	0.885205	8509	1
GO:0016830	GO:0016830	carbon-carbon lyase activity	1/764	52/18368	0.890551	0.955512	0.885205	226	1
GO:0098531	GO:0098531	ligand-activated transcription factor activity	1/764	52/18368	0.890551	0.955512	0.885205	6095	1
GO:0030414	GO:0030414	peptidase inhibitor activity	5/764	187/18368	0.893213	0.95608	0.885731	8996/89932/286204/2621/117166	5
GO:0008757	GO:0008757	S-adenosylmethionine-dependent methyltransferase activity	4/764	156/18368	0.893444	0.95608	0.885731	2145/84787/84444/8085	4
GO:0016853	GO:0016853	isomerase activity	4/764	158/18368	0.898956	0.960012	0.889374	242/374887/78987/30001	4
GO:0008408	GO:0008408	3'-5' exonuclease activity	1/764	54/18368	0.899492	0.960012	0.889374	5426	1
GO:0030374	GO:0030374	nuclear receptor coactivator activity	1/764	56/18368	0.907703	0.966226	0.895131	5579	1
GO:0051287	GO:0051287	NAD binding	1/764	56/18368	0.907703	0.966226	0.895131	26330	1
GO:0016741	GO:0016741	transferase activity, transferring one-carbon groups	6/764	225/18368	0.910478	0.96651	0.895394	2145/160428/84787/155400/84444/8085	6
GO:0016667	GO:0016667	oxidoreductase activity, acting on a sulfur group of donors	1/764	57/18368	0.911554	0.96651	0.895394	30001	1
GO:0043175	GO:0043175	RNA polymerase core enzyme binding	1/764	57/18368	0.911554	0.96651	0.895394	57654	1
GO:0016874	GO:0016874	ligase activity	4/764	165/18368	0.916316	0.96916	0.897849	6296/445/1373/376497	4
GO:0016796	GO:0016796	exonuclease activity, active with either ribo- or deoxyribonucleic acids and producing 5'-phosphomonoesters	1/764	59/18368	0.91878	0.96916	0.897849	5426	1
GO:0036002	GO:0036002	pre-mRNA binding	1/764	59/18368	0.91878	0.96916	0.897849	60680	1
GO:0004867	GO:0004867	serine-type endopeptidase inhibitor activity	2/764	98/18368	0.918845	0.96916	0.897849	89932/117166	2
GO:0061134	GO:0061134	peptidase regulator activity	6/764	230/18368	0.920412	0.969548	0.898209	8996/89932/286204/20/2621/117166	6
GO:0002020	GO:0002020	protease binding	3/764	135/18368	0.923566	0.971606	0.900115	8996/9644/1278	3
GO:0019207	GO:0019207	kinase regulator activity	6/764	233/18368	0.925898	0.972794	0.901215	1027/1026/901/2621/1946/5608	6
GO:0004725	GO:0004725	protein tyrosine phosphatase activity	2/764	102/18368	0.929316	0.975119	0.90337	84867/54961	2
GO:0046982	GO:0046982	protein heterodimerization activity	9/764	328/18368	0.932117	0.976791	0.904919	150/51085/22882/6860/477/599/4861/482/9026	9
GO:0005126	GO:0005126	cytokine receptor binding	7/764	271/18368	0.93725	0.980899	0.908725	8996/100507588/268/7185/4091/55367/1946	7
GO:0002039	GO:0002039	p53 binding	1/764	66/18368	0.939736	0.981525	0.909304	7161	1
GO:0004518	GO:0004518	nuclease activity	5/764	210/18368	0.940274	0.981525	0.909304	1774/84464/79661/23351/5426	5
GO:0019843	GO:0019843	rRNA binding	1/764	68/18368	0.944662	0.983216	0.910871	6192	1
GO:0008168	GO:0008168	methyltransferase activity	5/764	214/18368	0.946225	0.983216	0.910871	2145/84787/155400/84444/8085	5
GO:0047485	GO:0047485	protein N-terminus binding	2/764	110/18368	0.946547	0.983216	0.910871	9638/6804	2
GO:0004521	GO:0004521	endoribonuclease activity	1/764	69/18368	0.946972	0.983216	0.910871	23351	1
GO:0001098	GO:0001098	basal transcription machinery binding	1/764	70/18368	0.949186	0.983216	0.910871	57654	1
GO:0001099	GO:0001099	basal RNA polymerase II transcription machinery binding	1/764	70/18368	0.949186	0.983216	0.910871	57654	1
GO:0019003	GO:0019003	GDP binding	1/764	75/18368	0.958946	0.992055	0.91906	402	1
GO:0003724	GO:0003724	RNA helicase activity	1/764	77/18368	0.962304	0.992374	0.919355	440081	1
GO:0001221	GO:0001221	transcription coregulator binding	1/764	78/18368	0.963878	0.992374	0.919355	6095	1
GO:0140030	GO:0140030	modification-dependent protein binding	3/764	160/18368	0.96493	0.992374	0.919355	26013/51147/55904	3
GO:0051082	GO:0051082	unfolded protein binding	2/764	122/18368	0.965092	0.992374	0.919355	374407/3306	2
GO:0008186	GO:0008186	ATP-dependent activity, acting on RNA	1/764	79/18368	0.965387	0.992374	0.919355	440081	1
GO:0004527	GO:0004527	exonuclease activity	1/764	80/18368	0.966833	0.992599	0.919563	5426	1
GO:0042826	GO:0042826	histone deacetylase binding	2/764	127/18368	0.970834	0.995444	0.922199	2737/9734	2
GO:0030546	GO:0030546	signaling receptor activator activity	13/764	495/18368	0.97419	0.997386	0.923998	6781/268/353500/10500/7060/9048/54437/9037/57715/2621/1946/79006/2256	13
GO:0016779	GO:0016779	nucleotidyltransferase activity	2/764	132/18368	0.975661	0.997386	0.923998	91373/5426	2
GO:0016651	GO:0016651	oxidoreductase activity, acting on NAD(P)H	1/764	88/18368	0.976427	0.997386	0.923998	53905	1
GO:0043130	GO:0043130	ubiquitin binding	1/764	92/18368	0.980128	0.999904	0.926331	93343	1
GO:0048018	GO:0048018	receptor ligand activity	12/764	487/18368	0.984029	0.999999	0.926419	6781/268/353500/10500/7060/9048/54437/9037/57715/2621/79006/2256	12
GO:0043021	GO:0043021	ribonucleoprotein complex binding	2/764	149/18368	0.986945	0.999999	0.926419	25875/55337	2
GO:0032182	GO:0032182	ubiquitin-like protein binding	1/764	111/18368	0.991175	0.999999	0.926419	93343	1
GO:0004540	GO:0004540	ribonuclease activity	1/764	116/18368	0.992874	0.999999	0.926419	23351	1
GO:0070851	GO:0070851	growth factor receptor binding	1/764	141/18368	0.997555	0.999999	0.926419	9048	1
GO:0004842	GO:0004842	ubiquitin-protein transferase activity	8/764	433/18368	0.997737	0.999999	0.926419	283450/57674/92305/10346/4008/1643/196403/9781	8
GO:0150100	GO:0150100	RNA binding involved in posttranscriptional gene silencing	3/764	254/18368	0.998581	0.999999	0.926419	442895/407028/326340	3
GO:1903231	GO:1903231	mRNA binding involved in posttranscriptional gene silencing	3/764	254/18368	0.998581	0.999999	0.926419	442895/407028/326340	3
GO:0019787	GO:0019787	ubiquitin-like protein transferase activity	8/764	458/18368	0.998887	0.999999	0.926419	283450/57674/92305/10346/4008/1643/196403/9781	8
GO:0061630	GO:0061630	ubiquitin protein ligase activity	4/764	304/18368	0.998894	0.999999	0.926419	92305/10346/196403/9781	4
GO:0061659	GO:0061659	ubiquitin-like protein ligase activity	4/764	316/18368	0.999266	0.999999	0.926419	92305/10346/196403/9781	4
GO:0003823	GO:0003823	antigen binding	1/764	171/18368	0.999324	0.999999	0.926419	57634	1
GO:0045296	GO:0045296	cadherin binding	4/764	332/18368	0.999577	0.999999	0.926419	7223/226/8971/57488	4
GO:0003735	GO:0003735	structural constituent of ribosome	1/764	182/18368	0.999578	0.999999	0.926419	6192	1
GO:0005125	GO:0005125	cytokine activity	1/764	235/18368	0.999957	0.999999	0.926419	353500	1
GO:0140098	GO:0140098	catalytic activity, acting on RNA	2/764	386/18368	0.999999	0.999999	0.926419	440081/23351	2

## Sheet: hESC_DF2-KO_vs_H1_upDEG_2FC_GOt
	ID	Description	GeneRatio	BgRatio	pvalue	p.adjust	qvalue	geneID	Count
GO:0043022	GO:0043022	ribosome binding	10/478	66/18368	7.41469644072872e-06	0.00493077	0.00485467	2107/1965/3309/27000/6728/79568/90459/253943/64506/56648	10
GO:0046982	GO:0046982	protein heterodimerization activity	22/478	328/18368	5.2650326054634e-05	0.0175062	0.0172361	7533/79691/11244/6884/8349/8357/8347/858/857/10017/8339/3017/7099/8334/8355/8365/8353/8970/8351/85236/54145/440686	22
GO:0016831	GO:0016831	carboxy-lyase activity	6/478	34/18368	0.000217904	0.0483021	0.0475567	80146/81889/4199/55862/4953/2572	6
GO:0140101	GO:0140101	catalytic activity, acting on a tRNA	11/478	124/18368	0.000397518	0.0505777	0.0497971	79691/10667/285605/10056/51651/83480/10799/91801/11062/54931/55520	11
GO:0005160	GO:0005160	transforming growth factor beta receptor binding	5/478	25/18368	0.000403552	0.0505777	0.0497971	10979/7040/25805/7044/10637	5
GO:0140098	GO:0140098	catalytic activity, acting on RNA	22/478	386/18368	0.00052759	0.0505777	0.0497971	79691/10667/285605/64216/10056/51651/29118/83480/55703/90459/10799/51567/25819/11218/5436/91801/11062/54931/55520/113802/91646/55124	22
GO:0043021	GO:0043021	ribonucleoprotein complex binding	12/478	149/18368	0.000532396	0.0505777	0.0497971	2107/1965/6629/3309/27000/6728/79568/90459/253943/64506/56648/55124	12
GO:0045296	GO:0045296	cadherin binding	19/478	332/18368	0.00118127	0.098193	0.0966775	1983/8407/3309/800/3312/9689/26156/3875/1000/10190/55854/151963/5317/5800/8357/8355/8353/8351/301	19
GO:0016830	GO:0016830	carbon-carbon lyase activity	6/478	52/18368	0.00222392	0.164323	0.161787	80146/81889/4199/55862/4953/2572	6
GO:0005125	GO:0005125	cytokine activity	14/478	235/18368	0.00352155	0.228492	0.224965	7040/8744/9573/7044/4838/3084/10637/3624/9244/6696/9350/7473/26585/284415	14
GO:0019838	GO:0019838	growth factor binding	10/478	141/18368	0.00385594	0.228492	0.224965	1490/3572/7057/3570/1277/4804/8829/199713/3490/9982	10
GO:0042301	GO:0042301	phosphate ion binding	3/478	13/18368	0.00412316	0.228492	0.224965	4860/57552/5138	3
GO:0008135	GO:0008135	translation factor activity, RNA binding	7/478	84/18368	0.00625467	0.299771	0.295145	2107/1983/1965/9669/64506/8669/56648	7
GO:0097153	GO:0097153	cysteine-type endopeptidase activity involved in apoptotic process	3/478	15/18368	0.00631097	0.299771	0.295145	836/841/1178	3
GO:0005159	GO:0005159	insulin-like growth factor receptor binding	3/478	16/18368	0.00761904	0.337777	0.332564	7533/1398/8835	3
GO:0019843	GO:0019843	rRNA binding	6/478	68/18368	0.00844916	0.346139	0.340797	84294/51373/22868/55299/90459/84154	6
GO:0002020	GO:0002020	protease binding	9/478	135/18368	0.00884868	0.346139	0.340797	8915/836/1277/57126/7078/6318/199713/10017/5054	9
GO:0045182	GO:0045182	translation regulator activity	9/478	140/18368	0.0110792	0.409313	0.402996	2107/1983/1965/9669/23034/64506/8669/56648/9148	9
GO:0005126	GO:0005126	cytokine receptor binding	14/478	271/18368	0.0118271	0.413949	0.40756	10979/79031/3572/7040/836/8744/25805/3570/7044/8835/841/10637/9244/26585	14
GO:0005212	GO:0005212	structural constituent of eye lens	3/478	23/18368	0.0210693	0.628972	0.619265	1421/1410/3316	3
GO:0070412	GO:0070412	R-SMAD binding	3/478	23/18368	0.0210693	0.628972	0.619265	3725/2353/93649	3
GO:0001540	GO:0001540	amyloid-beta binding	6/478	84/18368	0.0222458	0.628972	0.619265	799/4804/43/2890/7099/1410	6
GO:0090079	GO:0090079	translation regulator activity, nucleic acid binding	7/478	108/18368	0.022761	0.628972	0.619265	2107/1983/1965/9669/64506/8669/56648	7
GO:0120014	GO:0120014	phospholipid transfer activity	3/478	24/18368	0.0236246	0.628972	0.619265	51499/57605/51228	3
GO:0008083	GO:0008083	growth factor activity	9/478	162/18368	0.0261178	0.628972	0.619265	1490/7040/9573/7044/4838/3084/7425/10637/3624	9
GO:0005384	GO:0005384	manganese ion transmembrane transporter activity	2/478	10/18368	0.026483	0.628972	0.619265	64116/7226	2
GO:0034713	GO:0034713	type I transforming growth factor beta receptor binding	2/478	10/18368	0.026483	0.628972	0.619265	10979/7040	2
GO:0097199	GO:0097199	cysteine-type endopeptidase activity involved in apoptotic signaling pathway	2/478	10/18368	0.026483	0.628972	0.619265	836/841	2
GO:0019955	GO:0019955	cytokine binding	8/478	139/18368	0.029088	0.667018	0.656724	3572/7057/3570/8829/9244/199713/9350/26585	8
GO:0097110	GO:0097110	scaffold protein binding	5/478	67/18368	0.0302063	0.669573	0.65924	1398/3572/3875/841/858	5
GO:0070697	GO:0070697	activin receptor binding	2/478	11/18368	0.0318187	0.670175	0.659832	4838/3624	2
GO:0001671	GO:0001671	ATPase activator activity	3/478	27/18368	0.032249	0.670175	0.659832	27000/3301/29103	3
GO:0005178	GO:0005178	integrin binding	8/478	144/18368	0.0348262	0.680789	0.670282	10979/1490/11117/7057/57126/3084/6696/3936	8
GO:0001968	GO:0001968	fibronectin binding	3/478	28/18368	0.0354409	0.680789	0.670282	1490/7057/151887	3
GO:0120013	GO:0120013	lipid transfer activity	4/478	48/18368	0.035831	0.680789	0.670282	19/51499/57605/51228	4
GO:0089720	GO:0089720	caspase binding	2/478	12/18368	0.0375357	0.693367	0.682666	199713/10017	2
GO:0061134	GO:0061134	peptidase regulator activity	11/478	230/18368	0.0388696	0.695783	0.685045	9166/7980/5270/7429/7035/7078/6318/4057/199713/857/5054	11
GO:0140677	GO:0140677	molecular function activator activity	8/478	150/18368	0.0426674	0.695783	0.685045	27000/80777/10926/3301/836/83640/3316/29103	8
GO:0003743	GO:0003743	translation initiation factor activity	4/478	51/18368	0.0433399	0.695783	0.685045	1983/1965/9669/8669	4
GO:0004859	GO:0004859	phospholipase inhibitor activity	2/478	13/18368	0.0436107	0.695783	0.685045	306/301	2
GO:0071813	GO:0071813	lipoprotein particle binding	3/478	31/18368	0.0459487	0.695783	0.685045	19/7057/81035	3
GO:0071814	GO:0071814	protein-lipid complex binding	3/478	31/18368	0.0459487	0.695783	0.685045	19/7057/81035	3
GO:0004866	GO:0004866	endopeptidase inhibitor activity	9/478	180/18368	0.0462557	0.695783	0.685045	7980/5270/7429/7035/7078/6318/4057/199713/5054	9
GO:0005172	GO:0005172	vascular endothelial growth factor receptor binding	2/478	14/18368	0.0500212	0.695783	0.685045	79031/26585	2
GO:0015562	GO:0015562	efflux transmembrane transporter activity	2/478	14/18368	0.0500212	0.695783	0.685045	9429/6582	2
GO:0031072	GO:0031072	heat shock protein binding	7/478	129/18368	0.0517857	0.695783	0.685045	3309/27000/3312/3301/92342/26973/55466	7
GO:0140297	GO:0140297	DNA-binding transcription factor binding	16/478	394/18368	0.0536847	0.695783	0.685045	117854/7533/64320/3725/25879/2274/2965/8915/3301/2353/11218/55646/9314/51339/93649/8856	16
GO:0001530	GO:0001530	lipopolysaccharide binding	3/478	33/18368	0.0537116	0.695783	0.685045	4057/7099/8970	3
GO:0046332	GO:0046332	SMAD binding	5/478	79/18368	0.0549951	0.695783	0.685045	10979/3725/6498/2353/93649	5
GO:0003714	GO:0003714	transcription corepressor activity	9/478	187/18368	0.0562986	0.695783	0.685045	9318/2274/221895/23741/84864/51567/23429/7089/29995	9
GO:0030414	GO:0030414	peptidase inhibitor activity	9/478	187/18368	0.0562986	0.695783	0.685045	7980/5270/7429/7035/7078/6318/4057/199713/5054	9
GO:0045309	GO:0045309	protein phosphorylated amino acid binding	4/478	56/18368	0.0576665	0.695783	0.685045	53358/1398/4734/7409	4
GO:0050840	GO:0050840	extracellular matrix binding	4/478	56/18368	0.0576665	0.695783	0.685045	7057/57124/43/6696	4
GO:0005548	GO:0005548	phospholipid transporter activity	4/478	57/18368	0.0608008	0.695783	0.685045	19/51499/57605/51228	4
GO:0005092	GO:0005092	GDP-dissociation inhibitor activity	2/478	16/18368	0.063764	0.695783	0.685045	1983/1122	2
GO:0005523	GO:0005523	tropomyosin binding	2/478	16/18368	0.063764	0.695783	0.685045	800/6277	2
GO:0035497	GO:0035497	cAMP response element binding	2/478	16/18368	0.063764	0.695783	0.685045	3725/9586	2
GO:0036122	GO:0036122	BMP binding	2/478	16/18368	0.063764	0.695783	0.685045	9350/26585	2
GO:0070402	GO:0070402	NADPH binding	2/478	16/18368	0.063764	0.695783	0.685045	3156/874	2
GO:0098631	GO:0098631	cell adhesion mediator activity	4/478	59/18368	0.0673344	0.695783	0.685045	3875/11117/22854/301	4
GO:0061135	GO:0061135	endopeptidase regulator activity	9/478	194/18368	0.0676567	0.695783	0.685045	7980/5270/7429/7035/7078/6318/4057/199713/5054	9
GO:0008201	GO:0008201	heparin binding	8/478	166/18368	0.0689866	0.695783	0.685045	1490/7057/151887/5270/9510/8829/4057/9982	8
GO:0001786	GO:0001786	phosphatidylserine binding	4/478	60/18368	0.0707321	0.695783	0.685045	3312/4311/7057/54843	4
GO:0043531	GO:0043531	ADP binding	3/478	37/18368	0.0709683	0.695783	0.685045	4199/26973/58	3
GO:0008308	GO:0008308	voltage-gated anion channel activity	2/478	17/18368	0.0710558	0.695783	0.685045	653519/51463	2
GO:0008525	GO:0008525	phosphatidylcholine transporter activity	2/478	17/18368	0.0710558	0.695783	0.685045	19/57605	2
GO:0030169	GO:0030169	low-density lipoprotein particle binding	2/478	17/18368	0.0710558	0.695783	0.685045	7057/81035	2
GO:0016829	GO:0016829	lyase activity	9/478	196/18368	0.0711477	0.695783	0.685045	80146/81889/494143/2977/4199/55862/1545/4953/2572	9
GO:0016755	GO:0016755	aminoacyltransferase activity	2/478	18/18368	0.0786024	0.713023	0.702018	25797/7047	2
GO:0046624	GO:0046624	sphingolipid transporter activity	2/478	18/18368	0.0786024	0.713023	0.702018	19/51228	2
GO:0055102	GO:0055102	lipase inhibitor activity	2/478	18/18368	0.0786024	0.713023	0.702018	306/301	2
GO:0098641	GO:0098641	cadherin binding involved in cell-cell adhesion	2/478	18/18368	0.0786024	0.713023	0.702018	3875/301	2
GO:0048306	GO:0048306	calcium-dependent protein binding	5/478	88/18368	0.0794898	0.713023	0.702018	6281/57126/306/6277/301	5
GO:0051219	GO:0051219	phosphoprotein binding	5/478	88/18368	0.0794898	0.713023	0.702018	53358/1398/4734/7409/5327	5
GO:0032451	GO:0032451	demethylase activity	3/478	39/18368	0.0804161	0.713023	0.702018	1595/84864/7404	3
GO:0019207	GO:0019207	kinase regulator activity	10/478	233/18368	0.0842861	0.733921	0.722594	8915/10926/836/9314/8835/9134/3084/4057/5570/26585	10
GO:0044183	GO:0044183	protein folding chaperone	3/478	40/18368	0.0853337	0.733921	0.722594	3309/79031/3312	3
GO:0048018	GO:0048018	receptor ligand activity	18/478	487/18368	0.0868147	0.733921	0.722594	1490/7040/8744/10435/9573/7044/4838/3084/51083/7425/10637/3624/9244/6696/9350/7473/26585/284415	18
GO:0030674	GO:0030674	protein-macromolecule adaptor activity	12/478	296/18368	0.0871876	0.733921	0.722594	117854/1398/8504/3312/4744/11218/7993/9314/8835/858/55824/857	12
GO:0008173	GO:0008173	RNA methyltransferase activity	4/478	65/18368	0.0889953	0.738765	0.727363	64216/91801/54931/113802	4
GO:0061629	GO:0061629	RNA polymerase II-specific DNA-binding transcription factor binding	12/478	299/18368	0.0922116	0.738765	0.727363	7533/64320/3725/25879/2965/8915/3301/2353/9314/51339/93649/8856	12
GO:0000979	GO:0000979	RNA polymerase II core promoter sequence-specific DNA binding	2/478	20/18368	0.0943882	0.738765	0.727363	9519/2353	2
GO:0030296	GO:0030296	protein tyrosine kinase activator activity	2/478	20/18368	0.0943882	0.738765	0.727363	3084/26585	2
GO:0035014	GO:0035014	phosphatidylinositol 3-kinase regulator activity	2/478	20/18368	0.0943882	0.738765	0.727363	9314/8835	2
GO:0001046	GO:0001046	core promoter sequence-specific DNA binding	3/478	42/18368	0.0955395	0.738765	0.727363	9519/54700/2353	3
GO:0019205	GO:0019205	nucleobase-containing compound kinase activity	3/478	42/18368	0.0955395	0.738765	0.727363	10978/29922/102157402	3
GO:0030546	GO:0030546	signaling receptor activator activity	18/478	495/18368	0.0973007	0.743735	0.732257	1490/7040/8744/10435/9573/7044/4838/3084/51083/7425/10637/3624/9244/6696/9350/7473/26585/284415	18
GO:0051082	GO:0051082	unfolded protein binding	6/478	122/18368	0.0991599	0.746244	0.734727	7265/3309/3312/3301/55466/1410	6
GO:0030544	GO:0030544	Hsp70 protein binding	3/478	43/18368	0.100821	0.746244	0.734727	27000/3301/55466	3
GO:0005123	GO:0005123	death receptor binding	2/478	21/18368	0.102593	0.746244	0.734727	836/841	2
GO:0008373	GO:0008373	sialyltransferase activity	2/478	21/18368	0.102593	0.746244	0.734727	51046/338596	2
GO:0060090	GO:0060090	molecular adaptor activity	14/478	369/18368	0.10324	0.746244	0.734727	117854/113219467/1398/7965/8504/3312/4744/11218/7993/9314/8835/858/55824/857	14
GO:0001784	GO:0001784	phosphotyrosine residue binding	3/478	44/18368	0.106216	0.7595	0.747779	53358/1398/7409	3
GO:0008320	GO:0008320	protein transmembrane transporter activity	2/478	22/18368	0.110985	0.778802	0.766782	19/10440	2
GO:0140223	GO:0140223	general transcription initiation factor activity	3/478	45/18368	0.111721	0.778802	0.766782	9519/54700/6884	3
GO:0004867	GO:0004867	serine-type endopeptidase inhibitor activity	5/478	98/18368	0.112454	0.778802	0.766782	7980/5270/7035/6318/5054	5
GO:0017134	GO:0017134	fibroblast growth factor binding	2/478	23/18368	0.119549	0.778802	0.766782	7057/9982	2
GO:0070696	GO:0070696	transmembrane receptor protein serine/threonine kinase binding	2/478	24/18368	0.128269	0.778802	0.766782	4838/3624	2
GO:0016763	GO:0016763	pentosyltransferase activity	3/478	49/18368	0.134774	0.778802	0.766782	79691/4860/7378	3
GO:0032813	GO:0032813	tumor necrosis factor receptor superfamily binding	3/478	49/18368	0.134774	0.778802	0.766782	836/8744/841	3
GO:0098632	GO:0098632	cell-cell adhesion mediator activity	3/478	49/18368	0.134774	0.778802	0.766782	3875/22854/301	3
GO:0035035	GO:0035035	histone acetyltransferase binding	2/478	25/18368	0.137133	0.778802	0.766782	23741/93649	2
GO:1990782	GO:1990782	protein tyrosine kinase binding	5/478	105/18368	0.138853	0.778802	0.766782	117854/53358/1398/57605/3084	5
GO:0030971	GO:0030971	receptor tyrosine kinase binding	4/478	78/18368	0.145542	0.778802	0.766782	53358/1398/57605/3084	4
GO:0030371	GO:0030371	translation repressor activity	2/478	26/18368	0.146126	0.778802	0.766782	23034/64506	2
GO:0038187	GO:0038187	pattern recognition receptor activity	2/478	26/18368	0.146126	0.778802	0.766782	81035/7099	2
GO:0019209	GO:0019209	kinase activator activity	5/478	107/18368	0.146856	0.778802	0.766782	8915/10926/3084/4057/26585	5
GO:0005539	GO:0005539	glycosaminoglycan binding	9/478	230/18368	0.147191	0.778802	0.766782	1490/26032/7057/151887/5270/9510/8829/4057/9982	9
GO:0022884	GO:0022884	macromolecule transmembrane transporter activity	2/478	27/18368	0.155236	0.778802	0.766782	19/10440	2
GO:0048027	GO:0048027	mRNA 5'-UTR binding	2/478	27/18368	0.155236	0.778802	0.766782	84294/26156	2
GO:0019001	GO:0019001	guanyl nucleotide binding	14/478	398/18368	0.15778	0.778802	0.766782	26225/1983/22931/51128/5908/200894/22929/9669/2977/5138/58480/7280/115004/3266	14
GO:0032561	GO:0032561	guanyl ribonucleotide binding	14/478	398/18368	0.15778	0.778802	0.766782	26225/1983/22931/51128/5908/200894/22929/9669/2977/5138/58480/7280/115004/3266	14
GO:0008047	GO:0008047	enzyme activator activity	5/478	110/18368	0.159219	0.778802	0.766782	80777/10926/836/83640/3316	5
GO:0050661	GO:0050661	NADP binding	3/478	53/18368	0.159293	0.778802	0.766782	3156/4199/874	3
GO:0005201	GO:0005201	extracellular matrix structural constituent	7/478	172/18368	0.162389	0.778802	0.766782	11117/7057/7980/79812/1277/3371/3490	7
GO:0004222	GO:0004222	metalloendopeptidase activity	5/478	111/18368	0.163432	0.778802	0.766782	91419/4311/10269/4318/9510	5
GO:0003953	GO:0003953	NAD+ nucleosidase activity	2/478	28/18368	0.164451	0.778802	0.766782	118788/7099	2
GO:0015101	GO:0015101	organic cation transmembrane transporter activity	2/478	28/18368	0.164451	0.778802	0.766782	115286/6582	2
GO:0043236	GO:0043236	laminin binding	2/478	28/18368	0.164451	0.778802	0.766782	7057/43	2
GO:0016706	GO:0016706	2-oxoglutarate-dependent dioxygenase activity	3/478	54/18368	0.165624	0.778802	0.766782	84864/91801/7404	3
GO:0005520	GO:0005520	insulin-like growth factor binding	2/478	29/18368	0.173759	0.778802	0.766782	1490/3490	2
GO:0032452	GO:0032452	histone demethylase activity	2/478	29/18368	0.173759	0.778802	0.766782	84864/7404	2
GO:0033612	GO:0033612	receptor serine/threonine kinase binding	2/478	29/18368	0.173759	0.778802	0.766782	4838/3624	2
GO:0051059	GO:0051059	NF-kappaB binding	2/478	29/18368	0.173759	0.778802	0.766782	64320/8915	2
GO:0051787	GO:0051787	misfolded protein binding	2/478	29/18368	0.173759	0.778802	0.766782	3309/3312	2
GO:0140457	GO:0140457	protein demethylase activity	2/478	29/18368	0.173759	0.778802	0.766782	84864/7404	2
GO:0008013	GO:0008013	beta-catenin binding	4/478	85/18368	0.180558	0.778802	0.766782	5829/1000/9314/51339	4
GO:0005184	GO:0005184	neuropeptide hormone activity	2/478	30/18368	0.18315	0.778802	0.766782	51083/7425	2
GO:0004540	GO:0004540	ribonuclease activity	5/478	116/18368	0.185138	0.778802	0.766782	90459/10799/25819/55520/55124	5
GO:0052689	GO:0052689	carboxylic ester hydrolase activity	6/478	147/18368	0.185168	0.778802	0.766782	51651/57552/3988/145447/43/126767	6
GO:0005525	GO:0005525	GTP binding	13/478	377/18368	0.186111	0.778802	0.766782	26225/1983/22931/51128/5908/200894/22929/9669/2977/58480/7280/115004/3266	13
GO:0005164	GO:0005164	tumor necrosis factor receptor binding	2/478	31/18368	0.192612	0.778802	0.766782	8744/841	2
GO:0031210	GO:0031210	phosphatidylcholine binding	2/478	31/18368	0.192612	0.778802	0.766782	19/57605	2
GO:0042910	GO:0042910	xenobiotic transmembrane transporter activity	2/478	31/18368	0.192612	0.778802	0.766782	9429/6582	2
GO:0090482	GO:0090482	vitamin transmembrane transporter activity	2/478	31/18368	0.192612	0.778802	0.766782	144195/9429	2
GO:0140318	GO:0140318	protein transporter activity	2/478	31/18368	0.192612	0.778802	0.766782	19/10440	2
GO:0008168	GO:0008168	methyltransferase activity	8/478	214/18368	0.195641	0.778802	0.766782	25940/64216/92342/91801/134145/54931/113802/56950	8
GO:0008175	GO:0008175	tRNA methyltransferase activity	2/478	32/18368	0.202135	0.778802	0.766782	91801/54931	2
GO:0050699	GO:0050699	WW domain binding	2/478	32/18368	0.202135	0.778802	0.766782	90843/340543	2
GO:0044389	GO:0044389	ubiquitin-like protein ligase binding	11/478	316/18368	0.202775	0.778802	0.766782	84250/3725/3309/1398/3312/8915/5798/3301/8548/4804/841	11
GO:0003712	GO:0003712	transcription coregulator activity	16/478	489/18368	0.207433	0.778802	0.766782	6871/9318/54797/64216/2274/221895/5829/23741/8915/84864/51567/23429/7089/29995/3084/93649	16
GO:0008200	GO:0008200	ion channel inhibitor activity	2/478	33/18368	0.211711	0.778802	0.766782	4734/857	2
GO:0031369	GO:0031369	translation initiation factor binding	2/478	33/18368	0.211711	0.778802	0.766782	1983/5436	2
GO:0043621	GO:0043621	protein self-association	3/478	61/18368	0.21178	0.778802	0.766782	1398/8915/43	3
GO:0016248	GO:0016248	channel inhibitor activity	2/478	34/18368	0.22133	0.778802	0.766782	4734/857	2
GO:0016891	GO:0016891	endoribonuclease activity, producing 5'-phosphomonoesters	2/478	34/18368	0.22133	0.778802	0.766782	10799/55520	2
GO:0030291	GO:0030291	protein serine/threonine kinase inhibitor activity	2/478	34/18368	0.22133	0.778802	0.766782	836/5570	2
GO:0016616	GO:0016616	oxidoreductase activity, acting on the CH-OH group of donors, NAD or NADP as acceptor	5/478	124/18368	0.221856	0.778802	0.766782	3156/2730/50814/4199/874	5
GO:0072341	GO:0072341	modified amino acid binding	4/478	93/18368	0.22355	0.778802	0.766782	3312/4311/7057/54843	4
GO:0008237	GO:0008237	metallopeptidase activity	7/478	190/18368	0.226887	0.778802	0.766782	91419/4311/10269/4318/9510/25797/1368	7
GO:0000175	GO:0000175	3'-5'-exoribonuclease activity	2/478	35/18368	0.230982	0.778802	0.766782	90459/25819	2
GO:0004300	GO:0004300	enoyl-CoA hydratase activity	1/478	10/18368	0.231832	0.778802	0.766782	55862	1
GO:0004983	GO:0004983	neuropeptide Y receptor activity	1/478	10/18368	0.231832	0.778802	0.766782	10888	1
GO:0008097	GO:0008097	5S rRNA binding	1/478	10/18368	0.231832	0.778802	0.766782	84154	1
GO:0008330	GO:0008330	protein tyrosine/threonine phosphatase activity	1/478	10/18368	0.231832	0.778802	0.766782	1847	1
GO:0008526	GO:0008526	phosphatidylinositol transfer activity	1/478	10/18368	0.231832	0.778802	0.766782	57605	1
GO:0015173	GO:0015173	aromatic amino acid transmembrane transporter activity	1/478	10/18368	0.231832	0.778802	0.766782	4948	1
GO:0015643	GO:0015643	toxic substance binding	1/478	10/18368	0.231832	0.778802	0.766782	51808	1
GO:0016595	GO:0016595	glutamate binding	1/478	10/18368	0.231832	0.778802	0.766782	2572	1
GO:0016653	GO:0016653	oxidoreductase activity, acting on NAD(P)H, heme protein as acceptor	1/478	10/18368	0.231832	0.778802	0.766782	1728	1
GO:0016783	GO:0016783	sulfurtransferase activity	1/478	10/18368	0.231832	0.778802	0.766782	4338	1
GO:0016884	GO:0016884	carbon-nitrogen ligase activity, with glutamine as amido-N-donor	1/478	10/18368	0.231832	0.778802	0.766782	54529	1
GO:0030957	GO:0030957	Tat protein binding	1/478	10/18368	0.231832	0.778802	0.766782	3301	1
GO:0031957	GO:0031957	very long-chain fatty acid-CoA ligase activity	1/478	10/18368	0.231832	0.778802	0.766782	2182	1
GO:0033204	GO:0033204	ribonuclease P RNA binding	1/478	10/18368	0.231832	0.778802	0.766782	10799	1
GO:0034596	GO:0034596	phosphatidylinositol phosphate 4-phosphatase activity	1/478	10/18368	0.231832	0.778802	0.766782	8871	1
GO:0036312	GO:0036312	phosphatidylinositol 3-kinase regulatory subunit binding	1/478	10/18368	0.231832	0.778802	0.766782	118788	1
GO:0045294	GO:0045294	alpha-catenin binding	1/478	10/18368	0.231832	0.778802	0.766782	1000	1
GO:0051864	GO:0051864	histone H3-methyl-lysine-36 demethylase activity	1/478	10/18368	0.231832	0.778802	0.766782	84864	1
GO:0120016	GO:0120016	sphingolipid transfer activity	1/478	10/18368	0.231832	0.778802	0.766782	51228	1
GO:0016741	GO:0016741	transferase activity, transferring one-carbon groups	8/478	225/18368	0.233325	0.778802	0.766782	25940/64216/92342/91801/134145/54931/113802/56950	8
GO:0005543	GO:0005543	phospholipid binding	15/478	466/18368	0.234999	0.778802	0.766782	10979/19/3312/57605/4311/7057/79666/7429/51228/2494/7262/54843/115004/306/301	15
GO:0043394	GO:0043394	proteoglycan binding	2/478	36/18368	0.240661	0.778802	0.766782	7057/3371	2
GO:0140678	GO:0140678	molecular function inhibitor activity	5/478	128/18368	0.240988	0.778802	0.766782	4734/55646/306/857/301	5
GO:0004896	GO:0004896	cytokine receptor activity	4/478	97/18368	0.245967	0.778802	0.766782	3572/54756/3570/9244	4
GO:0008170	GO:0008170	N-methyltransferase activity	4/478	97/18368	0.245967	0.778802	0.766782	64216/92342/134145/56950	4
GO:0002039	GO:0002039	p53 binding	3/478	66/18368	0.246258	0.778802	0.766782	51499/112858/56950	3
GO:0031625	GO:0031625	ubiquitin protein ligase binding	10/478	297/18368	0.247072	0.778802	0.766782	84250/3725/3309/1398/3312/8915/3301/8548/4804/841	10
GO:0005109	GO:0005109	frizzled binding	2/478	37/18368	0.250358	0.778802	0.766782	25805/7473	2
GO:0046915	GO:0046915	transition metal ion transmembrane transporter activity	2/478	37/18368	0.250358	0.778802	0.766782	64116/7226	2
GO:0000774	GO:0000774	adenyl-nucleotide exchange factor activity	1/478	11/18368	0.251833	0.778802	0.766782	10808	1
GO:0001161	GO:0001161	intronic transcription regulatory region sequence-specific DNA binding	1/478	11/18368	0.251833	0.778802	0.766782	59348	1
GO:0008199	GO:0008199	ferric iron binding	1/478	11/18368	0.251833	0.778802	0.766782	6241	1
GO:0008603	GO:0008603	cAMP-dependent protein kinase regulator activity	1/478	11/18368	0.251833	0.778802	0.766782	5570	1
GO:0016857	GO:0016857	racemase and epimerase activity, acting on carbohydrates and derivatives	1/478	11/18368	0.251833	0.778802	0.766782	92126	1
GO:0046975	GO:0046975	histone methyltransferase activity (H3-K36 specific)	1/478	11/18368	0.251833	0.778802	0.766782	56950	1
GO:0047676	GO:0047676	arachidonate-CoA ligase activity	1/478	11/18368	0.251833	0.778802	0.766782	2182	1
GO:0048407	GO:0048407	platelet-derived growth factor binding	1/478	11/18368	0.251833	0.778802	0.766782	1277	1
GO:0052629	GO:0052629	phosphatidylinositol-3,5-bisphosphate 3-phosphatase activity	1/478	11/18368	0.251833	0.778802	0.766782	8871	1
GO:0097493	GO:0097493	structural molecule activity conferring elasticity	1/478	11/18368	0.251833	0.778802	0.766782	11117	1
GO:0099186	GO:0099186	structural constituent of postsynapse	1/478	11/18368	0.251833	0.778802	0.766782	4744	1
GO:0140036	GO:0140036	ubiquitin-dependent protein binding	1/478	11/18368	0.251833	0.778802	0.766782	27000	1
GO:1901612	GO:1901612	cardiolipin binding	1/478	11/18368	0.251833	0.778802	0.766782	4311	1
GO:0016251	GO:0016251	RNA polymerase II general transcription initiation factor activity	2/478	38/18368	0.260065	0.778802	0.766782	9519/6884	2
GO:0016896	GO:0016896	exoribonuclease activity, producing 5'-phosphomonoesters	2/478	38/18368	0.260065	0.778802	0.766782	90459/25819	2
GO:0004521	GO:0004521	endoribonuclease activity	3/478	69/18368	0.267346	0.778802	0.766782	10799/55520/55124	3
GO:0005518	GO:0005518	collagen binding	3/478	69/18368	0.267346	0.778802	0.766782	7057/4318/43	3
GO:0030295	GO:0030295	protein kinase activator activity	4/478	101/18368	0.26885	0.778802	0.766782	10926/3084/4057/26585	4
GO:0003899	GO:0003899	DNA-directed 5'-3' RNA polymerase activity	2/478	39/18368	0.269776	0.778802	0.766782	55703/5436	2
GO:0005504	GO:0005504	fatty acid binding	2/478	39/18368	0.269776	0.778802	0.766782	2171/174	2
GO:0016776	GO:0016776	phosphotransferase activity, phosphate group as acceptor	2/478	39/18368	0.269776	0.778802	0.766782	29922/102157402	2
GO:0050997	GO:0050997	quaternary ammonium group binding	2/478	39/18368	0.269776	0.778802	0.766782	19/57605	2
GO:0004526	GO:0004526	ribonuclease P activity	1/478	12/18368	0.271315	0.778802	0.766782	10799	1
GO:0004861	GO:0004861	cyclin-dependent protein serine/threonine kinase inhibitor activity	1/478	12/18368	0.271315	0.778802	0.766782	836	1
GO:0008174	GO:0008174	mRNA methyltransferase activity	1/478	12/18368	0.271315	0.778802	0.766782	54931	1
GO:0017154	GO:0017154	semaphorin receptor activity	1/478	12/18368	0.271315	0.778802	0.766782	8829	1
GO:0017166	GO:0017166	vinculin binding	1/478	12/18368	0.271315	0.778802	0.766782	5829	1
GO:0042166	GO:0042166	acetylcholine binding	1/478	12/18368	0.271315	0.778802	0.766782	43	1
GO:0043422	GO:0043422	protein kinase B binding	1/478	12/18368	0.271315	0.778802	0.766782	8915	1
GO:0045295	GO:0045295	gamma-catenin binding	1/478	12/18368	0.271315	0.778802	0.766782	1000	1
GO:0003925	GO:0003925	G protein activity	2/478	40/18368	0.279483	0.778802	0.766782	5908/3266	2
GO:0004532	GO:0004532	exoribonuclease activity	2/478	40/18368	0.279483	0.778802	0.766782	90459/25819	2
GO:0017080	GO:0017080	sodium channel regulator activity	2/478	40/18368	0.279483	0.778802	0.766782	7533/4734	2
GO:0042169	GO:0042169	SH2 domain binding	2/478	40/18368	0.279483	0.778802	0.766782	1398/55824	2
GO:0043028	GO:0043028	cysteine-type endopeptidase regulator activity involved in apoptotic process	2/478	40/18368	0.279483	0.778802	0.766782	7429/668	2
GO:0008238	GO:0008238	exopeptidase activity	4/478	103/18368	0.280432	0.778802	0.766782	4311/10269/25797/1368	4
GO:0016614	GO:0016614	oxidoreductase activity, acting on CH-OH group of donors	5/478	136/18368	0.280455	0.778802	0.766782	3156/2730/50814/4199/874	5
GO:0019887	GO:0019887	protein kinase regulator activity	7/478	204/18368	0.282172	0.778802	0.766782	10926/836/9134/3084/4057/5570/26585	7
GO:0000049	GO:0000049	tRNA binding	3/478	72/18368	0.288632	0.778802	0.766782	10667/91801/54931	3
GO:0008235	GO:0008235	metalloexopeptidase activity	3/478	72/18368	0.288632	0.778802	0.766782	10269/25797/1368	3
GO:0004812	GO:0004812	aminoacyl-tRNA ligase activity	2/478	41/18368	0.289181	0.778802	0.766782	10667/10056	2
GO:0016875	GO:0016875	ligase activity, forming carbon-oxygen bonds	2/478	41/18368	0.289181	0.778802	0.766782	10667/10056	2
GO:0004535	GO:0004535	poly(A)-specific ribonuclease activity	1/478	13/18368	0.29029	0.778802	0.766782	25819	1
GO:0004865	GO:0004865	protein serine/threonine phosphatase inhibitor activity	1/478	13/18368	0.29029	0.778802	0.766782	10842	1
GO:0005035	GO:0005035	death receptor activity	1/478	13/18368	0.29029	0.778802	0.766782	4804	1
GO:0008035	GO:0008035	high-density lipoprotein particle binding	1/478	13/18368	0.29029	0.778802	0.766782	19	1
GO:0009982	GO:0009982	pseudouridine synthase activity	1/478	13/18368	0.29029	0.778802	0.766782	83480	1
GO:0016423	GO:0016423	tRNA (guanine) methyltransferase activity	1/478	13/18368	0.29029	0.778802	0.766782	54931	1
GO:0016840	GO:0016840	carbon-nitrogen lyase activity	1/478	13/18368	0.29029	0.778802	0.766782	494143	1
GO:0017017	GO:0017017	MAP kinase tyrosine/serine/threonine phosphatase activity	1/478	13/18368	0.29029	0.778802	0.766782	1847	1
GO:0032036	GO:0032036	myosin heavy chain binding	1/478	13/18368	0.29029	0.778802	0.766782	22998	1
GO:0034595	GO:0034595	phosphatidylinositol phosphate 5-phosphatase activity	1/478	13/18368	0.29029	0.778802	0.766782	8871	1
GO:0045159	GO:0045159	myosin II binding	1/478	13/18368	0.29029	0.778802	0.766782	22998	1
GO:0060590	GO:0060590	ATPase regulator activity	1/478	13/18368	0.29029	0.778802	0.766782	10808	1
GO:0106019	GO:0106019	phosphatidylinositol-4,5-bisphosphate phosphatase activity	1/478	13/18368	0.29029	0.778802	0.766782	8871	1
GO:0140035	GO:0140035	ubiquitination-like modification-dependent protein binding	1/478	13/18368	0.29029	0.778802	0.766782	27000	1
GO:0070063	GO:0070063	RNA polymerase binding	3/478	73/18368	0.295758	0.778802	0.766782	54700/4734/56950	3
GO:0017022	GO:0017022	myosin binding	3/478	74/18368	0.302895	0.778802	0.766782	800/22998/58	3
GO:0051087	GO:0051087	chaperone binding	4/478	107/18368	0.303811	0.778802	0.766782	3309/3312/3301/55466	4
GO:0016504	GO:0016504	peptidase activator activity	2/478	43/18368	0.308524	0.778802	0.766782	9166/857	2
GO:0034062	GO:0034062	5'-3' RNA polymerase activity	2/478	43/18368	0.308524	0.778802	0.766782	55703/5436	2
GO:0097747	GO:0097747	RNA polymerase activity	2/478	43/18368	0.308524	0.778802	0.766782	55703/5436	2
GO:0004065	GO:0004065	arylsulfatase activity	1/478	14/18368	0.308772	0.778802	0.766782	79642	1
GO:0008474	GO:0008474	palmitoyl-(protein) hydrolase activity	1/478	14/18368	0.308772	0.778802	0.766782	145447	1
GO:0008499	GO:0008499	UDP-galactose:beta-N-acetylglucosamine beta-1,3-galactosyltransferase activity	1/478	14/18368	0.308772	0.778802	0.766782	8706	1
GO:0016863	GO:0016863	intramolecular oxidoreductase activity, transposing C=C bonds	1/478	14/18368	0.308772	0.778802	0.766782	3422	1
GO:0035259	GO:0035259	glucocorticoid receptor binding	1/478	14/18368	0.308772	0.778802	0.766782	7533	1
GO:0044548	GO:0044548	S100 protein binding	1/478	14/18368	0.308772	0.778802	0.766782	6277	1
GO:0047555	GO:0047555	3',5'-cyclic-GMP phosphodiesterase activity	1/478	14/18368	0.308772	0.778802	0.766782	5138	1
GO:0071837	GO:0071837	HMG box domain binding	1/478	14/18368	0.308772	0.778802	0.766782	3725	1
GO:0098599	GO:0098599	palmitoyl hydrolase activity	1/478	14/18368	0.308772	0.778802	0.766782	145447	1
GO:0106018	GO:0106018	phosphatidylinositol-3,5-bisphosphate phosphatase activity	1/478	14/18368	0.308772	0.778802	0.766782	8871	1
GO:0140666	GO:0140666	annealing activity	1/478	14/18368	0.308772	0.778802	0.766782	301	1
GO:0019003	GO:0019003	GDP binding	3/478	75/18368	0.310039	0.778802	0.766782	22931/5908/3266	3
GO:1904315	GO:1904315	transmitter-gated ion channel activity involved in regulation of postsynaptic membrane potential	2/478	44/18368	0.318158	0.778802	0.766782	2890/55584	2
GO:0003724	GO:0003724	RNA helicase activity	3/478	77/18368	0.32434	0.778802	0.766782	29118/11218/91646	3
GO:0016746	GO:0016746	acyltransferase activity	8/478	250/18368	0.326602	0.778802	0.766782	6871/51601/39/3157/25797/10/84803/7047	8
GO:0004115	GO:0004115	3',5'-cyclic-AMP phosphodiesterase activity	1/478	15/18368	0.326774	0.778802	0.766782	5138	1
GO:0004467	GO:0004467	long-chain fatty acid-CoA ligase activity	1/478	15/18368	0.326774	0.778802	0.766782	2182	1
GO:0004549	GO:0004549	tRNA-specific ribonuclease activity	1/478	15/18368	0.326774	0.778802	0.766782	10799	1
GO:0008559	GO:0008559	ABC-type xenobiotic transporter activity	1/478	15/18368	0.326774	0.778802	0.766782	9429	1
GO:0019215	GO:0019215	intermediate filament binding	1/478	15/18368	0.326774	0.778802	0.766782	5317	1
GO:0030280	GO:0030280	structural constituent of skin epidermis	1/478	15/18368	0.326774	0.778802	0.766782	5317	1
GO:0030553	GO:0030553	cGMP binding	1/478	15/18368	0.326774	0.778802	0.766782	5138	1
GO:0042043	GO:0042043	neurexin family protein binding	1/478	15/18368	0.326774	0.778802	0.766782	54843	1
GO:0047372	GO:0047372	acylglycerol lipase activity	1/478	15/18368	0.326774	0.778802	0.766782	145447	1
GO:0050998	GO:0050998	nitric-oxide synthase binding	1/478	15/18368	0.326774	0.778802	0.766782	857	1
GO:1901611	GO:1901611	phosphatidylglycerol binding	1/478	15/18368	0.326774	0.778802	0.766782	4311	1
GO:1990825	GO:1990825	sequence-specific mRNA binding	1/478	15/18368	0.326774	0.778802	0.766782	2107	1
GO:0008188	GO:0008188	neuropeptide receptor activity	2/478	45/18368	0.327759	0.778802	0.766782	51083/10888	2
GO:0016893	GO:0016893	endonuclease activity, active with either ribo- or deoxyribonucleic acids and producing 5'-phosphomonoesters	2/478	45/18368	0.327759	0.778802	0.766782	10799/55520	2
GO:0051015	GO:0051015	actin filament binding	7/478	217/18368	0.336096	0.778802	0.766782	10979/54942/7429/2318/4542/6876/3936	7
GO:0140296	GO:0140296	general transcription initiation factor binding	2/478	46/18368	0.337324	0.778802	0.766782	8915/6884	2
GO:0008186	GO:0008186	ATP-dependent activity, acting on RNA	3/478	79/18368	0.338641	0.778802	0.766782	29118/11218/91646	3
GO:0099094	GO:0099094	ligand-gated cation channel activity	4/478	113/18368	0.339225	0.778802	0.766782	3763/2890/7226/55584	4
GO:0000900	GO:0000900	translation repressor activity, mRNA regulatory element binding	1/478	16/18368	0.344308	0.778802	0.766782	64506	1
GO:0003688	GO:0003688	DNA replication origin binding	1/478	16/18368	0.344308	0.778802	0.766782	5001	1
GO:0005521	GO:0005521	lamin binding	1/478	16/18368	0.344308	0.778802	0.766782	5317	1
GO:0008191	GO:0008191	metalloendopeptidase inhibitor activity	1/478	16/18368	0.344308	0.778802	0.766782	7078	1
GO:0016004	GO:0016004	phospholipase activator activity	1/478	16/18368	0.344308	0.778802	0.766782	836	1
GO:0022848	GO:0022848	acetylcholine-gated cation-selective channel activity	1/478	16/18368	0.344308	0.778802	0.766782	55584	1
GO:0046935	GO:0046935	1-phosphatidylinositol-3-kinase regulator activity	1/478	16/18368	0.344308	0.778802	0.766782	8835	1
GO:0050135	GO:0050135	NAD(P)+ nucleosidase activity	1/478	16/18368	0.344308	0.778802	0.766782	7099	1
GO:0050700	GO:0050700	CARD domain binding	1/478	16/18368	0.344308	0.778802	0.766782	8915	1
GO:0061809	GO:0061809	NAD+ nucleotidase, cyclic ADP-ribose generating	1/478	16/18368	0.344308	0.778802	0.766782	7099	1
GO:0070403	GO:0070403	NAD+ binding	1/478	16/18368	0.344308	0.778802	0.766782	80146	1
GO:0051020	GO:0051020	GTPase binding	9/478	291/18368	0.346759	0.778802	0.766782	19/1122/5798/10435/54206/4804/54843/857/3936	9
GO:0099529	GO:0099529	neurotransmitter receptor activity involved in regulation of postsynaptic membrane potential	2/478	47/18368	0.346848	0.778802	0.766782	2890/55584	2
GO:0035591	GO:0035591	signaling adaptor activity	3/478	81/18368	0.352924	0.778802	0.766782	1398/8835/55824	3
GO:0015026	GO:0015026	coreceptor activity	2/478	48/18368	0.356325	0.778802	0.766782	4804/8829	2
GO:0016879	GO:0016879	ligase activity, forming carbon-nitrogen bonds	2/478	48/18368	0.356325	0.778802	0.766782	2730/54529	2
GO:0005506	GO:0005506	iron ion binding	5/478	151/18368	0.357129	0.778802	0.766782	6241/1595/91801/1545/4057	5
GO:0005546	GO:0005546	phosphatidylinositol-4,5-bisphosphate binding	3/478	82/18368	0.360052	0.778802	0.766782	7429/54843/115004	3
GO:0005001	GO:0005001	transmembrane receptor protein tyrosine phosphatase activity	1/478	17/18368	0.361387	0.778802	0.766782	5800	1
GO:0005324	GO:0005324	long-chain fatty acid transporter activity	1/478	17/18368	0.361387	0.778802	0.766782	2171	1
GO:0008484	GO:0008484	sulfuric ester hydrolase activity	1/478	17/18368	0.361387	0.778802	0.766782	79642	1
GO:0015174	GO:0015174	basic amino acid transmembrane transporter activity	1/478	17/18368	0.361387	0.778802	0.766782	6582	1
GO:0015278	GO:0015278	calcium-release channel activity	1/478	17/18368	0.361387	0.778802	0.766782	7226	1
GO:0016854	GO:0016854	racemase and epimerase activity	1/478	17/18368	0.361387	0.778802	0.766782	92126	1
GO:0019198	GO:0019198	transmembrane receptor protein phosphatase activity	1/478	17/18368	0.361387	0.778802	0.766782	5800	1
GO:0034185	GO:0034185	apolipoprotein binding	1/478	17/18368	0.361387	0.778802	0.766782	19	1
GO:0042165	GO:0042165	neurotransmitter binding	1/478	17/18368	0.361387	0.778802	0.766782	43	1
GO:0048531	GO:0048531	beta-1,3-galactosyltransferase activity	1/478	17/18368	0.361387	0.778802	0.766782	8706	1
GO:0070064	GO:0070064	proline-rich region binding	1/478	17/18368	0.361387	0.778802	0.766782	4734	1
GO:0043539	GO:0043539	protein serine/threonine kinase activator activity	2/478	49/18368	0.365753	0.778802	0.766782	10926/4057	2
GO:0001653	GO:0001653	peptide receptor activity	5/478	153/18368	0.367471	0.778802	0.766782	799/79627/51083/10888/187	5
GO:0005319	GO:0005319	lipid transporter activity	5/478	154/18368	0.372644	0.778802	0.766782	19/51499/57605/2171/51228	5
GO:0008234	GO:0008234	cysteine-type peptidase activity	6/478	190/18368	0.37408	0.778802	0.766782	836/123228/51633/841/1178/8722	6
GO:0030165	GO:0030165	PDZ domain binding	3/478	84/18368	0.374271	0.778802	0.766782	4905/9411/2890	3
GO:0004197	GO:0004197	cysteine-type endopeptidase activity	4/478	119/18368	0.37477	0.778802	0.766782	836/841/1178/8722	4
GO:0015485	GO:0015485	cholesterol binding	2/478	50/18368	0.375127	0.778802	0.766782	19/857	2
GO:0016538	GO:0016538	cyclin-dependent protein serine/threonine kinase regulator activity	2/478	50/18368	0.375127	0.778802	0.766782	836/9134	2
GO:0016799	GO:0016799	hydrolase activity, hydrolyzing N-glycosyl compounds	2/478	50/18368	0.375127	0.778802	0.766782	118788/7099	2
GO:0140359	GO:0140359	ABC-type transporter activity	2/478	50/18368	0.375127	0.778802	0.766782	19/9429	2
GO:0004438	GO:0004438	phosphatidylinositol-3-phosphatase activity	1/478	18/18368	0.378021	0.778802	0.766782	8871	1
GO:0004550	GO:0004550	nucleoside diphosphate kinase activity	1/478	18/18368	0.378021	0.778802	0.766782	29922	1
GO:0033549	GO:0033549	MAP kinase phosphatase activity	1/478	18/18368	0.378021	0.778802	0.766782	1847	1
GO:0047834	GO:0047834	D-threo-aldose 1-dehydrogenase activity	1/478	18/18368	0.378021	0.778802	0.766782	2730	1
GO:0060229	GO:0060229	lipase activator activity	1/478	18/18368	0.378021	0.778802	0.766782	836	1
GO:0098918	GO:0098918	structural constituent of synapse	1/478	18/18368	0.378021	0.778802	0.766782	4744	1
GO:0140597	GO:0140597	protein carrier activity	1/478	18/18368	0.378021	0.778802	0.766782	3312	1
GO:0008757	GO:0008757	S-adenosylmethionine-dependent methyltransferase activity	5/478	156/18368	0.38299	0.778802	0.766782	64216/92342/134145/54931/56950	5
GO:1901681	GO:1901681	sulfur compound binding	8/478	265/18368	0.385469	0.778802	0.766782	1490/7057/151887/5270/9510/8829/4057/9982	8
GO:0004879	GO:0004879	nuclear receptor activity	2/478	52/18368	0.3937	0.778802	0.766782	2494/8856	2
GO:0017046	GO:0017046	peptide hormone binding	2/478	52/18368	0.3937	0.778802	0.766782	799/3624	2
GO:0098531	GO:0098531	ligand-activated transcription factor activity	2/478	52/18368	0.3937	0.778802	0.766782	2494/8856	2
GO:1901682	GO:1901682	sulfur compound transmembrane transporter activity	2/478	52/18368	0.3937	0.778802	0.766782	115286/9429	2
GO:0003746	GO:0003746	translation elongation factor activity	1/478	19/18368	0.394223	0.778802	0.766782	56648	1
GO:0004970	GO:0004970	ionotropic glutamate receptor activity	1/478	19/18368	0.394223	0.778802	0.766782	2890	1
GO:0005326	GO:0005326	neurotransmitter transmembrane transporter activity	1/478	19/18368	0.394223	0.778802	0.766782	6582	1
GO:0052744	GO:0052744	phosphatidylinositol monophosphate phosphatase activity	1/478	19/18368	0.394223	0.778802	0.766782	8871	1
GO:0003727	GO:0003727	single-stranded RNA binding	3/478	87/18368	0.395477	0.778802	0.766782	5436/54596/301	3
GO:0003697	GO:0003697	single-stranded DNA binding	4/478	123/18368	0.398392	0.778802	0.766782	6742/51567/5436/301	4
GO:0019902	GO:0019902	phosphatase binding	6/478	196/18368	0.401981	0.778802	0.766782	3156/5829/1000/79660/63898/54843	6
GO:0008276	GO:0008276	protein methyltransferase activity	3/478	88/18368	0.402505	0.778802	0.766782	25940/134145/56950	3
GO:0016757	GO:0016757	glycosyltransferase activity	8/478	270/18368	0.405254	0.778802	0.766782	79691/51046/4860/7378/338596/8706/3037/51301	8
GO:0008081	GO:0008081	phosphoric diester hydrolase activity	3/478	89/18368	0.409509	0.778802	0.766782	5138/51567/81544	3
GO:0001972	GO:0001972	retinoic acid binding	1/478	20/18368	0.410004	0.778802	0.766782	2171	1
GO:0016408	GO:0016408	C-acyltransferase activity	1/478	20/18368	0.410004	0.778802	0.766782	39	1
GO:0016505	GO:0016505	peptidase activator activity involved in apoptotic process	1/478	20/18368	0.410004	0.778802	0.766782	9166	1
GO:0030506	GO:0030506	ankyrin binding	1/478	20/18368	0.410004	0.778802	0.766782	2318	1
GO:0031690	GO:0031690	adrenergic receptor binding	1/478	20/18368	0.410004	0.778802	0.766782	4734	1
GO:0050145	GO:0050145	nucleoside monophosphate kinase activity	1/478	20/18368	0.410004	0.778802	0.766782	102157402	1
GO:0097001	GO:0097001	ceramide binding	1/478	20/18368	0.410004	0.778802	0.766782	51228	1
GO:0005544	GO:0005544	calcium-dependent phospholipid binding	2/478	54/18368	0.412018	0.778802	0.766782	306/301	2
GO:0008408	GO:0008408	3'-5' exonuclease activity	2/478	54/18368	0.412018	0.778802	0.766782	90459/25819	2
GO:0001227	GO:0001227	DNA-binding transcription repressor activity, RNA polymerase II-specific	9/478	310/18368	0.417008	0.778802	0.766782	3725/116113/6498/57621/8187/7639/59348/346171/169270	9
GO:0042826	GO:0042826	histone deacetylase binding	4/478	127/18368	0.421861	0.778802	0.766782	11218/9314/51339/93649	4
GO:0016407	GO:0016407	acetyltransferase activity	3/478	91/18368	0.423441	0.778802	0.766782	6871/39/10	3
GO:0005516	GO:0005516	calmodulin binding	6/478	201/18368	0.425177	0.778802	0.766782	800/29078/4804/4542/5924/128153	6
GO:0003841	GO:0003841	1-acylglycerol-3-phosphate O-acyltransferase activity	1/478	21/18368	0.425374	0.778802	0.766782	84803	1
GO:0005243	GO:0005243	gap junction channel activity	1/478	21/18368	0.425374	0.778802	0.766782	2701	1
GO:0005385	GO:0005385	zinc ion transmembrane transporter activity	1/478	21/18368	0.425374	0.778802	0.766782	64116	1
GO:0140416	GO:0140416	transcription regulator inhibitor activity	1/478	21/18368	0.425374	0.778802	0.766782	55646	1
GO:0001217	GO:0001217	DNA-binding transcription repressor activity	9/478	313/18368	0.428138	0.778802	0.766782	3725/116113/6498/57621/8187/7639/59348/346171/169270	9
GO:0016874	GO:0016874	ligase activity	5/478	165/18368	0.429359	0.778802	0.766782	10667/2730/10056/2182/54529	5
GO:0004869	GO:0004869	cysteine-type endopeptidase inhibitor activity	2/478	56/18368	0.430058	0.778802	0.766782	7429/4057	2
GO:0051287	GO:0051287	NAD binding	2/478	56/18368	0.430058	0.778802	0.766782	80146/4199	2
GO:0051213	GO:0051213	dioxygenase activity	3/478	92/18368	0.430365	0.778802	0.766782	84864/91801/7404	3
GO:0016298	GO:0016298	lipase activity	4/478	129/18368	0.433515	0.778802	0.766782	57552/3988/145447/81544	4
GO:0043175	GO:0043175	RNA polymerase core enzyme binding	2/478	57/18368	0.438968	0.778802	0.766782	54700/56950	2
GO:0005355	GO:0005355	glucose transmembrane transporter activity	1/478	22/18368	0.440345	0.778802	0.766782	144195	1
GO:0005537	GO:0005537	mannose binding	1/478	22/18368	0.440345	0.778802	0.766782	1203	1
GO:0005540	GO:0005540	hyaluronic acid binding	1/478	22/18368	0.440345	0.778802	0.766782	26032	1
GO:0008649	GO:0008649	rRNA methyltransferase activity	1/478	22/18368	0.440345	0.778802	0.766782	64216	1
GO:0009975	GO:0009975	cyclase activity	1/478	22/18368	0.440345	0.778802	0.766782	2977	1
GO:0015106	GO:0015106	bicarbonate transmembrane transporter activity	1/478	22/18368	0.440345	0.778802	0.766782	64116	1
GO:0015149	GO:0015149	hexose transmembrane transporter activity	1/478	22/18368	0.440345	0.778802	0.766782	144195	1
GO:0015296	GO:0015296	anion:cation symporter activity	1/478	22/18368	0.440345	0.778802	0.766782	64116	1
GO:0015645	GO:0015645	fatty acid ligase activity	1/478	22/18368	0.440345	0.778802	0.766782	2182	1
GO:0016881	GO:0016881	acid-amino acid ligase activity	1/478	22/18368	0.440345	0.778802	0.766782	2730	1
GO:0017075	GO:0017075	syntaxin-1 binding	1/478	22/18368	0.440345	0.778802	0.766782	4905	1
GO:0033691	GO:0033691	sialic acid binding	1/478	22/18368	0.440345	0.778802	0.766782	51046	1
GO:0043027	GO:0043027	cysteine-type endopeptidase inhibitor activity involved in apoptotic process	1/478	22/18368	0.440345	0.778802	0.766782	7429	1
GO:0120020	GO:0120020	cholesterol transfer activity	1/478	22/18368	0.440345	0.778802	0.766782	19	1
GO:0140102	GO:0140102	catalytic activity, acting on a rRNA	1/478	22/18368	0.440345	0.778802	0.766782	64216	1
GO:0008028	GO:0008028	monocarboxylic acid transmembrane transporter activity	2/478	58/18368	0.447801	0.779387	0.767358	220963/9429	2
GO:0016705	GO:0016705	oxidoreductase activity, acting on paired donors, with incorporation or reduction of molecular oxygen	5/478	170/18368	0.454837	0.779387	0.767358	1595/84864/91801/1545/7404	5
GO:0004114	GO:0004114	3',5'-cyclic-nucleotide phosphodiesterase activity	1/478	23/18368	0.454927	0.779387	0.767358	5138	1
GO:0016849	GO:0016849	phosphorus-oxygen lyase activity	1/478	23/18368	0.454927	0.779387	0.767358	2977	1
GO:0017025	GO:0017025	TBP-class protein binding	1/478	23/18368	0.454927	0.779387	0.767358	6884	1
GO:0030552	GO:0030552	cAMP binding	1/478	23/18368	0.454927	0.779387	0.767358	5138	1
GO:0042171	GO:0042171	lysophosphatidic acid acyltransferase activity	1/478	23/18368	0.454927	0.779387	0.767358	84803	1
GO:0050750	GO:0050750	low-density lipoprotein particle receptor binding	1/478	23/18368	0.454927	0.779387	0.767358	3301	1
GO:0071617	GO:0071617	lysophospholipid acyltransferase activity	1/478	23/18368	0.454927	0.779387	0.767358	84803	1
GO:0120015	GO:0120015	sterol transfer activity	1/478	23/18368	0.454927	0.779387	0.767358	19	1
GO:0140103	GO:0140103	catalytic activity, acting on a glycoprotein	1/478	23/18368	0.454927	0.779387	0.767358	51301	1
GO:0016279	GO:0016279	protein-lysine N-methyltransferase activity	2/478	59/18368	0.456556	0.779387	0.767358	134145/56950	2
GO:0016796	GO:0016796	exonuclease activity, active with either ribo- or deoxyribonucleic acids and producing 5'-phosphomonoesters	2/478	59/18368	0.456556	0.779387	0.767358	90459/25819	2
GO:0016278	GO:0016278	lysine N-methyltransferase activity	2/478	60/18368	0.465229	0.779387	0.767358	134145/56950	2
GO:0022824	GO:0022824	transmitter-gated ion channel activity	2/478	60/18368	0.465229	0.779387	0.767358	2890/55584	2
GO:0022835	GO:0022835	transmitter-gated channel activity	2/478	60/18368	0.465229	0.779387	0.767358	2890/55584	2
GO:0032934	GO:0032934	sterol binding	2/478	60/18368	0.465229	0.779387	0.767358	19/857	2
GO:0004518	GO:0004518	nuclease activity	6/478	210/18368	0.466553	0.779387	0.767358	90459/10799/51567/25819/55520/55124	6
GO:0004622	GO:0004622	lysophospholipase activity	1/478	24/18368	0.469129	0.779387	0.767358	145447	1
GO:0008171	GO:0008171	O-methyltransferase activity	1/478	24/18368	0.469129	0.779387	0.767358	113802	1
GO:0015145	GO:0015145	monosaccharide transmembrane transporter activity	1/478	24/18368	0.469129	0.779387	0.767358	144195	1
GO:0015295	GO:0015295	solute:proton symporter activity	1/478	24/18368	0.469129	0.779387	0.767358	64116	1
GO:0050431	GO:0050431	transforming growth factor beta binding	1/478	24/18368	0.469129	0.779387	0.767358	7057	1
GO:0070840	GO:0070840	dynein complex binding	1/478	24/18368	0.469129	0.779387	0.767358	4744	1
GO:1901981	GO:1901981	phosphatidylinositol phosphate binding	5/478	173/18368	0.469976	0.779387	0.767358	10979/7429/7262/54843/115004	5
GO:0015179	GO:0015179	L-amino acid transmembrane transporter activity	2/478	61/18368	0.473821	0.779902	0.767866	4948/6582	2
GO:0004721	GO:0004721	phosphoprotein phosphatase activity	5/478	174/18368	0.474994	0.779902	0.767866	54704/79660/5800/1847/26095	5
GO:0098960	GO:0098960	postsynaptic neurotransmitter receptor activity	2/478	62/18368	0.482328	0.779902	0.767866	2890/55584	2
GO:0042578	GO:0042578	phosphoric ester hydrolase activity	10/478	366/18368	0.482927	0.779902	0.767866	54704/8871/5138/79660/51567/25819/5800/81544/1847/26095	10
GO:0004112	GO:0004112	cyclic-nucleotide phosphodiesterase activity	1/478	25/18368	0.482962	0.779902	0.767866	5138	1
GO:0005112	GO:0005112	Notch binding	1/478	25/18368	0.482962	0.779902	0.767866	92737	1
GO:0005242	GO:0005242	inward rectifier potassium channel activity	1/478	25/18368	0.482962	0.779902	0.767866	3763	1
GO:0030247	GO:0030247	polysaccharide binding	1/478	25/18368	0.482962	0.779902	0.767866	79660	1
GO:0035925	GO:0035925	mRNA 3'-UTR AU-rich region binding	1/478	25/18368	0.482962	0.779902	0.767866	64506	1
GO:0070330	GO:0070330	aromatase activity	1/478	25/18368	0.482962	0.779902	0.767866	1545	1
GO:0020037	GO:0020037	heme binding	4/478	139/18368	0.490654	0.779902	0.767866	1595/2977/80777/1545	4
GO:0004435	GO:0004435	phosphatidylinositol phospholipase C activity	1/478	26/18368	0.496436	0.779902	0.767866	81544	1
GO:0099604	GO:0099604	ligand-gated calcium channel activity	1/478	26/18368	0.496436	0.779902	0.767866	7226	1
GO:0004725	GO:0004725	protein tyrosine phosphatase activity	3/478	102/18368	0.497717	0.779902	0.767866	5800/1847/26095	3
GO:0016836	GO:0016836	hydro-lyase activity	2/478	64/18368	0.499086	0.779902	0.767866	55862/1545	2
GO:0070851	GO:0070851	growth factor receptor binding	4/478	141/18368	0.501804	0.779902	0.767866	79031/3572/3570/26585	4
GO:0005200	GO:0005200	structural constituent of cytoskeleton	3/478	103/18368	0.504236	0.779902	0.767866	4744/7280/58	3
GO:0001228	GO:0001228	DNA-binding transcription activator activity, RNA polymerase II-specific	12/478	450/18368	0.507036	0.779902	0.767866	8609/91664/3725/170960/10795/2302/2353/51427/9314/2494/6689/8856	12
GO:0030145	GO:0030145	manganese ion binding	2/478	65/18368	0.507334	0.779902	0.767866	51567/4199	2
GO:0004190	GO:0004190	aspartic-type endopeptidase activity	1/478	27/18368	0.509559	0.779902	0.767866	836	1
GO:0008066	GO:0008066	glutamate receptor activity	1/478	27/18368	0.509559	0.779902	0.767866	2890	1
GO:0016405	GO:0016405	CoA-ligase activity	1/478	27/18368	0.509559	0.779902	0.767866	2182	1
GO:0016866	GO:0016866	intramolecular transferase activity	1/478	27/18368	0.509559	0.779902	0.767866	83480	1
GO:0023026	GO:0023026	MHC class II protein complex binding	1/478	27/18368	0.509559	0.779902	0.767866	3312	1
GO:0030507	GO:0030507	spectrin binding	1/478	27/18368	0.509559	0.779902	0.767866	5798	1
GO:0034593	GO:0034593	phosphatidylinositol bisphosphate phosphatase activity	1/478	27/18368	0.509559	0.779902	0.767866	8871	1
GO:0035255	GO:0035255	ionotropic glutamate receptor binding	1/478	27/18368	0.509559	0.779902	0.767866	4905	1
GO:0043425	GO:0043425	bHLH transcription factor binding	1/478	27/18368	0.509559	0.779902	0.767866	2274	1
GO:0045499	GO:0045499	chemorepellent activity	1/478	27/18368	0.509559	0.779902	0.767866	3084	1
GO:0051119	GO:0051119	sugar transmembrane transporter activity	1/478	27/18368	0.509559	0.779902	0.767866	144195	1
GO:0140326	GO:0140326	ATPase-coupled intramembrane lipid transporter activity	1/478	27/18368	0.509559	0.779902	0.767866	19	1
GO:0015276	GO:0015276	ligand-gated ion channel activity	4/478	143/18368	0.512847	0.779902	0.767866	3763/2890/7226/55584	4
GO:0022834	GO:0022834	ligand-gated channel activity	4/478	143/18368	0.512847	0.779902	0.767866	3763/2890/7226/55584	4
GO:0031267	GO:0031267	small GTPase binding	7/478	259/18368	0.513185	0.779902	0.767866	19/1122/10435/54206/4804/54843/857	7
GO:0003735	GO:0003735	structural constituent of ribosome	5/478	182/18368	0.514528	0.779902	0.767866	51373/200916/65008/29088/64983	5
GO:0003924	GO:0003924	GTPase activity	9/478	337/18368	0.515981	0.779902	0.767866	26225/22931/51128/5908/200894/9669/58480/7280/3266	9
GO:0016922	GO:0016922	nuclear receptor binding	4/478	144/18368	0.518326	0.779902	0.767866	7533/25879/2965/8856	4
GO:0140375	GO:0140375	immune receptor activity	4/478	144/18368	0.518326	0.779902	0.767866	3572/54756/3570/9244	4
GO:0004629	GO:0004629	phospholipase C activity	1/478	28/18368	0.522341	0.779902	0.767866	81544	1
GO:0046875	GO:0046875	ephrin receptor binding	1/478	28/18368	0.522341	0.779902	0.767866	1398	1
GO:0051861	GO:0051861	glycolipid binding	1/478	28/18368	0.522341	0.779902	0.767866	51228	1
GO:0070001	GO:0070001	aspartic-type peptidase activity	1/478	28/18368	0.522341	0.779902	0.767866	836	1
GO:0070325	GO:0070325	lipoprotein particle receptor binding	1/478	28/18368	0.522341	0.779902	0.767866	3301	1
GO:0016247	GO:0016247	channel regulator activity	4/478	145/18368	0.523777	0.779902	0.767866	7533/4734/149111/857	4
GO:0001216	GO:0001216	DNA-binding transcription activator activity	12/478	456/18368	0.52564	0.779902	0.767866	8609/91664/3725/170960/10795/2302/2353/51427/9314/2494/6689/8856	12
GO:0008514	GO:0008514	organic anion transmembrane transporter activity	5/478	185/18368	0.529036	0.779902	0.767866	64116/144195/9429/4948/6582	5
GO:1902936	GO:1902936	phosphatidylinositol bisphosphate binding	3/478	107/18368	0.529863	0.779902	0.767866	7429/54843/115004	3
GO:0008080	GO:0008080	N-acetyltransferase activity	2/478	68/18368	0.531539	0.779902	0.767866	6871-10-01	2
GO:0016782	GO:0016782	transferase activity, transferring sulphur-containing groups	2/478	68/18368	0.531539	0.779902	0.767866	92126/4338	2
GO:0008528	GO:0008528	G protein-coupled peptide receptor activity	4/478	147/18368	0.534588	0.779902	0.767866	799/51083/10888/187	4
GO:0003785	GO:0003785	actin monomer binding	1/478	29/18368	0.53479	0.779902	0.767866	54942	1
GO:0004181	GO:0004181	metallocarboxypeptidase activity	1/478	29/18368	0.53479	0.779902	0.767866	1368	1
GO:0005231	GO:0005231	excitatory extracellular ligand-gated ion channel activity	1/478	29/18368	0.53479	0.779902	0.767866	55584	1
GO:0035250	GO:0035250	UDP-galactosyltransferase activity	1/478	29/18368	0.53479	0.779902	0.767866	8706	1
GO:0046625	GO:0046625	sphingolipid binding	1/478	29/18368	0.53479	0.779902	0.767866	51228	1
GO:0046906	GO:0046906	tetrapyrrole binding	4/478	149/18368	0.545276	0.780903	0.768851	1595/2977/80777/1545	4
GO:0005217	GO:0005217	intracellular ligand-gated ion channel activity	1/478	30/18368	0.546916	0.780903	0.768851	7226	1
GO:0017147	GO:0017147	Wnt-protein binding	1/478	30/18368	0.546916	0.780903	0.768851	5800	1
GO:0022829	GO:0022829	wide pore channel activity	1/478	30/18368	0.546916	0.780903	0.768851	2701	1
GO:0033764	GO:0033764	steroid dehydrogenase activity, acting on the CH-OH group of donors, NAD or NADP as acceptor	1/478	30/18368	0.546916	0.780903	0.768851	50814	1
GO:0046966	GO:0046966	thyroid hormone receptor binding	1/478	30/18368	0.546916	0.780903	0.768851	2965	1
GO:0001098	GO:0001098	basal transcription machinery binding	2/478	70/18368	0.547219	0.780903	0.768851	84298/56950	2
GO:0001099	GO:0001099	basal RNA polymerase II transcription machinery binding	2/478	70/18368	0.547219	0.780903	0.768851	84298/56950	2
GO:0004857	GO:0004857	enzyme inhibitor activity	2/478	70/18368	0.547219	0.780903	0.768851	306/301	2
GO:0004860	GO:0004860	protein kinase inhibitor activity	2/478	70/18368	0.547219	0.780903	0.768851	836/5570	2
GO:0019903	GO:0019903	protein phosphatase binding	4/478	150/18368	0.550573	0.784006	0.771906	3156/5829/1000/79660	4
GO:0048029	GO:0048029	monosaccharide binding	2/478	71/18368	0.554921	0.787188	0.775039	1203/81035	2
GO:0000146	GO:0000146	microfilament motor activity	1/478	31/18368	0.558726	0.787188	0.775039	4542	1
GO:0008157	GO:0008157	protein phosphatase 1 binding	1/478	31/18368	0.558726	0.787188	0.775039	79660	1
GO:0016411	GO:0016411	acylglycerol O-acyltransferase activity	1/478	31/18368	0.558726	0.787188	0.775039	84803	1
GO:0016878	GO:0016878	acid-thiol ligase activity	1/478	31/18368	0.558726	0.787188	0.775039	2182	1
GO:0035091	GO:0035091	phosphatidylinositol binding	7/478	271/18368	0.561262	0.78909	0.776911	10979/57605/79666/7429/7262/54843/115004	7
GO:0030276	GO:0030276	clathrin binding	2/478	72/18368	0.562529	0.789202	0.777022	27065/92737	2
GO:0004175	GO:0004175	endopeptidase activity	11/478	430/18368	0.566083	0.790004	0.777812	91419/4311/836/10269/4318/841/9510/1178/5327/4057/8722	11
GO:0005230	GO:0005230	extracellular ligand-gated ion channel activity	2/478	73/18368	0.570044	0.790004	0.777812	2890/55584	2
GO:0033293	GO:0033293	monocarboxylic acid binding	2/478	73/18368	0.570044	0.790004	0.777812	2171/174	2
GO:0008378	GO:0008378	galactosyltransferase activity	1/478	32/18368	0.570229	0.790004	0.777812	8706	1
GO:0031624	GO:0031624	ubiquitin conjugating enzyme binding	1/478	32/18368	0.570229	0.790004	0.777812	668	1
GO:0051721	GO:0051721	protein phosphatase 2A binding	1/478	32/18368	0.570229	0.790004	0.777812	3156	1
GO:0017171	GO:0017171	serine hydrolase activity	5/478	195/18368	0.575927	0.793417	0.781172	57552/4318/43/5327/4057	5
GO:0016791	GO:0016791	phosphatase activity	7/478	275/18368	0.576813	0.793417	0.781172	54704/8871/79660/25819/5800/1847/26095	7
GO:0019210	GO:0019210	kinase inhibitor activity	2/478	74/18368	0.577465	0.793417	0.781172	836/5570	2
GO:0019905	GO:0019905	syntaxin binding	2/478	74/18368	0.577465	0.793417	0.781172	19/4905	2
GO:0051427	GO:0051427	hormone receptor binding	1/478	33/18368	0.581432	0.795879	0.783596	8835	1
GO:0004386	GO:0004386	helicase activity	4/478	156/18368	0.58165	0.795879	0.783596	29118/11218/91646/301	4
GO:0016853	GO:0016853	isomerase activity	4/478	158/18368	0.591732	0.802259	0.789878	92126/83480/3422/3157	4
GO:0008376	GO:0008376	acetylgalactosaminyltransferase activity	1/478	34/18368	0.592345	0.802259	0.789878	8706	1
GO:0016229	GO:0016229	steroid dehydrogenase activity	1/478	34/18368	0.592345	0.802259	0.789878	50814	1
GO:0043548	GO:0043548	phosphatidylinositol 3-kinase binding	1/478	34/18368	0.592345	0.802259	0.789878	118788	1
GO:0052866	GO:0052866	phosphatidylinositol phosphate phosphatase activity	1/478	34/18368	0.592345	0.802259	0.789878	8871	1
GO:0042277	GO:0042277	peptide binding	8/478	321/18368	0.599156	0.805175	0.792748	4311/799/4804/43/2890/3624/7099/1410	8
GO:0038024	GO:0038024	cargo receptor activity	2/478	77/18368	0.599162	0.805175	0.792748	19/81035	2
GO:0003779	GO:0003779	actin binding	11/478	441/18368	0.599834	0.805175	0.792748	7533/26064/10979/800/54942/7429/2318/4542/22998/6876/3936	11
GO:0005262	GO:0005262	calcium channel activity	3/478	119/18368	0.602043	0.805175	0.792748	7226/55584/1268	3
GO:0005244	GO:0005244	voltage-gated ion channel activity	5/478	201/18368	0.60285	0.805175	0.792748	653519/51463/3763/3754/1268	5
GO:0022832	GO:0022832	voltage-gated channel activity	5/478	201/18368	0.60285	0.805175	0.792748	653519/51463/3763/3754/1268	5
GO:0042887	GO:0042887	amide transmembrane transporter activity	1/478	35/18368	0.602973	0.805175	0.792748	9429	1
GO:0016835	GO:0016835	carbon-oxygen lyase activity	2/478	79/18368	0.613156	0.812472	0.799933	55862/1545	2
GO:0015248	GO:0015248	sterol transporter activity	1/478	36/18368	0.613325	0.812472	0.799933	19	1
GO:0023023	GO:0023023	MHC protein complex binding	1/478	36/18368	0.613325	0.812472	0.799933	3312	1
GO:0042805	GO:0042805	actinin binding	1/478	36/18368	0.613325	0.812472	0.799933	1465	1
GO:0046943	GO:0046943	carboxylic acid transmembrane transporter activity	4/478	163/18368	0.616298	0.812874	0.800329	220963/9429/4948/6582	4
GO:0005179	GO:0005179	hormone activity	3/478	122/18368	0.618908	0.812874	0.800329	51083/7425/3624	3
GO:0004527	GO:0004527	exonuclease activity	2/478	80/18368	0.620011	0.812874	0.800329	90459/25819	2
GO:0030695	GO:0030695	GTPase regulator activity	12/478	488/18368	0.620456	0.812874	0.800329	1983/3725/1122/64786/58480/10435/54206/9824/7409/5924/8829/9411	12
GO:0060589	GO:0060589	nucleoside-triphosphatase regulator activity	12/478	488/18368	0.620456	0.812874	0.800329	1983/3725/1122/64786/58480/10435/54206/9824/7409/5924/8829/9411	12
GO:0005342	GO:0005342	organic acid transmembrane transporter activity	4/478	164/18368	0.6211	0.812874	0.800329	220963/9429/4948/6582	4
GO:0030551	GO:0030551	cyclic nucleotide binding	1/478	37/18368	0.623407	0.812874	0.800329	5138	1
GO:0071855	GO:0071855	neuropeptide receptor binding	1/478	37/18368	0.623407	0.812874	0.800329	51083	1
GO:0005501	GO:0005501	retinoid binding	1/478	38/18368	0.633227	0.817662	0.805043	2171	1
GO:0008395	GO:0008395	steroid hydroxylase activity	1/478	38/18368	0.633227	0.817662	0.805043	1545	1
GO:0019840	GO:0019840	isoprenoid binding	1/478	38/18368	0.633227	0.817662	0.805043	2171	1
GO:0044390	GO:0044390	ubiquitin-like protein conjugating enzyme binding	1/478	38/18368	0.633227	0.817662	0.805043	668	1
GO:0140303	GO:0140303	intramembrane lipid transporter activity	1/478	38/18368	0.633227	0.817662	0.805043	19	1
GO:0004402	GO:0004402	histone acetyltransferase activity	1/478	39/18368	0.642792	0.825019	0.812286	6871	1
GO:0005547	GO:0005547	phosphatidylinositol-3,4,5-trisphosphate binding	1/478	39/18368	0.642792	0.825019	0.812286	10979	1
GO:0015171	GO:0015171	amino acid transmembrane transporter activity	2/478	84/18368	0.646497	0.825019	0.812286	4948/6582	2
GO:0001664	GO:0001664	G protein-coupled receptor binding	7/478	295/18368	0.6503	0.825019	0.812286	3312/3301/25805/4734/51083/7473/132112	7
GO:0015144	GO:0015144	carbohydrate transmembrane transporter activity	1/478	40/18368	0.652107	0.825019	0.812286	144195	1
GO:0016712	GO:0016712	oxidoreductase activity, acting on paired donors, with incorporation or reduction of molecular oxygen, reduced flavin or flavoprotein as one donor, and incorporation of one atom of oxygen	1/478	40/18368	0.652107	0.825019	0.812286	1545	1
GO:0031492	GO:0031492	nucleosomal DNA binding	1/478	40/18368	0.652107	0.825019	0.812286	3006	1
GO:0043014	GO:0043014	alpha-tubulin binding	1/478	40/18368	0.652107	0.825019	0.812286	10808	1
GO:0004519	GO:0004519	endonuclease activity	3/478	129/18368	0.656343	0.825019	0.812286	10799/55520/55124	3
GO:0042562	GO:0042562	hormone binding	2/478	86/18368	0.659183	0.825019	0.812286	799/3624	2
GO:0005096	GO:0005096	GTPase activator activity	11/478	462/18368	0.660646	0.825019	0.812286	3725/1122/64786/58480/10435/54206/9824/7409/5924/8829/9411	11
GO:0016877	GO:0016877	ligase activity, forming carbon-sulfur bonds	1/478	41/18368	0.66118	0.825019	0.812286	2182	1
GO:0030020	GO:0030020	extracellular matrix structural constituent conferring tensile strength	1/478	41/18368	0.66118	0.825019	0.812286	1277	1
GO:0030331	GO:0030331	estrogen receptor binding	1/478	41/18368	0.66118	0.825019	0.812286	25879	1
GO:0061733	GO:0061733	peptide-lysine-N-acetyltransferase activity	1/478	41/18368	0.66118	0.825019	0.812286	6871	1
GO:0017124	GO:0017124	SH3 domain binding	3/478	130/18368	0.661469	0.825019	0.812286	1398/8871/54206	3
GO:0022836	GO:0022836	gated channel activity	8/478	340/18368	0.663041	0.825019	0.812286	653519/51463/3763/3754/2890/7226/55584/1268	8
GO:0005253	GO:0005253	anion channel activity	2/478	87/18368	0.665388	0.825019	0.812286	653519/51463	2
GO:0008307	GO:0008307	structural constituent of muscle	1/478	42/18368	0.670017	0.825019	0.812286	1465	1
GO:0019894	GO:0019894	kinesin binding	1/478	42/18368	0.670017	0.825019	0.812286	4744	1
GO:0016651	GO:0016651	oxidoreductase activity, acting on NAD(P)H	2/478	88/18368	0.671501	0.825019	0.812286	1728/2766	2
GO:0016779	GO:0016779	nucleotidyltransferase activity	3/478	132/18368	0.671556	0.825019	0.812286	55703/5436/115004	3
GO:0031406	GO:0031406	carboxylic acid binding	4/478	176/18368	0.675708	0.825019	0.812286	51046/2171/174/2572	4
GO:0044325	GO:0044325	transmembrane transporter binding	3/478	133/18368	0.676516	0.825019	0.812286	7533/6281/857	3
GO:0019888	GO:0019888	protein phosphatase regulator activity	2/478	89/18368	0.677524	0.825019	0.812286	79660/10842	2
GO:0043178	GO:0043178	alcohol binding	2/478	89/18368	0.677524	0.825019	0.812286	19/857	2
GO:0051117	GO:0051117	ATPase binding	2/478	89/18368	0.677524	0.825019	0.812286	19/857	2
GO:0004180	GO:0004180	carboxypeptidase activity	1/478	43/18368	0.678624	0.825019	0.812286	1368	1
GO:0016709	GO:0016709	oxidoreductase activity, acting on paired donors, with incorporation or reduction of molecular oxygen, NAD(P)H as one donor, and incorporation of one atom of oxygen	1/478	43/18368	0.678624	0.825019	0.812286	1595	1
GO:0016790	GO:0016790	thiolester hydrolase activity	1/478	43/18368	0.678624	0.825019	0.812286	145447	1
GO:0018024	GO:0018024	histone-lysine N-methyltransferase activity	1/478	43/18368	0.678624	0.825019	0.812286	56950	1
GO:0050136	GO:0050136	NADH dehydrogenase (quinone) activity	1/478	43/18368	0.678624	0.825019	0.812286	1728	1
GO:0005249	GO:0005249	voltage-gated potassium channel activity	2/478	90/18368	0.683457	0.827645	0.814871	3763/3754	2
GO:0015085	GO:0015085	calcium ion transmembrane transporter activity	3/478	135/18368	0.68627	0.827645	0.814871	7226/55584/1268	3
GO:0043177	GO:0043177	organic acid binding	3/478	135/18368	0.68627	0.827645	0.814871	2171/3157/2572	3
GO:0008375	GO:0008375	acetylglucosaminyltransferase activity	1/478	44/18368	0.687007	0.827645	0.814871	51301	1
GO:0051879	GO:0051879	Hsp90 protein binding	1/478	44/18368	0.687007	0.827645	0.814871	26973	1
GO:0016747	GO:0016747	acyltransferase activity, transferring groups other than amino-acyl groups	5/478	222/18368	0.688935	0.828467	0.815681	6871/51601/39/10/84803	5
GO:0043130	GO:0043130	ubiquitin binding	2/478	92/18368	0.695054	0.829963	0.817154	404093/4734	2
GO:0003954	GO:0003954	NADH dehydrogenase activity	1/478	45/18368	0.695172	0.829963	0.817154	1728	1
GO:0003955	GO:0003955	NAD(P)H dehydrogenase (quinone) activity	1/478	45/18368	0.695172	0.829963	0.817154	1728	1
GO:0005245	GO:0005245	voltage-gated calcium channel activity	1/478	45/18368	0.695172	0.829963	0.817154	1268	1
GO:0004864	GO:0004864	protein phosphatase inhibitor activity	1/478	46/18368	0.703124	0.83496	0.822074	10842	1
GO:0005272	GO:0005272	sodium channel activity	1/478	46/18368	0.703124	0.83496	0.822074	7226	1
GO:0061980	GO:0061980	regulatory RNA binding	1/478	46/18368	0.703124	0.83496	0.822074	55124	1
GO:0099106	GO:0099106	ion channel regulator activity	3/478	139/18368	0.705115	0.835654	0.822757	7533/4734/857	3
GO:0016410	GO:0016410	N-acyltransferase activity	2/478	94/18368	0.706298	0.835654	0.822757	6871-10-01	2
GO:0005044	GO:0005044	scavenger receptor activity	1/478	47/18368	0.710869	0.835654	0.822757	81035	1
GO:0008138	GO:0008138	protein tyrosine/serine/threonine phosphatase activity	1/478	47/18368	0.710869	0.835654	0.822757	1847	1
GO:0035254	GO:0035254	glutamate receptor binding	1/478	47/18368	0.710869	0.835654	0.822757	4905	1
GO:0030246	GO:0030246	carbohydrate binding	6/478	271/18368	0.711249	0.835654	0.822757	1203/79660/81035/57124/1178/140578	6
GO:0008509	GO:0008509	anion transmembrane transporter activity	7/478	314/18368	0.712637	0.835809	0.822909	653519/51463/64116/144195/9429/4948/6582	7
GO:0016887	GO:0016887	ATP hydrolysis activity	6/478	272/18368	0.714544	0.83657	0.823659	3309/29118/3312/11218/4905/91646	6
GO:0033218	GO:0033218	amide binding	9/478	400/18368	0.717356	0.838386	0.825447	4311/799/51228/4804/43/2890/3624/7099/1410	9
GO:0008194	GO:0008194	UDP-glycosyltransferase activity	3/478	143/18368	0.723083	0.841658	0.828669	8706/3037/51301	3
GO:0022843	GO:0022843	voltage-gated cation channel activity	3/478	143/18368	0.723083	0.841658	0.828669	3763/3754/1268	3
GO:0019212	GO:0019212	phosphatase inhibitor activity	1/478	49/18368	0.72576	0.841658	0.828669	10842	1
GO:0034212	GO:0034212	peptide N-acetyltransferase activity	1/478	49/18368	0.72576	0.841658	0.828669	6871	1
GO:0016798	GO:0016798	hydrolase activity, acting on glycosyl bonds	3/478	144/18368	0.72744	0.841658	0.828669	1203/118788/7099	3
GO:0004722	GO:0004722	protein serine/threonine phosphatase activity	2/478	98/18368	0.72775	0.841658	0.828669	54704/1847	2
GO:0000993	GO:0000993	RNA polymerase II complex binding	1/478	50/18368	0.732916	0.843234	0.83022	56950	1
GO:0015932	GO:0015932	nucleobase-containing compound transmembrane transporter activity	1/478	50/18368	0.732916	0.843234	0.83022	6582	1
GO:0030159	GO:0030159	signaling receptor complex adaptor activity	1/478	50/18368	0.732916	0.843234	0.83022	1398	1
GO:0005496	GO:0005496	steroid binding	2/478	100/18368	0.737969	0.846857	0.833787	19/857	2
GO:0016860	GO:0016860	intramolecular oxidoreductase activity	1/478	51/18368	0.739885	0.846857	0.833787	3422	1
GO:0051018	GO:0051018	protein kinase A binding	1/478	51/18368	0.739885	0.846857	0.833787	51339	1
GO:0008146	GO:0008146	sulfotransferase activity	1/478	52/18368	0.746673	0.851587	0.838444	92126	1
GO:0016597	GO:0016597	amino acid binding	1/478	52/18368	0.746673	0.851587	0.838444	2572	1
GO:0004497	GO:0004497	monooxygenase activity	2/478	102/18368	0.74786	0.851587	0.838444	1595/1545	2
GO:0031490	GO:0031490	chromatin DNA binding	2/478	103/18368	0.752684	0.85338	0.84021	7404/3006	2
GO:0017069	GO:0017069	snRNA binding	1/478	53/18368	0.753284	0.85338	0.84021	6629	1
GO:1901505	GO:1901505	carbohydrate derivative transmembrane transporter activity	1/478	53/18368	0.753284	0.85338	0.84021	6582	1
GO:0004620	GO:0004620	phospholipase activity	2/478	104/18368	0.757429	0.855586	0.842381	145447/81544	2
GO:0008374	GO:0008374	O-acyltransferase activity	1/478	54/18368	0.759723	0.855586	0.842381	84803	1
GO:0015459	GO:0015459	potassium channel regulator activity	1/478	54/18368	0.759723	0.855586	0.842381	857	1
GO:0015103	GO:0015103	inorganic anion transmembrane transporter activity	3/478	152/18368	0.760377	0.855586	0.842381	653519/51463/64116	3
GO:0005080	GO:0005080	protein kinase C binding	1/478	55/18368	0.765995	0.858999	0.845742	51339	1
GO:0030170	GO:0030170	pyridoxal phosphate binding	1/478	55/18368	0.765995	0.858999	0.845742	2572	1
GO:0019208	GO:0019208	phosphatase regulator activity	2/478	107/18368	0.771193	0.86149	0.848195	79660/10842	2
GO:0042054	GO:0042054	histone methyltransferase activity	1/478	56/18368	0.772103	0.86149	0.848195	56950	1
GO:0070279	GO:0070279	vitamin B6 binding	1/478	56/18368	0.772103	0.86149	0.848195	2572	1
GO:0016655	GO:0016655	oxidoreductase activity, acting on NAD(P)H, quinone or similar compound as acceptor	1/478	57/18368	0.778051	0.866674	0.853298	1728	1
GO:0042626	GO:0042626	ATPase-coupled transmembrane transporter activity	2/478	109/18368	0.779988	0.867378	0.853991	19/9429	2
GO:0016765	GO:0016765	transferase activity, transferring alkyl or aryl (other than methyl) groups	1/478	58/18368	0.783845	0.869236	0.855821	285605	1
GO:0000149	GO:0000149	SNARE binding	2/478	110/18368	0.784273	0.869236	0.855821	19/4905	2
GO:0030594	GO:0030594	neurotransmitter receptor activity	2/478	111/18368	0.788485	0.86981	0.856386	2890/55584	2
GO:0032182	GO:0032182	ubiquitin-like protein binding	2/478	111/18368	0.788485	0.86981	0.856386	404093/4734	2
GO:0036002	GO:0036002	pre-mRNA binding	1/478	59/18368	0.789488	0.86981	0.856386	90459	1
GO:0140030	GO:0140030	modification-dependent protein binding	3/478	160/18368	0.790023	0.86981	0.856386	27000/7409/359787	3
GO:0016627	GO:0016627	oxidoreductase activity, acting on the CH-CH group of donors	1/478	60/18368	0.794984	0.873825	0.860339	11062	1
GO:0005507	GO:0005507	copper ion binding	1/478	61/18368	0.800337	0.878257	0.864703	6623	1
GO:1990841	GO:1990841	promoter-specific chromatin binding	1/478	62/18368	0.80555	0.882522	0.868902	9314	1
GO:0005267	GO:0005267	potassium channel activity	2/478	121/18368	0.826764	0.904273	0.890317	3763/3754	2
GO:0000287	GO:0000287	magnesium ion binding	4/478	221/18368	0.830479	0.906845	0.89285	10056/5138/51567/56952	4
GO:0004252	GO:0004252	serine-type endopeptidase activity	3/478	174/18368	0.834549	0.909795	0.895754	4318/5327/4057	3
GO:0004714	GO:0004714	transmembrane receptor protein tyrosine kinase activity	2/478	124/18368	0.83697	0.910941	0.896882	8829/7075	2
GO:0019783	GO:0019783	ubiquitin-like protein-specific protease activity	2/478	125/18368	0.84025	0.913016	0.898925	123228/51633	2
GO:0031491	GO:0031491	nucleosome binding	1/478	71/18368	0.846762	0.918177	0.904006	3006	1
GO:0003678	GO:0003678	DNA helicase activity	1/478	72/18368	0.850765	0.918177	0.904006	301	1
GO:0035064	GO:0035064	methylated histone binding	1/478	73/18368	0.854664	0.918177	0.904006	359787	1
GO:0106306	GO:0106306	protein serine phosphatase activity	1/478	73/18368	0.854664	0.918177	0.904006	1847	1
GO:0106307	GO:0106307	protein threonine phosphatase activity	1/478	73/18368	0.854664	0.918177	0.904006	1847	1
GO:0140034	GO:0140034	methylation-dependent protein binding	1/478	73/18368	0.854664	0.918177	0.904006	359787	1
GO:0140104	GO:0140104	molecular carrier activity	1/478	73/18368	0.854664	0.918177	0.904006	3312	1
GO:0001618	GO:0001618	virus receptor activity	1/478	76/18368	0.865761	0.928599	0.914267	4340	1
GO:0140272	GO:0140272	exogenous protein binding	1/478	77/18368	0.869269	0.928877	0.914541	4340	1
GO:0005261	GO:0005261	cation channel activity	6/478	335/18368	0.871738	0.928877	0.914541	3763/3754/2890/7226/55584/1268	6
GO:0004713	GO:0004713	protein tyrosine kinase activity	2/478	136/18368	0.872568	0.928877	0.914541	8829/7075	2
GO:0001221	GO:0001221	transcription coregulator binding	1/478	78/18368	0.872685	0.928877	0.914541	9314	1
GO:0008022	GO:0008022	protein C-terminus binding	3/478	189/18368	0.873005	0.928877	0.914541	1490/8915/6884	3
GO:0008236	GO:0008236	serine-type peptidase activity	3/478	191/18368	0.877486	0.931203	0.916831	4318/5327/4057	3
GO:0005216	GO:0005216	ion channel activity	8/478	432/18368	0.877991	0.931203	0.916831	653519/51463/3763/3754/2890/7226/55584/1268	8
GO:0015267	GO:0015267	channel activity	9/478	480/18368	0.881095	0.931537	0.91716	653519/51463/3763/2701/3754/2890/7226/55584/1268	9
GO:0042393	GO:0042393	histone binding	4/478	244/18368	0.882299	0.931537	0.91716	27000/266812/359787/85453	4
GO:0022803	GO:0022803	passive transmembrane transporter activity	9/478	481/18368	0.882508	0.931537	0.91716	653519/51463/3763/2701/3754/2890/7226/55584/1268	9
GO:0019199	GO:0019199	transmembrane receptor protein kinase activity	2/478	143/18368	0.889885	0.936578	0.922124	8829/7075	2
GO:0016758	GO:0016758	hexosyltransferase activity	3/478	197/18368	0.890101	0.936578	0.922124	8706/3037/51301	3
GO:0015293	GO:0015293	symporter activity	2/478	144/18368	0.892173	0.937275	0.922809	220963/64116	2
GO:0050660	GO:0050660	flavin adenine dinucleotide binding	1/478	85/18368	0.894231	0.937955	0.92348	11062	1
GO:0016209	GO:0016209	antioxidant activity	1/478	86/18368	0.896996	0.938793	0.924305	1728	1
GO:0003730	GO:0003730	mRNA 3'-UTR binding	3/478	201/18368	0.897854	0.938793	0.924305	84294/26156/64506	3
GO:0061630	GO:0061630	ubiquitin protein ligase activity	5/478	304/18368	0.900146	0.939713	0.92521	117854/54797/64320/4734/9148	5
GO:0015079	GO:0015079	potassium ion transmembrane transporter activity	2/478	155/18368	0.914584	0.953289	0.938576	3763/3754	2
GO:0061659	GO:0061659	ubiquitin-like protein ligase activity	5/478	316/18368	0.917119	0.954435	0.939705	117854/54797/64320/4734/9148	5
GO:0008017	GO:0008017	microtubule binding	4/478	271/18368	0.925088	0.961224	0.946389	79884/4744/89795/1410	4
GO:0005085	GO:0005085	guanyl-nucleotide exchange factor activity	3/478	223/18368	0.932325	0.967233	0.952305	58480/7409/5924	3
GO:0015294	GO:0015294	solute:cation symporter activity	1/478	104/18368	0.936079	0.969614	0.95465	64116	1
GO:0008094	GO:0008094	ATP-dependent activity, acting on DNA	1/478	111/18368	0.946911	0.977864	0.962772	301	1
GO:0004843	GO:0004843	thiol-dependent deubiquitinase	1/478	113/18368	0.949654	0.977864	0.962772	51633	1
GO:0003774	GO:0003774	cytoskeletal motor activity	1/478	114/18368	0.950973	0.977864	0.962772	4542	1
GO:0101005	GO:0101005	deubiquitinase activity	1/478	114/18368	0.950973	0.977864	0.962772	51633	1
GO:0015399	GO:0015399	primary active transmembrane transporter activity	2/478	181/18368	0.951395	0.977864	0.962772	19/9429	2
GO:0106310	GO:0106310	protein serine kinase activity	5/478	360/18368	0.959579	0.984753	0.969555	112858/203447/55781/4752/10769	5
GO:0008242	GO:0008242	omega peptidase activity	1/478	126/18368	0.964346	0.985869	0.970653	51633	1
GO:0009055	GO:0009055	electron transfer activity	1/478	126/18368	0.964346	0.985869	0.970653	4199	1
GO:0015078	GO:0015078	proton transmembrane transporter activity	1/478	130/18368	0.967939	0.985869	0.970653	64116	1
GO:0003713	GO:0003713	transcription coactivator activity	3/478	262/18368	0.96846	0.985869	0.970653	6871/8915/93649	3
GO:0015631	GO:0015631	tubulin binding	5/478	375/18368	0.968712	0.985869	0.970653	79884/10808/4744/89795/1410	5
GO:0046873	GO:0046873	metal ion transmembrane transporter activity	6/478	430/18368	0.969561	0.985869	0.970653	64116/3763/3754/7226/55584/1268	6
GO:0004674	GO:0004674	protein serine/threonine kinase activity	5/478	386/18368	0.974156	0.989028	0.973764	91419/112858/203447/4752/10769	5
GO:0019842	GO:0019842	vitamin binding	1/478	148/18368	0.980127	0.992429	0.977112	2572	1
GO:0022804	GO:0022804	active transmembrane transporter activity	5/478	406/18368	0.981865	0.992429	0.977112	220963/19/64116/9429/6582	5
GO:0015081	GO:0015081	sodium ion transmembrane transporter activity	1/478	152/18368	0.982132	0.992429	0.977112	7226	1
GO:0140097	GO:0140097	catalytic activity, acting on DNA	2/478	229/18368	0.983474	0.992429	0.977112	51567/301	2
GO:0015291	GO:0015291	secondary active transmembrane transporter activity	2/478	240/18368	0.987166	0.993705	0.978368	220963/64116	2
GO:0004842	GO:0004842	ubiquitin-protein transferase activity	5/478	433/18368	0.988902	0.993705	0.978368	117854/54797/64320/4734/9148	5
GO:0003823	GO:0003823	antigen binding	1/478	171/18368	0.989222	0.993705	0.978368	7040	1
GO:0019787	GO:0019787	ubiquitin-like protein transferase activity	5/478	458/18368	0.993041	0.996037	0.980665	117854/54797/64320/4734/9148	5
GO:0022853	GO:0022853	active ion transmembrane transporter activity	1/478	267/18368	0.999169	0.999867	0.984436	64116	1
GO:0004984	GO:0004984	olfactory receptor activity	2/478	430/18368	0.999867	0.999867	0.984436	26212/26496	2

## Sheet: hESC_DF2-KO_vs_H1_downDEG_4FC_G
	ID	Description	GeneRatio	BgRatio	pvalue	p.adjust	qvalue	geneID	Count
GO:0015280	GO:0015280	ligand-gated sodium channel activity	4/172	12/18368	3.4662684428428e-06	0.00131718	0.00121867	6340/9311/41/6339	4
GO:0046873	GO:0046873	metal ion transmembrane transporter activity	15/172	430/18368	1.33101826358539e-05	0.00252893	0.00233979	6340/9196/6524/26266/2902/9311/41/3784/116444/3761/64849/2823/6339/784/6553	15
GO:0099094	GO:0099094	ligand-gated cation channel activity	7/172	113/18368	9.37740635635637e-05	0.00890856	0.00824227	6340/2902/9311/41/116444/3761/6339	7
GO:0015081	GO:0015081	sodium ion transmembrane transporter activity	8/172	152/18368	9.37743362716982e-05	0.00890856	0.00824227	6340/6524/26266/9311/41/64849/6339/6553	8
GO:0005216	GO:0005216	ion channel activity	13/172	432/18368	0.000222162	0.0168843	0.0156215	6340/1188/9196/2902/9311/41/3784/5348/116444/3761/2823/6339/784	13
GO:0005261	GO:0005261	cation channel activity	11/172	335/18368	0.000327234	0.0169525	0.0156846	6340/9196/2902/9311/41/3784/116444/3761/2823/6339/784	11
GO:0022836	GO:0022836	gated channel activity	11/172	340/18368	0.000370929	0.0169525	0.0156846	6340/1188/9196/2902/9311/41/3784/116444/3761/6339/784	11
GO:0015276	GO:0015276	ligand-gated ion channel activity	7/172	143/18368	0.000401507	0.0169525	0.0156846	6340/2902/9311/41/116444/3761/6339	7
GO:0022834	GO:0022834	ligand-gated channel activity	7/172	143/18368	0.000401507	0.0169525	0.0156846	6340/2902/9311/41/116444/3761/6339	7
GO:0015267	GO:0015267	channel activity	13/172	480/18368	0.000604522	0.0212913	0.0196989	6340/1188/9196/2902/9311/41/3784/5348/116444/3761/2823/6339/784	13
GO:0022803	GO:0022803	passive transmembrane transporter activity	13/172	481/18368	0.000616327	0.0212913	0.0196989	6340/1188/9196/2902/9311/41/3784/5348/116444/3761/2823/6339/784	13
GO:0005272	GO:0005272	sodium channel activity	4/172	46/18368	0.000891643	0.0282354	0.0261236	6340/9311/41/6339	4
GO:0022843	GO:0022843	voltage-gated cation channel activity	6/172	143/18368	0.00229405	0.0644803	0.0596576	9196/2902/3784/116444/3761/784	6
GO:0015293	GO:0015293	symporter activity	6/172	144/18368	0.00237559	0.0644803	0.0596576	23539/6524/26266/28968/387700/64849	6
GO:0008509	GO:0008509	anion transmembrane transporter activity	9/172	314/18368	0.00287464	0.0647486	0.0599059	1188/23539/26266/9311/5348/387700/64849/83546/6553	9
GO:0005244	GO:0005244	voltage-gated ion channel activity	7/172	201/18368	0.00289665	0.0647486	0.0599059	1188/9196/2902/3784/116444/3761/784	7
GO:0022832	GO:0022832	voltage-gated channel activity	7/172	201/18368	0.00289665	0.0647486	0.0599059	1188/9196/2902/3784/116444/3761/784	7
GO:0102545	GO:0102545	phosphatidyl phospholipase B activity	2/172	11/18368	0.00453591	0.0957581	0.0885961	374569/8398	2
GO:0016594	GO:0016594	glycine binding	2/172	13/18368	0.00635415	0.127083	0.117578	2902/116444	2
GO:0015291	GO:0015291	secondary active transmembrane transporter activity	7/172	240/18368	0.0075459	0.143372	0.132649	23539/6524/26266/28968/387700/64849/6553	7
GO:0044325	GO:0044325	transmembrane transporter binding	5/172	133/18368	0.00834303	0.144199	0.133414	9196/89/3784/5348/4842	5
GO:0008013	GO:0008013	beta-catenin binding	4/172	85/18368	0.00834839	0.144199	0.133414	53841/23135/10297/6095	4
GO:0042165	GO:0042165	neurotransmitter binding	2/172	17/18368	0.0108106	0.17861	0.165251	2902/116444	2
GO:0008227	GO:0008227	G protein-coupled amine receptor activity	3/172	51/18368	0.0120932	0.188978	0.174844	3352/150/3362	3
GO:0016597	GO:0016597	amino acid binding	3/172	52/18368	0.0127469	0.188978	0.174844	2902/116444/4842	3
GO:0050661	GO:0050661	NADP binding	3/172	53/18368	0.0134205	0.188978	0.174844	53905/9563/4842	3
GO:0004970	GO:0004970	ionotropic glutamate receptor activity	2/172	19/18368	0.0134274	0.188978	0.174844	2902/116444	2
GO:0072349	GO:0072349	modified amino acid transmembrane transporter activity	2/172	22/18368	0.0178095	0.2417	0.223623	387700/64849	2
GO:0030594	GO:0030594	neurotransmitter receptor activity	4/172	111/18368	0.020506	0.266267	0.246352	3352/2902/116444/3362	4
GO:0004622	GO:0004622	lysophospholipase activity	2/172	24/18368	0.0210211	0.266267	0.246352	374569/8398	2
GO:0005262	GO:0005262	calcium channel activity	4/172	119/18368	0.025686	0.302271	0.279663	2902/116444/2823/784	4
GO:0008066	GO:0008066	glutamate receptor activity	2/172	27/18368	0.0262499	0.302271	0.279663	2902/116444	2
GO:0140326	GO:0140326	ATPase-coupled intramembrane lipid transporter activity	2/172	27/18368	0.0262499	0.302271	0.279663	148229/21	2
GO:0008514	GO:0008514	organic anion transmembrane transporter activity	5/172	185/18368	0.0302595	0.338055	0.312771	23539/9311/387700/64849/83546	5
GO:0015370	GO:0015370	solute:sodium symporter activity	3/172	73/18368	0.0311367	0.338055	0.312771	6524/26266/64849	3
GO:0008157	GO:0008157	protein phosphatase 1 binding	2/172	31/18368	0.0339417	0.358274	0.331478	3784/90673	2
GO:0019902	GO:0019902	phosphatase binding	5/172	196/18368	0.0373848	0.361141	0.334131	220004/9961/3784/79037/90673	5
GO:0022804	GO:0022804	active transmembrane transporter activity	8/172	406/18368	0.0376467	0.361141	0.334131	23539/6524/26266/28968/387700/64849/6553/21	8
GO:0015085	GO:0015085	calcium ion transmembrane transporter activity	4/172	135/18368	0.0382216	0.361141	0.334131	2902/116444/2823/784	4
GO:0043177	GO:0043177	organic acid binding	4/172	135/18368	0.0382216	0.361141	0.334131	2902/116444/4842/54583	4
GO:0004993	GO:0004993	G protein-coupled serotonin receptor activity	2/172	34/18368	0.0402125	0.361141	0.334131	3352/3362	2
GO:0099589	GO:0099589	serotonin receptor activity	2/172	34/18368	0.0402125	0.361141	0.334131	3352/3362	2
GO:0005516	GO:0005516	calmodulin binding	5/172	201/18368	0.0409367	0.361141	0.334131	6736/2902/3784/8398/4842	5
GO:0099106	GO:0099106	ion channel regulator activity	4/172	139/18368	0.0418163	0.361141	0.334131	9196/5348/4842/784	4
GO:0016247	GO:0016247	channel regulator activity	4/172	145/18368	0.0475557	0.401582	0.371546	9196/5348/4842/784	4
GO:0140303	GO:0140303	intramembrane lipid transporter activity	2/172	38/18368	0.0491895	0.406348	0.375957	148229/21	2
GO:0005249	GO:0005249	voltage-gated potassium channel activity	3/172	90/18368	0.0524986	0.424457	0.392711	9196/3784/3761	3
GO:0017080	GO:0017080	sodium channel regulator activity	2/172	40/18368	0.0539242	0.4269	0.394971	5348/4842	2
GO:0051213	GO:0051213	dioxygenase activity	3/172	92/18368	0.055377	0.429454	0.397334	23135/242/54583	3
GO:0015079	GO:0015079	potassium ion transmembrane transporter activity	4/172	155/18368	0.0580429	0.438693	0.405882	9196/3784/3761/6553	4
GO:0016709	GO:0016709	oxidoreductase activity, acting on paired donors, with incorporation or reduction of molecular oxygen, NAD(P)H as one donor, and incorporation of one atom of oxygen	2/172	43/18368	0.0613128	0.438693	0.405882	10826/4842	2
GO:0008238	GO:0008238	exopeptidase activity	3/172	103/18368	0.0725036	0.438693	0.405882	79716/3249/22846	3
GO:0031490	GO:0031490	chromatin DNA binding	3/172	103/18368	0.0725036	0.438693	0.405882	3005/23135/604	3
GO:0015294	GO:0015294	solute:cation symporter activity	3/172	104/18368	0.0741656	0.438693	0.405882	6524/26266/64849	3
GO:0016705	GO:0016705	oxidoreductase activity, acting on paired donors, with incorporation or reduction of molecular oxygen	4/172	170/18368	0.0758936	0.438693	0.405882	23135/10826/4842/54583	4
GO:0031406	GO:0031406	carboxylic acid binding	4/172	176/18368	0.083725	0.438693	0.405882	2902/116444/4842/54583	4
GO:0017046	GO:0017046	peptide hormone binding	2/172	52/18368	0.0853181	0.438693	0.405882	7434/7433	2
GO:1901682	GO:1901682	sulfur compound transmembrane transporter activity	2/172	52/18368	0.0853181	0.438693	0.405882	26266/64849	2
GO:1901618	GO:1901618	organic hydroxy compound transmembrane transporter activity	2/172	53/18368	0.0881376	0.438693	0.405882	23539/9311	2
GO:0004300	GO:0004300	enoyl-CoA hydratase activity	1/172	10/18368	0.0898132	0.438693	0.405882	55268	1
GO:0008190	GO:0008190	eukaryotic initiation factor 4E binding	1/172	10/18368	0.0898132	0.438693	0.405882	3087	1
GO:0008331	GO:0008331	high voltage-gated calcium channel activity	1/172	10/18368	0.0898132	0.438693	0.405882	784	1
GO:0016175	GO:0016175	superoxide-generating NAD(P)H oxidase activity	1/172	10/18368	0.0898132	0.438693	0.405882	53905	1
GO:0016176	GO:0016176	superoxide-generating NADPH oxidase activator activity	1/172	10/18368	0.0898132	0.438693	0.405882	10811	1
GO:0016595	GO:0016595	glutamate binding	1/172	10/18368	0.0898132	0.438693	0.405882	2902	1
GO:0047760	GO:0047760	butyrate-CoA ligase activity	1/172	10/18368	0.0898132	0.438693	0.405882	6296	1
GO:0070008	GO:0070008	serine-type exopeptidase activity	1/172	10/18368	0.0898132	0.438693	0.405882	3249	1
GO:0005544	GO:0005544	calcium-dependent phospholipid binding	2/172	54/18368	0.0909847	0.438693	0.405882	91683/27132	2
GO:0016706	GO:0016706	2-oxoglutarate-dependent dioxygenase activity	2/172	54/18368	0.0909847	0.438693	0.405882	23135/54583	2
GO:0001161	GO:0001161	intronic transcription regulatory region sequence-specific DNA binding	1/172	11/18368	0.098341	0.438693	0.405882	604	1
GO:0005247	GO:0005247	voltage-gated chloride channel activity	1/172	11/18368	0.098341	0.438693	0.405882	1188	1
GO:0015386	GO:0015386	potassium:proton antiporter activity	1/172	11/18368	0.098341	0.438693	0.405882	6553	1
GO:0031996	GO:0031996	thioesterase binding	1/172	11/18368	0.098341	0.438693	0.405882	150	1
GO:0035673	GO:0035673	oligopeptide transmembrane transporter activity	1/172	11/18368	0.098341	0.438693	0.405882	64849	1
GO:0097371	GO:0097371	MDM2/MDM4 family protein binding	1/172	11/18368	0.098341	0.438693	0.405882	7161	1
GO:0008028	GO:0008028	monocarboxylic acid transmembrane transporter activity	2/172	58/18368	0.102633	0.438693	0.405882	23539/387700	2
GO:0005267	GO:0005267	potassium channel activity	3/172	121/18368	0.104884	0.438693	0.405882	9196/3784/3761	3
GO:0008429	GO:0008429	phosphatidylethanolamine binding	1/172	12/18368	0.106789	0.438693	0.405882	4240	1
GO:0031543	GO:0031543	peptidyl-proline dioxygenase activity	1/172	12/18368	0.106789	0.438693	0.405882	54583	1
GO:0043176	GO:0043176	amine binding	1/172	12/18368	0.106789	0.438693	0.405882	3352	1
GO:0045295	GO:0045295	gamma-catenin binding	1/172	12/18368	0.106789	0.438693	0.405882	10297	1
GO:0051378	GO:0051378	serotonin binding	1/172	12/18368	0.106789	0.438693	0.405882	3352	1
GO:0089720	GO:0089720	caspase binding	1/172	12/18368	0.106789	0.438693	0.405882	8996	1
GO:1902282	GO:1902282	voltage-gated potassium channel activity involved in ventricular cardiac muscle cell action potential repolarization	1/172	12/18368	0.106789	0.438693	0.405882	3784	1
GO:0001786	GO:0001786	phosphatidylserine binding	2/172	60/18368	0.108604	0.438693	0.405882	91683/4240	2
GO:0022824	GO:0022824	transmitter-gated ion channel activity	2/172	60/18368	0.108604	0.438693	0.405882	2902/116444	2
GO:0022835	GO:0022835	transmitter-gated channel activity	2/172	60/18368	0.108604	0.438693	0.405882	2902/116444	2
GO:0016616	GO:0016616	oxidoreductase activity, acting on the CH-OH group of donors, NAD or NADP as acceptor	3/172	124/18368	0.110755	0.438693	0.405882	9196/9563/51171	3
GO:0017171	GO:0017171	serine hydrolase activity	4/172	195/18368	0.110983	0.438693	0.405882	3249/5126/8398/2159	4
GO:0004000	GO:0004000	adenosine deaminase activity	1/172	13/18368	0.115159	0.438693	0.405882	105	1
GO:0008271	GO:0008271	secondary active sulfate transmembrane transporter activity	1/172	13/18368	0.115159	0.438693	0.405882	26266	1
GO:0015271	GO:0015271	outward rectifier potassium channel activity	1/172	13/18368	0.115159	0.438693	0.405882	3784	1
GO:0015385	GO:0015385	sodium:proton antiporter activity	1/172	13/18368	0.115159	0.438693	0.405882	6553	1
GO:0034236	GO:0034236	protein kinase A catalytic subunit binding	1/172	13/18368	0.115159	0.438693	0.405882	3784	1
GO:0140333	GO:0140333	glycerophospholipid flippase activity	1/172	13/18368	0.115159	0.438693	0.405882	21	1
GO:1901338	GO:1901338	catecholamine binding	1/172	13/18368	0.115159	0.438693	0.405882	150	1
GO:0017124	GO:0017124	SH3 domain binding	3/172	130/18368	0.122863	0.438693	0.405882	10811/8506/10278	3
GO:0005451	GO:0005451	monovalent cation:proton antiporter activity	1/172	14/18368	0.12345	0.438693	0.405882	6553	1
GO:0015373	GO:0015373	anion:sodium symporter activity	1/172	14/18368	0.12345	0.438693	0.405882	26266	1
GO:0044594	GO:0044594	17-beta-hydroxysteroid dehydrogenase (NAD+) activity	1/172	14/18368	0.12345	0.438693	0.405882	51171	1
GO:0102991	GO:0102991	myristoyl-CoA hydrolase activity	1/172	14/18368	0.12345	0.438693	0.405882	8398	1
GO:0097110	GO:0097110	scaffold protein binding	2/172	67/18368	0.130175	0.438693	0.405882	3784/4842	2
GO:0001228	GO:0001228	DNA-binding transcription activator activity, RNA polymerase II-specific	7/172	450/18368	0.130583	0.438693	0.405882	3087/11166/3175/7161/28999/4602/4808	7
GO:0008559	GO:0008559	ABC-type xenobiotic transporter activity	1/172	15/18368	0.131665	0.438693	0.405882	21	1
GO:0010851	GO:0010851	cyclase regulator activity	1/172	15/18368	0.131665	0.438693	0.405882	2979	1
GO:0045125	GO:0045125	bioactive lipid receptor activity	1/172	15/18368	0.131665	0.438693	0.405882	1901	1
GO:0050664	GO:0050664	oxidoreductase activity, acting on NAD(P)H, oxygen as acceptor	1/172	15/18368	0.131665	0.438693	0.405882	53905	1
GO:0051139	GO:0051139	metal ion:proton antiporter activity	1/172	15/18368	0.131665	0.438693	0.405882	6553	1
GO:0086008	GO:0086008	voltage-gated potassium channel activity involved in cardiac muscle cell action potential repolarization	1/172	15/18368	0.131665	0.438693	0.405882	3784	1
GO:1904680	GO:1904680	peptide transmembrane transporter activity	1/172	15/18368	0.131665	0.438693	0.405882	64849	1
GO:0016614	GO:0016614	oxidoreductase activity, acting on CH-OH group of donors	3/172	136/18368	0.135431	0.438693	0.405882	9196/9563/51171	3
GO:0003777	GO:0003777	microtubule motor activity	2/172	69/18368	0.136509	0.438693	0.405882	90990/144132	2
GO:0001216	GO:0001216	DNA-binding transcription activator activity	7/172	456/18368	0.137114	0.438693	0.405882	3087/11166/3175/7161/28999/4602/4808	7
GO:0005402	GO:0005402	carbohydrate:cation symporter activity	1/172	16/18368	0.139803	0.438693	0.405882	6524	1
GO:0005523	GO:0005523	tropomyosin binding	1/172	16/18368	0.139803	0.438693	0.405882	25802	1
GO:0010181	GO:0010181	FMN binding	1/172	16/18368	0.139803	0.438693	0.405882	4842	1
GO:0015556	GO:0015556	C4-dicarboxylate transmembrane transporter activity	1/172	16/18368	0.139803	0.438693	0.405882	64849	1
GO:0016641	GO:0016641	oxidoreductase activity, acting on the CH-NH2 group of donors, oxygen as acceptor	1/172	16/18368	0.139803	0.438693	0.405882	84695	1
GO:0022821	GO:0022821	potassium ion antiporter activity	1/172	16/18368	0.139803	0.438693	0.405882	6553	1
GO:0140327	GO:0140327	flippase activity	1/172	16/18368	0.139803	0.438693	0.405882	21	1
GO:0031491	GO:0031491	nucleosome binding	2/172	71/18368	0.14291	0.438693	0.405882	3005/26013	2
GO:0008235	GO:0008235	metalloexopeptidase activity	2/172	72/18368	0.146135	0.438693	0.405882	79716/22846	2
GO:0008308	GO:0008308	voltage-gated anion channel activity	1/172	17/18368	0.147865	0.438693	0.405882	1188	1
GO:0008525	GO:0008525	phosphatidylcholine transporter activity	1/172	17/18368	0.147865	0.438693	0.405882	21	1
GO:0015116	GO:0015116	sulfate transmembrane transporter activity	1/172	17/18368	0.147865	0.438693	0.405882	26266	1
GO:0016290	GO:0016290	palmitoyl-CoA hydrolase activity	1/172	17/18368	0.147865	0.438693	0.405882	8398	1
GO:0016854	GO:0016854	racemase and epimerase activity	1/172	17/18368	0.147865	0.438693	0.405882	374887	1
GO:0005230	GO:0005230	extracellular ligand-gated ion channel activity	2/172	73/18368	0.149374	0.438693	0.405882	2902/116444	2
GO:0005254	GO:0005254	chloride channel activity	2/172	74/18368	0.152628	0.438693	0.405882	1188/5348	2
GO:0005178	GO:0005178	integrin binding	3/172	144/18368	0.152838	0.438693	0.405882	7087/89/4240	3
GO:0016798	GO:0016798	hydrolase activity, acting on glycosyl bonds	3/172	144/18368	0.152838	0.438693	0.405882	5016/28992/3425	3
GO:0004303	GO:0004303	estradiol 17-beta-dehydrogenase activity	1/172	18/18368	0.155852	0.438693	0.405882	51171	1
GO:0008301	GO:0008301	DNA binding, bending	1/172	18/18368	0.155852	0.438693	0.405882	3087	1
GO:0008569	GO:0008569	minus-end-directed microtubule motor activity	1/172	18/18368	0.155852	0.438693	0.405882	144132	1
GO:0047834	GO:0047834	D-threo-aldose 1-dehydrogenase activity	1/172	18/18368	0.155852	0.438693	0.405882	9196	1
GO:0052689	GO:0052689	carboxylic ester hydrolase activity	3/172	147/18368	0.159541	0.443599	0.410421	374569/8398/9563	3
GO:0005326	GO:0005326	neurotransmitter transmembrane transporter activity	1/172	19/18368	0.163764	0.443599	0.410421	28968	1
GO:0001227	GO:0001227	DNA-binding transcription repressor activity, RNA polymerase II-specific	5/172	310/18368	0.166309	0.443599	0.410421	3087/389549/604/79192/51085	5
GO:0019903	GO:0019903	protein phosphatase binding	3/172	150/18368	0.166333	0.443599	0.410421	9961/3784/90673	3
GO:0005506	GO:0005506	iron ion binding	3/172	151/18368	0.168616	0.443599	0.410421	10826/242/54583	3
GO:0015103	GO:0015103	inorganic anion transmembrane transporter activity	3/172	152/18368	0.170908	0.443599	0.410421	1188/26266/5348	3
GO:0001217	GO:0001217	DNA-binding transcription repressor activity	5/172	313/18368	0.170914	0.443599	0.410421	3087/389549/604/79192/51085	5
GO:0016408	GO:0016408	C-acyltransferase activity	1/172	20/18368	0.171603	0.443599	0.410421	6296	1
GO:0016638	GO:0016638	oxidoreductase activity, acting on the CH-NH2 group of donors	1/172	20/18368	0.171603	0.443599	0.410421	84695	1
GO:0030506	GO:0030506	ankyrin binding	1/172	20/18368	0.171603	0.443599	0.410421	6710	1
GO:0031418	GO:0031418	L-ascorbic acid binding	1/172	20/18368	0.171603	0.443599	0.410421	54583	1
GO:0031690	GO:0031690	adrenergic receptor binding	1/172	20/18368	0.171603	0.443599	0.410421	150	1
GO:0005123	GO:0005123	death receptor binding	1/172	21/18368	0.179368	0.454727	0.420717	8996	1
GO:0000062	GO:0000062	fatty-acyl-CoA binding	1/172	22/18368	0.187062	0.454727	0.420717	79777	1
GO:0005355	GO:0005355	glucose transmembrane transporter activity	1/172	22/18368	0.187062	0.454727	0.420717	6524	1
GO:0015149	GO:0015149	hexose transmembrane transporter activity	1/172	22/18368	0.187062	0.454727	0.420717	6524	1
GO:0015296	GO:0015296	anion:cation symporter activity	1/172	22/18368	0.187062	0.454727	0.420717	26266	1
GO:0015645	GO:0015645	fatty acid ligase activity	1/172	22/18368	0.187062	0.454727	0.420717	6296	1
GO:0043027	GO:0043027	cysteine-type endopeptidase inhibitor activity involved in apoptotic process	1/172	22/18368	0.187062	0.454727	0.420717	8996	1
GO:0042562	GO:0042562	hormone binding	2/172	86/18368	0.192611	0.454727	0.420717	7434/7433	2
GO:0008483	GO:0008483	transaminase activity	1/172	23/18368	0.194683	0.454727	0.420717	84680	1
GO:0015299	GO:0015299	solute:proton antiporter activity	1/172	23/18368	0.194683	0.454727	0.420717	6553	1
GO:0016702	GO:0016702	oxidoreductase activity, acting on single donors with incorporation of molecular oxygen, incorporation of two atoms of oxygen	1/172	23/18368	0.194683	0.454727	0.420717	242	1
GO:0017025	GO:0017025	TBP-class protein binding	1/172	23/18368	0.194683	0.454727	0.420717	3087	1
GO:0047617	GO:0047617	acyl-CoA hydrolase activity	1/172	23/18368	0.194683	0.454727	0.420717	8398	1
GO:1901567	GO:1901567	fatty acid derivative binding	1/172	23/18368	0.194683	0.454727	0.420717	79777	1
GO:0005253	GO:0005253	anion channel activity	2/172	87/18368	0.196007	0.454727	0.420717	1188/5348	2
GO:0046943	GO:0046943	carboxylic acid transmembrane transporter activity	3/172	163/18368	0.196679	0.454727	0.420717	23539/387700/64849	3
GO:0005342	GO:0005342	organic acid transmembrane transporter activity	3/172	164/18368	0.199068	0.454727	0.420717	23539/387700/64849	3
GO:0015145	GO:0015145	monosaccharide transmembrane transporter activity	1/172	24/18368	0.202234	0.454727	0.420717	6524	1
GO:0016701	GO:0016701	oxidoreductase activity, acting on single donors with incorporation of molecular oxygen	1/172	24/18368	0.202234	0.454727	0.420717	242	1
GO:0016769	GO:0016769	transferase activity, transferring nitrogenous groups	1/172	24/18368	0.202234	0.454727	0.420717	84680	1
GO:0043495	GO:0043495	protein-membrane adaptor activity	1/172	24/18368	0.202234	0.454727	0.420717	6676	1
GO:0120014	GO:0120014	phospholipid transfer activity	1/172	24/18368	0.202234	0.454727	0.420717	21	1
GO:0005242	GO:0005242	inward rectifier potassium channel activity	1/172	25/18368	0.209714	0.457996	0.423741	3761	1
GO:0016289	GO:0016289	CoA hydrolase activity	1/172	25/18368	0.209714	0.457996	0.423741	8398	1
GO:0030247	GO:0030247	polysaccharide binding	1/172	25/18368	0.209714	0.457996	0.423741	90673	1
GO:0034237	GO:0034237	protein kinase A regulatory subunit binding	1/172	25/18368	0.209714	0.457996	0.423741	3784	1
GO:0120227	GO:0120227	acyl-CoA binding	1/172	25/18368	0.209714	0.457996	0.423741	79777	1
GO:0072341	GO:0072341	modified amino acid binding	2/172	93/18368	0.21652	0.46357	0.428899	91683/4240	2
GO:0008198	GO:0008198	ferrous iron binding	1/172	26/18368	0.217124	0.46357	0.428899	54583	1
GO:0099604	GO:0099604	ligand-gated calcium channel activity	1/172	26/18368	0.217124	0.46357	0.428899	2902	1
GO:0004553	GO:0004553	hydrolase activity, hydrolyzing O-glycosyl compounds	2/172	94/18368	0.219959	0.46357	0.428899	5016/3425	2
GO:0004252	GO:0004252	serine-type endopeptidase activity	3/172	174/18368	0.223322	0.46357	0.428899	3249/5126/2159	3
GO:0015491	GO:0015491	cation:cation antiporter activity	1/172	27/18368	0.224466	0.46357	0.428899	6553	1
GO:0016405	GO:0016405	CoA-ligase activity	1/172	27/18368	0.224466	0.46357	0.428899	6296	1
GO:0051119	GO:0051119	sugar transmembrane transporter activity	1/172	27/18368	0.224466	0.46357	0.428899	6524	1
GO:0051959	GO:0051959	dynein light intermediate chain binding	1/172	27/18368	0.224466	0.46357	0.428899	144132	1
GO:0070006	GO:0070006	metalloaminopeptidase activity	1/172	27/18368	0.224466	0.46357	0.428899	79716	1
GO:0001968	GO:0001968	fibronectin binding	1/172	28/18368	0.231739	0.474819	0.439306	84695	1
GO:0004866	GO:0004866	endopeptidase inhibitor activity	3/172	180/18368	0.238147	0.474819	0.439306	8996/89932/286204	3
GO:0004033	GO:0004033	aldo-keto reductase (NADP) activity	1/172	29/18368	0.238944	0.474819	0.439306	9196	1
GO:0004181	GO:0004181	metallocarboxypeptidase activity	1/172	29/18368	0.238944	0.474819	0.439306	22846	1
GO:0032452	GO:0032452	histone demethylase activity	1/172	29/18368	0.238944	0.474819	0.439306	23135	1
GO:0046625	GO:0046625	sphingolipid binding	1/172	29/18368	0.238944	0.474819	0.439306	1901	1
GO:0140457	GO:0140457	protein demethylase activity	1/172	29/18368	0.238944	0.474819	0.439306	23135	1
GO:0005496	GO:0005496	steroid binding	2/172	100/18368	0.240677	0.474819	0.439306	79957/6095	2
GO:0022853	GO:0022853	active ion transmembrane transporter activity	4/172	267/18368	0.241158	0.474819	0.439306	6524/26266/64849/6553	4
GO:0005310	GO:0005310	dicarboxylic acid transmembrane transporter activity	1/172	30/18368	0.246082	0.476513	0.440874	64849	1
GO:0005343	GO:0005343	organic acid:sodium symporter activity	1/172	30/18368	0.246082	0.476513	0.440874	64849	1
GO:0033764	GO:0033764	steroid dehydrogenase activity, acting on the CH-OH group of donors, NAD or NADP as acceptor	1/172	30/18368	0.246082	0.476513	0.440874	51171	1
GO:0004497	GO:0004497	monooxygenase activity	2/172	102/18368	0.247606	0.476513	0.440874	10826/4842	2
GO:0016887	GO:0016887	ATP hydrolysis activity	4/172	272/18368	0.251308	0.476513	0.440874	165545/90990/148229/21	4
GO:0016878	GO:0016878	acid-thiol ligase activity	1/172	31/18368	0.253153	0.476513	0.440874	6296	1
GO:0042910	GO:0042910	xenobiotic transmembrane transporter activity	1/172	31/18368	0.253153	0.476513	0.440874	21	1
GO:0090482	GO:0090482	vitamin transmembrane transporter activity	1/172	31/18368	0.253153	0.476513	0.440874	83546	1
GO:0004620	GO:0004620	phospholipase activity	2/172	104/18368	0.254542	0.476513	0.440874	374569/8398	2
GO:0030414	GO:0030414	peptidase inhibitor activity	3/172	187/18368	0.255649	0.476513	0.440874	8996/89932/286204	3
GO:0001222	GO:0001222	transcription corepressor binding	1/172	32/18368	0.260158	0.476513	0.440874	6095	1
GO:0001223	GO:0001223	transcription coactivator binding	1/172	32/18368	0.260158	0.476513	0.440874	6095	1
GO:0050699	GO:0050699	WW domain binding	1/172	32/18368	0.260158	0.476513	0.440874	6340	1
GO:0071889	GO:0071889	14-3-3 protein binding	1/172	32/18368	0.260158	0.476513	0.440874	54541	1
GO:0008237	GO:0008237	metallopeptidase activity	3/172	190/18368	0.263206	0.476513	0.440874	79716/89932/22846	3
GO:0008236	GO:0008236	serine-type peptidase activity	3/172	191/18368	0.265731	0.476513	0.440874	3249/5126/2159	3
GO:0004623	GO:0004623	phospholipase A2 activity	1/172	33/18368	0.267098	0.476513	0.440874	8398	1
GO:0005251	GO:0005251	delayed rectifier potassium channel activity	1/172	33/18368	0.267098	0.476513	0.440874	3784	1
GO:0019239	GO:0019239	deaminase activity	1/172	33/18368	0.267098	0.476513	0.440874	105	1
GO:0031369	GO:0031369	translation initiation factor binding	1/172	33/18368	0.267098	0.476513	0.440874	3087	1
GO:0061135	GO:0061135	endopeptidase regulator activity	3/172	194/18368	0.273325	0.481991	0.445941	8996/89932/286204	3
GO:0016229	GO:0016229	steroid dehydrogenase activity	1/172	34/18368	0.273974	0.481991	0.445941	51171	1
GO:0045505	GO:0045505	dynein intermediate chain binding	1/172	34/18368	0.273974	0.481991	0.445941	144132	1
GO:0008047	GO:0008047	enzyme activator activity	2/172	110/18368	0.275366	0.482209	0.446143	10811/2979	2
GO:0015298	GO:0015298	solute:cation antiporter activity	1/172	35/18368	0.280785	0.487206	0.450767	6553	1
GO:0042887	GO:0042887	amide transmembrane transporter activity	1/172	35/18368	0.280785	0.487206	0.450767	64849	1
GO:0000217	GO:0000217	DNA secondary structure binding	1/172	36/18368	0.287532	0.4944	0.457422	3005	1
GO:0016814	GO:0016814	hydrolase activity, acting on carbon-nitrogen (but not peptide) bonds, in cyclic amidines	1/172	36/18368	0.287532	0.4944	0.457422	105	1
GO:0003774	GO:0003774	cytoskeletal motor activity	2/172	114/18368	0.289238	0.495092	0.458063	90990/144132	2
GO:0019213	GO:0019213	deacetylase activity	1/172	38/18368	0.30084	0.512641	0.4743	28992	1
GO:0032451	GO:0032451	demethylase activity	1/172	39/18368	0.3074	0.520881	0.481923	23135	1
GO:0140297	GO:0140297	DNA-binding transcription factor binding	5/172	394/18368	0.309779	0.520881	0.481923	3087/7161/9658/6911/4808	5
GO:0004177	GO:0004177	aminopeptidase activity	1/172	40/18368	0.3139	0.520881	0.481923	79716	1
GO:0015144	GO:0015144	carbohydrate transmembrane transporter activity	1/172	40/18368	0.3139	0.520881	0.481923	6524	1
GO:0031492	GO:0031492	nucleosomal DNA binding	1/172	40/18368	0.3139	0.520881	0.481923	3005	1
GO:0043028	GO:0043028	cysteine-type endopeptidase regulator activity involved in apoptotic process	1/172	40/18368	0.3139	0.520881	0.481923	8996	1
GO:0016877	GO:0016877	ligase activity, forming carbon-sulfur bonds	1/172	41/18368	0.320338	0.529255	0.48967	6296	1
GO:0008307	GO:0008307	structural constituent of muscle	1/172	42/18368	0.326717	0.535898	0.495817	89	1
GO:0016810	GO:0016810	hydrolase activity, acting on carbon-nitrogen (but not peptide) bonds	2/172	125/18368	0.32718	0.535898	0.495817	374569/105	2
GO:0051015	GO:0051015	actin filament binding	3/172	217/18368	0.33206	0.536245	0.496138	84940/89/6710	3
GO:0004180	GO:0004180	carboxypeptidase activity	1/172	43/18368	0.333036	0.536245	0.496138	22846	1
GO:0005246	GO:0005246	calcium channel regulator activity	1/172	43/18368	0.333036	0.536245	0.496138	784	1
GO:0016790	GO:0016790	thiolester hydrolase activity	1/172	43/18368	0.333036	0.536245	0.496138	8398	1
GO:0001784	GO:0001784	phosphotyrosine residue binding	1/172	44/18368	0.339296	0.541734	0.501216	3055	1
GO:0022839	GO:0022839	ion gated channel activity	1/172	44/18368	0.339296	0.541734	0.501216	41	1
GO:0016298	GO:0016298	lipase activity	2/172	129/18368	0.340856	0.541947	0.501414	374569/8398	2
GO:0016747	GO:0016747	acyltransferase activity, transferring groups other than amino-acyl groups	3/172	222/18368	0.344861	0.542518	0.501941	6296/374569/339983	3
GO:0004715	GO:0004715	non-membrane spanning protein tyrosine kinase activity	1/172	45/18368	0.345498	0.542518	0.501941	3055	1
GO:0005245	GO:0005245	voltage-gated calcium channel activity	1/172	45/18368	0.345498	0.542518	0.501941	784	1
GO:0140296	GO:0140296	general transcription initiation factor binding	1/172	46/18368	0.351642	0.549893	0.508765	3087	1
GO:0005044	GO:0005044	scavenger receptor activity	1/172	47/18368	0.357728	0.554844	0.513346	84695	1
GO:0035254	GO:0035254	glutamate receptor binding	1/172	47/18368	0.357728	0.554844	0.513346	80852	1
GO:0070888	GO:0070888	E-box binding	1/172	48/18368	0.363758	0.559628	0.517772	390992	1
GO:0120013	GO:0120013	lipid transfer activity	1/172	48/18368	0.363758	0.559628	0.517772	21	1
GO:0061134	GO:0061134	peptidase regulator activity	3/172	230/18368	0.365296	0.559728	0.517864	8996/89932/286204	3
GO:0032813	GO:0032813	tumor necrosis factor receptor superfamily binding	1/172	49/18368	0.369732	0.56313	0.521012	8996	1
GO:0020037	GO:0020037	heme binding	2/172	139/18368	0.374644	0.56313	0.521012	53905/4842	2
GO:0016799	GO:0016799	hydrolase activity, hydrolyzing N-glycosyl compounds	1/172	50/18368	0.375649	0.56313	0.521012	28992	1
GO:0030159	GO:0030159	signaling receptor complex adaptor activity	1/172	50/18368	0.375649	0.56313	0.521012	80852	1
GO:0140359	GO:0140359	ABC-type transporter activity	1/172	50/18368	0.375649	0.56313	0.521012	21	1
GO:0004175	GO:0004175	endopeptidase activity	5/172	430/18368	0.376408	0.56313	0.521012	260434/3249/5126/89932/2159	5
GO:0004601	GO:0004601	peroxidase activity	1/172	51/18368	0.381512	0.566307	0.523951	53905	1
GO:0051018	GO:0051018	protein kinase A binding	1/172	51/18368	0.381512	0.566307	0.523951	3784	1
GO:0004879	GO:0004879	nuclear receptor activity	1/172	52/18368	0.387319	0.570471	0.527804	6095	1
GO:0098531	GO:0098531	ligand-activated transcription factor activity	1/172	52/18368	0.387319	0.570471	0.527804	6095	1
GO:1901505	GO:1901505	carbohydrate derivative transmembrane transporter activity	1/172	53/18368	0.393073	0.574159	0.531217	6524	1
GO:0003779	GO:0003779	actin binding	5/172	441/18368	0.396856	0.574159	0.531217	84940/89/6710/25802/22846	5
GO:0015459	GO:0015459	potassium channel regulator activity	1/172	54/18368	0.398773	0.574159	0.531217	9196	1
GO:0008528	GO:0008528	G protein-coupled peptide receptor activity	2/172	147/18368	0.401166	0.574159	0.531217	7434/7433	2
GO:0005080	GO:0005080	protein kinase C binding	1/172	55/18368	0.404419	0.574159	0.531217	57710	1
GO:0016684	GO:0016684	oxidoreductase activity, acting on peroxide as acceptor	1/172	55/18368	0.404419	0.574159	0.531217	53905	1
GO:0030170	GO:0030170	pyridoxal phosphate binding	1/172	55/18368	0.404419	0.574159	0.531217	84680	1
GO:0019842	GO:0019842	vitamin binding	2/172	148/18368	0.404445	0.574159	0.531217	84680/54583	2
GO:0046906	GO:0046906	tetrapyrrole binding	2/172	149/18368	0.407715	0.574159	0.531217	53905/4842	2
GO:0004869	GO:0004869	cysteine-type endopeptidase inhibitor activity	1/172	56/18368	0.410013	0.574159	0.531217	8996	1
GO:0045309	GO:0045309	protein phosphorylated amino acid binding	1/172	56/18368	0.410013	0.574159	0.531217	3055	1
GO:0050840	GO:0050840	extracellular matrix binding	1/172	56/18368	0.410013	0.574159	0.531217	64094	1
GO:0070279	GO:0070279	vitamin B6 binding	1/172	56/18368	0.410013	0.574159	0.531217	84680	1
GO:0140677	GO:0140677	molecular function activator activity	2/172	150/18368	0.410977	0.574159	0.531217	10811/2979	2
GO:0005548	GO:0005548	phospholipid transporter activity	1/172	57/18368	0.415555	0.576704	0.533571	21	1
GO:0016746	GO:0016746	acyltransferase activity	3/172	250/18368	0.415834	0.576704	0.533571	6296/374569/339983	3
GO:0001653	GO:0001653	peptide receptor activity	2/172	153/18368	0.42071	0.581345	0.537864	7434/7433	2
GO:0005319	GO:0005319	lipid transporter activity	2/172	154/18368	0.423936	0.582032	0.5385	148229/21	2
GO:0150100	GO:0150100	RNA binding involved in posttranscriptional gene silencing	3/172	254/18368	0.425802	0.582032	0.5385	442895/407028/326340	3
GO:1903231	GO:1903231	mRNA binding involved in posttranscriptional gene silencing	3/172	254/18368	0.425802	0.582032	0.5385	442895/407028/326340	3
GO:0032934	GO:0032934	sterol binding	1/172	60/18368	0.431871	0.588211	0.544218	6095	1
GO:0016853	GO:0016853	isomerase activity	2/172	158/18368	0.436748	0.591243	0.547022	242/374887	2
GO:0005507	GO:0005507	copper ion binding	1/172	61/18368	0.437208	0.591243	0.547022	84695	1
GO:1990841	GO:1990841	promoter-specific chromatin binding	1/172	62/18368	0.442496	0.594901	0.550407	9960	1
GO:0005543	GO:0005543	phospholipid binding	5/172	466/18368	0.443045	0.594901	0.550407	3784/91683/4240/2159/27132	5
GO:0016836	GO:0016836	hydro-lyase activity	1/172	64/18368	0.452924	0.606024	0.560698	55268	1
GO:0030145	GO:0030145	manganese ion binding	1/172	65/18368	0.458064	0.610752	0.565073	79716	1
GO:0002039	GO:0002039	p53 binding	1/172	66/18368	0.463157	0.615384	0.569358	7161	1
GO:0008017	GO:0008017	microtubule binding	3/172	271/18368	0.467461	0.616789	0.570658	10297/90990/11076	3
GO:0030246	GO:0030246	carbohydrate binding	3/172	271/18368	0.467461	0.616789	0.570658	9563/90673/54583	3
GO:0008080	GO:0008080	N-acetyltransferase activity	1/172	68/18368	0.4732	0.622201	0.575665	339983	1
GO:0016811	GO:0016811	hydrolase activity, acting on carbon-nitrogen (but not peptide) bonds, in linear amides	1/172	71/18368	0.487916	0.637141	0.589488	374569	1
GO:0048029	GO:0048029	monosaccharide binding	1/172	71/18368	0.487916	0.637141	0.589488	54583	1
GO:0003678	GO:0003678	DNA helicase activity	1/172	72/18368	0.49273	0.639035	0.59124	165545	1
GO:0030276	GO:0030276	clathrin binding	1/172	72/18368	0.49273	0.639035	0.59124	91683	1
GO:0035064	GO:0035064	methylated histone binding	1/172	73/18368	0.497499	0.640846	0.592915	26013	1
GO:0140034	GO:0140034	methylation-dependent protein binding	1/172	73/18368	0.497499	0.640846	0.592915	26013	1
GO:0003725	GO:0003725	double-stranded RNA binding	1/172	74/18368	0.502223	0.642575	0.594515	105	1
GO:0019905	GO:0019905	syntaxin binding	1/172	74/18368	0.502223	0.642575	0.594515	91683	1
GO:0038024	GO:0038024	cargo receptor activity	1/172	77/18368	0.516132	0.65734	0.608176	84695	1
GO:0033218	GO:0033218	amide binding	4/172	400/18368	0.517744	0.65734	0.608176	7434/79777/2902/7433	4
GO:0001221	GO:0001221	transcription coregulator binding	1/172	78/18368	0.520682	0.65734	0.608176	6095	1
GO:0030971	GO:0030971	receptor tyrosine kinase binding	1/172	78/18368	0.520682	0.65734	0.608176	11223	1
GO:0016835	GO:0016835	carbon-oxygen lyase activity	1/172	79/18368	0.52519	0.660835	0.61141	55268	1
GO:0008234	GO:0008234	cysteine-type peptidase activity	2/172	190/18368	0.533249	0.667599	0.617667	260434/9960	2
GO:0035591	GO:0035591	signaling adaptor activity	1/172	81/18368	0.534079	0.667599	0.617667	80852	1
GO:0005546	GO:0005546	phosphatidylinositol-4,5-bisphosphate binding	1/172	82/18368	0.538461	0.67087	0.620694	3784	1
GO:0001540	GO:0001540	amyloid-beta binding	1/172	84/18368	0.547103	0.677196	0.626547	2902	1
GO:0030165	GO:0030165	PDZ domain binding	1/172	84/18368	0.547103	0.677196	0.626547	3761	1
GO:0016829	GO:0016829	lyase activity	2/172	196/18368	0.550058	0.678052	0.627339	242/55268	2
GO:0050660	GO:0050660	flavin adenine dinucleotide binding	1/172	85/18368	0.551364	0.678052	0.627339	4842	1
GO:0016209	GO:0016209	antioxidant activity	1/172	86/18368	0.555584	0.681039	0.630102	53905	1
GO:0003727	GO:0003727	single-stranded RNA binding	1/172	87/18368	0.559765	0.682436	0.631395	105	1
GO:0016651	GO:0016651	oxidoreductase activity, acting on NAD(P)H	1/172	88/18368	0.563907	0.682436	0.631395	53905	1
GO:0048306	GO:0048306	calcium-dependent protein binding	1/172	88/18368	0.563907	0.682436	0.631395	4842	1
GO:0051219	GO:0051219	phosphoprotein binding	1/172	88/18368	0.563907	0.682436	0.631395	3055	1
GO:0015297	GO:0015297	antiporter activity	1/172	89/18368	0.568011	0.685219	0.63397	6553	1
GO:0016407	GO:0016407	acetyltransferase activity	1/172	91/18368	0.576102	0.692781	0.640967	339983	1
GO:0042277	GO:0042277	peptide binding	3/172	321/18368	0.581159	0.696657	0.644553	7434/2902/7433	3
GO:0016410	GO:0016410	N-acyltransferase activity	1/172	94/18368	0.587958	0.702592	0.650043	339983	1
GO:0046982	GO:0046982	protein heterodimerization activity	3/172	328/18368	0.595826	0.709761	0.656677	150/51085/22882	3
GO:0004896	GO:0004896	cytokine receptor activity	1/172	97/18368	0.599485	0.711888	0.658644	3563	1
GO:0004867	GO:0004867	serine-type endopeptidase inhibitor activity	1/172	98/18368	0.603255	0.714134	0.660722	89932	1
GO:0000287	GO:0000287	magnesium ion binding	2/172	221/18368	0.615469	0.72633	0.672006	148229/11076	2
GO:0005200	GO:0005200	structural constituent of cytoskeleton	1/172	103/18368	0.621584	0.731275	0.676582	6710	1
GO:1990782	GO:1990782	protein tyrosine kinase binding	1/172	105/18368	0.628678	0.737338	0.682191	11223	1
GO:0005096	GO:0005096	GTPase activator activity	4/172	462/18368	0.631662	0.738559	0.68332	353149/115557/119016/84253	4
GO:0051087	GO:0051087	chaperone binding	1/172	107/18368	0.635639	0.738663	0.683417	374407	1
GO:1902936	GO:1902936	phosphatidylinositol bisphosphate binding	1/172	107/18368	0.635639	0.738663	0.683417	3784	1
GO:0042626	GO:0042626	ATPase-coupled transmembrane transporter activity	1/172	109/18368	0.642471	0.744326	0.688656	21	1
GO:0000149	GO:0000149	SNARE binding	1/172	110/18368	0.645839	0.745277	0.689536	91683	1
GO:0004222	GO:0004222	metalloendopeptidase activity	1/172	111/18368	0.649175	0.745277	0.689536	89932	1
GO:0008094	GO:0008094	ATP-dependent activity, acting on DNA	1/172	111/18368	0.649175	0.745277	0.689536	165545	1
GO:0004843	GO:0004843	thiol-dependent deubiquitinase	1/172	113/18368	0.655754	0.750562	0.694426	9960	1
GO:0101005	GO:0101005	deubiquitinase activity	1/172	114/18368	0.658998	0.75201	0.695765	9960	1
GO:0042393	GO:0042393	histone binding	2/172	244/18368	0.669031	0.760863	0.703956	26013/9960	2
GO:0030695	GO:0030695	GTPase regulator activity	4/172	488/18368	0.674018	0.760863	0.703956	353149/115557/119016/84253	4
GO:0060589	GO:0060589	nucleoside-triphosphatase regulator activity	4/172	488/18368	0.674018	0.760863	0.703956	353149/115557/119016/84253	4
GO:0004197	GO:0004197	cysteine-type endopeptidase activity	1/172	119/18368	0.674765	0.760863	0.703956	260434	1
GO:0005179	GO:0005179	hormone activity	1/172	122/18368	0.683876	0.766093	0.708796	6781	1
GO:0051082	GO:0051082	unfolded protein binding	1/172	122/18368	0.683876	0.766093	0.708796	374407	1
GO:0015631	GO:0015631	tubulin binding	3/172	375/18368	0.685452	0.766093	0.708796	10297/90990/11076	3
GO:0004714	GO:0004714	transmembrane receptor protein tyrosine kinase activity	1/172	124/18368	0.689808	0.768701	0.711208	3055	1
GO:0019783	GO:0019783	ubiquitin-like protein-specific protease activity	1/172	125/18368	0.692732	0.769702	0.712135	9960	1
GO:0008242	GO:0008242	omega peptidase activity	1/172	126/18368	0.695629	0.770668	0.713028	9960	1
GO:0015078	GO:0015078	proton transmembrane transporter activity	1/172	130/18368	0.706948	0.780931	0.722523	6553	1
GO:1901681	GO:1901681	sulfur compound binding	2/172	265/18368	0.712553	0.784841	0.726141	79777/64094	2
GO:0002020	GO:0002020	protease binding	1/172	135/18368	0.72051	0.791312	0.732128	8996	1
GO:0004713	GO:0004713	protein tyrosine kinase activity	1/172	136/18368	0.723147	0.791918	0.732689	3055	1
GO:0019955	GO:0019955	cytokine binding	1/172	139/18368	0.730909	0.798119	0.738426	3563	1
GO:0008194	GO:0008194	UDP-glycosyltransferase activity	1/172	143/18368	0.740923	0.80443	0.744265	84752	1
GO:0019199	GO:0019199	transmembrane receptor protein kinase activity	1/172	143/18368	0.740923	0.80443	0.744265	3055	1
GO:0140375	GO:0140375	immune receptor activity	1/172	144/18368	0.743368	0.804786	0.744594	3563	1
GO:0001664	GO:0001664	G protein-coupled receptor binding	2/172	295/18368	0.766365	0.826741	0.764907	1901/150	2
GO:0030674	GO:0030674	protein-macromolecule adaptor activity	2/172	296/18368	0.767999	0.826741	0.764907	6676/80852	2
GO:0004386	GO:0004386	helicase activity	1/172	156/18368	0.770979	0.827268	0.765394	165545	1
GO:0061629	GO:0061629	RNA polymerase II-specific DNA-binding transcription factor binding	2/172	299/18368	0.772842	0.827268	0.765394	6911/4808	2
GO:0140030	GO:0140030	modification-dependent protein binding	1/172	160/18368	0.77951	0.832061	0.769829	26013	1
GO:0016874	GO:0016874	ligase activity	1/172	165/18368	0.78973	0.84037	0.777517	6296	1
GO:0008201	GO:0008201	heparin binding	1/172	166/18368	0.791717	0.84037	0.777517	64094	1
GO:0005201	GO:0005201	extracellular matrix structural constituent	1/172	172/18368	0.803252	0.849425	0.785895	4240	1
GO:1901981	GO:1901981	phosphatidylinositol phosphate binding	1/172	173/18368	0.805112	0.849425	0.785895	3784	1
GO:0004721	GO:0004721	phosphoprotein phosphatase activity	1/172	174/18368	0.806954	0.849425	0.785895	90673	1
GO:0015399	GO:0015399	primary active transmembrane transporter activity	1/172	181/18368	0.819374	0.860117	0.795787	21	1
GO:0003924	GO:0003924	GTPase activity	2/172	337/18368	0.826958	0.865686	0.800939	25837/11076	2
GO:0016758	GO:0016758	hexosyltransferase activity	1/172	197/18368	0.84486	0.881997	0.81603	84752	1
GO:0060090	GO:0060090	molecular adaptor activity	2/172	369/18368	0.863267	0.898744	0.831525	6676/80852	2
GO:0005085	GO:0005085	guanyl-nucleotide exchange factor activity	1/172	223/18368	0.878868	0.912486	0.844239	115557	1
GO:0140097	GO:0140097	catalytic activity, acting on DNA	1/172	229/18368	0.885598	0.915596	0.847116	165545	1
GO:0005539	GO:0005539	glycosaminoglycan binding	1/172	230/18368	0.886682	0.915596	0.847116	64094	1
GO:0031267	GO:0031267	small GTPase binding	1/172	259/18368	0.914059	0.941307	0.870905	10811	1
GO:0016757	GO:0016757	glycosyltransferase activity	1/172	270/18368	0.922625	0.943218	0.872673	84752	1
GO:0005126	GO:0005126	cytokine receptor binding	1/172	271/18368	0.923361	0.943218	0.872673	8996	1
GO:0035091	GO:0035091	phosphatidylinositol binding	1/172	271/18368	0.923361	0.943218	0.872673	3784	1
GO:0016791	GO:0016791	phosphatase activity	1/172	275/18368	0.926233	0.943616	0.873041	90673	1
GO:0051020	GO:0051020	GTPase binding	1/172	291/18368	0.936692	0.951719	0.880538	10811	1
GO:0042578	GO:0042578	phosphoric ester hydrolase activity	1/172	366/18368	0.969139	0.982061	0.90861	90673	1
GO:0005525	GO:0005525	GTP binding	1/172	377/18368	0.972232	0.982479	0.908997	25837	1
GO:0019001	GO:0019001	guanyl nucleotide binding	1/172	398/18368	0.977308	0.982479	0.908997	25837	1
GO:0032561	GO:0032561	guanyl ribonucleotide binding	1/172	398/18368	0.977308	0.982479	0.908997	25837	1
GO:0048018	GO:0048018	receptor ligand activity	1/172	487/18368	0.990379	0.991095	0.916969	6781	1
GO:0030546	GO:0030546	signaling receptor activator activity	1/172	495/18368	0.991095	0.991095	0.916969	6781	1

## Sheet: hESC_DF2-KO_vs_H1_upDEG_4FC_GOt
	ID	Description	GeneRatio	BgRatio	pvalue	p.adjust	qvalue	geneID	Count
GO:0046982	GO:0046982	protein heterodimerization activity	14/113	328/18368	1.42005524280144e-08	4.0329568895561e-06	3.76688338090488e-06	857/10017/8339/3017/7099/8334/8355/8365/8353/8970/8351/85236/54145/440686	14
GO:0005125	GO:0005125	cytokine activity	9/113	235/18368	1.48320544957729e-05	0.00210615	0.0019672	3084/10637/3624/9244/6696/9350/7473/26585/284415	9
GO:0048018	GO:0048018	receptor ligand activity	11/113	487/18368	0.000207277	0.0169301	0.0158131	3084/51083/7425/10637/3624/9244/6696/9350/7473/26585/284415	11
GO:0030546	GO:0030546	signaling receptor activator activity	11/113	495/18368	0.000238451	0.0169301	0.0158131	3084/51083/7425/10637/3624/9244/6696/9350/7473/26585/284415	11
GO:0005212	GO:0005212	structural constituent of eye lens	3/113	23/18368	0.00036704	0.0208479	0.0194724	1421/1410/3316	3
GO:0001530	GO:0001530	lipopolysaccharide binding	3/113	33/18368	0.00108129	0.0511809	0.0478043	4057/7099/8970	3
GO:0002020	GO:0002020	protease binding	5/113	135/18368	0.00148166	0.0601132	0.0561472	7078/6318/199713/10017/5054	5
GO:0089720	GO:0089720	caspase binding	2/113	12/18368	0.00237817	0.0844251	0.0788552	199713/10017	2
GO:0004859	GO:0004859	phospholipase inhibitor activity	2/113	13/18368	0.0027993	0.0851412	0.079524	306/301	2
GO:0061134	GO:0061134	peptidase regulator activity	6/113	230/18368	0.00299793	0.0851412	0.079524	7078/6318/4057/199713/857/5054	6
GO:0036122	GO:0036122	BMP binding	2/113	16/18368	0.00425505	0.109858	0.10261	9350/26585	2
GO:0004866	GO:0004866	endopeptidase inhibitor activity	5/113	180/18368	0.00511917	0.117573	0.109816	7078/6318/4057/199713/5054	5
GO:0055102	GO:0055102	lipase inhibitor activity	2/113	18/18368	0.00538186	0.117573	0.109816	306/301	2
GO:0030414	GO:0030414	peptidase inhibitor activity	5/113	187/18368	0.00600233	0.121762	0.113728	7078/6318/4057/199713/5054	5
GO:0030296	GO:0030296	protein tyrosine kinase activator activity	2/113	20/18368	0.00663002	0.124034	0.115851	3084/26585	2
GO:0061135	GO:0061135	endopeptidase regulator activity	5/113	194/18368	0.00698783	0.124034	0.115851	7078/6318/4057/199713/5054	5
GO:0019955	GO:0019955	cytokine binding	4/113	139/18368	0.010712	0.178954	0.167148	9244/199713/9350/26585	4
GO:0005184	GO:0005184	neuropeptide hormone activity	2/113	30/18368	0.0145849	0.225113	0.210261	51083/7425	2
GO:0001540	GO:0001540	amyloid-beta binding	3/113	84/18368	0.0150604	0.225113	0.210261	2890/7099/1410	3
GO:0048306	GO:0048306	calcium-dependent protein binding	3/113	88/18368	0.017042	0.241729	0.225781	306/6277/301	3
GO:0008083	GO:0008083	growth factor activity	4/113	162/18368	0.0178743	0.241729	0.225781	3084/7425/10637/3624	4
GO:0030295	GO:0030295	protein kinase activator activity	3/113	101/18368	0.0244451	0.315564	0.294745	3084/4057/26585	3
GO:0019209	GO:0019209	kinase activator activity	3/113	107/18368	0.0283601	0.350185	0.327082	3084/4057/26585	3
GO:1904315	GO:1904315	transmitter-gated ion channel activity involved in regulation of postsynaptic membrane potential	2/113	44/18368	0.0300026	0.35503	0.331607	2890/55584	2
GO:0008188	GO:0008188	neuropeptide receptor activity	2/113	45/18368	0.0312741	0.355273	0.331834	51083/10888	2
GO:0099094	GO:0099094	ligand-gated cation channel activity	3/113	113/18368	0.0325884	0.355965	0.33248	2890/7226/55584	3
GO:0099529	GO:0099529	neurotransmitter receptor activity involved in regulation of postsynaptic membrane potential	2/113	47/18368	0.0338798	0.356365	0.332854	2890/55584	2
GO:0005262	GO:0005262	calcium channel activity	3/113	119/18368	0.0371273	0.3655	0.341386	7226/55584/1268	3
GO:0019887	GO:0019887	protein kinase regulator activity	4/113	204/18368	0.0373221	0.3655	0.341386	3084/4057/5570/26585	4
GO:0005179	GO:0005179	hormone activity	3/113	122/18368	0.0395121	0.369563	0.345181	51083/7425/3624	3
GO:0005544	GO:0005544	calcium-dependent phospholipid binding	2/113	54/18368	0.0436277	0.369563	0.345181	306/301	2
GO:0140678	GO:0140678	molecular function inhibitor activity	3/113	128/18368	0.0445098	0.369563	0.345181	306/857/301	3
GO:0015085	GO:0015085	calcium ion transmembrane transporter activity	3/113	135/18368	0.0507185	0.369563	0.345181	7226/55584/1268	3
GO:0022824	GO:0022824	transmitter-gated ion channel activity	2/113	60/18368	0.0527048	0.369563	0.345181	2890/55584	2
GO:0022835	GO:0022835	transmitter-gated channel activity	2/113	60/18368	0.0527048	0.369563	0.345181	2890/55584	2
GO:0019207	GO:0019207	kinase regulator activity	4/113	233/18368	0.0558289	0.369563	0.345181	3084/4057/5570/26585	4
GO:0098960	GO:0098960	postsynaptic neurotransmitter receptor activity	2/113	62/18368	0.0558676	0.369563	0.345181	2890/55584	2
GO:0005261	GO:0005261	cation channel activity	5/113	335/18368	0.0560391	0.369563	0.345181	3754/2890/7226/55584/1268	5
GO:0019838	GO:0019838	growth factor binding	3/113	141/18368	0.0563575	0.369563	0.345181	199713/3490/9982	3
GO:0015276	GO:0015276	ligand-gated ion channel activity	3/113	143/18368	0.058301	0.369563	0.345181	2890/7226/55584	3
GO:0022834	GO:0022834	ligand-gated channel activity	3/113	143/18368	0.058301	0.369563	0.345181	2890/7226/55584	3
GO:0022836	GO:0022836	gated channel activity	5/113	340/18368	0.0589699	0.369563	0.345181	3754/2890/7226/55584/1268	5
GO:0005178	GO:0005178	integrin binding	3/113	144/18368	0.0592846	0.369563	0.345181	3084/6696/3936	3
GO:0004983	GO:0004983	neuropeptide Y receptor activity	1/113	10/18368	0.0598588	0.369563	0.345181	10888	1
GO:0005384	GO:0005384	manganese ion transmembrane transporter activity	1/113	10/18368	0.0598588	0.369563	0.345181	7226	1
GO:0016595	GO:0016595	glutamate binding	1/113	10/18368	0.0598588	0.369563	0.345181	2572	1
GO:0008528	GO:0008528	G protein-coupled peptide receptor activity	3/113	147/18368	0.0622821	0.376343	0.351514	51083/10888/187	3
GO:0008603	GO:0008603	cAMP-dependent protein kinase regulator activity	1/113	11/18368	0.0656457	0.380477	0.355375	5570	1
GO:0070697	GO:0070697	activin receptor binding	1/113	11/18368	0.0656457	0.380477	0.355375	3624	1
GO:0001653	GO:0001653	peptide receptor activity	3/113	153/18368	0.0684848	0.385066	0.359662	51083/10888/187	3
GO:0004857	GO:0004857	enzyme inhibitor activity	2/113	70/18368	0.0691492	0.385066	0.359662	306/301	2
GO:0005230	GO:0005230	extracellular ligand-gated ion channel activity	2/113	73/18368	0.0743722	0.406187	0.379388	2890/55584	2
GO:0004865	GO:0004865	protein serine/threonine phosphatase inhibitor activity	1/113	13/18368	0.0771138	0.412525	0.385308	10842	1
GO:0005172	GO:0005172	vascular endothelial growth factor receptor binding	1/113	14/18368	0.0827954	0.412525	0.385308	26585	1
GO:0015562	GO:0015562	efflux transmembrane transporter activity	1/113	14/18368	0.0827954	0.412525	0.385308	6582	1
GO:0044548	GO:0044548	S100 protein binding	1/113	14/18368	0.0827954	0.412525	0.385308	6277	1
GO:0140666	GO:0140666	annealing activity	1/113	14/18368	0.0827954	0.412525	0.385308	301	1
GO:0050998	GO:0050998	nitric-oxide synthase binding	1/113	15/18368	0.0884424	0.417369	0.389833	857	1
GO:0005523	GO:0005523	tropomyosin binding	1/113	16/18368	0.0940549	0.417369	0.389833	6277	1
GO:0008191	GO:0008191	metalloendopeptidase inhibitor activity	1/113	16/18368	0.0940549	0.417369	0.389833	7078	1
GO:0022848	GO:0022848	acetylcholine-gated cation-selective channel activity	1/113	16/18368	0.0940549	0.417369	0.389833	55584	1
GO:0035497	GO:0035497	cAMP response element binding	1/113	16/18368	0.0940549	0.417369	0.389833	9586	1
GO:0050135	GO:0050135	NAD(P)+ nucleosidase activity	1/113	16/18368	0.0940549	0.417369	0.389833	7099	1
GO:0061809	GO:0061809	NAD+ nucleotidase, cyclic ADP-ribose generating	1/113	16/18368	0.0940549	0.417369	0.389833	7099	1
GO:0015174	GO:0015174	basic amino acid transmembrane transporter activity	1/113	17/18368	0.0996331	0.428724	0.400439	6582	1
GO:0015278	GO:0015278	calcium-release channel activity	1/113	17/18368	0.0996331	0.428724	0.400439	7226	1
GO:0016755	GO:0016755	aminoacyltransferase activity	1/113	18/18368	0.105177	0.43927	0.410289	7047	1
GO:0098641	GO:0098641	cadherin binding involved in cell-cell adhesion	1/113	18/18368	0.105177	0.43927	0.410289	301	1
GO:0004970	GO:0004970	ionotropic glutamate receptor activity	1/113	19/18368	0.110688	0.449076	0.419448	2890	1
GO:0005326	GO:0005326	neurotransmitter transmembrane transporter activity	1/113	19/18368	0.110688	0.449076	0.419448	6582	1
GO:0003841	GO:0003841	1-acylglycerol-3-phosphate O-acyltransferase activity	1/113	21/18368	0.121608	0.475191	0.443841	84803	1
GO:0004867	GO:0004867	serine-type endopeptidase inhibitor activity	2/113	98/18368	0.122092	0.475191	0.443841	6318/5054	2
GO:0005216	GO:0005216	ion channel activity	5/113	432/18368	0.127898	0.475191	0.443841	3754/2890/7226/55584/1268	5
GO:0031490	GO:0031490	chromatin DNA binding	2/113	103/18368	0.132367	0.475191	0.443841	7404/3006	2
GO:0017134	GO:0017134	fibroblast growth factor binding	1/113	23/18368	0.132395	0.475191	0.443841	9982	1
GO:0042171	GO:0042171	lysophosphatidic acid acyltransferase activity	1/113	23/18368	0.132395	0.475191	0.443841	84803	1
GO:0070412	GO:0070412	R-SMAD binding	1/113	23/18368	0.132395	0.475191	0.443841	93649	1
GO:0071617	GO:0071617	lysophospholipid acyltransferase activity	1/113	23/18368	0.132395	0.475191	0.443841	84803	1
GO:0140103	GO:0140103	catalytic activity, acting on a glycoprotein	1/113	23/18368	0.132395	0.475191	0.443841	51301	1
GO:0042277	GO:0042277	peptide binding	4/113	321/18368	0.136161	0.475191	0.443841	2890/3624/7099/1410	4
GO:0070696	GO:0070696	transmembrane receptor protein serine/threonine kinase binding	1/113	24/18368	0.137739	0.475191	0.443841	3624	1
GO:0005160	GO:0005160	transforming growth factor beta receptor binding	1/113	25/18368	0.143051	0.475191	0.443841	10637	1
GO:0035035	GO:0035035	histone acetyltransferase binding	1/113	25/18368	0.143051	0.475191	0.443841	93649	1
GO:0038187	GO:0038187	pattern recognition receptor activity	1/113	26/18368	0.14833	0.475191	0.443841	7099	1
GO:0099604	GO:0099604	ligand-gated calcium channel activity	1/113	26/18368	0.14833	0.475191	0.443841	7226	1
GO:0045296	GO:0045296	cadherin binding	4/113	332/18368	0.148442	0.475191	0.443841	8355/8353/8351/301	4
GO:0030594	GO:0030594	neurotransmitter receptor activity	2/113	111/18368	0.149194	0.475191	0.443841	2890/55584	2
GO:0001671	GO:0001671	ATPase activator activity	1/113	27/18368	0.153577	0.475191	0.443841	29103	1
GO:0008066	GO:0008066	glutamate receptor activity	1/113	27/18368	0.153577	0.475191	0.443841	2890	1
GO:0045499	GO:0045499	chemorepellent activity	1/113	27/18368	0.153577	0.475191	0.443841	3084	1
GO:0003953	GO:0003953	NAD+ nucleosidase activity	1/113	28/18368	0.158791	0.475191	0.443841	7099	1
GO:0015101	GO:0015101	organic cation transmembrane transporter activity	1/113	28/18368	0.158791	0.475191	0.443841	6582	1
GO:0004181	GO:0004181	metallocarboxypeptidase activity	1/113	29/18368	0.163974	0.475191	0.443841	1368	1
GO:0005231	GO:0005231	excitatory extracellular ligand-gated ion channel activity	1/113	29/18368	0.163974	0.475191	0.443841	55584	1
GO:0005520	GO:0005520	insulin-like growth factor binding	1/113	29/18368	0.163974	0.475191	0.443841	3490	1
GO:0032452	GO:0032452	histone demethylase activity	1/113	29/18368	0.163974	0.475191	0.443841	7404	1
GO:0033612	GO:0033612	receptor serine/threonine kinase binding	1/113	29/18368	0.163974	0.475191	0.443841	3624	1
GO:0140457	GO:0140457	protein demethylase activity	1/113	29/18368	0.163974	0.475191	0.443841	7404	1
GO:0005217	GO:0005217	intracellular ligand-gated ion channel activity	1/113	30/18368	0.169126	0.478028	0.44649	7226	1
GO:0051082	GO:0051082	unfolded protein binding	2/113	122/18368	0.172972	0.478028	0.44649	55466/1410	2
GO:0015267	GO:0015267	channel activity	5/113	480/18368	0.174029	0.478028	0.44649	3754/2890/7226/55584/1268	5
GO:0016411	GO:0016411	acylglycerol O-acyltransferase activity	1/113	31/18368	0.174246	0.478028	0.44649	84803	1
GO:0042910	GO:0042910	xenobiotic transmembrane transporter activity	1/113	31/18368	0.174246	0.478028	0.44649	6582	1
GO:0022803	GO:0022803	passive transmembrane transporter activity	5/113	481/18368	0.175052	0.478028	0.44649	3754/2890/7226/55584/1268	5
GO:0050699	GO:0050699	WW domain binding	1/113	32/18368	0.179334	0.485057	0.453055	340543	1
GO:0008200	GO:0008200	ion channel inhibitor activity	1/113	33/18368	0.184392	0.493531	0.46097	857	1
GO:0016248	GO:0016248	channel inhibitor activity	1/113	34/18368	0.189419	0.493531	0.46097	857	1
GO:0016831	GO:0016831	carboxy-lyase activity	1/113	34/18368	0.189419	0.493531	0.46097	2572	1
GO:0030291	GO:0030291	protein serine/threonine kinase inhibitor activity	1/113	34/18368	0.189419	0.493531	0.46097	5570	1
GO:0042805	GO:0042805	actinin binding	1/113	36/18368	0.19938	0.504569	0.47128	1465	1
GO:0016746	GO:0016746	acyltransferase activity	3/113	250/18368	0.199563	0.504569	0.47128	10/84803/7047	3
GO:0005109	GO:0005109	frizzled binding	1/113	37/18368	0.204315	0.504569	0.47128	7473	1
GO:0043531	GO:0043531	ADP binding	1/113	37/18368	0.204315	0.504569	0.47128	58	1
GO:0046915	GO:0046915	transition metal ion transmembrane transporter activity	1/113	37/18368	0.204315	0.504569	0.47128	7226	1
GO:0071855	GO:0071855	neuropeptide receptor binding	1/113	37/18368	0.204315	0.504569	0.47128	51083	1
GO:0005504	GO:0005504	fatty acid binding	1/113	39/18368	0.214095	0.511646	0.477891	174	1
GO:0032451	GO:0032451	demethylase activity	1/113	39/18368	0.214095	0.511646	0.477891	7404	1
GO:0003925	GO:0003925	G protein activity	1/113	40/18368	0.21894	0.511646	0.477891	3266	1
GO:0031492	GO:0031492	nucleosomal DNA binding	1/113	40/18368	0.21894	0.511646	0.477891	3006	1
GO:0042169	GO:0042169	SH2 domain binding	1/113	40/18368	0.21894	0.511646	0.477891	55824	1
GO:0008194	GO:0008194	UDP-glycosyltransferase activity	2/113	143/18368	0.219792	0.511646	0.477891	3037/51301	2
GO:0022843	GO:0022843	voltage-gated cation channel activity	2/113	143/18368	0.219792	0.511646	0.477891	3754/1268	2
GO:0008307	GO:0008307	structural constituent of muscle	1/113	42/18368	0.228542	0.517632	0.483481	1465	1
GO:0033218	GO:0033218	amide binding	4/113	400/18368	0.232432	0.517632	0.483481	2890/3624/7099/1410	4
GO:0005126	GO:0005126	cytokine receptor binding	3/113	271/18368	0.233201	0.517632	0.483481	10637/9244/26585	3
GO:0004180	GO:0004180	carboxypeptidase activity	1/113	43/18368	0.233299	0.517632	0.483481	1368	1
GO:0016504	GO:0016504	peptidase activator activity	1/113	43/18368	0.233299	0.517632	0.483481	857	1
GO:0030544	GO:0030544	Hsp70 protein binding	1/113	43/18368	0.233299	0.517632	0.483481	55466	1
GO:0140677	GO:0140677	molecular function activator activity	2/113	150/18368	0.235653	0.518803	0.484575	3316/29103	2
GO:0008375	GO:0008375	acetylglucosaminyltransferase activity	1/113	44/18368	0.238027	0.519996	0.48569	51301	1
GO:0005245	GO:0005245	voltage-gated calcium channel activity	1/113	45/18368	0.242725	0.523824	0.489265	1268	1
GO:0004864	GO:0004864	protein phosphatase inhibitor activity	1/113	46/18368	0.247396	0.523824	0.489265	10842	1
GO:0005272	GO:0005272	sodium channel activity	1/113	46/18368	0.247396	0.523824	0.489265	7226	1
GO:0061980	GO:0061980	regulatory RNA binding	1/113	46/18368	0.247396	0.523824	0.489265	55124	1
GO:0004386	GO:0004386	helicase activity	2/113	156/18368	0.249302	0.523824	0.489265	91646/301	2
GO:0019212	GO:0019212	phosphatase inhibitor activity	1/113	49/18368	0.261236	0.523824	0.489265	10842	1
GO:0043539	GO:0043539	protein serine/threonine kinase activator activity	1/113	49/18368	0.261236	0.523824	0.489265	4057	1
GO:0098632	GO:0098632	cell-cell adhesion mediator activity	1/113	49/18368	0.261236	0.523824	0.489265	301	1
GO:0015485	GO:0015485	cholesterol binding	1/113	50/18368	0.265793	0.523824	0.489265	857	1
GO:0015932	GO:0015932	nucleobase-containing compound transmembrane transporter activity	1/113	50/18368	0.265793	0.523824	0.489265	6582	1
GO:0016799	GO:0016799	hydrolase activity, hydrolyzing N-glycosyl compounds	1/113	50/18368	0.265793	0.523824	0.489265	7099	1
GO:0008201	GO:0008201	heparin binding	2/113	166/18368	0.272097	0.523824	0.489265	4057/9982	2
GO:0046873	GO:0046873	metal ion transmembrane transporter activity	4/113	430/18368	0.272705	0.523824	0.489265	3754/7226/55584/1268	4
GO:0001664	GO:0001664	G protein-coupled receptor binding	3/113	295/18368	0.272777	0.523824	0.489265	51083/7473/132112	3
GO:0004879	GO:0004879	nuclear receptor activity	1/113	52/18368	0.274823	0.523824	0.489265	8856	1
GO:0016597	GO:0016597	amino acid binding	1/113	52/18368	0.274823	0.523824	0.489265	2572	1
GO:0016830	GO:0016830	carbon-carbon lyase activity	1/113	52/18368	0.274823	0.523824	0.489265	2572	1
GO:0017046	GO:0017046	peptide hormone binding	1/113	52/18368	0.274823	0.523824	0.489265	3624	1
GO:0098531	GO:0098531	ligand-activated transcription factor activity	1/113	52/18368	0.274823	0.523824	0.489265	8856	1
GO:1901505	GO:1901505	carbohydrate derivative transmembrane transporter activity	1/113	53/18368	0.279297	0.526688	0.49194	6582	1
GO:0008374	GO:0008374	O-acyltransferase activity	1/113	54/18368	0.283744	0.526688	0.49194	84803	1
GO:0015459	GO:0015459	potassium channel regulator activity	1/113	54/18368	0.283744	0.526688	0.49194	857	1
GO:0016706	GO:0016706	2-oxoglutarate-dependent dioxygenase activity	1/113	54/18368	0.283744	0.526688	0.49194	7404	1
GO:0030170	GO:0030170	pyridoxal phosphate binding	1/113	55/18368	0.288163	0.529209	0.494295	2572	1
GO:0004869	GO:0004869	cysteine-type endopeptidase inhibitor activity	1/113	56/18368	0.292556	0.529209	0.494295	4057	1
GO:0050840	GO:0050840	extracellular matrix binding	1/113	56/18368	0.292556	0.529209	0.494295	6696	1
GO:0070279	GO:0070279	vitamin B6 binding	1/113	56/18368	0.292556	0.529209	0.494295	2572	1
GO:0031406	GO:0031406	carboxylic acid binding	2/113	176/18368	0.294877	0.530032	0.495063	174/2572	2
GO:0098631	GO:0098631	cell adhesion mediator activity	1/113	59/18368	0.305572	0.545802	0.509793	301	1
GO:0032934	GO:0032934	sterol binding	1/113	60/18368	0.309858	0.549998	0.513712	857	1
GO:0015179	GO:0015179	L-amino acid transmembrane transporter activity	1/113	61/18368	0.314118	0.554096	0.51754	6582	1
GO:0016758	GO:0016758	hexosyltransferase activity	2/113	197/18368	0.342321	0.595878	0.556565	3037/51301	2
GO:0008080	GO:0008080	N-acetyltransferase activity	1/113	68/18368	0.343215	0.595878	0.556565	10	1
GO:0004521	GO:0004521	endoribonuclease activity	1/113	69/18368	0.34727	0.595878	0.556565	55124	1
GO:0005244	GO:0005244	voltage-gated ion channel activity	2/113	201/18368	0.351258	0.595878	0.556565	3754/1268	2
GO:0022832	GO:0022832	voltage-gated channel activity	2/113	201/18368	0.351258	0.595878	0.556565	3754/1268	2
GO:0004860	GO:0004860	protein kinase inhibitor activity	1/113	70/18368	0.351301	0.595878	0.556565	5570	1
GO:0031491	GO:0031491	nucleosome binding	1/113	71/18368	0.355307	0.595878	0.556565	3006	1
GO:0003678	GO:0003678	DNA helicase activity	1/113	72/18368	0.359288	0.595878	0.556565	301	1
GO:0008235	GO:0008235	metalloexopeptidase activity	1/113	72/18368	0.359288	0.595878	0.556565	1368	1
GO:0033293	GO:0033293	monocarboxylic acid binding	1/113	73/18368	0.363246	0.595878	0.556565	174	1
GO:0035064	GO:0035064	methylated histone binding	1/113	73/18368	0.363246	0.595878	0.556565	359787	1
GO:0140034	GO:0140034	methylation-dependent protein binding	1/113	73/18368	0.363246	0.595878	0.556565	359787	1
GO:0017022	GO:0017022	myosin binding	1/113	74/18368	0.367179	0.595878	0.556565	58	1
GO:0019210	GO:0019210	kinase inhibitor activity	1/113	74/18368	0.367179	0.595878	0.556565	5570	1
GO:0019003	GO:0019003	GDP binding	1/113	75/18368	0.371087	0.5988	0.559295	3266	1
GO:0001618	GO:0001618	virus receptor activity	1/113	76/18368	0.374972	0.599924	0.560344	4340	1
GO:0003724	GO:0003724	RNA helicase activity	1/113	77/18368	0.378834	0.599924	0.560344	91646	1
GO:0140272	GO:0140272	exogenous protein binding	1/113	77/18368	0.378834	0.599924	0.560344	4340	1
GO:0030971	GO:0030971	receptor tyrosine kinase binding	1/113	78/18368	0.382671	0.599924	0.560344	3084	1
GO:0008186	GO:0008186	ATP-dependent activity, acting on RNA	1/113	79/18368	0.386485	0.599924	0.560344	91646	1
GO:0046332	GO:0046332	SMAD binding	1/113	79/18368	0.386485	0.599924	0.560344	93649	1
GO:0051015	GO:0051015	actin filament binding	2/113	217/18368	0.386571	0.599924	0.560344	6876/3936	2
GO:0035591	GO:0035591	signaling adaptor activity	1/113	81/18368	0.394043	0.608197	0.568071	55824	1
GO:0016747	GO:0016747	acyltransferase activity, transferring groups other than amino-acyl groups	2/113	222/18368	0.397441	0.610125	0.569872	10/84803	2
GO:0015171	GO:0015171	amino acid transmembrane transporter activity	1/113	84/18368	0.405208	0.615395	0.574795	6582	1
GO:0030165	GO:0030165	PDZ domain binding	1/113	84/18368	0.405208	0.615395	0.574795	2890	1
GO:0042562	GO:0042562	hormone binding	1/113	86/18368	0.412537	0.619769	0.57888	3624	1
GO:0005539	GO:0005539	glycosaminoglycan binding	2/113	230/18368	0.414649	0.619769	0.57888	4057/9982	2
GO:0003727	GO:0003727	single-stranded RNA binding	1/113	87/18368	0.416168	0.619769	0.57888	301	1
GO:0016651	GO:0016651	oxidoreductase activity, acting on NAD(P)H	1/113	88/18368	0.419777	0.619769	0.57888	2766	1
GO:0019888	GO:0019888	protein phosphatase regulator activity	1/113	89/18368	0.423364	0.619769	0.57888	10842	1
GO:0043178	GO:0043178	alcohol binding	1/113	89/18368	0.423364	0.619769	0.57888	857	1
GO:0051117	GO:0051117	ATPase binding	1/113	89/18368	0.423364	0.619769	0.57888	857	1
GO:0005249	GO:0005249	voltage-gated potassium channel activity	1/113	90/18368	0.426928	0.621783	0.580761	3754	1
GO:0016407	GO:0016407	acetyltransferase activity	1/113	91/18368	0.430471	0.623744	0.582593	10	1
GO:0051213	GO:0051213	dioxygenase activity	1/113	92/18368	0.433992	0.625654	0.584377	7404	1
GO:0016410	GO:0016410	N-acyltransferase activity	1/113	94/18368	0.44097	0.632503	0.590774	10	1
GO:0042393	GO:0042393	histone binding	2/113	244/18368	0.444167	0.633886	0.592066	359787/85453	2
GO:0004896	GO:0004896	cytokine receptor activity	1/113	97/18368	0.451277	0.640814	0.598536	9244	1
GO:0005496	GO:0005496	steroid binding	1/113	100/18368	0.461396	0.651923	0.608912	857	1
GO:0004725	GO:0004725	protein tyrosine phosphatase activity	1/113	102/18368	0.468039	0.656165	0.612875	26095	1
GO:0005200	GO:0005200	structural constituent of cytoskeleton	1/113	103/18368	0.47133	0.656165	0.612875	58	1
GO:0008238	GO:0008238	exopeptidase activity	1/113	103/18368	0.47133	0.656165	0.612875	1368	1
GO:1990782	GO:1990782	protein tyrosine kinase binding	1/113	105/18368	0.477851	0.661999	0.618323	3084	1
GO:0019208	GO:0019208	phosphatase regulator activity	1/113	107/18368	0.484293	0.66444	0.620604	10842	1
GO:0051087	GO:0051087	chaperone binding	1/113	107/18368	0.484293	0.66444	0.620604	55466	1
GO:1901681	GO:1901681	sulfur compound binding	2/113	265/18368	0.486869	0.664764	0.620906	4057/9982	2
GO:0008047	GO:0008047	enzyme activator activity	1/113	110/18368	0.493808	0.668868	0.62474	3316	1
GO:0016757	GO:0016757	glycosyltransferase activity	2/113	270/18368	0.496738	0.668868	0.62474	3037/51301	2
GO:0008094	GO:0008094	ATP-dependent activity, acting on DNA	1/113	111/18368	0.496941	0.668868	0.62474	301	1
GO:0004540	GO:0004540	ribonuclease activity	1/113	116/18368	0.512319	0.686314	0.641035	55124	1
GO:0004197	GO:0004197	cysteine-type endopeptidase activity	1/113	119/18368	0.521321	0.695095	0.649236	8722	1
GO:0005267	GO:0005267	potassium channel activity	1/113	121/18368	0.527231	0.69969	0.653528	3754	1
GO:0003697	GO:0003697	single-stranded DNA binding	1/113	123/18368	0.533069	0.702615	0.65626	301	1
GO:0004714	GO:0004714	transmembrane receptor protein tyrosine kinase activity	1/113	124/18368	0.535961	0.702615	0.65626	7075	1
GO:0051020	GO:0051020	GTPase binding	2/113	291/18368	0.536857	0.702615	0.65626	857/3936	2
GO:0042826	GO:0042826	histone deacetylase binding	1/113	127/18368	0.54453	0.7056	0.659048	93649	1
GO:0030674	GO:0030674	protein-macromolecule adaptor activity	2/113	296/18368	0.546085	0.7056	0.659048	55824/857	2
GO:0004519	GO:0004519	endonuclease activity	1/113	129/18368	0.550156	0.7056	0.659048	55124	1
GO:0031072	GO:0031072	heat shock protein binding	1/113	129/18368	0.550156	0.7056	0.659048	55466	1
GO:0061629	GO:0061629	RNA polymerase II-specific DNA-binding transcription factor binding	2/113	299/18368	0.55156	0.7056	0.659048	93649/8856	2
GO:0044325	GO:0044325	transmembrane transporter binding	1/113	133/18368	0.561202	0.714715	0.667562	857	1
GO:0043177	GO:0043177	organic acid binding	1/113	135/18368	0.566624	0.716324	0.669065	2572	1
GO:0004713	GO:0004713	protein tyrosine kinase activity	1/113	136/18368	0.56931	0.716324	0.669065	7075	1
GO:0001227	GO:0001227	DNA-binding transcription repressor activity, RNA polymerase II-specific	2/113	310/18368	0.571243	0.716324	0.669065	346171/169270	2
GO:0001217	GO:0001217	DNA-binding transcription repressor activity	2/113	313/18368	0.576503	0.716324	0.669065	346171/169270	2
GO:0099106	GO:0099106	ion channel regulator activity	1/113	139/18368	0.577269	0.716324	0.669065	857	1
GO:0045182	GO:0045182	translation regulator activity	1/113	140/18368	0.579889	0.716324	0.669065	9148	1
GO:0070851	GO:0070851	growth factor receptor binding	1/113	141/18368	0.582493	0.716324	0.669065	26585	1
GO:0019199	GO:0019199	transmembrane receptor protein kinase activity	1/113	143/18368	0.587654	0.716324	0.669065	7075	1
GO:0016798	GO:0016798	hydrolase activity, acting on glycosyl bonds	1/113	144/18368	0.590211	0.716324	0.669065	7099	1
GO:0016922	GO:0016922	nuclear receptor binding	1/113	144/18368	0.590211	0.716324	0.669065	8856	1
GO:0140375	GO:0140375	immune receptor activity	1/113	144/18368	0.590211	0.716324	0.669065	9244	1
GO:0016247	GO:0016247	channel regulator activity	1/113	145/18368	0.592752	0.716347	0.669086	857	1
GO:0052689	GO:0052689	carboxylic ester hydrolase activity	1/113	147/18368	0.597787	0.71926	0.671807	126767	1
GO:0019842	GO:0019842	vitamin binding	1/113	148/18368	0.600281	0.71926	0.671807	2572	1
GO:0043021	GO:0043021	ribonucleoprotein complex binding	1/113	149/18368	0.60276	0.71926	0.671807	55124	1
GO:0005506	GO:0005506	iron ion binding	1/113	151/18368	0.607673	0.721959	0.674328	4057	1
GO:0015081	GO:0015081	sodium ion transmembrane transporter activity	1/113	152/18368	0.610107	0.721959	0.674328	7226	1
GO:0015079	GO:0015079	potassium ion transmembrane transporter activity	1/113	155/18368	0.617318	0.727462	0.679468	3754	1
GO:0140030	GO:0140030	modification-dependent protein binding	1/113	160/18368	0.629044	0.738217	0.689514	359787	1
GO:0046943	GO:0046943	carboxylic acid transmembrane transporter activity	1/113	163/18368	0.635908	0.742786	0.693781	6582	1
GO:0005342	GO:0005342	organic acid transmembrane transporter activity	1/113	164/18368	0.638168	0.742786	0.693781	6582	1
GO:0016705	GO:0016705	oxidoreductase activity, acting on paired donors, with incorporation or reduction of molecular oxygen	1/113	170/18368	0.651439	0.755137	0.705317	7404	1
GO:0005201	GO:0005201	extracellular matrix structural constituent	1/113	172/18368	0.655754	0.755826	0.70596	3490	1
GO:0004252	GO:0004252	serine-type endopeptidase activity	1/113	174/18368	0.660017	0.755826	0.70596	4057	1
GO:0004721	GO:0004721	phosphoprotein phosphatase activity	1/113	174/18368	0.660017	0.755826	0.70596	26095	1
GO:0060090	GO:0060090	molecular adaptor activity	2/113	369/18368	0.666122	0.759754	0.709629	55824/857	2
GO:0008514	GO:0008514	organic anion transmembrane transporter activity	1/113	185/18368	0.682542	0.775368	0.724213	6582	1
GO:0140098	GO:0140098	catalytic activity, acting on RNA	2/113	386/18368	0.690156	0.776191	0.724982	91646/55124	2
GO:0008234	GO:0008234	cysteine-type peptidase activity	1/113	190/18368	0.692286	0.776191	0.724982	8722	1
GO:0008237	GO:0008237	metallopeptidase activity	1/113	190/18368	0.692286	0.776191	0.724982	1368	1
GO:0008236	GO:0008236	serine-type peptidase activity	1/113	191/18368	0.694199	0.776191	0.724982	4057	1
GO:0140297	GO:0140297	DNA-binding transcription factor binding	2/113	394/18368	0.700971	0.777505	0.72621	93649/8856	2
GO:0017171	GO:0017171	serine hydrolase activity	1/113	195/18368	0.701733	0.777505	0.72621	4057	1
GO:0016829	GO:0016829	lyase activity	1/113	196/18368	0.703588	0.777505	0.72621	2572	1
GO:0005516	GO:0005516	calmodulin binding	1/113	201/18368	0.712691	0.784512	0.732754	128153	1
GO:0004518	GO:0004518	nuclease activity	1/113	210/18368	0.728383	0.798691	0.745997	55124	1
GO:0004175	GO:0004175	endopeptidase activity	2/113	430/18368	0.74585	0.811576	0.758033	4057/8722	2
GO:0004984	GO:0004984	olfactory receptor activity	2/113	430/18368	0.74585	0.811576	0.758033	26212/26496	2
GO:0003779	GO:0003779	actin binding	2/113	441/18368	0.758375	0.819363	0.765306	6876/3936	2
GO:0140097	GO:0140097	catalytic activity, acting on DNA	1/113	229/18368	0.758777	0.819363	0.765306	301	1
GO:0001228	GO:0001228	DNA-binding transcription activator activity, RNA polymerase II-specific	2/113	450/18368	0.768226	0.826425	0.771902	6689/8856	2
GO:0001216	GO:0001216	DNA-binding transcription activator activity	2/113	456/18368	0.7746	0.830138	0.775369	6689/8856	2
GO:0005543	GO:0005543	phospholipid binding	2/113	466/18368	0.784887	0.838	0.782713	306/301	2
GO:0031267	GO:0031267	small GTPase binding	1/113	259/18368	0.800044	0.850983	0.79484	857	1
GO:0003713	GO:0003713	transcription coactivator activity	1/113	262/18368	0.803764	0.85175	0.795556	93649	1
GO:0003712	GO:0003712	transcription coregulator activity	2/113	489/18368	0.80701	0.85201	0.795799	3084/93649	2
GO:0008017	GO:0008017	microtubule binding	1/113	271/18368	0.814517	0.854804	0.798408	1410	1
GO:0016887	GO:0016887	ATP hydrolysis activity	1/113	272/18368	0.815676	0.854804	0.798408	91646	1
GO:0016791	GO:0016791	phosphatase activity	1/113	275/18368	0.819107	0.855244	0.79882	26095	1
GO:0061630	GO:0061630	ubiquitin protein ligase activity	1/113	304/18368	0.849182	0.883398	0.825116	9148	1
GO:0008509	GO:0008509	anion transmembrane transporter activity	1/113	314/18368	0.858357	0.888274	0.829671	6582	1
GO:0061659	GO:0061659	ubiquitin-like protein ligase activity	1/113	316/18368	0.860125	0.888274	0.829671	9148	1
GO:0003924	GO:0003924	GTPase activity	1/113	337/18368	0.877414	0.902847	0.843282	3266	1
GO:0042578	GO:0042578	phosphoric ester hydrolase activity	1/113	366/18368	0.897859	0.920549	0.859816	26095	1
GO:0015631	GO:0015631	tubulin binding	1/113	375/18368	0.903488	0.92091	0.860153	1410	1
GO:0005525	GO:0005525	GTP binding	1/113	377/18368	0.904696	0.92091	0.860153	3266	1
GO:0019001	GO:0019001	guanyl nucleotide binding	1/113	398/18368	0.916514	0.926299	0.865186	3266	1
GO:0032561	GO:0032561	guanyl ribonucleotide binding	1/113	398/18368	0.916514	0.926299	0.865186	3266	1
GO:0022804	GO:0022804	active transmembrane transporter activity	1/113	406/18368	0.920623	0.927153	0.865984	6582	1
GO:0004842	GO:0004842	ubiquitin-protein transferase activity	1/113	433/18368	0.933067	0.936364	0.874588	9148	1
GO:0019787	GO:0019787	ubiquitin-like protein transferase activity	1/113	458/18368	0.942856	0.942856	0.880652	9148	1
