# Supplementary material for: Transcriptomic analysis of the m6A reader YTHDF2 in the maintenance and differentiation of human embryonic stem cells
Source: Stem Cells. 2025 May 26;43(7):sxaf032. doi: 10.1093/stmcls/sxaf032 (PMC12202760; doi:10.1093/stmcls/sxaf032)
Supplement: sxaf032_suppl_Supplementary_Tables_S1-S29 [file sxaf032_suppl_supplementary_tables_s1-s29.zip › Supplementary_tables_final2/Supplementary_Table5_keggGSEA_for_DF2-KO_hESC.xlsx]

## Sheet: Supplementary_Table5_keggGSEA_f
ID	Description	setSize	enrichmentScore	NES	pvalue	p.adjust	qvalue	rank	leading_edge	core_enrichment
hsa05322	Systemic lupus erythematosus	14	0.888786	3.08748	0.00253807	0.17192	0.168904	176	tags=86%	list=8%	signal=80%	85236/8351/8970/8353/8365/8355/8334/3017/8339/8347/8357/8349
hsa04613	Neutrophil extracellular trap formation	24	0.724457	3.07137	0.00258398	0.17192	0.168904	176	tags=54%	list=8%	signal=50%	85236/8351/8970/8353/8365/8355/8334/7099/3017/8339/8347/8357/8349
hsa05034	Alcoholism	27	0.625684	2.68543	0.00286533	0.17192	0.168904	176	tags=48%	list=8%	signal=45%	85236/8351/8970/8353/8365/8355/8334/3017/8339/9586/8347/8357/8349
hsa03008	Ribosome biogenesis in eukaryotes	19	0.567218	2.17252	0.00793651	0.254237	0.249777	988	tags=100%	list=44%	signal=57%	102157402/84135/55781/10799/10199/55341/51119/84128/10436/10885/51602/23160/83732/25996/29889/55505/23560/55813/51077
hsa03050	Proteasome	11	0.549622	1.72308	0.0413437	0.647906	0.636539	1023	tags=100%	list=45%	signal=55%	5718/10213/5706/5700/5701/5685/5684/5683/5713/5687/51371
hsa05134	Legionellosis	10	0.497644	1.51613	0.0694087	0.6866	0.674555	538	tags=60%	list=24%	signal=46%	7099/841/836/3312/51128/54205
hsa03013	Nucleocytoplasmic transport	11	0.494882	1.55147	0.0801034	0.6866	0.674555	1146	tags=100%	list=51%	signal=49%	51808/10073/10762/3839/7341/1434/3840/5903/51194/23225/1917
hsa04978	Mineral absorption	15	0.465105	1.67897	0.0505051	0.647906	0.636539	244	tags=40%	list=11%	signal=36%	4495/4494/4501/4496/4502/4493
hsa03010	Ribosome	16	0.446201	1.637	0.052356	0.647906	0.636539	1072	tags=94%	list=47%	signal=50%	64983/29088/65008/200916/51373/51187/6166/6171/51318/51263/11222/28998/6227/23521/6181
hsa05203	Viral carcinogenesis	34	0.443331	2.02303	0.00847458	0.254237	0.249777	424	tags=44%	list=19%	signal=36%	85236/8970/8365/3017/8339/9586/8347/8349/841/9134/836/9519/3572/5829/2965
hsa05131	Shigellosis	27	0.443304	1.90266	0.017192	0.442079	0.434324	152	tags=22%	list=7%	signal=21%	8351/8353/8355/7099/115004/8357
hsa03040	Spliceosome	16	0.440364	1.61558	0.0575916	0.647906	0.636539	1064	tags=94%	list=47%	signal=50%	10286/3312/6629/51340/9128/6431/153527/6632/84844/9129/51639/27258/10772/23020/6626
hsa04350	TGF-beta signaling pathway	19	0.437443	1.67546	0.047619	0.647906	0.636539	437	tags=53%	list=19%	signal=43%	26585/3624/10637/4838/2014/7044/25805/7057/7040/6498
hsa05142	Chagas disease	15	0.417818	1.50827	0.0858586	0.702479	0.690155	808	tags=73%	list=36%	signal=47%	5054/7099/841/2353/7040/3725/5515/2773/3459/5520/5519
hsa05168	Herpes simplex virus 1 infection	47	0.387555	1.92559	0.0056338	0.253521	0.249073	722	tags=66%	list=32%	signal=46%	728927/169270/346171/115004/282890/841/59348/7639/147660/51427/91120/91661/836/80264/7643/163227/10795/170960/147657/1965/91664/170958/54205/168374/162239/7748/10308/80110/3459/7678/6431
hsa05205	Proteoglycans in cancer	34	0.374054	1.7069	0.039548	0.647906	0.636539	416	tags=38%	list=18%	signal=32%	3316/7099/7473/857/7078/858/7409/4318/1277/836/7057/7040/5829
hsa05417	Lipid and atherosclerosis	28	0.354807	1.52557	0.0691643	0.6866	0.674555	593	tags=54%	list=26%	signal=40%	7099/7409/841/4318/2353/836/3312/5908/3309/19/3725/1965/54205/9475/5534
hsa05202	Transcriptional misregulation in cancer	24	0.35442	1.50258	0.0801034	0.6866	0.674555	196	tags=29%	list=9%	signal=27%	8351/8353/8355/8357/5327/4804/4318
hsa04080	Neuroactive ligand-receptor interaction	25	-0.411325	-1.61919	0.0238095	0.535714	0.526316	273	tags=44%	list=12%	signal=39%	2893/3362/6866/116444/79957/7433/2902/150/7434/3352/1901
hsa01230	Biosynthesis of amino acids	12	-0.460016	-1.46364	0.079288	0.6866	0.674555	613	tags=58%	list=27%	signal=43%	1373/4143/162417/445/2026/226/875
hsa05412	Arrhythmogenic right ventricular cardiomyopathy	12	-0.483953	-1.5398	0.0469256	0.647906	0.636539	555	tags=83%	list=25%	signal=63%	59284/284217/3673/6546/1832/9254/3674/784/4842/89
hsa04961	Endocrine and other factor-regulated calcium reabsorption	10	-0.509892	-1.52956	0.0570962	0.647906	0.636539	840	tags=80%	list=37%	signal=50%	5579/482/5578/8218/6546/477/112/1759
