# Supplementary material for: Transcriptomic analysis of the m6A reader YTHDF2 in the maintenance and differentiation of human embryonic stem cells
Source: Stem Cells. 2025 May 26;43(7):sxaf032. doi: 10.1093/stmcls/sxaf032 (PMC12202760; doi:10.1093/stmcls/sxaf032)
Supplement: sxaf032_suppl_Supplementary_Tables_S1-S29 [file sxaf032_suppl_supplementary_tables_s1-s29.zip › Supplementary_tables_final2/Supplementary_Table6_tpm_for_all_samples.csv]

	hESC_H1_rep1	hESC_H1_rep2	hESC_DF2-KO_rep1	hESC_DF2-KO_rep2	Endoderm_H1_rep1	Endoderm_H1_rep2	Endoderm_DF2-KO_rep1	Endoderm_DF2-KO_rep2	Mesoderm_H1_rep1	Mesoderm_H1_rep2	Mesoderm_DF2-KO_rep1	Mesoderm_DF2-KO_rep2	Ectoderm_H1_rep1	Ectoderm_H1_rep2	Ectoderm_DF2-KO_rep1	Ectoderm_DF2-KO_rep2	NPC_WT_rep1	NPC_WT_rep2	NPC_DF2-KO_rep1.1	NPC_DF2-KO_rep2.1	dCas13_Ctrl_rep1	dCas13_Ctrl_rep2	dCas13_ROBO1_rep1	dCas13_ROBO1_rep2
DDX11L1	0	0.123114027	0.170549707	0	0	0	0.219641374	0.111135522	0	0	0	0.369693716	0	0	0.134134867	0.402757839	0.387709274	0	0.24938474	1.109223918	0.311316936	0.372897906	0.353886728	0.071422199
WASH7P	54.85593079	71.14824309	62.42232908	59.1794718	77.17300902	65.6528864	107.1869417	103.6176272	62.84864247	104.5965224	81.6889253	100.4936612	18.99846723	19.43741476	140.7368638	144.8258757	94.27084518	142.8171269	160.9348397	214.7438211	93.35417855	99.92799039	94.64407159	101.4454273
MIR6859-1	3.384653018	6.282436367	8.703051247	2.278598564	17.82844309	22.32415312	11.20817014	25.52031132	12.95284903	32.89847161	0	3.144208808	40.89094117	27.86834921	30.80170506	17.12707967	49.46144049	71.61808377	95.44467447	106.1307076	17.87211011	17.44303074	24.83061839	14.57853124
MIR1302-2HG	1.352535192	4.184188766	1.449087867	0.455273366	1.978997927	2.124027441	4.10563725	2.643958687	3.278174525	0.730361107	0.622409655	1.465860326	1.466442251	1.060611583	3.191122344	2.281373981	3.074586441	2.952772075	5.932963114	4.712300436	1.983845066	1.795400546	2.706141653	2.306006656
MIR1302-2	0	0	0	0	0	0	0	0	0	0	0	0	0	0	0	0	0	0	0	0	0	0	0	0
FAM138A	1.132845309	0.700911687	0.242743021	0.381324124	0	0	0.312615082	0	0	0	0	0	0	0	0.381827717	0	0	0	0	0	0.110774176	0	0	0
OR4G4P	0	0	0	0	0	0	0	0	0	0	0	0	0	0	0	0	0	0	0	0	0	0	0	0
OR4G11P	0	0	0.104633572	0	0	0	0	0	0	0	0	0	0.151266674	0	0	0	0	0	0.152999478	0	0	0	0	0
OR4F5	0	0	0	0	0	0	0	0	0	0.142417626	0	0	0	0	0	0	0	0	0	0	0	0	0	0
ENSG00000238009	0.123540744	0.401293574	0.833867229	0.457432025	0.271142899	0.058202684	0.357963566	0.051749901	0.14183474	0.05003346	0.05685098	0.114764465	0	0.072657302	0.499675778	1.125257408	0.300892642	0	0.812876455	1.614083047	0.362409342	0.405157011	0.205982781	0.399090227
ENSG00000239945	0	0	0	0	0	0	0	0	0	0	0	0	0	0	0	0	0	0	0	0	0	0	0	0
CICP27	2.656579704	1.400858057	1.901794777	1.910388512	0.742072308	0.739564959	1.49951909	0.809318489	0.1386349	0.244523442	1.055799659	0.560876702	0.89775898	0.923235673	4.273525595	4.766108634	1.352880254	1.15588073	4.199699212	6.878635929	2.05455294	1.584066132	1.489884476	1.787896998
ENSG00000268903	82.00274571	224.0707901	203.4093276	187.1649914	346.3047162	175.5012136	592.8157062	612.9381615	119.9279416	156.0535006	140.0020523	144.4253794	43.62811369	31.91281919	287.8996162	256.9923976	245.608262	213.7837066	255.8844332	296.3225585	139.5050361	136.822251	151.8718954	139.1815274
ENSG00000269981	219.6210768	194.7997699	126.5926222	132.5759249	308.0637783	213.0451877	452.8653252	465.755666	167.4748649	147.6956032	144.6985563	143.7921972	130.2928039	122.0151467	264.6825704	221.4459033	296.072003	300.4981436	354.9824935	419.291035	142.6412544	144.6587837	130.7979053	144.4249917
ENSG00000239906	73.39352861	54.88865458	35.27026032	52.76754569	66.3092971	86.61100009	92.02497588	111.0357405	42.53988314	34.05280395	41.3160539	33.09693482	6.622014764	0	71.33026436	46.87411278	66.64278298	25.1291522	178.1633923	180.9807856	28.42815175	36.38833207	43.2456703	34.14445475
ENSG00000241860	1.278815851	11.13368403	1.683273042	2.07030228	13.47216125	20.34078715	16.15761741	14.82054445	7.573963847	6.165652615	7.566241988	7.834940746	0.198073494	0.501401706	13.79287594	12.32587821	27.14195729	32.33617006	13.79501103	14.19381797	3.537065315	4.835857853	4.6908484	3.540968827
RNU6-1100P	6.639127075	8.215493711	2.845228292	0	19.42843157	20.85223094	10.99262841	20.39443682	8.469170521	14.34035942	8.14718279	4.111657671	2.05664497	0	15.66411497	15.67786524	60.36832224	53.51680985	10.40102222	2.313105166	3.895203485	7.257764539	4.427837544	4.766058291
ENSG00000241599	2.518122596	6.543631752	0.323745889	0.678094977	7.516294752	5.219902012	3.752407071	4.641184747	2.312806304	0.40793145	0.92703174	1.87138905	0	0	4.583185874	6.116278779	30.91069454	32.98446705	12.78165006	4.737563316	1.772871608	2.12355974	1.007647931	1.084617204
DDX11L17	0.807566334	0	0	0	0	0	0	0.33828093	0	0	0.371625882	0	0	0	0	0	0	0	1.518184296	2.110201204	0	0	0.269295383	0.21739915
WASH9P	16.80454784	81.34338512	51.0471023	61.44550114	87.50443196	83.5163941	110.4770958	114.6983021	80.70264708	125.1727579	99.77237163	115.703283	37.205105	27.32403438	163.5898081	167.568307	155.5291452	148.2406694	190.6342832	242.4571336	110.4821352	124.1160118	110.8660369	122.6756793
MIR6859-2	0	3.141218184	0	4.557197127	11.88562873	9.567494196	0	5.671180293	5.181139613	2.741539301	0	3.144208808	0	0	6.844823347	20.5524956	3.297429366	20.46230965	12.7259566	24.76383178	5.957370035	9.514380404	13.54397367	5.466949216
ENSG00000228463	0.53173294	1.06489741	0.989464119	1.111592587	1.425003639	0.58013016	1.29744382	1.688113978	1.477985595	1.088081746	1.287857202	1.273893938	0.260081562	0.296265802	2.122361325	2.067578392	1.363236849	1.184345743	2.15709916	2.193849744	1.953916923	1.41605078	1.362521994	1.98894845
ENSG00000286448	0	0	0	0	0	0	0.258884365	0.261983872	0	0	0	0	0	0	0.316201079	0	0	0	0	0	0.366939459	0	0.208557565	0
RPL23AP24	0	1.109625125	0	0	4.723379727	0.563281044	0	3.505820545	0	0	0.550199357	0	0	0	2.417911624	2.420034114	0	0.602353704	2.247701425	0	1.753684686	1.400384995	1.196091181	2.253045738
ENSG00000236601	0	0	0	0	0	0	0	0	0	0	0	0	0	0	0	0.425439787	0	0	0.395143858	0	0	0	0	0
ENSG00000237094	13.31820591	41.45354854	10.30225796	15.40955534	51.32813746	64.5276387	60.56458668	51.93462881	38.21883837	37.29094431	32.74369047	32.11917753	6.584976738	6.72002747	88.97829035	77.07958833	92.48747242	100.1786834	96.31440458	83.0570296	35.60850536	33.50992178	39.56220032	30.95940508
WBP1LP7	0	0	0	0	0	0	0	0	0	0	0	0	0	0	0	0	0	0	0	0	0	0	0	0
OR4F29	0	0	0	0	0	0	0	0.205346251	0	0	0	0	0	0	0	0	0	0	0	0	0.143805879	0.114834552	0.163470041	0
CICP7	0.557504413	1.552220855	1.194605339	1.939154531	0	0	0.692309258	0.389221094	0.071117782	0.37631141	0.51310477	0.431582961	0	0	3.194435119	3.291275705	0.090522889	0.093623809	4.104981558	8.157967998	1.417390691	2.089553064	1.859083991	1.250681425
ENSG00000250575	105.3258126	180.3297554	131.5923826	121.0544567	216.8959366	131.6231862	374.3112704	361.5182905	122.984113	150.3133558	140.8759032	154.0992217	2.07158428	1.092498413	320.0659285	285.0034526	272.9068579	254.9283388	249.3424716	301.1405292	171.871007	161.3528338	168.3650383	167.6236934
U6	0	0	0.20047679	0.157464128	0.273788196	0.587705154	0.322728476	0.326592361	0.53706935	0.189455968	0.14351406	0.144855148	0.724563269	0.733661536	0.078836041	0.710147206	1.291269765	1.963975068	0.513004348	0.570440569	0.182972521	0.219165944	0.155994277	0.209887391
ENSG00000230021	1.424079669	10.80647653	4.038722599	4.962742058	14.30385128	13.37882173	15.3956812	14.38694327	6.539833367	7.361993434	11.37195487	11.67276791	1.089890838	0.837535726	25.03000552	23.56835771	12.85367371	15.69956278	27.59876702	23.59661932	12.38525847	11.97016983	13.35254231	10.77935804
ENSG00000235146	0	0	0	0	0	0	0	0	0	0	0	0	0	0	0	0	0	0	0	0	0	0	0	0
MTND1P23	28.46020065	14.35502933	73.9759356	74.14020703	17.92429493	29.14827981	83.48881575	46.65003144	17.9947107	26.05936282	44.41528682	40.8070971	10.92454425	11.64391856	99.47073929	54.47516308	16.87716536	12.46807398	30.82281423	9.700118438	47.91519125	54.7844162	54.87979293	56.62897217
MTND2P28	1744.911827	994.3580319	1464.213346	1611.187441	1471.484098	2380.302135	1057.819368	990.1424489	1342.619874	1479.611912	1358.410065	1288.776255	27.4534524	28.00563172	1494.649788	1512.918286	919.4521724	864.0948512	343.162002	316.8333704	1338.437685	1339.194609	1402.804532	1313.596882
MTCO1P12	925.6971167	1085.318366	1337.799421	1361.76611	1165.192168	1986.764887	1970.58953	1764.747813	1003.294276	1592.644221	1205.202243	1096.051221	180.2063512	171.9421157	1324.098472	1253.253798	1110.08184	1043.202053	661.5023167	579.0348341	1105.648755	1118.479236	1223.510324	1207.613533
ENSG00000278791	0	0	0	0	0	0	0	0	0	0	0	0	0	0	0	0	0	0	0	0	0	0	0	0
MTCO2P12	12.48649119	3.1320064	10.62997315	10.22362405	7.406733443	5.405680983	10.05777145	10.17818868	4.649351089	11.75404826	6.211928227	8.464468285	4.390725918	5.55732477	2.388662693	7.172278524	0.328775949	0.680076763	2.220511488	2.821852637	6.731886374	3.952699581	7.202269476	6.722797766
MTATP8P1	0	7.223284326	0	0	0	1.047648318	0	0	4.255042194	2.701806847	0	0	2.066580453	0	0	0	0	0	0	1.162139794	1.957010446	2.08366463	0	3.591812046
MTATP6P1	2981.89422	1697.530912	3909.753119	3797.396596	1931.842271	3013.156557	2337.109204	2229.465056	2104.333929	2498.254862	1678.750343	1737.136121	674.652031	620.1540769	1868.626723	2093.276204	655.5541366	671.8808888	1148.101793	776.4424906	2424.85664	2369.877078	2612.853281	2631.20011
MTCO3P12	69.4256067	11.32446482	24.34308667	29.45932183	8.865331846	19.0300433	21.59673003	30.31541349	12.88180964	19.42633698	22.07335447	25.01571614	17.20513233	17.81711122	15.31638716	17.03314687	2.459508558	0	4.350555546	3.958073922	11.84939415	17.34736512	16.55649675	14.95165636
WBP1LP6	0	0	0	0	0	0.511469815	0	0	0	0	0	0	0	0	0	0	0	0	0	0	0	0	0	0
OR4F16	0	0	0	0	0	0	0	0.205346251	0	0	0	0	0	0	0	0	0	0	0	0	0.143805879	0.114834552	0.163470041	0
CICP3	0.656250443	0.609050858	0.783451864	1.262278634	0	0.088335316	0.620900668	0.392709022	0.07175509	0.15187346	0.431419048	0.261270304	0.435623374	0.882186906	3.128265497	2.087341033	0.36533637	0.755702407	3.789276689	6.271294495	1.045067493	1.669053562	1.688169426	1.261889161
ENSG00000228327	28.99066591	57.67215782	28.72279424	29.26439226	68.24340285	64.849073	102.0763437	95.80630141	42.19686463	47.20317283	55.65502209	55.6273458	12.02490398	8.669548675	126.2658503	112.3201003	96.0281266	90.47179454	103.1824038	106.3804506	59.57935304	59.11753358	57.98244652	53.66937089
RNU6-1199P	0	0	0	0	0	0	0	1.854039711	0	0	0	0	0	0	0	0	0	0	0	0	2.596802323	1.036823506	0	3.574543718
ENSG00000229905	0.504728959	0	0	0.339791014	0.44310458	0	0.835696896	0.422851162	0	0.408826036	0	0	0	0	2.041438542	3.064845835	0.491721923	4.577095579	5.693191109	0.527550301	1.184506323	0.709405556	2.019715371	1.086995751
LINC01409	1.121646573	1.599545786	0.668271854	0.755109093	1.705212632	1.185749112	0.498259317	1.054288123	1.256332439	0.775569183	0.352499053	0.482861973	1.525432618	1.126261587	2.130006837	2.270310145	3.011701801	3.004608723	4.757296267	6.691040927	1.926072328	1.653396428	1.623838675	2.032642
ENSG00000285268	0	0	0	0	0	0	0	0	0	0	0	0	0	0	0	0	0	0	0	0	0	0	0	0
ENSG00000230092	0.263940832	0	0.339339154	0.177688879	1.390291433	1.740874326	1.092539521	0.663372007	0	0.641369286	0.485841176	0.245190595	1.717015525	1.241839939	1.33442657	0.801358773	0	2.127579596	0.496195555	0	1.703407028	1.112920644	0.352060478	1.847394154
FAM87B	0.236421577	0.109708699	0.075989662	0.079581254	0	0.334149772	0.391451243	0.198068957	0.361908057	0.191499407	0.108796483	0.219626296	0.768997195	0.695226263	0.836706706	0.957075638	0.230328913	0.714656937	0.111115183	0	0.346773808	0.443059659	0.473030411	0.509162879
LINC00115	1.459325033	1.354365811	0.848757715	0.327479745	0.79309298	0.654780199	0.920477741	0.815060936	1.329700686	0.168862928	0.319786764	0.968325176	1.097870866	1.307831433	1.335071221	0.70328588	5.348366714	8.19233774	5.094993492	5.447530282	0.733878917	1.237175874	0.880576388	0.93536772
LINC01128	2.294130557	2.53354517	2.537541838	2.916321939	2.655370445	3.33301279	2.408527039	2.684320776	1.736278995	1.723270722	2.618640108	2.547863157	5.967225165	6.572803346	3.032487724	2.594145044	1.860427349	2.079123195	6.505417171	7.87676841	3.880020043	4.293250689	4.367839746	4.181646867
ENSG00000288531	0.069913853	0.194656291	0.089885705	0.094134084	0	0	0.057879372	0.058572336	0	0.056629609	0	0	0	0	0	0.070755858	0	0	0.46002091	3.288375509	0	0.065510112	0	0
FAM41C	0.116771388	0	0	0.078612228	0	0	0.290013535	0.195657159	0	0.094583801	0.107471716	0.216952003	0	0	0	0	0	0	0	0.122051211	0.137020518	0.164124269	0.077878421	0.188611135
TUBB8P11	0	0	0	0	0	0	0.180093471	0	0	0	0	0	0.404330958	0	0	0	0	0	0	0	0.127631116	0	0	0.117124306
ENSG00000283040	0	0	0	0	0	0	0.227645033	0	0	0	0	0.255443487	0.766634684	0	0	0	0	0	0	0	0	0	0	0
ENSG00000272438	2.622865017	3.042775449	0.843030605	0	33.38811944	30.89219398	14.65683788	17.57904319	1.505630315	5.842368652	2.413980086	4.263941289	35.34382467	23.13855612	6.630313214	7.299746776	3.194091124	5.285610849	31.43420048	14.39265437	2.692980187	2.150448752	2.186586442	6.707785743
ENSG00000230699	0.680712339	1.403896395	0.048620398	0.101836807	11.95202889	18.95682276	4.195236868	5.576132578	0.868347421	1.715376546	1.322611994	1.756541233	14.26877706	15.83580578	1.759004883	1.913640186	1.621082593	1.981452703	10.23764106	8.221671205	1.730632636	1.630024203	2.169053511	1.50671971
ENSG00000241180	0	0	0	0	4.104968837	0.979066374	1.2903311	0.870519774	0	0.420823188	0.478164227	1.930530013	1.931296405	1.222217186	1.050672658	1.051594959	0	0	2.441774968	1.086062922	0.304816526	0.243407776	0.69299489	0.279723511
LINC02593	0.776057243	1.491927326	0.285071043	0.223908529	16.88663869	26.84674511	5.782249624	4.969112212	0.424274438	0.718399508	1.173414092	1.39035823	14.26970816	12.5188951	1.849684922	1.570807307	1.404107688	1.675622659	7.815797042	6.025661242	1.105767463	1.194644425	2.144245028	1.671334507
SAMD11	0.386168465	1.587173521	0.070926113	0	31.4319611	90.23837926	19.95817257	28.00790958	0.126672157	0.3574778	5.229663354	6.713473648	3.691312928	4.152960409	0.278911785	0.614144563	0.48370728	0.444690654	3.266898254	5.420162057	0.097099991	0.258460318	0.110377542	0.475234959
NOC2L	136.1412527	89.75945909	108.987651	108.0137979	38.00397604	64.74580067	80.7210795	75.10935748	46.042936	73.25749313	153.7082212	181.5423032	71.54154611	67.58254341	69.7751902	71.98072587	51.60417438	49.10215604	66.3472571	75.38217673	66.03002701	71.89940561	69.79465515	77.16884995
KLHL17	38.29174761	30.38911607	15.00393756	13.663554	34.56684615	17.6575858	30.46830025	37.69117767	8.958102058	20.11106843	14.75689017	20.17395351	49.35464296	41.22090924	6.019903426	6.299059989	58.00063882	69.12194664	46.04088001	50.98350316	20.67976735	21.07781118	21.7929782	21.23571769
PLEKHN1	2.000780109	1.54739812	0.171488695	0.763274396	0.936798323	1.193973003	4.030524237	2.849558571	0.05104571	0.378143352	0.982100273	0.991277654	0.867712279	0.549130034	0.337183416	0.337479402	0.389843866	0.806396439	0.752273296	0.90620637	0.352159805	0.124983651	0.311355716	0.035907712
PERM1	0.06463252	0	0.041547844	0	0	0.121799046	0.107014261	0.108295496	0	0	0.059485187	0	0.240259564	0	0.065353551	0.130821839	0.251867674	0	0.121505904	0	0.037920169	0.272526482	0.129316233	0.069597032
ENSG00000272512	0.110333847	0.409593167	0	0.222835142	0.968627461	0.311883799	0.091341751	0.18487069	3.209027986	5.987753142	0.203093722	0.102495781	75.67191502	68.39406673	55.55922767	58.62289014	138.5552631	138.9658293	103.6073446	99.06211079	43.04766267	39.64781275	34.06986792	34.15751268
HES4	1.852779649	20.63426327	1.985042995	2.494637426	20.42244435	20.94921806	10.73698589	21.38613248	98.95142488	258.2932179	26.52571141	32.89326137	739.0529785	593.7461122	304.1232155	331.474865	847.9643404	839.674598	509.5049581	555.7907576	390.607382	376.439269	335.8291669	347.7005781
ISG15	51.49981848	50.01312088	38.73711045	32.34716392	63.15696833	56.52950819	89.00605699	82.95491173	139.1796327	140.8398621	15.39225537	18.74195054	44.89985697	36.22104772	42.9479112	37.88107033	44.48296871	62.59059422	42.41985532	38.29029451	25.54271074	30.71963346	31.1599917	32.87315869
ENSG00000231702	0	0	0	0	0	0	0	0	6.863327799	4.842199284	0	0	18.05574026	5.273787792	9.06716859	1.512521321	5.824031089	7.529421299	5.619253562	0	4.384211714	2.100577492	5.980455904	2.413977576
ENSG00000224969	0	0.453509207	0	0	1.286978907	2.762588558	0.404541173	0.409384565	26.18070547	11.87418296	0.899476656	1.815763897	33.60496749	34.48676518	19.27013962	18.29797556	26.18340941	29.04981823	35.82721538	38.3062002	12.9013109	13.96519813	12.71005597	12.10234759
AGRN	122.339433	113.0640049	85.95809857	87.37147605	106.0693786	236.6128475	162.1023659	167.1609509	85.95944425	150.8063167	24.64520901	29.54463505	324.7423487	313.8664182	324.8101164	298.2546992	412.2151352	440.6885413	407.0697775	456.7588453	241.1056511	236.3814995	244.8042928	226.0363268
ENSG00000242590	0	0	0	0	0	0	0	0	0	0	0	0	0	0	0	0	0	0	0	0	0	0	0	0
ENSG00000217801	1.991571603	4.419923253	1.725548535	1.923692693	3.116735599	1.550188425	4.157733543	3.409535782	0.994123853	1.893704348	0.478164227	0.563071254	6.276713317	5.194423039	2.88934981	2.190822832	5.567668546	4.973157273	17.82495726	18.91559589	1.67649089	2.271805905	2.88747871	1.95806458
ENSG00000273443	1.665788217	2.83429578	0	0.186905552	0	0	0.459683697	1.395561857	0.212495473	0.224878978	0.511041623	0	1.548065695	4.571888411	0.842185744	0.842925031	3.516197298	2.51767863	7.046096595	8.125165553	2.280424718	0.260143895	1.296126149	1.195826447
RNF223	0	0	0	0	0	0	0	0.304452837	0	0.098118249	0	0	0.225148502	0.284969586	0.122486313	0	0.354039785	0.244111764	0.341591467	0.506448289	0	0	0.16157723	0
C1orf159	10.01154879	5.304594326	6.084702074	5.34292077	9.492334615	11.69730335	13.32144739	13.7859378	8.61010009	13.06329166	10.52097442	13.3924794	24.83328858	20.51177002	18.29544842	14.95869711	27.13259659	27.65853475	27.85539187	30.21306109	16.57484456	14.97539196	15.66062124	17.56249509
ENSG00000285812	0.840753992	0.780284334	0.810695185	0.849012068	1.291680199	3.168777377	0	1.760914429	0.643502272	0.170250842	1.160694534	3.514622448	4.102020652	4.697443859	3.613066571	4.041677978	0.819087477	3.812156318	6.519873653	3.515074882	4.19282786	5.022202624	4.205434745	3.281833746
LINC01342	0.710359275	1.186682425	0	0.191289756	0	0	0	0.119024772	0	0	0	0	0	0	0	0	0	0	0	0.14849564	0	0	0	0
MIR200B	0	0	0	0	2.126901982	29.67601708	10.02836276	8.118742314	0	0	0	0	0	0	0	0	0	0	0	0	0	0	0	0
MIR200A	0	2.37336485	0	0	26.94075844	12.04795565	12.70259283	6.427337665	0	0	0	0	0	0	0	0	0	0	0	0	0	0	0	0
MIR429	8.318906214	10.2941126	3.56510533	0	12.17202942	47.03057388	16.06954514	13.93880458	0	0	0	0	0	0	0	0	0	0	0	0	0	0	0	0
ENSG00000272141	3.731005556	2.164162477	1.349105208	0.941913084	8.598114397	7.909904016	7.528892404	8.595831528	0	0.94440057	0	0	0	0.274286835	0	0	0.681535553	0	0	0	0.13681228	0	0.15552013	0.251099322
TTLL10-AS1	0.325815976	0.120952909	0.041888978	0	0.11441432	0.184198643	0	0	0	0.105563235	0.059973599	0	0.363348375	0.383240525	0	0	0.698323093	0.262634401	0.183755319	0.476766863	0.152926071	0.183176067	0.304215339	0.421010812
TTLL10	0.921086164	0.694556497	0.037006471	0.077511107	0.30323515	0.325457531	0.428926971	0.289374882	0	0.046629483	0	0	0.641994228	1.015712006	0.174630311	0	1.065602487	0.522049921	0.811685576	1.022903935	0.337753179	0.296679863	0.806269568	0.58890265
TNFRSF18	4.164907412	4.201472	0.931247026	0.975261698	2.225633074	1.876864846	6.296328466	6.371711611	2.078978129	2.493484997	1.166630423	0.336437764	2.355999273	0.425997021	0	0	0	0.182459619	1.872347666	0.757082415	0.637452655	0.25451529	0.48307905	0.877464705
TNFRSF4	0	0	0.22473702	0	0.102306678	0	0	0	0.178388604	0.094392239	0	0	0	0.959517846	0.471339734	0.471753486	0.227063491	0.117420849	0.547699398	0.609020094	0	0.218389154	0	0.062743046
SDF4	109.9210489	76.39742935	73.9759356	76.51345309	66.27392082	76.40656127	107.5491614	118.5889062	60.89995089	89.63183676	92.75896206	104.3480104	105.165395	93.07121272	95.6522433	100.7069361	80.72298489	86.16061725	85.73318903	106.0099158	71.40707643	71.19609909	73.93209924	73.19754227
B3GALT6	84.67786461	41.42600465	54.06440926	46.78722384	35.08061327	73.67936944	102.4358822	109.7115606	23.17382445	47.85232234	52.63573851	52.74648472	97.60448428	90.81945146	74.91970282	78.55620541	35.09264223	30.25941548	58.84790838	70.06770757	92.47763909	85.91773819	83.23387453	91.57968263
C1QTNF12	4.10535394	5.000735302	4.288460035	2.936521672	8.447144161	10.03324735	9.98364319	12.68270643	7.560882668	13.50903424	2.361502258	3.575354497	8.46503147	6.488855956	4.41059966	5.97252009	61.36821164	66.1850402	13.26507181	12.33656089	1.881740814	2.223911287	2.823548579	2.624785726
ENSG00000260179	0.443176647	1.371006653	0.18992538	0.298353085	1.945337179	2.783866518	0.978376854	0.371283947	3.392016948	1.914502413	0	0.548924773	1.647428063	1.737619426	1.045614863	1.943560774	13.52834949	13.84292322	4.165749592	6.948223477	0.693369555	0.415261789	0.788181608	0.318145098
UBE2J2	67.06966659	33.96881603	58.37964476	50.43712651	30.53879408	33.33156437	45.73583305	47.31101462	31.28122705	41.88693344	46.42035848	59.66154645	60.32357593	56.38339825	41.37535938	40.36893935	75.66584666	75.6376997	47.82474714	50.71770304	49.39626197	49.2600572	46.00697201	47.28466273
LINC01786	4.037831671	4.58017778	1.153620828	0	9.4528977	6.763764578	8.914100228	5.262147796	1.71694685	5.814414735	4.129176463	2.917433513	22.93179187	16.35936512	15.87785533	12.71343458	27.53642769	21.24676466	32.89399307	30.48068406	10.00249784	10.50971195	12.26790077	9.179075227
SCNN1D	2.801904064	4.245522216	0.588131662	1.000885034	5.823219838	7.273672606	8.284299669	8.670917645	2.757267342	5.094835769	3.683943522	4.196444649	26.46403883	21.79220834	14.05016907	14.64120639	25.51432054	30.19101521	28.4871724	30.78010253	9.527845144	9.403280807	8.275564199	8.866644592
ACAP3	24.9796489	11.84910647	9.158844444	10.00102477	15.91939844	16.13958364	14.09291911	14.79313734	25.71468557	38.64666748	18.56251432	25.58700577	161.6650025	148.3105178	39.53127218	31.7544358	48.46581148	49.64661905	50.41419787	57.21900116	32.67670262	30.60147603	35.22335359	34.86825694
MIR6726	0	0	0	0	0	0	0	0	0	0	0	0	0	0	0	0	0	0	0	0	0	0	0	0
PUSL1	62.99115931	34.57256158	48.85600627	44.42294231	10.84642166	12.78778538	28.90240214	25.79821991	8.883157628	18.42260895	41.95186193	49.73450418	20.18004467	17.61503744	10.78915628	8.809406411	15.95746623	14.33498933	15.4843685	18.97893852	20.8673501	19.25059535	21.2238492	21.9715481
INTS11	64.65445269	38.99759673	41.76002791	40.05629841	35.68437242	43.07701379	51.66999175	49.98866563	42.21720698	53.7082765	66.41500907	75.20690298	75.0024577	69.39370138	66.90531565	69.40219547	77.61641431	83.32364065	67.43548835	78.82125452	48.66539037	47.01141515	47.92153292	45.9562646
MIR6727	0	0	0	0	0	0	0	0	0	0	0	0	0	0	0	0	0	0	0	0	0	0	0	0
ENSG00000240731	9.540161876	18.81475762	9.199080074	4.415522605	21.46187363	14.04554416	3.948992588	13.98695243	28.29492825	20.28454985	12.07302735	8.308531046	46.54624471	42.78235105	28.33685935	44.05120387	69.7073151	88.91739391	86.31231702	107.1938477	36.38214239	32.96346648	31.41546914	24.07723748
CPTP	30.08698214	19.47924106	23.51016035	20.25500218	12.09961656	17.56973885	27.74186613	28.30041046	11.23830753	16.34408087	21.72156915	25.439172	34.82531819	35.38976502	20.03885661	20.9681038	11.93527467	10.89187519	19.89831569	27.77536849	28.38086421	30.85067326	25.23260847	27.69350348
TAS1R3	0.596088532	0	0	0.222942018	0.290727609	0.374440061	0.438650687	0.610365879	0	0.214589551	1.402018794	0.861377492	2.708261117	3.038308823	1.272447736	1.005445828	0.064525237	0.800827083	1.618668436	1.661441869	1.476627738	1.241204542	1.634371115	1.212430368
DVL1	103.5170231	54.91386677	44.47703083	41.86939535	53.24651447	83.79567302	86.72906307	95.0689667	54.22712583	97.10218642	91.83524589	114.4485526	93.66688065	81.52317714	79.97264496	76.56272276	87.16018087	92.65494049	89.89141057	99.8317599	65.63849334	65.77552766	63.22614394	65.53391537
MIR6808	0	0	0	0	0	0	0	0	0	0	0	0	0	0	0	0	0	0	0	0	0	0	0	0
MXRA8	14.29740231	14.09472057	12.98970045	11.63582524	46.24631851	54.42535903	106.1062799	134.3672027	144.5454985	192.8069638	146.8517326	194.9756695	30.64866618	27.5056232	68.68634715	63.9234439	28.72459728	25.8029235	40.55652043	33.47424638	49.09978197	45.84694993	54.96614676	58.57172464
AURKAIP1	340.8181381	201.2290299	282.2977412	293.7329694	94.80962059	109.6093518	232.4822836	236.8015499	89.92897648	139.8522525	223.1773533	279.7594507	151.9385564	137.6149289	112.5703315	118.9098044	87.83912493	97.73308794	114.3585238	135.6977032	143.8338909	149.6809766	124.0435763	152.1825535
NDUFB4P8	0	0.582024078	0.403138614	0	0	0	0.519179543	0	0	0	0	0	0.582809474	0	1.902375971	0	0	0	0	1.310969685	0.367939294	0	0	0
CCNL2	92.40567747	61.15871919	51.37878485	51.90489005	95.03291509	51.15714815	89.17064212	96.579156	118.9238895	109.9148098	68.29725462	90.122344	300.7667423	242.4303157	248.0983354	235.4475312	175.5917283	179.4713829	219.2186452	302.5143982	145.2372335	141.9184375	147.5531669	141.9201479
MRPL20-AS1	29.36039451	20.5841596	13.84857562	15.05386918	13.24693691	17.04414579	24.23124935	26.80595804	15.58434411	16.71342838	19.82738561	28.20350333	36.4932643	32.71747971	28.58497712	30.26595785	21.51924283	27.11067461	37.25307673	46.64944794	39.09151554	40.41482334	36.1921508	31.81136853
MRPL20	91.74648175	57.97460434	115.9232587	110.6507885	49.07171036	40.91167016	69.41207211	75.67859094	44.69224441	45.81452015	85.97088656	86.46517405	61.45406799	64.96523846	40.96009577	41.08023215	39.86946038	32.35120489	42.76786064	38.2535932	66.61403285	68.31419116	70.89660808	69.32573694
RN7SL657P	0	0	0	0	0	0	0	0	0	0	0	0	0	0	0	0	0	0	0	0	0	0	0	0
MRPL20-DT	16.77436703	18.65343221	11.17167773	8.851076233	10.87890114	5.838077001	9.633286089	10.00183209	11.33523125	6.732342078	7.371515354	8.563478748	10.95436901	13.3316369	12.83572914	12.84699659	29.29797386	31.67201879	34.09186009	48.49167547	12.76746933	14.16016344	15.11802707	14.64553697
ANKRD65	3.394894026	2.504420549	1.454897372	0.996240522	1.986931882	1.476375806	3.098779263	2.69831498	3.06478909	2.749834427	0.801160184	1.374699464	13.18617456	11.36537172	3.256727599	3.523877209	4.070654104	4.824069471	1.881939875	1.455751511	3.013233558	3.711232094	3.3672108	2.812046496
ANKRD65-AS1	0.423860783	5.113880063	0	0.570698719	0.744219847	0.798759491	2.105402126	4.261218342	4.217428561	0.686647044	0	0	1.575624876	2.991393443	1.714357229	2.144827657	2.890564233	2.562499182	1.593674122	0.886051334	1.243404427	1.390069083	2.544171849	1.597463368
TMEM88B	6.081223017	2.788722143	2.115569187	2.311888627	0.439661119	0.202234879	1.421490027	0.779192319	3.723591789	3.998539757	1.514459219	0.598152251	4.45467894	6.311496114	2.31494181	1.810135868	4.042605353	5.622841694	5.85069624	4.262383408	5.8345313	5.295953946	5.439482119	6.086094952
LINC01770	9.465892108	7.530064741	1.738564879	1.820736808	0.949732965	3.567667244	10.52329958	5.43793551	5.175051317	4.819439241	3.235896337	2.261170141	4.775476452	6.998665506	1.640827218	2.737112615	2.107874942	1.635061171	7.118161386	12.43803671	2.062794795	1.647221363	0.901870554	1.892982024
VWA1	54.39234296	22.7730566	34.70223553	36.55654872	4.547748958	11.73159275	20.95363535	17.09303817	11.54683197	21.60538652	18.73610763	17.1382659	33.78338825	28.86266487	22.51426594	21.38433402	10.71322757	11.35493221	29.94180153	30.39689632	16.87588258	16.90360075	16.57721765	16.75883478
ATAD3C	4.625097317	2.146222924	2.118376453	2.257420933	0.761325126	0.435796437	1.244413766	1.307747679	1.59299545	1.123886496	1.010979226	2.416799536	3.707230421	3.672177784	1.052256189	2.398909727	3.379430247	2.038863642	6.358183288	8.459887269	2.510046556	2.248143808	2.699041893	1.929888462
ATAD3B	70.66993448	22.78874914	44.6204056	47.69700309	18.66504537	17.86031833	27.49253599	25.58893216	13.29326999	21.78107675	39.32823001	46.14942545	31.056784	29.12911205	41.30048498	41.39735041	66.10646581	67.43563666	45.00776453	54.05310859	25.68557114	26.26295793	25.8426865	25.57028099
ENSG00000284740	0.622044339	0	0.199934961	0.209384733	0	0.586116762	0	0	0.952209442	0.503850466	0.286252368	0	1.734251975	2.195036	2.201443185	3.777215408	0.606014046	2.19370707	8.185885594	22.10578342	1.459824009	3.060030454	2.074302273	2.176929328
ATAD3A	157.8195686	78.95128765	107.0261891	110.7873156	37.64374816	63.55440722	73.56031999	75.42127093	36.03247094	66.8430569	134.3554253	149.2935031	63.77075468	55.21285727	59.0161324	60.2520829	69.06457919	62.96973918	64.88943957	70.21214915	85.36521704	85.22540389	87.07727407	92.71579664
TMEM240	9.165013649	7.867899403	1.914757915	1.156879311	4.727037009	4.857563006	7.018356414	5.470755305	2.542858964	5.196506549	5.377383962	9.684601345	26.40367699	21.15640306	20.85132847	19.47832336	24.107836	22.74042642	24.66010405	32.56999449	15.45931099	16.3703542	16.50355776	13.44649995
SSU72	92.57483391	65.97329984	80.25196887	80.1708389	49.55752321	58.73704872	66.6431738	64.73784678	47.22856993	54.91161764	56.63816913	61.70992618	83.62124049	76.14153397	48.97328154	48.64595601	44.75429931	43.37138196	72.04079606	65.88622144	69.51728768	71.70460973	68.7071031	69.13161007
ENSG00000215014	1.959611794	1.182135749	2.330446673	1.91289756	1.548319451	1.384822489	2.190102211	2.216323333	1.199889293	0.714270776	3.60709668	2.457542516	2.094293218	1.498243672	4.161093121	3.768103352	1.527289549	0.49362745	5.618057467	3.584377524	2.184453551	2.111606492	1.699002798	1.951872318
ENSG00000274481	0	0	0	0	0	0	0	0	0	0	0	0	0	0	0	0	0	0	0	0	0	0	0	0
FNDC10	88.31330993	53.70240804	48.96900445	50.55399186	11.51070541	26.7505456	78.67354455	54.46896326	0.663498105	3.247510772	18.84899069	12.98540474	26.08182152	27.2760437	38.67776357	47.04624935	29.13660751	23.80204631	44.9183129	43.37834509	30.13464391	25.28209181	28.90741398	29.92923046
ENSG00000286989	3.269981714	2.451180091	0.646784136	1.100700071	0	0.474017927	0.728837293	0.948295721	0	0.203742811	0.347256971	0.467335954	1.986966288	1.923155402	2.416260045	3.182080376	1.71538402	2.027594982	2.955481723	3.286378924	1.328200532	1.060619455	0.587152228	0.948002851
ENSG00000272106	12.42257339	14.56859385	8.711592023	6.310309271	14.97076003	6.916637937	10.75170394	13.52957732	11.06394485	8.415637814	9.458407498	10.91062055	50.48165259	43.30475013	53.21363156	56.23195068	41.47836076	31.86149621	39.59533404	38.00847193	26.56944163	25.07912244	28.47025671	29.30728288
MIB2	25.6462256	20.10408446	12.80564746	13.51747317	15.24161904	22.22580562	27.06381837	30.46040801	16.78183178	29.38598242	16.90145819	21.49581984	65.39579296	58.62572171	58.02759218	53.8594919	50.716074	50.51263722	46.05591239	55.54210199	32.12139982	31.16342244	29.86205788	29.49131747
MMP23B	3.548896952	22.95867222	5.367868343	5.199958264	6.322831063	6.687844771	29.98503204	27.28339254	14.30041528	10.65283843	2.017397643	2.036249513	2.037057875	2.823848278	25.11941521	27.46546653	36.20143769	35.44325683	6.769862624	9.055203534	3.245708482	2.151702658	2.85416467	2.135539951
CDK11B	82.76397954	84.82909208	69.60944771	73.07707164	57.72192586	72.26702111	79.38210588	74.14458865	70.86730102	86.42840115	86.67295204	90.2396937	67.29295198	58.10031773	93.22296371	83.62726052	90.71804528	101.6001556	80.58557042	79.88895252	88.4490217	87.83944972	91.48326816	89.26321895
ENSG00000272004	3.452346079	0	0.739759356	0.387361756	0	0.542158004	0.476347231	0	0	0	1.059133763	0	0.534727692	4.0608166	2.909049923	3.493924252	0	0	0	1.202814686	4.051011624	3.234889337	3.453713285	1.548968945
SLC35E2B	54.94161411	54.37254902	32.67809587	33.54510691	52.96141772	56.63763601	47.24067551	48.69494419	40.49028156	49.89977347	40.22755747	41.20986888	106.8191551	105.8314135	116.1144767	109.1421229	162.0611326	170.4354182	126.987361	128.4120524	81.59151671	75.94713799	78.87153214	74.59652852
ENSG00000269737	4.175459798	3.640290232	0.32534771	1.533262585	7.775644961	8.703141138	4.818465668	6.148195458	6.004311327	4.20198547	3.26066469	5.52440426	16.81496646	13.24583754	15.09699355	16.77493411	35.13149044	35.56999621	19.86200702	17.986014	7.052338359	7.2321147	7.594751588	4.836802422
MMP23A	12.22069408	35.28542432	7.564894103	7.92244299	8.741839023	11.94133658	50.02348502	45.88246947	26.32854427	16.13114177	3.54086017	3.15348376	0.630947129	0.798587335	40.50358594	43.5165918	50.26877571	51.30667611	9.147172342	11.82708639	4.248848639	3.074788292	4.226110432	3.777230071
CDK11A	3.123066266	1.932297046	1.833032033	2.711913177	2.582816075	2.558857838	2.360658844	2.237244379	2.909996998	3.95946207	2.166173281	2.775065709	3.659493351	3.726740898	5.537778417	5.0845702	10.05375514	12.31360227	5.913753281	6.9543268	4.594067591	4.4743471	5.222265034	3.752860845
ENSG00000268575	1.495404878	2.607477035	0.34956142	0.457603964	2.426736954	2.134900588	2.70108294	2.012102163	3.052169664	1.945364765	1.126072518	1.683844843	4.800862919	3.411331133	4.261337158	4.356799947	13.06766259	13.65228325	9.243168711	8.146648003	2.818187518	2.547658466	3.959103413	2.952159753
ENSG00000227775	16.10010374	14.9421339	3.861012949	4.155820215	11.13173781	11.55450912	8.356363167	9.784276257	10.79044154	9.797599676	6.142131281	7.361938709	33.87836194	28.35752077	32.89683131	29.54871302	43.88604796	38.32882068	44.93060645	44.0319983	22.41589131	22.5508173	24.92470785	22.05273655
SLC35E2A	22.91692148	25.65328183	10.92414245	11.91517166	16.83797403	23.71941269	19.67267363	17.78151321	14.67989557	20.96135257	19.79386015	21.61643555	26.27767213	26.54128496	51.40747535	45.81493811	78.38264389	73.0390775	56.73655649	51.51761432	32.02086394	27.91545639	31.17935604	28.85334309
NADK	81.07125083	74.97191119	48.52927624	49.23736501	46.7231107	54.93608217	54.21977458	58.22683278	40.73473356	52.88168447	49.51497878	60.57202547	52.72395845	52.78332528	63.21569168	58.75480042	75.80180355	79.81402862	80.90464076	89.09898377	59.6378731	55.09572145	53.60041762	54.23894129
GNB1	226.7849385	258.8066158	251.1746431	244.019193	279.9874054	286.7514831	289.4457103	294.6238701	283.3583582	295.1941868	298.4456397	308.1981206	326.2197241	327.5484918	256.6600755	254.816355	343.2738561	331.3255137	286.9378965	282.025086	241.5540098	238.1427027	260.6864916	251.5620189
GNB1-DT	1.13697589	0.452229012	0.626472285	0.656082014	1.283345939	1.377395071	1.61359683	0.952534164	0	0.526251722	0.298979185	1.961524761	0.603785679	2.483679877	0.328474233	1.972575442	1.424154391	0.490979907	5.038293331	4.074460476	0.952954981	0.38048569	0.758284105	0.787055498
CALML6	0.676930604	0.523536364	0.870305125	0.607626284	0.297140718	0.744138437	1.774626939	1.22875573	0.431761634	0.365538573	0.31150993	0	1.258182805	0.663532124	0.114080389	0.570902656	0.109914312	0.113679498	0.106049638	0.471692034	0.595737004	0.47571902	1.128664472	0.425207161
TMEM52	26.32413885	16.6877216	16.18223591	15.10710848	5.177677014	2.846329523	10.12237866	4.579478086	2.642381202	6.524863536	3.97175161	4.00886623	3.609411922	3.891615908	4.072669892	4.221825138	3.923940946	5.0729476	6.89587773	5.111962417	9.452360456	10.17642271	8.826156172	8.67422609
CFAP74	0.088334832	0.225449165	0.070980556	0.193272033	0.01938742	0.249698563	0.219388477	0.185012598	0	0.05366283	0.040649924	0	1.375043384	1.350748181	0.111650352	0.178797377	0.06454381	0.111258	1.494585576	1.43109788	0.557133947	0.558702822	0.486033981	0.321029833
ENSG00000233542	0.446255754	0.414159644	0.573734837	0.375532483	0	0	0.092360103	0.093465889	0	0	0	0	0.41471852	0.262453812	0	0	0	0	1.153540419	1.749124604	0.130910054	0.209073475	0.372027068	0
GABRD	2.291149736	1.275817847	1.820946107	2.131366041	0	0.235507549	0.344866774	0	0.350723297	0.101226066	0.038339684	0.077395909	0.038713317	0.244996477	0.126365969	0.548066549	0.121751238	0.041973969	0.391567895	0.827275259	0.342166894	0.370816877	0.05556502	0.112142548
PRKCZ-DT	0.85560002	0	0	0	0	0	1.06248453	0	0	0	0	0	0	0	0	0.4329522	0	0	0	1.788572024	0	0	0	0.690989864
PRKCZ	20.00969917	18.07088324	10.55563058	10.41018988	14.86205583	18.29034671	16.09490319	18.51774867	3.800175695	5.426787086	1.486503527	1.750460108	12.230289	13.36894354	8.044780033	8.869134121	11.10198831	13.13984311	18.58370036	17.16296979	15.33716335	13.90084567	13.52461256	14.04237473
ENSG00000271806	0.274256918	0.356344103	0.070520434	0	0	0.051683318	0.181638601	0.183813279	0	0	0.05048302	0	0.356824961	0.064518853	0.166389891	0	0.641254138	0.718489106	1.185855345	0.171994474	0.25745228	0.256981994	0.292656565	0.118129185
PRKCZ-AS1	8.62754691	7.267916582	2.559720955	4.378483515	5.243659732	7.128721166	7.142461364	4.559184157	3.555684048	4.730499186	7.696127687	9.124370657	22.81998225	19.3595255	14.76334447	15.0449641	15.77593658	20.86353141	23.45568471	35.09943664	12.84922949	14.8001473	14.07510989	14.2212143
FAAP20	28.12647899	17.02404432	13.5401172	13.58392086	14.01210664	16.72763062	25.62395511	27.37918665	7.762216675	14.41392667	15.05840601	17.45156864	22.94489291	20.03871878	18.95306252	19.39646479	17.15170753	20.20362526	20.65111718	22.63266183	20.5964772	20.00320908	18.32249668	20.07018757
ENSG00000234396	0	0	0	0	0	1.995673636	1.75342539	1.182945583	0	1.143709647	0	1.967541708	1.312215196	0.830432842	0	0	0	0	0.663623503	0.73792312	0.828427735	0.992297343	0.94170778	0.380115078
SKI	132.7879474	90.16974701	105.6895886	107.3021633	47.13604455	99.75707282	98.20752682	95.23253747	52.52489047	72.20754107	132.8525648	132.2660638	145.0867259	145.6520885	140.0607609	137.5877143	72.64211723	70.1737467	91.5899725	92.03827798	101.594836	92.2396181	110.7297389	96.14485712
ENSG00000287356	4.210662575	4.387079313	1.60872763	1.016206194	5.091496461	5.015476189	7.497906017	8.1867021	1.611393438	2.60621306	2.997893288	3.17351279	6.792536787	6.30779244	11.40725134	11.21625666	5.108340696	5.883708642	17.3999013	22.75258709	4.03190088	3.424344943	3.841433102	3.764149593
MORN1	1.806820152	1.356567366	0.835222701	0.847364518	1.675331631	3.94053273	3.59665899	3.979880957	1.320763295	1.858162476	2.615837114	3.847266876	6.093924127	6.232531431	7.307907012	7.807422398	2.749166655	3.64111311	7.614021663	8.148202162	4.788176392	4.831742035	4.495144945	4.000512543
ENSG00000272161	0.466848692	1.299814421	0	0	0	0	0.772977251	0.782231765	0	0.378143352	0.429668869	0	3.036992978	0	0	1.889884653	0.454817844	3.763183384	2.194130448	4.879572764	0.821706212	1.312328332	3.113557164	0.754061961
ENSG00000269896	3.059827573	2.928497551	3.011899331	2.446156497	4.868811767	5.586006859	5.224581179	7.289834577	1.61009241	1.781374103	7.392375244	5.951398142	20.97145581	18.67042115	21.85111035	18.87038441	0.838399158	0.578079375	5.752322716	4.897209774	13.80070433	11.3787826	11.73398411	11.17162479
ENSG00000272420	1.215614816	0.752122664	1.041914586	0.272789969	5.691709531	3.818014116	3.019102168	3.734192658	1.240554555	0	1.491737694	1.505677457	19.95814626	14.29865	4.097253412	4.510935068	1.184288012	3.266284169	4.189707541	2.11763149	4.279237631	7.593636942	5.134628514	7.417597763
RER1	41.83190772	30.6756051	46.03178274	45.32044027	37.96757441	34.87956225	34.79871844	37.89293466	34.86636473	37.6519509	38.01636744	40.55139543	46.92143855	41.87635329	39.72139181	38.48700764	43.31578334	47.08237534	37.95193876	47.78275955	35.93620202	35.12187228	36.61404213	38.05306727
PEX10	23.24689233	15.98350151	17.0563236	16.55147005	14.37149132	19.61058038	29.27104613	30.18231542	11.03903305	16.41444102	23.24381341	24.81780046	31.89702997	28.63258664	19.69108356	22.60303544	10.61245644	11.65049536	19.0485564	18.00087553	21.20836334	21.29792292	22.07908839	21.29729908
PLCH2	0.191637307	0.098807862	0.136878408	0.200687005	0.093466411	0.120379241	0.282044803	0.19622735	0.130379311	0.137977369	0.019597257	0.098901933	2.097553349	1.602937443	2.066935277	1.616210682	4.231838299	3.411331482	5.664222147	5.586205685	3.647871817	3.661160104	3.408234654	3.393429976
ENSG00000224387	0.505838253	0	0	1.362151229	0	0.476622421	0	0.423780505	0	0	1.862213209	0	0	0	1.534443915	1.53579088	4.435223675	1.52905171	3.32832711	5.815807275	0	0.947952919	0.674718102	1.089384752
ENSG00000229393	0	0	0.287844107	0	0	0	0	1.500545758	1.370885189	0	0	0.831930735	0.4161305	0	2.716622496	2.265839334	0	1.804717323	5.471666163	7.48834046	1.313557595	1.678282406	0.895904873	0.723253982
PANK4	18.1965139	25.81595796	15.19773756	14.51079133	23.38459958	20.65160222	22.91575796	22.77193569	23.23544985	34.44004694	24.09779894	30.05595817	27.66414559	25.83379645	26.19980293	26.03910425	52.21016513	55.87329398	37.83412845	37.13737774	30.16427556	29.80622273	28.84147179	30.68619865
HES5	0	0	0.223492253	0.468110883	0	0	0	0	0.266100826	0.281608267	0	0.161485044	179.1580093	166.4403178	150.8135851	166.7794658	152.7576493	153.6115683	115.5236196	73.76778892	423.5612103	402.2436666	297.3741046	317.2812521
ENSG00000272449	5.224042921	3.740127487	0.767584286	2.411590698	1.310348173	0.984463302	3.459850186	3.251182477	0.45696173	0.120897972	0.412114305	0	0	0	3.169392912	2.870063156	39.69745704	51.2840506	54.99725989	45.24205694	103.946191	101.8857277	70.37830501	73.12901373
TNFRSF14-AS1	0.075006161	0	0	0	0	0.035337005	0	0	0	0.0911315	0	0	0	0	0.189607295	0.075909494	0.438439362	0.982493169	0.317267616	0.352789056	0.968141391	0.860950397	0.750358652	0.726907375
TNFRSF14	0.037038366	0.068748901	0	0	0.195097221	0.034899131	0.245302726	0.403389393	0	0.060001504	0	0	0.791679235	0.566362148	1.16099836	1.124533071	0.577341994	0.559799266	0.626672468	0.232278343	1.694983943	1.214688626	1.235101128	1.435799987
ENSG00000225931	0	0	0	0	0	0	0	0	0	0	0	0	0	0	0.179432532	0	0.518639623	1.430415889	0.166801282	0	0.208224704	0.665101894	0.355046341	0.382166586
ENSG00000228037	0.367661989	0.341218589	0	0	0	0	0	0	1.688422494	0	0	0	0	0	0.371763568	0	1.790936078	0.37045715	0.691186141	0	0	0.172251828	0.490410122	0
ENSG00000289610	1.020649247	0.94724096	0	0	0	0	0.422480914	0	0	0.413358476	0	0	0	0	0	0	0	0	0	0	0	0.239090121	0	0
PRXL2B	81.72566511	53.73337447	56.44203689	59.47743839	21.99775664	36.99090508	59.80128987	62.29045432	21.52993287	29.86334118	39.33656099	46.55406408	27.79124642	23.12894652	46.25484303	43.60063687	37.24892028	36.25468845	58.78629371	61.65718712	83.31953108	81.85584707	73.81217884	78.55583826
MMEL1	0.178415818	0.662334377	0.038230458	0	0.052210772	0.168111009	0.344643991	0.149472969	0.409671504	0.43354575	0.21894238	0.05524708	1.658070363	1.678890584	0.060135399	0.300940935	0.86908991	0.539316688	1.397553373	0.932414486	0.662956252	0.334355487	0.674282238	0.736460687
MMEL1-AS1	0.617041301	2.29064704	0.39665381	4.154013467	0.541704258	1.162805371	2.043312519	3.101664289	0	0.499798049	0	0	3.440607135	0.725793852	0.623924916	0	0	0	6.380037221	2.579763402	2.172124195	4.625400304	4.115237754	3.654403944
TTC34	0.207081599	0.10982151	0.0760678	0.099578858	0.5713657	0.752610083	1.665378494	1.487044704	0.701917886	0.479240803	0.217816712	0.219852133	0.027492426	0.069594115	0.688001524	0.479029889	0.317027913	0.50673586	0.973257606	1.113144697	1.301738954	0.984049456	0.887844032	0.955662074
ENSG00000285945	0	0	0	0	0	0	0	0	0	0.314375502	0	0	0	0	0	0	0	0	0.729650125	0	0	0	0	0
ENSG00000283259	0	0	0	0	0	0.969995152	0	0.985662006	0	0.119121196	0	0	0	0	0.594821709	0.297671928	0.859649317	0	0	0.922286021	0.172567055	0.137801463	0	0
ENSG00000233234	0	0	0	0	0	0	0	0	0	0	0	0	0	0	0	0	0	0	0	0	0	0	0	0
ENSG00000287396	0	0	0	0	0	0	0	0	0	0	0	0	0	0	0	0	0	0	0.652613159	0	0	0	0	0
ENSG00000231630	0	0	0	0	0	0	0	0	0	0	0	0	0	0	0	0	0	0	0	0	0	0	0	0
ENSG00000284745	0	0	0	0	0	0	0	0	0	0	0	0	0	0	0	0	0	0	0	0	0	0	0	0
ACTRT2	0	0	0	0	0.281218773	0.905483097	0.265189829	0	0.367763563	0.259463706	0	0	0.148845565	0.188393254	0	0	0	0	0.451651904	0	0.845722677	0.300152107	0.747730395	1.29350225
PRDM16-DT	0	0.035341303	0	0.051272238	0.534892623	0.322926674	0.09457589	0.223319145	0.466336855	0.647736287	0.105142332	0.176874751	33.30104291	29.47294642	1.232158802	1.348856705	3.450189165	2.800984588	10.52354915	8.358407814	4.311963619	3.621677341	4.647617701	5.31016488
PRDM16	0.565552752	0.940403601	0.545332995	0.158641039	2.337697633	2.842069195	0.838862739	1.105552091	3.480970425	3.263911026	1.409720376	2.189067256	65.91708215	62.97515658	3.192895994	2.885668302	31.70420773	26.45064811	23.96654506	18.27559122	13.81168087	12.21046247	15.92032835	13.00455139
MIR4251	0	0	0	0	0	0	0	0	0	0	0	0	0	0	0	0	0	0	0	0	0	0	0	2.031434681
ENSG00000226286	0	0	0	0	2.154111816	3.236764206	3.656396655	3.289042728	0	0	0	0	0	1.154461009	0	0	0.956184209	0	0	0	0.287918381	0.229913954	0	0
ENSG00000279839	0	0	0	0	0	0	0	0	0	0	0	0	0.079899543	0.202257084	0.260803878	0.087010939	0	0.173258256	0.323259264	0.269588648	0.201768727	0.120840095	0.17201909	0.046289696
ENSG00000272235	0	0	0.085496603	0	0	0.062659116	0	0	1.221557331	0.646372745	0.244815663	0.679534293	0.55620332	0.156440975	0.134483672	0.067300862	0	0.402033244	0	0.278027087	0.117047432	0.062311265	0.177403488	0.179019814
ENSG00000287828	0	0.29341049	0	0.425672259	0.277549022	0	0	0	9.437075723	16.38898219	5.237474651	14.39080185	0	0.743739304	0.319675816	0.319956433	0	0	0.297172063	0	0.556457641	0.296235287	0.843397628	0.510649103
ENSG00000286518	0	0	0	0	0	0	0	0	0	0	0	0	0	0.097241777	0	0	0	0.333198529	0	0.172818202	0.145510475	0.116195738	0.055135908	0.089021204
ARHGEF16	25.63537722	21.42447684	18.5078787	19.79008219	38.82475003	48.14656358	51.82199778	60.51886498	5.12858861	5.672576435	8.037003008	8.794807957	6.749380337	5.695109681	7.649642922	11.90016775	6.612200585	6.620912614	14.95371609	19.88123448	7.025608689	6.82543017	7.842140525	7.401534551
ENSG00000272088	0	0	0	0	0.528941592	0.567704717	0	0	0	0	0	0	2.23969714	0	0.609225115	0.609759904	0	0.60708423	5.663383825	1.259491818	0.706982831	0.846829669	2.009140945	0.648782804
MEGF6	16.32857769	13.73347136	4.526628583	5.358912219	43.07206392	61.5419351	49.8683433	59.39997131	31.51759421	40.04999614	9.909199598	11.49495693	60.91189186	56.02885557	57.55539632	51.69298565	80.55801609	83.18904618	68.39655023	72.29421604	38.23036503	37.07876704	38.88080826	36.31946693
MIR551A	0	0	0	0	0	0	0	0	0	0	0	0	0	0	0	0	0	0	0	0	2.813202517	2.246450929	0	0
ENSG00000238260	0.35775607	0.885400358	0.153318001	0	0.314076199	0	1.579597035	1.198881637	0.091273962	0	0.219509588	0.443121656	1.329892706	1.402700034	1.688153323	0.603441149	2.788292604	4.445869696	7.510292519	4.861116349	1.539244486	2.123070722	1.113459666	1.284119332
TPRG1L	51.76362301	45.54962611	68.27599887	65.8886052	110.831879	169.9860665	162.7635436	191.7761226	33.16274618	52.56539077	54.522671	54.94311734	68.95114265	57.72978201	57.18748703	59.27496094	50.42965695	44.23699651	38.6548944	43.48367962	37.51249137	36.19770659	37.01605797	42.47568318
WRAP73	18.08931663	17.29192467	9.845369475	9.133496994	13.76329027	10.08467863	12.77913452	14.85174698	11.83775702	16.65465373	7.658394512	9.970527484	20.42528099	18.26321325	13.1391199	10.64867316	22.02893603	26.1555171	18.33544624	18.62361749	13.14252745	12.82542799	14.87932833	12.93715744
TP73	3.299123882	6.975946042	0.655911946	0.64111891	1.612384686	4.678886871	3.829361514	2.478993839	0.13016015	0.137745436	3.067684609	3.317518972	0.410903502	0.520078969	0.2407371	0.240948424	0.828377408	0.925294333	0.927131166	1.137581497	0.259411611	0.302757979	0.45366741	0.421176719
TP73-AS3	0	0	0	0	0	0	0	0	0	0	0	0	0	0	0	0	0	0	0	0	0	0	0	0
TP73-AS2	1.967148763	2.434220359	0	0	0	0	0.542845847	0	0	0	0	0	0	0	0	0	0	0	0	0	0	0	0	0
TP73-AS1	29.77489832	34.81147144	13.97009731	15.89217388	20.14100099	23.47246282	24.23719134	24.74601194	19.79311762	23.36794162	23.32037643	24.13336644	36.62231509	32.48318401	33.80147483	29.58124371	30.87979209	30.57499218	46.67583359	54.92700815	33.36520243	35.76907497	35.53832955	33.22435398
ENSG00000276189	0	0	0	0	0	0	0	0	0	0	0	0	0	0	0	0	0	0	0	0	0	0	0	0
CCDC27	0.380154516	1.159241444	0.10473233	0.43872969	0.619802725	0.818737902	0.944152133	1.364937211	0.124699443	0.17595533	0.449844449	0.756746811	0.605637783	0.511035595	1.976890934	1.429007874	0.211633032	0.875530631	2.450302167	2.04347941	0.669114709	0.610644519	0.54329295	0.61403205
SMIM1	6.026250289	5.16260632	1.19195868	2.96470226	3.05220073	6.988542252	9.785985409	10.8740456	3.902812115	3.942515732	1.279919955	0.645940178	3.015584165	2.453665619	2.109280911	1.407421653	2.03225254	0.934163851	5.882390813	7.510021204	3.943582984	3.583462509	2.4732869	4.118104747
LRRC47	119.7997523	102.4668297	124.9502607	115.3236684	40.82340476	53.04948138	103.5730373	89.03338003	41.33421028	51.9706838	130.4597232	138.4595478	87.56773739	84.29639249	82.99405235	82.4986624	54.80065802	49.4774321	60.88646299	71.22455561	64.62691716	59.76187221	65.22574262	62.79696675
RN7SL574P	2.324812174	0.71920147	0	0	0	2.190537392	0	0	1.779381281	0	0	0	1.440343952	2.734556633	0	0	2.264900979	3.123315502	1.456843516	7.289785978	1.81863597	1.452251105	2.06731809	1.668922769
ENSG00000272153	8.668791158	6.838508889	2.229030075	3.209777261	6.088306993	4.084052764	6.100115199	5.446896326	3.980988629	2.808657965	4.388124817	5.234426715	10.87581747	15.80481037	5.697574237	5.263916011	14.35716892	10.04490028	11.4078255	16.76238923	10.42633249	7.716622399	8.383150053	7.00098958
CEP104	10.59281057	10.72956612	10.96723589	11.49863083	11.57761243	12.66327825	10.03595681	11.71359982	17.60846371	17.42682466	15.91596887	17.95360425	17.70877742	18.72383253	20.50164253	18.59898536	22.63948139	27.43458843	16.30978299	17.85246198	10.55501276	11.23206563	11.28797424	11.19793115
DFFB	15.22481647	8.941514086	8.793005265	8.648076409	6.839611155	5.939922322	8.419160361	7.473648448	11.56184023	8.719086748	5.692501877	6.18767294	12.54606575	10.6329737	8.35882045	10.35236816	8.401202468	9.348155932	9.89467788	10.07007644	6.280638177	7.550861416	8.726005428	6.91632645
C1orf174	24.74546647	17.01648646	18.96741171	20.72064113	22.42764347	23.09417672	17.44232744	17.17730013	30.73668898	35.27675555	22.81811834	24.8703504	31.7135244	30.32652986	29.88284745	28.95504159	38.25099099	41.74596124	40.00740522	43.20575384	23.39515212	27.18375844	26.59422886	26.13865268
LINC01134	1.968831525	0.730890801	0.348047601	0.231953147	0.388901025	0.510157233	0.366734395	0.082472254	0.489748441	1.156183811	0.090601691	0.091448331	0.457423176	0.521062866	0.049769887	0.249067882	0.287714111	0	0.370130474	0.102892616	0.635316907	0.184481856	0.26261483	0.265007518
LINC01346	0	0	0	0	0	0	0.075401224	0	0.17427656	0	0	0	0	0.053565712	0	0	0	0	0	0	0	0	0.03037166	0.024518701
LINC01345	0	0	0	0	0	0	0.175773886	0	0	0	0	0	0	0	0	0	0	0	0	0	0	0	0	0
LINC02780	0.125425834	0	0	0	0	0	0	0	0	0	0	0	0	0	0	0	0	0	0.117897146	0	0	0	0	0
ENSG00000284703	0.14334009	0	0	0	0	0	0.03955551	0	0	0	0	0	0	0	0	0	0	0	0	0	0	0.022385228	0	0
EEF1DP6	0	0	0	0	0	0	0	0	0	0	0	0	0	0	0	0	0	0	0	0	0	0	0	0
LINC01777	0	0	0	0	0	0	0	0.149821391	0	0.144852115	0	0	0	0	0.090413362	0	0	0	0	0	0	0.167567435	0	0
ENSG00000284694	0	0	0	0	0	0	0.056007905	0.056678463	0	0	0	0	0	0	0	0	0	0	0	0	0	0	0	0
ENSG00000227169	0	0	0	0	0	0	0	0	0	0	0	0	0	0	0	0	0	0	0	0	0	0	0	0
LINC01646	0	0	0	0	0	0	0	0	0	0	0	0	0	0	0.069929085	0	0	0	0	0	0	0	0	0
AJAP1	3.619158033	1.65385338	4.322348728	5.256345665	17.01538563	19.26634288	24.53218657	26.13414597	5.455746629	9.970029577	3.821268046	3.618048704	3.397535464	2.117709806	0.315797246	0.371852304	0.411652261	0.462775734	1.053385775	1.344141572	0.280242396	0.335676576	0.18378636	0.178042407
ENSG00000287586	0.356831636	0	0.091753098	0	0.250611706	0	0.177245481	0.119578375	0	0.0578061	0	0	0	0	0	0	0	0	0.134165124	0.372965794	0	0.033435549	0	0
ENSG00000284739	0.496026735	0	0	0	0	0	0	0	0	0	0	0	0	0	0	0	0	0	0	0	0	0	0	0
LINC02781	0	0	0	0	0	0	0	0.244076114	0	0	0	0	0	0	0	0	0	0	0	0	0	0	0	0
LINC02782	1.025195569	0	4.283684467	3.795972663	3.150088682	2.897949244	1.273088368	2.147217483	0	0	0	0	0	0	0	0	0	0	0	0	0	0.24015511	0	0
ENSG00000284616	0	0	0	0	0.164943419	0	0	0	0	0	0	0	0	0	0.379957541	0.190145538	0	0	0	0	0	0	0	0
ENSG00000284692	0	0	0	0	0.087243389	0.374547844	0.082270679	0.083255669	0	0	0	0	0	0	0	0	0	0	0	0	0	0	0	0
ENSG00000284666	0	0	0	0	0	0	0	0	0	0	0	0	0	0	0	0	0	0	0	0	0	0	0	0
ENSG00000260972	0	0	0	0	0	0	0	0	0	0	0	0	0	0	0	0	0	0	0.127484539	0	0	0	0	0
ENSG00000283356	0	0	0	0	0	0	0	0	0	0	0	0	0	0	0	0	0	0	0	0	0	0	0	0
ENSG00000236948	0	0	0	0	0.184525743	0	0	0	0	0.170250842	0	0	0	0	0	0	0	0	0	0	0	0	0	0
ENSG00000264341	0	0	0	0	0	0	0	0	0	0	0	0	0	0	0	0	0	0	0	0	0	0	0	0
ENSG00000289893	0.155091917	0	0	0	0	0	0	0	0	0	0	0.144074258	0.144131453	0.182426622	0	0	0	0	0	0	0	0	0	0
MIR4689	0	0	0	0	0	0	0	0	0	0	0	0	0	0	6.649256966	0	0	0	3.090589459	20.61968034	0	1.540423494	0	1.770250222
NPHP4	8.040703761	5.012780168	3.98898111	4.001002415	4.588338332	6.571612175	7.770895816	7.043858321	4.32135454	6.696959829	9.636532602	10.89572108	24.54541028	20.91010598	15.12962244	13.42694366	13.16367261	12.32887698	19.81526256	20.84623008	13.57823698	14.29047845	14.11760643	12.94983682
KCNAB2	2.42590843	2.497487375	0.741378458	0.874587077	4.061596315	5.608315724	5.245800631	5.075382985	1.014622433	1.87906449	2.025298982	2.253572999	5.4698559	6.049982109	5.281261005	4.50777003	5.256287014	5.32948763	7.750504841	7.717633686	3.025464658	3.012174728	3.536421339	2.933423505
CHD5	1.732899425	2.200782147	1.392453711	0.997761606	0.46040032	0.515624811	0.566293518	0.592175949	0.383940205	0.554065799	0.188868711	0.465993301	0.52974806	0.858240084	1.198895153	1.223023482	1.266181516	1.585251253	0.257191911	0.524309948	0.521727275	0.459349586	0.532241221	0.405119676
ENSG00000285629	0	0	0	0	0	0	0	1.454148793	0	0	0	0	0	0	0	0.351324711	0	1.049349213	0	0	0	0	0.463041835	0
RPL22	165.6731423	188.5107991	174.4975767	160.9897047	119.2843228	58.75993291	146.9171267	132.8040895	183.9376754	155.7734991	222.2705153	199.0483005	146.0786647	140.4383876	222.1977853	230.0322834	229.4162626	211.7728424	264.6180582	226.43341	183.9237432	199.5484076	177.7159028	185.3051637
RNF207-AS1	3.653276274	0	0.782814133	0	0	0	0	0	0	0	0	0.565624865	0	0	0.615671941	0.61621239	0.593188352	4.908067217	4.57865105	8.27332853	0.714464131	0	0.406080339	0
RNF207	1.779829669	2.753031251	0.56084864	0.587356718	1.286783762	0.920723222	1.09787383	0.906356941	0.293820503	0.480548815	0.449670134	0.583549898	1.459453898	0.903087846	0.882198612	1.236162232	1.359970868	0.984590285	5.28141671	5.033765784	1.06470864	0.850210996	0.930998443	0.958270401
ICMT	174.984493	108.9330962	142.0759822	145.6353974	67.03639843	106.0023797	103.9232492	90.00890791	47.35835964	54.29476204	105.4388153	109.0368069	70.17892563	72.61500966	121.1491911	122.9159231	60.78283851	66.73796878	90.89857918	114.9410694	83.90791897	87.99865292	89.4417172	90.75506843
ICMT-DT	7.32049635	6.159878236	2.63527506	3.48264174	2.742061928	2.943012068	6.141202638	3.761546216	0.224120543	0.316242023	0.359332914	0.906726883	0.181417368	0.574048148	1.184346025	1.086603528	0.665638837	0.19669735	0.183495557	0.102019906	0.858993135	0.320104967	0.39058109	0.683175446
HES3	156.2470244	170.5814201	32.09096925	34.91711602	0	0.610882259	0.536729274	0.271577648	0	0	0.895042616	1.204541966	0.602510076	0.381297333	53.4281845	67.58200901	6.31620273	3.919541003	0.304706003	0	1.521506713	0.303745478	0.216194885	0.349063424
GPR153	22.03975105	24.11809064	4.863591764	4.244554733	3.080410684	7.645486866	11.48316812	10.24270819	5.83279319	5.817444519	9.63766311	9.473071224	74.99944382	72.93605803	99.28743995	105.8109187	25.21064625	28.78111427	39.32072011	47.96359659	53.65322684	48.16116808	48.1921985	46.78638928
ACOT7	163.6740836	118.7021477	144.3587543	133.783683	43.93267966	60.04012643	66.74305202	61.31680133	27.88341307	44.6886572	85.69905189	88.57685384	67.1006864	62.80729674	79.32563561	79.06251451	63.93621329	56.71762476	80.97344383	88.52716091	96.41407665	101.0825897	103.2386168	107.1001385
ENSG00000271746	0.274977784	0.765601564	0.176764482	0	0	0.259095821	1.365870196	1.612593679	0	0	1.01231423	0.255443487	2.555448947	0.970326547	1.668272357	2.782894665	0.535783027	0.277068311	3.101666841	0.86223275	0.967983662	0.257657454	1.283737846	0.592198402
HES2	0.468230157	0.237029225	0.218904193	0.229250531	0	0	0.035239299	0.071322408	0.814493928	1.448092518	0.039176392	0	0	0	0.129123725	0.043079024	0.20734714	0.17155996	0.920260593	0.845329352	0.049947742	0.039885202	0	0.114589898
ESPN	8.755229249	14.98913276	4.775391808	4.956444369	1.484847277	1.312428599	3.980999913	3.584120571	0.025383105	0.376072826	0.640974323	0.646964002	1.201981556	0.741167295	1.106612651	1.14114721	3.069365087	2.907181169	25.78014752	23.36302878	0.875578881	0.839020289	1.150131866	0.982055239
MIR4252	0	0	0	0	0	0	0	0	0	0	0	0	0	0	0	0	0	0	0	0	0	0	0	0
ENSG00000231868	0.655716254	2.434220359	1.264545908	0	0	0	0	0	0	0	0	0	0	0	0	0	0	0	0.616356872	0	0	0	0	0
TNFRSF25	11.17578604	9.971138743	7.704742061	6.578698363	17.44229259	14.75259876	7.732401685	9.634221835	7.520734676	8.090209806	2.335411065	1.153540365	71.59806866	67.12460936	10.48158734	10.16295114	28.5081062	26.27508398	38.11219513	47.06298139	16.66144432	16.16306425	16.92334813	16.16189037
PLEKHG5	15.797325	23.22372584	10.77371232	13.49482339	27.27096241	42.21561967	32.77763498	34.75489004	10.13516078	15.80644663	5.223125405	5.0252935	89.59676688	78.34711767	15.87288379	13.80440152	48.66026263	51.63131013	51.09833992	55.60524707	23.17089081	20.46197726	22.22240255	20.11984463
NOL9	27.15915221	15.65813669	15.64777733	15.49233924	9.781818497	13.1233405	13.65297248	12.57003735	9.594122369	11.02497719	30.76455105	30.02284818	22.53342936	19.91965232	21.41278392	19.22114841	20.19907908	20.85911692	24.51728786	29.7436502	24.36587013	25.32980786	25.29102532	23.04173856
RNU6-731P	0	0	0	0	0	0	1.716566598	0	1.587015737	0	0	0	0	0	0	0	0	8.356979316	0	0	0	0	0	0
ENSG00000229519	6.313517351	1.598026208	0.73791457	0	1.511638566	6.489671873	0.950318665	0.480848204	0.878597241	0.464899433	2.112985063	2.132730164	1.60018262	1.350229958	2.321436347	1.742605612	2.795825398	0	3.237026366	8.398706039	6.061364026	5.378037136	3.062311585	6.798467188
TAS1R1	0.083269322	0.386401658	0.107056347	0.056058141	0.950334279	1.01997888	0.896167005	1.604509041	0.318666329	0	0.536464279	0.154707814	0.232153846	0.195890815	0.252594783	0.42136086	1.054604761	0	0.078271079	1.305515217	0.19541783	0.039012172	0.166604596	0.089665351
ZBTB48	16.22832303	12.64566682	10.20244611	13.70796812	10.88681425	17.50292804	16.09652284	17.48634881	10.50702947	16.12098054	11.41328179	15.45472746	33.43530137	34.51544042	26.67811636	29.59377083	28.58746967	24.16760593	26.38308075	29.12358398	22.96471482	24.81755456	23.62036974	25.03078862
KLHL21	39.23355814	22.38506487	33.05071785	31.70907327	6.361573396	12.02989275	15.36880421	13.81829417	14.86917158	21.29769122	37.69690484	39.78013386	39.34697921	35.71732741	34.33289504	35.37576479	14.82508423	13.49019435	19.4609831	28.45639543	28.26193017	26.78766433	30.07831593	28.44343573
PHF13	62.79873282	68.75047243	55.19680217	58.78683916	62.14102529	72.54647306	81.99677555	81.0672738	53.30354151	58.25771014	70.16177955	72.58343702	71.96445373	72.00346614	77.91640322	70.73785702	67.10704544	67.36261445	81.06840797	89.68122716	69.52452034	69.70925261	68.33889356	71.27304241
THAP3	10.46937177	9.716381793	5.165764866	5.828999129	6.657354865	8.531623379	6.512148031	6.827169588	9.225919123	14.20989635	10.98978234	12.19646869	17.61827164	14.17841055	11.90228441	13.86000605	21.83259847	26.62901013	20.79897553	21.88548974	12.9820961	12.85895688	11.51143406	12.73605151
DNAJC11	27.13056952	23.60116712	20.46452988	21.59711907	13.70037749	17.51710643	16.23537763	14.9418981	19.55069986	19.95548948	25.70020853	30.08240231	17.73354028	17.53398072	14.13690325	13.76689904	15.66373687	18.18013447	21.82592441	24.30906056	13.99996629	15.65840102	17.36338462	15.0446565
LINC01672	0	0	0	0	0	0	0	0	0	0	0	0	0	0	0	0	0	0	0	0	0	0	0	0
ENSG00000284744	0	0	0	0	0	0	0	0	0	0	0	0	0	0	0	0.235996235	0	0	0.219190742	0	0	0	0	0
CAMTA1-DT	19.96537491	19.04410831	10.69531599	5.227050199	5.355692944	3.135371592	10.10085695	10.22179002	1.697915632	1.796864313	5.104259097	3.60636962	9.277203334	6.52340016	3.925464956	7.29654864	10.26573191	11.73501132	12.51130191	20.28844049	13.66606331	11.17271016	9.616765237	13.43683904
CAMTA1	11.91653499	10.8353904	7.68250013	7.755361993	16.60835382	11.04952624	12.14960268	11.93386987	10.78388252	10.6999325	7.650269348	9.019398321	21.04293301	21.35990748	20.31495975	18.20352163	16.7505261	15.58668064	20.76525976	20.90911189	13.659188	14.94716338	14.60684307	14.47530397
ENSG00000227950	0	0	0	0	0	0	0	0	0	0	0	0	0.747870898	0	0.813720258	0	0.784004185	4.054303777	3.025751918	1.682258303	0.472145877	0	1.610122743	0
ENSG00000237365	0	0	0	0	0	0	0	0	0	0	0	0	0	0	0	0	0	0	1.239778006	0	0	0	0	0
RNU1-8P	0	0	0	0	0	0	1.154781166	0	0	0	0	0	0	0	0	0	0	0	0	0	0	0	0	0
CAMTA1-IT1	0	0	0	0	0	0	0	0	0	0	0	0	0	0	0	1.276319362	2.457262432	0.635359386	0.592715787	0	0	0	0	0
CAMTA1-AS2	0	0	0	0	0	0	0	0	0	0	0	0	0	0	0	0	0.602755906	1.870211097	0	0	0	0	0	0
CAMTA1-AS1	0	0	0.409838978	0	0	0	0	0	0	0	0.586777708	0	0	0	0	0	0	1.284798759	0.599283275	0	0	0.298697076	0	0
ENSG00000270171	0.267468222	2.73054178	0.343874192	0.090031785	1.056653803	1.008079962	0.553570286	0.896316699	0.716508558	0.433293835	0	0.124233701	2.237094354	3.775308867	1.352260278	1.894826246	1.433165117	2.425514915	4.022614984	2.655837192	0.313849438	0.563897037	1.248679346	0.504022434
ENSG00000270035	1.211349501	1.124225455	0.778694059	0	1.063450991	1.141385272	5.348460137	5.750775806	0.309050433	1.308243315	1.858129408	1.125295784	3.37722753	2.374746549	5.30774021	6.946983894	1.966887692	1.220558821	3.036368591	3.376321927	1.895210116	2.270097781	2.154363063	1.086995751
ENSG00000269978	6.896072068	7.200095612	1.108253717	1.160634474	33.29756662	2.436665188	22.12249312	19.49866483	6.597705874	4.887538229	8.726944861	4.804633683	17.62398386	16.22298766	32.25014146	27.9164984	8.39794745	2.605687371	29.97987528	11.71280219	8.091908362	6.461701548	5.174102299	6.033437088
VAMP3	47.49660174	71.9825146	74.70676262	68.99659815	90.34469489	60.14720342	78.9903275	83.040356	197.5581994	135.6063845	144.3181168	116.1735109	85.07120401	83.99981648	112.4875213	106.2793888	72.60859834	68.81665157	81.13786816	79.04336541	85.72393179	88.53630532	82.78689892	85.24146699
ENSG00000269925	3.513838248	6.522224015	4.141146522	3.548351962	17.9947814	4.966332865	5.817981447	3.434455241	12.55075041	5.692356411	4.850994333	8.160541943	9.252285768	8.95515111	14.80432531	21.336942	21.68080784	12.98202512	9.358273425	7.957552632	9.62072311	6.310640777	10.93627051	6.306234889
PER3	6.484475493	12.22014259	8.591693308	8.673700733	5.493886211	6.430122001	6.048109527	5.076711099	2.102288194	2.912885507	2.215215793	2.446355376	4.631499696	4.663011187	6.184594324	6.104050736	14.40028947	12.5254443	9.688511247	9.707756327	3.538654347	3.608472358	4.173614588	3.338820855
ENSG00000236266	0.277296874	0.772058445	0.356510533	0.186680364	0.243440588	0.783842898	0.229564931	0	0.636718362	0	0.765638865	0	0.773100278	0.652340016	1.121561416	0.561272972	6.483620152	2.794050313	3.3884776	2.608513778	1.464221069	0.389745703	0.184937793	0.298596423
UTS2	0	0.119131532	0.082516381	0	1.014222641	0	1.16895026	0.967864568	1.080728508	0.415894417	0.118140966	0	0.119292291	0	0.259591739	0	0	0	0	0	0	0	0.256829395	0
TNFRSF9	0	0	0	0	0.031799762	0	0.029987235	0.121385036	0.221792568	0.26405761	0.400050524	0.100947214	6.160224594	5.837077685	0.036626376	0.329926747	0	0	0.306432383	0.22716047	0.425035319	0.61093283	0.265735293	0.624073103
ENSG00000270330	0	0	0	0	0	0	0	0	0	0	0	0	0	0	0	0	0	0	0	0	0	0	0	0
PARK7	248.9760362	232.8511522	276.5224793	274.5307262	183.7636214	154.3465257	196.9776284	186.062979	214.8151927	232.6225262	242.0498436	248.5039926	190.8690085	181.0454459	140.4887856	135.7533634	166.6020341	151.9919076	211.1064715	166.1961719	241.5622006	260.779495	249.3628059	252.1258754
Y_RNA	0.592344316	0.836797967	0.472689684	0.465564867	1.278282221	1.195997423	0.623244513	0.779826835	1.065314192	0.820139984	0.518314357	0.588213717	0.764710225	0.99534866	1.274617949	1.14284758	2.675033094	2.887213663	2.015959578	2.372812582	1.034032752	0.993865708	1.066447408	1.003895893
ENSG00000284747	1.230184868	0.207582931	0.323509922	0.865823167	0.638173943	0.052687853	0.648091471	0.281078907	0.427985294	0.679390206	0.566106482	0.259725703	0.779486432	1.512775863	0.508871707	1.18840961	0.817147219	1.183194776	0.946098814	0.759795477	0.623333502	0.471558212	0.671275663	0.602125926
ENSG00000284716	0	0	0	0.148556762	0	0	0	0.369741381	0	0.1787389	0	0	0.820291762	0	0.446258857	0.669975887	0	0	0	0.230645194	0	0	0.147170056	0.23761748
ERRFI1	59.97614868	37.97724516	122.1780109	119.3137239	126.097448	83.44485007	75.13952971	85.26719315	12.85676425	13.96289124	16.82854315	19.18576803	141.1097628	142.2597631	98.01249799	99.603456	36.96845194	41.23146417	70.19831334	70.40164448	55.64203571	50.93460598	54.36170973	48.27416017
ERRFI1-DT	0	0	0	0	0.098853076	0.318292371	0.279655909	0	0	0	0	0.104601859	0.209286768	0.132446725	0	0	0.109699216	0	0.317526314	0	0	0.052754229	0.150194098	0.24250003
RPL7AP18	0	0	0	0	0	0	0	0	0	0	0	0	0	0	0.290904992	0	0	0	0	0	0	0	0	0
ENSG00000229305	0	0	0	0	0	0	0	0	0	0	0	0	0	0	0	0	0	0	0	0	0	0	0	0
ENSG00000288816	0	1.065882418	0	0	0	0.216430341	0.190158575	0	0	0	0.211403945	0	0	0	0	0	0	0	0	0	0	0	0	0
LINC01714	0	0	0	0	0	0	0	0.192627502	0	0	0	0	0	0	0	0	0	0	0	0	0	0	0	0
RNU1-7P	0	0	0	0	0	0	0	0	0	0	0	0	0	0	0	0	0	0	0	0	0	0	0	0
ENSG00000233645	0	0	0	0	0	0	0	0	0	0	0	0	0	0	0	0	0	0	0	0	0	0	0	0
RNU6-991P	0	3.992576383	0	0	0	0	0	0	0	0	0	0	0	0	0	0	0	0	0	0	0	0	0	0
SLC45A1	4.957214882	3.861282044	3.926415043	4.052399907	0	0.417044619	1.465683788	0.741615884	0	0	0	0.24669946	12.99799621	9.683485737	3.31184145	2.150107232	2.328492429	3.032619225	5.491739731	2.590677786	3.583587206	2.861632875	2.361513357	2.716653226
RERE	49.35184824	40.92843466	26.86030995	30.16107549	33.26072591	52.24878727	47.90476121	44.37923626	52.86510012	73.51568185	94.13021295	100.6761757	110.4467317	112.2824998	86.24904249	79.17779024	52.29061246	53.83536229	55.77164907	51.24236036	39.71017158	40.48960364	40.3107251	35.07132633
RERE-AS1	0	0	0.125595816	0	0	0	0	0	0	0.633020959	0.539456925	0.36299864	0.544714118	0	0.592675706	0.197731989	0	0.393728652	0.550953978	0.612639059	0.229259288	0.183072402	0.781825305	0.105193137
ENSG00000221083	1.841251242	0	0	0	0	0	0	0	4.227809924	0	1.69461402	0	0	2.165768853	0	1.863426268	1.793801575	0	0	0	2.160539533	3.450548627	0	0
ENSG00000270282	0	0	0	0	0	0	2.065462248	0	0	0	0	0	0.579650615	0	0	0	0.60765636	0	0	1.303864159	0.365945043	0.292221259	0	0
RPL7P11	0.349781771	0.649248743	0	0	0	0	0.289572785	0	0	0	0.643850312	0	0	0	0	0	0.340767776	0.704881994	0	0	0	0	0	0
RPL7P7	0	0	0	0	0	0	0	0	0	0	0	0	0.304254732	0.385094035	0	0	1.594773804	0.659761525	0.61548012	0	0	0.460154956	0.218347608	0.528808744
ENSG00000226545	0	0	0	0	0	0	1.836519445	0.464626819	0	0	0.51042591	0	0	0.652340016	0.560780708	0	0	2.235240251	0.521304246	2.318678913	0.976147379	0.259830469	0	0.298596423
ENSG00000228423	0	0	0	0	1.144791435	0	0	0.546232663	0	0	0	0	0.605923731	0	1.31854954	0	0	0	0	3.407407043	0	0	0	1.053123362
RPL23AP19	0	0	0	0	0	0	0	0	0	0	0	0	0	0	0	0	0	0	0	0	0	0	0	0
ENO1	1641.320515	2019.971916	1520.903256	1500.907981	854.7079577	1172.541414	1061.772133	1042.285959	753.6730434	948.2067792	1550.079624	1659.129545	417.161412	413.2441432	362.9619804	356.4928081	461.3897696	457.2766527	3614.259506	3786.375771	693.0056887	737.5456729	750.1879606	781.5641157
MIR6728	18.10218918	0	3.324761151	0	0	2.436665188	2.140886431	0	0	0	0	0	0	3.041810187	0	0	0	0	4.861601396	5.405908703	0	1.21156904	0	0
ENO1-AS1	0	0	0	0	0.44310458	0	0.417848448	0.422851162	0	0.408826036	0.464532352	0.937746486	0	0	0.510359636	1.021615278	0	1.017132351	1.89773037	0	1.776759484	1.655279632	1.683096143	2.173991501
RNU6-304P	0	0	1.382727768	0	0	0	5.342211936	0	0	0	0	0	1.998982027	0	0	0	0	0	0	0	0	2.015507375	0	0
HMGN2P17	0	0	0	0	0.271945745	0.291875103	0.512890693	0.778546958	0	0.501816077	0.855289714	0	0.287874935	1.457448757	0.626444129	0.313497017	0	0	0	0.323772459	0.363482425	0.145127382	0.206592689	0
ENSG00000232208	0	0	0	0	0	2.464354566	0.541303672	1.09556892	0	0	0	0	0	0	0	0	0	0	0	0	0	0	0	0
ENSG00000232663	0	0	0	0	0	0	0	0	0	0	0	0	0	0	0	0	0	0	0	0	0	0	0	0
CA6	0	0	0.055579215	0	0	0	0.14315469	0.217302926	0	0	0	0	0	0	0	0.175002467	0.084231855	0	0	0	0	0	0	0
ENSG00000290109	0	0	0	0	0	0	0	0	0	0	0	0	0	0	0	0	0	0	0	0	0	0	0	0
RN7SL451P	0	0	0	0	0	0	0	2.579533511	0	0	0	0	0	0	0	0	0	0	0	0	0	0	0	0
SLC2A7	0.118393213	0	0	0.15940813	0.103938111	0	0	0.297561929	0	0	0	0	0	0	0.239427977	0	0.115342179	0	0.111286657	0.494985468	0	0	0	0
SLC2A5	0.104111764	0.161039533	0.089235145	0.023363194	0.060933561	0.098098553	0.086190693	0.087222616	0.212495473	0	0	0.03223857	0.193508212	0	0.070182145	0.035121876	0	0	0.065241635	0.181365303	0.20360935	0.113812954	0.162015769	0.074739153
ENSG00000252404	0	0	0	0	0	0	0	0	0	0	0	0	0	0	0	0	0	0	0	0	0	0	0	0
GPR157	3.731796918	4.0272028	2.510495552	2.862854606	3.504736675	6.092122373	4.49045278	3.308188504	4.350828777	4.534084228	3.394659496	4.071347302	1.411423019	1.990596372	1.974468273	1.405298845	5.918462965	5.159300296	6.56691991	6.848605491	2.240378475	2.846182172	2.720370779	2.242850961
MIR34AHG	8.090506606	11.09115245	1.920569954	2.046943224	2.042607763	0.473337258	1.400860323	0.996772642	13.84176713	9.851275052	3.577085884	5.52629463	0.663418619	0.590890411	5.961797889	5.993789259	19.0610736	20.91284873	20.00628558	26.77834419	5.770539246	6.329804524	5.360540372	5.081970483
MIR34A	0	0	0	0	0	0	0	0	0	0	0	0	0	0	0	0	0	0	0	0	0	0	0	0
ENSG00000289914	1.844201965	0	0	0	0	0	0	0	0.564611368	0	0	0	0	0	0	0	1.796676257	2.229867077	0.346700741	0	0.432800387	0.345607835	0.245990975	0
LNCTAM34A	2.038681445	4.282014904	0.344876157	0.361176462	0.376793824	1.415424161	0.444146602	0	5.502394423	9.734062151	0.987537308	1.594824794	0.09971612	0.883472143	4.122849308	3.366329505	3.031482849	3.243443021	8.270388576	8.97204428	2.581064127	2.412971067	2.504635379	2.426356948
H6PD	8.369772729	22.77635909	3.174251688	3.158066235	34.94033143	70.5817372	51.26277002	50.03560334	36.3580164	39.71673455	47.42356067	47.36213267	57.407796	52.39013907	57.56935526	59.09412041	65.61750023	60.57622169	54.44503336	51.01833587	43.18124026	35.22219135	36.06108414	31.22529973
SPSB1	4.006853913	5.987686476	2.22648139	5.120627519	23.07334063	42.23361262	32.72163923	36.47025769	18.86858221	25.46905381	11.75079064	13.24853991	5.74331307	6.550348405	3.708201731	5.498454612	10.7845108	13.06995563	11.74588145	16.25521175	8.048631337	6.522595792	6.975139777	7.642006714
ENSG00000284652	0	0.121021437	0	0	0.114479144	0.245737339	0.431816187	0	0	0.316869132	0	0	0.727108477	1.993979822	0.131854954	0.791824193	0.381119315	0	0.122572953	0	0.229519072	0.061093283	0.347871656	0.210624672
LINC02606	0.266384728	0	0	0.089667073	0.350791126	0.439248383	0.220531125	0.223171447	0.203887438	0	0.551632168	0	1.732913817	2.350009606	0.538712949	0.943575223	0	0.134204963	0.813783683	0.417643988	0.742372886	0.312007073	0.621810519	0.322701863
RNA5SP40	0	0	0	0	0	0	0	0	0	0	0	0	0	0	0	0	0	0	0	0	0	0	0	0
ENSG00000235263	0	0	0	0	0	0	0	0	0	0	0	0	0	0	0	0.328994751	0	0	0	0	0	0	0	0
SLC25A33	34.3001525	23.54328806	45.74449834	43.01569615	31.62838071	23.06100283	30.86089175	31.87892964	18.32233279	21.60886242	29.15700708	26.55290439	26.12072142	23.46483072	41.60731688	49.65922525	22.91564108	24.48065196	27.48345659	26.26586275	31.68837898	30.24251869	30.26280895	29.43241379
ENSG00000231181	2.058644054	2.292695919	0.794017198	1.940273553	3.61459192	3.491536343	1.022570084	1.379750483	1.575659632	0.333496731	2.273632407	1.14743935	2.295789734	0.484295361	3.33057594	4.166874481	7.621249984	8.712038813	3.096118242	6.02483206	2.657193075	2.507666153	2.196756611	1.773417039
TMEM201	29.73801426	19.06239323	20.07025097	21.01885591	8.827816207	17.48946893	15.91235844	16.10287004	10.01790897	13.48581286	35.47134705	37.45666542	30.30200187	28.23162378	34.27019992	33.09910575	19.72128218	20.66260442	27.27120909	30.97924088	33.65687927	31.66462848	32.58624576	33.47778748
PIK3CD	15.10799859	20.94276791	9.015986298	9.863209336	6.589461143	15.93548979	17.34706546	14.7532492	3.185477496	4.540289399	1.461332253	1.251504875	8.875797796	8.489216263	3.794809557	3.603364269	14.2030385	13.3321205	14.72124612	13.9555169	5.363521888	6.007442308	5.278662396	4.921987657
PIK3CD-AS1	0	0	0	0	0	0	0	0	0	0	0	0.469130442	0	0	0	0	0	0	0	0	0	0	0	0
ENSG00000233268	0	0	0	0	0	0	0	0.458005059	0	0	0	0	0	0	0	0	0	0	2.055498928	0	0	0.512254844	0	0
PIK3CD-AS2	11.88054319	11.67464896	13.17789946	9.095944064	6.339803986	7.90189804	14.27113162	15.22264184	8.023424704	6.038046071	2.572794565	3.24604553	8.659557768	6.850230431	2.35550601	3.772117951	4.765920177	4.225011304	8.539786663	6.330603612	7.927080776	8.294588044	10.09857686	11.03718762
CLSTN1	137.0135441	156.3812409	69.21923071	74.91506882	125.104123	164.5197654	155.3104652	149.1863436	119.9600396	148.1864502	130.8306045	141.7215675	397.9084143	373.2552407	367.8024882	361.5477173	533.0749768	566.2917841	422.8169334	436.9698841	261.7969161	256.3345815	263.7969476	251.996352
MZT1P1	0	0	0	0	0	0	0	0	0	0	0	0	0	0	0	0.946862941	0	0	0	1.955796238	0.548917564	0	0.623977107	0
ENSG00000280113	0	0	0	0	0	0	0	0.097236576	0	0	0	0	0	0	0	0	0	0	0	0	0.068095674	0	0	0.124979844
CTNNBIP1	66.79291905	66.78687071	37.88525004	40.97519382	70.37758776	81.51042774	113.9581216	116.7661883	35.6116065	41.87436488	54.8757535	52.0588319	80.96984761	77.8353586	117.7908205	118.1034992	319.7844827	264.4799995	212.6481049	199.1362559	93.05558298	90.52006402	117.5947367	114.7879232
ENSG00000223989	0	0	0	0	0	0	0	0	0	0	0	0	0	0	0	0	0	0	0	0	0	0	0	0
ENSG00000285701	1.812255159	0.560637366	0	0.203339504	1.060659781	0.569194755	1.250255199	0	0.462358916	0	0	0.841756689	0	0	0.305412065	0.611360324	8.827763658	8.521486783	3.690861427	0.947098178	1.417676859	0.84905232	0.805765712	1.300971292
LZIC	17.49677746	20.22946812	18.21279675	17.68282644	31.12819818	31.22448738	15.63682429	14.26989055	40.53038762	28.1395732	28.36515041	22.87283755	36.20358216	36.15235148	29.96976876	29.6973961	35.40614027	33.60281832	33.01195665	30.09790917	26.93748341	27.27839149	30.00233722	27.46660448
ENSG00000228150	1.569248218	2.912765952	3.026288274	4.57791166	0.459217473	0.985741826	5.196515247	2.629365409	0.800721577	0.847384875	3.369971063	3.401462255	3.88892867	6.152752424	3.702427174	9.528884325	4.586424482	6.324713891	4.916846867	11.48141291	2.76205338	5.881616977	5.581758844	3.097937889
NMNAT1	3.195229921	4.031116437	3.883335448	3.495498708	7.144268373	8.279376033	3.51318999	3.471598869	7.183914188	6.106317905	5.467979079	4.266848221	9.929000098	9.689584077	12.21674761	12.78326588	10.06824637	8.149414428	11.5913865	7.566513211	9.666188257	8.467316993	9.056736693	8.897331378
RN7SKP269	0.721493433	0.669601368	0.927597939	1.94288028	0.633403412	1.359643898	0	0.604451818	0	0	0	0	1.341009886	0	1.459084601	0	0	2.907914433	0.678185775	0.754115791	0.4233032	0	0	0.776912323
TMEM274P	0.518370282	0	0	0	0	0	0.858283299	0	0	0	0	0	0	0	0	0	4.545105343	2.089244829	0	5.418084173	0	0.24285956	0	0.558187007
MIR5697	0	0	0	0	0	0	0	0	0	0	0	0	0	0	0	0	0	0	0	0	1.731201549	0	0	0
ENSG00000241326	0	0	0	0	0	0	0	0	0	0	0	0	0	0	0	0	0	0	0	0	0	0	0	0
RBP7	6.942072548	15.11574597	3.261120131	5.392507042	3.28164691	3.773721609	7.294412353	4.026406426	0.204360495	0	0.982954768	0.248035034	6.451470996	3.768739304	0.269981431	1.351092132	6.503050954	8.878078664	1.254879711	1.395376666	0.93990989	1.000739161	1.424578823	0.287511637
UBE4B	72.25869603	64.42540895	54.68308848	58.60959077	39.11178637	60.03239222	35.70670377	32.52287133	61.02717223	54.1291514	46.14002664	42.49736724	57.24139245	64.62488255	59.7115801	55.40147654	62.60439351	59.20047234	56.42157632	54.45676105	50.59561629	51.06061117	56.84940107	50.3343638
ENSG00000224340	0	0	0	0	0	0	0	0.572166558	0.522726252	0	0	0	0	0	0	0	0	0	0	0.713836609	0	0	0	0
PGAM1P11	0	0	0	0	0	0.318916473	0	1.417795073	0	0	0	0	0	0	0	0	0.98922881	0.341038494	0.954446745	0	0.397158002	0.317146013	0	0
RNU6-828P	4.301988883	0	0	0	3.776741838	6.080276685	0	0	8.231717142	3.484573317	1.979689276	0	0	5.060207601	0	0	14.66893812	21.67347439	6.065642863	20.23426575	5.047989563	0	10.04194932	2.316215244
KIF1B	33.72950332	50.20767703	25.64811978	27.33547299	35.62546765	48.40583864	33.37326727	33.4670096	54.57521842	42.80424808	53.0826755	49.23816032	131.9079784	141.1499632	84.32938163	79.21901389	72.97543284	68.18029314	50.97716126	48.35423143	41.12763762	39.40356877	42.61273759	35.37037624
ENSG00000264881	0	2.483753913	0	0	0	2.521665137	0	0	0	0	0	0	0	0	0	0	0	0	0	0	0	8.776831535	0	2.881802688
RNU6-37P	2.150994442	0	0	1.44808133	0	0	0	0	0	0	0	0	1.998982027	10.1204152	0	4.353799692	8.382250352	2.167347439	10.10940477	0	7.571984344	1.007753688	1.434564189	2.316215244
RN7SL731P	0	0	0	0	0	0	0	0	0	0	0	0	0	0	0	0	0	0	0	0	0	0	0	0
ENSG00000284735	1.159965083	0.538268383	0.434969802	0.585679261	1.35778707	2.094856632	1.360420483	1.862605203	1.701659461	1.33104554	1.779309135	1.346952114	7.366261362	5.685029539	3.030005799	2.34787014	2.071799383	2.142770211	2.089814796	2.828963563	3.969911993	4.438179407	3.029997188	2.654260098
ENSG00000284642	1.558269501	3.181626542	1.502557934	0.944145106	4.514446659	1.615094935	6.450199471	4.830294386	3.458770249	6.437141703	4.159089928	2.895141488	27.51476277	29.32659246	6.775309231	6.308145795	3.188035975	3.297244209	4.980096759	5.049052847	3.656972804	5.986479929	4.884511378	5.201683118
PGD	416.8088995	372.923764	450.3809436	444.8907295	214.6652242	254.6662381	265.9998399	267.7382423	256.3894632	257.1239782	401.2188085	407.9830258	491.6350255	501.5610061	370.9758713	366.6191945	238.7564428	241.2993155	457.6075302	437.5315109	486.8992669	508.8989827	515.3916107	531.4734129
ENSG00000271989	0	0	0	0	0	0	0	0	0	0	0	0.268263738	0	0.339675165	0.291999992	0.292256316	0.281336508	0	0	0	0.677710017	0.27058882	0.192595192	0
CENPS-CORT	0.410260972	0	0.131864413	0.069048441	0.090042642	0.386565422	0.25473114	0.171853948	0.078502115	0	0.471984743	0.476395274	0.285950638	0.723853226	0.518547223	0.207600966	0.399688408	0.206689996	0.385635048	0.107202735	0.300877275	0.480524263	0.752442981	0.110443419
CENPS	3.686715874	4.643539924	6.348049393	6.027597116	3.58336747	2.853463181	4.142149834	4.74328695	2.821764823	3.092857838	8.725129395	5.137219882	3.915626121	4.646243249	3.19529511	5.863183337	2.308955117	2.122710993	7.178371398	4.6791418	7.184288349	6.292118848	6.059146113	5.529500123
CORT	0.755436779	1.16850567	1.133110611	0.508571233	1.105337464	0.237268273	1.667736476	1.898666488	1.541870869	4.079314496	0.695273805	1.637465418	2.808197946	2.665743938	3.055457249	6.880813626	5.397105396	4.059626714	4.023852797	5.790355164	2.511568111	3.539266233	3.022943794	2.57596586
DFFA	64.54801524	72.0607305	60.96733711	65.01830528	83.84167354	109.8882669	71.67138412	68.83314828	57.91301896	63.84869159	83.45174704	94.7201802	42.68135904	46.58446212	88.52293802	86.38562906	83.73330372	81.63097396	72.2008348	82.20897962	56.1536454	56.28300543	56.81177341	56.41286445
ENSG00000203469	0	0	0	0	0	0	0	0	0	0	0	0	0	0	0	0	0	0	0	0	0	0	0	0
PEX14	31.39923673	38.53884737	21.7991843	25.78888634	25.63598774	26.55316829	44.64536803	44.25919081	29.80038828	37.00517032	54.32937173	57.82684711	46.2506626	42.38096451	30.08267178	35.98789646	45.80862652	45.55864849	38.44263219	33.22919154	37.81128403	38.90987857	38.47929762	39.7279893
ENSG00000287727	0.480159399	0.371354027	0	0	0.351279013	0.527831159	0.265005414	0.46931186	0	0.259283272	0	0	0.297484112	0.094131122	0.404596651	0.56693254	1.637249352	1.290159533	1.203567522	0.250934914	0.328663437	0.337436301	0.533721725	0.344694063
RN7SL614P	0	1.525734546	0	0	0	0	0	0	0	0	0	0	2.291690109	2.900583285	1.662314242	0.831886727	2.402412824	3.312945372	2.317942094	0.859153347	0	0	0.548208458	0
CASZ1	2.25364864	2.035030552	1.670592759	1.380505905	1.194224693	1.013915816	1.697638332	1.768992018	2.921475336	5.92033187	2.148912892	1.678612536	8.566209324	9.266036466	12.54360976	12.55462078	10.68115793	9.574108184	7.404764441	6.196575307	2.39429939	2.178280576	2.166526016	1.956707418
ENSG00000272078	0.406688082	0.539196861	0.448169243	0.723583742	0.153014531	0.191599446	0.408830136	0.413724878	0.511378414	1.341184694	0.1069427	0.215884083	1.07984893	1.195915528	1.498034038	1.381753039	1.669731998	1.22933982	1.064913445	0.637614752	0.357908385	0.421900667	0.368101602	0.406645892
HSPE1P24	0	0	0	0	0	0	0	0	0	0	0	0	0	0	0	0	0	0	0	0	0	0	0	0
C1orf127	0.446039545	0.354821988	0.409612047	0.514766453	0	0.300198231	0.580267945	0.533832032	0	0	0	0	0.177650396	0.074950472	0.322153923	0	0.186233552	0.449430574	0.718741735	0.466207243	0.972003527	0.626916538	0.807438814	0.891986546
CFL1P6	0	0	0	0	0	0	0	0	0.356596654	0	0.428799094	0	0	0.548018434	0	1.414544232	0.907794319	0	0.875875555	0.973939017	0.820042839	0.436557265	0.310725442	0.501690346
TARDBP	166.9164038	146.3146632	239.9465129	227.846598	172.2714976	117.2820871	122.139526	119.3945237	174.1087339	128.1801449	208.300301	206.4109304	200.9269337	191.3906773	152.6792777	138.8835361	252.7108935	268.7892659	265.749732	298.458236	162.8610998	165.6222907	174.0905204	163.8346981
MASP2	3.466075338	5.138499685	2.604277021	3.030406852	5.769632407	7.931433352	4.62093148	4.186003212	8.613277275	6.745269784	4.391479712	3.010765954	20.33073799	21.4437802	17.25061484	16.44574816	16.75220521	15.92002108	23.06004065	29.8762889	9.032179251	9.342564551	10.53743932	8.022041395
SRM	460.5558479	207.625566	463.7752161	431.8654085	85.77231965	76.94407159	161.9681187	135.1980637	67.05937511	135.6352686	254.661835	272.1682923	159.3454643	138.3622129	137.9878802	143.889172	106.9035654	109.7085183	130.7870882	148.3513784	179.1656496	177.6285592	188.7527453	207.9249548
EXOSC10	59.46955689	45.49444489	43.76076043	46.16529689	46.91361417	50.85842071	58.26527305	59.0594122	64.95320844	66.87141063	97.37454123	102.138765	70.47587811	74.01788894	47.43047846	45.60588826	60.96859385	68.20542182	66.66098646	66.85649984	55.85270575	55.70568352	59.18565024	56.50853823
ENSG00000226849	0.429076072	0.398215579	0	0	0.376688457	0.080858763	0.071043584	0.503259101	0.394091156	0.903624438	0.39490446	0.239156822	0.558254116	0.30282003	1.128043221	1.12903344	1.254055911	1.556417289	1.209962316	1.166039592	0.352437004	0.804098766	0.572327995	0.554440786
EXOSC10-AS1	1.756919124	1.902315338	7.152889447	5.322527943	0.257068306	0.551814763	3.151406617	2.943818778	0	0.948726068	3.233996222	6.800451619	1.632756312	1.033286667	2.960865061	1.7780785	0	0	0.275243336	0.306059717	2.233382151	2.057817645	1.367033814	1.103591106
MTOR	57.44874604	53.54047019	38.6447234	40.92310541	33.51226477	65.96870596	37.84276514	37.18560646	33.48504707	37.76448349	55.37623023	56.50124183	62.20163	62.24986188	54.66133736	47.27191815	38.58088522	39.79845016	39.95834274	44.95377105	41.75311714	40.90479226	44.40927141	39.63173664
MTOR-AS1	0	0	0	0	0	0	0	0	0.692629411	0.244331157	0	0	1.121316261	0.709622822	0.610023575	0	0.293873128	2.127579596	0	1.891713792	1.238841475	0.565293025	1.005887079	0.162408277
RNU6-537P	0	0	0	0	0	0	0	0	0	0	0	0	0	0	0	0	0	0	0	0	0	0	0	0
ANGPTL7	0.517437961	0	0.199575366	0.069669381	0	0.097510432	0	0.086699699	0	0	0	0	0	0.365181349	1.360347086	1.256807285	0.604924092	0.417097439	1.653687705	2.59600292	0.425016208	0.387876419	0.276076202	0.724337996
RNU6-291P	0	0	0	0	0	0	0	0	0	0	0	0	0	0	0	0	4.191125176	2.167347439	0	0	0	0	4.303692567	0
RPL39P6	0	1.42401891	0.986345808	0	0	0	0	0	0	0	0	2.850749319	0	0	0	0	0	0	0	8.018764575	0	0	0	0.82611677
UBIAD1	32.37563579	20.77277094	30.25891904	32.14569856	10.99595789	17.59616942	16.35864361	15.91050188	7.406281301	12.92886235	29.38107805	31.25182947	24.24659162	23.45540433	21.48924894	25.44363961	17.31247591	17.03986441	18.14886423	18.95201136	22.76206924	22.87937449	23.43187271	23.78534631
UBE2V2P3	2.106694785	0.977587352	0	0.354564536	1.387109989	1.488763399	0	0.441235995	0.40310926	0	1.454188233	0.489259036	0	0	0.532549185	0	4.104809097	1.592033245	0	0	1.236006598	0.493499518	0.702509694	2.268512871
ENSG00000284646	0	0	0.598188158	0	0	0	0.77037288	0	0	0	0	0	0	0	0.313644197	0.31391952	0	0	0.291565043	0	0.181986147	0.290645942	0	0.167004738
MTCYBP45	0	0	0	0	0	0	0	0	0	0	0	0	0	0	0	0	0	0	0	0	0	0	0	0
DISP3	7.333414873	5.060851518	3.916373061	3.696393226	6.735189611	12.36687213	3.082246788	2.835590146	0.662034506	0.700615599	1.419100793	1.781718324	4.788084564	3.981192745	6.236394605	5.40454514	8.976335497	8.412282855	6.504377816	5.660304406	3.861258356	4.68671331	5.016286543	4.636782854
ENSG00000285833	0	0.203237713	0	0	0	0	0	0	0	0	0	0	0	0	0	0	0	0	0	0	0	0	0	0
LINC01647	0	0.158107207	0.109512858	0	0	0.321041009	0	0.428172013	0	0.27598027	0	0	0	0	0	0	0	0.171655201	0.160134169	0	0.299852822	0.159629378	0.113618333	0.458614047
ENSG00000284708	0.549561617	1.224085023	0.211965432	0.147989209	0	0.310692266	0.454963926	0.276246605	0	0	0	0	0.102144736	0	0.333415464	0.333708143	0.321239537	0.88598348	2.169611511	2.757168335	0.064486018	0	0.146607802	0.118354838
FBXO2	76.62178145	62.46684279	48.13230334	46.7332425	22.99716971	31.05881454	37.95115466	40.783012	1.002484174	3.831047648	3.41548036	4.461337062	4.868845253	3.509189179	5.812581572	5.891325539	26.30020489	20.67579565	30.09489578	33.84461179	5.379149169	5.147732005	4.367642472	5.680695466
FBXO44	37.97874337	30.82615361	19.84157501	20.55971667	28.75870585	26.68517992	33.11605926	32.96584586	10.13899223	11.46984801	8.468265412	11.03281208	34.50638581	29.70486767	32.85980973	33.08677914	41.13232277	41.94957196	67.349789	74.6174804	19.9468581	21.24797363	19.45386181	19.85069359
MAD2L2	175.8274582	130.1439488	145.7180186	135.6301077	43.7520695	38.09381228	77.71011722	57.30283369	34.38193181	52.27854468	87.21130891	104.4426157	49.26859458	42.07118652	100.1857296	111.3818362	68.78276156	63.23937519	68.95354902	61.08199051	55.14726436	55.49325292	52.54160679	58.68456086
FBXO6	1.459204875	3.200964697	1.108573098	1.250274255	4.30896857	2.749850397	3.624082679	3.000659083	1.116856608	1.719190063	2.441806946	1.232312386	4.931206383	4.525021379	4.158180869	5.638609745	7.237239785	6.282184595	3.616078733	7.903220417	1.867901613	2.237387438	2.211792049	1.285599585
DRAXIN	33.03127228	20.01167104	22.78036958	22.61582553	6.09047696	12.86751109	9.779185515	7.278207214	5.692570502	9.719901456	29.56658542	29.3783942	35.19836866	33.70689135	200.1141959	204.4329158	46.36727426	44.20859078	45.58881722	40.89406619	38.8325079	39.09099131	37.82750011	36.91446424
AGTRAP	87.05299763	85.00252507	61.12508518	63.25052736	59.66243939	65.45973442	87.32706525	80.77064992	40.87461682	53.66886874	51.76054118	59.5320751	50.77168067	51.69828114	55.71995417	53.18608855	36.37328656	38.8573798	73.83145332	80.0229894	58.39445914	59.0738176	53.14132419	60.40660821
C1orf167	0.309396213	0.606191769	0.044197721	0.069430038	0.181080527	0.550660856	1.479913727	1.036822207	0.026311986	0	0.06327909	0.031935205	0.031947883	0	0	0.104374137	0.401897291	0.242470983	0	0.035931731	0.020169338	0.016105996	0.022927314	0.055526893
C1orf167-AS1	0	0.114348414	0	0	0	0.232187582	0	0.206445535	0	0	0	0	0	0	0	0	0	0	0	0	0	0.057724649	0	0
MTHFR	11.77470014	7.643912849	7.928976334	7.792320216	8.336354726	10.11513414	13.45506119	11.80736486	8.430771259	8.614429405	9.291454011	9.155429173	20.28741909	18.24716223	21.40664548	19.62480978	6.037506388	8.117622595	7.460043522	7.2505289	14.543717	14.27363661	14.91919344	13.62629851
CLCN6	30.32894267	21.50925418	17.08877602	16.43668872	26.89790639	20.74966644	27.29977279	30.88236267	31.12360583	34.69373875	20.16410296	25.45374178	56.89455538	58.36419796	41.85785769	37.27764527	63.89581348	61.54465873	43.12001909	50.68510681	33.09342258	34.36880266	39.02723714	33.32566979
ENSG00000276470	0	0	0	0	0	0	0	0	0	0	0	0	0	0	0	0	0	0	0	0	0	0	0	0
ENSG00000278852	0	0	0	0	0	0	0	0	0	0	0	0	0	0	0	0	0	0	0	0	0	0	0	0
NPPA	3.287948647	0	0.79259931	0.276686968	1.443254917	0.968139294	1.701240111	1.032964982	3.145691908	0.332901201	0.756524116	1.145390351	1.527793406	0.966861095	0.623367841	0	0	0	0.579485524	0.859153347	1.567355688	1.829252899	2.46693806	0.774484472
ENSG00000275915	0	0	0	0	0	0	0	0	0	0	0	0	0	0	0	0	0	0	0	0	0	0	0	0
NPPB	0.325079668	0	2.298687264	1.094242248	195.7771217	59.11666376	61.09085956	136.9894426	7.961977258	3.423051895	0	1.207944627	92.44444848	62.32703444	6.574124119	13.81777953	12.03468571	8.188777402	1.222267018	0.67955632	23.07779692	17.97160743	24.49903334	31.67947785
SBF1P2	0	0	0	0	0	0	0.144511864	0	0	0	0	0	0	0	0	0	0	0	0	0	0	0	0	0
ENSG00000285646	0.374725505	0.904212593	0.433593891	0.857720593	0.460563275	0.847397728	1.364980668	0.439511856	0.114724029	1.274802384	0.206929423	1.183557597	0.278594695	1.146002731	2.273435303	1.137715484	0.146027481	1.1327231	3.029200349	2.506679906	0.879412053	0.737356736	0.899697371	0.645613888
RNU5E-1	0	0	0	0	0	0	0	0	0	0	0	0	0	0	0	0	0	0	0	0	0	0	0	0
RNU5E-4P	0	0	0	0	0	0	0	0	0	0	0	0	0	0	0	1.941069029	0	0	1.802843851	0	0	0	0	0
KIAA2013	112.2371985	91.86028719	100.5585714	105.830868	54.80937599	75.94508346	142.27988	137.6950821	67.97225647	95.11578838	186.8413965	185.8504356	82.0100502	75.58077832	151.224491	157.4626433	109.1397865	116.8366074	170.8443189	216.7339356	70.13028352	65.26963552	72.93628651	68.24716569
PLOD1	44.77666907	57.89761094	37.23826232	36.959554	50.89372601	76.30975822	67.22584605	74.51845624	73.21184008	93.59780077	58.76997871	62.77542908	42.2957543	38.4708941	53.23780084	55.82397772	68.40554409	61.55103769	267.7833104	307.5768984	47.28718456	46.75996053	50.26205967	49.10115091
ENSG00000287384	1.160452463	0	0	0	0	0	0	0.324067445	0	0	0.712022698	0	0	0	0	0.391476107	0	0	0	0.404307458	0	0.181226293	0.257980451	0
MFN2	39.87368639	37.50677127	39.01916165	37.71421277	23.83048816	34.22259829	39.02379504	37.41848525	42.37862368	42.82630496	79.15043011	83.71325377	60.56833504	60.07500813	60.51187684	59.97322914	44.69605254	43.75716493	45.8937737	50.13882599	49.54579066	47.54029278	49.34626064	46.92010678
ENSG00000270914	0	0	0	0	0	0	0	2.073334731	0	6.013699111	0	0	0	0	0	0	0	0	0	2.58669825	0	0	0	0
MIIP	86.07408988	55.12331264	64.45687689	62.34038892	44.90922247	43.51101461	81.72706834	92.54819424	35.53148775	69.25666669	55.94148552	72.83507875	87.0425226	68.71191505	79.1971053	86.36759466	117.636757	117.3917119	69.55743522	84.16718152	67.25359012	68.26789976	65.24088744	68.78937589
MIR6729	0	0	0	0	0	0	0	0	0	0	0	0	0	0	0	0	0	0	0	0	0	0	0	0
RN7SL649P	0	0	0	0	0	0	0	0	0	0	0.7702791	0	0	0	1.692538137	0	0	0	0	0	0	0	0	0
TNFRSF8	41.72037671	21.79735136	68.77510907	74.38321229	0.265025824	0.341337673	4.798461088	1.922131411	0.369693068	0.097809377	4.056493425	3.309172544	0.112219872	0	0.061050366	0	0.058820881	0.243343312	0	0.126213503	0.247963286	0.311155847	0.040267148	0.227550527
RNU6-777P	0	0	0	0	0	0	0	0	0	0	0	0	0	0	0	0	0	0	0	0	0	0	0	0
RPL23AP89	0	0	0	0	0	0	0	0	0	0	0	0	0	0	0	0	0	0	0	0	0	0	0	0
ENSG00000285604	0	0.178597689	0.123705578	1.036419414	0	0	0	0	0	0	0	0	0	0	0	0	0	0	0	0	0	0	0	0
MIR7846	0	0	0	0	0	0	0	0	0	0	0	0	0	0	0	0	0	0	0	0	0	0	0	0
TNFRSF1B	3.167848881	2.657314271	3.52452843	2.296692253	0.106964367	0.172204766	0.605205587	0.306225723	5.781811701	5.773342159	1.682054679	1.414810739	0.28307448	1.576459594	0.123199573	0.06165386	1.958557834	2.148416136	1.37432247	0.700421469	2.35897977	2.340399909	0.893849683	1.541588997
MIR4632	0	0	0	0	0	0	0	0	0	0	0	0	0	0	0	0	0	0	0	0	0	0	0	0
RPL10P17	0	0	0	0	0	0	0	0	0	0	0	0	0	0	0	0	0	0	0	0	0	0	0	0
SNORA70	0.68950391	0.575921369	0	0.789113223	0.121063924	0.584712048	0.285408766	0.173295503	0.052773741	0.726039767	0.380755097	0.38431312	0.448543301	0.973233457	1.464111405	0.907150295	2.351073065	2.501085182	1.361044489	0	0.849523109	0.613769697	0.643791838	0.371232821
VPS13D	12.15724078	16.49744558	7.77944161	9.989934342	13.44573196	21.03055125	11.20223361	11.98626675	13.54610548	10.5564048	13.70835687	13.25993761	15.29411831	16.69846579	11.49724661	9.567017807	16.35695172	17.55376101	8.760737743	9.000260124	6.508510907	5.809965923	6.230697438	5.507312542
SNORA59A	6.056747507	4.215845457	0.973367574	4.077492167	10.63450991	8.560389544	0	2.537106973	3.476817372	1.226478108	1.393597056	4.219859189	2.814356275	1.781059912	0	4.597268753	22.12748654	38.14246316	11.38638222	3.165301806	5.330278453	4.256433339	7.069003799	1.630493626
LINC02766	0	0	0	0	0	0.195901718	0	0	0	0	0	0.096570099	0.096608436	0	0.315344165	0.420827974	0.10127606	0	0.390860456	0.977898119	0.06099084	0.097407086	0.138661579	0
DHRS3	16.43506621	19.62836876	15.70015589	15.42834874	4.426255477	9.192778681	3.144027243	3.620520221	14.83442079	32.77679874	57.79284657	53.40592963	4.381268146	2.695658245	0.331044088	1.126537929	1.530982852	1.385499202	0.30774006	0.34219479	0.499413477	0.582862944	0.436695215	0.56406266
RNU6ATAC18P	2.27877629	2.114879569	5.859480047	1.534105964	2.00055137	0	0	0	0	0	2.09729458	0	0	0	0	0	0	0	0	0	0	0	0	0
MIR6730	0	0	0	0	6.031513085	3.236764206	0	0	0	0	3.161593322	0	0	0	0	0	0	0	0	0	0	0	0	0
ENSG00000288927	2.689640796	1.069797178	0.987992462	1.552033746	1.01196505	0	0.636189958	0.321903389	10.88125815	13.07151293	19.80350274	24.62876081	0	0	0.777041716	1.166585727	0	1.935777763	0.722341443	1.204822724	0	0	0	0
ENSG00000272482	0.851642573	1.185584661	0.547462983	0	0.18691553	0.401227015	0.176261695	0	1.629590627	2.759292099	4.702906624	3.560140222	0	0.250435806	0.430571681	0	0.207423864	0.214529303	0	0.890149629	0.12491556	0	0	0
AADACL4	0.340636022	0	0	0	0.199364271	0	0	0	0.260718422	0	0	0	0	0	0	0	0	0	0.106729779	0	0	0	0	0
ENSG00000226166	0	0	0	0	0	0	1.701240111	0	0	0	0	0	0	0	0	0	0	0	0	0	0	0	0	0
AADACL3	0.737862705	0.263382043	6.749962065	6.419410602	0	0	0.046988629	0	0	0	0	0	0	0	0.05739186	0	0	0	0	0	0.066601095	0	0	0
CFAP107	0	0	0.107393083	0.299917159	0	0	0	0.139961382	0	0	0	0	0	0	0.112617466	0.169074486	0	0	0	0.058205405	0	0.026089921	0.037139697	0.059964924
PRAMEF12	0	0	0	0	0	0	0	0	0	0	0	0	0	0.093707548	0	0	0	0	0	0	0	0	0	0
PRAMEF1	0	0	0	0	0	0	0	0	0	0	0	0	0	0	0	0	0	0	0	0	0	0	0	0
LINC01784	0	0	0	0	0	0	0	0	0	0	0	0	0	0	0	0	0	0	0	0	0	0	0	0
PRAMEF11	0	0	0	0	0	0	0	0	0	0	0	0	0	0	0	0	0	0	0	0	0	0	0	0
PRAMEF30P	0	0	0	0	0	0	0	0	0	0	0	0	0	0	0.164237116	0	0	0	0	0	0	0	0	0
HNRNPCL1	0	0	0	0	0	0	0.168023715	0	0	0	0.186796078	0	0	0	0	0.41080826	0	0	0	0	0.357232066	0	0	0.655648231
PRAMEF2	0	0	0	0	0	0	0	0	0	0	0	0	0	0	0	0	0	0	0	0	0	0	0	0
PRAMEF4	0	0	0	0	0	0	0	0	0	0	0	0	0	0	0	0	0	0	0	0	0	0	0	0
PRAMEF10	0	0	0	0	0	0	0	0.126439429	0	0	0	0	0	0	0	0	0	0	0	0	0	0	0	0
PRAMEF7	0	0	0	0	0	0	0	0.202011661	0	0	0	0	0	0	0	0	0	0	0	0	0	0	0	0
RNU6-1072P	0	0	0	0	0	0	0	0	0	0	0	0	0	0	0	0	0	0	0	0	0	0	0	0
PRAMEF29P	0	0	0	0	0	0	0	0	0	0	0	0	0	0	0	0	0	0	0	0	0	0	0	0
PRAMEF6	0	0	0	0	0	0	0	0.324249097	0	0	0	0	0	0	0	0	0	0	0	0	0	0	0	0
PRAMEF28P	0	0	0	0	0	0	0	0	0	0	0	0	0	0	0	0	0	0	0	0	0	0	0	0
PRAMEF27	0	0	0	0	0	0	0	0	0	0	0	0	0	0	0	0	0	0	0	0	0	0	0	0
HNRNPCL3	0	0	0	0	0	0	0	0	0	0	0	0	0	0	0	0	0	0	0	0	0	0	0	0
PRAMEF25	0	0	0	0	0	0	0	0.096554897	0	0	0	0	0	0	0	0	0	0	0	0	0	0	0	0
PRAMEF34P	0	0	0	0	0	0	0	0	0	0	0	0	0	0	0	0	0	0	0	0	0	0	0	0
PRAMEF35P	0	0	0	0	0	0	0	0	0	0	0	0	0	0	0	0	0	0	0	0	0	0	0	0
HNRNPCL2	0	0	0	0	0	0	0	0	0	0	0	0	0	0	0	0	0	0	0	0	0	0	0	0
PRAMEF36P	0	0	0	0	0	0	0	0	0	0	0	0	0	0	0	0	0	0	0	0	0	0	0	0
ENSG00000233336	0	0	0	0	0	0	0	0	0	0	0	0	0	0	0	0	0	0	0	0	0	0	0	0
PRAMEF26	0	0	0	0	0	0	0	0.075883562	0	0	0	0	0	0	0	0	0	0	0	0	0	0	0	0
HNRNPCL4	0	0	0.172237336	0.360756001	0	0	0.332722164	0	0	0	0.493193836	0.248901279	0	0	0	0	0	0	0.125926229	0	0.078599372	0.31382318	0	0.144257876
PRAMEF9	0	0	0	0	0	0	0	0	0	0	0	0	0	0	0	0	0	0	0	0	0	0	0	0
PRAMEF13	0	0	0	0	0	0	0	0	0	0	0	0	0	0	0	0	0	0	0	0	0	0	0	0
PRAMEF18	0	0	0	0	0	0	0	0	0	0	0	0	0	0	0	0	0	0	0	0	0	0	0	0
PRAMEF31P	0	0	0	0	0	0	0	0	0	0	0	0	0	0	0	0	0	0	0	0	0	0	0	0
PRAMEF5	0	0	0	0	0	0	0	0.311838485	0	0	0	0	0	0	0	0	0	0	0	0	0	0	0	0
PRAMEF32P	0	0	0	0	0	0	0	0	0	0	0	0	0	0	0	0	0	0	0	0	0	0	0	0
RNU6-771P	0	0	0	0	0	0	0	0	0	0	0	0	0	0	0	0	0	0	0	0	0	0	0	0
PRAMEF8	0	0	0	0	0	0	0	0	0	0	0	0	0	0	0	0	0	0	0	0	0	0	0	0
PRAMEF33	0	0	0	0	0	0	0	0	0	0	0	0	0	0	0	0	0	0	0	0	0	0	0	0
PRAMEF15	0	0	0	0	0	0	0	0	0	0	0	0	0	0	0	0	0	0	0	0	0	0	0	0.066443708
ENSG00000228229	0	0	0	0	0	0	0	0	0	0	0	0	0	0	0	0	0	0	0	0	0	0	0	0
PRAMEF14	0	0	0	0	0	0	0	0	0	0	0	0	0	0	0	0	0	0	0	0	0	0	0	0
PRAMEF19	0	0	0	0	0	0	0	0	0	0	0	0	0	0	0	0	0	0	0	0	0	0	0	0
PRAMEF17	0	0	0	0	0	0	0	0.122192731	0	0	0	0.135491888	0	0	0	0	0	0	0	0	0	0	0	0
PRAMEF20	0	0	0	0	0	0	0	0	0	0	0	0	0	0	0	0	0	0	0	0	0	0	0	0
LRRC38	1.486249849	0.492626468	0.750678313	0.142937917	0	0.400116608	0.790982487	0.355756697	0	0	0	0	0	0	0	0	0	0	0	0	0	0	0	0
ENSG00000259961	0	0	0	0	0	0	0	0	0	0	0	0	0	0	0	0	0	0	0	0	0	0	0	0
BRWD1P1	0	0	0	0	0	0	0	0	0	0	0	0	0	0	0	0	0	0	0	0	0	0	0	0
PDPN	150.7471681	119.3340907	120.8120621	113.9827902	12.53650076	13.39672868	21.99909521	13.15983083	8.411140596	8.297834085	9.657059935	6.113692227	108.3591698	105.0897417	7.84745056	5.780793656	15.36369032	11.07294123	32.21483051	32.38222436	27.86641392	28.15729591	29.60651019	28.14635773
RNA5SP41	2.27877629	4.229759138	0	1.534105964	0	0	1.886523687	0	0	0	0	0	0	2.680406996	0	0	0	0	2.141992694	0	0	0	4.559357472	1.226906095
ENSG00000237445	0	6.763150496	0	1.226475216	0.533128465	0	1.005482282	0.508760237	0	0	0	0	1.69306921	2.857214846	0	0	3.549739265	0	4.566570177	2.538922821	0	0.853532807	0	0
ENSG00000253085	0	3.286197484	0	0	0	0	0	0	0	0	0	0	0	0	0	1.791756027	0	0	1.664163555	0	0	0	0	0
PRDM2	10.84153926	13.57852112	10.32537069	9.90637034	14.89590092	16.00737253	10.99698537	11.1286474	18.75503351	16.07961823	24.3931109	21.96143432	33.6693079	38.30655373	31.22711963	33.76852916	23.58538155	23.29031202	23.78507245	25.85396975	17.81017336	17.74311997	18.869643	17.82879832
ENSG00000289380	1.338118635	1.241876956	1.075231622	0.225210323	0.293685594	0	0	0	0	0	0	0.310764824	0.932664579	2.754429864	0.338261619	0.338558552	1.303634866	0.674145861	1.886697053	3.496554321	0.981349715	0.626916538	0.223108093	0.90056334
KAZN	5.612760821	5.748474604	3.778857316	3.722697394	3.936149773	4.740948783	5.141525667	4.577043489	33.32526942	30.45205328	15.92521473	16.5676665	8.595766942	8.867776509	15.33023134	15.24285376	19.55903774	18.47218025	5.853389127	5.34584305	4.179615168	3.944417735	4.396742581	4.103761879
RNU6-1265P	0	0	0	0	0	0	0	0	0	0	0	0	0	0	0	0	0	0	0	0	0	0	0	0
ENSG00000231606	0	0	0	0	0	0	0	0	0.113724175	0.240703257	0	0	0.138083329	0	0	0	0	0	0	0	0	0	0	0
KAZN-AS1	0	0	0	0.054214382	0.141396563	0	0	0	1.294378476	1.174123199	0.741171283	0.822906994	0	0.18944794	0	0	0	0	0	0	0	0.037729057	0	0
TBCAP2	0	0	0	0	0	0.665224545	0	0	0	0	0	0	0	0	0	2.143511811	0	2.134105914	0	0	0	0.330765781	0	0
ENSG00000287756	0.158400829	0	0	0	0	0	0.131134819	0.265409676	0	0.128303285	0.14578579	0	0	0	0.160167924	0	0.617275146	0.319210153	0.148892816	0.33112586	0	0.148423461	0.211284746	0.426419531
TMEM51-AS1	0.173006569	0.731455466	0.049428505	0.038823529	1.164440198	0.706394794	0.716132144	0.90185645	0.250120997	0.233556342	1.008446078	1.535733158	0.214373417	0.135665801	0.524809808	0.427998182	0.505644393	0.271167332	0.379450973	0.361658137	0.033834558	0.108072808	0.03846113	0.093147719
TMEM51	17.27715643	19.75683072	9.255255571	10.86966857	24.73782779	19.76769131	14.47346367	19.98850319	8.264820562	11.32875579	25.46085632	31.9085212	20.07020829	16.4513273	18.40578503	18.21378446	14.02659856	13.88535638	13.92008121	13.54375786	12.73106125	17.15252613	19.61596663	16.99851532
TMEM51-AS2	0	0	0	0	0.361459192	1.55179393	0.340856695	0	0.315131926	0	1.136816203	0	0	0	0.416321993	0	0	0	0.77402956	0	0.483126014	0	0	0
MFFP1	0.324163951	0.300849065	0	0	0	0	0.805093911	0	0	0	0	0	0	0	1.311121092	0.328068005	0.947430409	0	0	0	0	0	0.216194885	0.349063424
ZBTB2P1	0.476514297	0	0	0	0	0	0.39449046	0	0	0	0	0.442662938	0	0	0	0.482253175	0	0	0	0	0	0	0	0
FHAD1	0.50199577	0.192782343	0.200295855	0.326297508	0.486295279	0.66872678	0.329602476	0.449565586	0.092743023	0.042063329	0.09558969	0.080402451	2.461291724	2.036109406	1.470277939	1.489087252	0.438466841	0.244185203	1.659657697	1.194130104	1.350743447	1.05429105	1.154470278	0.941310851
FHAD1-AS1	0	0	0	0	0	0	0	0	0	0	0	0	0	0	0	0	0	0	0	0	0.173956484	0	0.098871735	0
ENSG00000236045	0.633167552	0	0	0	0	0.298298764	0	0	0	0	0.291371049	0	0	0.372381165	0	0.640793077	0.308425305	0	0.595161656	0.330898126	0.928705095	0.296642764	1.477976035	0.511351509
EFHD2-AS1	0	0	0	0.119694633	0.273153692	0.335053228	0.14719111	0.111715023	0.272164924	0.324028979	0.04090899	0.041291271	0.454384288	0.62739538	0	0.134952656	0.173213748	0.134360473	0.710274518	0.325210614	0.391175321	0.10412287	0.207510347	0.143589242
EFHD2	67.30303721	47.12075201	48.75288573	47.63296098	83.88420842	82.58602593	99.17947871	111.3243292	44.07444573	65.62383892	83.00866822	114.6655976	76.64289574	74.78483609	41.51193576	45.31714434	28.31573126	22.51338567	39.35805913	50.59986013	39.06066194	39.61696886	36.58761421	36.8231607
CTRC	0	0	0.042478286	0	0.232047876	0	0.218821582	0.166081077	0.404613831	0.107048333	0.121634655	0.122771288	0.368460081	0.699537743	0.13363422	0.066875763	0.06437703	0	0	0	0.193846857	0.123835366	0.132212203	0.106733433
CELA2A	0	0.140620696	0	0	0.798113318	0	0	0.634694305	0.579851043	0.981828426	0.41835435	0	0.140810452	0.178223243	0.306417372	1.073402228	2.804660132	1.67937323	0.427270432	0.633477122	0.177792917	0.141974516	0.202104501	0
CELA2B	0.476514297	0.442241897	0.204212383	0	0.278889839	0.897984272	0.39449046	0.798427039	2.917743219	2.31583444	0.730941175	0.442662938	0.590451558	1.120998371	2.248541003	0.96450635	3.404385322	4.321233093	2.836772933	0.498059912	1.304673631	1.413915284	0.741538011	0.855193344
CASP9	15.68156187	16.82390912	10.47372328	9.616040551	8.820043332	7.943556262	8.60661537	10.21006192	7.154672959	10.43751725	7.276644944	8.96776807	22.08326928	20.24371152	26.58945612	27.0990772	10.04310998	10.25510325	14.16544609	17.66898021	13.78784243	13.48637992	12.64344122	12.58224916
DNAJC16	9.514815773	14.06890106	13.94337966	14.54811873	15.55000568	13.49855034	15.28672417	17.09102869	19.31718595	13.47622005	21.86790252	19.80010694	19.38333244	21.75126957	30.16742183	30.2211051	13.40690188	13.67658751	18.367406	22.95222699	11.79554165	11.08140689	13.33677285	12.27163999
SCARNA21B	0	1.525734546	0	0	0	0	0	0	0	0	0	0	0	0	0	0	0	0	0	0	0.964526577	0	0	0
ENSG00000272510	0	1.234698477	0	0	0	0	0	0	0	0	0	0.617936991	0	0	0	0	0	0	0	0	0	0.934939115	0	0
AGMAT	12.71623435	8.972009287	12.04648515	12.26541262	8.029999892	11.28109063	7.572304931	7.476063197	2.162853758	2.349131575	4.243379211	4.006707443	1.86593185	1.836879883	3.609289726	4.891870251	0.796923155	0.974080869	1.467905171	1.55452625	2.574148474	2.647836184	2.033419417	1.56148081
ENSG00000237301	0.485391364	0.825880914	0.156012518	0.435696878	0.781234647	0.838486896	1.406438221	0.474425627	0.247674864	0.065527126	0.446734803	0.526060946	0.676632581	0.475784019	0.327204209	0.491237153	1.103392885	0.489081566	0.836468852	1.352902283	0.806879878	0.833832049	0.755352251	0.3920062
CHCHD2P6	2.574456435	1.433576084	0.661977052	3.812956881	2.71215689	1.45545773	0	1.294094832	0	0.834114866	0.947770705	0.956627288	6.22054586	0.60564006	3.123811998	5.732015925	2.508111822	0	5.323834191	2.152688477	1.208355443	1.20614815	0.686793594	1.108881571
RNU7-179P	0	0	0	0	0	0	0	0	0	0	0	0	0	0	0	0	0	0	0	0	0	0	0	1.822316405
CD24P1	0	0	0	0	0	0	0	0	0	0	0	0	0	0	0	0	0	0	0	0	1.20029974	0.479242865	0	0
DDI2	23.4919044	23.50367884	29.55878655	29.58174026	21.93444079	23.25696679	18.11824909	16.65682187	22.91307727	17.60456342	34.92758409	36.27226203	18.68780636	20.60752717	35.52585847	33.20442603	24.58044325	26.67930305	28.40611579	27.18135997	16.08917136	15.7343799	18.41526654	16.72855934
RSC1A1	0	0	0	0	0	0.093435244	0	0	0	0.080320841	0.182530592	0.092118138	0.184309416	0.233279713	0	0.100356865	0.096607151	0.399665965	0.186420734	0.518231231	0.174537338	0	0.132269167	0
ENSG00000271742	0	0	0	0	0	0	0	0	0	0	0	0	0.835512019	1.057504323	0	0	0	0	0	0	0	0.421209549	1.798809002	0
PLEKHM2	75.93936545	63.8638379	72.0433277	70.72584744	45.25969216	72.86477679	99.14106374	101.4474559	63.36430976	104.7567765	119.2870537	138.9171384	121.6912948	113.7500151	89.73440884	89.08070058	111.2447699	108.8287328	82.99884899	78.79105396	80.94183845	75.85113847	79.97955615	76.0770814
ENSG00000237938	1.351211773	1.254028394	0.096511332	0.505364326	0.922628714	1.273169482	1.367206664	1.383575623	2.183311278	1.216077446	0.414533762	1.255222303	1.116196096	0.706382535	1.518095198	2.127198936	1.755187451	3.933177154	3.386947352	7.061534362	1.321269284	1.406779447	1.101423386	1.697500213
SLC25A34	1.172156647	0.703903895	0.753499644	0.603439524	1.02904335	0.519744043	1.084553312	1.501894362	0.686058631	0.837738193	1.205724475	1.409148105	7.625236114	6.407120259	9.063546793	7.396763946	0.671735161	1.042118826	8.03664365	9.801246096	2.95310414	2.907330141	2.805093008	2.932739284
SLC25A34-AS1	0	0	0	0	0	0	0	0	0	0.29038111	0	0	0	0	0	0	0	0	0	0	0	0	0	0
TMEM82	2.87097387	5.18094198	2.87086098	0.644260717	7.141261334	7.213744757	10.95961751	11.62533008	2.68571894	2.454656117	3.229513899	2.96335688	0	0	0	0	0	0.160711141	0	0.166710282	0.187156924	0.074726018	0	0
FBLIM1	90.45448242	68.53356923	110.4793449	113.1014421	64.08569292	90.71271598	97.48094103	116.5074975	120.2462602	151.0763951	46.20169804	45.50322689	7.816290789	5.662059458	4.760385072	3.90801303	26.38549777	27.50254811	24.26443023	25.70943825	11.66919766	11.6230989	15.48742442	16.83182066
RPL12P14	0.46970695	0.435924156	0.603885189	0	0	0.442577963	0.777709765	0.787020939	0.719015293	0.76091703	0.86459899	0.436339181	0	1.104984109	0	0.475363844	0	0	0	0	1.102316088	0.440120998	0	0.505785778
UQCRHL	13.40819425	32.33437433	22.05704502	19.61685222	25.76673457	13.62855901	6.293027638	6.014572861	28.84801496	21.63552391	7.093281163	11.76914856	19.81926492	17.01320716	7.686297043	7.799892062	7.508458429	7.127391648	9.824671996	10.04184738	12.07870438	12.81095319	12.6037651	11.19805072
ENSG00000178715	0	0	0	0	0.461314357	0	0.870040604	1.760914429	0.40218892	0.851254212	0.967245445	1.952568027	0.976671584	2.472338873	1.593999958	2.127198936	0.511929673	3.176796932	0	0.54923045	1.233184665	0.492372806	1.752264477	1.697500213
SPEN-AS1	8.096889307	10.1057549	4.84597718	4.511127605	13.23615912	6.050772714	16.87344013	13.48883238	5.057529731	6.181489341	5.91024906	6.224846875	19.80633102	14.01225299	19.29171805	19.02608705	15.05110501	18.28617239	28.95631127	30.64186221	13.65080073	15.21736594	11.35875511	13.27866625
SPEN	29.36356482	38.38175968	13.09646516	15.43394496	31.7826156	48.87590715	33.20076403	33.61171211	27.03328983	25.17565331	50.75508475	49.81254913	61.54441212	66.09402017	69.60940886	67.63953991	72.32263606	72.81038632	50.22207871	52.05261101	32.38322629	32.03449053	32.52846279	26.93408053
ENSG00000270620	0	0	0	0	0	0	0	0	0	0	0	0	2.027403572	0	0	1.103925514	0	0	1.025314039	0	1.279940481	1.022081939	0.727480418	1.174573607
ZBTB17	21.11576454	19.29478452	15.31860176	16.33497216	18.9665481	20.66338055	28.98527962	32.19732359	24.18028082	35.61414733	27.67736342	27.12918279	58.71915412	50.76020749	34.4694972	35.59847352	37.60002712	36.6455514	46.12558985	46.01333541	37.10242564	36.31621049	37.65054315	38.54886864
ENSG00000234607	0.817607123	0	0	0	0	0	0	0	0	0	0	0.379762343	0	0	0.41336411	0	0	0	1.152795358	4.272876328	0	1.340688298	0.545287276	1.540715114
ENSG00000231353	0	0	0	0	0	0	0	0	0	0	0	0	0	0	0	0	0	0	0	0	0	0	0	0
ENSG00000275503	0	0	0	0	0	0	0	0	0	0	0	0	0	0	0	0	0	0	0	0	0	0	0	0
TBC1D3P6	0	0	0	0	0	0	0	0	0	0	0	0	0	0	0	0	0	0	0	0	0	0	0	0
SRARP	0	0	0	0	1.994626736	1.284480958	1.755540963	1.205522366	0	0.306720422	1.672866753	2.040269749	0	0	2.297374075	2.06945168	0	0	0	0	0.088867207	0	0	0
ENSG00000233078	0	0	0	0	0	0	0	0	0	0	0	0	0	0	0	0	0	0	0	0	0	0	0	0
HSPB7	0.072081555	0.668972241	0.139008961	0.291158225	1.518739906	2.105467978	2.446631565	1.630486536	0.33102176	0.175156285	0.132681962	0.267843657	0.066987497	0.16957163	0.437314113	0.437697996	0	0	0.135509716	0	0	0	0	0.038809119
CLCNKA	1.258047094	2.273678064	0.681021271	0.356604608	3.894629205	6.238872318	7.674178634	7.433227104	0.810857293	0.160895862	0.121879604	0.615092632	0.184601044	0.155765884	1.205130002	1.206187889	0	0.333581956	0.31119284	1.038102434	0.155389782	0.031021187	0.176637938	0.106948374
ENSG00000232456	0	0	0	0	2.296087367	2.772398886	4.059777536	4.382275681	0	0.264807773	2.407122188	0	0	0.769094053	0.991721565	2.646912312	1.911010201	3.294121818	4.916846867	2.391961024	1.150855575	0.765835544	2.398412003	0.880095991
CLCNKB	1.211966802	2.358448169	0.251319639	0.15791884	3.63816935	3.904790112	5.6316914	5.469842314	1.346550638	1.108351204	0.143928488	0.326865261	0.762988384	0.91972518	0.632509581	0.435232057	4.456318675	5.436224272	3.307408458	2.002307445	1.628570439	1.42869242	1.277632078	1.620799847
FAM131C	2.810049134	1.366064652	0.430092649	0.810757163	4.346546784	9.20407775	11.74251313	12.77993885	0.51208938	1.083864375	1.84732633	3.10764824	9.575356348	10.70292747	8.794802092	9.073369183	15.77398188	11.99979632	40.87843616	27.97243457	5.731082336	6.519931998	6.960972512	5.979740577
EPHA2	55.69106932	31.15578682	57.48721583	54.77880807	72.36140686	94.0037303	137.7622419	181.3654688	167.2678562	257.5550715	68.59687881	84.31430158	79.75074202	81.3928466	185.122636	188.4913494	315.7346349	308.6295426	196.7498655	238.4134978	131.2510809	125.8489911	151.9044465	148.2162412
EPHA2-AS1	0.130919457	0.12150332	0.673273589	0.264410755	0.114934976	0.863505354	0.433535591	0.43872612	0	0.31813084	0.120493033	0.729713989	0.121667279	0.461981411	1.323799737	1.589954154	0.76527371	0.659573879	0.738366082	0.273677972	0.998542873	0.858711618	0.611199418	0.422926674
ENSG00000224621	0	0	0.271970351	0.569649641	0	0.398645591	1.050765951	0.354448768	2.266748581	0.342692413	0	0	0	0.497649093	0	0	0	0	0	0	0.744671254	0.198216258	0.282166118	0
ARHGEF19-AS1	0	0	0	0	0	0	0	0	0	0	0	0	0	0	0	0	0	0	0	0	0	0	0	0
ARHGEF19	80.20233763	81.03148786	51.08792173	50.23022557	9.121310112	14.71326369	29.22468228	17.76510701	1.906681262	3.051301397	9.674241866	11.28860607	7.792230361	9.791127669	12.96324253	13.40505961	39.71887728	38.44695843	28.61324507	27.18081762	27.4487764	24.452393	29.4596921	28.88573555
ANO7L1	0.370622231	0.4299574	0.11912389	0.43663966	0.732085827	0.873040265	0.46023887	0.77624851	0	0.225150571	0.08527647	0.086073349	0.430537594	0.980873575	0.374756834	0.187542901	0.090267793	0	0.261281718	0.096844983	0.652336815	0.173638719	0.617948342	0.698407898
ENSG00000288398	3.717778147	5.215696608	3.723807427	3.026718453	5.08554888	8.391025463	6.58511574	7.243430877	3.970520214	3.851749431	2.705525765	2.891443712	10.8472184	12.50890162	12.76397562	11.20015788	5.811997966	5.923974444	7.395587849	4.518462383	13.29032113	11.99007318	12.68581555	11.63763294
CPLANE2	6.580075119	8.413834728	6.203826874	7.087686511	8.47247486	13.91561841	14.1633103	15.06790088	4.029043765	4.382282643	4.844830427	4.210922596	11.95833213	15.47960584	23.06540218	21.75378505	13.10592002	13.99687848	20.2046795	18.34024935	15.78539049	13.29031197	14.53065874	15.35191584
MT1XP1	3.712200085	4.593609387	3.181760671	8.33036034	2.17264181	5.829655962	2.048805294	2.073334731	8.523810331	0	2.277707017	2.298991386	3.449856079	7.277449103	2.502408536	1.252302599	1.205511811	3.740422194	4.652500261	0	2.177963239	0.579729272	0.825260044	1.332446404
FBXO42	12.59486156	13.13530596	12.2513149	13.07114816	9.554414833	11.04897432	14.59338836	13.67655267	11.96682796	9.912023322	17.21136451	16.66022329	26.94709427	26.83471509	16.99771206	18.02098053	14.95830207	17.27262117	41.03976212	41.81613495	17.22208294	16.01465917	16.93610589	16.69839759
SZRD1	83.6270532	58.55834826	58.59418265	56.95247072	58.75891907	82.82143788	70.1964245	68.23116366	77.82635483	94.39174158	59.36688193	65.55761561	109.0655048	109.8412925	60.21770148	66.31235401	92.77305701	92.57663248	75.68750609	81.42208231	80.81520448	83.95340527	82.76999737	80.407886
RPL22P3	0	0	0	0	0	0	0	0	0	0.489303602	0	0	0.561393903	0	0	0.611360324	0.588517577	0	1.13564967	0	1.417676859	0.84905232	2.014414281	0.650485646
SPATA21	0.051077764	0.189616366	0	0.103158923	0.044841475	0	0.126856786	0.21395931	0.117282788	0.041372542	0.047009932	0	0.237340298	0.180240417	0.206590319	0.310157501	0.746422094	0.823457349	1.104271866	0.800808713	0.029967537	0.047860473	0.136261312	0.137502791
NECAP2	19.63221606	18.06514007	16.9970117	16.75989884	27.35635998	26.84223296	37.93487567	44.89804478	27.17512428	32.14218491	36.21430143	39.65697555	35.28620488	32.77150238	27.03146208	24.47649295	31.29386142	32.61838229	30.54691505	29.64468864	27.44787065	29.1785844	28.10886634	28.0220008
LINC01772	1.418529462	1.974756578	0.182375188	0.429738774	2.864271699	3.007347944	2.231272083	1.426096493	2.28002076	1.378795728	1.175002017	1.185981997	6.657318571	7.091307878	4.948522519	3.73259499	5.527893915	5.502858414	12.86713824	14.60428309	4.119672838	4.020766408	4.683001064	4.353342612
CROCCP3	6.266387283	8.352319457	1.135618997	1.593204036	7.374081602	8.825280188	7.008961429	5.752490481	4.005347321	4.48175172	3.558566734	2.972540926	17.65646833	16.27071097	13.31295837	12.24517986	21.00994966	19.31152081	26.85075476	31.32021442	11.8508957	12.82087447	10.51480495	10.71379534
RNU1-1	0	0	0	3.779139081	0	0	0	1.1757325	0	1.136735808	0	0	2.608427767	0	0	0	2.734453621	1.414062049	1.319154037	0	2.470129039	1.972493498	0	0
ENSG00000261135	0	2.309219854	0	0.418769466	0.364064303	0.195372254	0.686626639	0.173711829	0	0.335900311	0.381669824	0.577854592	0.770778655	2.682821777	1.886951301	4.406751309	1.818042137	0.626773449	3.118432607	2.600680403	1.70312801	0.680006768	0.829720909	1.116374014
ENSG00000285853	0.295451098	0.137100665	0	0	0	0	0	0	0.113067232	0.119656401	0.135960688	0	0.137285672	0	1.344361967	0	0	0	0	0	0	0.069210298	0	0.159072549
ENSG00000224174	0	0	0	0	0	0	0	0	0	0	0	0	0	0	0	0	0	0	0	0	0	0	0	0
LINC01783	1.040758938	2.207781256	0.095576144	0.200186954	1.696850096	0.980647553	1.600132817	1.992972919	0.11379764	0.24085875	0.821033925	0	0.276345061	0.349768872	3.608123935	2.708468413	2.462421413	1.797722295	5.729968829	5.283682085	2.878625831	2.855953119	1.586546441	2.40150224
RNU1-6P	0	0	0	0	0	0	0	0	0	0	0	0	0	0	0	0	0	0	0	0	0	0	0	0
PDE4DIPP8	0	0.242180087	0	0	0	0	0.648091471	0	0	0	0	0	0	0	0	0	0	0	1.962279022	0	0	0	0	0
NBPF1	10.19608707	14.48273408	11.2429853	12.31995627	19.75552668	18.18440211	12.59129431	13.16835804	24.03213824	18.74627397	45.11639235	47.67395018	32.77024278	30.54812356	87.64310904	81.65460053	28.64324494	31.37152004	62.34072236	62.99707447	49.02878464	47.83108293	48.78211325	43.105274
ENSG00000271732	0	1.890290588	0	0	0.596034479	2.558857838	2.248246518	2.275163775	0	0	0.624857677	1.892090256	0	0	2.746005827	2.748416324	1.984293778	0.684089015	3.829048887	7.096251837	1.19498868	0.954244642	0.452797546	1.462153576
CROCCP2	26.85874816	23.04022442	10.00252161	12.84406569	37.20542996	30.61208097	26.11939632	33.37586418	21.12588335	25.42874333	30.36891101	38.9332844	77.64315123	74.12984948	127.8064671	120.2823139	94.99195534	100.2943985	67.80187339	80.99129296	50.02693138	50.71858091	45.18645696	41.53036491
ENSG00000283773	0	0	0	0	0	0	0	0	0	0	0	0	0	0	0	0	0	0	0	0	0	0	0	0
MST1P2	7.233199991	11.84092546	1.614490083	1.961325346	32.10312988	9.181898984	29.35845876	30.55159632	33.6016466	43.20886123	35.13494804	62.52734757	14.8444702	8.862541684	12.18982071	11.18381108	10.47232478	10.52738643	8.782076551	7.245239053	17.44652176	13.74345535	10.72009555	8.275591393
ENSG00000282143	0.563418373	2.091582242	0.362183283	0.568952395	0.494628368	0.265438435	0.932870954	0.708029853	0.862466325	0.456363947	0.259273871	0.785090082	0	0	3.133370786	3.13612132	3.56784279	2.554657998	2.118396692	2.061126757	3.801438896	0.923877004	0.751521999	2.123433559
RNU1-3	4.210178145	0	4.51072778	0	0	2.644673192	0	0	0	0	5.16650616	0	0	0	0	0	0	0	0	0	0.823376346	1.972493498	0	0
ENSG00000280114	1.192520234	2.371608103	0	0.344066697	2.39296152	1.284164037	1.128283597	0.713620022	1.043130995	0.55196054	0.313585126	0	0	0	1.033563259	2.75858811	1.161788585	1.201586404	2.081744195	1.06837722	0.299852822	0.159629378	0.113618333	0
EIF1AXP1	26.45475922	67.76365847	196.9290424	189.1393953	50.16555021	57.33165104	69.20722987	61.17052399	72.48831191	49.71324599	138.2960867	129.2667364	7.867258	11.82460006	81.8546461	76.03635921	59.79338584	62.37476458	50.72829595	49.21862395	58.66982352	60.23587042	56.1063001	57.82817393
ESPNP	2.816517299	2.918904761	0.452636767	0.632040393	0.453316861	1.149998622	0.932680689	0.825866353	0.071857535	0.190112862	0.388831485	0.436072198	0.654367969	0.1656462	0.901847008	1.140175159	0.640251429	0.614884823	2.338585946	1.766319751	0.275410403	0.329888776	0.46960545	0.657119193
ENSG00000279151	0.566887698	1.052230722	0	0	0.497674109	0.534145817	0.938615233	0.474926428	0	0	0	0	0	0	0.573211807	0	0	0	0	0	0	0	0	0
ENSG00000282740	0	1.304046621	0.361298831	0.189187671	0.493420484	0	0.930592881	0.706300842	1.505630315	0.455249505	0.258640723	0.78317289	0	0	3.694031648	3.128462904	4.928026306	1.698946344	1.320764726	2.643548761	3.132650421	0.921620894	0.74968678	1.966944692
CROCC	60.63162541	38.96597096	27.65658077	27.77656579	20.21695225	39.60960564	35.46707045	34.95747483	18.12202094	32.4536472	19.45225953	20.18812335	89.65349926	82.90929215	82.04995793	77.89646709	126.0714065	139.1175753	120.4441889	145.6930465	87.44099081	82.91036559	81.15091196	80.82912649
CROCCP4	1.812255159	6.167011027	0.388325121	0.406679009	0.795494836	0.284597378	1.000204159	0.75913437	6.704204276	1.957214409	0.277987864	1.122342252	0	0	2.443296523	1.222720648	5.002399406	4.869421019	6.81389802	8.523883604	2.835353718	0.84905232	1.00720714	0.325242823
RNU1-4	0	0	4.51072778	0	0	2.644673192	0	0	0	0	5.16650616	0	0	0	0	0	0	1.414062049	0	0	0.823376346	1.972493498	0	0
MST1L	1.607358814	5.644469065	0.55851971	0.760393028	12.24233219	4.871030768	10.96911328	12.01031387	9.675763558	12.80833914	9.235934284	12.75250262	2.422322501	2.452739358	2.723459346	3.824983138	3.174195879	3.545564412	3.756775409	3.49629033	3.084009101	3.744932919	2.636532938	2.409117422
ENSG00000223643	0.274977784	0.765601564	0	0	0	0	0	0	0.420928905	0	0	0	0	0	0	1.113157866	0.267891514	0	1.033888947	0	0.16133061	0.257657454	0	0.296099201
PDE4DIPP9	0	0.242180087	0	0	0	0	0	0	0	0	0	0	0	0	0	0	0	0	0	0	0	0	0	0
MIR3675	0	0	0	0	0	0	0	0	0	0	0	0	0	0	0	0	0	0	0	0	0	0	0	0
ENSG00000228549	1.81720818	2.205434692	0.404362843	0.235263745	2.270288633	3.424502427	2.372333613	1.053981883	0.4279593	0.735961355	0.2573055	0.389564893	1.688784694	2.384121498	2.190842335	1.768359273	5.583500196	4.366286946	8.73774305	7.378334851	3.116478221	3.340001138	3.868923341	3.048077364
RNU1-5P	0	0	0	0	0	0	0	0	0	0	0	0	0	0	0	0	0	0	0	0	0	0	0	0
ENSG00000238142	2.034886784	4.870422982	1.10154953	0.937310903	2.538624283	1.110048962	4.610526944	4.217099166	3.114952247	3.383230445	2.464247936	1.890329353	1.393427211	0.629876935	2.057587661	1.517448101	4.277912086	4.964022381	6.644263983	6.268741036	1.822232621	2.508833052	3.07139592	2.133526327
ENSG00000235241	0	0	0	0	0	0	0	0	0	0	0	0	0	0	0	0	0	0	0	0	0	0	0	0
RNU1-2	2.80678543	0	4.51072778	0	0	1.322336596	0	0	0	0	5.16650616	1.303696335	0	0	0	0	0	2.828124098	1.319154037	7.334235892	0.823376346	1.314995666	0.93596566	0
ENSG00000272426	2.627356224	0.487677709	0	0	0	0	0.870040604	0	1.206566759	0	0	0.488142007	0	0	0	0	1.023859347	3.706263087	1.481789467	3.295382702	0.924888499	0.738559209	1.752264477	0.848750107
ENSG00000290122	0	0	0	0	0	0	0	0	0	0	0	0	1.080257964	0	1.175373706	0	3.397351468	0	0	0	0	0	3.100977136	0
MFAP2	195.4462394	138.3850235	158.0990128	157.6299534	126.955344	93.87809693	145.7144774	147.3879533	176.6134339	239.2862407	116.0673135	122.2763328	162.0745439	154.1273557	176.4308744	183.9721177	263.5803568	283.9824523	251.1217895	267.2625848	217.0896101	222.6968434	205.7964848	211.2811917
ENSG00000286898	0.597808845	0	0	0	0	0	0	1.001663013	0	0	0	0	1.111122477	0	1.813433718	0.605008529	6.406434197	0	0	3.749032789	0	0.280076999	0.39869706	0.643727354
ENSG00000226526	1.085643421	1.679267582	0.232628728	0.974494983	0	0.340979877	1.797536721	0	0.276979162	0.293120554	0.666121863	0.336173269	2.690453797	4.256621174	1.829591146	4.028633834	8.461328185	5.469485283	2.38111452	2.269461672	1.91085454	1.695434663	0.965398542	0.974194305
ATP13A2	90.56411378	70.26569607	54.86583763	56.78061146	43.54217384	87.76911612	80.95998625	83.21401763	20.25507007	41.16745099	37.34086671	35.85822601	69.95333525	66.79127245	71.81526632	70.85844223	46.74026092	42.86710392	61.03517047	73.40993498	49.27843951	48.6701099	53.27004098	49.63305783
ENSG00000288636	0	0	0	0	0	0	0	0	0	0	0	0	0	0	0	0	0	0	0	0	0	0	0	0
SDHB	63.48117718	67.64702567	91.92878744	83.00609054	53.90470171	31.16708666	50.09434735	46.87752729	71.10021709	60.5639534	53.77701549	54.73953888	35.43376274	35.99519017	25.23513186	27.16160277	39.17187175	41.31202963	29.2302738	28.25889926	29.22631737	32.47880861	36.3931157	29.75300073
PADI2	4.641487506	8.437312041	7.545545431	7.10163219	1.885853091	3.578242829	3.175648206	2.410251624	0.088079373	0.341778566	0.176522294	0.071268733	0.570376205	0.631682582	2.249665274	3.105710447	2.503848032	3.208035435	2.343697006	1.884409675	0.855213565	0.826693942	1.074488577	0.84676969
LINC02783	0	0	0.063281382	0	0	0	0.040748266	0	0	0	0	0	0	0	0	0	0	0	0	0	0	0	0	0.026500752
ENSG00000282843	0	0	0	0	0	0	0	0	0	0	0	0	0	0	0	0	0	0	0	0	0	0	0	0
PADI1	0.65718737	0.217828714	1.025976672	0.948060589	0	0	0.194308477	0.275288784	0	0	0	0.08721444	0.043624531	0	0.522121952	0.28504379	0.228661225	0.425689493	0.529491158	0	0.055082081	0	0.06261406	0.025273815
PADI3	0.433031807	3.817924641	0.881494372	1.020332	0.506881626	0.816042152	2.389951613	0.665105497	0	0.058458662	0	0.268179616	0.13414304	0.084892163	1.386565031	0.584329341	1.476553507	0.945368544	0.88191797	1.056093171	0.254061563	0.338129961	0.385069597	0.42743577
MIR3972	0	2.455205017	0	0	0	0	0	0	0	0	0	0	0	0	0	0	0	0	0	0	0	0	0	0
PADI4	0	0	0.19919471	0	0	0	0.192398747	0.129801501	0	0	0.285192531	0	0	0	0	0.078400634	0	0	0.291270632	0.080970359	0	0	0.051665556	0.083418052
PADI6	0	0	0	0	0	0	0	0.241427542	0	0	0	0	0	0	0	0	0	0	0	0	0	0	0	0
RCC2-AS1	0	0	0	0	0	0	0	0	0	0	0	0	0	0	0	0	0	0	0	0	0	0	0	0
RCC2	403.3238502	631.2778117	671.9677288	720.0237393	285.6717712	362.4310974	381.9653158	333.4053387	183.6300543	191.8633918	364.0885908	408.3231894	118.0359927	115.4828942	205.2238798	181.0205096	318.2799436	327.363511	229.0703386	251.5914416	273.2123799	272.9446139	289.8368306	268.2803579
ENSG00000290096	1.609485351	4.481178388	3.10388541	0	0	0	1.332439807	1.348392517	0	0	0	0	0	0	1.627440516	3.257738231	3.13601674	9.730329064	1.512875959	0	4.721458769	6.786481127	2.146830325	6.065892371
ARHGEF10L	44.3009123	39.85247792	19.56818814	20.62942416	2.083048333	5.398405073	10.68397611	8.581635153	8.371637705	8.882945796	13.31573752	13.01008301	49.10298043	47.37789545	28.41023359	31.21719263	36.36541413	38.60243614	29.56536987	31.09111133	24.00524028	24.33419814	21.74914018	23.1975334
LINC02810	0	0	0	0	0	0	0	0	1.193846929	0	0	0	0	0	0	0	0	0	0	0	0	0	0	0
ACTL8	4.243664739	0.579183396	3.69077336	3.36105645	0	0	0	0.104566231	0	0	0.22974702	0.115946963	0	0	0.12620607	0	0.486388713	0.125762568	0.351965177	0.521828497	0.292914796	0.233903784	0.582694456	0.067200388
ENSG00000284653	0	0	0	0	0	0	0	0	0	0	0	0	0	0	0	0	0	0	0	0	0	0	0	0
LINC01654	0	0	0	0	0	0	0	0	0	0	0	0	0	0	0	0	0	0	0	0	0	0	0	0
IGSF21	27.16649953	25.00132112	9.414675615	8.480323306	1.998572585	2.431041497	4.523178454	1.843647797	0.348484168	0.79905069	0.488884691	0.634439759	3.385021988	6.515872332	11.50959416	15.05240474	20.69998521	24.54397709	10.91335744	6.345214303	3.561720298	3.768526978	3.745097015	4.249067464
ENSG00000280222	0.177781867	0	0	0.047874155	0	0	0	0	0	0	0	0	0.033043577	0	0.071906069	0	0.069280147	0.035826692	0.100266304	0	0.020861072	0	0.047427273	0
IGSF21-AS1	0	0	0	1.081009551	0	0	0	0	0	0	0	0	0	0	0	0	1.564361839	0	0.503119214	0	0.314031909	0	0	0
ENSG00000225387	1.406250949	1.740145307	2.109293479	0.631139317	1.234556141	0	1.164188752	0	3.94652997	0	1.725676192	0.435450507	0	0	0	0	0	0	0.440613568	0	0	0.219612311	0.625247936	0.252377832
KLHDC7A	35.0823143	11.43166816	28.85721333	30.58967761	2.443091573	8.339239077	9.970717064	5.541906609	0.069834984	0.295618906	0.37788717	0.847596428	0	0	5.812333641	7.064029212	0.533340409	0.551610329	2.101233269	1.525869969	0.695912139	0.726701272	0.669368504	0.712310793
DYNLL1P3	0	0	0	0	0	0	0	0	0	0	0	0	0	0	0	0	0	0	0	0	0	0	0	0
ENSG00000225478	0	0	0	0	0	0	0	0	0	0	0	0	0	0	1.043605353	0	0	0	0	0	0	0	0	0
PAX7	0	0.032999048	0	0.071811232	1.061315218	2.077169552	1.26574577	1.459630213	0.272143901	0.230402809	0.425420637	0.363335113	0.033043577	0	11.14544077	11.98287014	1.073842284	0.716533836	0.401065216	0.037164056	0.375499301	0.266533958	0.213422727	0.363731314
TAS1R2	0	0	0	0	0	0	0	0	0	0	0	0	0	0	0	0	0.088978253	0.09202626	0	0	0	0	0.060912051	0
ALDH4A1	65.4602331	52.40091611	46.88673011	46.71378003	15.52134831	15.46463911	28.48640379	23.73089154	6.208237774	9.803720385	17.90495953	18.95528526	68.54879226	65.51868192	63.56338157	66.37686493	35.80688717	37.09732606	41.1596399	39.47563618	48.55562758	47.47235729	45.68605067	48.85734645
MIR4695	0	0	0	0	0	0	0	0	0	0	0	0	0	0	0	0	0	0	0	0	0	0	0	0
MIR1290	0	0	0	0	0	0	0	0	0	0	0	0	0	0	0	0	11.49872805	2.973156103	0	0	1.731201549	0	7.87171119	0
IFFO2	11.0627047	11.82265255	13.02570285	12.33739983	5.46096455	11.26607667	8.634227199	8.612778098	8.552779422	7.240964782	7.439133404	9.723182051	22.74258578	22.91424806	34.72593013	38.26221197	35.63507742	25.48378273	16.77091189	14.17137226	10.07453395	9.563140513	14.95484992	12.77479486
ENSG00000272084	2.097251194	0.565086869	1.304690222	1.77626202	0.118786413	0.44622058	0.392055334	0.453427701	0.207123747	0.328791309	0.684918953	0.879860901	2.200525482	2.228157256	0.615671941	0.41080826	2.965941758	2.72670401	11.63740475	15.27383729	0.516001873	1.172750397	1.353601131	1.165596854
UBR4	63.17378481	55.53795011	31.85695779	39.31263949	47.98013507	80.31351615	52.97940818	53.43387406	59.78868298	52.03955416	119.6523524	126.6832723	61.08571649	63.90120278	61.68917512	60.56267604	115.5176646	126.1420642	68.33860881	72.84879021	36.64270141	35.20280883	40.12207459	34.92764489
EMC1-AS1	0.60329333	3.919318101	0	0.406146009	1.059269664	0.28422438	0.249723319	1.516278873	0.461752941	2.443311566	1.110494116	2.241742584	4.765594111	2.128868466	1.830070725	2.442236262	3.820350668	3.343339366	4.25310476	6.620998273	3.539547072	2.68514187	2.011774157	3.248165546
EMC1	19.1414176	18.17684816	20.95738748	20.02013386	20.70297805	24.2401982	18.74963552	18.53792999	27.10945984	25.4271842	31.03409907	29.58861568	26.56917103	26.29759253	31.77309616	30.77814844	33.95452749	34.68563431	29.56519976	35.13211226	18.66933279	19.01905441	19.35325401	18.17127108
MRTO4	131.5565368	64.0139956	169.4847726	168.1598608	34.2293087	49.29480447	78.94393076	66.46108548	49.96678069	75.78060825	176.8537911	182.939811	76.56898879	74.03523221	49.7133414	54.31348082	57.54762487	51.89762624	69.57453735	75.85826582	90.92059213	94.41421931	100.4105132	103.8948497
ENSG00000286064	8.14712939	1.890290588	4.364361982	4.113576168	0.596034479	3.198572298	4.496493035	1.706372831	0	2.749626437	1.874573031	4.414877264	11.98799546	10.38163536	6.17851311	6.18393673	1.322862519	2.736356059	3.829048887	6.386626653	11.9498868	6.679712496	14.03672394	8.407383062
AKR7L	1.330383845	0.617349238	0.641409846	0.72770272	0.656972975	0.548425727	3.992505693	2.856078515	2.354723133	1.212299171	2.601918203	2.626232212	4.790912849	7.530897836	4.45605913	4.039218789	2.268173957	2.178309457	4.767636196	3.910885902	4.634466574	3.817668052	3.271822155	4.118645749
AKR7A3	4.546299363	3.164486466	2.070108486	2.678056584	4.656427385	3.569764638	14.58445843	9.363282031	3.189705704	2.45497511	6.102005217	7.390831567	11.61877455	10.02670765	14.74876339	12.65289441	9.596469333	10.49781044	15.84722002	23.75930245	11.00274762	11.89232294	9.854216231	8.363157429
ENSG00000270728	7.891076752	21.97057747	4.22719632	7.968584691	14.24011518	26.02358421	20.32414852	16.16016327	23.15229244	14.20378457	26.62964889	22.80599455	46.85233112	41.76839931	39.452258	35.49383368	15.80253769	23.41148063	39.55954507	64.1501166	33.95133551	27.52223309	31.28442933	25.4916032
AKR7A2	74.64881722	79.12550267	63.03963933	58.44176237	69.73703914	97.27759135	84.82675816	88.66040827	70.30506478	86.24367927	97.87610488	112.1310757	119.9906097	113.5232971	113.5494248	117.4461328	79.40521307	76.38955545	123.0676545	156.8594757	124.8625468	127.2862584	122.0911698	122.5244013
RNU6-1099P	15.05696109	0	1.382727768	2.89616266	3.776741838	0	7.122949248	9.010286447	0	3.484573317	0	13.98732142	7.995928107	12.650519	0	19.59209861	12.57337553	41.17960135	28.30633336	11.24125875	15.14396869	8.062029501	7.172820944	15.05539909
SLC66A1	34.8747792	17.65444144	25.3379973	25.84334574	20.00998254	24.94814942	37.80983978	36.68320417	24.20051287	29.15054446	37.69664472	38.60610814	53.19405784	45.25457069	32.5778934	27.75020503	19.86805542	20.72132623	28.02932212	33.8543523	33.63274729	32.95909836	37.26021447	37.138347
CAPZB	48.51678701	49.50207141	46.89455978	45.67030401	39.49260652	36.81018314	42.29097234	44.68571672	34.29255588	41.4461472	30.13100764	28.59856667	36.28329308	34.55259961	34.44422366	32.93738166	53.34948516	54.37540327	38.00191648	35.94459307	33.21741838	36.55500625	36.56981654	33.80571586
RN7SL277P	0.799154185	2.225029547	0	0	0	0	0.661593376	0	0	0	0	0	0	0	0	0	0	0	1.502369876	0	0.468867086	0	0	0
MICOS10	3.947938338	2.377695808	5.237712229	5.343895756	3.20781841	2.176546733	2.990208895	3.096381649	1.96089116	1.292725831	2.744470699	2.418975243	5.815651543	6.125806063	3.949513034	3.82546451	3.518862579	5.205193367	8.408884824	9.964924591	5.002161555	3.935388488	4.70578939	4.635600491
RNU4-28P	0	0	0	0	0	0	0	0	0	0	0	0	0	0	0	0	0	0	0	0	0	0	0	0
MICOS10-DT	0	0	0	0	0	0	0	0	0	0	0	0	0	0	0	1.125257408	0	0	0	0	0	0	0	0
NBL1	7.943333012	4.955982285	4.591313868	5.347569483	20.56889403	17.86228228	34.26163378	47.19843088	0.357630867	1.135417089	2.395952247	2.356332819	22.82828199	23.86868226	27.06563849	24.45476758	40.25388541	45.53378224	21.52118704	23.51209683	20.4430401	21.54716506	14.06771588	16.24440749
MICOS10-NBL1	0	0	0	0	0	0	0	0	0	0	0	0	0	0.212163877	0	0	0	0	0	0	0	0	0	0.194228081
ENSG00000226396	2.529191267	1.877827134	5.202703163	3.064840266	2.664470615	2.859734529	3.768901168	4.237805054	5.807431214	4.916694658	4.655533023	4.699037339	1.410270837	2.974957216	2.557406525	4.095442347	25.62573679	24.97451126	14.26425904	18.50484133	3.858106309	8.768564504	4.385667663	4.902231385
HTR6	1.998726677	3.766155275	0.739759356	0.530073982	0.05317255	0.171207791	1.303687158	0.507421395	0.09271513	0	0.390207176	0.450118314	0.168861376	0.284969586	0.061243156	0	1.003112723	1.342614703	0.626251022	0.696366397	0.106605569	0.198633556	0.040394307	0.032609873
TMCO4	3.657812251	6.895547242	2.645278055	1.962299434	3.763142941	5.600638933	5.157372553	5.937346937	0.174977648	0.9721674	1.262439052	1.698981466	1.380970449	1.075623965	0.05779091	0.173524919	0.445443649	0.460702609	0.483504187	0.418162543	0.502981329	0.803300059	0.914815207	0.738520083
RNF186	0	0	0	0	0	0	0	0	0	0	0	0	0	0	0	0	0	0	0	0	0	0	0	0
RNF186-AS1	0	0	0.330988526	0	0	0	0	0	0	0	0	0	0	0	0	0	0	0	0	0	0	0	0	0
OTUD3	16.51376386	20.28994264	9.433677771	10.91476843	28.23203663	21.48158368	13.64352563	15.12314745	31.03566593	27.29354682	18.73674543	18.25970152	29.82359242	25.91215821	29.00177004	29.90684134	72.55972966	73.12538971	36.19827654	39.58719069	19.49506441	19.45162216	19.507781	17.99818672
PLA2G2E	0	0	0	0	0	0	0	0	0	0.237483659	0	0	0	0	0	0	0	0	0	0	0	0.137362605	0	0
RN7SL304P	0	0	0	0	0	0	0	0	0	0	0	0	0	0	0	0	0	0	0	0	0	0	0	0
PLA2G2A	0.705136046	1.177956819	0.634597487	0.474708034	0	0	0.116751772	0	0	0.114230804	0.129795804	0	0	0	0	0	0	0	0	0	0	0	0	0
PLA2G5	0	0.127829346	0	0	0	0	0.057013433	0.115392059	0	0.055782368	0	0	0	0	0	0	0	0.069391435	0	0	0	0	0	0
PLA2G2D	0	0	0	0	0	0	0	0	0	0	0	0	0	0	0	0	0	0	0	0	0	0	0	0
PLA2G2F	0	0	0	0	0	0	0.147979879	0.059900631	0	0	0	0	0	0	0	0	0	0	0	0	0	0	0	0
ENSG00000227066	0	0	0	0	0	0	0	0	0	0	0	0	0	0	0	0	0	0	0	0	0	0	0	0
PLA2G2C	0	0	0	0.040193178	0	0.112510092	0.39541145	0.150054576	0.182784692	0.38687351	0.494537165	0.499158441	0.388388466	0.070225968	0.060369389	0.060422382	0	0.060157244	0	1.372862418	0.245197418	0.419570601	0.079635989	0.096433864
UBXN10	1.737966383	0.57605943	2.04823698	1.782894813	2.869902801	5.263669946	4.213643251	4.125421695	3.420558191	3.251203385	6.360134425	6.996175513	10.30615041	10.4647677	2.76155764	3.685309052	0.201568857	0.333557966	4.589764281	2.638320599	3.107572143	2.42335591	3.394516233	2.807192909
LINC01757	0	0	0	0	0	0	0	0	0	0	0	0	0	0	0	0	0	0	0	0	0	0	0	0
ENSG00000284710	0	0	0	0	0	0	0	0.235289969	0	0	0	0	0	0	0	0	0	0	0	0	0	0	0	0
VWA5B1	0.312570944	0.348107837	0.053581483	0.070142464	0.01829386	0.137441595	0.051753434	0.10474611	0	0	0	0.019357736	0.561597214	0.931408063	0.189634762	0.021089025	0.060903177	0.251957819	0.744315795	0.784089248	0.20783823	0.156204103	0.250155783	0.31414128
ENSG00000226664	0	0	0	0	0	0	0	0	0	0	0	0	0	0	0	0	0	0	0	0	0	0	0	0
LINC01141	0	0	0	0	0.04268181	0	0.040249027	0.122192731	0	0	0	0	0	0	0	0.098406541	0	0	0.045699464	0	0.057048467	0.045555405	0	0.07852821
ENSG00000226487	0	0	0	0	0	0	0	0	0	0	0	0	0	0	0	0	0	0	0	0	0	0	0	0
ENSG00000284641	0	0	0	0	0	0	0	0	0	0	0	0	0	0	0	0	0	0	0	0	0	0	0	0
ENSG00000284743	0	0	0	0	0.299785888	0	0	0	0	0	0	0	0	0	0	0	0	0	0	0	0	0	0	0
CAMK2N1	9.365289427	12.13559301	11.8702269	9.159878756	33.35276237	26.72287438	21.72362804	20.57734976	26.10260126	22.47115054	28.37909276	28.56221007	177.4351697	176.4623566	53.78113024	54.27541961	78.24211286	76.91629024	53.89845648	49.77482656	53.28777926	55.01174574	49.90906636	50.89894114
ENSG00000289402	0.606472741	2.532839958	0.194930002	0	1.863491197	1.428611342	0.502078768	0	1.392559263	0.982475217	0.27908663	0	6.199741359	3.566812999	1.533096138	2.761995456	12.99856214	11.30504415	3.135380611	1.584736082	2.134920487	2.557224773	0.606712918	1.632641839
MUL1	42.94104266	35.98169692	41.92375922	44.03288493	24.21672377	33.40479302	48.96880924	42.24889174	25.82887721	37.77633396	67.2645907	67.18868607	57.17269724	56.75331272	51.08809255	56.69712337	34.3541076	33.42963822	44.72953607	44.98170244	49.16384233	42.3679905	43.74829934	44.81037013
RPS4XP4	0	0	0	0	0	0	0.499446638	0	0	0	0	0	0	0	0	0	0	0	0.283540317	0	0	0	0	0
FAM43B	6.487251619	4.01377879	4.653714903	5.190141173	0	0.177175818	2.802042535	0.78766393	0.503721907	1.523077389	5.364893242	6.812452416	2.446466566	0.995298186	1.140803891	1.332106196	3.297429366	3.031453281	7.423474681	9.335571503	2.537398348	2.290498986	1.943811035	2.682854708
CDA	16.27935549	14.84800205	6.495448004	6.04662253	4.681778144	1.586803915	107.3524003	89.59081648	0	0.227347162	0	0.260739267	0	0	0	0.284058882	0.273445362	0.28281241	0.791492422	1.760216614	0	0.131499567	0.187193132	0
PINK1	10.61967274	11.66793893	8.234854821	7.918754702	8.946806808	13.64088834	25.74423686	24.57628803	2.806584628	3.741608365	4.1637785	3.627582932	18.54342256	17.30867411	16.2757521	16.7719931	18.78982097	19.33751064	13.92140131	13.73792069	10.98039567	10.91013784	9.909267718	11.23026522
MIR6084	0	0	0	0	0	0	0	0	0	0	0	0	0	0	0	0	0	0	0	0	0	0	0	0
PINK1-AS	3.367131745	1.778821731	1.831499643	2.231929091	3.27436632	6.101260459	4.245633659	3.254897535	3.885563176	4.321796368	2.812914337	3.464786478	5.969501133	7.250914177	6.652250105	6.710515482	1.81681456	2.609792663	3.895408726	5.955868354	7.324584	6.941093484	6.633285324	5.829115632
DDOST	368.0303268	334.5737924	311.7265996	317.0074083	330.8188502	276.1598655	351.7371762	390.6715827	269.1260237	303.856458	266.7102	245.4724606	238.7310549	256.9910395	294.1337063	307.7461151	238.8933649	238.383526	216.4207701	222.6157575	249.9190805	248.8681249	250.6406652	252.2525243
KIF17	14.36546691	20.16563691	11.78319153	12.51343122	8.58849682	13.87536369	13.46986353	11.90567245	3.7832751	4.462514531	10.80458604	10.80988836	6.842600446	9.1451649	9.267308926	9.744427072	21.41927496	17.74315709	12.4868111	10.11763584	6.948043799	6.802675564	5.116612274	4.712746677
ENSG00000235432	0.480493539	0.44593494	0	0	0	0	0	0	0	0	0	0	0.89307339	0	1.457561548	0.972560683	0	0.484146505	0	0	0	0	0	0.25870045
SH2D5	38.47053799	7.902400458	14.47534465	17.64580853	6.709671843	4.591487446	9.512081991	9.067316118	3.847460929	3.863939055	5.853915158	5.384466342	4.433222676	4.102749109	2.956377902	2.855149452	29.48358952	29.20146856	22.75753861	24.82296411	6.139264329	5.791607832	5.199855576	5.578635646
ENSG00000233069	0	0	0	0	0	0	0	0.644883378	0	0	0	0.715070899	0	0	0	0	0.749917047	0	0	0	0	0.360634263	0	0
HP1BP3	47.55549566	48.94475591	34.45929471	35.14079546	95.33569971	53.86780295	47.13483756	48.36710748	95.7700533	69.65046092	81.79555702	79.81517196	191.4886289	188.2497761	142.8353886	134.1325174	152.788397	160.9284732	132.2954921	137.278962	115.4837547	114.5202461	125.9578051	112.8829859
EIF4G3	34.72195495	38.73067839	30.49912364	32.38389908	60.69321055	57.09423293	42.56464108	45.24824085	59.88063418	55.11958763	43.50602465	44.65014604	76.66604859	78.72209882	56.90331729	53.0923618	67.9939091	68.80110868	47.23648088	45.66344017	44.93549565	45.90811961	52.0874143	44.24955289
RNU7-200P	0	0	0	0	0	0	0	0	0	0	0	0	0	0	0	3.756907798	0	0	0	0	2.177963239	5.217563447	0	0
MIR1256	0	0	0	0	0	0	0	0	0	0	0	0	0	0	1.955663814	0	0	0	0	0	0	0	0	0
RPS15AP6	0	0	0	0	0	0	0	1.001663013	0	0	0	0	0	0	0	0.605008529	0	0	0	0	0	0	0	0.643727354
ENSG00000236073	4.002720091	0	0	0	0	0	1.656859934	0	0	0	0	0	0	0	0	0	0	0	0	0	0	0	0	0
HSPE1P27	0	0	0	0	0	1.465291904	0.643712474	1.954258074	0	0	0	0	0.722604989	0.914598333	0	0	1.515035114	0	4.385295854	2.438137878	0	0.72857868	0	0
ENSG00000287192	0.621484443	0.192261779	0.399510003	0.139464179	0.727473225	0	0	0	0	0	0	0	0.192521221	0	0.418945083	0.419312842	0	0	0.584179826	0	0.243085006	0.097056386	0	0.334610753
ECE1	38.13894455	27.53337055	23.07952014	27.45667618	42.38524497	73.32635079	58.19414447	63.93037423	19.81424328	22.32096174	41.59433359	52.86642056	24.32176859	25.70887356	42.03553254	38.21579254	46.26869143	44.10913857	59.05867788	59.71280353	27.54998327	26.05735527	29.9099174	28.16461321
ENSG00000236936	0	0	0.20463606	0	0	0	0.26353927	0	0	0	0.58596612	0	0	0	0.321886575	0	0	0	0.59845439	0.332728821	0	0	0.212307563	0
ECE1-AS1	0.089242499	0.579767296	0.172103766	0	1.175197877	0.840880968	0.886571039	1.196247413	0.068305059	0.216856928	0.082135228	0.33161101	0.248806991	0.314914044	0	0	0.956369587	0.989130646	0.335542865	0.466388013	0.052358946	0	0.119037122	0
PPP1R11P1	0	0	0	0	0	0	0	0	0	0	0	0	0	0	0	0	0	0	0	0	0	0	0	0
PDE4DIPP10	0	0	0	0	0	0	0	0	0	0	0	0	0	0	0	0	0	0	0	0	0	0	0	0
ENSG00000236009	0	0	0.194417702	0	0	0	0	0	0	0	0	0	0	0	0	0	0	0	0	0	0	0	0	0
NBPF2P	7.6602737	8.078775964	6.267250217	3.516143018	15.58977323	18.70076021	19.31332192	8.751291829	4.797061185	3.666445903	2.563712587	1.617293486	1.941522634	2.047814725	10.21028112	15.152672	4.40987528	3.157572745	11.1279923	14.19357724	4.085740417	5.709587837	2.786657214	5.999032524
HS6ST1P1	22.00847311	20.42555487	32.25206917	40.18014971	29.63701749	51.84330999	105.3059357	127.5050454	1.998559526	5.589718704	4.463124446	6.064195269	0.693326019	0.219385013	23.19696211	25.29367098	9.267005707	6.953426671	18.05765802	19.88445673	13.24074572	12.84518456	13.80738968	13.95829389
CROCCP5	0	0	0.178255267	0	0	0	1.377389583	0.929253638	0	0.449216078	0	0	0	0	0	0	0.27015084	0.558810063	0	0	0	0	0	0
NBPF3	3.817920404	6.208655553	2.584596693	1.956142748	12.45792559	13.84842818	10.79683095	10.78456687	2.508426078	1.75149428	1.461517523	1.255467991	3.673701702	3.735728718	9.463380253	10.29233901	6.517408836	5.242740914	7.590364305	7.09823112	3.984406618	3.181702666	4.326436685	3.565448187
PFN1P10	0	0	0	0	0	0	0	0	0	0	0	0	0	0	0	0	0	0	0	0	0	0	0	0
ALPL	337.2023038	244.7114375	209.3667922	221.9140905	91.12847152	136.4491622	199.6822016	173.7322312	89.55721525	112.8557413	155.1026759	159.4219376	116.922337	109.1969027	81.45339784	77.22588728	181.8631882	186.5366121	304.4749172	299.4927843	323.8543633	312.9230759	328.4762061	327.2170906
ENSG00000289715	0	0	0	0	0	0	0	0	0	0	0	0	0	0	0	0	0	1.610459556	0	0	0.937734172	0	0	0
LINC02596	0	0	0	0	0	0	0	0	0	0	0.258010661	0	0	0	0	0.567425782	0	2.54221143	0	1.172048415	0.16447469	0	0.373930251	0
RAP1GAP	9.457933422	9.149625244	6.131385225	5.800646178	6.931041372	8.194204211	9.986454223	10.60963975	1.809745092	3.603193216	5.458882009	4.24410703	5.996249935	5.750996867	12.56215185	14.64166992	11.43966267	11.79115504	13.18464944	11.1422151	8.135411352	7.472784005	8.045099918	8.177736096
USP48	39.04200999	49.3241045	51.12962423	49.48376142	36.08365246	33.11062889	25.23933101	23.18633131	36.26306729	31.66294584	22.0369413	17.65021164	33.37754827	35.37589695	22.37306585	20.52869046	36.52483728	36.48181815	27.01703031	29.88988796	22.13830718	22.64002435	23.95330964	22.10342965
ENSG00000231978	0	0	0	0	0	0	0	0	0	0	0	0	0	0	1.516117224	0	0	0	0	0	0	0	0	0
LDLRAD2	0.665783994	0.427776041	0.230454628	0.068956254	0.404650911	0.482561642	0.211992537	0.21453063	0.039198653	0.663728251	0.47135459	0.761214771	0.761516963	0.602405667	0.466069414	0.984788025	1.097675641	2.734986054	1.877460886	0.74941725	0.841331594	0.57585925	0.444031773	0.496331838
HSPG2	40.31992661	66.08035647	13.17178321	16.83028889	75.86846494	207.347458	70.07178717	74.86972151	60.30116723	93.25349412	34.46656731	32.29868454	38.21422982	39.31268526	138.2882502	134.4885072	124.7111883	127.869671	88.67149865	86.99461116	45.552826	42.69620655	52.95092181	41.05049831
ENSG00000232037	0	0	0	0	0	0	0	0	0	0.771944813	0	2.213314689	0	0	0	0	0	0	0	0	0.279572921	0	0	0.513116007
ENSG00000283234	0	0	0	0	0	0	0	0	0	0	0	0	0	0	0	0	0	0	0	0	0	0	0	0
CELA3B	0	0	0	0	0.393614977	0	0.247453107	0	0	0	0	0	0	0	0	0	0	0	0	0	0	0	0	0
ENSG00000285959	0	0	0	0	0	0	0	0	0	0	0	0	0	0	0	0	0	0	0	0	0	0	0	0
RN7SL386P	0	0	0	0	0	0	0	0.649226027	0	0	0	0	0	0	0	0	0	0	0	0	0	0	0	0
RNU6-1022P	0	0	0	0	0	0	0	0	0	0	0	0	0	0	0	0	0	0	0	0	0	0	0	0
CELA3A	0	0	0	0	0	0	0.466245251	0.314551599	0	0	0	0	0	0	0	0	0	0	0	0	0	0	0	0
RN7SL186P	0	0	0	0	0	1.460358261	0	0	0	0	0	0.719886192	0	0	0	0.784270315	0	0	0	0	0	0	0	0
RNU6-776P	0	0	0	0	0	0	0	0	0	0	0	0	0	0	0	0	0	0	0	0	0	0	0	0
LINC01635	0	0	0.093168685	0	0	0.136563729	0.359960124	0.364269767	0	0	0	0	0	0	0.146551633	0	0	0	0	0	0	0	0	0
LINC00339	5.503208415	5.674889386	2.594267667	1.934750534	7.193268394	4.378746901	3.492875551	4.046968721	2.995260307	2.62500203	1.857142092	2.38572273	5.682547207	5.538131034	8.285073106	8.787411333	5.778385786	9.180132898	10.28828	9.842373097	5.166008447	4.898743152	4.404310246	3.818924497
ENSG00000289694	0	0	0	0	0	0	0	0	0	0	0	0	0	0	0	0	0	0	0	0	0	0	0	0
CDC42-AS1	1.609485351	1.410741344	1.436983986	0.842745079	3.139948537	1.432274448	1.332439807	1.722945994	2.121569989	2.17278173	0.822947757	1.079829287	1.994322395	2.734556633	4.339841376	3.348230959	3.658686197	3.063251742	5.211017192	3.271057811	2.308268732	2.597295246	2.445001203	2.551526156
ENSG00000285794	0	0	0	0	0	0	0	0	0	0	0	0	0	0	0	0	0	0	0	0	0	0	0	0
CDC42	0.103767541	0.218873306	0.278948523	0.228625678	0.770193418	0.764416565	0.609149668	0.900954784	0.483754244	0.336203196	0.251781942	0.236608221	0.420803824	0.543705805	1.011096948	0.840138083	0.974172919	0.960018189	1.143865186	1.242353066	0.381888955	0.349149189	0.36490308	0.289503172
CDC42-IT1	0	0	0	0.223908529	0.875963967	0	0	1.114567225	0	0	0.612216048	0	0	0.782430944	2.017838097	1.346406263	1.296099404	0.670249064	0.312631882	0.347634302	0.195135435	1.090762301	0.887273805	0
MPHOSPH6P1	0	0.437710731	0	0	2.898339792	1.777567228	0	1.580492869	1.804905193	0	0.434071214	0.438127457	0	1.109512732	1.43068029	0.954624113	1.83791145	0.950435148	0.886644517	2.957741032	0.830125333	0.220962386	1.572729182	0
WNT4	0.544456012	0.918721877	0.540899314	0.166607207	0.869056724	0.419735229	2.335638036	3.068535401	0	0.16036531	1.047745228	0.459798277	0.137994243	0.698635114	0.200192683	0.100184208	0.048220472	0.049872296	0.093050005	0.20693586	0.290395098	0.25508088	0.231072812	0.399733921
ENSG00000285873	0	0.526764085	0.182431407	0.573161661	0	0.534804443	0.469886294	1.188780086	0.217211772	0.459740253	0.78357615	0.527265595	0.527474912	0	0	0.2872112	0	0	0	1.483125384	0	0.132958871	0	0.3055919
MIR4418	0	0	0	0	0	0	0	0	0	0	0	0	0	0	0	0	0	0	0	0	0	0	0	0
PPIAP34	0	0	0	0.629856514	0	0	0	0	0	0	0	0	0	0	0	0.473431471	0	0	0	0	0	0	0	0.503729738
ENSG00000279625	0	0	0	0	0	0.117033568	0	0	0	0	0	0	0	0	0	0	0	0	0	0	0	0	0	0
ZBTB40	23.49508074	12.74302013	12.39252231	12.26849753	27.4799262	26.82112235	18.43254417	22.62781763	17.0414231	15.9200042	25.55135656	29.00806102	44.36916002	43.5799273	23.52875366	23.62561933	29.93255982	27.69519716	24.70381737	30.72300137	31.00076151	28.63618547	31.85815189	30.50298098
ZBTB40-IT1	0	3.912139862	0	0	6.661176538	6.35496562	4.187667964	4.237805054	10.32432216	2.048622774	3.879610852	1.56634578	1.566967596	5.949914432	0.852468842	1.706434311	21.35478066	22.93577565	8.717047192	1.762365841	1.483887042	5.13474498	2.24906034	3.631282508
EPHA8	6.099102384	6.839693329	2.83161476	2.851393124	2.416934071	2.155063102	7.398547348	6.351638436	0	0.10292124	0.116945208	0.157384026	0.669147646	0.398558861	0.085654764	0.085729953	0.784004185	0.597476346	0.995313131	0.929669062	0.099399132	0.059530536	0	0.045608213
MIR6127	0	0	0	0	0	0	0	0	0	0	0	0	0	0	0	0	0	0	0	0	0	0	0	0
C1QA	0	0.080910165	0	0	0.076536246	0.082145152	0.216521469	0	0	0	0	0	0	0	0	0	0	0	0	0	0	0	0	0
ENSG00000289692	0	0	0	0	0	0	0	0	0	0	0	0	0	0	0	0	0	0	0	0	0	0	0	0
C1QC	0	0	0	0	0	0	0	0	0	0	0	0	0	0	0	0	0	0	0	0	0	0	0	0
C1QB	0	0	0	0	0	0	0	0	0	0	0	0	0	0	0	0	0	0	0	0	0	0	0	0
EPHB2	11.16210754	6.74122087	4.397418991	4.196728515	26.24980419	49.88408101	25.83449188	30.70394048	0.774107628	1.474595923	1.40473158	1.759510905	87.95920203	87.81780864	91.59463036	90.96783715	39.18028968	36.76109406	50.31714718	55.29718524	39.05577415	38.52781804	42.50761779	38.23661275
MIR4684	0	0	0	0	0	0	0	0	0	0	0	0	0	0	0	0	0	0	0	0	0	0	0	1.511189214
ENSG00000225952	0	0	0	0	0	0	0	0	0	0	0	0	0	0	0	0	0	0.483137867	0.450710963	0	0.281320252	0	0.319788267	0
MIR4253	0	0	0	0	0	0	0	0	0	0	0	0	0	0	0	0	0	0	0	0	0	0	0	0
LACTBL1	0	0	0.227618263	0	0	0.111211898	0	0	0	0.095602396	0.434516415	0.219288409	0	0	0	0	0	0	0	0	0	0	0	0
TEX46	0.579739056	0	0	0	0.508956394	0	0.719920248	0	0.443724803	0.234791779	0	0.538554657	0.269384228	0	0.8793098	0.586721117	1.411997462	0	4.904461862	3.93868789	0.510202975	0.135805598	0.966614409	1.2485392
KDM1A	79.38983016	76.1393576	67.52095492	68.13339216	53.7087726	77.38436433	57.790732	53.81075823	81.10512126	74.35623088	104.1274427	106.3255602	81.3661499	83.24766362	69.70924977	67.88922031	117.6371647	121.2366257	91.08173737	90.61969746	78.2421854	77.96686443	81.60333441	75.83143354
ENSG00000240553	0	0.32072498	0	0.232649703	0	0	0	0	0.529005246	0	0	0.642060657	0	0	0.349435426	0	0.67334894	0.348207471	0.64967346	0.361205612	0.202753335	0.48571912	0.23047803	0.558187007
MIR3115	0	0	0	0	0	0	0	0	0	0	0	0	0	0	0	0	0	3.410384941	0	0	0	0	0	0
ENSG00000266802	0	0	0	0	0	0	0	0	0	0	0	0	0	0	3.02238953	0	14.56007772	3.01176852	0	0	3.507369371	0	1.993485301	3.218636768
LUZP1	41.66233965	44.84088143	42.35737438	48.59782551	27.97082164	47.03084461	30.83843642	27.89108915	37.32718239	29.65100738	45.58741737	41.44973559	38.29694134	48.80890328	44.24914813	43.00882822	50.09113299	51.15824772	38.66839469	47.65893027	30.66976645	31.70868628	36.3268338	30.86703009
ENSG00000229010	0	0.261128162	0	0	0	0.265113939	0.232932631	0.471442861	0	0	0	0	0	0.661909796	1.13801464	0.284753403	0.274113933	0.850511648	0.264475871	2.058607043	0	0.131821081	0	0.302976811
RNU6-514P	0	0	0	0	0	0	0	0	4.939030285	0	0	0	0	0	0	0	0	0	0	0	0	1.007753688	1.434564189	0
RNU6-135P	0	0	0	1.534105964	0	0	0	0	0	0	0	2.116893059	0	0	0	0	4.440102909	6.888302258	2.141992694	0	1.336967533	0	0	1.226906095
ENSG00000289014	0.581203044	1.348502756	0	0	0.510241637	0.821451522	0	1.94767808	0	0.235384687	2.139664167	0.269957322	2.160515928	1.025458737	2.938434265	1.764608208	1.132450489	2.342486626	3.004739752	0	0.511491367	1.089188329	0.969055355	0.312923019
HTR1D	14.35443684	34.3669523	2.719211854	1.680629492	3.470073587	3.85505541	13.83545437	11.61917023	0.212303401	0.168506784	0.063822462	0.064418861	0	0.570969493	6.100327647	5.193339252	4.323715758	4.681444349	6.387901081	8.117821324	2.888639402	3.053927867	2.219922168	2.240147916
ENSG00000215381	0	0	0.321634503	0.673672619	0.439251496	0	0	0	0	0	0	0	0	0	0.505921726	1.012731667	0	0	0	0	0.293551567	0	0	0.269385903
LINC01355	1.749814145	5.562933788	1.842816901	1.503830822	9.936093376	3.753536491	4.469126398	4.054774651	7.152352872	2.925136401	2.8782671	2.870578213	0.207594057	0.39412649	5.759749443	4.747486852	25.8609779	29.18521594	30.90089525	30.11900897	5.701035446	7.90146053	8.293182624	6.995666926
ENSG00000284726	3.810536511	7.426588686	0	0.769592892	1.672646427	4.667585469	4.101002651	1.276954503	2.624881989	2.77785108	3.156358895	1.769918865	0	0	2.697132379	2.699499974	19.30415603	29.56419794	11.81996962	13.93990531	2.906354918	4.106095737	3.812045568	3.487744644
HNRNPR	55.23859497	85.1564617	106.3744037	103.2133943	93.59932621	96.1981643	84.36774945	81.03584965	136.2882584	117.5434975	171.0140843	176.6406682	128.865442	123.7280058	135.2387363	125.6699471	162.7590526	167.5085166	171.8501248	162.7337517	164.6654311	169.1775766	176.8828852	162.4139496
ZNF436	0.625163658	2.053015144	1.205625361	1.003611737	10.00568285	13.91078206	7.166109617	9.830361828	11.18935626	7.907272985	8.586374842	7.281740581	1.877021569	1.131304248	20.4229163	18.15341616	5.949979107	6.8806262	21.74261326	19.25106665	13.85322961	13.69837524	13.02138268	10.58969157
ZNF436-AS1	0.714032281	1.619876733	0.0510003	0.160232371	9.193847246	3.064940115	4.334907583	4.719141409	7.711878955	8.032776304	5.038278499	4.348350822	0.737301196	0.653239485	14.35973626	16.62052902	30.14402854	27.57932807	43.47706164	41.2132988	11.21789959	10.6305682	8.201395061	10.46528484
ENSG00000271420	0	0	0	0	0	0	0.879410273	0.593292708	0.271013457	0	0	0	0	0	0	2.866809643	0	0	1.331330844	1.11029048	0	0.165891761	0	0
TCEA3	0	1.162464416	0.241554075	0.126485471	3.298868381	3.363592517	1.296182941	1.678978002	6.902546815	3.855312954	3.45839596	4.188856142	0.873024804	1.252315323	2.976334071	2.408510142	2.562573679	1.325178149	11.71480576	7.527819806	2.167888307	1.965873792	1.712498802	1.618514489
ENSG00000232482	0	0	0	0	0	1.018137098	0	0	0	0	0	0	0	0	0.546300455	0	0	0	1.523530015	0.564701731	0	0.253121231	0	0
ASAP3	32.25327331	52.84400566	43.83978862	47.03012817	78.74824742	101.9535301	74.75633769	83.53734981	38.31841225	47.12941298	52.31967906	52.80858802	41.12300375	38.4263319	18.89599388	17.65174241	20.85815785	16.8304001	34.78462154	37.47341665	17.38004185	17.87793025	19.63351221	20.49557946
E2F2	4.129499765	5.435883243	4.306910934	4.255163923	7.583562085	13.85669305	3.976827853	3.989138536	0.258013544	0.307180896	3.839408367	2.544379885	2.467070275	2.428658774	5.922489041	5.288009365	8.210369715	9.722906318	19.40813227	26.91028097	25.95851462	28.01359679	30.43550582	27.02046156
ENSG00000235052	2.018915836	0.936854546	4.217926153	0.679582028	10.19140533	4.755771969	5.014181378	2.959958135	1.931565206	1.226478108	2.32266176	2.344366216	0	0	0	1.021615278	0.983443846	2.034264702	0	0	0.888379742	0.709405556	0.673238457	0.543497875
ID3	123.693683	98.94837278	255.5532321	230.3456003	130.0665962	152.500059	111.6996047	108.0102065	170.5065945	244.370844	363.7586412	476.4905529	11.15207486	6.33371573	30.80170506	23.19940792	58.00478022	50.84573913	21.1135189	20.10051281	78.34844228	80.36768296	53.97068294	59.30811574
ENSG00000285802	0	0.161575519	0	0	0	0	0	0.291709728	0	0	0	0.161729349	0	0	0	0	0	0	0	0.363937878	0	0.081565541	0	0
MDS2	0.104474083	0.387839921	0	0.140667002	0.091718424	0.295319839	0.086490646	0.08752616	0	0.169246185	0	0	0	0	0	0	0	0.210536701	0	0	0	0	0.069676971	0
ENSG00000229239	0	0	0	0	0	0	0	0	0	0	0	0	0	0	0	0	0	0	0	0	0	0	0	0
RPL11	756.7722644	808.6220956	745.1009805	742.3826656	573.4916434	530.6175219	651.0855119	625.7408429	722.323737	810.971864	922.2708966	1000.040502	867.2281684	811.7560674	783.0694143	780.9536094	1068.590333	1067.692895	1011.165553	966.0515397	862.001646	864.6242392	795.3743953	836.151961
ELOA-AS1	1.205378586	1.842538331	1.048334269	0.620542554	2.178665771	0.668093659	1.878387109	1.30685239	1.302467629	1.780395824	1.174640033	1.580822173	1.449662259	1.08421885	3.369694304	2.798583813	5.871577861	5.358275786	7.131397119	7.040504941	1.664001489	2.258908143	1.655096392	1.756070769
ELOA	58.78714465	39.4214659	73.67162173	73.41620713	28.44950137	30.89935672	35.44992482	29.78111955	32.51097291	29.49051475	60.0070176	62.44676191	44.35400229	45.05268977	48.4769127	47.60482683	45.02951785	43.79679091	42.07085127	44.66697769	35.17239586	36.11123662	38.14497594	38.39403951
PITHD1	110.1530886	73.52734546	94.70826177	94.54978154	72.34207341	70.4580858	92.33200813	92.99378564	60.88137086	76.69749525	112.5908418	133.1246144	102.3684859	88.08091228	68.11433965	70.7467405	97.71802185	106.9351074	101.0521772	127.8647918	84.07759974	85.00330472	79.53942135	84.28443995
ENSG00000289835	2.566800059	0.794062589	0.550006956	0.576002611	0.751136388	1.612365812	2.83329208	2.150410371	15.06190029	2.772114089	3.149840186	2.38445575	2.385402344	0	5.190869751	1.731808799	16.67101836	16.37999013	1.60848522	3.577144049	2.509920461	2.405122184	1.141251808	1.842639637
LYPLA2	320.1235305	196.9035549	242.8284793	249.0155335	115.1747417	133.8092096	216.7485965	230.220175	119.0662287	149.434918	96.84706549	123.8827605	218.3361166	186.7319261	140.9471393	145.5657704	107.3973234	99.9457097	134.9858147	149.2656721	156.9491391	154.5682733	148.63746	161.1356907
GALE	22.63738095	18.79488928	10.84855693	11.20459794	26.82155155	27.14217064	27.65343217	31.05598553	33.2274147	37.66202612	27.15452934	36.16595375	22.01104129	20.19285119	11.41553851	8.539722151	12.75617429	11.96178506	27.0768457	33.08880856	26.52874869	30.42677202	26.23638354	29.42061874
HMGCL	6.134232549	23.11373977	5.652034881	6.249546452	16.69436657	17.45540697	21.32898049	18.50086535	14.83639765	15.89975884	10.0493502	14.28413838	15.84800623	14.23835245	17.20205782	18.7071045	15.29894734	17.18281368	18.9894427	16.62739563	12.59642918	12.97097892	11.15508753	12.28606498
FUCA1	19.94012909	25.30195126	25.63630074	19.64301415	32.73638416	29.40338076	28.44560067	29.16369073	3.53524651	6.843783864	2.799472501	2.302367291	17.58869355	19.21417546	18.45388497	14.13759528	13.1703493	13.50799557	27.00294755	25.66946663	14.40888455	15.09509464	14.5008248	15.28497989
CNR2	0	0	0	0.029429193	0	0.041189592	0	0.036623007	0	0	0	0	0	0	0	0	0	0.088093514	0	0.182763865	0	0.061441393	0.029154486	0.047072181
BTBD6P1	0	0.168589453	0	0	0	0	0	0	0	0	0	0	0	0	0	0	0	0	0	0	0	0	0	0
ENSG00000232557	0	0	0	0	0	0	0	0	0	0	0	0	0	0	0	0	0	0	0	0	0	0	0	0
MIR378F	0	0	0	0	0	0	0	0	0	0	0	0	0	0	0	0	0	0	0	0	0	0	0	0
H3P1	0	0	0	0	0	0	0	0	0	0	0	0	0	0	0.632402157	0	0	0	1.175767729	0	0	0	0	0
PNRC2	203.7504767	210.665121	261.2584798	253.9792099	193.7921006	139.3952394	111.0270057	104.8193396	245.398124	194.251405	167.9740915	153.9126057	256.7002573	278.0696709	153.296297	160.765196	254.9821095	255.659143	231.6096465	261.0234115	230.0900317	237.3579075	253.77508	246.2653196
SRSF10	69.55148031	65.71979345	95.96911848	91.69956709	55.23309794	56.42831709	44.11634051	37.78364098	56.87283656	51.40039451	77.62218099	70.09093603	102.4368732	105.229705	55.43383495	55.246818	75.51057643	78.66429563	75.82888926	84.31872936	67.57378861	68.04359697	72.91819616	66.44110299
ENSG00000215905	0	0	0.902145556	0.472392385	0	1.322336596	0	0	0	0	0	0	0	0	0	0	0	0	0	0	0	0	0	0
ENSG00000225315	1.013904869	0	0	0	0	0	1.259067571	0	0	0	0	0	0	1.192603994	0	0	0	0	0	0	0	0	0	0
MYOM3	0.049957978	0.069547266	0.096343741	0.487670541	0.021929204	0.188290169	0.206792807	0.083707458	0.21030456	0.182094861	0	0.023204493	0.023213705	0	0.025257651	0.025279822	0.413699625	0.276857818	0.281755497	0.548276718	0.234484429	0.245758903	0.183251796	0.174834784
MYOM3-AS1	0	0	0	0	0	0	0	0	0	0	0	0	0	0	0	0	0	0	0	0	0	0	0	0
IL22RA1	0.326810657	0.379131765	0.210084304	0.275017221	0.071727259	0.153967484	0	0	0	0	0	0.075898544	0	0	0.082614126	0.082686647	0	0	0.537589221	0.426984269	0.095870586	0	0	0.043989178
IFNLR1	13.83733853	12.1502828	9.314378936	10.19373042	15.25643153	14.44291364	12.49688282	15.33973908	7.952105373	9.057069107	0.900478098	1.298418212	1.039146932	0.548018434	1.224863125	1.17878686	6.808457396	6.478350666	8.80254933	10.90811699	3.061493265	2.553860003	3.386907315	3.762677598
GRHL3	1.996199483	2.954188315	2.497077995	2.724062981	0.757827242	0.915034607	0.982619698	0.587590645	0.412936584	0.699201772	0.595855844	0.651542566	0.300831332	0.063460175	2.1821284	2.184043915	19.86805542	17.45004278	1.572100123	3.27066347	0.538109061	0.73301915	0.215890813	0.464763303
LINC02800	0	0	0	0	0	0	0	0.104283467	0	0	0	0	0	0	0	0	0.12126836	0.250844971	0	0	0	0.058317818	0	0
GRHL3-AS1	0	0	0	0.362020333	0.47209273	1.266724309	0.445184328	0.225257161	0	0	0	0.249773597	0	0.316262975	0.271873825	0	1.833617264	1.35459215	1.263675597	0.562062938	0	0.125969211	0	0
STPG1	3.38027854	5.747274064	2.989980243	3.313351642	6.267501083	5.580195181	7.052021043	6.864586932	7.6167805	8.38921978	4.803497032	4.421324287	4.146637021	4.039664028	5.496125339	6.486194711	7.113242059	7.30241513	8.057828703	7.179295743	4.807333733	4.928414022	5.013811111	4.819257156
NIPAL3	5.046000371	7.411081811	2.645371899	2.226216988	3.31168327	3.554377722	4.136859732	3.386049536	3.618416149	3.154695926	2.502423322	2.025197074	9.811308443	11.2944523	10.32842757	10.33749406	13.88878934	13.15517154	9.371104053	10.18987325	4.900649084	5.106874397	4.982652438	4.64229092
ENSG00000288982	0	0	0	0	0	0	0	0	1.398085292	0.493186964	0	0.565624865	2.263397639	1.432386808	0.615671941	0	0.593188352	0.613508402	0.572331381	0.636409887	0.357232066	1.14105444	1.624321357	0.655648231
RCAN3AS	0	1.121274732	0.776650243	0.406679009	0.530329891	0	2.750561439	3.28958227	0.924717831	0.489303602	0	0.280585563	0	0	0	0.305680162	0	0	0	0	0	0	0.402882856	0
RCAN3	11.446557	10.32403735	7.91785021	8.400616391	29.32609878	25.52046645	29.79005378	30.63295424	30.60196779	27.86706718	20.38736046	17.49268985	12.34563234	11.15046306	4.303665899	4.34007589	9.612343829	7.537438055	5.425201166	6.234819753	3.461918031	3.429157932	2.79557129	2.933883459
NCMAP-DT	0	0	0	0	0	0	0	0	0.121909167	0.387040842	0	0	0	0	0	0	0	0	0	0	0	0	0	0
NCMAP	0.166538643	0.360641547	0.178427245	0.261604659	0.487350913	0.156919828	0.137871847	0.279045051	2.931730229	3.507265907	0.306551017	0.051569271	0	0	0	0	0	0.055934919	0	0	0	0	0.074046487	0
ENSG00000227312	0	0	0	0	0	0	0	0	0	0.535703082	0	0	0	0	0	0	0	0	0	0	0	0	0	0
SRRM1	107.7278403	129.1000229	71.0624678	70.93971666	110.8730216	94.03245368	83.70049804	83.80203325	123.5245946	108.4614132	112.5179216	126.0922193	98.8996484	96.77886569	113.7180737	109.5839072	228.2443812	230.208302	146.2392652	165.5578306	81.54523104	83.08408868	94.18777681	84.98407752
ENSG00000284699	0	0	0	0	0	0	0	0	0	0	0	0	0	0	0	0	0	0	0	0	0	0	0	0
CLIC4	346.1362728	456.6615376	395.8631665	379.6093177	252.3999868	223.465708	244.8384245	212.2877545	372.3902051	256.4956429	407.5780027	344.4256565	232.9961899	271.0847347	234.7558353	219.4750717	270.6564275	248.4671946	272.1822013	265.7663075	198.3033822	205.0863354	232.22341	214.2410953
RNU6-1208P	2.150994442	0	2.765455536	0	0	0	1.780737312	0	0	0	0	0	0	0	0	0	0	0	0	0	0	2.015507375	0	0
RUNX3	0.654650482	1.562312498	0.210415095	0.755520694	0.082103083	0.088119952	0.193558403	0.039175158	17.21502585	36.66377142	4.174562169	4.039816436	0	0	0	0	0.637779918	0.329813741	0.263723603	0	0	0.065723067	0.062372356	0
MIR6731	0	0	0	0	0	0	0	0	0	2.589231562	0	0	0	0	0	0	0	0	0	0	0	0	0	0
RUNX3-AS1	0	0	0	0	0	0.264467319	0	0	0.64448322	0.454694323	0	0	0	0	0	0	0	0	0	0	0	0	0	0
ENSG00000261025	0	0	0.060561552	0	0	0	0	0	0.072107551	0.228929193	0	0	0	0	0.095261561	0	0	0	0.088555572	0	0	0	0	0
MIR4425	0	0	0	0	0	0	0	0	0	0	0	0	0	0	0	0	0	0	0	0	0	0	0	0
LINC02793	0	0	0	0	0	0	0.133150868	0	0	0	0	0	0	0	0	0	0	0	0	0	0	0	0	0
ENSG00000233755	0	0	0	0	0	0	0	0	0	0	0	0	0	0	0	0	0	0	0	0	0	0	0	0
IFITM3P7	0	0	0	0	0	0	0	0	0	0	0	0	0	0	0	0	0	0	0	0	0	0	0	0
ENSG00000231953	0	0	0	0	0	0	0	0	0	0	0	0	0	0	0	0	0	0	0	0	0.410021419	0	0	0
SYF2	22.38733123	26.77819816	33.68424526	30.71790017	32.238941	17.07086428	29.74487347	33.37173201	21.10356575	20.75228265	34.47167402	27.03036228	37.47203865	36.80888622	39.41442673	38.64646315	33.39903543	28.82692726	26.66278476	25.69490159	31.88842969	33.83787415	29.49544579	31.3981301
ENSG00000284602	2.837544722	1.950710835	0.202673796	0.212253017	2.306571785	1.089267224	0.696032484	0.704365772	1.367442327	0.595877948	1.160694534	0.390513605	2.051010326	3.461274423	2.019066613	2.020838989	2.457262432	3.176796932	11.06402802	11.64368555	3.946190927	3.200423241	3.504528955	2.885750363
ENSG00000284657	0.605674751	0.843169091	0	0	0	1.426731591	0	0	0.927151299	0.735886865	1.114877645	0.562647892	5.628712549	2.849695859	3.062157813	5.21023792	1.770198923	5.492514695	5.123871998	6.963663973	1.066055691	1.13504889	1.817743834	2.282691076
RSRP1	21.852889	21.86810614	16.37803032	15.14912543	33.8060483	7.894722799	20.10142847	22.0324933	52.06236961	33.51766028	14.22670017	17.06001914	43.19137793	37.16884139	51.97387262	46.89715069	51.27527163	54.68575057	62.84504717	78.71019136	29.11351098	29.91351359	27.89427999	25.50159867
ENSG00000272432	0.474549289	6.606273293	0.305055405	2.236315291	0	0.447140622	3.142909565	3.975672783	0.363213911	0.768761536	2.183780954	0.440837524	0.882025059	2.232751395	6.237962721	3.842116016	0.924639987	0.956314128	3.568515664	2.480030281	1.670520257	1.556304149	3.79789777	1.022000128
ENSG00000261349	13.53861207	28.38730507	3.868022776	5.738692679	9.684586369	8.504439285	10.37793531	10.92227316	13.43258418	8.12307941	5.076458122	6.521321971	5.591923578	5.898063325	22.81607782	21.82116817	53.73588597	49.00849471	37.23520634	48.2174079	14.70955564	9.866764863	13.37676411	9.719020829
RHD	1.111531085	2.321069156	0.44657975	0.280612199	0.975819805	0.850957327	1.092737385	0.873015982	2.552254708	2.644720678	1.854203388	0.580819737	1.614028651	2.860017728	3.090810663	2.812294398	2.571855564	4.549924975	3.787441353	2.614025277	1.915660995	1.464634472	1.71428905	2.206801515
SDHDP6	0.958985022	1.780023637	1.541165325	0.96840439	2.104746753	0.451798337	2.381736155	3.615377437	5.137963449	3.495462608	2.647834407	2.227147905	1.33681923	2.820011527	11.15135804	7.279008859	2.335679134	6.763930134	4.507109628	2.004691144	4.782444278	4.492901857	2.558306137	4.646906834
ENSG00000259984	2.005720307	0.465365657	1.611676157	1.012710473	4.402084713	0.944937698	0.415117413	0.420087429	1.535152478	0	0.922992386	1.863234849	1.397980895	1.769418998	1.014047903	0.507469027	10.25866914	3.031453281	2.827990355	2.096409039	0.882573339	0.234922973	0.334419103	1.079891203
TMEM50A	71.87608669	78.98337442	92.40847769	89.87822268	92.30118653	59.72743996	92.48416005	87.24950731	133.6114349	114.3322078	84.94182403	76.78554851	123.0051342	121.7795277	102.0583627	98.4334806	82.61320378	82.97772477	97.03013418	110.6109984	80.48189206	89.09379604	98.83051083	89.41822054
RHCE	0.378391131	0.351176057	0.243241876	0.573161661	0.415239803	0.445670369	1.018086971	0.475512034	0.217211772	1.838961011	1.393024267	0.878775992	0.967037339	0.667622951	2.104368214	1.914741336	1.10591959	1.143803581	1.689471426	3.36175087	0.888014605	0.930712099	0.378540982	0.611183801
ENSG00000238084	2.407493779	4.468678588	1.547613715	2.593216775	2.53626387	3.175820946	4.783403156	6.050840898	4.790928261	8.190205275	6.64728303	1.789173213	4.027237849	4.530897182	6.816183919	10.23325095	2.34545185	2.42579682	7.241548523	3.019618459	4.237459858	4.962870671	2.569010347	3.888624966
MACO1	23.88906644	18.62784224	32.68401477	29.01075729	26.76133394	30.57558587	37.59060832	35.13309732	31.25611341	27.03368585	42.16305303	45.9960056	49.02454439	46.60566928	31.05716027	27.98183451	20.17406899	21.09827487	29.08835769	37.24221396	31.08592316	29.61995515	31.51750863	34.10145251
LDLRAP1	18.68333508	16.58394765	18.84175757	18.31872761	10.60877008	14.17221818	13.6580662	12.42147923	4.722930468	6.247708256	8.794892165	8.678039725	8.323074859	9.072760975	18.80510395	18.90834698	12.69120459	12.99641761	12.20469232	11.33167439	10.28277636	9.45592303	9.945528232	10.38221598
ENSG00000225643	1.42954289	0.442241897	0.306318574	0	1.255004275	0.897984272	1.972452302	0.39921352	3.282461121	0.385972407	0	1.770651751	0.885677337	0	0.481830215	0.96450635	2.785406173	0.960274021	0.447911516	1.992239646	0.559145842	1.116248909	0.953406014	1.026232013
MAN1C1	7.947062024	6.538862341	4.422391532	4.998731378	1.020483274	1.765841367	4.458083753	3.676739233	0.417609893	0.595667372	0.327499617	0.330559986	2.292792413	2.232291129	10.26652951	9.555293427	13.4738497	14.31785193	9.833693733	9.248606019	4.70432876	3.867729985	5.078641125	4.534190685
ENSG00000233478	0.413950369	1.05648885	0	0	0	0	0	0.086699699	0	0	0	0	0	0	0	0	0.403282728	0.729920518	0.583654484	0.540833942	0.060716601	0.19393821	0	0.167154922
SELENON	153.3679067	164.8472492	77.52100088	85.40785659	107.016549	191.1036164	206.1610909	202.0604314	194.2027157	270.6396789	224.2871497	230.3163301	220.9835359	230.325066	255.0819882	252.5020888	172.2811358	173.179084	220.6160043	245.6987347	182.6926811	177.5038074	186.6523424	172.043555
ENSG00000255054	0	0	0	0	0	0	0	0	0	0	0	0	0	0	0	0	0	0	0	0	0	0	0	0
ENSG00000228172	0.164809456	0.152955844	0.158917155	0	0.14468721	0.155290513	0.272880619	0.552295396	0.441500619	0.133494216	0.303368067	0.535855135	0.689230108	0.872355875	0.833240221	1.000765987	0.08028113	0.415156062	0.852042207	0.60291463	0.580166362	0.308856841	0.549582414	0.310570214
MTFR1L	13.61801742	12.45433133	11.2042214	9.274764828	15.58028164	11.78401045	16.63147827	18.36065409	19.38749016	15.98293293	13.30083456	13.57265503	39.66412069	37.59366756	25.77346973	22.22000013	14.77557792	12.961463	19.48078986	23.32178208	18.63497958	17.93130539	19.0913099	17.74220078
ENSG00000272478	0	0	0	0	0	0	0	0	0	0	0	0	0	0	0	0	0	0	0	0	0	0	0	0
AUNIP	31.54136783	27.58740953	44.11521741	42.40388656	13.59344747	15.22005029	25.00427325	17.53638225	10.02232073	10.21929268	34.65936067	37.91330853	10.30372297	9.106482408	8.021632677	6.867902047	8.846093732	8.474976532	21.47240932	27.2731237	21.08499959	21.80773958	19.95223806	21.30475558
ENSG00000236528	0	0	0.125595816	0	0	0	0	0	0	0	0	0	0	0.229814182	0	0	0	0	0.367302652	0.20421302	0.114629644	0	0	0.105193137
PAQR7	9.507077159	12.97156559	10.03372739	12.13192182	9.529753488	23.99934939	13.03934467	14.20592203	14.60749165	13.67727252	17.49986735	17.59748924	13.58247899	14.52079918	13.55882701	15.00678522	9.953276312	9.293404094	22.87455392	26.62210064	11.11405778	9.938675625	9.747430287	12.07088006
STMN1	191.5084032	320.5581226	253.6757632	237.9109308	406.6665871	179.579533	224.1508436	210.6915651	487.9825699	353.9293445	216.1331392	185.4333257	345.7797319	338.8889153	96.44988314	98.54801557	231.0449164	225.6324216	325.8105641	334.6393349	201.9345317	211.7928188	251.0473552	261.0063502
SNRPFP2	0	0	0.589449686	0	0	3.455987279	3.036476373	0.768207689	0	0	3.37572514	1.703635051	7.669401163	12.94284175	2.781561679	3.712004518	15.18656712	6.467502917	4.309586895	2.87525423	4.303863611	0.859200355	4.280830986	3.949562249
ENSG00000223624	0	0	1.05679908	0	1.443254917	3.09804574	1.360992088	2.754573285	0	6.658024016	1.513048232	1.527187135	6.111173625	5.801166571	0	0	8.008042747	3.312945372	3.090589459	0	2.893579731	2.310635241	1.096416916	2.655375334
MIR3917	0	0	0	0	0	0	0	0	0	0	0	0	0	0	0	0	0	0	0	0	0	0	0	0
PAFAH2	10.79521479	16.04131974	13.33321211	12.41190764	14.96117218	15.4290025	14.15862125	11.73687748	11.00121818	11.83882637	9.15404148	7.71843195	22.43179146	19.40346272	17.17067675	17.79952628	15.36193707	13.1994029	19.78140131	18.76327521	12.16904678	11.76323395	11.81067813	13.02848187
RNU6-110P	0	4.107746856	0	0	0	2.085223094	0	1.854039711	0	0	0	0	0	0	0	0	0	0	0	0	0	0	0	1.191514573
ENSG00000252190	0	0	0	0	0	0	0	0	0	0	0	0	0	0	0	0	0	0	0	0	2.160539533	0	0	0
ENSG00000252691	0	0	0	0	0	0	0	0	0	0	0	0	0	0	0	0	0	0	0	0	0	0	0	0
EXTL1	1.976243902	2.02221972	1.009799209	0.921071546	3.114024259	3.533218171	4.488696936	3.735836952	1.047178812	1.723874118	1.212570578	2.306583828	4.897549977	3.993464145	3.894104696	4.153939006	3.258226111	3.369838753	2.857876646	3.38970233	3.329761499	2.61146211	2.399468107	2.619128466
SLC30A2	0.396479596	0.183981771	0.297348004	0.266915939	0	0.124526673	0.164116186	0.221441435	0.151730187	0	1.216346555	1.657412395	0.122820027	0.077726416	54.18867614	56.57689573	0.708147334	0.199746922	0.621134832	0.138135479	0.736618058	1.11451829	0.616990283	0.74713403
ENSG00000284309	0	0	0	0	0	0	0	0	0	0	0	0	0	0	0.98926246	2.227794422	0	0	0.229905698	0	0	0	0	0
TRIM63	0	0	0	0	0.235313302	0	0	0.074852535	0	0	0.493385293	0.414996504	0.166064501	0	0	0	0	0	0	0	0	0	0	0
PDIK1L	3.331211129	3.513204547	3.633905608	3.058119125	9.216575257	9.987121134	7.354132688	5.750775806	6.876372135	5.88709492	4.645323521	5.438929621	40.76126004	35.0275116	23.11929149	22.83310147	6.589073769	9.408474246	12.24036088	12.76671728	16.67192649	16.64738372	17.47053796	16.5766852
FAM110D	2.549070583	1.373651682	2.22007095	0.94107179	0.28875411	0.619830516	1.021108748	1.1711119	0.755235785	1.398684574	4.08668976	8.402530147	2.292508863	1.547530442	1.164035696	1.331494297	0.961308454	0.662825798	2.086893204	2.836218982	2.556908611	2.581131185	2.961383309	3.807397763
C1orf232	0	0	0	0	0	0.360537326	0.316772888	0.641130939	0.585731494	0.154966478	0	0	8.178711169	7.651303097	1.354171203	2.517096995	0.37277672	0	0.899173991	1.999691914	1.346969784	2.061580902	0.893174212	1.751120336
ZNF593OS	1.331666761	1.132898361	1.284056741	0.597665197	0.876808676	0.941065003	0.643091729	0.929701687	0.67949372	0.449432672	0.91920963	2.680309147	4.537708478	4.438050928	11.44544232	11.56779807	1.83791145	2.124502095	3.442266948	4.75558362	1.627696731	2.391592888	2.368345122	1.852190445
ZNF593	0	0	0	0	0	0	0	0	0	0	0	0	0	0	0	0	0	0	0	0	0	0	0	0
CNKSR1	14.76255731	14.83353031	9.340395909	9.038440969	19.28713389	22.45300826	21.36345157	22.39829792	10.85422581	10.59231093	5.777093251	6.532967189	7.939896035	5.947660676	18.04198639	16.46967661	19.76126104	20.02826066	15.40612018	18.77119889	9.957031938	9.557627588	10.54332226	11.01489027
CATSPER4	1.360530474	1.052230722	1.166123123	0.305309758	0.597208931	0.32048749	0.750892187	0.664897	0.694221662	0.091834814	0.417392616	0.421293003	0.210730125	0	0.917138892	0.458971987	1.10455762	0.571197478	1.705152805	3.318109479	0.598671669	0.584298567	0.453689758	0.793560445
ZPLD2P	1.786821898	1.658308077	0.927736427	0.971585174	1.206662815	0.971319208	1.251673823	1.496961296	0.420803217	0.667989271	0.126501495	0.19152541	0.063867147	0.161672802	0	0.139103185	0.066952881	0.484724763	0.387592587	0	0.161282438	0.032197565	0.04583409	0.037001348
ENSG00000278572	0	0	0	0	0	0	0	0	0	0	0	0	0	0	0	0	0	0	0	0	0	0	0	0.137839283
CEP85	42.85516739	45.58521175	39.07999863	35.71708785	34.04903436	30.30605288	28.29382192	26.75871191	52.6250717	51.41625077	48.95277138	44.4650404	48.51523551	48.61930078	43.42371896	43.91456462	75.74409956	69.00842672	59.41500552	67.37632509	51.59889117	52.81451979	52.74734985	49.90419675
ENSG00000270733	3.214474934	0	1.23982015	2.596838587	1.128802728	0	0	0	0	0	1.775084519	4.777792154	2.389844434	2.268612625	0	0	0	0	1.812915604	2.687854048	0.754378328	2.108400872	3.001364741	0.346138312
SH3BGRL3	248.2851632	224.3317461	177.001782	166.7954958	179.681942	135.6632815	305.6017623	338.0955703	144.3858222	218.1338919	82.21586286	86.40113518	382.1227572	356.0167978	197.3903281	206.3382968	145.8999569	163.605042	405.0224542	364.689019	292.1106175	314.7493164	288.9484123	312.1985809
UBXN11	8.978602038	7.376606163	5.708652459	6.176648761	8.829975721	7.812807738	14.66308679	18.0036702	10.17672573	15.89636943	14.04351312	20.14545724	49.65409992	42.70595159	25.89680767	22.69201142	11.4717645	13.34782936	38.32436343	47.84592208	27.72062953	30.0203615	26.27567463	26.6273408
CD52	2.464201341	3.88784606	1.900880572	3.981448454	2.163337134	0.928750329	4.692071226	4.128910706	12.2594417	6.387140812	1.36077143	1.602401919	0.458010871	0	1.49501495	0.249387884	2.40069804	0.496587101	5.095832727	5.408802658	2.746938646	1.154492983	1.972141776	1.459413995
CRYBG2	8.712229409	10.62592791	5.385920184	7.370828479	1.494538086	3.050867378	2.183114213	1.845703927	1.149694504	0.892242812	0.706601205	0.74421302	6.45240667	5.73245563	2.025154406	1.520199095	5.105635376	5.751407701	15.09211705	9.455048006	12.94521964	12.65180311	14.89346024	14.62927595
ENSG00000225854	1.995575768	1.852047715	1.282819692	0	0.583975978	1.253544519	0.55069044	0	0	0	0	0	3.090911516	1.564861888	0.672612699	1.346406263	1.944149106	0	9.378956451	9.038491863	1.951354347	3.116463716	3.549095219	2.148858652
ZNF683	0.096745021	0.089786817	0	0.195390545	0	0	0	0	0	0	0	0	0.089907977	0.113796178	0	0.097910165	0.188503738	0.292441584	0.454689496	0	0.113521413	0	0.129044446	0.156264206
LIN28A	1659.384256	1597.319324	1647.420823	1682.446099	855.5978229	1208.050787	998.4717304	987.38459	788.9696025	664.2815247	1075.440426	1186.234443	484.9273924	502.826146	1861.733404	1906.730419	1016.318333	1055.741927	1157.901975	936.3496265	1200.526212	1264.95702	1291.162626	1272.968008
DHDDS	22.22443768	15.3127802	20.59251869	21.60911304	13.83556278	24.09254408	25.8809116	23.33457693	15.77945175	15.76116921	25.60510634	24.29072662	29.3218483	29.0923045	30.27753469	27.63500736	9.744834578	10.88883107	14.36027103	13.88380284	19.56819012	18.86566727	19.75572906	18.47680116
ENSG00000223583	0	0	1.659273322	0.868848798	0.755348368	0	0.356147462	0.360411458	0	0.348457332	0	0	1.599185621	0	0.869996239	0.435379969	1.257337553	0	0	0.8993007	1.261997391	0.403101475	1.147651351	0.926486098
DHDDS-AS1	0.365037915	1.863307852	0.234658003	0.737246799	1.281875897	0.515931487	0.302202843	0.764552458	1.955767213	0.443516271	0.839915752	0.339105787	2.374682852	1.932188707	0.73822044	0.554151349	3.911938408	2.022972194	5.490024098	2.098487161	1.285015583	1.368179471	1.217274926	1.474038647
HMGN2	395.7188993	361.8990673	536.7836782	524.2562992	615.4810149	353.8902797	474.5846416	432.6813578	368.5579049	321.1134292	676.3311365	674.069465	920.0871096	872.2669711	1038.026368	1068.373159	769.4250015	761.7488848	1150.631592	1198.590314	1361.134824	1388.902628	1402.086537	1427.557757
DPPA2P2	0	0	0	0	0	0	0	0	0	0	0	0	0	0	0.778341116	0	0	0	0	0	0	0.240422842	0	0
RPS6KA1	25.85543574	41.45724665	34.67464826	37.65651331	17.95974252	32.61793568	35.62079905	32.01653076	29.22007765	35.13680519	23.00429892	25.65383692	17.95754452	15.2752222	8.38502493	7.640237715	25.37967049	28.21971822	30.73781359	37.24555334	26.09336175	25.16147213	25.46132008	25.41951756
MIR1976	0	0	0	0	0	0	0	0	0	0	0	0	0	0	0	0	0	0	0	0	0	0	0	0
RN7SL679P	0	0	0	0	0	0	0	0.634276743	0	0	0	0	0	0	0	0	0	0	0	0	0	0	0	0
RNU7-29P	0	0	0	0	0	0	0	0	0	0	0	0	0	0	0	0	0	0	0	0	0	0	0	0
ENSG00000289452	0	0	0	0	0	0	0	0	0	0	0	0	0	0	0	1.141805311	0	0	2.120992766	0	0	0	0	0
ENSG00000229247	0	0	0	0	0	0	0	0	0	0	0	0	0	0	0	0	0	0	0	0	0	0	0	0
ENSG00000238316	0	0	0	0	0	0	0	0	0	0	0	0	0	0	0	0	0	0	0	0	0	0	0	0
ENSG00000235069	0	0	0	0	0	0	0	0	0	0	0	0	0	0	0	0	0	0	0	0	0	0	0	0
ENSG00000260063	0.230156405	0.534007091	0	0.619778809	0.404111377	0.650589605	1.333772247	1.34974091	0	0.466061681	0.423653505	0.641418597	1.390292	1.759687193	1.279981966	1.97989041	0.224225197	0.115953088	0.649023786	0.962251749	1.147786627	0.70089269	1.765231234	1.610927702
ENSG00000290006	0	0	0	0	0	0	0	0	0	0	0	0	0	0	0	0	0	0	0	0	0	0	0	0
ARID1A	62.46669234	62.20869358	41.28803081	46.00999286	42.73352942	69.09036568	59.36483716	59.64008035	45.22501989	51.56825277	100.1788105	102.456349	117.3790859	118.9447211	112.8942795	104.1959133	126.3702205	128.7203676	87.35631866	87.08502089	77.37392384	73.91597319	81.33805244	70.1880501
PIGV	4.327532607	9.459403199	3.312628487	3.814200367	11.19754433	10.94509974	7.353801883	6.583171186	7.517907924	6.687673802	4.768984285	3.940762449	5.053586799	6.228862671	7.024326384	6.799984526	6.767806537	6.970955068	9.741244361	8.570277824	4.693774808	4.548479565	4.462161867	3.694225786
RN7SL165P	0	2.202091098	0.508425674	0	0	2.235703111	0.654772826	0.66261213	0	1.281269226	0	0	0	0.930313081	3.998694052	0	0	0	3.717203817	0.82667676	0	0	0.527485801	0.425833387
ENSG00000287810	0	0	0	0	2.283115122	0	0	1.089379265	0	0	0	1.207944627	0	0	0	1.315979003	2.533618044	1.310204384	1.222267018	1.35911264	3.05160951	0.609207032	0.867222419	1.400197916
ZDHHC18	40.76213258	28.16740701	27.9645295	25.5119574	41.262288	51.23691031	50.18222111	48.48755283	57.91299461	55.00552149	49.1546695	57.79815927	54.64799492	52.95423844	50.03992101	54.98984568	47.39118631	50.62860106	47.42866131	59.1714331	44.91231446	44.29704996	51.47536853	47.75136497
SFN	9.149948833	8.981770647	16.40139245	19.19039891	1.390291433	2.652760878	8.15762842	5.012144051	32.8614176	54.30259954	19.10975291	15.52873769	0.327050576	0.413946646	0.177923543	0.534239182	3.599945822	4.787054092	4.796557035	4.23008223	2.374446161	2.885349817	3.051190805	4.547431764
GPN2	26.78824048	19.4849144	24.22168169	22.68320552	18.55364355	21.87846639	26.16744354	27.60674837	17.55911794	18.46978229	32.20483249	38.31806626	32.69096402	32.00025968	32.61697537	29.36228463	23.02755748	23.72298377	21.17234261	22.71929472	26.89253924	27.61967537	27.13885769	28.17214561
ENSG00000226698	0	0	0	0	0	0	0	0	0	0	0	0	0	0	0	0	0	0	0	0	0	0	0	0
ENSG00000289554	7.147714449	6.254563979	2.756867165	4.124526238	6.812880352	7.312157646	5.410154886	3.592921676	9.534768018	4.962502372	6.95438318	9.106209004	7.971096033	12.01069683	10.32493318	9.507276877	10.94266711	8.848239191	5.758862346	5.549810443	11.38261178	10.42895409	12.12187646	9.346041547
GPATCH3	32.15572418	17.46438286	27.71605134	24.78001529	18.97108664	22.50467188	33.04043686	37.68048362	17.48925564	22.10966466	27.50131693	34.28967341	29.4028165	30.89090794	25.19608379	24.6950022	14.50513403	11.87659662	15.55013564	16.85885814	21.23171711	22.28285557	20.13545531	22.93531735
NUDC	232.4999922	144.3769172	243.3309567	256.3551395	114.5786294	161.8097977	154.4783366	151.3854672	116.3464195	141.6513312	181.852672	222.8899595	136.7611134	125.8548965	111.7042484	113.3562503	109.8294065	114.9759552	147.1394048	160.5723819	160.0206488	164.8869741	171.5538294	169.8644595
NR0B2	0	0	0.380991943	0	0.173438359	1.116892026	0	0.331021682	0	0	0	0	0	0	0	0.399876882	0	0	0.185700654	0.206491792	0.34772632	0.092557635	0.131758256	0
KDF1	39.70353083	39.49637354	35.41273898	43.51816168	28.42939874	39.39778922	46.11965643	46.1520958	0.569785704	1.708474087	1.712884791	1.844150503	0	0	0.376373036	0.125567808	0.604380585	1.000134452	0.933008139	0.129683524	0.291177835	0.406904319	0.744736018	0.267207581
RPL12P13	0.463091359	0	0	0	0	0	0	0	0	0	0	0	0	0	0.468257533	0	0	0	0	0	0	0	0.617699671	0
RPL32P6	0	0.538042409	0	0	0	0.546254916	0.479946832	0	0	0	0	0	0	0	0	0	0	0	0	0	0	0	0	0
OSTCP2	0	0.48108747	0	0	1.820321517	0	0	0	0	0	0	0	0	0	1.048306278	0	0	0	0	0	0	0	0.345717046	0
TRNP1	152.0032449	73.17974893	117.0008481	110.0819866	29.4047692	29.25845117	75.67638677	86.61803716	3.649574846	5.086878379	13.16558391	12.96449918	8.322189449	4.787892235	1.411161155	1.530099892	3.512370442	1.054651634	8.636159529	7.779700851	2.592865786	1.907042729	3.723052892	3.381276322
TENT5B	322.3349152	210.9126244	336.9600761	343.9746373	5.4288682	12.83699053	40.39552504	29.95106972	15.38245984	22.54001078	5.869255108	2.962050615	11.67331654	11.93355004	15.92527749	17.79720722	22.21542673	22.68435727	13.44185844	8.58431976	15.53284614	18.15268156	19.52561107	20.7569642
SLC9A1	24.81751069	20.72240593	22.40175225	26.31183646	20.02618122	33.57091372	28.20406204	30.68937016	16.54953844	17.21306096	36.17638486	40.17278701	29.96891925	26.48216152	34.33571111	28.80114046	31.1273074	31.51977404	22.73416653	24.26986857	28.33637402	25.51707166	31.14567374	26.92380564
ENSG00000229985	0	0	0	0	0	0	0	0	0	0	0	0	0	0	0	0	0	0	0	0	0	0	0	0
CHCHD3P3	0.359619383	0.667508864	0.924699195	0.96840439	0.631424026	0.677697506	0.595434039	0	1.100992168	1.747731304	0.330979301	1.336288743	0	0.423001729	0	0.363950443	0.70070374	1.0870602	0	0	1.054950944	0	0.479682401	0
NPM1P39	2.389166837	9.115691984	10.92147607	9.829248706	3.029670067	4.752480777	6.373273217	2.446391499	5.07954864	8.38588492	10.75014661	11.09720756	3.207132641	2.810253702	5.3684889	7.522482051	0.517243822	1.069924688	2.994342728	1.664795414	4.51669885	4.477355484	5.311362222	4.14487653
SNRPEP7	0	0	0	0	0	0	0	0	0	0	0	0	0	0	0	0	0	0	0	0	0	0	0	0
WDTC1-DT	0	0	0	0	0	0	0	0	0	0	0	0	0	0	0	0	0	0	0	0	0	0	0	0
WDTC1	22.31088144	28.403287	14.71759436	15.41321011	54.21423138	62.55316512	63.1154037	66.61118345	26.55345008	32.35860496	25.26439867	24.59621304	81.63394847	81.66058757	112.7988906	108.7996939	100.4100992	98.82788993	96.25740474	100.2786462	62.54818602	58.083165	61.85638861	56.85405214
ENSG00000243659	0	0	0	0	0.716509533	0	0	0	1.249352814	0	0	0	6.067831968	9.600039242	2.475787168	8.259868209	0	0	0	0.853060061	1.436528945	1.911873131	9.253447729	3.954814327
TMEM222	27.09839713	14.26882219	17.18833177	15.40446661	13.27175433	14.0505649	21.71019551	25.4164157	12.08238054	16.4516858	28.6316321	32.95940064	43.86774097	37.55983182	21.42142213	25.70745577	23.44445759	24.24756264	25.08514635	25.90512416	33.00422041	31.9923521	31.58444976	33.41564819
RNU6-48P	4.301988883	0	1.382727768	0	1.888370919	10.13379448	3.561474624	0	9.87806057	0	3.959378552	0	1.998982027	12.650519	2.174990596	8.707599383	16.7645007	2.167347439	6.065642863	6.74475525	11.35797652	15.11630531	12.9110777	6.948645733
ACTG1P20	1.967148763	1.369248952	1.896818862	3.641862662	2.158714619	5.097212007	4.47847824	1.648035299	3.387668208	5.576806441	5.884076459	1.82740341	9.597676526	12.14774196	7.459102366	4.479390067	5.749364023	12.38815043	3.235873579	11.82253752	6.05920542	6.912156704	7.215735258	2.647810162
SYTL1	7.501516074	8.874616416	2.967516041	2.691553748	3.546106278	2.757393862	6.346746773	5.283216312	6.782616506	10.78351884	6.259207409	9.036221874	2.030126625	1.551410353	12.58643376	14.43287717	10.40013001	11.29628938	13.56007195	13.35503412	5.271731937	4.460717747	4.645634711	4.194199578
MAP3K6	7.439230095	9.270215711	4.91650489	4.417344882	3.338853757	6.576385454	10.65661501	7.983110519	12.50736699	14.5564934	16.65534481	18.20866303	6.292056374	6.095772149	27.13070711	29.73462562	13.11067975	11.53845873	17.40315582	18.39059317	9.415825093	9.927297948	10.89846776	10.48584751
FCN3	0.092210098	0.770202535	0.059275589	0.186231613	0.080951798	0.173768591	0.305350789	0.540761582	0.352882105	0	0.254599462	0.17131907	0	0.108461982	0.186477559	0.279961879	0.359335251	0.278733385	0	0	0	0.172803918	0.122995487	0.347525084
CD164L2	4.732403518	4.499157037	1.26137503	0.233116403	2.431964152	1.19633662	2.771127321	2.224103806	0.706755253	1.495885035	0.212464145	0	0	0	0	0.700887513	1.34939938	2.093435892	0.650976717	1.085790589	0	0.054077053	0.076980124	0.062145193
ENSG00000231207	0	0	0	0	0.569170953	0	0	0	0	0.525139922	0	0	0	0	0	0	0	0	0	4.065852461	0	0	0	0
GPR3	19.06302467	8.596089817	19.03919728	19.86656455	4.160248145	6.697693644	15.33583972	13.80509119	29.84064874	26.08375155	11.89481062	10.40516831	6.605901298	6.08077357	11.32582843	12.75274177	16.99788577	16.16940581	10.02236076	13.73358837	10.42609449	8.678848324	10.63067782	11.82928085
WASF2	80.70261561	127.2367539	58.67550886	63.71251974	109.3682876	133.9505325	111.6200376	108.1367601	187.4768145	146.0616471	147.8797572	156.8263388	73.64389128	76.00777417	173.1194504	182.4557053	183.6902071	170.3883786	101.0303412	90.61867378	77.82087694	77.59330875	82.30171265	72.61422449
ENSG00000241169	0	0	0	0	0	0.506689724	0	0	0	0	0	0	0	0	0	0	0	0	0	0	0.315499348	0.251938422	0	0
ENSG00000237429	1.626547034	3.019121364	0	0	2.855910789	1.532602133	0.673282305	0.681343215	0.62246907	0.658744426	0.748504426	2.266496808	0	0.956611684	0	1.646136279	7.130836651	4.916738714	2.29337027	1.700091429	0.477150957	1.143070437	3.254382365	0.87574216
AHDC1	23.63423614	21.59970831	17.61798828	21.66275216	14.00289512	26.45119443	40.11949439	42.08717071	28.15312743	33.74832566	50.6525584	50.04358663	58.87998308	58.43817066	129.6432806	135.3718432	65.12989328	64.39819568	47.97733184	48.10098987	49.47601678	45.69471259	53.65135203	44.71604696
FGR	0.612480085	0.884222268	0.699949716	0.595588743	0	0	0.056339117	0.17104092	0	0.165367835	0	0	0	0	0.068812535	0	0.13259917	0	0.191905318	0.071130378	0	0	0	0
ENSG00000235912	2.397462555	2.225029547	3.852913312	3.228014632	2.104746753	2.258991685	3.969560258	3.012814531	1.834986946	3.883847343	3.309793008	5.567869763	8.912128203	0	3.636312403	1.213168143	4.671358269	0	7.887441848	1.252931965	6.329705662	5.05451459	6.395765342	4.517826089
LINC02574	0	0	0.167650846	0	0	0	0	0	0	0	0	0	0	0	0.131854954	0	0	0.131391601	0.490291812	0.954073972	0	0.061093283	0	0.070208224
IFI6	17.95023246	11.18219977	3.793637723	5.131715569	0.215871462	0.46338291	3.460642276	2.678057361	5.081502312	7.966866344	0.905242532	1.598977983	25.36528796	22.84932417	11.18865355	11.44733017	45.75535535	37.16445128	33.2832711	27.75726199	30.4402939	35.3672018	37.06264019	36.53978023
ENSG00000225886	0.278808486	0	0	0	0	0.131352636	0	0	0	0.112916216	0	0	0	0.491922059	0	0.141083152	0.543246994	0.280928136	0.1310365	0	0.163578099	0.130623434	0.092972967	0.300224144
RNU6-949P	0	0	0	0	0	0	0	0	0	0	0	0	0	0	0	0	0	0	0	0	0	0	0	0
CHMP1AP1	0	0	0	0	0	0	0	0	0	0	0	0	0	0	0	0	0	0	0	0	0	0	0	0
RNU6-424P	0	0	0	0	0	0	0	0	0	0	0	0	0	0	0	0	0	0	0	0	0	0	0	0
ENSG00000287244	0	0	0	0	0	0	0	0	0	0	0	0	0	0	0	0	0	0	0	0	0.288842184	0	0	0
FAM76A	10.52371107	9.714019257	10.42172103	9.650535093	12.78454182	15.11503285	14.12794555	11.48533152	16.8060495	13.08566658	17.0676029	14.6377452	19.77144408	18.53429227	18.86640385	21.41604584	20.17250906	17.88302692	14.97171364	14.74533081	9.845513504	9.567682255	10.01571162	11.69957759
ENSG00000231344	1.978421822	0	0.423930863	1.331902885	0	0.621384532	1.637870135	1.104986418	0	1.068336232	0.606953446	0	0	1.551410353	2.667323711	0	0	0	0.619889003	1.378584168	1.160748316	0.308967463	0	0.710129029
RPEP3	0	0	0	0	0	0	0	0.570473757	0	0	0.313353184	0	0	0	0	0	0	0	0.320031453	0	0	0	0	0
STX12	9.022179527	15.51022964	13.74033426	13.37065571	46.88585033	27.38603969	30.37794496	38.40169386	36.1030423	27.0244658	11.53594785	11.24999731	55.14687065	53.63141102	27.85830497	28.31172507	26.01507809	18.79166067	22.25452078	28.3536427	17.5142395	18.35458565	22.21102408	21.22344189
ENSG00000269971	0	0	0.804086257	0	0	0	0	0	0.957384494	0	0	0	2.324903009	0	0	0	2.437230401	2.520719305	0	0	0.733878917	1.172061354	0	0
ENSG00000270031	0.641104193	0.594993974	0	0	1.688487646	0.604075771	1.061498008	0	1.472078664	1.557866344	0	0	0.595796872	0	0.64825625	2.595301209	6.245827212	3.229891031	0	0.670091747	0.376138498	0.300361127	1.282716169	1.035522414
RNU6-1245P	0	0	0	0	0	0	0	0	0	0	0	0	0	5.107945408	0	0	0	0	0	4.538923345	0	0	2.896195627	0
ENSG00000286433	0	0	0	0	0	0	0.518120713	0	0	0	0.144001871	0	0.145405219	0.184038822	0.158208018	0.158346896	0	0	0	0	0.091797227	0	0.208699345	0.084240323
PPP1R8	70.23245191	56.15136732	91.8720678	88.83863217	67.1844136	55.08248287	67.41624753	62.60660703	68.27324788	69.53673395	167.7306684	148.9427908	93.68657115	99.53689001	88.54259232	93.58504037	65.63465799	65.24678203	90.60971512	92.37958621	80.54053898	81.97351311	83.10178087	85.3556173
SCARNA1	1.386484369	0	0.891276333	0	2.434405884	1.30640483	1.147824653	2.323134096	2.12239454	0	0	1.28798915	1.288500463	0	4.20585531	2.806364861	9.455279388	9.779176097	0	0	6.507649195	1.299152344	4.623444826	0.746491058
THEMIS2	13.44778823	13.22017123	8.612649503	8.550291949	8.176674685	9.432915723	9.483649696	8.595746975	1.029276383	2.299546923	1.604400852	2.452224311	1.851470044	2.050473649	0.654709353	0.957722871	3.542185539	5.169083776	3.417639501	3.383811063	2.133187972	1.983449424	2.192359295	2.601168364
RPA2	120.0159347	112.7857481	148.9974675	133.2790372	93.83706879	82.10368568	78.48548015	68.62099527	55.6665197	62.39250774	129.9189825	131.6726717	141.2264152	137.4787649	79.65010995	81.24858349	90.32393091	84.40401459	161.4095838	178.6310352	182.4761588	188.2800306	182.7878095	181.9041571
SMPDL3B	80.11828302	39.46398631	51.55814362	50.67849633	6.677018616	7.899260448	20.67808483	19.11547665	0.396902922	0.490038568	0	0.481726321	0.48191756	0.406640791	0.349566645	0.349873501	3.115408293	3.483382291	6.255455195	7.85917219	2.180416821	2.550982955	2.305645786	2.605850872
ENSG00000227050	6.093754111	3.480290615	0	0.315569659	0	0.441676582	1.552251669	0.785418045	0	0	0	0	0	0	0	0	0	0	0	0	0	0	0.937871904	0
XKR8	22.66018662	19.42218841	18.27976787	17.28919652	16.1878592	19.80237344	34.17193649	34.09715039	13.97707431	16.91497993	17.33871488	14.23998815	13.17205666	11.75912143	13.52315099	14.92899423	11.51426687	12.89362523	15.95412396	16.67221901	10.47945092	11.09521246	10.57894159	11.60231565
EYA3	22.57137847	19.88395022	24.20569997	24.72265254	33.08882069	28.55950634	25.33004578	24.37265653	42.97022981	37.43583865	30.50120581	26.8589045	38.28996551	39.15004796	52.20349861	45.86772706	49.4942916	45.23325631	42.50041607	43.21445044	27.66257419	28.65274024	33.73905603	28.1823615
ENSG00000238231	0	1.164048155	0.806277227	0.844385299	0	0	0	0	0.479996585	0.507969135	0	0	1.165618948	1.475319382	1.902375971	0	3.665807034	1.895690812	1.768457184	0	1.103817881	1.469068727	2.091258422	0
RN7SL559P	0	0	0	1.043398669	0	2.920716522	0	0.649226027	0	0.6276925	0.713221389	0	0.720171976	0.911518878	1.567164942	1.56854063	0.754966993	1.561657751	2.913687032	0	1.363976978	1.815313882	2.584147613	2.086153461
SPCS2P4	37.51448015	31.05239473	88.64076865	70.53283072	47.76940649	27.0680942	39.73057668	36.52539907	27.67839341	29.01764358	38.25945751	34.53550937	5.339424827	6.360554635	41.35037188	46.85928758	30.62106213	37.79968508	44.47544302	51.92768249	52.34787414	51.61889006	40.12145307	51.49582512
ENSG00000228943	0	0	0	0	0	0	0	0	0	0	0	0	0	0	0	0	0	0	0	0	0	0	0	0
ENSG00000289576	0	0	0	0	0	0	0	0	0	0	0	0	0	0	0	0	0	0	0	0	0	0	0	0
ENSG00000214812	0	0	0	0	0	0.389341475	0	0	0	0	0	0	0	0	0	0	0	0	0	0	0	0	0	0
RNU6-176P	0	0	0	0	0	0	0	0	0	0	0	0	0	0	0	0	0	0	0	0	2.572070872	0	0	0
PTAFR	1.586153934	1.319789389	2.707294221	3.129824073	1.152408869	0.876110844	4.120494108	3.436670567	0	0.132907324	0.855763972	0.508094579	0.050829629	0.193004591	0.165915395	0.221414718	0.159856367	0.055110783	0.051411897	0.514511986	0.352987388	0.204999324	0.182388745	0.23558463
DNAJC8	156.0638695	159.9805477	224.5369166	197.0562293	203.3831635	113.905672	183.9504106	185.0193156	216.4827753	174.6280905	228.8930158	205.0824328	145.0347171	151.2743113	100.3481398	111.7926893	101.8782534	102.5615488	144.0030877	156.2993635	154.5510428	161.0360425	159.8145182	156.5251329
ENSG00000290123	0.885216943	0.821549371	0	1.191882326	0.388568631	0.417044619	1.099262841	0	1.016300462	0	0	0	0	0	0.447546142	0	0	0	0	0	0	0	0	0
ATP5IF1	40.859227	38.49651121	53.52865452	48.32881951	35.77974886	18.22625561	35.02490201	41.7704731	29.29381408	27.81707472	22.9439314	31.71058231	16.14997794	11.07218908	30.85554075	31.4060607	30.03106008	38.56417309	68.15965157	68.43880417	55.53072114	62.12926038	52.4309033	55.4147991
ENSG00000270605	1.538320446	1.537501137	0.760678001	0.39831543	1.869924108	1.226475691	0.979634408	0.693954195	3.532231942	1.725266892	0.326725068	0.219852133	0	0	1.794786585	1.197574722	3.458486328	3.100031145	2.447047695	2.597337626	3.193599566	3.049167327	2.683261964	3.185540246
ENSG00000271398	0	0	0	0	0	0	0.448326806	0	0	0	0	0	0	0	0	0	0.527588699	0	1.018076528	0.566030441	0	0	0	0
SESN2	30.24874766	42.078895	27.13733051	29.13604888	27.37265102	27.43676556	34.56338082	42.49617538	40.14709741	53.63344129	71.34315236	100.2332354	16.86662738	15.40498498	51.96292525	54.16154483	41.38645316	41.46444915	118.7314841	121.115309	31.12562368	33.14001786	29.52914882	34.57663779
MED18	13.23656074	34.41790871	39.97707972	30.49729639	36.7647187	32.47034553	42.13205057	38.04779957	25.93909163	25.1400649	40.43296962	36.78272237	4.771987337	4.429249638	33.80670808	35.79958745	25.23506182	22.99515875	30.35427723	24.44987711	28.92145136	28.01325422	27.09242394	29.36666953
PHACTR4	40.79716518	40.92813677	33.03995593	32.37808526	40.26201908	46.29497351	37.96715937	36.84058244	45.8393131	41.47866158	54.51274772	54.26241785	64.60288095	68.92899025	55.11967764	50.32931751	49.15364437	49.41119699	45.53307963	46.02816894	52.61461501	52.66955716	56.64146428	50.56959157
ENSG00000229820	0	1.084278358	0	0	0	0	0	0	0	0	0	0	0	0	2.36268014	0	0.569099485	0	0	0.610565831	0	0	0.389589767	0
RNU6ATAC27P	0	7.179927277	0	0	0	0	0	0	0	0	1.780056744	0	0	0	0	1.957380534	11.30547211	1.948791395	3.635987599	0	2.269474299	0.906131467	0	1.04132366
RCC1	139.9999739	93.12160696	108.9851232	111.9842113	49.21469569	60.01666798	57.38709953	49.69284213	85.76864911	98.05515822	118.3353155	127.1399002	65.52064623	55.98245106	52.85372596	51.1627454	50.46220352	53.32410529	68.77515432	77.83646478	84.88230803	85.19873152	87.60619317	84.26901007
SNHG3	118.7377345	91.02156095	74.91692108	64.28234226	55.60485552	17.82437275	43.67293106	39.29040319	99.5848493	81.94841888	52.69760453	63.38872629	16.42901129	17.28429766	13.26435679	14.30161428	34.2261553	37.10044988	31.27634196	35.54305629	34.74938216	34.92329976	35.93393796	39.04250491
SNORA73A	0	0	0	0	0	0	0	0	0	0	0	0	0	0	0	0	0	0	0	0	0	0	0	0
SNORA73B	77.84701942	56.54192731	44.96576478	72.15562118	33.67594806	18.07193348	44.83268056	22.68472117	57.85605901	42.95078238	17.65222938	36.68243609	2.096971342	1.327064248	7.985627239	4.567221245	14.28886059	10.23115482	1.060496383	2.358460169	11.91474007	7.400073648	6.019543851	7.289265622
PRDX3P2	2.260128366	1.747977385	0.726441266	1.267959921	2.314876953	2.484521133	0.935542843	0.315581227	0.864936564	2.746026272	1.040065888	1.049784937	0.700134458	0	0.761780667	2.287348119	1.467922729	3.795518429	3.186696169	1.181160085	1.768035624	2.11776716	1.507348951	1.014054956
ENSG00000279443	0.66295652	0.717820382	0.852339152	1.041395023	1.455033761	1.665775914	1.006206345	0.462842367	2.537091889	1.4319706	1.93216913	3.28458875	4.004681708	3.509106999	2.122782469	4.472938713	2.475842309	4.453311109	3.011952281	6.236389156	3.111674795	3.623655843	3.758241372	4.818683995
TRNAU1AP	18.95280071	16.64823778	20.11129588	18.25838756	25.87212711	17.40539731	25.98860327	28.26776204	17.44833795	16.4759453	18.32785402	21.47485134	29.71949781	26.43785337	24.61659503	24.15192362	24.96592311	25.12182422	29.30719023	30.0215403	23.3983274	23.3868517	22.60994289	23.54174095
SNHG12	35.44602866	11.61646931	22.68179179	18.30570323	9.61493313	1.11837563	11.30012653	10.26023664	17.30204288	22.54925715	14.2508856	23.9066003	6.116903746	5.203734352	8.619407178	7.534951506	9.828905725	12.99239945	6.592677936	7.218015933	10.25572563	10.18643853	10.14686822	10.48622202
SNORD99	18.66133016	5.773049635	3.998699222	10.46923664	16.38289365	2.930583808	5.149699794	18.23974202	7.141570818	27.71177563	14.31261841	17.33563775	0	3.658393333	9.434756506	9.44303852	9.090210685	3.133867243	2.923530569	19.50510302	16.4230201	8.742944155	4.148604546	6.698244085
SNORA61	0	0	0	0	0	0	0	0	0	0	0	0	0	0	0	0	0	0	0	0	0	0	0	0
SNORA44	0	0	0	0	0	0	0	0	0	0	0	0	0	0	0	0	0	0	0	0	0	0	0	0
SNORA16A	0	0	0	0	0	0	0	0	0	0	0	0	0	0	0	0	0	0	0	0	0	0	0	0
TAF12	5.426451831	8.062824838	9.760355731	9.573819006	13.32957386	6.47315248	8.586421631	8.689223046	12.41908935	9.440320231	12.35040996	13.6081065	8.073704992	7.011708104	11.78486194	12.11984565	11.3024083	9.561752902	11.45779507	10.47747985	8.516063925	9.806110535	9.234861177	9.239842624
RAB42	16.90414276	8.911721992	4.822420834	6.464446512	3.073424203	4.241131717	9.439997276	5.446896326	3.445086314	4.131967968	7.456743571	7.712261847	10.22512753	7.176874187	5.967281893	5.263916011	5.749364023	5.34160249	4.136903752	4.704620677	5.985849423	6.092070315	7.738292356	4.523716344
TAF12-DT	0.235333748	0.436815617	0	0.158430166	0.413201817	0	0.389650087	0	0	0.381236549	0	0	0.218702533	0.276810947	0	0.714503937	0	0	0.442415669	0.491948747	0.276142578	0.11025526	0.94170778	0.253410052
ENSG00000270103	0	0	0	0	0	0	0	0	0	0	0	0	0	0	0	0	0	0	0	0	0	0	0	0
RNU11	0	0	0	0	0	0	0	0	0	0	0	0	0	0	0	0	0	0	0	0	0	0	0	0
GMEB1	17.01140435	16.98697125	13.38095826	13.57850034	14.80838508	17.07717401	20.44140932	18.28077951	13.40487579	12.73257548	10.0413742	8.20151644	13.80803147	13.42418711	10.70537629	11.91337549	10.83889148	12.33120318	18.01438234	20.7815168	13.11804273	13.23279749	13.7868486	14.08636658
ENSG00000252777	0	0	0	0	0	1.668178475	0	0	0	0	0	0	0	2.082470051	0	0	0	5.351680985	0	0	0	0	0	0
ENSG00000289291	2.263369689	2.757012641	1.273095388	2.095134266	3.104727848	0.399870686	2.225100771	0.355538039	1.299265496	0.343745555	0.78116811	0.394233925	0.657317384	0.665571252	0.715193589	2.720121319	0.137815118	0.570144256	5.052838329	8.132121419	3.153829988	2.717280533	1.698199525	1.904079834
YTHDF2	158.4369784	129.2271384	22.37727416	18.44876584	122.2954381	142.6563245	12.1609698	12.7719421	91.31532787	96.03695248	15.16699998	12.67127111	170.6425191	158.0476935	7.67633447	7.870464929	109.6773288	111.7552691	208.2190372	193.4696296	137.6409688	133.8544985	147.6531635	139.6024358
OPRD1	3.359586897	2.292613894	0.841628118	1.413577299	0.303614859	0.698282285	0.57261876	0.331128269	0.151257913	0.280127231	0.682065319	1.330982026	0.137742456	0.029056682	0.274762685	0.350004934	9.987491329	8.910852314	3.34368807	2.91763571	0.594223736	0.624965204	0.741378831	0.665007597
ENSG00000233427	0	0	0.136361172	0.142806177	0	0.199873919	0	0	0	0	0	0	0	0	0	0	0	0	0.199392868	0	0	0	0	0
EPB41	26.74202618	24.98959809	11.39628278	12.87266296	19.83870936	25.05646957	19.1272724	18.49792474	25.23476471	19.954424	34.64580007	33.87875947	79.78790833	84.34560963	59.97069055	56.55148743	54.7188884	51.38520281	45.72891381	45.08524613	52.15477377	51.21544065	58.44193362	49.86947083
ENSG00000225616	0	0	0	0	0	0	1.726938602	0.582538157	0	0.563216533	0	0	0.646196607	0.81788854	0	0	0	0	0.653598979	0	1.223870581	0	0.463741294	1.497492635
Metazoa_SRP	0.205173012	0.221414334	0.1042865	0.163823282	0.259711682	0.175339267	0.201457076	0.215861328	0.127820635	0.146864117	0.140526911	0.159570096	0.385780821	0.342358145	0.347378049	0.338025123	0.441607797	0.562505651	0.717609295	0.733119491	0.397520283	0.333083528	0.372321691	0.369933706
TMEM200B	7.860291661	12.04897044	5.109619496	6.183518435	55.74752107	93.95186293	81.52373945	83.6096496	5.542984359	8.655942198	15.28143879	18.54190367	1.559451443	1.558256562	0.267909433	0.71505229	9.206483526	6.852177879	11.20724113	12.09276469	1.65812704	1.158568706	1.649253381	1.711830606
ENSG00000225750	0.824933352	0	0	0	0	0.777287462	0	1.382223154	0	0	0	0.766330462	0	0.970326547	0	0	0	1.662409864	0.77541671	0.86223275	0.967983662	1.545944725	0.550173363	0
SRSF4	54.96467411	51.37529045	39.3653457	40.68046239	52.81991762	46.88934092	47.86191573	47.73425884	68.41504817	75.57756991	47.55638085	55.69741316	76.2682241	74.12089349	53.99217799	47.9029209	85.6567752	85.00944086	65.37407433	68.54104129	58.20894892	64.01696364	64.00704157	62.56385126
ENSG00000277916	0	0	0	0	0	0	0	0	0	0	0	0	0	0	0	0	0	0	0	0	0	0	0	0
MECR	18.57714823	17.75721985	14.51630249	16.62528947	16.69962431	15.77472782	31.67973851	29.5427652	10.38732098	15.9934168	23.75244398	26.97120247	21.14099817	18.05679687	25.42079391	24.65504789	18.58609051	18.27003707	29.90507538	29.30007742	23.9523323	22.17569539	22.66493547	22.10032056
ENSG00000237934	2.008345596	0.372779819	0	1.081638411	0	0.378469811	0	0	0	0.325348469	1.478720786	0.746269455	0.746565713	2.362313321	0.406150076	0	2.347907821	1.618891281	1.887794608	2.09915303	0	1.317290597	1.607312756	0.648782804
PTPRU	51.21858345	56.22977991	26.90235311	24.83474651	63.16886156	121.121441	95.46905293	88.76305294	32.69033913	50.72134908	48.59778684	51.73969225	28.04079368	34.31618936	33.05224037	34.8242076	75.23389576	75.69400926	58.43998476	62.71485135	32.353934	29.01492082	28.94461897	26.24113806
LINC01756	0.107149164	0	0	0	0	0.201921044	0	0	0.16402118	0	0	0.099537337	0	0.126034035	0	0	0	0	0	0	0	0.100400042	0	0.057689719
ENSG00000225011	0	0	0	0	0	0	0	0	0	0	0	0	0	0	0	0	0	0	0	0	0	0	0	0
ENSG00000228176	0	0	0	0	0	0	0	0	0	0	0	0	0	0	0	0	0	0	0	0	0	0	0	0
ENSG00000284676	0	0	0	0	0	0	0	0	0	0	0	0	0	0	0	0	0	0	0	0	0	0	0	0
ENSG00000270927	0	0	0	0	0	0	0	0	0	0	0	0	0	0	0	0	0	0	0	0	0	0	0	0
LINC01648	0	0	0	0	0	0	0.250874118	0	0	0	0	0	0.281620904	0	0	0	0	0	0	0	0.088896459	0.070987258	0	0
ENSG00000233372	0	0	0	0	0	0	0	0	0	0	0	0	0	0	0	0	0	0	0	0	0	0	0	0
ENSG00000231251	0	0	0	0	0	0	0	0	0	0	0	0	0	0	0	0	0	0	0	0	0	0	0	0
ENSG00000236335	0	0	0	0	0	0	0	0	0	0	0	0	0	0	0	0	0	0	0	0	0	0	0	0
ENSG00000231949	0	0	0	0	0	0	0	0	0	0	0	0	0	0	0	0	0	0	0	0	0	0	0	0
ENSG00000289710	0	0	0	0	0	0	0	0	0	0	0	0	0	0	0	0	0	0	0	0	0.789670882	0	0	0
MATN1	0.099981062	0	0.160677532	0.201926198	0.219434935	0.235516075	0.206927555	0.209405006	0.535669517	0.202459462	0.23004643	0.185756906	0.278745973	0.352807698	0.101096435	0.151777769	0.487022582	0.251852928	0.422908636	1.41077309	0.146648263	0.140525167	0.033340219	0.296067044
MATN1-AS1	0.114391852	0.849315453	0.036767364	0.115515434	0.40170117	0.323354675	0.899661768	0.670845383	0.218885123	0.602266586	0.105281686	0.212531013	0.159461538	0.134553234	0.462671956	0.75250191	0.668663609	0.749199873	0.806441086	1.135858799	0.268456701	0.107186525	0.381457177	0.24635689
ENSG00000287510	0	0	0	0	0	0	0	0	0	0	0	0	0	0	0	0	0	0	0	0	0	0	0	0
LAPTM5	0.285200007	0.727890707	0.229169565	0.336001523	0.062594699	0.067181909	0.295134592	0.059733621	0.545721025	0.635276145	0.131243341	0.066234882	0.066261176	0	0	0.2164761	0.208387729	0	0.469141523	0.372619172	0.167328031	0.033404475	0	0.038388326
MIR4420	0	0	0	0	0	0	0	0	0	0	0	0	0	0	0	0	0	0	0	0	0	0	0	0
ENSG00000229607	0	0	0	0	0	0	0	0	0	0	0	0	0	0	0	0	0	0	0	0	0	0	0	0
LINC01778	0	0	0.140172308	0.146797444	0	0	0.180520031	0	0	0	0	0	0.303966476	0	0.110243484	0.220680515	0	0	0.102482834	0.113956863	0	0.051079888	0.07271358	0
RN7SKP91	0	0	0	0	0	0	0	0	0	0	0	0	0	0	0	0	0	0	0	0	0	0	0	0
ENSG00000235143	0	0	0	0	0	0	0	0	0	0	0	0	0.244866717	0	0	0	0	0	0	0	0	0.06172275	0	0
SDC3	33.52171847	27.9664011	26.34443793	29.6949932	98.83998003	209.1586492	94.20415443	106.0306022	15.43414923	25.1468808	33.28063628	39.19023745	145.5912511	131.1263449	127.709968	122.8766755	101.8137908	106.5816495	131.2439702	142.9076642	84.65171259	84.7374645	87.84060901	82.48889961
RN7SL371P	0	0	0	0	0	0	0	0	0	0	0	0	0	0	0	0	0	0	0	0	0	0	0	0
PUM1	100.7042903	114.9796872	85.71867964	90.05093106	109.4659046	131.310161	99.19763812	97.85162916	108.7123757	100.9976288	123.5576074	118.2860756	204.3934214	217.9752635	167.8031032	158.6628241	172.2751211	168.0890709	113.0882205	107.7646386	98.97578116	96.38058248	109.1713964	92.10060325
ENSG00000237329	0	0.42130737	0	0	0	0	0	0	0	0.367701524	0.835608491	0	0	0	0	0.459424622	3.095811397	1.372225894	0	0	0	0	0	0
ENSG00000232768	0	0	0	0	0	0	2.33790052	0	1.080728508	0	0	0	0	0	0	0	0	1.422737276	1.327247007	1.475846241	0	0.661531562	0.94170778	0
SELENOWP1	0	0	0	0	0	0	0	0	0	0	0	0	0	0	0	0	0	0	0	0	0	0	1.218241018	0
ENSG00000225142	0	0	0	0	0	0	0	0	0	0	0	0	0	0	0	1.068478365	0	0	0	0	0	0	0	0.284214485
NKAIN1	122.7731909	69.48526006	79.41272123	85.26625637	20.57072972	27.04257998	33.51647986	20.21126663	22.3912624	30.20978126	39.558008	34.45370976	172.401362	168.6298941	129.6805387	131.7588302	70.91459541	75.15995343	109.4738917	94.26878957	89.92757731	86.32867328	98.34067144	95.02831164
SNRNP40	77.21223372	66.16357477	80.54184704	82.11630738	59.10401791	76.32334963	57.25480481	49.25916878	68.2518839	64.79540326	104.6327154	103.5752695	67.79362148	66.72261903	52.92719592	51.65530753	62.53154449	64.73326498	61.61301188	68.63501349	75.69809046	74.48484582	79.84916401	77.75529212
ENSG00000229447	6.320084355	8.798286171	3.724188978	3.900209899	6.473179947	6.947562528	4.796173492	2.206179977	4.434201865	2.986207568	3.393105876	5.871108437	14.19414469	13.0094811	10.11843451	14.39145001	33.35157391	40.86218662	21.78264424	27.52436353	6.798036287	5.428494693	9.83513572	6.521974504
ZCCHC17	76.31943266	68.71762257	108.3645407	101.6295289	77.41436055	62.99305913	76.67181874	74.77927997	48.32673586	46.77599798	82.37094438	73.90281941	71.81662914	85.82465067	61.7851311	70.44837726	38.86881341	44.18410225	65.09383108	68.87538547	62.13941134	67.69523756	73.03358071	71.98956136
ENSG00000229044	0.524274272	0.486566826	0	0	0	0	0	0	0	0	0	0	0	0.61667678	1.060245985	0	2.043054186	0	0.985609395	3.835855492	0	0	0.349654597	0
FABP3	44.78007313	29.18322015	65.29778579	55.97072581	13.73053676	12.4099114	9.676867925	13.6546444	14.36487635	10.40137657	6.212372571	9.329168908	34.11853372	31.37111536	40.78496315	34.1561503	28.38902708	32.84508072	41.78264719	60.39884906	11.1079241	9.872814382	14.93260234	12.58675766
SERINC2	61.20613558	47.15103169	39.17381526	40.89067898	41.49985024	57.35692445	52.98879973	57.4215219	28.47525514	29.48663707	8.836341937	9.476346591	86.12647649	84.8552252	95.12559539	87.65174979	115.8150423	98.2175056	77.6497172	79.93212313	57.07247933	54.28966462	57.1394563	62.3536282
ENSG00000215899	0	0	0	0	0	0	0	0	0	0	0	0	0	0	0	0	0	0	0	0	0	0	0	0
RNU6-40P	0	0	0	0	0	0	0	0	0	0	0	0	0	0	0	0	0	0	0	0	0	0	0	0
LDC1P	0	0	0	0	0	0	0	0	0	0	0	0	0	0	0.261855408	0.131042635	0	0	0	0	0	0	0	0
LINC01226	0.046741756	0	0	0	0.041034868	0	0.019347979	0.039159247	0	0	0	0	0	0	0.070894799	0.023652344	0	0	0.02196804	0	0	0	0	0
ENSG00000229167	0.283095209	0	0	0	0	0.533488811	0	0	0	0	0	0	0	0	1.1450135	0	0	0	0	0	0	0	0	0
TINAGL1	6.493714142	8.00858959	3.333889921	3.022023166	1.798261191	1.519397551	3.247207028	1.825602442	0.066714163	0.423612208	0	0.04048593	0.121506008	0.051263228	7.183111341	2.69051795	0.042458852	0.307393151	0.122897896	0.045552535	0.255697256	0.163347312	0.174396934	0.234647823
HCRTR1	1.192045127	0.085100732	0	0.185192871	0	0.259199046	0.303647637	0.076820769	0	0.222818334	0	0.170363505	0.596508979	0.754999102	0.556312336	0.185600226	0.714661982	0.461964494	0.517150427	0.383367231	0.161394885	0.300720124	0.489237827	0.296217169
PEF1	70.50675303	59.76651565	95.90582384	93.67776875	90.80235387	93.16435344	93.7694774	103.5660077	63.87042283	79.08163118	107.5809283	104.1619943	78.51332376	70.63348711	54.33367197	63.49731885	53.45899881	57.79398179	57.51582812	51.51055247	57.82820612	52.19284641	60.0045353	57.41567298
PEF1-AS1	0.83088955	0.481955859	0.066765285	0.349604473	0.364721459	0	0.343933019	0.174025388	0.238482058	0.336506629	0.09558969	0.192965883	0.48260622	0	0.315059558	0.525560206	1.922508457	2.19766683	1.952538467	2.279702925	0.243743178	0.145978761	0.554145734	0.391436195
ENSG00000264078	0.958985022	0	0	0	0	0	0	0.401708604	0	0	0.882611469	0.890859162	0.44560641	0	0.484841654	0	0	0	0	0	0	0	0.319788267	0.774484472
COL16A1	8.332691642	3.947485685	3.469745601	4.621715967	3.71225192	3.867116426	5.106845921	4.751214701	2.741474067	3.707137116	1.739850124	2.033388685	0.392969665	0.146288288	5.33205303	3.297698599	8.432980495	6.516330462	10.21734914	12.19323653	0.539959761	0.745822679	0.530849215	0.669607239
ADGRB2	33.88842378	15.45012781	17.41620144	16.82096949	13.65100318	26.39490233	21.39754709	18.34724805	7.358874932	7.81176103	6.063117466	6.312741046	59.87074883	57.03433319	30.99585941	29.82178771	38.56580875	42.21912333	62.00704303	71.24459346	31.16430637	32.21264653	31.92275244	29.60535796
MIR4254	0	0	0	0	0	5.706926362	0	0	0	0	0	0	2.814356275	0	0	0	2.950331538	0	2.846595554	28.48771625	0	0	0	0
ENSG00000254545	0.857193316	0	0.551031178	0	0.752535152	0	0	0	0	0	0	0	0	0	0.866756029	0	0.417551577	0	0	0	0	0	0	0
SPOCD1	1.337360065	2.421800867	0.566142364	0.68073778	1.918612687	1.536729037	2.781392562	2.295477738	1.872435659	1.611664544	1.440998317	1.121149286	2.243188731	1.611435159	1.550173995	1.3534665	2.033788634	3.319518676	3.617951946	3.682085774	0.899459308	0.809944893	0.652629117	0.491736173
ENSG00000203620	0	0	0	0	0.089524009	0	0	0	0	0	0	0	0	0	0	0	0	0	0	0	0	0	0.068009911	0
ENSG00000269967	0	0	0.504094961	0.527920621	1.721087635	1.108329822	0	0	3.301100878	0.31758888	0.360863292	0	0	0	0.396463363	0.396811386	3.437865029	1.18521044	1.105662328	0	0	0.367392315	0.261496368	0.633309279
PTP4A2	98.84922533	99.22278451	115.0663256	112.6975556	101.9013705	105.4573292	117.9364164	107.8504961	86.71380174	64.78173994	112.1974436	104.6082208	154.9020351	162.9653889	95.82344528	95.49087353	63.57726961	60.94970011	131.9075376	135.2718246	101.4162024	106.4150637	108.5563892	105.7215178
ENSG00000288678	0	0	0	0	0	0	0	0	0	0	0	0	0	0	0	0	0	0	0	0	0	0	0	0
ENSG00000228634	1.780707197	0.413158291	0	0.299699618	1.172470145	0.838929214	0	1.118878897	0.681465171	0	0.409722926	0.413551642	0	1.047277008	0	1.351614798	1.301113328	3.588490151	2.510730315	2.791832928	0.783561243	0.417135956	1.484510331	0.71905715
ENSG00000284702	0	0	0	0	0	0	0	0	0	0	0	0	0	0	0	0	0	0	0	0	0	0	0	0
KHDRBS1	394.39612	449.5061948	404.1123344	391.2965818	314.3151833	349.2207372	401.4004996	393.9646053	398.1466033	296.4699362	436.1455455	402.877482	545.7119405	562.5254597	417.1827124	426.6189301	301.1602532	299.3709806	408.2647746	397.5669085	463.8164456	467.403781	459.5855488	470.7397043
ENSG00000203325	1.106521179	0	0.711307073	0.993235271	0	0	0.305350789	0.309006619	0	0.597514976	0.678931899	0.685276279	2.399419132	0.867695855	2.23773071	2.239695034	3.593352515	10.40604636	1.386802962	5.397245387	2.164001936	2.419254846	0.737972924	1.191514573
TMEM39B	41.2910666	19.00735682	35.51481946	31.800635	10.29490769	14.16185961	23.99682498	19.16439756	19.08860479	21.33816667	35.79849316	38.9714923	56.63854135	55.85383434	42.83724752	44.29565492	21.80302417	23.63163042	44.94495543	48.50964146	41.91035827	41.90150882	43.6757108	40.68336087
MIR5585	0	0	0	0	0	0	0	0	0	0	0	0	0	0	0	0	7.600854132	0	0	0	0	0	0	0
KPNA6	86.32794227	76.76754751	69.7399527	72.12190717	70.28730797	83.43576852	75.32635842	72.86671935	62.95602257	59.79989493	86.27032955	84.7827451	51.28567057	55.1099155	66.28748329	66.53308889	94.71763045	97.74455025	63.91307503	70.32683428	36.61501723	38.57978969	45.03881315	40.48049724
ENSG00000250135	0	0	0	0	0	0	0	0	0	0	0	0	0	0	0	0	0	0	0	0	0	0	0	0.557350145
TXLNA	67.41773466	59.31091666	54.76591556	55.53649577	39.54981307	45.9678746	38.86039592	34.83883459	60.79784673	67.5124156	96.88360856	103.5166501	96.32208644	95.18117906	77.18026858	75.83605632	72.82715136	71.01389747	81.5615865	93.09230599	85.28723468	85.01547261	87.73479278	80.01087924
CCDC28B	10.22125012	10.53398961	6.876152031	6.240994982	5.217033006	4.367500578	6.051196427	6.62150201	9.278694643	7.894047581	4.703614954	6.569310011	16.84399134	18.31369221	10.7558985	10.58491554	11.46310069	13.53235109	17.76310905	16.64623475	14.46914385	13.86500465	11.13685553	13.62996686
ENSG00000224066	0.339213567	0	0	0.2283636	0.744494062	0.958864562	0.421235576	1.136743581	0.649074233	0.824280055	0.624397207	0.630231979	4.886236834	1.396497971	2.572483351	1.544844916	1.321887675	3.247028257	1.594261327	3.013684549	1.592144092	0.874079654	1.47050758	2.191614129
IQCC	6.728080056	5.81055219	5.226070968	7.297436245	6.234767484	6.339484583	7.813409716	6.654369081	6.866114371	6.736417316	10.40642999	12.41343339	14.76308691	14.61871993	11.99997857	11.25394468	7.465069487	9.133129953	16.51325915	18.94811605	13.81587399	13.57173764	11.77880292	13.03070911
DCDC2B	0.861548041	0.114226116	0.158237295	0	0.756358192	2.551331786	1.018924558	1.340460796	1.413038076	0.398769353	0.226552677	0.686009194	3.20264714	2.75064226	1.74231867	1.494726953	1.678691314	2.604293955	4.280549037	6.303520816	2.238526922	2.652493931	2.9550488	1.391587073
TMEM234	4.12489777	2.990798607	3.811697606	4.035244278	15.44699046	5.708524494	8.270380375	9.341328055	6.412947938	7.674160417	6.703002811	6.346529567	10.72150735	9.248942876	10.23177458	9.131884539	5.0232472	8.896988551	14.47929478	16.97615799	7.789679777	7.881136162	6.404720488	5.933882711
EIF3I	89.92674159	61.6636364	97.58362447	90.22446608	48.89128297	57.18668516	64.00634638	67.03970926	61.80165147	70.86329403	76.98343663	80.7103812	52.63076676	50.15985232	57.65574485	61.22742199	52.27841301	45.76775256	60.41022016	60.48165387	59.19597082	58.64637713	60.26494826	60.80101488
MTMR9LP	8.887618624	8.676087752	3.59722799	3.72292763	4.392514964	3.411749456	3.706134062	5.184522945	3.829537975	5.279188379	2.847785289	1.773564007	18.23213413	16.18441398	11.25010153	9.86080834	10.77512388	12.8689354	18.56475362	23.46451991	16.60883866	16.06957804	18.08962463	16.51760934
ENSG00000290045	2.336613251	2.478350532	0.64373548	0.11236019	2.783943494	2.516179281	0.414515357	0.978782386	0.127743834	0.675941524	0.153608958	0.620177517	2.016377084	1.374218815	1.18134007	0.675644042	6.666593962	7.063132264	3.922067841	2.267815942	2.448036998	1.95485215	1.335736344	1.70734793
FAM167B	14.58224321	20.52572135	3.593340061	3.763176509	10.88156294	6.412005966	7.846902643	8.958907833	3.534335998	1.771723392	1.118409464	3.160809699	14.45515197	14.57948938	14.25342306	14.0199706	35.98968314	41.38557946	34.0389103	45.47071359	14.82946881	18.1044493	18.31606717	20.41302263
LCK	66.58786755	71.4787403	61.54300525	63.8472618	0.788332518	2.147804819	13.20962909	5.323965173	0	0.055949782	0.12714691	0.256670107	0	0	0	0	0.336472384	0.556797541	0.19478505	0	0	0.097085514	0.138203813	0
HDAC1	129.8764586	118.9734407	97.32890367	96.88927428	160.7376946	153.3790421	139.5171315	128.3036619	152.4843615	145.5767046	131.9777876	126.5262604	156.7240215	148.3300466	156.2055652	154.9918659	147.3916007	151.6219653	153.7190309	151.1555319	158.1862498	154.974527	161.0068613	151.8505108
MARCKSL1	1468.028663	940.9025333	1343.912113	1315.326179	936.4353214	951.617051	979.5621712	995.6553024	829.632494	1018.582929	911.8415512	1081.892558	3392.650056	3169.503254	1570.20956	1648.728465	1124.026699	1193.881795	2213.509757	2208.635402	2746.529981	2756.28195	2725.936416	2842.568417
ENSG00000233775	1.005049805	1.243684637	0	0	0	0	0	0	0.51283478	0.542721026	0	0	0	0	1.355015976	0	0.32638311	0	2.20435056	0	0	0	0	0
TSSK3	0.248952304	2.657039069	0.080017237	0.16759838	1.311340324	1.055580755	1.030496984	1.147118134	1.429086643	1.714018081	0.458251493	0.80943396	1.50383126	0.439244629	1.258647884	1.0078022	5.820881261	3.637252085	4.329165332	3.122504324	0.657276088	0.524860358	1.411288404	1.206336009
FAM229A	4.692116522	4.354644821	1.092087626	0.925855866	4.0482159	3.65885191	9.175335064	10.03071326	7.368327196	10.02565022	3.127143623	4.133336007	41.65049441	36.25474222	21.59547781	20.22259614	30.4221181	37.49625342	25.2461508	39.31872261	14.09666611	11.93895889	12.94889574	13.06687335
BSDC1	26.83621637	30.54637804	23.90143714	25.51381391	43.34260871	31.84906835	39.23275221	41.76196258	42.28228043	37.88782099	26.17589154	25.37382571	80.46695905	77.02760459	59.58783761	58.84540377	57.9772316	59.61925575	59.08385456	72.943279	37.94004854	38.3426284	37.61746095	36.25060684
GAPDHP20	0.22855651	0.21211801	0	0	0	0	1.324500741	0.765919086	0.874671037	0	0	0	0.212404247	0.806517696	1.15553125	1.387854718	0.222666531	1.151470586	0.644512201	0.477781405	0.402285166	0.963720756	0	0.615280614
ENSG00000270850	0	1.25280256	0	0	1.185077351	0	1.676295241	0	0	0	0	0	0	0	0	0	0	0	0	0	0.791986632	0	0.450141842	0
LRRC37A12P	0.511174692	0.593011761	0.821498452	1.720651886	0.336572496	2.04701523	4.972419734	5.888454829	0	0.207023512	0	0.118715269	0.712574382	0.300634211	0.258438638	0.12933275	0.124500387	0	1.321351407	0.400715609	0.22493124	0.239488383	0.255688564	0.068804839
RN7SL122P	0	0	0	0	0.671281357	0	0	0	0	0	0	0	0	0	0	0	0	0	0	0	0	0.358238022	0	0
ENSG00000254553	0	0	0	0	0	0	0	0	0	0	0	0	0	0	0.067514939	0	0	0	0.062762188	0	0	0.031282171	0.044531003	0.035949381
ZBTB8B	3.067317068	4.62797822	1.648906366	2.040811682	5.590349104	3.380300862	2.895727848	2.765092659	2.58108054	1.56915787	1.040065888	0.849825902	6.017822364	6.646181014	4.824610892	4.865153143	10.97446993	12.45291523	12.88167129	15.63630969	5.798735886	5.588552229	5.455167633	5.215139771
ZBTB8A	5.138436065	8.209689349	4.954725657	4.269353816	15.36045787	20.71492502	10.58100674	9.835815588	9.458855984	6.243132312	8.560470712	8.036236952	7.918533579	9.295637829	7.30037115	6.747251394	8.776371279	9.044242558	7.275571625	6.050615068	7.803983582	7.420239778	8.545761915	8.14210043
ZBTB8OS	19.61967657	15.66783762	15.79661723	13.12049448	26.15107606	13.38889209	18.18510528	16.76459357	17.61088576	15.46939366	17.45725998	14.83503787	22.23110315	20.77751909	13.77494044	13.98493234	13.90691536	13.26679342	20.28007866	21.46058489	20.2302006	20.39937768	21.73582104	20.81084303
RBBP4	86.98308072	90.26806247	83.50609837	81.71001515	160.1936756	153.5675429	102.6334625	102.0093824	121.3951406	102.4843553	104.1015529	92.95038236	149.1590994	154.256715	107.4904698	102.2228032	121.6072451	112.5981623	117.5141977	124.9301505	98.80133595	95.29316742	103.4128394	93.35032271
SYNC	0.123673512	0.172167789	0.039750637	0.083258841	0.108573718	0.116530468	0.307155657	0.207222063	0.283974337	0.100174461	0.68294493	0.344663405	0.229866821	0.36367693	0.062526597	0	0.120486403	0	0.116250007	0.064632707	0	0	0	0.066586521
ENSG00000224409	0	1.622300024	1.498246797	0	0	0	0	1.464456683	2.229857555	0	0.53627026	0	0	0	0	0	0	0.587104243	0	0	0	0	0	0
KIAA1522	79.2166232	107.830402	56.08408141	64.5517132	49.80907666	87.10551859	70.99314545	69.63305025	76.05258854	95.31812987	54.64567221	64.17737565	82.71402441	84.67904382	105.8855513	105.2046516	50.80451305	56.12745822	73.1319715	72.16888118	48.51792991	46.60676664	47.27341772	44.46209861
YARS1	95.42955606	55.8972947	95.35517018	94.66289129	79.95410767	56.75049311	78.39871357	80.38281632	65.23730573	69.45868615	160.6849483	159.3211614	28.42399068	30.60325553	40.75943503	37.50681516	34.24738813	27.40170162	48.77914493	47.84187724	29.00980191	30.14817582	31.70467575	32.23756952
S100PBP	26.94758347	30.16936689	28.41513087	28.20701708	49.18374046	32.94244066	31.28652759	33.90612949	18.32511012	17.46590239	20.12238901	16.70433632	29.51184826	27.72019166	31.93307467	32.41733129	35.08550959	31.26569664	41.45559985	41.56843791	24.12680844	24.2176699	25.57192619	23.71827093
FNDC5	1.223088118	1.268663299	2.081223571	2.082720288	6.189889796	5.219902012	2.918538833	5.364486266	3.689476723	5.244832923	27.41365288	24.32805764	80.16736517	78.78754307	74.64045566	77.90974159	13.87827102	11.16397346	22.18191122	19.77744686	14.43624024	15.03345467	14.20303751	11.69837127
HPCA	2.226564002	2.392699798	0.7533191	0.394462073	0.61727807	0	0.582094376	0.687240789	0.089693863	0.284762738	0.754983334	0.870901014	7.623409054	7.994818831	1.895918483	2.846374136	6.964224548	5.667768049	14.87070794	13.96342915	6.25665407	7.247206255	4.454891542	3.84876194
TMEM54	9.258232251	14.77281438	10.02355655	8.747760188	9.838985529	10.25394109	10.4883794	4.762670818	20.015214	13.94567063	49.7800343	43.00265821	4.679339014	4.203150562	8.704567165	8.876589491	38.29392918	32.56833382	21.83260443	12.90245817	8.00482184	8.218490906	6.499578047	6.383894592
ENSG00000287691	0.800544018	0	0.514615204	0.808407143	0	1.131460183	0.662743973	1.341357426	0	0	1.473577409	2.231021206	0	0	0.404737381	0.810185334	0	0.403315089	0	0.836740651	0.234841254	1.1251789	0.533907368	0.431017445
RNF19B	27.27530187	21.71967394	24.83903031	24.87956266	27.71429522	28.00025978	31.98878991	32.30125074	30.09002735	39.13963496	78.3309608	84.14611194	30.35469562	28.81486541	38.90082852	39.44615774	39.12048973	31.46934576	32.44327633	41.00304637	27.60930868	23.58526974	25.43334338	25.01919115
ENSG00000278966	0.505282997	0	0	0.170082	0	0.952198471	0.209153559	0	0	0.409274802	0	0.234693961	0	0	1.021839709	0	1.969046735	2.291059917	1.187383436	1.056258781	0.444677456	0.828548312	0.505483101	0.272047235
ENSG00000217644	0	0	0	0	0	0	0	0.366578194	0	0	0	0	0	0	0	0	0	0	1.233885525	1.372031962	0	0	0	0
ENSG00000239670	0.266693401	0	0.342878033	0	0	0	0	0.446860093	0	0	0	0	0	0.31369769	0	0	0	0	0.752055372	0.836255865	0	0	0	0.430767725
ENSG00000236065	0	0	0	0	0	0	0	0	0	0	0	0	0	0	0	0	0	0	0	0	0	0	0	0
AK2	20.98270116	20.80508509	18.65970614	17.78237748	19.19680859	11.7200517	14.18940491	14.13391836	12.52043857	12.55489807	18.27413961	17.49290991	19.77364494	18.42777945	15.88020351	16.49049795	13.95245562	14.74018217	38.06170922	41.9080533	16.61710673	17.13439279	17.24902351	16.42163993
AZIN2	0.288266033	0.401299557	0.07721108	0.194064965	0.822479057	1.109101021	0.656276323	0.644008366	1.231879348	1.439873266	2.011923023	2.410089707	9.398616362	7.685642522	4.105036526	3.889836693	2.55093899	3.775948592	8.151465988	8.511724844	2.846969168	2.914923071	2.819717441	2.974744659
ENSG00000278997	0.169232651	1.727670001	0.108788141	0	0.742851795	0.47837471	0.560408507	0.425338522	0.906699432	0.54830786	0.467264895	0.314420881	2.988184162	1.393417461	4.449135176	3.767957527	1.648714683	2.728307953	2.863340234	3.360805741	1.290763508	1.110011047	0.79006513	1.093389843
TRIM62	16.67128891	12.62491614	13.87979073	16.44533812	4.472057488	7.799657408	11.69303062	6.692449179	4.962218221	4.172986883	7.45868847	8.11990343	21.62580807	23.21828404	38.86537522	42.47308992	10.71498677	10.03215852	14.255888	17.00155568	15.07921832	14.07534847	12.35399342	13.83787146
ENSG00000279179	0.667506976	0.43364845	0.085818951	0.224687793	0.351605026	0.377372161	0.718389095	0.223689246	0.255450619	0.162202441	0.122869346	0.062008758	0.496267	1.177731032	0.472467505	0.878209886	0.390183057	0.269032687	1.12939174	1.116301333	0.509117857	0.562915778	0.578735147	0.682840138
ENSG00000284721	0	0	0	0	0	0	0	0	0	0	0	0	0	0	0	0	0	0.119109489	0	0	0	0	0	0
ZNF362	44.75263436	37.99908616	26.6260903	30.99809795	25.31667017	50.69113257	42.56719936	38.97428159	54.29479106	58.56070532	67.91726552	69.05738044	86.46660554	84.88034697	60.79432935	57.81907746	54.99613281	58.38772517	58.11294541	52.96081213	66.16013862	70.35693121	70.58021895	69.09939476
ENSG00000270115	6.379601851	0.455443148	0.630924824	0.3303725	5.169868358	8.785502844	3.25013036	1.233391023	4.131655043	2.782457798	0.451656189	2.73526054	1.3681732	5.195074541	3.969705651	2.483243961	7.649473668	7.417041877	5.535384106	0.512927372	2.879183812	2.299139543	4.25475221	1.585298707
A3GALT2	0	0.208800427	0	0	0	0.21198749	0	0	0	0.364466613	0.207064274	0	2.508986239	3.440248667	0.90996674	1.138456909	0.657551897	0.453384508	0.422954569	0	0.65998886	0.9486479	0.750236404	0.847920439
ENSG00000225313	0.343944815	0.425609637	0.110549343	0.308731661	1.409105672	1.620397523	0.474567602	0.48024939	2.018257124	1.717985774	1.107935692	0.639022263	4.634750607	4.517637396	2.550399932	2.204551625	5.137912358	6.642393585	5.118909067	6.171353061	3.295966286	3.115377029	3.134960447	3.271545866
PHC2	7.680273917	10.55550122	4.50546362	5.283490032	29.40197653	37.2511189	28.94217676	36.10982375	81.07670988	85.39365011	83.00796703	76.06416741	221.184591	216.0733559	177.5560157	174.3564194	97.51588159	97.64248002	122.0963177	117.6056227	164.7539434	163.2978115	166.7097522	171.4147106
MIR3605	0	0	0	0	0	2.168632018	0	0	0	1.864246725	0	0	4.277821537	0	0	2.329282835	2.242251969	4.63812352	0	9.622517491	2.700674416	2.156592892	4.604951046	1.239175156
RN7SKP16	2.309261591	0	0	0.518209707	3.378857664	1.450589978	1.274507641	0.644883378	0.589159688	3.117469439	0.708450677	0.715070899	2.146064316	9.959639375	2.335023349	3.895121798	11.99867274	17.83893662	7.959043088	10.45925814	4.516177953	5.409513942	5.647097158	2.90107896
PHC2-AS1	0	0.435924156	0	0	1.64943419	0	0.388854882	1.180531408	3.235568819	1.902292576	2.59379697	2.618035089	0.436512402	1.104984109	4.274522335	1.901455375	3.660819541	5.679334923	6.181178918	3.436613389	3.031369242	1.100302496	1.879571856	3.540500445
TLR12P	0	0	0	0	0	0	0.140826971	0	0	0	0	0	0	0	0	0	0	0	0	0	0	0	0	0
ZSCAN20	2.181681743	3.72230144	0.552482093	0.786295406	2.747214453	3.737588694	2.280482722	2.178549917	4.081809339	3.016638227	3.346554402	2.681789741	6.143941312	6.221090156	8.890930059	8.497288013	6.655477886	6.594804125	7.29147111	9.466810342	4.33131908	4.171119917	5.011771693	4.449355452
ENSG00000235907	0	0.290221245	0	0	0.54906437	0	0.517768729	0.523967744	1.675422864	0.506588784	0	0	0.581225752	0	0.632402157	1.265914584	3.351191802	1.890539478	0.587883864	0	0.183469729	0.439523008	0.208557565	0
CSMD2	8.284309166	6.804065179	4.426957833	4.76450255	0.111546698	0.514801682	1.051887448	0.78771611	0.213950118	0.164667923	0.070164542	0.059016838	0.861987888	0.911669841	0.282650318	0.154308237	2.314790318	2.509308297	1.265991707	1.2085253	0.678374108	0.720292977	0.483019045	0.355730971
HSPD1P14	0	0	0	0	0	0	0	0.119171897	0	0	0	0	0	0	0	0	0	0	0	0	0	0	0	0
HMGB4	0	0.166812055	0	0.060501641	0	0	0	0	0	0	0	0	0	0	0	0	0	0	0	0	0	0	0	0
CSMD2-AS1	0.351517992	0.163117859	0	0	0	0	0	0	0	0	0	0	0	0	0	0	0	0	0	0	0	0	0	0
RNA5SP42	0	0	0	0	0	0	0	0	0	0	0	0	0	0	0	0	0	0	0	0	0	0	0	0
C1orf94	6.272606433	3.902298001	8.064462581	7.563937251	0	0.064948548	1.54074576	0.923965882	0	0	0	0.128066007	0	0.081078499	0	0	0	0.138907563	0	0	0	0	0.183885437	0
ENSG00000270241	0	0	0	0	0	0	0	0	0	0	0	0	0	0	0	0	0	0	0	0	0	0	0	0
ENSG00000287703	0	0	0	0	0.283388062	0	0.133617737	0	0	0	0	0	0	0	0	0	0	0	0	0	0	0	0	0
MIR552	0	0	0	0	0	0	0	2.00854302	0	0	0	0	0	0	0	0	0	0	0	0	0	0	0	0
SMIM12	12.11232316	8.699506062	13.6115149	13.74521544	10.14481012	10.11203088	13.73236672	14.3631131	6.62917215	9.341973525	9.467346394	12.1412633	10.22174635	9.690123774	7.046784373	7.255771238	5.596411029	6.70793718	9.438899992	11.75237335	10.20231556	10.17063979	8.954195224	10.58519554
GJB5	2.038285508	2.206966576	1.091895728	3.201809347	2.982371784	3.841119441	3.093620393	3.699869652	0	0	0.46898912	0.157790553	0.315706387	0.399588349	0	0.515708377	0	0.171148469	0	0	0	0.318316294	0	0.182904082
GJB4	0.159388092	0.147924402	0.614758468	0.429209702	2.938483002	2.853463181	2.770994972	2.136511135	0	0.129102959	0	0	0.148124014	0.374959981	0	0.645230702	0	0	0	0	0	0	0	0
ENSG00000255811	0	0	0	0	0	0	0.340248022	1.032964982	0	0	0	0	0	0	0	0	0	0.414118171	0	0	0	0	0	0
GJB3	1.364178524	1.175629498	1.691236462	1.377577794	1.967519404	3.58072179	4.598101975	4.734787272	0.149160666	0.157853237	0	0	0.090555071	0	0	0.098614853	0.189860455	0.098182124	0	0.305541411	0.171507689	0.091303679	0.064986608	0.052462962
GJA4	4.023713379	6.846244759	19.91659805	19.32294073	29.67251367	29.44587763	36.86416799	44.8340512	0	0.977751779	0.246884327	0	0.12464515	0	0.271240086	0.678695465	0.522669457	0.810860755	0.126072997	0	0.393454897	0	0.178902527	0
ENSG00000230163	0	0	0	0	0	0	0	0	0	0	0	0	0	0	0	0	0	0	0	0	0	0	0	0
DLGAP3	39.00473469	15.37813593	39.34890191	41.66870149	3.799166827	6.652903765	11.12498234	8.729857442	0.479402824	0.922437766	6.55080259	7.140978935	9.366333648	10.85027691	3.569739638	3.515246238	4.992644167	2.983454021	8.456684665	9.641562552	8.452135419	7.923157951	8.696468659	7.940286129
ENSG00000284773	0.145530449	0.810380663	0.09355161	0.293919764	1.27762054	0.479937532	2.409597121	2.438446158	0.668322783	0.530452751	0.803642438	0.811152193	1.893439821	2.225339479	3.384541168	2.209247077	2.693821525	2.786100123	2.393912164	3.574599447	1.408824782	0.988637272	0.679411051	0.509303731
GPR199P	0.243938956	0	0.078405867	0	1.71324378	1.034323697	1.312668575	0.81746743	1.306954137	0.395176836	0.561279154	0.226609644	0.793448616	0.717332026	2.836593459	1.604699356	0.831783984	1.720554565	1.605075607	1.147359001	0.429360003	0.914294814	0.488071123	0.394014358
TMEM35B	0	0.997212122	0.414431012	0.289345849	0.943303867	2.227353146	1.067444775	0.720149878	0.986883736	0.348131975	0.395568165	0.39926461	0.798846225	0.505548285	1.738367834	2.827327437	1.256163568	2.38185615	2.01999311	2.919998305	0.756491433	0.302043822	0.286644945	0.347107887
ENSG00000271741	0	0	0	0.049998291	0	0	0	0	0	0	0.06835326	0	0	0	0.075096481	0.150324804	0	0	0	0	0	0	0	0
ZMYM6	3.030905838	4.018448011	4.778127947	4.210453868	5.596233007	3.195831046	5.25734402	4.413420617	4.21617402	3.857868431	3.365140718	3.061397288	8.807805632	8.035618132	7.734764845	8.325822842	5.436898587	5.235340094	5.991893234	5.556480888	4.685534626	4.316341333	4.796824006	4.869668254
ZMYM1	15.74172532	30.12189856	30.92634695	30.00658212	35.94689095	30.16502557	30.1640821	24.11640818	32.49037406	19.91395156	26.45290858	21.23685011	24.98477901	28.29438655	27.00581984	28.73005917	42.82033539	41.70301263	31.63029788	26.1591974	19.40542232	19.07994287	20.08307181	19.59348997
RPL12P45	0	0	0	0	0	0	0	0	0	0	0	0	0	0	0	0	0	0	0	0	0	0	0	0
EFCAB14P1	0	0	0	0	0	0	0	0.416458164	0	0	0.457509185	0	0	0	0	0	0	0	0	0	0	0	0	0.267640422
ENSG00000284640	0.122034149	0.113257071	0.549132078	0.739396777	0.214269023	0	0	0	0.373613461	0.197693184	0	0.113364899	0.453639612	0.143542474	0.493582171	0.247007724	1.902228606	0.860733421	0.68825428	1.530623143	0.357989716	0.228694898	0	0.131407758
SFPQ	374.0339715	226.3858042	349.3159011	345.1935149	295.3886656	376.0273081	364.5413783	356.8421239	230.0788399	153.6313169	489.3966267	480.5100455	622.7222596	642.6470208	659.7363478	618.3763174	256.4357854	257.980601	250.810142	288.4262367	405.8882761	411.2751146	431.0679563	404.4173322
ZMYM4	58.28882015	65.87776285	64.73947153	70.54345145	118.8818477	130.8586303	93.44962502	96.76375149	65.69462184	50.72732074	95.2617464	83.11530035	118.242126	122.6721068	130.743486	120.5451749	74.4013525	71.37605645	70.17065099	66.00645299	76.134762	77.30178315	83.67165953	73.92726166
RN7SL503P	0.759592097	0	0	0	1.333700913	0	0	0	0	0	0	0	0	0	0	0	0	0	0	0	0	0	0	0
SNORA62	0.476514297	0	0	0	0	0	0.19724523	0	0	0	0	0	0	0	0.240915107	0	0	0	0	0	0	0	0	0
RPL5P4	1.558621255	1.205433614	2.671817087	1.748811539	0.684161473	1.713366154	1.2903311	0.870519774	2.98237156	3.366585507	1.912656908	3.378427522	3.379768709	4.27776015	2.88934981	2.628987398	3.289985959	3.926176795	3.906839948	1.629094383	2.438532204	4.259636073	3.811471897	2.797235114
ZMYM4-AS1	0.501430077	1.396096971	0	0	0	0.944937698	0.830234825	2.940612004	0.383788119	0	1.384488579	0	0	2.35922533	0	0.507469027	2.931048326	0	0.471331726	0	0	0.234922973	0	1.079891203
KIAA0319L	15.37095908	25.06172311	10.16447005	10.49642165	16.55321358	19.781897	19.09679312	19.63951499	15.38530137	15.68350141	12.12729216	12.16891507	22.6976829	21.6467938	27.68426564	26.31365364	33.66654372	32.43108934	29.91236921	30.8411067	17.06601617	16.98059894	18.57600144	17.36495631
ENSG00000236274	0	0	0	0	0	0	0	0	0	0	0	0	0	0	0	0.232231589	0	0	0.21569418	0.239843407	0.134629831	0	0	0
NCDN	67.0294839	32.53783293	51.87492901	51.08101738	20.46445654	26.77160128	31.38834713	31.17592095	12.53926406	17.55432649	33.34429662	38.74340517	57.20292172	52.69068518	48.98705178	42.91906139	30.78137236	37.44834325	38.76279275	45.98925382	44.92885239	43.11431386	44.11087945	44.3804647
TFAP2E-AS1	0.423860783	1.180126168	0.136235609	0.42802404	0	0.199689873	2.631752657	0.887753821	0.811043954	2.574926415	0.390104517	1.181249718	1.378671766	2.49282787	3.643009111	1.286896594	3.922908602	4.484373569	4.382603837	2.658154003	1.616425755	0.595743893	0.989400163	1.141045263
TFAP2E	0.801380241	0.396662649	0.618183306	0.107900211	0.750438954	0.503396476	0.751894422	0.76089652	0.776930406	0.519288781	0.540876109	0.446670332	4.021628883	2.953549678	3.403345313	3.730745488	3.591350647	4.360352892	4.318790284	9.492966419	1.159760369	1.27653479	1.353978178	0.747877299
PSMB2	104.5564765	95.95145084	147.5924475	129.1433981	62.96390818	47.31909085	73.85065285	64.98310917	106.3644023	109.845633	139.4089493	127.3960081	123.100739	127.9468128	81.30948724	84.77601838	69.37709825	68.37339774	91.20924678	92.22996005	115.1424903	113.5211828	122.6495354	120.1682445
C1orf216	26.34456721	16.3232079	27.17384318	26.57792041	16.36856511	21.8356848	22.12225907	22.13415726	17.159445	18.09829552	25.63596972	28.39997067	20.76476181	22.37511278	14.65497108	13.52191085	17.13495273	15.36406939	27.10474324	32.66417056	34.14594908	36.67410345	37.15375393	37.63450948
CLSPN	22.91725232	17.03744864	21.78167471	22.32651221	11.01815504	18.97072529	10.70800365	6.996288732	10.72637975	11.33203879	43.35480297	40.43837398	17.79637987	20.04087016	11.23461674	9.301588216	18.74972453	18.66662161	24.13566369	32.23056766	30.77715709	33.7058987	38.85872568	35.89228008
ENSG00000232335	0	0	1.09797307	0	0	0	0	0	0	0	0	0.396671983	0	0	0.431769933	0.432148949	0	0	0	0	0	0.600164998	0.569567229	0.689707879
AGO4	10.23192964	21.9271671	6.77672588	6.470814728	30.24166371	26.79018672	30.72545523	32.23626314	36.33288986	27.22407988	31.61848873	28.14073236	59.61749132	58.24351439	56.27638002	54.63130022	48.45173324	45.64393415	36.72234815	36.62078932	26.0498839	26.626935	26.07590493	25.00719902
AGO1	34.6799796	33.43295838	28.73066672	30.29823774	28.11484832	39.16293382	29.79587037	25.22328411	26.86975972	21.87765151	18.77976977	17.84382718	52.04484866	55.09655506	27.94079994	24.99629162	19.04868332	20.19662845	24.23305599	28.29950668	17.62563628	17.22295042	17.45616279	16.39526767
CFAP97P1	0	0	0	0	0	0	0	0	0	0	0	0	0	0	0	0	0	0	0	0	0	0.223249782	0	0
ENSG00000286899	0	0	0	0.085984851	0	0.722075034	0.211474908	0	0	0.103454313	0	0	0	0.450701065	0.12914761	0.129260979	0	0	0.240112389	0.400493236	0.074935472	0.119677741	0	0.275066627
ENSG00000271914	0	0	0	0	0	0	0	0	0	0	0	0	0	0	0	0	0	0	0	0	0	0	0	0
AGO3	4.069328018	5.341838061	3.490189747	4.321721476	9.905533437	6.171779297	5.719859909	5.724532767	14.59037132	9.165681433	9.313046843	8.075977541	14.02481556	14.30842893	14.13749029	13.57729748	15.04162787	14.04395648	9.491074139	10.8721301	7.373136081	7.590334268	9.056207797	6.883330062
ENSG00000271554	0.698501989	0.32413177	1.12254834	0.235120944	1.533047711	0	0.578266745	1.170380151	0	0.282890247	0	0	0.649138321	0	0	0	0.340250678	0.351906185	0.656574392	2.555296754	0.204907012	0.327252336	0.698778611	0.376077437
ENSG00000232862	0	0	0	0.462797797	0.362106968	0	0.227645033	0.230370526	0	0.111364798	0.379617836	0.127721744	1.788814263	1.132047638	1.112181571	0.556578933	0.133945757	0.554136621	2.455486249	2.730403708	0.887318356	0.515314908	0.916955605	0.444148801
TEKT2	1.527326834	2.1807334	2.794394709	1.34459415	9.385945706	8.634675721	7.002960822	8.267938191	5.125599066	6.471096338	2.919511138	2.291950065	58.74088788	47.26218401	9.266192709	13.07917876	20.48816245	19.65105933	37.21643968	36.47125695	22.2643654	22.73284493	20.21571159	21.69663494
ADPRS	63.42893058	60.80759125	45.70287966	50.58461209	40.14189326	39.53714339	54.24184096	53.72335541	53.34910564	66.28181873	58.2491494	68.24704229	89.52073538	87.8900746	55.81992826	58.40842481	68.85655653	68.96785731	84.91165225	97.33255124	71.1564731	69.09979647	72.79783301	71.00301013
COL8A2	4.190039505	5.444150255	3.073748449	3.517699389	0.216380047	0.603817011	1.550755603	1.32153441	0.490482696	0.43920998	0.136106288	0.274756306	0.183243587	0	0.19937802	0.049888259	0.048024244	0.049669346	0.324349718	0.206093756	0.08676401	0.04618961	0.032876069	0.106161932
TRAPPC3	31.71420838	35.30775551	36.57897127	33.47543611	42.79432923	29.63653622	43.16432521	43.4624336	35.81112035	42.65514904	22.64209972	24.8541371	39.1153231	31.47027324	34.31144791	32.09615701	51.36772302	43.92212236	47.10804914	50.74534316	29.05885854	34.1190483	32.33606112	33.06106667
MAP7D1	65.67164362	57.17958685	42.01934191	42.1240293	75.70859125	132.8497967	127.3151165	133.0096742	118.1409922	159.0144806	157.2123422	188.8195515	177.8570651	166.4079654	128.2608996	121.7449101	145.4847607	137.8854023	137.865737	136.7343123	167.4151708	159.5248659	166.3408612	168.3500909
RN7SL131P	0	0	0	0	0	0	0	0	0	0	0	0	0	0	0	0	0	0	0	0	0.527475472	0	0	0.484052795
THRAP3	228.400975	174.004853	144.5665318	153.2705117	109.6751427	219.5280462	184.2817889	160.4655658	178.4353747	147.6783581	268.0146962	241.9815073	218.0601402	210.955981	153.1935273	154.9565276	124.0839437	139.3893689	125.312926	124.4097733	195.7988952	210.793248	213.8570486	197.7692044
UBE2V2P4	0	0	0	0	0	0	0	0	0	0	0	0	0	0	0	0	0	0	0	0.92881443	0	0	0.592657792	0
SH3D21	8.763017149	16.63279272	3.652459606	4.129575093	7.96608646	6.685416807	6.318533646	6.109996749	13.34929339	10.16612068	7.102518232	8.823247708	12.18932199	9.509486182	61.85393302	58.16055028	22.27931519	19.11189439	87.57808892	108.6994653	9.668958392	8.99242553	8.879603467	6.955330953
EVA1B	0	0	0	0	0	0	0	0	0	0	0	0	0	0	0	0	0	0	0	0	0	0	0	0
ENSG00000286379	0.235912675	0.788202349	0.090991311	0.031763982	0.124265491	0	0.117182591	0.079057044	2.239000062	0.42039184	0.521099022	0.350645673	0.57002542	0.554983818	1.669811354	1.050517064	1.838665001	1.711484694	1.862716894	3.205533194	0.332186275	0.618948349	0.692284563	0.558873584
STK40	29.865436	18.17411104	22.43769923	22.75353852	21.93911888	25.20677657	29.0997454	33.25786862	76.9165906	77.61611051	39.32632661	48.97981096	105.1942053	97.62922073	104.5973806	103.2380609	56.07625519	48.5029827	85.95117427	79.60243866	81.5778655	81.82231663	92.62361485	88.33920432
LSM10	95.97491534	48.6492516	102.3677621	101.5474244	32.73677819	28.07989664	80.97270327	85.3990881	50.41462144	48.52488154	82.98657636	95.54553245	45.16425129	44.04161429	67.37560511	61.55740825	44.96414971	43.11668611	58.17942308	68.2074198	46.53552529	53.84322226	50.4526509	52.24941726
RNU4-27P	0	0	0	0	0	0	0	0	0	0	0	0	0	0	0	0	0	0	4.669235873	0	0	0	0	1.782985836
OSCP1	2.80678543	2.987988028	3.449380067	4.223743679	13.84240906	9.567494196	13.05341766	17.49766603	8.150817196	6.486080785	10.94083657	9.355938403	22.40179141	20.58567956	14.10701397	15.45614507	3.860405112	5.323527713	15.36426467	13.02905435	11.91474007	11.2161395	12.71812161	10.88945169
SNORA63C	0	0	1.14691373	1.201121724	0	5.043330274	0	0	0	0	0	0	6.632281453	2.09861323	0	3.611291217	1.738179821	0	1.677064048	1.864828971	2.093546059	0.835888718	1.189909831	0.960600896
MRPS15	111.82241	64.75978417	93.01898993	91.51641343	87.1598935	55.44668659	81.06055568	87.14958022	98.44708171	98.90991179	122.0796862	126.0582828	55.0603296	48.60309075	46.17087967	45.80461879	50.67191841	51.43570443	59.84711128	57.64099719	67.58760807	67.9066885	72.3796008	72.67115216
CSF3R	0	0	0	0	0.343307758	0.491289111	0.86330629	1.037450199	0.665126475	0.703887757	0.639839162	0.645818233	0.020189832	0	0.153772697	0.043973623	0.317479512	0.569148629	0.142947785	0.04541494	0.076477471	0.071248585	0.072445898	0.04678781
FTLP18	0	0	0	0	0	0	0	0	0	0	0	0	0	0	0	0	0	0	0	0	0	0	0	0
ENSG00000284705	0	0.158576716	0	0.057514737	4.875137246	3.622436555	1.555996894	2.361939231	0	0	0	0	0	0	0.259158122	0.691694977	0.083231328	0.430412353	0	0.089295819	0.100247751	0.040025852	0.056977865	0
ENSG00000284720	0.605276542	0.28087158	0	0.101870284	61.10822921	29.79908558	20.9204438	22.43863445	0	0.245134349	0	0	0	0	0	0	0	0	0	0	0	0	0	0
ENSG00000234481	0	0	0	0	1.817981772	1.951211327	0.489817204	0.247840784	0	0	0	0	0	0	0	0	0	0	0.278073602	0	0	0	0	0
GRIK3	1.666370087	1.44477483	1.353089419	1.608933272	20.73106376	37.43508827	11.19962814	16.69748482	0.033563637	0.14207844	0	0.040736629	1.446724441	1.186355235	1.175037789	1.464539079	1.196209491	0.773241513	5.482211653	3.208422522	1.608003725	1.489501616	2.924614046	2.101297301
ENSG00000284650	0	0	0	0	0	0	0	0	0	0	0	0	0	0	0	0	0	0	0	0	0.129965083	0	0	0
ENSG00000223944	0	0	0	0	0	0	0	0	0	0	0	0	0	0	0.147620675	0	0	0	0	0	0	0	0	0.039301464
MIR4255	0	0	0	0	0	0	0	0	0	0	0	0	0	0	0	0	0	0	0	0	0	0	0	0
RNU6-636P	0	0	0	0	0	0	0	0	0	0	0	0	0	0	0	0	0	0	0	0	0	0	0	0
RNA5SP43	0	0	0	0	0	0	0	0	0	0	0	0	0	0	0	0	0	0	0	0	0	0	0	0
RPS29P6	0	0	0	0	0	0	0	0	0	0	0	0	0	0	0	0	0	0	4.476026113	0	0	0	0	0
ZC3H12A-DT	0.33240382	0.863789633	0.897455025	1.029384215	0.350183169	0.563769155	0.440297845	0.222784668	0.559718722	0.48463953	0.122372474	0	0.308912589	0.312791573	0.873891369	1.211065599	0.259070129	0.870820418	0.999844077	0.416920169	0.156018164	0.218026433	0.266028368	0.286348967
ZC3H12A	14.29635387	9.951086527	11.67915127	9.925283423	4.902677653	7.086115619	11.03411897	11.29098788	4.616259623	9.649934517	2.946797269	3.942721882	6.227821714	4.99226887	7.679665923	7.460336482	3.627065625	4.126444413	6.15918184	6.693113104	6.902403069	7.884018012	6.555090457	6.815262907
MIR6732	0	0	0	0	0	0	0	0	0	0	0	0	0	0	0	0	0	0	0	0	0	0	0	0
MEAF6	20.61952286	21.21579072	29.41461884	29.55223163	29.80329737	21.39650135	22.25730668	24.59164502	42.86984847	32.6958302	38.47900587	37.56865234	62.42753918	54.84994538	47.6506313	46.57797057	33.40626181	28.19911759	40.58406452	40.7222527	35.37923587	37.5562415	43.12947056	39.00917666
MIR5581	26.85158061	7.12009455	9.86345808	5.164823411	16.83797403	21.68632018	3.175648206	3.213668833	8.807937342	27.96370087	0	17.81718324	71.29702562	72.1922951	69.81719814	69.87848505	97.16425199	150.7390144	140.6218204	140.3283801	42.76067825	39.53753635	30.69967364	26.84879504
SNIP1	11.55209659	11.3189331	11.30726962	10.21583644	11.87315692	13.0466844	14.26209268	13.79213591	15.24983905	10.66122209	12.29913988	10.05838886	17.58111335	15.29257038	25.07135016	25.45998202	14.23465311	12.36995168	16.53395095	18.84788316	13.60255739	14.2000214	13.58345126	12.2443855
FTH1P1	1.297874466	2.007545456	0.278105021	0	0	0.407637597	0.358155813	0	0	0.350422317	0	0.401891351	0.402050896	0	0	0.875670239	0.842951868	3.051397053	2.846595554	9.043719446	1.015291134	0.810749207	0.577061535	1.164638304
ENSG00000237749	0.909709112	1.688559972	0	0.612429653	0	0	2.259354455	0	0	0	0.837259891	0.84508379	0	1.0700439	0.919857683	0.920665152	0	0	3.420415212	0.950841649	1.067460243	1.704816515	0.606712918	0.979585103
DNALI1	10.07192527	12.94272124	6.04291754	6.745797184	29.56470126	25.06385748	20.56759588	22.37163537	21.74311283	16.35817929	4.658667358	4.606237679	70.70501711	62.69842506	52.6971521	50.65249253	30.59446134	35.44167546	45.05491276	40.75965387	33.63721501	33.73306206	33.31079938	33.48220124
GNL2	64.67767435	54.93387721	97.39027819	96.46635548	50.76882094	54.26296923	60.10910247	56.43352333	65.13612964	64.16356397	148.90901	135.4564765	40.56747412	39.00418937	36.4858741	36.27471963	38.8209624	39.98938932	42.34973376	40.14265823	44.78410855	46.53167193	50.24020021	50.67098688
ENSG00000284748	0	0	0	0	0	0	0.143694489	0	0	0	0	0	0.322610976	0	0	0	0.169098942	0	0	0	0	0	0	0
RSPO1	0.075263703	0.139701005	0.241909534	0.202674562	0	0	0.186925009	0.126108653	0	0	0.277078813	0.069917004	0.629502842	0.885288118	1.293756669	1.904253462	2.566344634	2.502584633	7.216091804	2.517336165	3.709232357	3.561410759	3.312914422	1.782985836
C1orf109	29.31994719	23.17275876	32.46749368	27.37600525	15.0075123	17.62044021	21.39970905	18.01043303	29.33996684	30.33649295	42.28906809	46.82273949	31.05103412	28.88179261	22.89002595	22.85769336	18.97561873	23.54032982	19.52573624	17.59688377	28.69048671	27.25471323	28.74423641	28.14151997
CDCA8	88.58056162	90.28848076	83.87628941	77.47235117	66.76403667	66.06846505	56.38557414	38.46785635	147.7507694	175.886952	154.0718275	161.2877186	100.2781109	99.12938277	70.99726162	62.83061346	175.2050583	170.2187476	108.0807137	88.08642882	111.1250071	110.9220159	123.8960229	115.5224387
EPHA10	2.202183465	1.205315319	0.798562602	0.988361693	0.024786027	0.239422082	0.303852503	0.118265536	0.021609267	0	0	0.026227453	2.545072922	3.951890541	1.998365992	1.800108177	0.742649695	1.251701637	2.468073771	1.888619723	0.612886122	0.608459722	0.73435186	0.74484277
ACTN4P2	0	0	0	0	0	0	0	0	0	0	0	0	0.339150756	0	0.123004225	0	0	0	0	0	0	0.056992413	0	0
ENSG00000227416	0.536495117	0	0	0	0	0	0	0	0	0	0	0	0	0	0	0.542956372	0	0	0	0	0	0	0	0
MANEAL	11.38008462	11.63930693	8.858201505	10.11075421	7.068211095	10.35808095	6.47306698	4.21571088	0.118505716	0.627059107	9.048771467	8.054589397	20.72002359	17.66562216	9.471780441	12.22227118	1.357569305	1.326069624	2.037522819	3.398467328	3.679021656	4.352356996	2.942955596	3.751287051
ENSG00000233728	0	0	0	0	0	0	0	0	0	0	0	0	0	0	0	0	0	0	0	0	0	0	0	0
YRDC	39.23120544	29.93676117	55.64207277	53.66050297	40.67354765	24.87824609	37.11796605	32.44970802	39.55945884	41.05781477	42.18195072	40.37790228	29.0512231	31.34973854	21.7863912	25.46077558	23.41745834	20.32943751	24.58423433	29.41949341	23.23632209	20.01383555	24.33713305	28.02896186
C1orf122	77.78481827	37.53129175	49.14044669	47.57378803	39.48735101	35.96565874	65.24953553	68.01857565	23.60890421	44.37091039	53.45515987	62.10059027	59.34494692	52.54246489	50.48785881	58.15376688	50.75469495	53.7406961	58.95808488	59.62855415	56.8945305	56.54893956	50.63863693	54.71033296
MTF1	7.231099977	7.138810532	7.444818153	7.660928454	7.789855052	12.35107733	6.344141366	6.8062682	6.945801133	7.840617092	8.087014586	10.30359076	14.75203196	15.58789699	15.41006293	16.85224031	10.41276105	10.15986502	9.586281987	10.17777854	7.60610519	7.072566499	8.876736276	7.724486513
ENSG00000235673	0	0	0	0	0	0	0.275743694	0	0	0	0	0	0	0	0	0	0	0	0	0	0	0	0	0
ENSG00000230955	0	0	0	0	0	0	0	0	0	0	0	0	0	0	0	0	0	0	0	0	0	0	0	0
INPP5B	11.46916017	11.8880862	9.17864912	9.716577078	8.371848229	8.281114424	10.54044937	9.565433099	8.995340264	7.014410968	13.68690215	13.7669165	10.99395345	13.5815292	14.30744374	13.61574065	10.64630274	8.647789094	9.835896128	10.37141443	8.83087267	8.235141949	8.697667896	8.076147151
SNORA63	0.548644589	0	0	0	0	0	0	0	0.839850998	0	0	0	0	0	0.277382591	0	2.405276248	0	0.773568279	0	0	0	0	0.147696681
RNU6-584P	4.845398005	2.24845091	0	0	2.126901982	0	0	0	0	0	0	0	0	0	0	2.451876668	4.720530461	0	0	2.532241445	0	0	1.615772297	0
SF3A3	176.6069181	126.6586927	217.0644685	216.8191276	103.985516	104.811645	103.0495396	88.04165153	138.7917399	109.9206595	262.7435066	236.5924271	162.2584081	153.5754814	151.6232081	146.7316588	84.12763551	84.3890733	131.5603772	149.1317233	132.8490458	143.9943893	147.9008417	144.9204843
RNU6-510P	4.262155653	9.889020208	2.739849467	1.43467317	16.83797403	14.05594826	7.056996014	8.926857868	66.87507982	39.70155061	11.76815292	9.898435135	17.82425641	50.13353827	53.87129486	53.91858414	20.76159231	12.88367645	6.009479504	13.36460763	16.25405898	23.96214324	32.6894673	26.38984128
FHL3	69.5981944	50.09647363	84.31189466	90.61636284	28.2313337	30.08381741	75.2077165	71.39348125	135.8110099	161.679681	93.75764945	105.942892	46.00152402	49.57816673	140.5169823	153.7745105	49.79052526	48.60309078	64.55692353	52.21800285	36.04942147	35.35133557	34.77458042	33.63828766
UTP11	57.04556865	37.59056129	71.6347865	68.46713555	35.37916814	30.14661486	37.70201686	31.93708157	62.10624851	49.12877349	77.8765612	73.22909741	33.59247614	34.11037901	29.32281022	34.86001522	35.74604588	31.14031467	34.29722464	39.13327876	34.74692017	34.7631803	33.09680876	37.89728219
POU3F1	59.61555455	49.63654447	36.67609623	33.02699895	0	0.146282092	2.76329591	0.91044918	0.178238192	0.251500401	0.500096886	1.081650247	3.895486729	5.021808049	267.3382539	272.6792823	154.6511055	159.6359208	76.9051232	90.05897483	31.51545861	27.53019931	15.32395177	14.7948737
MIR3659HG	7.402691397	13.74053334	2.595646863	2.491800768	0.295403053	0.634102929	0	0.281900775	0.257542028	2.180405526	1.548441174	1.875492973	2.188943769	1.187373275	34.36421546	44.95107225	31.14238846	24.07213231	28.14966715	45.36932589	10.46313918	8.828158036	6.95679739	6.159642587
ENSG00000223589	0.676930604	1.88473091	0	0	0	0	0.560408507	0	0	0	0	1.257683523	0	0	0	0.685083187	0.659485873	13.64153977	0.63629783	2.830152203	1.985790012	1.268584054	0.451465789	0.728926562
MIR3659	2.324812174	2.157604409	0	0	0	0	0	0	0	0	0	0	0	0	4.701494825	0	22.64900979	7.027459879	0	9.719714637	0	0	1.550488568	0
LINC02786	0	0.27349915	0	0	0	0	0	0	0	0	0	0	0	0	0	0.14912182	0.287100124	0	0	0	0	0	0	0
ENSG00000286552	0	0	0	0	0	0	0	0	0	0	0	0	0	0	0.450578884	0	0	0	0	0	0	0	0	0
ENSG00000287987	0	0	0	0.125461297	0	0	0.154282504	0	0	0	0	0	0	0	0	0	0	0.37555656	0	0	0	0	0	0
LINC01343	0	0.166034074	0	0.060219472	0	0	0.074053203	0.07493981	0	0	0	0	0	0.105216132	0	0.090527899	0.871454321	0.630914587	0.08408133	0	0	0.12572442	0	0
ENSG00000275350	0	0	0	0	0	0	0	0	0	0	0	0	0	0	0.795637586	0	0	0	0.739628247	0	0.692480619	0.552972536	1.574342238	0.635474439
RNU6-753P	0	0	0	0	0	0	0	0	0	0	0	0	0	0	0	0	0	0	0	0	0	0	0	2.316215244
LINC01685	0	0	0	0	0	0	0	0.052496632	0	0	0	0	0	0	0.696968127	1.331743521	0.061046882	0	0	0	0.110291631	0	0.167164027	0
HSPA5P1	0.821987162	0.217962078	0.377428243	0.632427356	0.206179274	0.442577963	0.777709765	0.983776173	0	0.095114629	0	0.218169591	0.1091281	0.414369041	0.474946926	0.118840961	0	0	0	0	0	0	0.234946482	0.063223222
ENSG00000284632	0	0	0	0	0	0	0	0	0	0	0	0	0	0	0	0	0	0	0	0	0	0	0	0
RRAGC	6.748135416	7.056074935	11.94373002	11.96308785	15.36349937	12.54720636	19.40398024	19.56091623	16.42449614	12.68095895	13.5807613	13.54050204	13.21141132	14.60496979	12.96449145	14.20516506	11.00088437	9.609872814	10.9946693	5.971753916	11.19122315	10.62277968	10.20122072	9.955062334
ENSG00000273637	0	0	0	0	0	0	0	0	0	0	0	0	0	0	0	0	0	0	0	0	0	0	0	0
RRAGC-DT	0.219301005	0.407056382	0	0.516728402	0.481314169	0.20663478	1.270864456	0.459314269	3.189153111	3.730269768	1.81652289	1.833497656	2.241831201	2.321572139	2.550096169	2.441363619	2.029670672	2.762103097	1.958305851	1.833733681	1.801307376	1.695273116	0.950680699	1.534947787
MYCBP	24.06972864	20.95202724	33.2931726	31.57005295	27.47024685	21.03721647	24.59896267	22.80742972	18.48618656	15.52978699	33.38200175	21.35748904	18.82056356	19.72075858	19.72237236	23.26762875	16.41461052	16.47512321	29.56845956	23.3362532	21.96184929	23.99238756	26.12738182	23.8182603
ENSG00000274944	0	0	0	0	0	0.066706614	0.058609318	0	0	0.057343793	0	0	0	0.166546359	0.143170713	0	0	0.142667595	0.066546066	0.073996597	0.083072114	0	0.047215739	0
GJA9	0	0	0	0	0	0.177829604	0	0.079057044	0	0.07643488	0	0	0.087696218	0	0.095417792	0.095501551	0.09193325	0.380329932	0	0	0.442915033	0.265263578	0.188804881	0.152420068
RHBDL2	0.081442465	1.360527621	0.837660983	0.27414137	0.071498828	0	0.53938823	0.341153804	1.558375326	1.187418296	0.37478194	0.302627316	1.135302956	1.053762269	0.658808192	0.659386507	0.15868733	0.410308167	0.153107758	0.255374668	1.672392154	1.030219534	0.923380134	1.140076223
RNU6-605P	0	0	0	0	0	0	0	0	3.262199015	0	0	0	0	0	0	0	0	0	0	0	0	0	0	2.294768807
EIF1P2	0	0	0	0	0	0	0	0	0	0	0	0.610874854	0	0	0	0	0	0	0	0	0.385810631	0	0	0
AKIRIN1	450.294842	505.3995685	572.7630847	544.0357517	230.3194305	208.0692699	331.8127066	312.8305754	281.8015667	263.8242016	377.8680351	393.8870153	331.5789127	340.0128185	296.4460397	303.9852747	253.5880203	237.6865755	273.8069099	323.0774567	274.1867739	270.6171065	281.9276205	273.6511802
NDUFS5	868.9664279	898.8469725	869.3522359	800.7361259	653.3625542	391.3826762	474.9564361	469.3833091	665.7386217	696.0308026	571.7003048	660.9264616	552.2917405	547.3704127	328.2767285	351.5176833	489.3674005	520.5193367	694.4238688	610.1870124	692.6638488	813.8383394	802.505155	804.3332169
MACF1	21.58623335	24.83099302	20.01888	22.93005074	18.17765385	23.95933833	15.9185143	16.56264616	19.53713901	15.66460697	19.70802513	18.83183841	31.13214886	32.8173532	53.1710665	50.30337337	65.51088001	68.33662784	24.15610992	23.82007008	19.02675697	18.41597645	21.73507139	17.67465903
RNU6-608P	0	0	0	0	0	0	0	0	0	0	0	0	0	0	0	0	6.468034526	8.919468308	6.240613331	6.939315498	1.298401162	1.036823506	11.80756679	0
RNA5SP44	0	0	0	0	0	0	0	0	0	0	0	0	0	0	0	0	0	0	0	1.808743889	1.015291134	1.621498415	1.154123069	0
ENSG00000287422	0	0	0	0.15965451	0	0	0.098165323	0	0	0	0.109132794	0	0	0	0.119899018	0	0.924163614	0.477910718	0.111458662	0.247875257	0.06956915	0	0.158164212	0
ENSG00000226438	0	0	0	0	0	0	0	0	0	0	0	0	0	1.940653094	0	0.8348684	0	0	0	0.431116375	0	0.386486181	0	0.222074401
HSPE1P8	0	0	0	0	0	0	0	0	0	0	0	0	0.74267735	0	0	0	0.778559711	0.805229778	6.009479504	2.50586393	0	1.497633952	3.197882671	0.430269151
BMP8A	2.041841778	2.804579471	0.866290232	0.659807107	3.083177643	3.578473699	1.825603298	2.155370509	1.218983521	1.356176645	0.751691812	0.417293859	7.4383696	7.013002408	3.014345555	3.347620824	6.803142064	7.694544875	6.64070943	7.085423631	3.042810955	2.831580447	2.723533857	2.330599122
OXCT2P1	2.099146367	5.427042751	6.457834117	4.441411663	4.343868218	7.487784817	18.49530617	16.20442786	0.688568392	0.121449298	9.245858254	7.800095856	0.418028163	0	1.819340668	4.097109873	7.157677295	4.079131435	6.62412985	4.388118725	3.254884475	4.285086853	2.499973424	1.856744533
PPIEL	2.91798929	2.911227248	0.703416186	0.810328871	6.980687806	3.539922311	2.989437456	2.902997202	4.048021916	4.07711645	1.309230325	1.016511247	18.7790264	17.20430487	10.65883268	8.896310035	18.44261128	16.68548398	14.84560483	18.87141901	7.875183717	8.954474447	8.343889112	8.208798971
PABPC4	112.4571885	95.6784362	115.8961125	111.9631565	49.14708635	57.77249204	56.54594928	51.83659713	102.6706809	118.3979937	141.5408464	145.7145226	89.33293857	82.52856784	98.82954886	96.7398273	73.5268336	71.03452754	52.72712871	49.8265457	75.99425478	77.30904827	78.5719212	76.04632428
PABPC4-AS1	2.45195034	2.73071808	1.05079454	1.98082716	0.861032763	1.694243764	0.947281425	0.54778446	3.002705912	2.118462187	1.654896504	2.429615897	2.278669143	1.538188106	1.652869274	1.654320195	3.981271252	4.941182728	2.304771969	0.512563077	0.959046312	1.608254642	2.289393276	2.02422078
SNORA55	0	0	0	0	0	0	0	0	0	0	0	0	0	0	0	0	0	0	0	0	0	0	0	0
HEYL	4.008119886	5.134431684	4.100701851	5.966720203	1.883275977	5.10641829	4.29962671	2.837676673	12.74634052	14.03786471	3.896739377	2.989196306	4.616731608	4.116926321	4.851984173	3.770730123	24.14394443	20.02231395	7.375873298	7.080586822	9.174476493	8.595691559	5.421575919	5.045451946
ENSG00000225903	0	0	0	0	0.66465687	0	0	0	0	0	0	0	0	0	0	0	0	0	1.423297777	0	0.444189871	0	0	0
NT5C1A	0	0	0	0.017086976	0.022282277	0.095660874	0.021012229	0.042527598	0.05827925	0	0	0.023578099	0.023587459	0.05970911	0.256643134	0.333928946	0.197816671	0.102296505	0.286291922	0.291816532	0.119129882	0.023782454	0.084637389	0.04099609
HPCAL4	0.967450211	1.705949514	2.269963556	2.377251633	0	0	0.040046005	0.040525458	0.259165874	0	0.267120747	0.314553046	0.944033757	1.991433109	0.7336822	0.734326241	1.131022431	0.584883168	4.865177606	4.954848224	0.255423179	0.294616515	0.258088891	0.364616481
PPIE	11.40023187	15.36158479	8.339250561	8.064813255	16.18407212	12.94472905	12.7779588	14.31764	15.97844081	14.96559084	18.37583749	17.06759301	21.59292335	18.56887849	16.56934584	17.58897502	18.86684505	21.34770984	20.80952449	18.27361399	15.81705665	15.77120026	16.28263884	16.69834195
ENSG00000225333	0	0	0	0	0	0	0	0	0.310138639	0	0	0	0	0	0	0	0	0	0	0	0	0	0	0
RNU7-121P	0	0	0	0	0	0	0	0	0	0	0	0	0	0	3.753612803	0	0	0	0	0	0	0	0	0
ENSG00000289711	0	0	0	0	0	0	0	0	0	0	0	0	0	0	0	0	0	0	0	0	0	0	0	0
BMP8B	1.430727757	1.062260273	0.797088407	0.706337226	0.711758537	1.527838554	0.868598349	0.79908881	0.803044432	0.463550781	0.395035386	0.531635803	2.348990276	2.243855007	0.916236196	1.254897507	1.765552732	1.057176932	5.289736621	3.888087258	1.482964609	1.474669818	1.399487816	1.771717483
OXCT2	5.419893443	5.497991958	6.968160418	5.430701506	3.651608825	6.413260074	22.22605919	19.00746078	0.482362395	0.612567379	6.960353315	7.493755055	0.234272811	0.148259095	1.911752414	3.444175057	3.56107925	4.19107547	4.620651272	3.820550482	3.105923479	2.775461826	3.026254795	1.357256468
BMP8B-AS1	0.188962566	0.350743574	0	0.127212399	0	0.178048606	0	0	0	0	0	0	0	0	0	0	0	0.190399159	0.177620084	0	0	0	0	0
ENSG00000261798	0	0.535793068	0.247411156	0.259104853	0	0	0.31862691	0.322441689	0	0	0	0	0	0	0.194585279	0	0	0.193901485	0.180887343	0.20113958	0	0.090158566	0	0
ENSG00000229213	0	0	0	0	0	0	0	0	0	0	0	0	0	0	0	0	0	0	0	0	0	0	0	0
ENSG00000284719	0	0	0.169669577	0.059229626	0	0.082898777	0.36417984	0	0.202016912	0	0.242920588	0.245190595	0	0	0.533770628	0.089039864	0	0	0	0.091958309	0.206473579	0	0.058676746	0.047369081
LINC02811	0	0	0	0.460459739	0	0.322233584	0	0	0	0	0	0	0	0	0	0	0	0	0	0.357448644	0	0	0	0
TRIT1	14.02146782	14.54971104	22.35244097	19.54300241	19.54679244	16.36515513	17.90768099	17.35469714	19.68404794	17.92051038	26.16626195	24.97078368	23.769313	22.79146007	15.7096711	15.86607778	18.25926906	18.17479904	41.26147445	38.84798696	20.42144744	20.73075671	22.48552554	22.24938708
MYCL	16.04685188	25.52433657	10.57842729	13.34305554	27.41699741	32.76720311	37.63359518	44.36805281	1.844047715	2.467006331	8.158446918	7.305643376	68.3116475	57.26689812	55.48051759	54.88513573	15.36759694	18.2758373	30.08181879	21.71385786	19.49627689	18.76316746	18.22092026	15.90882582
MYCL-AS1	0	0.272105524	1.319316049	0.394763573	0	0	0	0.491261478	0	0	0.539685994	0.544729169	0	1.379470607	0.296463686	0	0	0	0	0	0.172017479	0.961538232	0.195539323	0.157856708
MFSD2A	24.06676661	8.47587996	13.47702346	13.49530849	2.975114952	4.492050349	4.707599288	3.127853368	2.286063098	2.23318799	2.220295385	2.5611923	9.928560094	8.98575173	0.580793596	0.232521371	2.68600186	1.562632082	7.774679747	7.744601674	4.953820054	5.408973936	5.40136509	5.93764986
ENSG00000228477	2.857113996	1.47312301	1.836643918	0.213716831	0	0.299121658	1.839685857	0.7978764	0.242977582	0.257137479	0.876524493	1.769430612	2.95022175	2.240450538	0.962995836	0.321280391	1.546380668	1.27948235	3.28241915	5.308975167	0.93126704	0.892383265	0.211721887	1.196444978
CAP1	213.259763	215.6190143	250.7501037	247.3671454	241.841693	232.4427816	230.5050995	231.3437112	299.8486063	262.3827063	254.9807606	243.7413091	171.0455649	176.742411	158.2205863	161.2298554	108.173666	112.4264603	106.2987743	121.2906472	112.2684658	115.0107483	126.6140185	117.19205
PPT1	183.1285988	174.8350619	227.8072702	224.7892894	189.3523058	170.8151435	166.1282158	145.4728383	257.5511927	182.3335023	208.9370637	184.132029	146.3999423	149.892143	132.3738494	139.4668459	129.2686189	128.4699694	137.5550611	152.1710395	120.256899	123.0191704	132.7861032	129.5401075
OAZ1P1	0	0	0	0	0	0	0	0.562978482	0	0	0	0.312125838	0	0	0	0	0	0	0	0	0	0	0	0
RLF	16.212879	35.02921998	23.64570984	24.48981576	32.13048574	38.8001396	21.43256796	22.9886644	36.35111496	27.43122988	51.73304194	39.83135381	34.80191784	41.70286623	40.25617223	39.35710567	33.53303651	37.84476589	66.68670805	72.3001254	18.80764917	18.60026764	20.27104574	18.41264753
RNU6-1237P	0	0	0	0	0	0	0	0	0	0	0	0	0	0	0	0	0	0	0	0	0	0	0	0
TMCO2	0	0	0	0	0	0	0	0	0	0	0	0	0	0	0	0.27532894	0.795124812	0	0	0	0	0	0	0
ZMPSTE24-DT	9.268043165	13.94478554	8.665881412	6.239383987	23.91629258	9.129689397	19.18176769	17.17616777	25.7950575	12.05675124	25.20208465	23.6113008	36.80127131	35.84287989	39.47362433	43.06117749	32.97026995	40.89132695	45.14259405	31.70323029	27.35277322	24.80279195	20.22919313	20.41350165
ZMPSTE24	51.04413563	29.26284508	106.420876	104.1311612	75.45689803	75.21734621	68.88203618	70.04231971	51.50738097	31.05532833	79.79053458	59.9103894	53.60571991	62.93491663	47.38959496	44.18803588	18.95488984	19.54654243	42.22473664	48.74659221	39.85207026	42.81550035	44.91983575	43.50361312
ENSG00000231296	0.735323978	0.682437177	0.472689684	0	0	0.69285368	0	0	0	0.595605982	0	0	0.683358073	0	0.743527137	0	5.014621017	2.222742901	2.073558423	2.305715054	0	0.689007314	0.490410122	0.791805211
COL9A2	5.405808807	3.648731726	0.912633132	1.543932977	189.4002431	241.9709699	37.11326943	56.72525769	52.40879443	68.598972	26.23334871	36.47133025	25.47409741	22.47980719	21.80924734	21.82839193	63.41077929	63.767321	18.83683113	16.3799675	18.06856905	16.55178649	13.87494147	17.05152053
ENSG00000227311	0.479492511	0	0.308233065	0	0	0	0	0	0	0	0	0	0	0	0	0	0	0	0	0	0.562640503	0.449290186	0	0
SMAP2	9.267614208	7.889246668	8.874647092	8.648676803	20.64884568	19.57249113	11.05876937	15.63551179	23.33455214	20.29393824	20.00030432	23.45277661	38.90548607	40.74724793	26.1741787	29.49605589	20.23693113	19.06254599	44.93842379	43.42291286	27.48673073	30.81274765	28.64507177	29.00929343
ENSG00000213172	0	0	0	0	0	0	0	0	0	0	0	0	0	0	0	0	0	0	0	0	0	0	0	0
ENSG00000290111	0	0	0	0	0	0	0	0	0	0	0	0	0	1.340203498	0	1.153110314	0	2.296100753	0	3.57271689	0	0	0	0
ENSG00000284677	0	0	0	0	0	0	0	0	0	0.277005457	0	0.317691232	1.271269402	0	1.383203529	2.076626599	0	0	0.321458042	0	0.200644459	0.961334127	0.228080785	0.368254132
ZFP69B	7.175569922	8.074620085	7.668588803	7.910271241	15.51245931	10.98683407	6.979990602	4.433510393	23.06677277	18.52622427	13.45586932	12.16512278	14.0871364	17.93553707	17.77626765	15.250176	16.07850204	17.08116417	13.99557658	17.4375317	13.05080388	11.6822452	10.28905664	11.15547393
ENSG00000260920	6.672562178	5.407666747	6.826689034	6.453393074	10.97321623	7.349794098	8.324892399	5.353927659	26.97408332	13.2453626	11.071386	9.166864388	16.15755379	16.24989901	20.5260852	15.31296596	11.44473239	13.73066375	15.4592572	9.7246757	16.65176957	15.58664524	18.80339341	15.63516223
ENSG00000279667	0.916045394	1.275240815	0.441647377	0.616695333	1.407353053	0	2.085500315	0.575582477	11.56863412	2.225966238	1.686183105	0.638227459	5.533500496	7.811852828	2.547227793	2.781233236	6.023960514	2.999781381	3.659503937	3.829857708	2.14979058	2.575036288	1.680081642	1.849515158
ZFP69	5.004976982	6.395294506	6.807744467	6.885346054	10.06139261	9.841884984	8.106760312	6.380748076	11.49223467	6.521632097	10.28090762	9.366234368	12.60561972	12.88335553	12.17528616	8.73572825	9.963993938	9.282094029	11.04547257	11.82723549	8.511422679	9.141561422	8.417496397	7.303049295
EXO5-DT	1.521695241	4.236750476	0	0	2.003858066	5.018322024	1.57470159	1.274843834	2.329371859	2.77325959	1.050380591	0.706797352	3.88892867	5.817147746	1.538671033	2.310032564	7.041783043	3.833159934	13.94596566	20.67648386	1.785569862	2.317000627	2.537163111	2.253045738
EXO5	5.186119466	5.228041452	5.575497866	5.778823397	3.846436957	6.487360737	5.625856962	6.067766327	2.805947405	5.28710221	8.311772341	8.6386343	7.395612215	12.30550485	8.046789219	8.053852848	5.662252447	8.55908575	14.96066226	16.82258303	10.4921306	10.34728913	9.660736461	10.30238863
ENSG00000227278	0	0	0	0	0	0	0	0	0	0	0	0	0	0	0.538712949	0.539185841	1.038079615	0	0	1.113717302	0	0	0	0.573692202
ENSG00000238186	2.107659389	11.3452056	3.5226636	4.256722592	5.550980449	2.383112107	3.489723304	1.059451264	1.613175337	1.707185645	2.327766511	2.741105114	9.010063678	7.933219242	3.836109788	5.119302934	3.28535087	4.672102447	5.943441267	11.45537796	5.935548167	6.122195938	3.654723053	5.446923761
ZNF684	5.046964062	5.510553666	5.963877427	6.245755495	10.88142533	5.454798368	4.669769694	3.295539145	7.952990828	6.492700621	4.713333094	3.723165025	7.863135364	6.198387156	5.328411339	3.004557027	7.809197441	6.880157431	7.464854901	5.895770149	4.920609626	5.702696456	6.781449998	6.953127285
ENSG00000286838	0	0	0	0.645602926	0	0	0	0.267805736	0	0	0	0	0	0	0	0	0	0.644183822	0	0	0	0	0	0
ENSG00000236505	0	0	0	0	0	0	3.024426863	0	0	0	0	0	0	0	0	0	0	0	0	0	1.071696197	0	0	0
GTF2F2P2	0	0	0	0	0	0	0	0	0	0	0	0	0	0	0	0	0	0	0	0	0	0.598222716	0	0
RIMS3	22.89198575	31.36804294	10.23169022	11.03546096	13.41656451	22.16730896	18.32155213	15.30023348	18.27352753	12.43002362	31.54494001	34.19603209	52.44883825	54.41274206	22.4099837	20.15139303	55.9095752	59.70969045	54.06296315	56.70246393	22.24828903	21.76200982	23.51428371	20.84354408
ENSG00000287743	1.101226819	0.127752893	0.265463884	0.463351383	0.241693407	0.259405744	0	0	0.526790511	0.22299602	0.253381283	0.511498084	0.127925285	0.323829075	0	0.417933523	0.134105979	0	0.517562828	0.28775471	0.080761795	0.064491414	0	0.074113347
ENSG00000237899	1.954619153	0.907018414	1.884737213	2.631757152	0	0.460431426	4.854494073	0.409384565	0.374010078	0.791612197	1.798953312	0.907881949	3.632969459	2.873897098	2.964636864	0.49453988	1.904247957	2.461849002	10.56443531	7.66124004	5.733915957	5.036628834	6.517977419	7.892835387
NFYC-AS1	7.73977292	5.670871765	1.833032033	1.096953645	3.456999977	3.838286757	4.159256058	1.82013102	5.404280139	3.51952184	1.37468689	2.648926358	10.34753292	8.305308286	4.530909614	2.473574692	13.09633893	9.987699616	16.97545007	21.00490544	8.683584405	7.824806067	8.512593871	6.652798771
NFYC	30.0087066	27.88604643	26.84869516	27.7296696	16.89981634	15.06095024	17.52703334	19.24982266	15.1749438	20.13635444	26.87618229	27.30580003	61.95342544	55.86165072	46.97217171	49.50212102	33.46532989	33.64381752	46.1576182	40.36156126	40.41994347	41.94375156	46.25451663	41.25067213
MIR30E	0	0	0	0	0	0	0	0	0	0	0	0	0	0	0	0	0	0	0	0	1.467757835	1.172061354	0	0
MIR30C1	0	0	0	0	0	0	0	0	0	0	0	0	0	0	0	0	0	0	0	0	0	0	0	0
KCNQ4	6.108960847	6.929493107	1.980299546	2.179349261	0.825091286	0.93475518	2.982573406	1.705985723	0.479561017	1.733986291	0.336385496	0.873074315	5.87132947	6.203001763	2.639791218	3.170530175	6.968886564	4.734926461	6.822013484	5.075397724	7.903516326	9.002111889	7.939570769	7.618340907
RN7SL326P	0	0	0	0	0	0	0	0	0	0	0	0	0	0	0	0	0	0	0	0	0	0	0	0
CITED4	61.66786126	54.46057052	25.63746165	25.42985573	7.55780819	13.40909874	37.38053079	25.61122337	1.61366791	4.411576218	5.012694144	3.101005938	41.14545906	38.23160666	25.58187413	27.91583245	32.17888322	32.3960536	30.7171563	40.76715425	39.17008695	33.17202043	35.7381697	33.58070078
ENSG00000229528	0	0	0	0	0	0	0	0.409384565	0	0	0	0	0	0	0	0	0	0	0	0	0	0	0	0
ENSG00000228940	0	0	0	0	0	0	0.206882619	0.418719066	0	0	0	0	0	0	0	0	0	0	0	0	0	0.117078876	0	0
ENSG00000286668	0	0	0	0	0	0	0	0	0	0	0	0	0	0	0	0	0	0	0	0	0.099729484	0	0	0
UBE2V1P8	0	0	0	0	0	0	0	0	0	0	0	0	0	0	0	0	0	0	0	0	0	0	0	0
CTPS1	48.02142759	31.63494091	50.74014248	52.65891205	20.49619919	29.23427674	26.57792879	22.3650711	27.54782209	32.06853581	47.84613302	46.88073704	30.55075759	31.08379992	22.03073766	19.51782406	26.96402686	28.13981112	26.59488671	27.84237374	43.08025128	43.64404413	45.77481025	45.00533284
SLFNL1-AS1	1.582325286	2.314030729	0.863052582	0.710163219	1.515417662	0.993956341	0.992390064	1.044442371	1.541389035	1.670054357	1.632831218	2.227147905	2.941002307	2.650810836	1.696945788	1.989595755	7.334032482	7.10212664	10.45649434	12.8801406	2.363090114	2.51602504	2.558306137	1.807130435
SLFNL1	0.426412979	0.69255204	0.034263981	0.17941721	0.421144325	0.803569066	0.617773157	0.893099259	1.060705747	0.690781556	0.981133638	2.079634172	2.67487683	1.755486565	1.778576145	1.941968088	2.129048882	2.685342474	2.755620523	3.62125774	1.845064735	2.022742291	1.386391005	1.348801119
SCMH1	16.60406922	15.59551349	7.36222914	6.464446512	14.75243618	15.12670312	10.88911966	11.43848229	34.4125844	35.08121824	44.64840286	54.17167056	68.8801773	65.29778974	35.09570876	30.21690249	50.38002034	49.48541174	43.34346886	34.60509875	45.18729466	44.75328578	43.79473217	44.24086877
RPL23AP17	0	0	0	0	0	0	0	0	0	0	0	0.428469336	0	0.542527268	0.932761498	0	1.797396368	0.464741836	1.734198494	0.964180109	0.270608659	0.648274416	0.30761196	0.248331695
ENSG00000287400	0	0.09628255	0	0	0	0.146628264	0	0	0	0.294111496	0.143222956	0.289122649	0.144618713	0.427101137	0.367155275	0.367477571	0.606423792	0.156799308	0.243792272	0	0.243468507	0.048604753	0.03459508	0.083784662
SCMH1-DT	0	0.189700565	0	0.068803154	0	0	0.507652466	0	0.234669734	0.496690957	0.094061613	0.094940586	0	0	0.103341027	0.103431742	0.398268556	0.308933627	0.09606628	0	0	0.09576345	0.136321819	0
ENSG00000213987	0	0	0	0	0	0	0	0	0	0	0	0	0	0	0	0.744179819	0	0	0	0	0	0	0	0
ENSG00000286640	0	0	0	0	0.147593636	0.158409936	0.139181076	0.140847429	1.286769517	0.953230612	0	0.624707667	0.312477833	0.593252973	14.10963586	14.63245609	12.28406849	10.50269022	19.12147021	15.99067004	12.23095791	10.23948415	11.66094251	11.76718555
FOXO6	5.442576317	10.95838199	3.973056261	3.229308425	0.323936975	1.738382379	2.520153687	3.400435158	2.541769493	2.615175766	0.594303514	0.599857071	1.285918298	1.410570896	4.290702892	4.107753296	19.77136005	18.03198323	11.09887036	14.65553766	5.791025301	4.970103858	4.798746581	5.959960669
FOXO6-AS1	0	1.084278358	0	0.393260666	0	0	0.48360125	0	0	0.473159067	0	0	0	0	0	0	2.845497423	0.588594355	1.647268493	2.442263322	0.34272518	0	0.389589767	0.314511461
RNA5SP45	0	0	0	0	0	0	0	0	0	0	0	0	0	0	0	0	0	0	0	0	0	0	0	0
EDN2	0.558293281	0	0.269166533	0	0	0	0	0	0	0	0	0	0	0	0	0.141254265	0.135976469	0	0.262390858	0.145884134	0	0.130781861	0	0.150294137
HIVEP3	0.220320661	0.20447451	0.657563872	0.667454102	0.096710415	0.118626025	0.338735809	0.197764236	1.168369124	1.810072033	0.347613132	0.204669182	1.243127626	0.87000971	0.811550337	0.716702411	0.751250232	0.428134479	1.227782889	1.019822367	0.341623772	0.46449693	0.514285131	0.542271521
ENSG00000230881	0	0	0	0	0	0	0	0	0	0	0	0	0	0	0	0	0	0	0	0	0	0	0	0
ENSG00000230638	0	0	0.395946132	0	0.450614827	0	0.084986125	0	0	0.166302116	0	0	0	0	0.10380196	0	0	0	0	0	0	0	0	0
ENSG00000284895	0	0	0	0	0	0	0	0	0	0	0	0	0	0	0	0	0	0	0	0	0	0	0	0
ENSG00000287587	0.193734348	0	0	0	0	0.182544783	0.160386273	0	0	0	0	0	0	0	0.195895618	0	0	0	0.728421758	0	0	0	0.516829523	0
HNRNPFP1	0	0	0	0	0	0	0	0	0	0	0	0	0	0	0	0	0	0	0	0	0	0	0	0
ENSG00000228776	0	0	0	0	0	0	0	0	0	0	0	0	0	0	0	0	0	0	0	0	0	0	0	0
GUCA2B	0	0	0	0	0	0	0	0	0	0	0	0	0	0	0	0	0	0	0	0	0	0	0	0
GUCA2A	0	0	0	0	0.676903479	0.726509889	0	0.322981792	0	0	0	0	0	0	0	0	0	0.388452556	0	0	0	0	0	0
FOXJ3	41.58568459	38.53276227	34.24176137	37.05101713	82.18767485	66.41750031	49.70699933	49.23959525	56.81221766	44.33533394	52.68023211	46.16552062	60.9477909	63.79376425	77.85589526	76.47181465	99.56171011	94.69950575	68.17134028	75.45499323	39.78951866	37.52771853	40.55597838	37.71793289
ENSG00000227527	0.348194259	0	1.119151824	0.937638138	2.139772796	1.31233405	2.017809753	2.041968093	0	0.846102901	0.96139222	1.940752184	1.617935529	0.409562945	1.408314637	2.466714046	0	0	4.254820586	0.363937878	1.225722125	1.141917567	2.322214345	1.124818598
RIMKLA	5.300650431	12.75031032	7.551970865	8.039995834	2.203276917	1.753171212	1.683648795	1.250666382	0	0.05257323	0.079649089	0	4.664667215	5.369632779	1.334476746	1.707877995	0.653410519	0.784792474	17.57086393	21.25673633	1.8151741	1.581258183	1.688222324	1.525963014
ENSG00000235002	0	0	0	0	0.508956394	0	0	0	0	0	0	0	0.538768456	0	0	0	0	0	0	0	0	0.271611195	0	0
ZMYND12	0	0.685566188	0.203510139	0.213128889	1.204366781	1.590926744	0.698904695	0.530454278	0.807697143	0.769290258	0.097123683	0.686218887	0.686491306	1.117143494	2.4542191	2.24277577	1.233701221	0.106330205	1.487904141	1.102993752	1.23827346	1.680975661	0.914937545	1.306787189
PPCS	22.39505467	33.4928246	29.70311599	24.93102039	38.55165683	29.36424362	50.9853484	47.01827319	28.60256323	27.64680078	37.87055072	32.45944051	29.83943511	29.51590025	33.48988305	30.92512087	15.31197857	13.38965905	21.62144501	18.54280554	19.59017931	19.21466117	18.44499735	21.39138824
CCDC30	0.127869744	0.305159019	0.317052305	0.325888695	0.857968914	0.456119278	0.741013987	0.619803585	0.265646747	0.355108706	0.176529299	0.169694193	3.598945061	3.56678469	3.611059232	2.726848035	0.943206908	0.874284167	3.073541483	2.873504668	2.09524921	1.874256293	2.174646512	1.858836497
RPS3AP11	0	0	0	0	0	0	0	0	0	0	0	0	0	0	0	0	0	0	0	0	0	0	0	0
TMSB4XP1	8.524311306	3.164486466	2.191879573	1.147738536	0	0	1.411399203	0	1.304879606	0	0	3.167499243	1.584378347	2.005341531	3.447762871	0	0	0	0	0	1.000249784	0.798738108	2.274049899	1.835815045
RNU6-536P	0	0	0	0	0	0	0	0	0	0	0	0	0	0	0	0	2.095562588	6.502042318	0	0	0	0	0	0
ENSG00000236180	0	0	0	0	2.879653515	0	0	0	0	0.885627898	0	0	1.016109629	0	0	0.553273833	0	1.101692048	0	0	0.64149036	0	0.3646042	0.883022676
PPIH	19.15334952	17.65000867	17.21991357	16.93899886	14.83195828	9.44919152	15.63204259	12.98082524	19.50020279	15.87994266	25.27785389	23.87747344	20.23464162	20.2443065	19.64108289	16.91530224	21.03624026	22.25753093	25.09473718	26.44067613	21.33506285	22.8357579	23.1678597	23.85929004
ENSG00000285728	3.57962151	4.368030354	1.576676047	2.23134652	3.840920343	1.936278587	2.963450515	3.332145103	2.790533144	2.630993361	3.111510478	4.249028723	6.838107584	6.471731524	5.831505605	5.903712255	8.653852646	7.14687812	9.782712602	8.799393155	5.444908097	6.397726608	6.852605724	6.103080404
ENSG00000234917	0.765911498	0	0.492352317	0.515622969	0.336199149	0	0.317036427	0.320832163	1.172437583	0.310190803	0	0.355750747	3.914811723	2.252255463	1.936139716	1.162703578	0.37308685	0.771734363	1.439875289	0.40027111	0.224681732	0.717668184	2.298644449	2.4742266
YBX1	1692.649522	1398.07618	1411.317039	1432.245846	663.302105	760.0113033	786.0641316	725.7874641	1070.96216	1262.361353	1263.03651	1366.155485	1274.400207	1240.851588	792.2898146	764.7869149	1352.946438	1357.829445	1631.894958	1697.545298	1560.067049	1677.441782	1700.463513	1683.891212
CLDN19	13.09885149	18.50196696	5.38081486	4.516711201	39.82774534	59.36344168	27.98308553	28.63930303	8.509611868	11.54156079	4.11656654	3.798888598	1.840817152	2.254756579	4.910334128	4.59131264	2.614508126	2.575304564	6.18632704	6.010734135	4.198716471	3.352837366	2.556885645	3.268229867
P3H1	44.56176336	36.84222734	40.82561979	40.62546585	34.58180418	27.08386129	34.30037998	36.67743235	58.37243724	68.33183383	44.89499899	54.00455128	39.80030532	38.3714959	45.95318589	42.92958462	77.08362519	85.68806385	59.34516443	62.14957351	41.55190758	41.06961189	41.83431732	45.32897591
C1orf50	4.101147635	3.235253225	2.68907535	3.699677497	3.816447428	4.018847645	4.379814169	4.226100496	3.735369008	3.687301968	7.209356688	4.686058886	12.50111782	12.976475	9.994027532	10.50086524	9.469239427	10.82669603	10.21568683	11.78809832	8.469684555	8.26207184	9.573134154	6.513839468
ENSG00000283580	0	0	0	0	0	0	0	0	0	0	0	0	0	0	0	0	0	0	0	0	0	0	0	0
C1orf50-AS1	0	0	0	0	0	0	0	0	0	0	0	0	0	0	0	0	0	0	0	0	0	0	0	0
TMEM269	0.313992367	0.874227162	0.605532897	0.176153595	2.067418366	1.134118609	2.252847295	1.4906513	4.005428532	1.69554045	1.444930099	0.777830646	3.696162311	4.247329777	1.693307822	1.906643521	10.04373892	7.434918331	4.47636536	4.922843191	1.412358153	1.471072914	1.745092863	1.155211036
SVBP	35.55261545	35.20578901	39.80375544	35.61552286	42.56161949	23.88220034	45.34628481	48.45443029	35.41402745	46.1583631	35.53929995	34.449188	79.04326566	62.22783752	46.95761294	45.27726427	41.59683993	44.05017534	52.28646912	41.071721	52.49647978	53.63588381	49.80471814	52.20471831
ERMAP	3.540867773	5.265384606	4.681693826	4.252852844	3.39114442	4.018793599	3.93069743	3.944048113	7.268088156	7.104996258	6.517746232	5.980592977	9.124024958	9.749746148	11.92100178	11.27991862	2.508813392	1.98660885	3.025751918	1.89254059	5.594928641	5.843914304	6.198972562	5.762597752
ZNF691-DT	2.068001527	1.298325909	1.251178615	2.129261237	1.067947613	1.260832568	0.906368938	0.866263797	1.024178761	0.689731875	1.903305916	2.14710242	1.695753781	3.362550743	3.198109852	4.001146519	0.177768391	0.245143949	1.772351777	1.780064018	3.354431753	3.505033373	2.312211149	2.947298203
ZNF691	34.02606974	36.19497966	31.90121388	32.41966758	25.30658179	13.42080718	24.61283335	17.42578778	12.89177469	13.91775551	17.16670637	18.16722614	29.83549402	28.45496897	31.4337418	33.17740777	20.81461798	16.40200852	44.84087064	53.87853605	32.56461538	32.0946781	30.98616372	29.57952484
ENSG00000233708	0	0	0.075408701	0.078972835	0	0	0.097114624	0.393109337	0	0	0	0	0.654101153	0.551928862	0.355847085	0.237439637	0	0	0.882125432	0	0.137649053	0.054959044	0.078235662	0.252635098
MKRN8P	0	0.161088112	0	0.116851208	0	0	0	0	0	0	0	0	0	0.20416373	0.175508291	0.351324711	0	0	0	0	0	0	0	0
ATP6V1E1P1	0	0	0.434513572	0	0	0	0.279792794	0.283142628	0	0	0	0.627918352	0	1.192603994	0	0.342038595	0.987776198	0.340537703	0	0	0	0.633360614	0	0.181964046
ENSG00000288955	0.165580148	0.153671105	0	0	0	0	0	0.138719518	0.253465823	0.134118469	0	0	0.461635418	0.194763386	0	0	0	0	0.622564783	0.173066861	0.874319056	0.232725852	0.883443846	0.624045042
SLC2A1	182.3086494	409.4108192	263.4008593	269.4547878	25.93669177	28.23090667	35.89529179	22.85621135	21.99986769	39.37636338	43.65283697	36.59338028	135.8243911	132.2088259	188.1074193	173.1994706	397.2250729	401.8912291	1129.723996	1294.798912	345.873339	350.6501354	373.6968136	358.0005878
ATP6V0CP4	2.092330957	1.456382976	0.336254253	1.056441152	1.37765242	0	0	0	0	0	0	0	0	0	0.528918168	0.529382462	0	5.270594909	11.80043248	10.38794502	1.84136892	0.735202122	0.697719855	0.844892152
SLC2A1-DT	1.288489323	3.537625703	0.621211496	0.650572578	0.282793126	0.101172476	0.444457412	0.314845092	0.986193124	0.695776711	0.345879932	0	0.748394251	0.757791761	0.434287835	0.434669062	3.504335944	4.219426576	9.487323835	11.05455998	0.881955722	0.955802774	0.716110885	0.751540799
ENSG00000283973	0.839221168	0.973577195	0	0.141244031	0	0.197687513	0.173690877	0	0	0	0	0	0	0	0.424291693	0.212332072	4.49676785	0.845601371	4.141446221	4.605124597	0.492374552	0.196590054	0.419776759	0.225920721
RNU6-880P	4.301988883	0	0	1.44808133	0	2.026758895	0	0	0	0	0	0	0	0	2.174990596	0	6.286687764	6.502042318	4.043761909	15.73776225	0	2.015507375	1.434564189	3.474322866
ENSG00000277513	0	0.518453487	0	0	0	0	0	0	0	0	0	0	0	0	0	0	0	0	0	0	0	0	0	0
FAM183A	4.641350996	7.348140282	0.877531858	1.286610814	1.438118778	2.315265499	1.582173484	0.914923511	3.134497275	5.307463984	0.251277287	2.029003074	4.313343187	3.53254113	4.417062753	6.907718965	12.50128619	5.501925884	29.51274632	29.3926246	12.33404093	14.70985662	16.93398368	15.28757013
EBNA1BP2	102.83034	63.52300024	147.0378186	140.9339767	29.16501651	21.68023022	43.82234003	48.62467753	53.47587906	54.39349471	91.48821831	99.54807015	52.25645518	46.98276998	42.41445436	44.02154866	20.96798387	21.55600794	29.40442878	33.5747767	52.86071519	55.26231434	55.08871513	57.06956628
MIR6733	0	0	0	0	0	0	0	0	0	0	0	0	0	0	0	0	0	0	0	0	0	0	0	0
CFAP57	0.577143055	0.26781656	0.45050722	0.249776522	0.542868588	0.504965363	0.682568126	0.690740211	0.378632449	0.333914871	0.07588277	0.038295934	2.375290483	2.279042094	0.875372357	0.500651872	0.240972807	0.415379144	1.705000096	2.06824664	1.112583048	1.062265888	0.989779913	0.843429266
RNA5SP46	0	0	0	0	0	0	0	0	0	4.660616811	0	0	0	0	0	0	5.605629923	0	0	0	0	0	2.558306137	0
TMEM125	48.6579491	44.45896269	62.97296669	59.06451469	23.53221066	23.53239608	37.34134514	39.32159806	0.247182526	0.871958243	0.099077059	0.500014497	0.700298194	0.633117649	0.65310756	0	3.251160479	2.169374893	1.214263398	0.78762421	0.18947669	0.504348197	0.646157771	0.463676391
C1orf210	17.39026715	15.57813065	13.02598603	9.569515124	38.89771135	18.95059516	28.54327691	30.15189943	0	0.979893153	0.139176579	0	0	0	0	0.306081844	0	0.152369367	0.426428243	0.15805712	0.177442471	0.141694671	0.100853067	0.325670212
TIE1	2.025239062	3.153867384	12.24657547	12.70985627	0.060270153	0.420465566	1.960802919	1.121548854	3.047638275	2.557952254	1.484840771	2.072692458	0.638004704	0.323008032	1.527196977	1.007445223	3.143500151	1.867700746	0.516250588	0.251146989	0.483342177	0.144737778	0.274717438	0.221776314
MPL	0.292299219	0.868083664	0.375798504	0.354204298	0.461900227	1.156750632	0.338778828	0.685669753	6.666917266	8.665408956	1.936947699	1.303365195	0.271642211	0.206289896	0.472896101	0.354983414	0.227813256	0.471234292	0.549507905	0	0.205791802	0.219110276	0.155954654	0.314751119
ENSG00000287113	0	2.300928221	0.531245498	0.556354407	0	0	0.684161193	0.346176176	0.316263459	1.004082616	0	0	0	0	0	0	0	0.832697221	0.38840442	0	0.242430378	0.193590026	0	0
CDC20-DT	1.69481889	3.460428868	0	0	0.892735	0	0.280616925	0.283976627	2.075508063	2.471019222	2.495749662	1.889303672	0.31500895	0.398705606	0.342745204	2.40132251	3.302285669	3.75694836	2.86755723	0.35429004	0.795485837	0.952839275	1.808522748	0.730000092
CDC20	398.312427	355.5446816	377.8214285	385.2054677	135.7749953	207.0547766	199.8196138	144.0400871	230.4422573	333.8410014	333.4271	374.6921756	217.1866153	203.04083	184.8374464	182.1054622	463.1609932	444.2178938	207.8467494	158.1832833	253.1546694	262.0174614	251.91432	252.3926336
ELOVL1	41.78817414	32.98655136	39.37904952	37.22135307	29.51012846	30.0285439	37.40827416	44.62716495	34.30385812	49.09827766	41.08052743	42.40290537	30.12911019	32.94889766	24.42394668	22.86526646	23.71096456	21.74698777	24.431196	27.26251963	23.17019152	24.39721009	25.35846945	26.99878831
MIR6734	0	0	0	0	0	0	0	0	0	0	0	0	0	0	0	0	0	0	0	0	0	0	0	0
ENSG00000288772	2.67623727	0	2.752592953	1.081009551	2.819381698	2.01733211	1.772454813	3.138932348	1.229014513	2.167728749	1.970481419	1.491671155	3.481947763	3.147919845	4.870967312	4.875243143	0.521453946	3.23590013	4.024953714	5.035038222	1.884191453	1.755366307	1.427891797	2.30544215
MED8	20.34296629	19.3538073	27.41268028	25.84321773	15.61746999	13.55395011	17.33452941	18.89694321	26.77560834	25.30246109	25.38160792	23.24667991	33.53913336	33.84013833	28.83229953	31.18344624	21.06257397	16.89553131	17.60172991	18.23794458	24.86937609	29.98812601	28.27003971	28.27555736
MED8-AS1	2.518811549	0.876619028	1.821568866	2.331589228	3.040509674	0.593332973	1.042620478	1.05510331	1.927865902	0.765080735	1.738660076	1.462422701	2.340805219	1.851717556	5.093822026	4.142363455	1.533688077	1.903470665	0.887857437	3.61996212	2.770869784	3.392724795	4.199681757	1.525660246
SZT2	3.405972454	3.817520528	1.549469396	1.728532385	5.811573642	8.401659293	4.186158408	4.777701482	3.19510818	4.725342688	3.922419945	4.324152084	11.80889113	12.08044401	13.35200268	12.17053375	8.525219978	9.283638753	9.538914267	10.22351407	6.686613252	6.620185358	6.634083683	5.849335561
SZT2-AS1	0	0	0	0	0	0	0	0	0	0	0	0	0	0	0	0	0	0	0	0	0	0	0	0
MIR6735	0	0	0	0	0	0	0	0	0	0	0	0	0	0	0	0	0	0	0	0	0	0	0	0
HYI	0	0	0	0	0	0	0	0	0	0	0	0	0	0	0	0	0	0	0	0	0	0	0	0
HYI-AS1	0	0.78386362	0	0.284302206	0	0	0	0.707596807	0	0.342063619	0	0	0.784921383	0	0	0.427391346	0	0	0	0.88279977	0	0.395705118	0.281648382	0.227371588
PTPRF	165.1617146	203.1540047	78.82387313	98.7786942	141.3559866	278.4481401	190.147569	194.8901743	62.75408681	89.00072581	108.5631881	118.9187204	218.8629662	214.8179058	384.1510137	383.6619337	268.4966954	281.9591147	242.515485	263.9859342	127.6340948	127.0159126	124.2087244	108.7401649
KDM4A	49.72514928	43.75891442	40.12737865	42.29296948	24.71128596	25.89473802	28.37500481	28.15679753	21.74799344	25.89231562	15.28225414	15.54879186	47.53135042	45.43351905	35.82441108	32.98020063	34.17012067	31.71710625	37.85137437	44.08464321	22.58376465	23.44213145	24.60593055	23.83213021
ENSG00000284989	0	0	0	0	0	0	0	0	0	0	0	0	0	0	0	0	0	0	0	0	0	0	0	0
KDM4A-AS1	4.814987558	2.631555168	1.719570795	2.12499708	1.080260537	1.76434497	2.258829268	1.344631311	1.269391249	1.126694906	1.920326209	1.739473957	3.082577119	3.209385504	4.922799497	3.952525499	5.212115223	3.77346172	7.49299118	8.611504495	4.928008872	4.486635607	3.924876918	3.888624966
ST3GAL3	0.473378045	0.439331214	0.281479804	0.358520753	0.249348854	0.17841481	0.303717897	0.148719763	1.032604748	0.651834519	0.457462135	0.505711906	0.934838623	0.807374752	0.789787309	0.754549664	4.73861353	4.268943388	2.658657016	2.016236054	0.798481998	0.770686991	1.010273094	0.764608282
ST3GAL3-AS1	0	0	0	0	0	0	0	0	0	0	0	0	0	0	0	0	0	0.988938917	1.383846026	1.538782115	1.439591906	0	0	0.792649353
ENSG00000233674	0	0	0	0	0	0	0	0	0	0	0	0	0	0	0	0	0	1.711484694	0.79830724	0	0	0	0	0.457260205
MIR6079	0	0	0	0	0	0	0	0	0	0	0	0	0	0	0	0	0	0	0	0	0	0	0	0
SHMT1P1	0.350848179	0.16280704	0	0	0	0	0	0.146966562	0	0	0	0.162962042	0	0	0	0	0.341806703	0.530273268	0.164894255	0	0.514610216	0.082187229	0.584978537	0.472246629
ARTN	31.01091196	18.32948691	8.686673657	8.397454699	1.444884486	1.224293574	4.732994692	2.031977282	0	0.631472357	0.558068223	0.080469025	1.288015517	2.547244135	0.875890078	0.350663581	2.869272373	4.189498099	5.862465515	6.609369372	1.524656238	3.408991398	2.195309745	2.052077789
LINC02918	1.241851107	2.016933258	0.731776341	0.557355044	0.090852378	0.292531297	0.171347925	0.520198192	0.871288766	0.75441639	1.047704262	0.576815285	1.634958771	1.095544047	2.197483755	1.675743047	0.302462046	0.208548719	11.47853819	8.869676644	0.728599213	0.339391867	0.828228605	0.501464766
ENSG00000288573	1.118621654	2.33587549	0.898857055	0.564804504	0	0.263503283	0.231517488	0.234289344	0.64213395	0.453036871	1.029534642	0.51957764	1.559351715	2.631553892	1.696651231	1.698140584	0	0.563563004	7.097465465	8.184401268	0.164074995	0.393060673	0.932553877	0.150568063
IPO13	30.94768698	21.3097467	29.08281064	28.74664134	17.44881536	28.60439314	23.29142612	21.74548784	17.12268576	24.00144147	17.3320391	21.54080592	59.25018987	57.37878345	45.14992309	49.23089904	16.71078952	19.52364692	25.20853429	25.89656225	31.81492436	30.27393807	32.77577539	28.7316637
ENSG00000285649	0.225201962	0	0.144766997	0.530632542	0	0.106097457	0.279655909	0	0.25855002	0.091205808	0	0	0.209286768	0.264893451	0.22771428	0.341871258	0	0.113457033	0	0	0.264253857	0.422033834	0.075097049	0
DPH2	93.08373387	42.86637128	87.76121234	83.60668068	17.79193433	25.31304266	40.12371897	34.41806415	14.7299976	23.98706536	54.22186499	56.69877698	39.27419773	33.077869	39.39628018	37.84090885	17.44824058	19.94551411	23.84922446	22.4142259	38.06752675	38.0899939	36.61957658	36.58315733
ATP6V0B	89.46184446	44.31648846	71.21240111	73.23875865	57.51631511	41.71218731	66.65037514	69.77005011	58.7377112	83.68677794	65.00641927	72.14886552	85.58284521	75.39068792	75.37124715	76.44420048	46.79723159	49.97545874	57.10768111	64.16992214	57.44873951	58.99170429	59.19094223	60.44756857
B4GALT2	74.9522504	68.15616822	44.82898437	48.929906	45.38129404	71.01952807	85.55446977	89.04540724	37.27920849	65.95726715	105.526266	117.5699657	86.81507342	84.60034582	64.64555384	65.127974	58.06416375	60.94318003	64.20654417	70.03230246	84.59349322	83.27633004	85.66959366	87.36728346
CCDC24	11.95030451	19.60374054	11.00399828	11.52409377	23.25086506	15.21633467	26.15029985	26.6798552	2.323733118	6.801910586	2.615879066	3.120382359	15.72816788	13.44867692	20.90139714	21.57348682	13.02683575	10.674323	28.65929714	29.63994652	11.02857501	11.01599512	9.865598181	10.01634703
SLC6A9	26.483991	9.929337417	7.948643109	9.44604777	3.887907129	3.759678293	5.372405424	8.559171324	4.698461527	7.103245283	11.33993474	13.44180713	15.40309146	12.48133126	5.852460885	3.594435314	11.02116609	12.14978061	18.38220669	21.08191106	18.08510301	19.14597614	21.64008239	19.28759958
ENSG00000230615	0.260948305	0.403633478	0.11183059	0.20495331	0.248178756	0.143428043	0.738104175	0.819813478	0.665754901	0.598869885	0.5804021	0.464620425	0.40417815	0.537145053	0.131929702	0.28609861	0.572003053	0.591597388	0.551890975	0.295476019	0.612397827	0.387143471	0.449588947	0.690772243
ENSG00000227163	0	0	0	0	0	0	0	0	0.677533642	0	0	0	0	0	0	0	0	0	0	0	0	0	0	0
KRT8P47	0	0	0	0	0	0	0	0	0	0	0	0	0	0	0	0	0	0	0	0	0	0	0	0
RN7SL479P	0	0	0	0	0	0	0	0	0	0	0	0	0	0	0	0	0	0	0	0	0	0	0	0
KLF17	0	0	0	0	0	0	0.060297118	0.122038057	0	0	0	0	0	0	0	0	0	0	0	0	0	0.034123305	0	0
ENSG00000233514	2.557293392	0	3.69879678	1.721607804	0.561265801	0.602397783	0.529274701	2.142445888	0.489329852	1.035692625	1.176815292	1.187812216	0.59414188	0.752003074	0	0.64702301	0	0	0	1.336460763	3.000749351	1.497633952	0.426384356	1.376861284
KLF18	0	0.067617232	0	0.049048655	0	0	0	0.061038344	0	0	0	0	0	0	0	0.073734816	0	0	0	0	0.085491435	0.068268214	0.09718162	0
ENSG00000226804	0	0	0	0	0	0	0	0	0	0	0	0	0	0	0	0	0	0	0	0	0	0	0	0
OOSP1P1	0	0	0	0	0	0	0	0	0	0	0	0	0	0	0	0	0	0	0	0	0	0	0	0
ENSG00000227994	0	0	0	0	0	0	0	0	0	0	0	0	0	0	0	0	0	0	0	2.24825175	0	0	0	0
ENSG00000271329	0	0	0	0.194654149	0.507677609	0	0.478740936	0	0.663914875	0	0.798342032	0	0.268707383	0.680203786	0.292366826	0	0.845069838	0.291339417	1.630713031	0	0	0.135464378	0.578511438	0.311350542
DMAP1	25.8150067	20.90629655	23.9407743	24.18676011	38.4696131	29.43669108	36.10676278	38.91529681	21.36306289	22.40825229	23.1159396	23.86656087	57.95191349	49.12531601	41.02492979	47.0099947	38.12509153	35.4548467	43.43053735	49.62496741	37.38208024	35.68643176	36.05114381	36.00889406
ERI3	113.4666946	81.2994638	101.1491428	91.52029994	78.79083574	84.40923186	113.7760065	109.1147306	62.36715417	73.43190868	84.80676089	89.97517599	130.3314748	123.5499198	103.3678924	100.3640719	79.22355252	79.68912404	105.8013641	109.1818861	119.0333158	117.4317099	118.1138252	117.7327634
ERI3-IT1	3.346377459	1.725386401	0.239017563	1.50188726	1.632113799	4.904822011	1.539086368	1.246010533	2.276688166	0.903512144	1.368832003	2.072434884	2.418800546	2.186761766	2.631773759	3.386679405	11.95384733	11.98868761	6.640523393	4.274947189	0.218148176	1.56779774	0.495955955	0.400379695
RNU6-369P	0	0	0	0	0	0	0	0	0	0	0	0	0	0	0	0	0	0	0	0	0	0	0	0
RNF220	34.23716114	29.72402432	24.34554379	23.3368763	19.81551604	20.12594388	23.87882888	22.73155656	28.75059138	30.58003557	30.74516507	33.94590006	34.04769697	33.6759506	21.74204753	20.65504238	26.80425085	29.58976294	31.31108181	35.26369061	27.73997155	27.55015695	25.82867143	25.66104431
MIR5584	0	0	0	0	0	0	0	0	0	0	0	0	0	0	0	0	0	0	0	0	0	0	0	0
TMEM53	8.402227656	6.53825026	9.01588207	8.354221524	7.206142212	4.932861371	11.61104736	11.31687929	9.596966269	11.88385303	10.23145224	13.38915539	9.670447452	9.350939656	8.757375785	8.634241343	9.88580621	6.642636887	7.594119002	6.755488269	9.366281673	8.963093175	8.707293001	9.047614167
ARMH1	0.349781771	0.584323869	0.044970174	0.141286963	2.395189011	0.593242801	3.590702531	3.633692419	5.675631357	5.723067452	0.643850312	0.974800299	31.85611783	27.64811302	26.80923819	24.92120237	12.13133284	15.93033306	29.13044958	28.95529579	11.61536261	9.832490387	10.03104838	9.604549079
RNU5F-1	0	0	0	3.972941085	8.634858476	5.560594917	0	1.648035299	7.528151574	4.780119806	0	0	12.79690204	27.76626735	19.89093964	5.97252009	22.99745609	19.82104069	33.2832711	8.224373924	4.616537463	6.451346257	6.559759325	21.18248129
RNU5D-1	1.984106942	0	0	1.335730193	0	0	0	0	0	4.821327736	1.826092694	0	1.843888594	2.333802643	4.012482652	0	0	0	0	0	0	0.929565902	1.323261795	1.068254445
KIF2C	77.51839431	141.6012221	85.41927835	84.7393682	68.33095549	68.81808131	52.88682367	38.18325119	139.1489827	145.00833	157.3885553	139.9767956	91.458088	84.42399842	61.21292103	58.1362419	260.8785752	246.9171079	129.7098187	111.6380938	107.7380948	108.8056123	106.7247294	107.9774951
ENSG00000225721	1.805148277	1.954535759	1.160406833	0.405084189	0.264125083	0.566962619	0.747211343	1.512314745	3.684365947	1.705846676	0.830693147	0.279485227	3.075557968	1.769418998	0.304214371	1.826888498	3.224153158	3.031453281	3.959186496	6.91814983	2.471205348	2.678121891	1.805863155	2.267771527
RPS8	1261.101511	1445.371513	1031.247419	1014.021425	939.7296918	635.3054674	1015.590795	951.5510477	1294.617932	1381.459781	1151.374754	1442.28849	1672.749741	1522.98875	1397.766583	1405.19159	1529.665745	1550.127259	1555.30775	1465.954728	1332.56578	1421.753832	1328.221766	1420.974316
SNORD55	0	0	0	0	0	0	0	0	0	0	0	0	0	0	0	0	0	0	0	0	0	0	0	0
SNORD46	17.70433887	20.53873428	14.22614146	14.89852907	0	0	16.48894261	1.854039711	13.55067283	17.92544927	6.110387093	8.223315343	8.22657988	15.61852538	2.23773071	17.91756027	15.09208056	17.83893662	12.48122666	37.00968266	18.17761626	8.294588044	8.855675089	7.149087437
SNORD38A	0	0	0	0	0	0	0	0	0	0	0	0	0	0	0	0	0	0	0	0	0	0	0	0
SNORD38B	0	0	0	0	0	0	0	0	0	0	0	0	0	0	0	0	0	0	0	0	0	0	0	0
RPS15AP11	0	0	0	2.012268861	0	0.563281044	0	1.502494519	1.830220746	0.484219928	1.650598072	2.776703882	0	1.406343411	1.813433718	0	1.747209327	2.409414816	3.371552137	0.624838798	5.261054057	4.201154984	1.594788241	3.862364122
BEST4	2.015701001	3.146220123	1.590247023	1.233636165	2.815266358	3.19424302	5.233751423	4.682335958	0.420761338	1.632700157	0.337303746	0.680911462	1.277215825	1.185482553	4.6322451	3.7090491	7.319453084	6.923950319	7.148218454	6.895116036	3.386594112	2.146290696	2.199817379	2.663831943
PLK3	15.5651311	8.859991414	13.25207623	12.38812468	4.980031994	3.454688817	5.440695755	8.171817951	16.09626061	20.06012406	8.595314576	11.43898509	26.42297343	20.74958888	27.91009123	33.74554633	27.43001357	33.52776395	24.18964518	24.72874197	16.60017788	16.88585658	16.37869574	15.159131
DYNLT4	0	0.788202349	0.218379146	0.571751669	0	0.320093287	0.843714653	0.284605358	0.130006455	0.550331136	0	0.157790553	1.736385126	0.399588349	2.061024299	2.062833507	2.482197752	1.369187755	1.436953033	2.663058346	0.597935295	0.557053514	1.585961	0.365808164
ENSG00000290041	0.811839172	0	0	0	0	0	0.672094858	0	0	1.315165238	0.373592156	0	2.640630579	2.864773615	3.283583687	1.643233041	1.977294505	0.409005601	2.289325525	5.515552353	1.190773552	0.57052722	0.541440452	0.655648231
BTBD19	1.323118168	1.043762064	0.893069645	0.979817031	7.143676247	5.547808266	4.764841517	4.877312859	7.038248293	6.751799002	1.887504837	2.02805535	15.49311623	15.17407755	8.227953791	5.289259671	5.349437006	5.59934429	8.084036814	10.78695551	6.986510418	6.012920681	6.794696379	6.910031049
PTCH2	1.337616903	0.921047101	0.471537647	0.639067014	1.060659781	1.666927498	1.714635702	2.349701621	2.906256041	4.962936537	0.913388697	0.801673037	5.694138154	5.735186549	1.483430032	1.52840081	0.420369698	1.478217095	2.068504756	3.7432928	1.949305681	1.778966765	2.071968975	1.974688568
RNU5E-6P	0	0	0	0	0	0	0	0	0	0	0	0	0	0	0	0	0	0	0	0	0	0	0	0
ENSG00000226499	1.420718551	2.637072055	0.913283156	1.91289756	0	4.015985218	0	1.190247716	5.436998359	0	2.615145093	2.639582703	1.320315289	6.684471769	1.436567863	4.313486731	2.768212307	0	1.33543989	14.84956403	4.167707432	3.32807545	0	3.059691742
EIF2B3	28.00202527	32.12496485	41.46642887	36.43085643	26.47871377	21.80711762	25.13705704	26.17288777	40.64407322	36.18092441	47.94202667	41.68311999	18.12211117	15.07974502	16.57928188	18.64245717	23.79640026	19.58046869	22.45230337	21.29874144	20.98149282	20.1686641	23.17550854	21.39765953
RNA5SP47	0	0	0	0	0	0	0	0	0	0	0	0	0	0	0	0	0	0	1.984782221	0	0	0	0	0
CCNB1IP1P1	0	0	0	0	0	0	0	0	0	0	0	0	0	0	0	0	0	0	0	0	0.160946032	0.128521626	0	0
PPIAP35	0.935595143	0.868304213	0.300715185	0	0	0.440778865	0.774548343	0	0	0	0	0	0	0	0	0	0	0	0	0.977898119	0.274458782	0	0	0
MRPS17P1	0	0.136487435	0.141806905	0.0495031	0	0.069285368	0.121750091	0.061603875	0	0	0	0	0	0	0.148705427	0.148835964	0.143274886	0.29636572	0.207355842	0	0.258850583	0.172251828	0.147123037	0
HECTD3	39.70561013	37.22888554	34.45014982	33.08460422	29.08135893	38.01092003	52.66867648	55.96041627	27.88948614	36.71889743	37.67108257	38.48680197	40.52628645	40.99247041	24.73151275	25.07469298	27.14398086	25.8791198	28.62085704	32.44184722	22.84284946	23.61962443	24.48347395	22.57487863
UROD	57.58194502	46.70739611	49.3172904	52.68658282	44.83439696	37.51641887	82.19324769	89.68600733	48.75080733	61.21614337	109.094195	108.893105	47.46056657	46.02729165	29.86306895	35.26588556	26.76900464	25.61386159	39.09070212	43.28819298	45.04475571	44.21309825	44.11792266	43.15122223
ZSWIM5	5.475418993	8.130575564	3.519773802	4.652154311	13.52563098	16.33145359	29.4170792	36.3811566	3.468260807	4.893838817	10.63478036	10.27813229	56.00822948	55.25464424	34.44086012	33.17173914	2.685551989	2.244867003	15.33378593	11.95907629	19.82857754	19.3544924	21.05408299	16.02083712
OSTCP5	0	0	0	0	0	0	0.420615656	0	0	0	0	0	0	0	0.513739501	0	0	0	0	0	0	0	0	0.273548599
LINC01144	0.538377556	0.999311516	0.259564686	0.634276559	2.008740761	0.760923515	2.674230068	2.142445888	0.103016811	0.763141934	0.619376469	0.25006573	2.126402519	1.108215056	2.721918056	2.86052278	3.015894461	2.576735289	3.162883949	1.406800803	2.684880998	2.900680497	1.974832807	2.826188952
HPDL	49.80807669	25.17125937	46.2756954	50.93721767	3.894245095	8.12042826	27.59456426	22.29748199	4.753182046	7.391286573	17.7299925	24.48881573	19.90506167	16.99460691	1.665975727	3.078347359	6.297073261	2.937137692	1.548698462	3.311714445	14.64848183	14.90376695	15.21459597	14.80732427
MUTYH	1.267424706	0.918959028	0.712898364	0.746592956	0.660653602	1.007624582	0.721365622	0.663638375	1.515735216	0.513301456	0.801959827	0.772660502	1.435510583	1.537393997	1.121368409	1.082268741	1.659212436	1.476601017	1.116888292	1.655914213	1.83577077	1.558714532	1.505662879	1.492725192
ENSG00000288208	0	0	0	0	0	0	0	0	0	0	0	0	0	0	0	0	0	0	0	0	0	0	0	0
TOE1	36.11444866	12.13858358	33.94485255	32.46084943	10.71117941	12.23189391	15.99944898	15.04618487	7.022443682	11.38471282	44.64711451	54.31294027	26.6683531	26.29140518	14.7056298	14.42219228	6.371114586	6.09761786	14.2209057	12.75248819	26.7433196	28.30642493	27.47086997	25.38259543
TESK2	8.252067558	15.63889402	3.922797429	5.882203222	7.853324434	7.906130586	9.127955375	8.888665226	4.670674818	6.234751022	2.744365881	2.576754431	11.53555371	8.401408251	3.295579304	3.579193269	11.41731192	13.83471613	11.01587023	11.81432925	9.032083765	8.934363441	10.49838192	8.512562082
PPIAP36	0	0	0	0	0	0	0	0	0	0	0	0	0	0	0	0	0	0	0	0	0.415488372	0	0	0
CCDC163	3.255748932	4.261210013	3.058852615	2.641422202	10.26035414	5.74211597	6.358207508	6.784023433	6.581193661	6.288536285	4.994101892	4.575468167	8.146014897	9.132050387	10.29826886	9.715905913	13.98865936	8.748002287	9.416377024	7.32944749	4.652957372	4.49779076	5.233531596	4.809276085
MMACHC	8.341973096	7.107402759	6.505311033	7.948242801	4.562160521	5.884384758	5.585216097	4.544582188	10.99029615	11.22461882	7.635664283	7.876401861	9.785866262	12.54678926	8.665500265	9.457377326	5.817686828	4.455317701	7.069975887	7.146848998	10.88507118	9.674555158	9.850162666	8.909102427
PRDX1	977.9594699	888.0645871	1056.422101	1057.621955	917.2991891	474.597768	654.5384781	623.0543438	667.0363012	571.6875508	503.8756462	473.2464201	305.9583418	350.3923003	184.0207561	194.1530639	269.2835302	244.4528241	338.6602516	348.4014953	330.0378277	354.2607705	325.0661044	351.6398941
HMGB1P48	0	0	0	0	0	0	0	0	0	0	0	0	0	0	0	0	0	0	0	0	0	0	0	0
AKR1A1	200.3636505	200.5991393	143.9224226	141.1431556	98.72954973	114.0946419	134.6776022	116.4581688	133.8264623	161.8149432	105.1328548	111.3217152	119.3842537	110.4222905	121.0970093	127.6963451	178.7479301	170.8273946	148.4790078	139.3584718	126.6833497	129.2850144	134.5139497	131.3025389
ENSG00000281133	4.79492511	0	0	1.614007316	2.104746753	6.776975055	0	0	1.834986946	0	0	8.908591621	6.684096152	11.28004611	0	4.852672573	0	0	9.014219255	0	2.813202517	15.7251565	4.796824006	2.581614908
ENSG00000280836	4.649624349	4.315208818	1.494463345	0	14.28676584	4.381074783	7.698541106	7.790712322	3.558762562	1.8830775	6.418992501	2.159658575	0	27.34556633	7.052242237	9.411243778	0	0	4.370530548	0	20.45965467	7.624318304	6.201954271	8.761844535
ENSG00000289407	4.629582864	8.286316933	3.401192441	4.452433975	8.128677117	8.10121156	9.034171621	8.588252915	4.808931307	5.357030818	8.826114689	7.987013178	11.37064633	7.390375037	6.687471087	5.689340258	5.154602228	4.997977931	9.946724696	11.06036493	7.760558667	9.605514316	9.924463462	7.477781112
NASP	319.0426759	319.6068453	308.2508819	308.5646125	174.5601527	196.0491397	158.4841197	132.6799401	189.8415975	165.209437	275.4717125	289.1945118	309.1684243	294.0962311	167.0882046	161.9614534	169.6540116	171.6396144	344.7548075	406.6162557	358.2523968	362.5875681	366.3886267	357.3372866
ENSG00000281112	8.219871616	2.542890911	0	0	0	2.581704783	0	0	0	0	0	0	0	0	0	0	2.669347582	0	10.30196486	0	1.607544295	2.56737249	9.136807631	5.900834075
ENSG00000281825	0	0	0	0	0	0	0	0	0	0	6.139905871	0	0	0	3.372811505	0	0	0	9.406141832	0	1.957010446	1.562748472	2.224614032	1.795906023
CCDC17	1.177447755	2.378364415	0.845948105	1.212326892	1.945766484	1.566270491	2.981649836	3.48155516	1.696382756	2.019647369	0.637456372	1.029461084	2.445940693	1.873784367	8.544185148	6.799290851	2.024302109	2.303010475	4.557294116	6.877363539	2.15371267	2.076767154	2.263442685	1.864542816
GPBP1L1	55.02326546	73.91181158	48.28887926	44.17164325	71.5200479	51.08670339	50.34553809	46.38267084	66.42983551	53.39676142	37.44656973	35.03510699	64.4579594	63.62838333	82.0310593	83.9206166	84.52562919	80.40121291	62.86790343	61.58903129	45.92563516	45.2034404	48.96335679	46.62952927
RPS15AP10	2.410014715	2.236678916	0.387308563	2.02807202	3.702591147	1.70311415	2.49396456	2.019058952	2.766891311	0.976045406	0	0.559702091	1.11984857	4.960857975	6.701476262	2.439039618	14.08744693	18.21252691	14.15845956	16.37339364	1.413965663	1.129106226	2.410969134	1.946348412
RPL7AP16	2.336613251	5.421391789	0.938780909	0.589890999	5.384732811	1.376035544	3.868809998	1.468173578	1.788413673	1.656056735	0.268815676	1.899293645	0.81430613	2.404882927	4.134690245	4.433914026	14.7965866	18.83501937	6.863618722	7.021507052	0.685450359	1.915755107	1.168769301	0.15725573
TMEM69	84.67870473	100.4589449	102.606895	100.1587939	72.40903507	36.41525436	94.03386975	87.52586104	106.1762276	100.2748409	103.9613891	95.88441822	87.0164381	85.74374981	53.69331734	52.30949165	48.05918896	55.24590814	64.09017595	64.53326576	73.64637742	70.58609498	77.43023488	77.48016673
IPP	4.717337325	10.71470539	7.541236153	6.184416382	20.10748355	23.45257387	14.02834887	14.50831075	20.42833364	16.64146887	15.82416679	11.64747901	20.59307294	24.45835241	33.76631841	33.41905254	23.76496828	19.70076738	26.43004092	20.17666491	20.42985905	20.41435019	21.07083857	19.58351244
ENSG00000230896	2.309261591	7.858298332	4.205989649	2.591048534	11.82600183	11.24207233	10.19606113	10.31813404	8.248235638	9.975902205	8.14718279	5.005496296	18.24154669	15.84488082	21.01521014	24.9287795	17.99800912	19.3901485	22.79180521	20.51623712	16.70985843	18.21203027	18.73809512	18.64979331
RPL6P1	0	0	0	0	0	0	0.279792794	0.283142628	0	0.273751355	0	0	0	0	0	0.684077191	0	0	0	0.353249541	0	0.158340154	0	0.181964046
MAST2	34.14376838	31.0521613	25.39883276	26.82991869	33.80961592	50.89372088	37.95651962	37.52602132	52.09159668	56.02914678	65.29266684	61.9512876	39.63697207	44.09040102	98.63779296	101.0068567	75.20527567	69.49706292	73.98323737	72.56872531	41.11979466	41.1817757	43.10596696	40.94719195
TMA16P2	0	0	0	0	0	0	0.317036427	0	0	0	0	0	0	0	0	0	0	0	0	1.200813331	0.224681732	0	0	0
PIK3R3	10.57904256	6.555068796	8.580688488	10.43158872	9.86103873	11.84436035	8.165584546	9.123569756	17.40868513	15.60049645	15.63571811	15.69511505	79.14287919	79.71212252	80.32234098	69.02511794	45.68167794	44.95788244	74.08306299	68.32806965	82.13014869	85.71560229	97.09596659	88.46943352
P3R3URF-PIK3R3	0	0	0	0	0	0	0	0	0	0	0	0	0	0	0	0	0	0	0	0	0	0	0	0
ENSG00000226957	0	0	0	0	0	0	0.293588432	0	0	0	0.326389449	0	1.647851132	0.417135758	0.358588588	0.717806729	1.727466848	1.429313874	1.666727751	1.112001251	0.416128569	0.664589489	0.473030411	0.381872159
ENSG00000233114	0	0	0	0	0	0	0	0	0	0	0	0	0	0	0	0	0	2.052267044	0	1.064437776	1.792483019	0.477122321	1.358392639	1.096615182
ENSG00000227857	0	0.630096863	2.182180991	0.914128037	0	2.558857838	1.124123259	0.568790944	0	1.099850575	0	0	0.630947129	0	0.686501457	0	0	0	0	0	0.39832956	0	0.452797546	0
TSPAN1	0	0.090127779	0	0	0.085255565	0.183006921	0	0.325434818	0	0	0	0.090213586	0.0902494	0.22845663	0.392783112	0.589691857	0.283829363	0.097850707	0.182566466	0.710523443	0.056976254	0.090995481	0	0
P3R3URF	0	0	0	0	0	0	0	0	0	0	0	0	0	0	0	0	0	0	0	0	0	0	0	0
POMGNT1	17.20819379	16.68032784	12.81550324	11.96239007	30.41578206	37.28086942	32.86099418	38.89293937	28.48823332	34.34030021	24.07335491	28.56117367	42.40862069	36.07415721	48.3595716	47.03458804	49.10203969	48.08688098	54.68439967	61.25987957	30.43792887	32.11718147	32.27070258	30.74603842
LURAP1	3.111903803	3.581226572	2.000430925	1.92738137	3.496907532	2.580308512	5.770783111	4.067055202	5.716346571	2.318965639	2.405820337	3.353369264	3.123341847	4.392446295	3.272484499	2.141579675	9.944005488	9.532108911	5.499210016	7.025634728	4.235779235	3.557386868	3.320678598	2.747765353
RAD54L	43.62699884	36.35124289	32.65244828	31.11812438	36.12030328	37.91649408	28.36123288	24.06705398	25.78881115	29.25742775	46.80134969	48.81156724	25.22844727	26.75345904	13.75342877	11.19517988	36.67440077	44.12927724	47.42743706	51.1446951	39.90084197	41.06410937	44.98051741	39.32056526
LRRC41	36.2575159	42.65113522	26.58805394	25.93803817	40.65039562	54.65637463	60.47519524	69.61581195	57.54709932	72.28446784	98.58526247	101.765198	69.2526368	69.73881305	66.13748977	69.95419891	51.51400797	52.60560343	50.48130217	50.04513392	53.04784202	51.26101632	50.10882417	48.26367132
UQCRH	387.8847695	420.9935099	391.3387674	385.8019098	253.7373446	171.2588596	193.0964614	170.3891529	275.3383545	272.4775228	300.759237	326.2099053	218.516611	215.0022212	163.6530396	167.7917389	269.2040023	288.6289394	297.8120581	260.8340871	317.1933039	333.1381189	316.1539843	338.3936928
NSUN4	8.906256008	7.096530082	8.851499422	8.402042158	8.87337226	8.805926854	8.294844857	7.068762402	11.12203901	10.7023329	13.23917203	13.41731875	16.47200885	12.37129293	12.29384641	10.25880678	10.04675017	10.00715296	10.5471873	9.278331211	9.436546935	10.08844053	11.17630685	10.3317175
ENSG00000225779	0.622044339	0	1.199609766	0	0	0	0	0	0.476104721	0	0.572504737	0.577854592	0.578083992	0.731678667	0.628983767	0	3.030070228	1.253546897	0	1.950510302	0	0.291431472	0	0.334912204
FAAH	19.17970044	12.54642211	8.690271436	10.40928066	10.38465359	9.553445012	12.17098652	12.24591868	5.561546339	5.817216284	1.788551875	4.159959083	16.96052592	14.1124806	8.970638528	10.34666751	6.091286553	8.087770456	22.23772151	25.87552886	10.90580711	12.39011702	11.32642144	10.73587874
FAAHP1	0.164927557	0.229598176	0	0.499642537	1.230722573	0.466205378	0.546152325	0.759950351	0.883633986	0.400769629	0.151792728	0.076605589	0.919632004	0.484989442	0.583686118	1.41876776	0.241015977	0	0.852652771	0.086192382	0.145145526	0.270443394	0.219990495	0.443989665
LINC01398	0.260948305	0	0.335491771	0	0.343632123	0.737629938	0	0.109308464	0	0	0.120083193	0	0	0	0	0.264091024	0	0	0	0	0.076549728	0	0	0.140496049
DMBX1	0.045413655	0.252884179	0.175160069	0.244585165	13.95412212	19.46976259	3.646857253	1.065304585	0	0.772477925	0	0	0.211021189	0.10683548	0.872485375	0.965172445	0.08848666	0.68638371	0.939129394	0.427203322	0.346376948	0.723403298	0.242302081	0.293411639
TMEM275	0.101390487	0	0	0	0	0	0.167875676	0.084942789	0	0	0	0	0	0	0	0	0	0	0	0	0	0	0	0
MKNK1-AS1	0.818738201	0.59099599	0.116958001	0.122485931	1.677142077	1.371466889	0.376559076	0.22864047	0.487395742	0.221056924	0.083725989	0.169016758	0.169083855	1.17704829	0.459928842	0.920665152	2.215664001	1.741587883	1.111634944	0.475420825	0.426984097	0.767167432	0.546041626	0.538771807
KNCN	0	0	0.10088774	0	0	0	0	0	0	0	0	0	0.218777099	0.18460355	0	0	0	0	0.073761085	0	0	0	0	0
MKNK1	6.416205078	7.330936155	5.334406458	6.06647577	10.46453695	6.797966801	6.208862433	6.784898638	7.726452283	8.222919513	4.225511976	3.549749802	14.6021538	13.1150976	10.55346075	8.253932484	8.751200226	9.654376799	10.88273478	10.87913172	9.335747269	9.726177828	8.330105969	7.338938476
MOB3C	4.498942078	1.831300038	4.261988059	3.374138751	1.559071669	1.487401933	2.254318171	2.578870051	1.26863295	0.958974653	0.544821894	0.513252192	4.951182335	4.73483417	2.035137806	1.238130451	2.614422735	1.82916394	3.041835304	2.557424916	7.200872285	7.340255298	6.1062451	6.310614219
ATPAF1	42.53863521	53.83516838	54.76888334	51.10928013	81.08672742	79.28125894	66.15278488	59.20335083	30.87607324	34.12620021	53.87457909	47.83601727	90.79210904	90.01692262	69.1503908	74.31953014	56.55202172	55.49505768	82.49588984	80.286923	64.10161065	62.68766214	61.98032802	63.58060005
NENFP1	0	0	0	0	0	0	0.408881743	0.413777103	0	0	1.818255387	0	2.753962363	0	0	0	0	0.497652738	1.857006542	0	0.289771933	0	0.32939564	0.531834831
TEX38	0.157210659	0	0	0	0.276032361	0.888783614	1.95224275	0.921954173	0.120327013	0	0.289380809	0.584169942	1.314904161	0.924593943	3.020325056	2.227456263	0.918955725	0	2.216611292	1.31455157	0.553416889	0.220962386	0.943637509	0.761788006
EFCAB14-AS1	0	0	0	0	0	0.742682198	0	0	0.60328338	0	0	0	0	0	0	1.994249003	0	0	0	0	0	0	0	0
EFCAB14	14.36361087	17.3637421	15.99969966	15.82502906	35.42663491	33.76854662	24.62334387	26.90403481	16.69577137	14.76585807	17.33623802	16.52829922	19.03934794	19.0859044	24.49651161	22.73306936	22.51599268	21.62391452	17.70571266	20.33694768	10.02487959	10.12720791	10.8028523	9.974478785
ENSG00000236476	0	0	0	0	0.50200171	0	0	0	0	0	0	0	0	0	0	0	0	0	0	0	0	0	0	0
CYP4B1	0	0.246583361	0	0	0	0.187760348	0	0.055647945	0	0	0	0	0	0	0	0	0	0	0	0	0	0	0.044299673	0
CYP4Z2P	0	0	0	0	0.379328576	0.407127413	0.596179263	0.12066341	0	0	0	0	0	0	0.291269079	0.29152476	0	0	0	0	0	0	0	0
TUBAP8	0	0	0	0	0	0.181932216	0	0	0	0	0	0	0	0	0.3904765	0	0.376216773	0	0	0	0	0	0	0.207915295
CYP4A11	0	0.054953135	0.038063255	0	0.623789107	0.334751533	0.637253821	0.744096205	0	0	0	0	0	0	0	0	0.17305778	0	0	0	0	0.027741097	0	0
CYP4A26P	0	0	0	0	0	0	0	0	0	0	0	0	0	0	0	0	0	0	0	0	0	0	0	0
CYP4A43P	0	0	0	0	0	0	0	0	0	0	0	0	0	0	0	0	0	0	0	0	0	0	0	0
CYP4A27P	0	0	0	0	0	0	0	0	0	0	0	0	0	0	0	0	0	0	0	0	0	0	0	0
CYP4A44P	0	0	0	0	0	0	0	0	0	0	0	0	0	0	0	0	0	0	0	0	0	0	0	0
CYP4X1	3.574149326	6.808754085	3.446365614	4.559059488	16.01912691	10.10314875	8.098097592	7.170670955	0.21596904	0.304739963	0.692527184	0.524248955	1.048914149	0.774437167	1.711905145	2.379733178	5.864492277	4.738581447	3.182789308	5.308703969	0.607017135	0.793189049	1.191854923	0.810249387
CYP4Z1	0.306602671	0	0	0	0	0.192596094	0.423043722	0	0	0	0	0.284821757	0	0	0.82672822	0.206863484	0.199134278	0	0	0	0.059961688	0.047881725	0	0.11005108
TUBAP9	0.382955749	0.355412374	0	0	0.336199149	0.180418637	0	0	0	0	0	0	0	0	0.387227943	0.19378393	0.37308685	0	0	0	0	0	0	0.20618555
CYP4A22-AS1	2.249085393	3.710798462	0.16064264	1.009411742	2.632647405	3.296509039	3.930769767	3.559112062	0	1.21449298	0.919985896	0.46429142	0.464475737	1.763655418	3.284920651	5.56397637	1.947667291	0.503596473	1.644287551	0.522395086	1.172931342	0.585394379	1.166654264	1.480013758
CYP4A22	0	0.222387128	0	0	0.052591278	0.112890787	0.297562039	0.100374872	0	0	0.055134501	0	0	0	0.060573658	0	0.291807909	0.301803977	0.056309542	0.18784196	0.105440178	0.028066019	0.039952725	0
MTND1P34	0.68601015	0	0	0	0	0	0	0	0	0	0	0.31863815	0	0	0	0	0	0	0	0	0	0	0.228760608	0
LINC00853	0	0	0.44766073	0	2.139772796	0	2.306068289	0	0	0.5640686	0	0.323458697	0.647174211	0	1.056235978	1.761938604	1.017663526	0.701682832	0.981881674	2.183627267	0.817148083	0.163131081	0	0.187469766
ENSG00000290081	0	0	0	0	0	0	0	0	0	0	0	0	0	0	0	0	0	0	0	0	0	0	0	0
PDZK1IP1	0	0	0	0	0.282595368	0	0.133243981	0	0	0.130366904	0	0	0	0	0	0	0	0	0.605150384	0	0	0	0	0
TAL1	0.282400497	0	0.02593372	0.027159457	0	0	0.200391473	0	0	0	0.037130018	0.07495397	0	0	0.040792988	0	0.039303277	0.162598546	0.151685372	0.084334071	0.023669364	0.094504509	0.053811873	0.043441723
ENSG00000226252	0	0	0	0	0	0	0	0.047775057	0	0	0	0	0	0	0	0	0	0	0	0	0	0	0	0.030703051
STIL	19.68733348	19.47306258	32.34851039	31.87648971	30.53699317	24.42865116	29.50295342	28.91932137	22.5463375	21.57196376	29.03443022	24.95909214	19.19850863	19.93803317	13.80692151	14.1764305	49.13975035	47.3241602	27.71690892	27.00604257	22.09988015	21.32878918	23.80686877	20.47071092
CMPK1	30.91575784	39.235139	39.11371308	34.95597184	63.29894225	46.6277878	44.05970331	42.11014332	51.09675618	36.76393698	34.13480461	27.94852273	67.00667047	76.14603135	47.20567826	43.25735984	41.23681782	43.53794109	45.0040534	43.75350245	48.60240075	49.4553362	56.73593055	56.35914952
LINC01389	1.906057186	0	0	0.320796485	5.43835186	0.448992136	1.972452302	3.992135196	4.74133273	0.771944813	0.438564705	0.885325875	5.75690269	4.483993485	1.445490645	0.482253175	1.392703086	2.400685052	2.239557579	2.988359469	5.032312576	3.125496944	4.131426059	2.822138036
FOXE3	1.041431698	0.241632168	0.669465481	0.350553625	0.114284892	0	0.969937801	0.109061159	0.1992746	0.210887639	0.119811512	0.241862216	0.725874695	0.306245596	0.131631218	0	0.253648413	0.131168652	0	0.13606501	0.534635772	0.548906562	0.260461032	0.630801833
FOXD2-AS1	0.183464651	0.1702693	0	0	2.013308971	2.679457654	1.215074643	0.614811096	0.49147518	0.445814282	3.208217057	3.91992234	0.170499065	0.107900003	0.278267031	0.2785113	3.038523992	2.403172808	1.034713091	1.821720131	0.538197373	0.386794261	0.305895513	0.148167615
FOXD2	0.086917071	0	0	0	0	0	0.647601976	0.07281727	0	0.070402067	0	0.242227567	0.161549152	0	0.087886705	0	0	0.087577861	0	0.090847031	0	0.488653978	0.115935323	0.09359329
ENSG00000271355	0	0	0	0	0	0	0	0	0	0	0	0	0	0	0	0	0	0	0	0	0	0	0	0
RPL21P24	0	0	0	0	0	0	0	0	0	0	0	0	0	0	0	0	0	0	0	0	0	0	0	0
ATP6V0E1P4	0	0	0	0	0	0	0	0.796777397	0	0	0	0	0	0	0	0	0	0	0.893972158	0	0	0	0	0
LINC01738	0.157533474	0	0.101267537	0	0	0	0	0.395934558	0	0	0	0	0.146400463	0.185298499	0.159290892	0	0	0	0	0	0.462127723	0.147610739	0.210127814	0
TRABD2B	4.251959108	5.876633061	1.809087208	1.688658372	16.67684509	20.55069948	19.24635277	20.27122844	0.58532279	1.833522828	4.504556141	5.342313317	1.165541487	0.935506216	0.340239757	0.897783124	1.281457133	1.078776736	0.402548866	0.511563928	0.987088602	1.003199777	0.775244284	0.856420894
ENSG00000223814	0	0	0	0	0	0	0	0	0	0	0	0	0	0	0	0	0	0	0	0	0	0	0	0
ENSG00000225028	0.127369344	0	0	0	0.223636622	0.12001284	0.31633463	0	0	0	0	0	0.118368056	0	0	0.128903311	0	0	0	0	0	0	0	0
LINC02794	0	0	0	0	0.136801414	0.440480437	0.516015958	0.391645491	0	0.126218465	0	0	0.144814541	0.183291203	0	0	0	0	0.146473434	0	0	0	0	0
ENSG00000231413	0	0	0	0	0.691971535	0	0.652530453	0	1.809850139	0	0	0	1.465007376	0	0	0	0	0	0	0	0	0	0	0
CYP46A4P	0	0	0	0	0	0	0	0	0	0	0	0	0.801090176	0	0	0.872390575	0	0	0	0	0	0	0	0
SKINT1L	0.114505674	0.425080272	0	0	14.4756314	7.768234093	11.94422907	15.06107483	0.525847005	0.27824578	0.210772888	0.31911373	2.234682893	1.21218406	0.578915407	0.115884718	0.446219297	0.346128621	1.399222093	2.513344121	0.537447645	0.751052251	0.229102042	0.678155558
ENSG00000279096	0	0	0	0	1.43838819	3.006346372	2.141688562	1.589375369	0.066001779	0.069848135	0	0.080107231	0	0	0.087195202	0.174543487	0	0	0.081057048	0	0	0.080801532	0	0
ENSG00000223720	0	0.328114956	0	0	0.931132204	5.329971165	1.170745883	2.073334731	0	0.286366624	0	0	1.314230887	0	0	0	0.688863892	0	0	0	0	0	0	0.380698973
SLC5A9	0.406009094	0.188403825	0.326244479	0.478329842	166.3673518	83.8760873	107.2647833	143.0312938	0.271909863	2.589802506	0.280255902	0.424312192	3.20718704	3.402668815	0.821076935	1.027247116	0.741648942	1.125013423	2.337535137	2.174879918	1.220812029	1.212637679	1.52313706	0.983689208
ENSG00000272491	0.137488892	0.382800782	0	0	34.27945967	22.92998012	20.60187546	25.57112835	0.105232226	0.66818879	0.253078557	0.383165231	1.149952026	1.617210912	0.278045393	0.4174342	0	0.831204932	1.163125065	0.86223275	1.129314272	0.579729272	1.283737846	0.740248002
ENSG00000279214	0	0.449690182	0	0	0	0	0	0	0.18543026	0	0	0.450118314	0	1.139878344	0	0	0	0	0	0.253224144	0.994985311	0.113504889	0.807886148	0.26087898
SPATA6	6.860505849	8.741241035	7.150924054	6.340781857	33.55118031	30.97002275	25.12494994	22.66561986	16.4944869	11.867384	15.69615546	11.81011001	23.881742	25.98703785	35.46904924	30.20457701	23.48738169	17.73078543	28.05368337	26.94078028	12.62103655	13.05650294	13.8815466	13.16806203
PPP1R8P1	0	0.204600418	0	0	0.387079863	0	0.547525553	0.554080833	0	0	0	0	0	0.259311405	0.668747109	1.561779679	1.288650557	0.444264705	1.450564018	0.691272808	0.517370578	0.516425501	0.147029088	0.474779753
RNU6-723P	0	1.996288191	0	0	0	0	0	0	0	0	0	0	0	0	0	0	0	0	0	0	0	0	0	0
ENSG00000235105	0.366199531	1.189514603	1.177023637	0.986123802	0.482233146	1.380195397	1.36424028	1.227176643	0.140142201	0.889855238	0.842588514	0.850462207	0	0.646112426	1.295996783	0.555914758	5.708199126	3.505343949	0.344218396	1.339650406	0.96682855	1.200966606	0.732689108	1.281565396
RNU4-61P	0	0	0	0	0	0	0	0	0	0	0	0	0	0	0	0	0	0	0	0	0	0	0	1.158107622
ENSG00000232514	0	0	0	0	0	0	0	0.813587046	0	0	0	0	0	0	0	0	0	0	0	0	0	0	0	0
AGBL4	0.582985162	0.199336069	0.512831443	0.495756947	0.404057502	0.491491059	0.711250365	0.591236234	1.197719782	0.521919494	0.988393059	1.282666171	2.93704585	2.454210805	6.73258321	6.800599132	2.032704091	2.380585996	3.951306881	2.405308665	4.068473657	4.240733922	4.215526443	4.06395265
ENSG00000287661	0	0.344335577	0	0	0	0	0	0	0	0	0	0.229775603	0.11493341	0.145470772	0.125053194	0.250325936	0	0.996909945	0.116250007	0.25853083	0.145119528	0.40559243	0.412408297	0.865624773
BEND5	11.71197394	15.5565091	9.670056941	7.016636847	8.30107403	6.277086139	9.073280589	10.44217324	5.01665899	5.91824357	10.08698822	11.97793831	38.94375349	33.61896095	25.2063336	25.88092039	18.52841263	18.73005063	73.02275094	69.96765169	29.31404303	26.52951573	28.09120464	29.619873
ENSG00000286597	0	0	0	0	0	0	1.330114432	0	0	0	0	0	0	0	0	0	0.78263594	0	0	0	0.235660944	0	0	0
ENSG00000229846	0	0	0	0	0	0	0	0	0	0	0	0	0	0	0	0	0.282755608	0	0.545627395	0.303358055	0	0	0	0
AGBL4-AS1	0	0	0	0	0.713977697	0	0	0	0	0	0	0	0	0	0	0	0	0	0	0.850045715	0.238575478	0	0	0
AGBL4-IT1	0	0	0	0	0	0	0	0	0	0	0	0	0	0	0	0	0	0	0	0	0	0	0	0
ENSG00000237478	0	0	0	0	0	0	0	0	0	0	0	0	0	0	0	0	0	0	0	0	0	0	0	0
ZNF859P	0	0	0	0	0	0	0	0	0	0	0	0	0	0	0	0	0	0	0	0	0.068684497	0	0	0
ENSG00000279324	0	0	0	0	0	0	0	0	0	0	0	0	0	0	0	0	0	0	0	0	0	0	0	0
MTND2P29	0	0	0	0	0	0	0	0	0	0	0	0	0	0	0	0	0	0	0	0	0	0	0	0
ELAVL4	0.49507831	1.735778308	1.096201723	1.148012852	19.9447895	10.18489941	7.309152062	8.617916898	0.905213446	0.891131321	0.68347542	0.613210896	45.52342351	48.30145939	1.473992791	1.363944299	6.404137436	5.459550272	2.326806118	1.926113384	3.162835717	3.53075079	2.366310887	2.917274207
ENSG00000230828	0	0	0	0	0	0	0	0	0	0	0	0	0.618182303	0.782430944	0	0	0	0	0	0	0	0	0	0
ELAVL4-AS1	0	0	0	0	0	0	0	0.224732086	0	0	0	0	0	0	0	0	0.261334728	0	0	0	0.157381959	0	0	0
ENSG00000233407	0	0	0	0	0	0	0	0	0	0	0	0	0	1.082884427	0	0	0	0	0	0	0	0	0	0
LINC02808	0	0	0	0	0.115098655	0	0	0.109837727	0	0	0	0	0	0	0	0	0	0	0	0	0	0	0	0
ENSG00000284645	0	0	0	0	0	0	0	0	0	0	0	0	0	0	0	0	0	0	0	0	0	0	0	0
ENSG00000234080	0.787308114	0	0	0	0	0	0.217262135	0	0	0	0	0.243792701	0	0.617379947	0	0	0	0	0	0	0.153972316	0	0	0
HMGB1P45	0	0	0	0	0	0	0	0	0	0	0	0	0	0	0.356392027	0.71340975	0	0	0	0	0	0.165129624	0	0
FCF1P6	0	0	0	0	0.679178784	0	0	0	0	0	0	0	0	0.454993457	0	0	0	1.169274837	0	0	0	0	0	0
DMRTA2	0	0	0	0.048909313	7.526064149	8.077606632	1.744200719	2.06940796	0	0	0	0.134978661	64.81547784	62.98025745	107.6936158	101.3914466	10.1920544	15.5189739	0.409737239	0.683417435	19.77766618	18.48216446	5.135993381	5.554383589
ENSG00000284700	0.215704222	0	0	0	0.568104091	0	0.178574407	0.180712399	0	0	0	0	1.603681926	0.253721749	1.526774093	0.436604093	0	0.21734412	0	0	0.885881955	0.303176133	0	0
FAF1	22.83575938	28.57846931	32.02455392	30.00783611	33.43059408	37.23072056	43.16088303	39.25878126	28.93586516	32.1532552	64.7910944	63.72551961	30.11871966	31.55842811	44.11551664	41.65494539	26.04921151	23.80809199	20.92053535	18.83331513	27.18919799	28.46794034	29.03638493	28.25037015
FAF1-AS1	0	0.424657727	0.294138909	0	0	0.431139566	1.894024775	0.766680437	0	0	0.842253489	0	0	0	1.388015868	1.389234295	0	3.227322529	0.860203826	0	0.268456701	0.214373051	0.915497226	0
RNU6-1026P	0	0	0	0	0	0	0	0	0	0	0	0	0	0	0	0	0	0	0	0	0	0	0	0
PHB1P12	1.41896674	0	0	1.146323322	1.494863292	0.534804443	0.704829442	0.237756017	0.651635315	0	0.78357615	0	0.263737456	0	0.286959302	0	3.041278873	1.143803581	0	2.373000614	0.333005477	0.132958871	0.567811473	0
MRPS6P2	0	0	0	0.418769466	0	0	0	0	0	0	0	0	0	0	0	0	0	0	0	0	0	0	0	0
CDKN2C	0	0	0	0.154020579	1.071203119	1.724558265	2.651634685	2.555601457	0.933909857	0.926563978	0.982629071	0.77928038	6.732820511	6.458555228	8.328095206	8.026687039	5.497900786	5.763075945	3.154080694	1.43476901	4.340050006	4.001630283	3.814571775	2.750985269
ENSG00000290102	0	0	0	0	0	0	0	0	0	0	0	0	0	0	0	0	0	0	0	0	0	0	0	0
MIR4421	0	0	0	0	0	0	0	0	0	0	0	0	0	0	0	0	0	0	0	0	0	0	0	0
MIR6500	0	0	0	0	0	0	0	0	0	0	0	0	0	0	0	0	0	0	0	0	0	0	0	0
C1orf185	0	0	0	0	0	0	0	0	0	0	0	0	0	0	0	0	0	0	0	0	0	0	0	0
CFL1P2	0	0	0.216303905	0	0	0	0	0	0	0	0	0	0	0	0	0	0	0	0.316288395	0	0	0.472937038	0	0
LINC01562	0	0.541680904	0	0	0	0.091658158	0.161064152	0.162992502	0	0	0.447647406	0	0.632813837	0.686528588	0.098361789	0.492240667	0.094769737	0	0	0.203349905	0.39950805	0.319022617	0.064876741	0.104748534
RNF11	57.09535503	74.40407286	89.04686849	83.2479249	199.6533553	146.8983385	172.8442459	162.6455145	125.1564875	87.22182619	87.8754298	79.14676772	134.7816201	145.4517	126.3081059	130.1614026	104.1148488	100.0058124	79.87664209	82.01711968	67.16973001	66.49263751	67.22952309	65.18411728
ENSG00000233406	2.116380738	0.491041003	0.680238488	1.068584154	0	0.498536096	0.219010221	1.108161666	0.202481318	0.642843698	1.704353181	0.983017006	1.475110875	0.622347372	2.139990748	0.803200978	1.80411078	0.533117646	1.492008704	0.553018247	0.310422347	1.239421202	0.705739624	0.569735704
ENSG00000236434	1.587285553	1.964164014	0	0	1.393487506	0.997072192	0	0.443264667	0.809925273	0.428562465	0	0	0.491703625	0	0	0.535467318	0	3.198705876	0.497336235	0.553018247	0	0	0	0
TTC39A	2.352246477	3.443392054	2.821545536	3.101832625	8.026024076	11.01338776	7.26741956	7.029371506	1.076515364	1.394600331	0.357099151	0.74339949	0.631013608	0.684575551	1.054381175	0.809886562	0.330750475	0.342080546	1.048540518	0.937817794	0.426826638	0.658952627	0.549883523	0.417802181
TTC39A-AS1	0	0	0	0	0	0.709863181	0.467771422	0.473371841	0.432468282	0	0	0	0	0	0	0	0	0	0.177038676	0	0	0	0	0
EPS15	33.40980076	37.08664049	39.50463354	32.00538443	44.91343574	25.51331786	36.28451393	37.47683198	33.35507852	22.3365967	33.64881458	31.87677132	43.83346547	51.51700105	41.25819787	41.19970317	44.49250315	41.49039744	46.3295194	34.49655566	24.81779959	23.5301881	23.28065519	24.84060796
ENSG00000232027	0.482002943	0.447335783	0	0	0.211576637	0.454163773	0	0.201905895	0	0	0.221808118	0	0.447939428	0.566955197	0.243690046	0	0.939163128	0.728501076	1.132676765	0.503796727	0.141396566	0.225821245	0.642925102	0.129756561
RNU6-877P	4.301988883	0	0	0	0	0	0	0	0	0	0	0	0	0	0	0	0	0	0	0	1.261997391	5.038768438	0	1.158107622
ENSG00000238140	0.339463725	0	0	0	0	0.959571689	0	0	0	0	0	0.630696752	0	0	0.343250728	0	0	0.342044507	0.638174815	0	0.19916478	0.795203869	0.905595093	0.182769197
EPS15-AS1	0.443461282	0.823132318	0	0	0	0	0.36712696	0	0	0	0	0	0	0	0.448408466	1.346406263	0.432033135	0	0.416842509	1.39053721	0	0	0	0
RNU6-1281P	0	0	0	0	0	0	0	0	0	0	0	0	0	0	0	0	0	0	0	0	0	0	0	0
CALR4P	0	0	0.054715929	0	0	0	0	0	0	0	0.235014888	0	0	0.100118752	0	0	0.165847039	0	0	0.177931167	0.049938506	0.079755654	0	0
OSBPL9	25.56297658	34.76530153	30.3738437	29.45653691	46.08356641	40.70011224	38.89419423	38.60907304	50.92879179	41.39342722	57.13734365	47.55642602	50.88579693	56.23662431	46.73509191	43.89654014	50.48504628	48.5574014	56.83880721	52.87560716	40.60344238	38.59530839	39.13289461	39.92669878
GAPDHP51	0	0	0	0	0	0	0	0	0	0	0	0	0	0	0	0	0	0	0	0	0.135033721	0.107829645	0	0
SLC25A6P3	0	0	0	0	0	0	0	0	0	0	0	0	0	0	0	0.264992359	0	0	0	0	0.460865941	0	0	0
ENSG00000212624	0	0	1.212720256	0	0	0	0	0	0	0	0	0	0	0	0	0	0	0	0	0	0	0	0	0
NRDC	122.9811635	122.0174034	140.6211234	143.4405249	124.12427	126.9498894	99.88944042	91.90899267	114.8480746	97.78872502	97.93797143	90.25583969	122.0209939	121.2129292	114.7497524	108.2906041	119.1365203	119.1662459	101.4262574	101.297285	102.2107652	104.9390306	113.5518049	108.1665543
ENSG00000266993	0.759174509	1.761430757	0.569358493	1.362900075	4.221064407	2.980527787	0.837994029	0.95403033	1.936874622	1.844774109	0.465809241	0.705243097	2.586917917	3.571911248	1.791168726	3.07327037	2.46536775	3.187275646	1.784012607	1.190250927	1.484702813	2.074787004	1.772108704	2.248091267
ENSG00000272175	0.821987162	0	0	0.553373937	0	0	1.360992088	0	0	0	0	0	0.763896703	1.93372219	0	0	0	4.969418057	0	0	0	0	0	0
MIR761	0	0	0	0	0	0	0	0	0	0	0	0	0	0	0	0	11.4012812	0	0	0	0	0	0	0
TSEN15P2	0	0	0	0.432806431	0	0	0	0	0	0	0	0	0.597461109	0	1.300134044	0	1.878982097	0	0.604305201	0.671963512	0.754378328	0	0	0
RAB3B	32.29033135	37.22171493	29.46302912	30.16450856	81.61279055	90.27482265	81.22503018	77.0375261	18.00182499	7.643703315	10.54161304	7.628765783	17.12132798	17.5820437	50.1868018	51.32441677	37.98494142	37.7618742	18.1638634	20.53631961	9.551681033	8.952054217	8.527687123	7.601825681
RNA5SP48	0	0	0	0	0	1.721136522	0	0	0	0	0	0	0	0	1.847015824	0	0	0	0	0	2.143392394	0	0	0
ENSG00000229032	0	0	0	0.453054685	0	0	0.557131264	0	0	0	0	0	0	0	0	0	1.311258461	0	0	0	0	0	0	0
RN7SL290P	0	0	0	0	0	0	0	0	0	0	0	0	0	0	0	0	0	0	0	0	0	0	0	0
TXNDC12	18.72431649	13.27559528	12.08824646	14.49901544	12.06407916	13.32678894	14.83595426	15.55218227	6.765873656	13.47412961	14.57048542	16.72227254	12.54668328	12.19379286	15.60160852	14.3953583	12.13509271	14.494136	12.91702368	13.94324287	9.476877752	10.54200436	10.71915979	10.94662411
ENSG00000285839	0	0	0	0	0	0	0	0	0	0	0	0	0	0	0	0	0	0	0	0	0	0	0	0
KTI12	8.35462361	7.003371688	6.323469905	9.071703884	5.32348125	5.078763508	5.354722971	5.080155649	5.466284299	6.003136408	12.40203469	12.51792734	8.640798773	6.023069117	4.087657971	6.273244169	4.857337404	3.80174059	5.319867102	2.816896221	7.826895995	7.323324807	7.638970315	6.674713953
ENSG00000223390	0	0.560637366	0	0	1.590989672	0	0.25005104	0	0.693538373	0	0	0.561171126	0.280696951	0	0.305412065	0	0.588517577	1.521694068	0.567824835	1.262797571	0.354419215	0.42452616	0	0.162621412
TXNDC12-AS1	0	0	0	1.188834033	0.516766466	0	0	0	0	0	1.083512801	0	0	0.692381347	0	2.382898041	5.734659767	0.593110425	0.553302461	0	0	1.654674853	1.17773684	0.950773777
BTF3L4	63.57548316	79.07758002	73.57794805	68.66749081	77.41844548	61.76298988	63.29940339	59.97263625	55.20509484	42.90776338	62.32293493	51.90587613	93.56835609	95.35318063	82.86977453	85.09636181	63.48272219	59.53610134	73.18066903	64.14472402	68.51576486	67.96458264	71.94913426	68.60463665
ZFYVE9	17.76645935	21.6011891	21.95175633	23.49412153	22.91483683	36.14386696	25.50069387	23.00310322	25.25383539	19.6937342	34.77356464	32.25847913	29.83217651	30.26105603	35.98764516	34.18032832	19.64077853	18.046834	28.08640947	26.28707786	21.28727077	21.34972913	21.15892294	18.66526989
RN7SL788P	0	0	0	0	0	0	0	0	0	0	0	0	0	0	0	0	0	2.201640912	0.684624247	0	0	0.341233052	0	0
ENSG00000228407	2.707722415	0.628243637	5.656983311	1.367159138	0.594281436	0	3.922859549	1.134236059	0	1.09661572	3.738119162	1.257683523	1.258182805	5.573669842	2.737929339	2.05524956	0	0	5.726680468	5.660304406	0.397158002	3.171460135	2.708794733	1.457853124
ENSG00000223429	0.821009769	0	0	0	0	0	0	0	0	0	0	0	0	0	0	0	0	0	0.25724288	0	0.481689848	0	0	0
PDCL3P6	0	0	0	0	0	0	1.6193107	0.273116331	0	0	0	0	0	0	0	0.329926747	0	0	0	0	0	0	0	0.17552056
ENSG00000236004	0	0	0	0	0	0	0	0	0	0	0	0	0	0	0.590670035	0	0	0	0	0	0	0	0	0
DNAJC19P7	0.669059318	0	0	0	0	0	0	1.121047267	0	0	0	0	0	0	0	0	0	0	0	0	0	0.313458269	0.892432373	0
ANAPC10P1	0	0	0.266100488	0.557355044	0	0	0.34269585	0	0	0	0	0	0.384696181	0	0	0	0	0	0.778205979	0	0.485732809	0.19393821	0	0
CC2D1B	16.37185566	10.47100624	12.75141344	11.86801703	20.4827999	16.75511616	21.72656079	22.24353704	16.56694755	17.88008048	13.2338813	13.1866618	22.2809141	21.70961852	15.84147607	16.87931081	15.80060333	16.0329433	17.08943232	20.95752777	12.89718633	13.47331912	13.35212927	13.00746001
ENSG00000272100	0	2.731494073	0	0	5.68443113	1.109274689	2.923870471	0.986292225	1.351601638	2.860736662	0	0	0.547036002	0	0	0	4.014261837	6.524214671	8.29953691	3.691502874	0.345354785	0.827337426	4.710947362	0.633849185
ENSG00000287078	0	0.909916236	0.787816141	0.495030998	0.215181777	0	0.202916818	0	0	0.198535327	0	0	0.683358073	0	0.743527137	0.744179819	0.477582954	0	0	1.024762246	1.006641156	0.114834552	0	0.131967535
PLA2G12AP1	4.862459266	1.504245327	1.041914586	3.819059565	0.355731846	1.909007058	1.006367389	3.394720598	0.310138639	0.984637355	2.983475388	3.011354914	0	3.336351666	0.819450682	0.820170012	4.737152047	1.224856563	1.904412519	2.964684086	4.279237631	5.125704936	5.134628514	3.926963522
ORC1	102.7997529	74.25795501	106.9463061	113.7882915	24.92516501	38.28632623	38.33977072	24.58904573	30.2534727	28.97019101	117.4175847	109.1295338	51.53671574	57.50980253	24.45801665	25.44970992	40.73556125	43.84000123	59.89069224	60.42977982	99.90158966	99.91776101	107.1685179	100.6110171
PRPF38A	47.8587647	43.96027755	67.19338142	62.81094663	50.82867859	41.8128623	39.28147363	40.30102058	58.39551123	52.57195677	62.41290288	62.46323169	71.09393636	71.18658973	73.12762134	72.65272435	72.89215053	74.6046751	66.4006295	67.83900527	57.93684656	59.16520644	62.36127403	57.62374055
TUT4	15.1742108	19.73970283	12.01954827	12.50155725	80.1162841	44.4329259	37.74549698	50.62436031	21.28172526	17.34316818	15.02493603	12.86876004	50.50517742	54.26454925	66.44536523	62.49190197	86.01366588	90.43467584	52.99352603	54.42701186	31.68486775	30.60021459	33.06104122	27.11819203
ENSG00000272371	0.504728959	0	0	0.679582028	0	0.475577197	0	1.268553487	0	0	0	0.468873243	1.407178137	0.593686637	3.572517449	1.021615278	1.475165769	1.525698526	1.89773037	4.220402408	1.776759484	1.655279632	1.009857686	0.543497875
EEF1GP7	0.654783514	0.303844718	0	0	0	0	0	0.822845505	0	0.265184456	0.602636565	1.216535982	0.608509465	0.385094035	0	0.994004055	1.594773804	2.6390461	0	1.368779159	0	0.30676997	1.310085646	0.352539162
GPX7	17.13930677	22.72370601	13.64095266	15.56773014	56.84308963	32.04243525	32.88259845	39.99992058	54.97152383	53.8780525	50.70321204	53.45154973	71.54985196	67.36027535	42.91364425	40.88634764	34.0578461	40.29575399	38.99768614	27.29792196	47.08622652	41.55137604	48.98884092	45.33389015
SHISAL2A	0.943263956	0.557086384	0.330741888	0.635019272	8.431533939	6.544679338	4.969345181	8.908232532	0.328164581	0.138915553	0.315688156	0.238978613	0.717220452	0.100864794	0.780371067	1.301760154	2.339160027	2.764902248	1.209060705	1.344427742	0.855280646	0.60262469	0.915042433	0.923379401
COA7	60.64632376	33.98695084	82.1439632	86.66145357	20.84856186	36.85837928	29.72002492	24.91600522	20.21493816	19.55032124	34.06182352	36.2357179	25.42148045	27.60728739	25.47171967	27.45948183	12.00048064	15.71013391	21.01869061	24.58984701	23.27606325	21.55033157	22.24024091	21.56905647
NDUFS5P3	0	0	0	0	0	0	0	0	0	0	0	0	0	0	0	0	0	0	0	0	0	0	0	0
RN7SL62P	0	0	0	0	0	0	0	0	0	0	0	0	0	0	0	0	0	0	0	0	0	0	0	0
ZYG11B	18.17467105	23.34898176	22.17655393	20.41131163	29.89222589	29.73081916	23.45165505	20.93623395	45.57458196	33.25928838	45.27712941	37.805605	43.76348015	48.00136609	45.29127689	46.4664392	37.05207982	37.0213369	32.84928255	33.59555522	24.9136063	21.87866905	24.03672961	20.55224698
RNU2-30P	0	0	0	0	0	0	0	0	0	0	0	0	0	0	0	0	0	0	0	0	0	0	0	0
RPS13P2	4.046706026	3.286197484	3.902027372	5.789142724	2.664470615	1.906489686	2.512600779	0.847561011	3.097296648	5.326419213	1.862213209	6.578652274	4.23081251	3.569948659	1.02296261	1.53579088	22.66892101	19.87767223	2.377376507	1.586129257	8.012990025	9.242540964	9.108694377	10.34915515
RNU6-969P	2.191965764	0	0	0	0	0	0	0	0	0	0	0	10.18528937	0	0	4.436729209	0	0	8.241571891	16.03752915	0	0	4.385667663	0
ZYG11A	1.667089429	3.276396299	1.60748731	1.881518541	2.927095613	4.573808474	2.638480615	2.300367976	0.225170959	0.51630182	1.534322451	1.002074217	0.546802923	0.288369308	0.34705325	0.297735343	1.433054092	1.08690581	0.829600068	0.666237364	0.287673031	0.252689836	0.392411678	0.316789558
ENSG00000242391	0	0	0	0	0.531725496	0	0.501418138	0.507421395	0	0	0	0	0	0	0	0	1.180132615	0	0	0	0	0	0	0
ECHDC2	4.793267686	7.992570705	1.431957274	1.405910279	24.56726179	24.04385481	9.434737758	9.014491039	5.662897841	6.766191015	1.702375388	2.43885398	5.193863861	5.684862505	3.217753112	3.200449108	10.15330135	8.296677918	4.82337069	5.508916209	2.555511999	3.019080958	2.268252762	2.163095242
ENSG00000230953	6.575897293	12.20587637	0	0	41.5657416	52.04716843	16.33190506	12.12012245	8.052971284	4.26113537	1.210438586	2.443499416	7.33340835	6.187911009	3.98955418	11.97916887	10.25029472	21.20285038	9.889886269	1.374645356	5.401348832	2.46467759	6.139934728	3.540500445
ENSG00000231866	0	0	0	0	0	0	0	0	0	0	0	0	0	0	0	0	0	0	2.472471567	0	0	0	0	0
SCP2	13.80436455	20.49841833	21.06427343	18.58660551	47.81470487	34.79060695	23.89528094	25.86355069	26.48891371	22.22729646	27.15530161	19.04126453	33.89913105	30.47375598	22.92555519	23.76416027	16.38286608	15.98868462	20.99713449	19.73356459	15.29825869	17.83441959	16.10682017	16.96677482
ENSG00000264834	0	0	0	0	0	0	0	0	0	0	0	0	0	0	0	0	0	0	13.11159164	0	1.363976978	0	0	1.251692076
ENSG00000266188	0	0	0	0	0	0	0	0	0	0	0	0	0	0	0	0	0	0	0	0	0	0	0	0
ENSG00000265815	0	0	0	0	0	0	0	0	0	0	0	0	0	0	0	0	0	0	0	12.02814686	0	0	0	0
H3P2	0	0	0	0	0	0	0	0.488152228	0	0	0	0	0	0	0	0	0	0	0	0	0	0	0	0
RRAS2P1	0.458478895	0	0.294724843	0.308654786	0	0	0	0	0.350913838	0	0.421965643	0	0	0	0.463593613	0	0.446663739	0.461964494	0	0.479209038	0.268991476	0.429600178	0	0
TUBBP10	0	0	0	0	0	0	0	0	0	0	0	0	0	0	0	0	0.517045035	0	0	0	0	0	0	0
PODN	0.187921131	0.348810511	0.241603382	0.189766935	3.340786029	11.2437749	0.27225398	0.039359079	0	0	0.043238774	0	1.571765415	1.657814493	0.142513162	0.095092175	0.228847925	0.047337452	0.441602903	0.736567475	0.165381164	0.088042167	0.031332592	0.126472255
ENSG00000232993	0	0	0	0	0	0	0	0	0	0	0	0	0	0	0	0	0	0	0	0	0	0	0	0
HIGD1AP11	0	0	0	0	0	0	0	0	0	0	0	0	0	0	0	0	0	0	0	0	0	0	0	0
SLC1A7	0	0	0	0.11449821	1.567769982	2.644184614	0.316802149	0.035621676	0	0	0	0	0.355628984	0	0	0.043031274	0	0	0	0	0	0	0	0
ENSG00000235563	0	0	0	0	0.647960518	1.622707015	0	0	0	0	0	0	0	0	0	0	0	0	0	0	0	0	0	0
ENSG00000277397	0	0	0	0	0	0	0	0	0.245346444	0	0	0	0	0	0	0	0	0	0	0	0	0.150180563	0	0
CPT2	8.235351601	10.01428701	8.256210079	9.230029349	8.651804674	9.242856256	14.31544062	13.28278227	6.285771519	6.190134332	9.364132385	7.353627815	8.98897974	9.150153371	11.09527614	11.2435399	5.62285408	5.240817537	7.912570693	6.056396676	6.718894622	5.974504046	7.105138067	6.337737936
ENSG00000236723	1.125459194	0.522256324	0.602900861	0.631396505	0	0.706970503	0	0.15714762	0	0	0.34527588	0.348502362	1.220242492	0.882546395	1.13801464	0.379671204	0.182742622	0.378005177	1.586855223	0	0.660311593	0.703045767	0.500402178	0.605953621
CZIB	24.93701727	25.75185173	25.39227274	26.38600948	30.37115919	19.93369572	30.41684361	31.25193048	34.26178113	32.03656671	39.08260021	39.02058071	44.11740906	36.84547921	40.71636481	41.06240166	34.84849863	34.65205516	38.71471076	40.21844844	36.93639965	37.1322777	35.00062703	35.27137099
CZIB-DT	0	0	0	0	0	0.301953776	0.05306012	0.161086157	0	0	0	0.119078919	0.059563096	0	0.583268155	0.648644621	0.499527033	0.968697477	0.542208677	0.468933601	0	0.030027748	0.170981195	0.103523405
MAGOH	72.94759139	64.88009854	87.49024812	86.62352397	75.1593793	31.66234567	58.29399715	54.04056467	103.3947157	92.18652181	121.2214725	129.5700076	85.6819721	78.65411462	44.0519372	48.5338463	49.35257452	50.0223153	64.12462942	73.24550181	81.04004667	83.54226315	71.85030001	85.91493193
MAGOH-DT	0	1.650717438	0.22867368	0.15965451	0.312296273	0.335182692	0.098165323	0.198681226	0.090756696	0.288137052	0.218265587	0.330457804	0.550981651	1.115800543	1.318889197	1.440051212	0	0.477910718	0.891669293	0	0.626122353	0.555536551	0.711738956	0.957631496
LRP8	22.21053779	18.00658445	13.84133837	15.70875211	6.451645936	5.590280827	16.40138015	13.04878956	14.56345955	11.20367922	10.57625946	11.14253375	14.7574838	15.5264088	7.18240107	6.039934136	13.50960232	12.15656231	12.63860638	14.23709879	11.14295957	10.95950069	13.556369	10.80529485
ENSG00000234578	0	0	0	0	0	0	0	0	1.124417533	0	0	0	0	0	0	0	0	0	0	0	0	0	0	0
ENSG00000228838	0.340972452	0	0	1.377286243	0	0	0	0	0	0	0.313817411	0.316749924	0.950627008	1.604273225	0.344776287	0	0.332185477	0	0.320505574	0	0	0.159747622	0.45480998	0.734326018
ENSG00000232762	4.590885743	0	1.967445096	1.854391384	0	0.576763834	0.506752373	1.025638989	0	0.495810299	0	0.284316754	0.284429624	0.720002943	0	0	1.192687218	1.541929362	0	3.518872753	1.256962827	0.573561939	0.612360511	0.823919651
LRP8-DT	5.276954618	3.767245793	4.957822844	0.54654216	0	0.382474783	3.696521722	1.360283104	0	0.328791309	1.494368625	2.639582703	4.904028218	5.252084961	1.231343883	1.23242478	0.395458901	0.409005601	9.920410609	13.152471	1.905237683	2.09193314	1.353601131	3.496790563
ENSG00000285954	0	0.241086723	0	0	0	0	0.215055183	0.217629944	0	0	0	0	0	0	0	0	0	0	0	0	0	0	0	0
ENSG00000226938	0	0	0	0	0	0	0	0	0	0	0	0	0	0	0	0	0	0	0.564859692	0	0	0	0	0
LINC02812	0	0	0	0	0	0.464872887	0.408443499	0	0	0	0	0	0	0	0.249436221	0	0	0	0	0	0	0	0	0
SLC25A3P1	0.21822668	0.337551891	1.449591658	0.881480607	0.383165022	0	0.782871555	0.243767547	0	0	0	0	0	0	0	0	0	0	0	0	0	0	0	0
ENSG00000288527	0	0	0	0	0	0	0	0	0	0	0	0	0	0	0	0	0	0	0	0	0	0	0	0
DMRTB1	0.471631978	0.700337169	4.79024501	4.572138757	0	0	0.85898681	0.23707393	0	0	0.086814243	0.175250983	0	0	0	0	0	0	0	0	0	0	0	0
GLIS1	0.362679491	0.06731889	0	0.048832242	2.228789503	2.52881767	2.041702597	2.005377967	1.221396921	1.057561962	3.738511863	3.16700011	0	0	0.293380389	0.293637924	0.706666237	0.219262064	0.545455436	0.606524897	0.085114227	0.0339835	0.048376416	0.03905374
RNU7-95P	0	0	0	0	0	0	0	0	0	0	0	0	0	0	0	0	0	0	0	0	0	0	0	0
NDC1	100.5959034	103.8145989	141.3692668	136.1346781	74.22978042	89.45607073	75.20634672	62.70739396	67.02989604	62.52335943	150.9265612	129.3708695	69.15207274	75.59542766	67.30259567	65.14096064	57.95651276	51.58929763	82.13634359	79.66098961	65.91476541	62.64171302	69.5620783	65.26672536
ENSG00000201003	1.692326509	0	0	2.278598564	2.971407181	1.594582366	2.802042535	0	0	0	3.115099302	3.144208808	0	0	0	0	0	3.410384941	0	0	0	0	0	0.911158203
ENSG00000229687	0	0	0	0	0	0	0	0	0	0	0	0	0	0	0	0.814434558	0	0	0	0	0	0	0	0
YIPF1	44.76519474	44.0634535	59.29701714	57.45739207	58.55248336	52.6180853	60.83019649	62.03201627	27.77355488	28.20176774	40.67989206	38.01465816	59.14571527	69.54181668	73.15489	64.98195728	46.25470663	43.51088371	51.11009189	54.35115478	49.476992	47.50647897	43.50125661	45.70827809
DIO1	0.706001243	0.655223425	0.389005796	0.27159457	0.088543246	0	0.166992894	0.084496113	0.385974467	0.245080639	0.092825045	0.093692462	0.187459314	0.474533053	0.305947406	0.408287964	1.080840125	0.203248182	1.516853722	2.635439716	0.355040458	0.283513526	0.134529683	0.27151077
HSPB11	17.38040718	18.26211875	19.09691485	19.53560951	29.84455277	13.92368528	19.14262991	18.53792999	21.80008444	18.66727425	27.69391675	26.45905056	23.55221106	21.52439936	23.61304661	25.10604253	32.14938785	35.64226657	46.99628881	52.81820978	27.67158084	27.76451926	30.94478082	31.49467129
LRRC42	99.33737639	86.66510649	94.00823609	80.40799479	80.85962389	63.73613509	105.3951267	100.5979329	126.5021685	111.6480478	100.9211561	106.1126884	108.4281476	98.08010518	76.0332087	75.56176295	71.59871121	75.33735755	102.3722054	92.82349936	104.7696937	99.10959476	97.53246594	101.9857187
HNRNPA3P12	1.29909542	0.401886804	2.505299795	1.894902286	0.76032244	0.204010538	0.537739113	1.995316491	0.165718482	1.052255912	1.9927258	2.614751257	0.804858238	0.254676488	1.532519244	0.657370508	0.421872431	0	0.610558595	1.131528397	1.016246252	1.21726786	1.588412089	1.515454094
LDLRAD1	0	0	0	0	0	0	0	0.081153253	0.148281773	0	0	0	0.270064491	0	0	0	0	0	0	0	0	0	0	0
TMEM59	28.60288914	29.48741748	26.97384645	24.6922479	26.016133	17.44576637	26.40762002	26.6605601	27.01396019	18.86864649	13.26666622	11.94173873	48.53403384	49.09020832	31.61831067	30.01666261	35.78192015	38.78199249	32.34832731	30.84275062	24.76626773	26.90732086	25.75363375	25.88330662
ENSG00000280378	0.393429753	0.851977126	0.168606121	0	1.036183017	0.123568776	0	0.769083139	1.003753543	1.593373269	0	0.487307576	1.95000412	1.696827449	0.397818793	0.929058681	4.088436639	4.360628951	3.451598484	3.426822468	0.692480619	0.307206965	0.787171119	0.635474439
TCEANC2	4.274765581	6.477600811	3.890910485	4.138480297	6.74183181	5.132856847	4.791658536	4.627176031	6.196247834	4.979291465	4.491395641	4.480652591	10.03713058	10.39010164	13.40725836	14.58673176	12.78864946	11.75921356	14.88146256	14.82759722	8.667105189	8.418652396	9.461191334	7.973982141
MIR4781	0	0	0	0	0	0	0	0	0	0	0	0	0	0	0	0	0	0	0	0	0	0	0	0
ENSG00000225183	0.96704372	0	0	0	0	1.822379847	0	0	2.960651207	0	0	0	0	0	0	0	0	0	0	0	1.13473715	0	0	0
ENSG00000279049	0	0	0	0	0	0	0	0	0	0	0	0	0	0	0	0	0	0	0	0	0	0	0	0
ENSG00000256407	0	0	0.037437214	0.078413311	0.051127452	0	0.19285313	0.048790519	0.178298327	0.18868894	0.053599887	0.054100759	0	0.411013826	0.176662951	0.058939343	0.056737145	0.23472285	0.109484444	0.060871189	0.034168452	0.027284829	0.233044081	0.219489527
CDCP2	0	0	0	0	0	0	0	0	0	0	0	0	0	0	0	0.066361334	0.063881822	0.264280542	0.369814123	0.274145797	0	0.061441393	0	0
ENSG00000280425	0	0.128961262	0	0.093546812	0.0813265	0.087286457	0.076691041	0.077609229	0	0.150070173	0	0.043028013	0.043045095	0.217928039	0.374681415	0.187505159	0.676872198	0.373364743	0.478920081	0.145238239	0.108700922	0.108502359	0.092673597	0.149628717
CYB5RL	7.400278771	9.596094267	5.585904167	6.127658517	4.255710218	5.004909205	4.290647252	3.84516952	2.901113128	4.782797445	4.295389	5.38946838	8.434871058	9.159508649	8.212867808	7.593785626	9.395050823	9.249226827	10.37352232	10.83422594	7.367401079	6.692541239	7.257036902	6.60819375
MRPL37	192.594591	161.6476546	221.6085697	220.1685806	93.29915464	113.0683386	144.4178659	129.5805738	136.8357469	166.9703912	241.0786226	268.7465913	112.2739352	104.8261013	86.64380939	90.923359	89.28543541	85.33856144	82.15705835	95.03604465	124.9154624	122.9317172	129.8322801	124.9384131
SSBP3	100.3500461	70.52518156	89.33705884	95.27517216	178.3169053	238.1940085	210.0476199	250.5219836	48.56144919	41.76727634	64.42530653	75.29643099	176.2125366	165.881886	117.83451	111.7747601	109.1139008	105.8151131	108.1395207	108.1045699	95.24595923	95.44024481	101.1182089	96.51096697
SSBP3-AS1	3.771617921	2.27929856	1.747907015	1.653373348	6.39124319	10.99192296	5.736498665	4.555963436	3.423817107	1.136735808	1.210899881	1.385177356	5.461395637	5.777584593	4.079765135	4.349651635	9.741491024	10.95898088	7.832477097	14.30175999	3.087661299	2.835459404	3.392875517	2.502907136
ENSG00000225632	0	0	0	0	0.363409511	0	0	0.173399397	0	0	0	0	0	0.243454233	0.209284167	0	0.201641364	0	0	0	0	0.096969105	0	0
ENSG00000232245	0	0	0	0	0	0	0.659304126	0	0	0	0	0	0	0	0	0	0	0	0	0	1.868978835	0	0	0
ENSG00000287582	0	0	0	0.147425977	0	0	0	0.183463492	0	0	0	0	0	0	0	0	0	0	0	0	0	0	0.146049827	0
LINC02784	0	0	0	0	0	0	0	0	0	0	0	0	0	0	0	0	0	0	0	0	0	0	0	0
ENSG00000237173	0	0	0	0	0	0	0	0	0	0	0	0	0	0	0	0	0	0	0	0	0	0	0	0
HNRNPA1P63	0	0	0.153636419	0	0	0	0	0.200228588	0	0	0	0.222020975	0.888436456	0.562245289	0	0	0	0	0	0	0.140221932	0	0	0.128678625
ACOT11	1.554792502	1.967682219	2.195805663	1.950685608	1.013380627	2.397259549	2.242781231	1.559139229	1.42441566	1.469263028	1.77787039	1.72883211	0.569208598	0.33251313	1.071911947	1.716564628	5.209735895	4.058951494	3.033649223	2.265280474	0.76016936	0.916055322	0.958382852	0.862476055
FAM151A	0.803138004	0.745373806	0.295018686	0.386203146	0.201451334	0.972965511	0.474922464	0.480608499	0.087815926	0.278800607	0.739176106	0.319750048	0.106625661	0	0.116013955	0	1.229549933	0.809243884	0.862776718	0.719530221	0.269259663	0.913810547	0.15303925	0.24709375
ENSG00000230728	0	0	0	0.497414775	0	0	0	0	0	0	0.340010839	0	0	0	0	0	5.03876847	0.744482106	0	0	0	0	0	0
MROH7	0.050650617	0	0	0	0.133399442	0.047725176	0.062897962	0.042434007	0.058150995	0.102566391	0.023308401	0.02352621	0.164748849	0.059577708	0.409725341	0.17941219	0.32074467	0.561392592	0.547518599	0.555878266	0.118867712	0.106785519	0.185792479	0.10908232
MROH7-TTC4	0	0	0	0	0.028498687	0.061174387	0	0	0.049692171	0.02629403	0	0	0	0.076367026	0	0.032853072	0.063251113	0	0.030513577	0.033929892	0.038091318	0.030417389	0.021649981	0.017477788
TTC4	0.857807703	0.551154108	0.975600068	0.755177735	0.868932146	0.373044498	0.437015808	0.663372007	2.121177571	0.694816726	1.153872792	0.98076238	0.919829746	0.698534966	0.733934614	1.469157751	1.092840696	2.460013908	1.240488888	1.310405908	1.509838048	1.082006181	0.924158754	0.746063024
PARS2	18.17024252	23.02848916	25.87273809	28.34514716	13.9792348	16.10825989	22.80643788	20.70606659	11.96324257	11.5526325	23.28655726	28.22314425	16.61378059	10.91617365	27.16430318	27.28701454	16.75026938	16.63503555	27.27222192	20.52340848	16.79324287	14.73732833	15.70165821	14.41145979
TTC22	0.715590198	1.503014559	1.13790508	0.912781752	0.396771111	0.532310265	1.216006677	0.473294379	0	0	0.103989569	0	0.31500895	0.132901869	0.0380828	0.152464921	0.073384126	0.189744867	0.177009706	0.1968278	0.110484144	0.158806546	0.226065343	0.101388902
ENSG00000237453	0	0	0	0	0	0	0	0	0	0	0	0	0	0	0	0	0.653717775	0	0	0	0	0	0	0
LEXM	0.259039286	0.120204185	0.249778061	0.697556341	0.113706071	0.244077886	0.428900152	0.217017591	0	0	0.1192047	0.120318626	0.361099173	0.609389098	0.261929087	0.262159014	0	0.13050432	1.826178352	3.384396979	0.379948567	0.182042169	0.691044989	0.348670556
DHCR24	552.2790729	220.4089777	553.8552346	579.4842102	269.3317133	324.9109122	469.7547202	509.1705041	139.3054525	140.8535303	206.2021284	171.106892	238.5019748	261.354348	100.4076323	83.47783832	86.06004098	111.2507742	230.1628716	318.260043	331.6518582	341.7092631	366.0098683	343.7743886
ENSG00000287724	0.83088955	0.514086249	0	0.372911438	0	0	0.687866037	0.232033851	0	0.224337753	0	0	0	0	0.560105882	0	0	0.279068804	1.301692311	0	0.812477261	0.389276695	0.184715245	0.149118551
ENSG00000242396	0.317676198	0	0.408424765	0	0.278889839	0	0.13149682	0.266142346	0.364717902	0	0	0.147554313	0.147612889	0	0.160610072	0	0	0	0	0	0	0	0	0
DHCR24-DT	0.300858046	0.279219394	0.967005694	0.607626284	0.528250166	1.133925238	1.245352238	0.504104915	0	0.974769529	0.276897716	0.279485227	0.559192358	1.769418998	0	0.608962833	0	0	0	0	0.529544003	0.140953784	0.200651462	0.16198368
ENSG00000284601	0.132808082	0	0	0	0	0	0.109947428	0.11126378	0	0	0	0	0	0	0	0	0	0	0	0	0	0	0	0
TMEM61	1.099473274	0.68026381	0.353388227	0.123363617	0	0.690647139	0.910217639	1.228153694	0	0	0	0	0	0	0	0	0	1.107832051	0	0	0	0	0	0
ENSG00000233271	0	0	0	0	0	0	0	0	0	0	0	0	0	0	0	0	0	0	0	0	0	0	0	0
BSND	0.825271405	0.284482827	0.409251155	0.158738554	0.26910398	0.311042396	0.15616342	0.098770684	0	0.019098932	0	0	0	0	0	0.023863158	0	0.023758444	0.022163842	0.049290634	0.041502014	0.022093975	0	0
PCSK9	78.82786354	37.10278652	48.49691873	51.79293237	44.82657277	35.9983042	46.30852436	63.37303168	28.68633069	35.77682385	2.262551551	2.396007132	20.14943081	21.42635969	1.7522556	0.81571803	23.40014312	36.38380909	8.371812105	8.087565042	28.46797406	30.3607194	22.63099738	20.30936694
USP24	32.33254333	32.38775438	25.04217399	25.73605344	65.40802953	87.17456992	48.79557928	52.21844325	67.51555397	51.7734327	60.5546493	58.00846884	66.57077349	67.91107524	60.72154775	59.49619551	54.69953444	52.07907138	39.89258739	39.39685798	29.72920727	28.29597676	33.01561841	28.65264021
MIR4422HG	0	0	0	0	0.393410608	0	0	0.150171441	0	0	0	0	0	0	0	0.09070416	0	0	0	0	0	0	0	0
GYG1P3	0	0	0	0	0	0	0	0	0	0	0	0	0	0	0	0	0	0	0	0	0	0	0	0
MIR4422	0	0	0	0	0	0	0	0	0	0	0	0	0	0	0	0	0	0	0	0	0	0	0	0
ENSG00000234810	0	0.050372087	0	0	0	0.025570475	0	0.022735542	0	0.021981449	0	0	0	0	0	0.027464719	0.026438533	0.054688404	0	0	0	0.012714261	0	0
GOT2P1	0	0	0	0	0	0	0	0	0	0	0	0	0	0	0	0	0	0	0	0	0	0	0	0
MTCO2P34	0	0	0	0	0	0	0	0	0	0	0	0	0	0	0	0	0	0	0	0	0	0	0	0
RN7SKP291	0	0	0	0	0	0	0	0	0	0	0	0	0	0	0	0	0	0	0	0	0	0	0	0
RNU6-830P	0	0	0	0	0	0	0	0	0	0	0	0	0	0	0	0	0	0	0	0	0	0	0	0
LINC01755	0	0	0	0	0	0	0.056189588	0	0	0	0	0	0	0	0	0	0	0	0	0	0	0	0	0
LINC01753	0	0	0	0	0	0	0	0	0	0	0	0	0	0	0	0	0	0	0	0	0	0	0	0
PIGQP1	0	0	0	0	0	0	0	0	0	0	0	0	0	0	0	0	0	0	0	0	0	0	0	0
ENSG00000235612	0	0	0	0	0	0	0	0	0	0	0	0	0	0	0	0	0	0	0	0	0	0	0	0
ENSG00000260971	0.029215081	0	0.03756077	0.078672101	0	0.027527698	0.024186201	0.024475772	0	0.212975635	0	0.081418964	0	0	0.206786996	0.029566931	0.113848793	0	0	0	0.034281219	0.013687439	0.097422168	0
ENSG00000284686	0.346751646	0	0.055725752	0.17507876	0	0.163362111	0	0	1.061596968	0.561731593	0	0.241588925	0	0	0.262964965	0.087731934	0.591177544	0	0	0	0.050860158	0.162455208	0	0.186693055
RPSAP20	0	0	0	0	0	0	0	0	0.197931176	0.209465924	0	0	0	0.304181019	0	0	0	0	0	0	0	0.121156904	0	0
LINC01767	0.103674056	0	0	0.139589822	1.547273289	1.660664158	0.17165666	0.260567743	0	0	0.095417456	0	0.096347332	0	0.104830628	0	0	0	0	0	0.060826	0.145715736	0.138286818	0
PLPP3	28.94417615	37.3561865	30.08429551	27.95000226	21.50099415	37.18595114	15.93847715	8.412107339	22.35398362	26.1673478	23.22379798	24.90079782	55.82589563	49.7075173	61.75661368	54.25567757	23.6048908	25.24926878	24.6625756	22.1306951	24.43516116	25.05525694	22.62295753	20.82528809
RPL21P23	0	0	1.28653801	0	0	0.471441743	0	0	0	0	0	0	0	0.588524145	0.505921726	0	0	0	0	0	0.293551567	0.234412271	0	0.269385903
RPL23AP85	0	0	0	0	0.933282625	0	0	0	0	0	0	0	0.493974773	0.625221955	0	0.537940609	0	0	0	0	0	0	0.354499696	0
ENSG00000225475	0	0	0	0	0	0	1.351339662	0	0	1.322160798	0	0	0	0	0	1.651973642	0	0	0	0	0.957685963	0.764749252	0	0
PRKAA2	6.790290524	14.56746229	4.206862399	4.886016803	22.70021683	20.63156062	8.309980555	8.24458065	4.632287731	5.360581175	2.128456947	1.531268341	16.50768119	20.31493499	28.7826468	26.9405027	27.75550807	25.8059144	30.17908574	32.32363572	9.555566346	9.659138659	9.615183727	8.95438167
FYB2	0.049517299	0.367646879	0.095493893	0	16.69306892	7.651799718	2.705586682	2.240165021	0	0.160434314	0.045573742	0	0.184071495	0.058244644	0.550766767	0.601363899	0.530653435	0.299362534	1.023990483	0.414049806	0.464832085	0.46398298	0.957713571	0.479887108
ENSG00000229913	0	0	0	0	0	0	0	0	0	0	0	0	0	0	0	0	0	0	0	0	0	0.118234259	0	0
C8A	0	0	0	0	0	0	0	0	0	0	0	0	0	0	0	0	0	0	0	0	0	0	0	0
C8B	0	0	0	0	0	0	0	0.049051165	0	0	0	0	0.054411365	0.206604762	0	0	0	0	0	0	0.034350985	0	0.156192692	0
ENSG00000236341	0	0	0	0	0	0	0	0	0	0	0	0	0	0	0	0	0	0	0	0	0	0	0	0
DAB1	13.10650964	11.14547975	16.9093451	16.16957031	41.47613785	34.23400033	26.49527705	30.20874238	0.37326711	0.691284708	1.20627074	0.9343934	40.98800003	38.36201617	7.273587941	6.971499413	16.18364883	15.44812694	13.17931143	10.89558	19.27775805	18.35003222	24.10926562	21.05498245
ENSG00000227935	0.975239005	0.603397843	0	0.21884845	0.856168171	3.675647488	2.152981835	1.361724082	0	0	0	0	1.510530204	0	1.314824824	0.328994751	3.483724811	7.53367521	2.75010079	2.03866896	0.572176783	0.304603516	0.867222419	0.17502474
RPS20P5	0	0	0	0	0	0	0	0	0	0	0	0	0	0	0	0	0	0	0	2.004691144	0	0	0.852768712	0
DAB1-AS1	0	0.049217243	0.102270879	0	0	0	0	0	0	0	0	0	0	0.062378135	0	0	0.103329584	0.053434603	0	0.055429248	0.093341282	0.04969108	0.035368288	0.028552423
HNRNPA1P6	0.47717292	0	0	0.749559721	0.139637656	0	0	0.1332551	0.121740668	0.128835295	0	0	0.147816916	0.187091297	0	0	0	0	0	0.831247192	0.093319779	0.223558351	0.318241261	0.51382522
RPS26P15	1.322737961	1.841403763	1.275447165	2.671460385	0.580619794	1.86951036	1.095051106	0	1.012406591	1.607109245	1.21739513	3.071928145	0	0	0.668747109	0.669334148	0	0.666397058	0	1.382545616	0.776055867	2.788697705	2.64652359	2.492593704
ENSG00000235038	0	0	0	0	0	0	0	0.31100021	0	0	0	0	0	0	0	0	0.361653543	0	0	0	0	0.173918782	0.495156026	0
ENSG00000230546	0	0	0	0	0	0	0	0	0	0	0	0	0	0	0	0	0	0	0	0	0	0	0	0
ENSG00000233216	1.42954289	0	0	0	0	0	0	0	0	0	0	0	0	0	0	0	0	0	0	0	0	1.33949869	0	0
OMA1	7.304587364	9.93902386	9.828970464	11.16868753	11.41250526	10.67400912	6.610951349	5.082402565	5.827736918	4.61298275	6.096143766	5.693064468	5.925438655	4.441631927	6.071605003	7.267262207	2.834476669	4.054303777	3.782189897	6.340819756	3.958761583	4.263302247	4.995509025	3.83284408
ENSG00000286918	0.128507206	0.477058261	0.24782558	0.778616595	0.338451739	0.605424907	0.319160624	0.107660597	0	0.104089711	0.118272894	0	0	0.151156397	0.389822435	0.650274382	0.250391063	0.776905112	0.120793558	0	0.376978562	0.12041278	0.342821593	0.069189009
ENSG00000270209	0	0	0	0	0	0	0	0	0	0	0	0	0	0	0	0	0	0	0	0	0	0	0	0
RN7SL713P	0	0	0	0	0	0	0	0	0	0	0	0	0	0	0	0	0	0	0	0	0	0	0	0
TACSTD2	3.161489083	2.582012309	4.308488557	4.597260399	1.887333353	1.54902287	1.256300389	0.741615884	0	0	0.349164977	0	0	0	0.255740653	0.255965147	0.123200658	0.382262927	0.237737651	0	0.593554817	0.770211747	1.349436204	1.565990581
ENSG00000185839	1.000680023	1.547846641	2.573076021	2.694690475	2.049840316	2.200061467	1.380716611	1.397247319	0	0.810542054	0.920985881	2.169048395	0.309987068	0	1.686405752	0.675154445	4.224532695	2.688767258	0.940614183	0.697283876	2.152711491	2.969222097	1.334768419	2.33467783
MYSM1	20.54790573	22.87943513	25.18884331	27.95043764	45.45017928	31.64212832	30.20588151	25.42324955	16.85453852	12.0788602	11.54643164	9.05593637	17.96525081	18.91309903	17.33798775	18.25771818	26.20206709	28.75896739	18.7233359	19.69516066	7.491623443	6.982640223	8.173848818	6.857078112
ENSG00000283445	0	0	0	0	0	0	0.040206561	0.040687936	0	0	0	0	0	0	0	0	0	0	0	0	0	0	0	0.026148452
JUN	27.30884499	19.8042365	45.35720996	43.56750874	27.09687211	13.88307473	53.9965349	59.91044877	94.83601409	140.1271545	31.56358895	30.08862071	129.6094936	122.7358659	220.9079853	236.5276168	82.1045354	56.2487662	94.79854422	112.9796135	56.15226745	47.16059234	58.5360775	62.40327426
ENSG00000290013	0	0	0	0	0	0	0	0	0	0	0	0	0	0	0	0	0	0	0	0	0	0	0	0
LINC01135	0.112089158	0.277406281	0.120090805	0.251533608	0.196807489	0.105615196	0.092794915	0	0.085791597	0.060527491	0	0.034708799	0.104167732	0	0	0	0.036400194	0	0.105361004	0.117157275	0.043842117	0.07001925	0.099674265	0.02011648
ENSG00000272226	0	0.399257638	1.382727768	0	0	0.405351779	0.712294925	0	0.658537371	0	0	0	0	0	0	0	0	0	0	0	0	0.201550738	0	0.463243049
ENSG00000231740	0	0	0.749123398	0	0	0	0	0	0	0	0	0	0	0	0	0	0	0	0	0	0	0	0	0
LINC02777	0	0.206579146	0.429260748	0.224774713	1.172470145	0	0.092136795	0.372959632	0.085183146	0.270441981	0	0.206775821	0.413715816	0.523638504	0.337607341	0.112634566	0.216852221	0	0	0.697958232	0.13059354	0.104283989	0.371127583	0.179764288
LINC01358	0	0	0.016638762	0	0	0	0	0	0	0.020965438	0.023822172	0	0	0	0	0	0	0	0	0	0.015185978	0	0	0
PHB1P3	0	0.521618648	0	0	0	0	0	0	0	0	0	0	0	0	0	0	0.273779239	0	0	0	0	0	0.187421695	0
ENSG00000241042	0	8.743975763	2.595646863	10.87331244	0	0	0	0	0	0	0	0	0	0	1.360959028	1.362153705	0	0	0	0	0	1.89174815	0.897651276	0
ENSG00000235215	3.630227212	2.021477948	1.866900583	3.9102764	0	0	0	0	0	0	0	0	0	0	0	0	0	0	0	0	0	0	0	0
FGGY-DT	0.060719273	0.478993302	0.136612993	0.224824129	0.133264535	0.057212294	0.100534965	0.178042595	1.185080608	0.737731193	0.223534365	0.197420313	0.338569176	0.285683795	0.245586592	0.153626358	0.236618068	0.397675806	0.799044366	0.28559114	0.391866753	0.199131384	0.38470769	0.21249541
ENSG00000270457	0	0	3.064092007	0	1.195595789	0	0.563724534	1.140947515	1.042359449	2.206209141	0	0	0	0.80095002	0	0	0.663388157	0	0	1.423449333	1.198524149	1.276090468	0.454137184	2.56633908
FGGY	1.228862029	2.386231786	1.276075774	1.489118628	3.55182498	2.10200902	1.925109558	2.011512774	3.849041125	3.598636276	2.644789419	2.739754151	2.600285804	2.535091684	4.358556809	4.266716545	2.891683581	2.190669479	2.736697418	2.588610546	2.772994102	2.993791676	2.408262554	2.402212393
MIR4711	3.287948647	0	0	0	0	0	5.443968354	0	0	0	0	0	0	0	0	0	0	3.312945372	0	0	0	0	0	0
ENSG00000226883	0	0.278491312	0	0	0	0	0	0.251395215	0.459344842	0	0	0	0.557734229	0.352961026	1.517105566	0	0.292340544	0.907064574	0	0	0	0	0	0.161561298
HOOK1	19.93674003	32.33437433	29.08846796	29.88479004	18.60188383	12.60832568	15.89517963	11.0253456	1.710096646	1.929079713	0.813501503	0.524593831	3.696432094	3.494479827	6.380420995	7.702983559	17.07881274	15.80841119	10.89322335	10.47041587	5.185848036	4.221621459	4.896096874	4.626747434
CYP2J2	2.245050707	1.3651039	3.483562389	2.293160748	1.019453523	0.656498088	0.897256809	0.778285086	0	0.250823643	0.071250169	0	0.359722632	0.637419356	0.313116709	0.078347892	0	0.078004096	0.582149377	0.809158888	0.408780184	0.761662474	0.464677199	0.875300312
RN7SL475P	0	0	0	0	0	0	0	0	0	0	0	0	0	0	0	0	0	0	0	0	0	0	0	0
C1orf87	0.208192135	0.241522882	0.334581346	0.28031606	0	0	0.043088849	0	0	0	0	0	0	0	0	0	0	0	0	0	0	0	0	0
PGBD4P8	0	0	0	0	0	0	0	0	0	0	0	0	0	0	0	0	0	0	0	0	0	0	0	0
LINC02778	0	0	0	0	0	0	0	0	0	0.148073608	0	0	0	0	0	0	0	0	0	0	0	0	0	0
LINC01748	0.0445579	0.372178406	0.114572951	0.189981243	0	0.041984358	0.184440074	0.062216098	0.284200353	0.312793075	0.150367468	0.068987545	0.013802986	0.017470386	0.045054981	0	0.101289131	0.149655509	0.027922207	0	0.209138442	0.097419658	0.079245415	0.1519381
ENSG00000231252	0.052559124	0	0	0	0	0.049523453	0	0	0.040228076	0.04257243	0.048373316	0	0	0	0	0	0.460841921	0.476628359	0.247021309	0	0	0	0	0.028298131
NFIA	0.077457227	0.186904279	0.05726077	0.117327045	0.074800181	0.040140931	0.121836136	0.012978403	0.109676813	0.072150627	0.106932802	0.097138847	0.017995817	0.009110894	0.019580332	0.007839008	0.09432641	0.027316134	0.098290605	0.072863513	0.015905567	0.023587962	0.00516586	0.004170341
NFIA-AS2	0	0	0	0.024934777	0	0	0	0	0	0	0	0	0	0	0	0	0	0	0	0	0	0	0	0
NFIA-AS1	0	0	0	0	0	0	0	0	0	0	0	0	0	0	0	0	0	0	0	0	0	0	0	0
ENSG00000284808	0	0	0	0	0	0	0	0	0	0.152681959	0	0	0	0	0	0	0.36728124	0.284897022	0	0.098510621	0	0	0	0
ENSG00000287224	0	0	0	0	0	0	0	0.136172408	0	0.131655842	0	0	0	0	0	0	0	0	0	0	0	0.076150879	0	0.17502474
ENSG00000223920	0	0	0	0	0	0	0	0.539357007	0.492751739	0	0	0	0	0	0	0	0.627203348	0	0	0	0	0	0	0
TM2D1	4.673226503	8.325708819	5.579040828	5.028118513	13.04057742	6.722916516	8.152135352	7.935128626	13.25342276	10.27431117	7.987665796	7.364608012	13.14522753	10.65019582	10.12577203	10.47248265	17.96728373	16.60676931	12.07996895	13.60689565	6.903464334	6.451012094	7.624828297	6.784461512
PATJ-DT	0	1.500722505	0	0	0	0	0	0.451569391	1.237649275	0	0	0	1.502747613	0	0.545021063	1.090998986	2.100470229	3.258634792	1.519962029	2.253516977	1.264952888	0.757585325	1.078442868	1.160819818
PATJ	18.06103341	25.31482021	12.87518188	12.88036042	28.68427913	30.6762389	21.45235985	22.6722391	8.947367146	7.717062967	7.208529122	6.606218793	5.268966678	6.325152411	5.496486436	5.50131136	13.91323706	14.4487383	8.53424432	9.347192771	5.498283222	5.038683129	6.029225671	5.328883257
RNU6-414P	0	0	0	0	0	0	0	0	0	0	0	0	0	0	0	0	0	0	0	0	0	0	0	0
RNU6-1177P	0	0	0	0	0	0	0	0	0	0	0	0	0	0	0	0	0	0	0	0	0	0	0	0
LAMTOR5P1	0	0	0	0	1.496708802	0	0	0	0	0	0	0	0	0	0	0	0	0	0	0	0.500124892	0.399369054	0	0
RN7SL180P	0	0.72654026	0	0	0	0.737629938	0	0	0	0	0	0	0	0	0	0	0	0	0	0	0	0	0	0
MIR3116-1	0	0	0	0	0	0	0	0	0	0	0	0	0	0	0	0	0	0	0	0	0	0	0	0
MIR3116-2	0	0	0	0	0	0	0	0	0	0	0	0	0	0	0	0	0	0	0	0	0	0	0	0
PIGPP2	0	0	0	0	0	0	0	0	0	0	0	0	0	0	0	0	0	0	0	0	0	0	0	0
RPS15AP7	0	0	0	0	0	0	0	0	0	0	0	0	0	0	0	0	0	0	0	0	0	0	0	0
L1TD1	677.4324264	406.6873112	1384.244041	1358.870297	221.3066218	219.2407153	349.3959068	351.8677965	16.23180309	11.33827948	26.04291319	15.73827932	3.014909463	6.289266116	0.78971859	0.729610912	80.41906044	72.58039808	15.24723069	9.795828299	6.66180455	8.190662118	11.57949058	9.542069197
ENSG00000237227	26.98902472	6.261972405	3.855423354	4.037646966	3.290809256	2.119184382	6.827126437	3.768471595	0	0.60724649	0	0	0	0	0	0	17.52900562	4.532368261	0.704694665	2.350777889	0	0.351236627	0	0.403640116
KANK4	0.033776989	0.250781141	0.065138775	0.113695848	1.452998052	1.495827779	1.062588481	1.556370289	1.137508785	0.7934129	0.03108699	0	4.645711679	5.164916916	1.263690603	1.743372829	6.219336985	5.955911477	0.634990496	0.14121687	1.367379914	1.503348435	1.666991378	1.473043552
RNU6-371P	0	0	0	0	0	0	0	0	0	0	0	0	0	0	0	0	0	0	0	0	0	0	0	0
USP1	74.18067649	77.18189853	127.9139336	124.9889935	82.87991145	92.09259253	73.2804011	58.45903656	74.16970757	70.3007488	142.29458	119.364536	110.2901779	121.3311964	60.93290404	60.92618839	96.95754831	93.8653584	99.92293498	104.2087058	114.4418637	112.4839611	125.7266293	113.8606275
DOCK7	6.741021271	10.19526596	5.611352608	5.78319118	14.84772414	18.74137192	13.2971497	13.38662855	20.9989153	16.67261233	23.2337097	21.12291857	27.80841803	30.24810758	32.87495228	31.00407405	15.94530328	15.09393351	20.78232052	19.84233468	16.1942811	15.357818	16.63875442	15.9564338
ENSG00000270549	0	0	0	0	0	0	0	0	0	0	0	0	0	1.137483641	2.93349572	0	0.942122676	0	0.9089969	0	1.702105724	0	1.289902254	0
ANGPTL3	0	0.253459314	0.131668826	0	0.239757566	0	0	0.400397778	0.470314067	0.110604967	0.188513871	0.063425155	0.380702006	0.481853052	1.173630346	0.276390725	0.399095574	0.412766851	1.604429414	1.998149583	0.120172401	0.031987435	0.045534965	0.257319077
ENSG00000278967	0	0.234857434	0	0	0.111080642	0	0.104749254	0	1.065281042	0	0.11645231	0.587702581	0	0	0.76764374	0	0.616341938	0.764946155	1.070407564	1.190250927	0.222705422	0.177838886	0.168772258	0.136247956
ENSG00000213703	0	0	0	0	1.480261453	0	0	0.353150421	0	0	0	0	0	0.495826203	0.426234421	0.426608578	0.410668859	1.698946344	0.396229418	0.44059146	1.236572535	0	0.562265085	0
DOCK7-DT	2.249085393	0.695774712	1.084337818	1.64029408	3.455349719	1.942585684	2.172267503	2.512314397	2.582131468	0.60724649	1.89747091	1.915202108	8.88309847	9.700104798	4.548351671	6.828516454	11.86859756	13.03055875	6.166078318	8.22772261	4.838341788	2.546465548	4.124956149	3.229120927
ATG4C	21.71565569	23.64986476	34.66138189	34.65868342	48.30920661	34.03276819	25.49894677	19.12112329	34.59857287	24.11076476	32.69854556	24.22130559	17.84713735	20.76455215	28.90378229	25.11678538	32.237769	31.25821371	34.36743413	26.09443928	19.9777103	20.72848431	20.44346046	21.91224361
ENSG00000234318	0	0	0	0	0.452026148	0.485152577	0	0	0	0.417057433	0	0	0	0.60564006	0	0	0	0	0	0	0	0	0	0
ENSG00000237163	0	0	0	0	0	0	0	0	0	0	0	0	0	0	0	0	0	0	0	0	0	0	0	0
LINC01739	0	0	0	0	0	0	0	0	0	0	0	0	0	0	0	0	0	0	0	0	0	0	0	0
ENSG00000286455	0	0	0	0	0	0	0	0	0	0	0	0	0	0	0	0	0	0	0	0	0	0	0	0
ENSG00000227485	0	0	0	0	0	0	0	0	0	0	0	0	0	0	0	0	0	0	0	0	0	0	0	0
ENSG00000229225	0	0	0	0	0	0	0	0	0	0	0	0	0	0	0	0	0	0	0	0	0	0	0	0
ENSG00000203605	0	0	0	0	0	0	0	0	0	0	0	0	0	0	0	0	0	0	0	0	0	0	0	0
LINC00466	0.062534005	0.203127273	0.221093681	0.168395275	0	0	0.025884919	0.052389656	0	0	0	0	0	0.110333286	0	0	0	0	0	0	0	0	0	0
RNA5SP49	0	0	0	0	0	0	0	0	0	0	0	0	0	0	0	0	0	0	0	0	0	0	0	0
ENSG00000228734	0	0	0.344474671	0	0	0	0	0	0	0	0	0	0	0	0	0	0	0	0	0	0	0	0	0
RPSAP65	0	0	0	0	0	0	0	0	0	0	0	0	0	0	0	0	0	0	0	0	0	0	0	0
FOXD3-AS1	83.56258425	93.65369682	81.03697495	76.09015043	1.35184448	0.483637827	29.91511602	10.57844602	0	0	0	0.095364049	0.286205723	0	0	0	0.100011239	0.310311565	0.578968587	0	0	0.096190584	0	0.110541941
FOXD3	92.97887566	37.8515565	71.03075783	62.35284469	0.867530278	0.507876351	37.11120503	17.38542155	0	0	0	0	0	0.211335758	0	0	0.350078371	0	0.16888467	0	0.05270637	0.042088074	0	0
MIR6068	0	0	0	0	0	0	0	0	0	0	0	0	0	0	0	0	0	0	0	0	0	0	0	0
ENSG00000236674	0.169606784	0.314816266	0	0.1141818	0	0	0	0	0	0	0	0	0	0	0	0	0	0.512688672	0	0	0	0	0.339347903	0
ALG6	13.29680708	17.08978407	24.45641465	22.22370708	17.82302773	15.53257487	9.410614149	8.996164255	12.3603276	9.852953346	11.31132468	9.118033633	11.88933451	14.06151183	19.97685458	18.50860791	12.05511811	15.76471727	14.07578469	15.25713544	15.62719386	13.38290285	14.91063063	16.0796922
ITGB3BP	11.84721558	20.07295386	21.68190089	19.38582738	24.98398784	15.33416301	14.38029376	11.3028836	32.72118873	22.50482857	31.1201787	23.69531972	24.33162827	23.30810041	19.39721876	15.95808354	31.7505179	35.55696452	24.76887504	25.03017922	20.6792802	21.01680561	20.94821109	20.79290058
ENSG00000286429	0	0	0	0	0.33508406	0	0	0.479652065	0	0	0	0.177285405	0.177355785	0	0.192971802	0.386282394	0	0.192293678	0.179387448	0.199471756	0.111968259	0.178821964	0.127278912	0.102750842
EFCAB7	2.138550049	2.58390528	3.008838895	3.042392472	8.926723959	4.980553898	3.507465585	4.597394403	8.709110555	5.29466987	5.496206062	5.435115505	13.61193214	14.23848738	10.11843451	10.33149645	10.7316758	8.578576988	13.19894096	14.29713109	6.486542689	7.164697632	7.050591247	7.169140978
RN7SL488P	0	0	0	0	0	0.758262943	0	0	0	0	0	0	0.747870898	0	0	0	0	0	0	2.523387454	0	0.377026729	0	0.433278026
RNU7-123P	0	0	19.72691616	5.164823411	0	7.228773392	9.526944619	22.49568183	0	6.214155748	10.59133763	10.69030995	35.64851281	13.53605533	7.75746646	11.64641417	26.15960631	23.1906176	32.45118932	20.04691144	15.75393409	7.188642972	10.23322455	10.32645963
DLEU2L	0.12948321	0.360511116	0.332943733	0.435850077	1.307251992	1.037039221	0.964753885	0.325434818	1.288362143	0.681721728	0.774612597	0.962278251	3.79047478	4.492980391	2.029379412	1.703554253	4.352050235	6.914783307	3.286196387	2.909762673	0.75968338	1.061613941	1.338523042	1.429147156
ENSG00000276884	0	0	0	0	0	0	0	0	0	0	0	0	0	0	0	0	0	0	0	0	0	0	0	0
ENSG00000278287	0	0	0	0	0	0	0	0	0	0	0	0	0	0	0	0	0	0	0	0	0	0	0	0
ENSG00000277565	0	0	0	0	0	0	0	0	0	0	0	0	0	0	0	0	0	0	0	0	0	0	0	0
ENSG00000275823	0	0	0	0	0	0	0	0	0	0	0	0	0	0	0	0	0	0	0	0	0	0	0	0
ENSG00000277689	0	0	0	0	0	0	0	0	0	0	0	0	0	0	0	0	0	0	0	0	0	0	0	0
ENSG00000274199	0	0	0	0	0	0	0	0	0	0	0	0	0	0	0	0	0	0	0	0	0	0	0	0
PGM1	39.46022253	111.1237714	37.84984098	41.2349772	79.2462707	112.0220512	158.6655726	144.5796265	39.49205166	46.41183285	100.0163107	92.40287527	48.73799618	49.33671382	32.65099938	32.73679334	14.24437724	14.67544602	86.8124368	90.98554066	17.32220652	18.43445236	15.13523277	14.37649862
RN7SL130P	0	1.400674338	0	1.016030835	1.324955333	0.711026891	1.87415304	2.52878859	1.155139323	1.833685303	3.472569714	1.402007862	0	3.550440743	0.763029488	0	0	0	4.965209295	9.464771302	0.885467022	0.707079637	0	0
ROR1	68.65636144	48.67906262	64.85832996	62.01939633	51.55157038	94.80905383	63.98567151	58.63821457	0.026221903	1.359751258	9.049460848	9.324980095	12.6398865	12.45204256	22.13614648	21.53147723	19.35853144	17.8469028	9.854186694	10.59937919	6.050186061	5.104171923	6.009239482	5.478342085
ENSG00000177452	0	0	0	0	0	0	0.326265227	0.660342911	0	0	0	0	0	0	0	0	0.383947255	0	0	0	0	0.184639802	0.262839672	0.424375053
CFL1P3	0	0	0	0.632427356	0	0	0	0	0	0	0	0.436339181	0	0.552492054	0	0	0	0	0	0	0	0.220060499	0	0
RNU6-809P	0	0	0	0	0	0	1.780737312	0	0	0	0	0	0	0	0	0	0	0	0	0	0	0	0	0
ROR1-AS1	0.448939672	0.138883509	0.032065859	0.134325706	0.08758374	0.705016911	0.330366523	0.376112087	0	0	0.045909569	0.046338578	0	0	0	0	0.048596705	0	0.14066402	0.208550444	0.029266086	0.023370101	0	0.13428426
ENSG00000284928	0	0	0.14350327	0	0	0.631027745	0	0.187022434	0	0	0	0	0	0	0	0	0	0.449866491	0	0	0	0.313762302	0	0
UBE2U	0.124949189	0.115962452	0	0.084117645	0	0	0	0	0	0	0	0.116072855	0	0	0	0	0	0	0	0	0	0	0.083332447	0
RNU7-62P	0	0	0	0	0	0	0	0	0	0	0	0	0	0	0	0	0	0	0	0	0	0	0	0
CACHD1	53.19621842	56.30573203	43.63547782	46.42604012	16.83317825	21.24777596	55.02889116	50.47043561	47.26332655	42.42475457	139.6994718	117.8035009	114.2864313	114.5803374	112.915216	102.1673474	19.60613371	22.9198072	21.07340121	20.82914638	39.90244527	40.98509276	32.89875308	29.55879216
MIR4794	0	0	0	0	0	0	0	0	0	0	0	0	0	0	0	0	0	0	0	0	0	0	0	0
RAVER2	25.32098383	27.63859362	32.1655628	31.98119718	33.14509567	27.13460751	28.62776462	26.78585057	46.57070319	37.46860412	55.86104509	51.39774634	45.93916725	46.63159948	30.60951052	26.77336592	20.83932044	21.28662601	28.52578547	28.91495404	29.66750713	30.45434954	33.16976233	29.78903823
JAK1	7.809314798	14.15479553	13.75748005	13.72555546	14.83132311	13.08685634	8.808120955	7.918300464	10.38980919	8.575478329	10.96598188	11.06845511	11.46250951	11.89824812	9.609978187	9.56537129	4.357192228	3.87273104	5.337096568	5.989421848	4.264006972	4.509954013	4.742207064	4.392703793
ENSG00000234784	0	0	0	0	0	0	0	0	0	0	0	0	0	0	0	0	0	0	0	0	0	0	0	0
ENSG00000233877	0	0	0	0	0	0	0	0	0	0	0	0	0	0	0	0	0	0	0	0	0	0	0	0
LINC01359	0.204895693	0.380317908	0.075264846	0.059116636	0.308364271	0.275802113	0	0.122612317	0	0	0.026939686	0.027191428	0.326426672	0.344297478	0.118389416	0.088870005	0.028516495	0.353920147	0.440221314	0.428320122	0.137386464	0.287984552	0.273302449	0.189114865
SLC2A3P2	0	0.144326241	0	0	0	0.14652919	0.25748499	0	0	0	0	0	0.722604989	0.365839333	0	0	0	1.096853535	0.584706114	0	0.182478001	0	0.103715114	0.083728051
ENSG00000272506	0.744842735	0	0	0	0	0	0.61663072	0	0	0	0	0	0	0	0.376576042	0.376906608	0	0.750505424	0.350066767	0	0.437002333	0.348963251	0	0.200513779
RNU6-1176P	0	0	0	0	0	0	0	0	0	0	0	0	0	0	0	0	0	0	0	0	0	0	0	0
MIR3671	31.38496435	14.56382976	8.406356318	19.36808779	9.18434947	12.32177283	15.1565028	15.33796488	4.003607883	0	7.221366564	2.429615897	12.1529021	18.45825727	7.933772516	2.646912312	5.096027202	10.54118982	46.71004523	24.60302767	19.9481633	9.802694962	3.488599277	7.04076793
MIR101-1	0	2.84803782	0	0	0	0	0	0	0	0	0	0	0	0	0	0	0	9.276247041	0	0	0	0	0	0
ENSG00000288804	0.139827707	0	0	0.282402252	0.122755582	0.527006566	0.231517488	0	0	0	0.12869183	0	0	0	0	0	0	0	0.131434546	0.730750113	0.164074995	0.065510112	0.093255388	0.225852094
ENSG00000235804	0	0	0	0	0	0	0	0	0	0	0	0	0	0	0	0	0	0	0	0	0	0	0	0
MRPS21P1	0	0	0	0	0	0	0	0	0	0	0	0	0	0	0	0	0	0	0	0	0	0	0	0
AK4	63.87159148	110.5221327	144.0470976	141.409021	135.9036479	149.0397935	90.29099532	108.1655282	11.69277509	14.04704249	31.89421017	26.97264795	1.383038106	1.714781356	2.36470672	2.09014559	12.9895568	9.119561949	129.810467	144.121897	3.385643567	3.073529062	4.982924067	4.85662472
RPS29P7	0	0	0	0	0	0	0	0	0	0	0	0	0	0	0	0	0	0	0	0	0	0	0	0
DNAJC6	2.282378839	5.832788004	1.828666416	2.360468302	25.32229954	20.1030131	14.78743919	18.26221122	1.038015036	3.161556676	1.156857803	1.229124455	12.11168213	12.13926204	16.38901365	15.5999684	8.604214943	9.198922762	10.94454215	9.473159645	5.569801361	6.477837228	6.904999892	6.589462599
ENSG00000229294	0	1.25157912	0	0	0	0	0	0.753203633	0	0	0	0	0	0.528752161	0.45453905	0.454938054	0	0	0	1.879397947	0.263737736	0.210604775	0	0.242026398
COX6CP13	0	0	0	0.685596028	0	0	0	0	0	0	0	0	0	0	0	0	0	0	0	0	0	0	0	1.096615182
ENSG00000290094	0.367661989	0	0	0	0	0	0	0	0	0	0	0	0	0	0	0	0	0	0	0	0	0	0	0.197951303
RNU2-15P	0	0	0	0	0	0	0	0	0	0	0	0	0	0	0	0	0	0	0	0	0	0	0	0
LEPROT	17.00792989	20.10811503	24.32433857	22.51535583	24.19112404	17.14366346	26.48697988	29.08686322	31.58546177	23.74360445	24.95648393	20.6988243	51.17539036	54.0201559	23.81899192	22.55005532	27.0594471	25.24088607	56.88407828	63.98781203	32.2564798	31.79090533	33.97071009	35.32725811
LEPR	1.113333535	5.523239571	1.444385022	1.41726025	11.26678157	6.847307778	3.703526404	3.730908407	9.574855369	9.362224096	5.0860777	2.80185784	3.047524578	3.476278062	20.44778099	20.44524423	10.33368542	11.52392168	2.245230337	1.629142143	2.505902822	2.276087485	2.106046213	2.495788132
ENSG00000237852	0	0	0	0	0	0	0.900893108	0	0	0	1.001544929	0	1.516957992	0.640002616	0	0.550657881	0	0	0	0	0	0.509832835	0.362880303	0.292949209
ENSG00000224570	0	0	0	0	0	0	0	0	0	0	0	0	0	0	0	0	0	0	0	0	0	0	0.085419237	0.068957994
ENSG00000285079	0	0	0	0	0	0	0	0	0	0	0	0	0	0	0	0	0	0	0	0	0	0	0	0
RN7SL854P	0	0	0	0	0	0	0	0	0	0	0	0	0	0	0	0	0	0	0	0	0	0	0	0
PDE4B	7.371190583	4.257704915	8.565634648	8.74491937	1.493356711	2.914175164	2.453748334	1.338728786	0.157812987	0.521905578	0.213487209	0.191539708	21.77233918	24.34367846	1.954568817	2.060619753	0.502184092	0.467448059	1.235543602	0.862039641	3.750096613	3.284396789	4.658237154	4.759653734
PDE4B-AS1	0	0	0	0	0	0	0	0	0	0	0	0	0	0	0	0	0	0	0	0	0	0	0	0
RNU4-88P	0	0	0	0	0	0	0	0	0	0	0	0	0	0	0	0	0	0	0	0	0	0	0	0
SGIP1	0.226131269	0.277024704	0.226768441	0.085251556	0.357339594	0.264207477	0.239624467	0.257649221	0.152308604	0.029306296	0	0.025208041	6.144797689	6.192166794	1.527408409	1.455515704	1.868176135	1.613181103	2.703734382	2.4108292	0.987080844	1.038249673	1.34525982	1.129843333
MIR3117	0	0	0	0	0	0	0	0	0	0	0	0	2.742193293	3.470783418	2.983640946	0	5.749364023	0	0	0	1.731201549	0	0	1.588686097
ENSG00000248458	0	0	0	0	0	0.375195851	0	0.333598841	0	0	0	0	0.370053766	0	0.201318334	0.201495055	2.9094965	1.604887031	0.561439262	1.24859656	0.233622354	0.093278239	0	0.214390165
DYNLT5	1.027483952	3.115041365	0.8806659	0.368915958	5.11152783	4.969781707	1.134160074	0.746030265	1.992271542	1.886440138	0.945655145	0.509062378	3.18290293	2.658868012	0.138526187	0.346619469	0.333668448	0	1.158971047	1.145537796	1.004715185	0.866488215	1.187784992	1.217047028
INSL5	0	0	0	0	0	0	0	0	0	0	0	0	1.162451505	0	0	0	0	0	0	0	0	0	0.208557565	0
DNAI4	0.310416252	0.384120191	0.421262633	0.534051874	1.483699794	1.364941477	0.885164943	0.809075924	1.187942995	1.313046547	1.269754249	1.441822112	6.635014673	4.908924607	3.557297673	4.502884545	0.638435298	0.938328601	3.760765234	4.037621606	2.104526744	3.037909963	2.461310565	2.41409816
ENSG00000231080	0	0	0	0	0	0	0	0	0	0	0	0	0	0	0	0	0	0	0	0	0	0	0	0
MIER1	17.58235805	20.29394772	22.4619304	22.13763304	29.94322179	35.15212783	19.94520498	18.01643424	37.47605396	23.84108588	24.68282237	19.09860764	26.60388228	29.54927587	25.88010085	26.07175033	24.06768704	22.62157428	23.53525153	22.24472948	14.85321962	15.94048777	16.36474807	15.96713062
ENSG00000289394	1.969954967	0	1.055291521	1.105169061	2.017674491	0	0.543620235	0	3.518149009	2.393469404	0	0	0.305122792	1.158578202	0	0	0.63972952	1.654109672	0.925854189	2.745368756	0	0.153822603	0.218970568	0.35354498
SLC35D1	5.240118382	6.725747314	4.03744005	5.329117003	9.918444898	7.913948587	6.307197309	6.756332666	24.66165566	15.47267587	15.9733721	14.53454057	26.9738303	28.32670388	25.77888903	25.53823744	9.123970551	9.062053059	8.628498586	9.361483591	10.57506129	10.5862141	9.963885681	9.704504287
C1orf141	0	0	0	0	0.16093643	0.086365274	0	0	0	0.037121599	0.04217976	0	0.085181632	0.05390703	0	0.046381578	0	0	0	0.095803639	0.026888435	0.064414364	0.061130374	0.024674933
ENSG00000252433	0	0	0	0	0	0	0	0	0	0	0	0	0	0	0	0	0	0	0	0	0	0	0	0
ENSG00000275678	0	0	0.062904707	0.06587785	0	0	0	0	0	0	0	0	0.454700419	0.345307534	0	0	0	0.098599565	0.459909146	0	0.057412296	0.137537812	0	0.210744074
IL23R	0	0	0	0	0	0	0	0	0	0	0	0	0	0	0	0.153208693	0	0	0	0	0	0	0	0
RNU6-586P	0	0	0	0	0	0	0	1.854039711	0	0	0	0	0	0	0	0	0	0	0	0	0	0	0	0
RNU4ATAC4P	0	0	0	0	0	0	0	0	0	0	0	0	0	0	0	0	0	0	0	0	0	0	0	0
DNAJB6P4	0	0	0	0.21283613	0	0	0	0.264862816	0	0	0	0	0	0.371869652	0	0	0	0	0	0	0	0.444352931	0	0
IL12RB2	1.381675325	0.826371699	0.49343607	0.826812713	0.242596211	0.144652616	0.508374846	0.154338418	0.399506229	0.348178417	1.667259658	1.88249855	0.256806256	0.252807864	0.186278544	0.093221031	0.209388524	0.216561264	0.202026259	0.288829567	0.306239762	0.41716378	0.204773704	0.115718064
SERBP1	425.9812467	427.7343929	565.8253167	556.052855	243.8830058	286.080873	256.7161575	219.4723131	323.0800987	281.604231	568.2288512	539.222799	304.1455321	310.9977486	263.9519398	256.90084	198.0811699	199.458647	275.5560865	261.2784273	259.5476181	264.5310106	273.3614765	260.4592491
RNU6-387P	2.191965764	6.102938185	12.68158896	1.475663832	9.621699444	10.32681913	0	1.83638219	1.677702351	3.550946142	6.05219293	0	2.037057875	0	2.216418989	2.218364605	10.67739033	17.66904198	2.060392973	16.03752915	0	3.080846988	4.385667663	1.180166815
LINC01702	0	0	0	0	0	0	0	0	0	0	0	0	0	0	0	0	0	0	0	0	0	0	0	0
RNU6-1031P	0	0	0	0	0	0	0	0	0	0	0	0	0	0	0	0	0	0	0	0	0	0	0	0
ENSG00000238139	0	0	0	0	0	0	0	0.515561845	0	0	0	0	0	0	0	0	0	0	0	0	0	0	0	0
RN7SL392P	0	0	0	0	0	0	0	0	0	0	0	0	0	0	0	0	0	0	0	0	0	0	0	0
HNRNPCP9	0	0	0	0	0	0	0	0.224470466	0	0	0	0	0	0	0	0	0	0	0	0	0	0	0	0
GADD45A	26.90139802	21.63768993	19.5988193	20.04219786	119.0291691	42.35873448	67.70317007	95.95931662	90.13837176	99.36192932	50.39826112	73.19391433	29.5558579	26.43925613	50.89703969	47.79567376	138.7284205	124.9281582	76.30946337	107.597241	27.14703893	28.34379229	29.50358246	33.40944965
GNG12	26.45700353	33.79591008	30.59450147	30.79176799	17.82718268	17.84579476	11.5171971	10.38734104	79.69175122	45.98343458	56.24752793	47.93067916	43.14112706	44.95750297	14.61003227	15.80849432	18.30895033	16.08341878	6.102521286	5.867388714	11.99981527	12.1436991	11.45947521	10.1446789
RNU7-80P	0	0	0	0	0	0	0	0	0	0	0	0	0	0	0	0	0	0	0	0	0	0	0	0
GNG12-AS1	0.126286093	0.351609607	0	0.085017669	1.829310759	1.070929391	0.627288535	0.793498477	2.609759212	1.483214129	2.498916422	2.815554883	0.997571552	2.005341531	2.490050963	1.469780664	0.184547487	1.272461871	0	0.197994187	0.148185153	0.088748679	0.042112035	0.06799315
ENSG00000235055	0	0	0	0	0	0	0.210773111	0.426593208	0	0	0	0	0	0	0	0	0	0	0	0	0	0	0	0
DIRAS3	0	0.080696198	0	0	1.374009214	0.737351272	0.791812549	0.801292569	2.063060503	0.845143963	3.441084382	2.665509847	1.050466188	0.818197527	3.692636094	2.727909629	0.169418358	0.26283284	0	0	0.20405549	0.162946195	0.057989561	0.187257296
ARL5AP3	0	0	0	0	0.523460332	0	0	2.497670077	0.45636981	1.448896418	0.54877397	0.55390207	2.216487843	0.701350017	9.646590417	1.810323447	0	0	0	0	0	0	0	0
WLS	1.290403707	3.78439652	2.58807938	1.563694013	115.9135346	87.39698892	36.74892295	50.81041774	171.81305	155.904374	230.3538738	241.0893851	78.90801109	88.64158235	110.8557441	102.4382965	10.86177227	19.08714209	0.436660991	2.643548761	7.480002027	8.14949321	3.752258833	3.168108718
CTBP2P8	0	0.321207273	0.667452051	0.349499329	0.455764711	1.141385272	0.429786975	1.304797872	0.397350557	1.401689267	1.433414115	0.643026162	1.286562868	0.407099408	4.899452501	1.225938334	0.337180747	0	0	0	0.101529113	0.081074921	0	0.186342129
MIR1262	0	0	0	0	0	0	0	0	0	0	2.277707017	0	0	0	0	0	0	0	0	0	0	0	0	0
RPS7P4	0	0	0	0	0	0	0	0	0	0	0	1.469458412	0	0	0	0	0	0	0	0	0	0.185274303	0	0.212916693
COX6B1P7	0	0	0	0	0	0	0	0	0	0	0	0	0	0	0	0	0	0	0	0	0	0	0	0
ELOCP18	0	0	0	0	0	0	0	0	0	0	0	0	0	0	0	0	0	0	0	0	0	0	0	0
ENSG00000229440	0	0	0	0	0	0	0	0	0	0	0	0	0	0	0	0	0	0	0	0	0	0	0	0
RPE65	0	0	0	0	0	0	0	0	11.42834097	10.37680518	0.40657726	0.164150633	0	0	0.268012277	0	0.344299727	0.356093936	0.249145407	0.184693234	0.051836361	0	0	0
DEPDC1	21.83055334	48.58885661	33.93069675	35.21947672	34.0181833	28.50369996	23.75281585	15.80707027	70.98266577	56.99467036	46.28328435	39.03846247	23.0773401	27.51230758	24.79393498	23.94774188	66.57634996	63.6327922	38.21882392	34.75612898	23.94652874	25.00318147	26.57102512	23.087613
ENSG00000233589	6.712895153	10.90264478	2.157631455	2.259610242	4.840917533	2.710790022	3.175648206	2.00854302	9.174934731	7.767694686	4.192404477	4.23158102	3.342048076	3.666014986	3.636312403	3.63950443	23.59035926	28.02199627	5.859242516	1.503518358	1.68792151	2.021805836	2.878094404	1.936211181
DEPDC1-AS1	0.369136175	0.171293373	0.59323124	1.242539714	0.648133724	0.17390794	0.152797829	0.154627209	0	0.149498534	0	0	0.17152452	0.868391681	0	0	0.359623411	0	0.693957537	0	0.866294921	1.210597453	0.615470602	1.192470078
TXNP2	0	0	0	0	0	0	0	0	0	0	0	0	0	0	0	0	0	0	0	0	0.915482853	0	0	0
ENSG00000285041	0	0	0.224509668	0	0	0	0	0	0	0	0.160718325	0	0.08114229	0.102701482	0.088286796	0	0	0	0.164143598	0.182521197	0.102453506	0.163626168	0.116463102	0.517106476
ENSG00000285407	0.327624776	0.53210671	0.263259557	0.385983244	1.150495023	0.69457965	0.474652045	0.480334843	1.379178801	2.587388692	0.452299116	0.152175231	0.228353463	0.867078277	0.414099633	0.33157051	0.957545325	0.330115553	0.307959092	0.342438345	1.778024082	2.379159418	2.239655906	2.337234279
ENSG00000285473	0	0.894983952	0	0.216403216	0.564401364	1.211526267	0	0	3.69047654	1.82258758	0.59169484	0.29861201	0	0	0.975100533	0.975956495	1.565818414	0	0.302152601	0	0.754378328	0.602400249	1.500682371	1.730691558
LINC01707	0	0	0	0.02518607	0	0.035250846	0.061943723	0	0.143171933	0.0606062	0.172160885	0.034753934	0.104303191	0.044005381	0	0.037862205	0	0	0.035166005	0	0.021949564	0.087637878	0.02495097	0.161141113
LINC02791	0	0	0	0	0	0	0	0	0	0	0	0	0	0	0.228833819	0	0	0	0	0	0	0	0	0
LINC01758	0.502524902	0	0	0	0	0.947000881	0.416023782	0	0	0	0	0	0	0	0.508130991	0	0	0	0	0	0.294833452	0	0	0
ENSG00000287453	0	0	0	0	1.840215741	1.185044818	0	0	0	0.339571352	0	0	0	0	0.847810542	0	0	0	0.39406423	0	0.245963062	0	0	0
LRRC7	0.252809685	0.298615955	0.132966099	0.201139813	1.123166793	0.721842698	0.260030443	0.26956181	0.574628272	0.273031508	0.148066498	0.0782834	0.55532084	0.675834071	0.542245434	0.565980917	0.918007497	0.856824736	0.51847588	0.424386236	0.143829813	0.150745434	0.250355159	0.247480309
SGO1P1	0	0	0	0	0	0	0	0	0	0	0	0	0	0	0	0	0	0	0	0	0	0	0	0
ENSG00000287283	0	0	0	0	0	0	0	0	0	0	0	0	0	0	0	0	0	0	0	0	0	0	0	0
RN7SL538P	0	0	0	0	0	0	0	0	0	0	0	0	0	0	0	0	0	0	0	0	0	0	0	0
PIN1P1	0	0	0	0	0	0	0	0	0	0	0	0	0	0	0	0	0	0	0	0	0	0	0	0
LRRC7-AS1	0	0	0	0	0.639416735	0.457517303	0.602971178	0	0	0	0	0	0	0	0	0.491409881	0.236524469	0.244626768	0	0	0	0	0	0
LRRC40	56.34500811	70.70005949	80.76725434	79.13461406	76.40164086	67.88893759	73.78941981	63.9568704	78.75405108	69.44204296	107.5898103	83.77773675	86.14325819	87.12972655	63.27669617	56.94166621	63.6474618	57.09965642	65.74704554	61.51574231	54.28897041	56.05776106	57.93308093	57.5346889
RN7SL242P	0	0	0	0	0	0	0	0	0	0	0	0	0	0	0	0	0	0	0	0	0	0	0	0
SRSF11	117.047557	138.4271421	131.6602276	134.3902534	187.1990031	124.08271	108.9307677	109.142611	185.8679566	128.3168523	126.1510437	128.0616617	241.4068651	235.2874105	182.4876921	175.5827861	192.8130278	199.5000728	180.5439708	187.0445687	131.0016741	127.962596	137.5742486	121.9577673
ENSG00000228988	0	0	0	0	0	0	0	0.843851772	0	0	0.92703174	0	0	0	0	0	1.96258378	2.029813357	0.473394447	0	0.295478601	0.471902164	1.007647931	0
ANKRD13C	17.56691838	19.20491221	18.80500821	20.74615355	24.44011237	22.05804559	23.60168039	23.16710164	36.43386759	22.54942675	25.69050201	23.16464316	34.03441456	30.29414712	29.8055309	31.52667744	31.18267615	29.32578099	21.96997293	23.26271612	17.97101427	17.24507091	17.971025	16.53168667
HHLA3	10.01486373	23.92489466	14.30638561	13.48430931	10.58309407	4.368718811	13.20414564	10.56548657	22.42794682	21.63187174	10.24142236	11.0262665	15.33948899	13.08885286	20.25317593	23.83714102	21.32036522	20.74261526	12.37730025	7.559995611	20.02111573	18.15986762	20.40872744	16.57559032
HHLA3-AS1	2.001360046	4.457798327	1.28653801	1.616814285	4.568215562	1.508613578	2.319603907	0.670678713	1.838178228	0.324216822	1.473577409	1.115510603	3.347860334	0	5.666323328	2.025463335	4.289525506	6.45304142	1.504982693	5.020443908	1.878730028	0.750119267	1.334768419	0.431017445
CTH	45.00158379	32.03157697	20.47055716	20.09017889	24.77567678	19.4943309	24.626402	19.32993846	14.44881188	13.0512716	21.3230741	24.09083931	19.75878631	21.86852353	20.43806408	17.07883437	24.24307224	24.49713127	17.29654664	23.01989996	16.33382207	15.14260543	16.72331021	14.57853124
ENSG00000271992	5.432876519	8.250753341	4.444906002	1.994996167	6.503938466	6.049831809	7.768753123	5.379102338	6.804415114	4.000529452	1.36369154	3.670492685	4.130943545	5.228519227	4.494669408	4.998461019	15.87860836	9.953054765	6.035271261	5.162294791	4.346578996	1.388364522	2.964560759	4.254678646
CHORDC1P5	0	0	0	0	0	0.224263911	0.197041254	0.199400341	0	0	0	0	0	0	0	0	0	0	0	0	0	0	0	0.128146345
CASP3P1	0	0	0	0	0	0	0	0	0	0	0	0	0	0	0	0	0	0	0	0	0	0	0	0
LINC01788	0	0.696058123	0	0.126227863	0.411518714	0.530011898	0.155225167	0.157083609	0	0	0	0	0	0	0	0	0	0	0	0	0	0.087844924	0	0
ENSG00000226208	0	0	0	0	0	0	0	0	0	0	0	0	0	0	0	0	0	0	0	0	0	0	0	0
PTGER3	0.435627265	0.449217322	0.373380117	0.439906095	0.148726584	0.205233314	0.200356354	0	0.055570583	0	0.089096426	0.089929001	0.112455876	0.227735947	0.024471503	0.024492985	0.212200502	0.048771015	0.045497637	0	0.070995647	0.068031322	0.096844396	0.039090699
ENSG00000235782	0	0	0	0	0	0	0.254391045	0	0	0	0	0	0	0	0	0	0	0	0	0	0	0	0	0
ENSG00000269933	0.354632366	0	0	0	0	0.668299543	0	0	0	0	0	0	0.329570226	0	0	0	0	0	0.666691101	0	0	0	0	0
ZRANB2-AS1	1.190053802	2.208922818	1.68300991	0.640929482	0.417902148	0.672791732	0.394082508	0	0.728681476	0.192786631	0	1.326615505	2.211903587	2.239678235	1.684661796	1.445263393	1.159385713	0.239820244	2.013517434	1.741406992	0.139641904	0.780566197	0.952420072	0.51258538
ZRANB2	87.95345075	100.8668159	129.7880708	111.7715446	96.95430421	60.42587508	82.5987054	68.92787795	133.0466764	82.68504529	153.2716342	134.8029856	193.2099336	195.9944782	128.8501952	121.9544273	153.3367495	156.8681295	159.4024987	168.2734127	118.2662437	115.4653245	121.6901808	114.744885
MIR186	24.08613543	39.7400626	15.48333536	14.41346068	18.79587798	37.82497705	24.37125368	26.90513441	43.01550795	30.34820249	29.55722128	24.86118592	104.4584329	135.3605533	116.3619969	113.7556733	75.61082221	83.5940867	42.76513321	41.95865185	21.98223362	26.33049461	49.9762129	15.84991478
ZRANB2-DT	0.015470619	0.100505469	0.059670043	0.093735452	0.162980995	0.233233261	0.166498999	0.090726686	0.094728102	0.037593199	0.113908316	0.15808753	0.258791382	0.436734998	0.547512253	0.422737357	0.1657913	0.093529412	0.305381899	0.404253104	0.217840243	0.188450007	0.154767461	0.208236734
ENSG00000226324	0	0	0	0	0	0	0	0	0	0	0	0	0	0	0	0	0	0	0	0	0	0	0	0
NEGR1	0.644744624	1.406984159	0.840126464	1.008876772	0.749600903	1.297107279	2.769796134	1.79564476	0.533491056	0.451664864	0.529246126	0.372315458	4.8096343	5.267665385	2.272970563	2.028070306	1.42602336	1.018364492	1.048292003	0.601043075	1.134823062	0.996003683	1.057567497	0.966346465
ENSG00000231985	0	0	0	0	0	0	0	0	0	0	0	0	0	0	0	1.370166374	0	0	0	1.415076102	0	0	0	0
[truncated: 58,607 more rows]
