# Supplementary material for: Transcriptomic analysis of the m6A reader YTHDF2 in the maintenance and differentiation of human embryonic stem cells
Source: Stem Cells. 2025 May 26;43(7):sxaf032. doi: 10.1093/stmcls/sxaf032 (PMC12202760; doi:10.1093/stmcls/sxaf032)
Supplement: sxaf032_suppl_Supplementary_Tables_S1-S29 [file sxaf032_suppl_supplementary_tables_s1-s29.zip › Supplementary_tables_final2/Supplementary_Table7_DEG_for_DF2-KO_endoderm.xlsx]

## Sheet: Supplementary_Table7_DEG_for_DF
	baseMean	log2FoldChange	lfcSE	stat	pvalue	padj
ATOH1	23.337	-6.61438	1.62839	-4.0619	4.86742e-05	0.00139305
CLCA1	11.6839	-5.6018	1.75644	-3.1893	0.00142619	0.0185834
PODN	92.0604	-5.59448	0.780562	-7.16725	7.65201e-13	1.63854e-10
GASK1B	124.448	-5.44356	0.648338	-8.39617	4.61282e-17	1.9996e-14
HABP2	16.969	-5.14308	1.41828	-3.62628	0.000287536	0.00562816
RFX6	25.0713	-5.10687	1.09755	-4.65299	3.27153e-06	0.000151026
TRPC5	136.272	-5.04696	0.558121	-9.04277	1.52755e-19	9.69609e-17
SYTL5	185.312	-4.88007	0.532857	-9.15831	5.2718e-20	3.47021e-17
TCIM	124.025	-4.82264	0.620771	-7.76879	7.92372e-15	2.56052e-12
GLYATL1P2	13.0347	-4.75169	1.45074	-3.27535	0.00105532	0.0148977
PAX6	398.607	-4.71448	0.385825	-12.2192	2.45459e-34	8.7251e-31
RPSAP47	55.0221	-4.64197	0.712365	-6.51628	7.20712e-11	1.11384e-08
ENSG00000286058	22.5412	-4.5397	1.08135	-4.19819	2.69055e-05	0.000880648
EPHA3	16.4108	-4.47925	1.27928	-3.50137	0.000462869	0.00803375
A1CF	26.958	-4.46352	0.982953	-4.54093	5.60069e-06	0.000241604
SLC28A2	174.42	-4.38072	0.581014	-7.53978	4.70756e-14	1.26769e-11
APOB	651.077	-4.34534	0.963922	-4.50798	6.54468e-06	0.000275574
ENSG00000288530	18.5916	-4.24531	1.24527	-3.40916	0.000651637	0.0103777
ANKS4B	31.7153	-4.19249	0.872028	-4.80775	1.5264e-06	7.70701e-05
LINC02301	47.7406	-4.12998	0.713983	-5.78442	7.27638e-09	7.14492e-07
PCAT14	2825.52	-4.12283	0.312427	-13.1961	9.23546e-40	8.20709e-36
CCDC80	493.483	-4.0725	0.421322	-9.666	4.20485e-22	4.6708e-19
HNF1A-AS1	47.0686	-3.99061	0.825856	-4.83209	1.35108e-06	6.98045e-05
ENSG00000286006	15.6675	-3.98454	1.2555	-3.17367	0.00150526	0.019396
ENSG00000277223	15.6927	-3.96539	1.25459	-3.16071	0.00157386	0.0198507
OTOGL	364.532	-3.95812	0.410403	-9.64446	5.1882e-22	5.42412e-19
RN7SL39P	34.8659	-3.9542	0.780904	-5.06362	4.11374e-07	2.58352e-05
KLHL14	73.3872	-3.94997	0.673215	-5.86732	4.42883e-09	4.74178e-07
PITX1	30.8602	-3.94907	1.0128	-3.89915	9.65313e-05	0.00240723
RASSF10-DT	19.1121	-3.92681	1.03185	-3.80562	0.000141451	0.00329059
ENSG00000237761	11.111	-3.9011	1.39541	-2.79566	0.00517943	0.0478452
SHOX2	11.0195	-3.86829	1.38661	-2.78975	0.00527486	0.0484165
FOLH1	42.1542	-3.80696	0.718724	-5.29683	1.17828e-07	8.76218e-06
ENSG00000278962	27.8623	-3.77592	0.880583	-4.28798	1.80309e-05	0.000632077
MT-TR	332.255	-3.7394	0.432288	-8.65025	5.13868e-18	2.76757e-15
FOXI2	23.0521	-3.69461	1.01506	-3.63978	0.000272866	0.00540653
LINC02432	55.0072	-3.68314	0.644229	-5.71714	1.08334e-08	1.01338e-06
SLC39A5	25.535	-3.66229	0.911019	-4.01999	5.82006e-05	0.00160621
ECM2	57.2889	-3.64427	0.617002	-5.90642	3.49633e-09	3.78904e-07
LRRK2	62.6531	-3.62428	0.582268	-6.22441	4.8336e-10	6.04983e-08
SLC1A7	30.9017	-3.62084	0.867415	-4.17428	2.98924e-05	0.00094871
ENSG00000228835	21.2881	-3.57757	1.00045	-3.57597	0.000348937	0.00647065
LINC02293	99.8784	-3.57379	0.485179	-7.36593	1.75913e-13	4.22499e-11
NCAPD2P1	45.6957	-3.57203	0.675926	-5.28465	1.25948e-07	9.24986e-06
NOVA1-DT	69.1571	-3.55985	0.568421	-6.2627	3.78374e-10	4.87308e-08
IGFBP3	617.814	-3.54092	0.304747	-11.6192	3.29056e-31	9.74718e-28
RPS26P6	135.084	-3.53346	0.522927	-6.75707	1.40805e-11	2.47776e-09
ONECUT2	580.274	-3.52431	0.325222	-10.8366	2.30814e-27	4.55807e-24
XRCC6P1	43.2316	-3.50774	0.738027	-4.75286	2.00563e-06	9.90167e-05
FGA	37.4764	-3.49021	0.73552	-4.74522	2.08276e-06	0.000101695
REEP1	58.9987	-3.46348	0.708955	-4.88534	1.03253e-06	5.66392e-05
YTHDF2	1348.45	-3.43574	0.276717	-12.4161	2.1376e-35	9.49787e-32
ISL1	52.0909	-3.4086	0.658403	-5.17708	2.25386e-07	1.54068e-05
PCDHB5	135.32	-3.38688	0.448226	-7.55618	4.15068e-14	1.15266e-11
IGFBP5	1077.38	-3.37498	0.408551	-8.26086	1.44627e-16	6.04544e-14
CXXC4	300.064	-3.37314	0.361637	-9.32743	1.08471e-20	8.03274e-18
KCNQ5	205.636	-3.37236	0.37847	-8.91051	5.07984e-19	3.00946e-16
KCNK10	23.9032	-3.37157	0.874694	-3.85457	0.000115935	0.00279581
SV2B	163.74	-3.35961	0.526659	-6.37909	1.78141e-10	2.55331e-08
GREB1L	36.0605	-3.31731	0.75694	-4.38252	1.17314e-05	0.00044743
STYXL2	36.205	-3.31522	0.812081	-4.08237	4.45779e-05	0.00129882
PRELP	112.642	-3.31009	0.45378	-7.29449	2.99797e-13	6.91985e-11
C7	25.2818	-3.28982	0.846257	-3.88749	0.000101286	0.00250371
COL8A1	198.032	-3.25106	0.376563	-8.63352	5.94918e-18	3.02612e-15
CD34	116.046	-3.24857	0.452161	-7.18455	6.74298e-13	1.4615e-10
SLC6A4	163.999	-3.24429	0.464876	-6.97884	2.97624e-12	5.87741e-10
RNF128	19.2733	-3.23914	1.06675	-3.03644	0.00239388	0.027221
MT-TN	1163.35	-3.23884	0.281877	-11.4903	1.47664e-30	3.74919e-27
RASSF10	374.309	-3.2337	0.991394	-3.26177	0.00110717	0.0154456
ZBTB16	112.682	-3.22879	0.533607	-6.05087	1.44064e-09	1.64131e-07
MUC6	55.8465	-3.22331	0.704295	-4.57665	4.7249e-06	0.000209416
ADGRG6	569.083	-3.21022	0.30033	-10.689	1.1463e-26	2.03733e-23
POSTN	28.285	-3.17232	0.807349	-3.92931	8.51905e-05	0.00216608
GREM1	16.2244	-3.16609	1.05282	-3.00724	0.00263635	0.0292666
DPYD	326.705	-3.14467	0.33082	-9.50568	1.98748e-21	1.76617e-18
FMOD	166.114	-3.11944	0.394023	-7.91692	2.43475e-15	8.32169e-13
ENSG00000289437	20.4156	-3.11895	0.945225	-3.29969	0.000967914	0.0139293
HCN1	140.312	-3.11635	0.494536	-6.30156	2.94665e-10	3.90827e-08
LYPD6B	156.599	-3.11247	0.411155	-7.57006	3.73058e-14	1.06941e-11
AMOT	1570.78	-3.09051	0.314138	-9.83805	7.71915e-23	9.79947e-20
SERPINE1	61.6662	-3.07956	0.610349	-5.04557	4.52173e-07	2.80996e-05
MEIS2	84.5353	-3.07038	0.52457	-5.85314	4.82375e-09	5.01359e-07
ANKRD20A1	41.7732	-3.06869	0.669343	-4.58464	4.54775e-06	0.000203083
NPNT	123.504	-3.06612	0.448738	-6.83276	8.32943e-12	1.57488e-09
KCTD16	39.4347	-3.04929	0.730811	-4.17247	3.0131e-05	0.000954578
GATA3	1650.61	-3.03595	0.340058	-8.92774	4.34815e-19	2.66482e-16
ANKRD20A4P	39.3672	-2.98255	0.719742	-4.14392	3.41426e-05	0.00104804
CCK	39.8386	-2.97767	0.676134	-4.40396	1.06293e-05	0.000413378
MT-TH	173.719	-2.96178	0.472268	-6.2714	3.57827e-10	4.64209e-08
EPAS1	63.9532	-2.95133	0.567356	-5.2019	1.97262e-07	1.38575e-05
GATA3-AS1	60.9788	-2.94657	0.589981	-4.99434	5.90382e-07	3.53295e-05
ENSG00000236494	42.804	-2.93341	0.653257	-4.49044	7.10751e-06	0.000297228
KYNU	52.5781	-2.92934	0.588694	-4.97599	6.49138e-07	3.84214e-05
NRCAM	302.908	-2.91384	0.370226	-7.87044	3.53409e-15	1.18512e-12
ENSG00000270157	25.7066	-2.89656	0.802754	-3.60827	0.000308243	0.00593602
MT-TS2	41.5554	-2.89	0.705245	-4.09787	4.16967e-05	0.00123513
CFTR	27.4759	-2.87116	0.804618	-3.56836	0.000359229	0.00659998
DMBX1	241.012	-2.86933	0.468746	-6.12129	9.28195e-10	1.11465e-07
NR2F2	26.7498	-2.82258	0.826771	-3.41398	0.000640211	0.0102176
PCDH17	136.215	-2.81736	0.426262	-6.60945	3.85752e-11	6.34811e-09
FBLN7	69.7099	-2.81292	0.578872	-4.85931	1.17794e-06	6.20774e-05
ENSG00000196656	478.386	-2.81073	0.421943	-6.66139	2.71256e-11	4.6356e-09
ENSG00000274979	70.3245	-2.73737	0.516291	-5.30199	1.14547e-07	8.55398e-06
SPTLC3	23.3459	-2.73054	0.866402	-3.15159	0.00162385	0.0202531
TBX3	1340.72	-2.7264	0.318738	-8.55371	1.19194e-17	5.72551e-15
PRSS23-AS1	151.698	-2.69794	0.398993	-6.76187	1.36223e-11	2.4211e-09
GDF15	43.5974	-2.68683	0.799692	-3.35983	0.000779893	0.011847
PLA1A	45.1964	-2.66753	0.633375	-4.21162	2.53549e-05	0.000836052
GIPC2	47.8197	-2.65322	0.612975	-4.32844	1.50168e-05	0.000549164
ENSG00000249631	18.6978	-2.6427	0.904689	-2.92112	0.00348781	0.0357284
FN1	89977.3	-2.64176	0.297818	-8.87039	7.28881e-19	4.17884e-16
EML5	91.547	-2.64005	0.50347	-5.2437	1.57384e-07	1.11887e-05
GCNT4	110.001	-2.63534	0.439989	-5.98955	2.10427e-09	2.33745e-07
ATP6V0D2	67.6774	-2.63093	0.525646	-5.00513	5.58233e-07	3.35185e-05
MIR205HG	350.942	-2.63003	0.397275	-6.62017	3.58795e-11	5.95968e-09
STAT4	330.161	-2.61133	0.354407	-7.36816	1.72996e-13	4.21186e-11
GPR141	29.8913	-2.608	0.737128	-3.53806	0.000403084	0.00722907
FMO5	669.322	-2.60538	0.360052	-7.23614	4.61645e-13	1.03858e-10
LONRF2	34.7907	-2.59148	0.688633	-3.76323	0.000167735	0.0037832
HAGLR	28.0299	-2.57388	0.787825	-3.26707	0.00108667	0.0152314
ZNF726	27.3199	-2.56429	0.811115	-3.16144	0.00156991	0.0198439
FSHR	40.7211	-2.55578	0.664149	-3.8482	0.000118988	0.00285396
LINC02981	46.6372	-2.55424	0.609775	-4.18882	2.8041e-05	0.000901202
SH3RF2	27.3071	-2.55166	0.791837	-3.22246	0.00127093	0.0170478
ADAM28	162.674	-2.5357	0.402474	-6.30028	2.97103e-10	3.91141e-08
TBXT	22.1231	-2.53321	0.901658	-2.8095	0.0049619	0.0464582
SPOCK3	607.57	-2.53025	0.342144	-7.39526	1.41131e-13	3.58331e-11
SLC16A14	249.572	-2.5152	0.403091	-6.23979	4.38159e-10	5.56243e-08
VCAN	10882.1	-2.50338	0.309457	-8.08959	5.98684e-16	2.21675e-13
ENSG00000278991	23.5368	-2.49711	0.81941	-3.04745	0.00230795	0.0264299
ANKRD20A3P	21.5593	-2.47066	0.855074	-2.88941	0.00385962	0.0383517
ENSG00000237653	21.3309	-2.45683	0.866526	-2.83526	0.00457885	0.0436822
DYNLT5	49.9458	-2.45036	0.587639	-4.16985	3.04805e-05	0.000963933
PDE4D	164.164	-2.44006	0.38427	-6.34984	2.15535e-10	2.96954e-08
CST1	333.07	-2.4271	0.432242	-5.61514	1.96399e-08	1.70273e-06
TAFA2	145.758	-2.42333	0.413489	-5.86069	4.60952e-09	4.87649e-07
PDE11A	23.8622	-2.42012	0.816243	-2.96495	0.00302732	0.0322569
ENSG00000285398	77.3471	-2.41958	0.535819	-4.51566	6.31184e-06	0.000268374
GPRC5D-AS1	26.9262	-2.41608	0.764279	-3.16126	0.00157089	0.0198439
ENSG00000260645	43.045	-2.40409	0.710996	-3.3813	0.000721443	0.0111594
MRPS30-DT	23.5297	-2.40022	0.81732	-2.9367	0.00331727	0.0344984
GRIA3	72.2998	-2.39796	0.511789	-4.68544	2.79353e-06	0.000131696
LRP2	51.4363	-2.39587	0.607336	-3.94489	7.98381e-05	0.00205349
LINC02413	270.517	-2.39236	0.470388	-5.08594	3.65812e-07	2.32199e-05
ANKRD1	395.023	-2.39031	0.471446	-5.07016	3.9749e-07	2.50517e-05
MIR29B2CHG	40.8693	-2.37202	0.648737	-3.65637	0.000255813	0.00517242
SLC4A4	35.9702	-2.36365	0.721392	-3.27652	0.00105095	0.014849
ADAMTS9	371.666	-2.35501	0.384947	-6.11775	9.4906e-10	1.12858e-07
MALAT1	120.539	-2.3421	0.449237	-5.21351	1.85298e-07	1.31207e-05
ENSG00000278254	66.167	-2.32365	0.614287	-3.78268	0.000155148	0.00355434
CFAP91	35.0665	-2.31911	0.674236	-3.43961	0.000582547	0.00957148
FYB2	168.056	-2.31489	0.438819	-5.27526	1.32565e-07	9.57891e-06
PROX1	94.0275	-2.30877	0.525555	-4.39302	1.11787e-05	0.000429113
EXPH5	72.1824	-2.30726	0.643094	-3.58775	0.000333546	0.00627313
FBN2	6348.91	-2.28812	0.390857	-5.8541	4.79598e-09	5.01359e-07
ENSG00000228999	78.2322	-2.28295	0.575941	-3.96386	7.37475e-05	0.00193366
ENSG00000269274	26.3933	-2.27927	0.796319	-2.86226	0.00420629	0.0409132
FRY	1031.29	-2.26518	0.305119	-7.42391	1.13711e-13	2.97204e-11
BMP5	26.0406	-2.25843	0.78843	-2.86447	0.00417706	0.0407767
LOX	587.87	-2.24357	0.304688	-7.36348	1.79177e-13	4.24601e-11
MT-ATP8	1277.29	-2.24216	0.273571	-8.19589	2.48736e-16	9.82395e-14
BNIP3P9	28.3055	-2.24024	0.754653	-2.96857	0.00299187	0.0319943
MYO3B	148.511	-2.23258	0.467347	-4.77714	1.77803e-06	8.82706e-05
PEG10	9502.56	-2.22675	0.299296	-7.43998	1.00704e-13	2.67137e-11
RGS7BP	51.3495	-2.22482	0.645353	-3.44744	0.000565922	0.00933706
TBX18	53.2044	-2.22448	0.64381	-3.45519	0.000549912	0.00910866
MITF	61.6986	-2.22376	0.558658	-3.98054	6.87575e-05	0.00183487
COL9A2	2761.15	-2.2228	0.306421	-7.25407	4.04438e-13	9.21549e-11
HLA-B	1308.21	-2.21183	0.262669	-8.42059	3.7458e-17	1.66435e-14
TFPI	248.191	-2.2075	0.376587	-5.86185	4.57748e-09	4.87159e-07
ENSG00000258525	48.4166	-2.20114	0.598302	-3.67897	0.000234175	0.00485081
OR7E12P	133.433	-2.19088	0.403767	-5.42611	5.75955e-08	4.59033e-06
DOK6	90.0355	-2.1809	0.465667	-4.6834	2.8216e-06	0.000132317
ENPP2	864.68	-2.15484	0.28558	-7.54548	4.50618e-14	1.23213e-11
ENSG00000280339	131.408	-2.15155	0.473634	-4.54265	5.55514e-06	0.000240223
MT-ND4L	16048.9	-2.1454	0.248502	-8.63333	5.95928e-18	3.02612e-15
LMNTD1	279.559	-2.13712	0.374977	-5.69932	1.20285e-08	1.10197e-06
CSMD3	152.338	-2.13369	0.389359	-5.48	4.25319e-08	3.42045e-06
ST3GAL1	916.775	-2.13327	0.339132	-6.29037	3.16706e-10	4.13884e-08
CCT8P1	120.695	-2.13289	0.44192	-4.82641	1.39016e-06	7.12027e-05
ASAP2	259.297	-2.13275	0.34871	-6.11612	9.58841e-10	1.12858e-07
ENSG00000286024	46.7284	-2.13147	0.58721	-3.62982	0.000283619	0.00557115
ENSG00000260072	61.8222	-2.13075	0.542649	-3.92657	8.61667e-05	0.00218154
C5	2602.51	-2.12455	0.27876	-7.62145	2.50834e-14	7.30831e-12
MT-TP	542.724	-2.12114	0.410868	-5.16257	2.43581e-07	1.64607e-05
RPS23	1830.57	-2.11468	0.275503	-7.67569	1.64531e-14	4.87368e-12
SMAD9	197.449	-2.10399	0.412654	-5.09869	3.42013e-07	2.21847e-05
FOXP2	391.29	-2.10089	0.305982	-6.86604	6.60068e-12	1.26144e-09
SLC7A2	1208.45	-2.10071	0.36961	-5.6836	1.31886e-08	1.19592e-06
CNKSR2	147.548	-2.09974	0.506853	-4.14269	3.43256e-05	0.00104908
C3orf70	183.422	-2.09221	0.366383	-5.71045	1.12677e-08	1.04039e-06
KIF25	44.2028	-2.08839	0.613879	-3.40195	0.000669065	0.0105513
APOA1	801.379	-2.07719	0.305128	-6.80759	9.92483e-12	1.85678e-09
ZBTB47-AS1	146.927	-2.07476	0.392574	-5.285	1.25703e-07	9.24986e-06
SLC27A2	73.0373	-2.06911	0.496313	-4.16896	3.05987e-05	0.000965953
CD163	118.536	-2.06777	0.426793	-4.8449	1.26676e-06	6.58309e-05
PTPN13	9004.29	-2.06371	0.320049	-6.4481	1.13258e-10	1.67745e-08
LIPI	27.8597	-2.06163	0.736476	-2.79932	0.00512102	0.0474041
TMEM100	57.6702	-2.05732	0.73935	-2.78261	0.00539237	0.0489722
LINC02593	282.303	-2.0572	0.36506	-5.63522	1.74834e-08	1.53828e-06
FREM2	2376.26	-2.05626	0.28436	-7.23119	4.78774e-13	1.05052e-10
DMRTA2	76.5429	-2.05614	0.486222	-4.2288	2.34937e-05	0.000787836
LRRTM1	210.947	-2.0499	0.36657	-5.59212	2.2431e-08	1.91667e-06
LINC01152	33.6689	-2.04659	0.713165	-2.86972	0.00410835	0.0402523
SERPINF2	37.5047	-2.04532	0.700435	-2.92006	0.00349959	0.0357666
ENSG00000282798	32.4094	-2.04048	0.693483	-2.94236	0.00325718	0.0339986
AQP4	184.932	-2.03917	0.412621	-4.942	7.73236e-07	4.45853e-05
LYPD6	196.413	-2.03205	0.395695	-5.13539	2.81555e-07	1.87419e-05
PRTG	2062.56	-2.01821	0.319809	-6.31065	2.77858e-10	3.74119e-08
TRPA1	3238.5	-2.01373	0.272867	-7.37988	1.58432e-13	3.91084e-11
TCP11X1	51.9137	-2.01286	0.605802	-3.32263	0.000891732	0.013109
OXTR	735.522	-2.01174	0.322059	-6.2465	4.1975e-10	5.36707e-08
LINC00624	71.8113	-2.00502	0.492543	-4.07075	4.68628e-05	0.0013543
SPATA18	59.164	-1.99995	0.561945	-3.55898	0.000372292	0.00679338
ENSG00000253854	60.6046	-1.9883	0.559578	-3.55321	0.000380566	0.00689481
RGS5	955.158	-1.98761	0.278342	-7.1409	9.27213e-13	1.93875e-10
NME8	71.3235	-1.98695	0.504274	-3.94022	8.1407e-05	0.00208479
LAMB3	79.7751	-1.98682	0.503601	-3.94522	7.97261e-05	0.00205349
ZFHX3	150.76	-1.97508	0.390852	-5.05326	4.34324e-07	2.70851e-05
BMPER	1208.99	-1.97463	0.328171	-6.01707	1.776e-09	1.99778e-07
GRIN2B	41.5627	-1.97073	0.620551	-3.17578	0.00149436	0.0193018
VTN	79.5301	-1.96542	0.482273	-4.07532	4.59508e-05	0.00133663
CNTN5	49.4105	-1.95928	0.572277	-3.42365	0.000617863	0.00999207
NEDD4	262.173	-1.95651	0.342646	-5.71	1.12978e-08	1.04039e-06
ENSG00000289419	45.3034	-1.94917	0.655655	-2.97285	0.00295045	0.0317232
ZNF681	276.17	-1.94804	0.344983	-5.64679	1.63472e-08	1.4527e-06
HNF4G	31.6559	-1.93457	0.688986	-2.80786	0.00498723	0.046627
COCH	500.076	-1.92999	0.292325	-6.6022	4.05108e-11	6.60549e-09
ENSG00000259668	34.7614	-1.92635	0.673459	-2.86038	0.00423136	0.0410726
UNC93A	41.8699	-1.92589	0.640555	-3.00659	0.00264197	0.0293107
HSPD1P11	197.381	-1.92209	0.419896	-4.57754	4.70465e-06	0.000209039
SEZ6L	473.293	-1.91881	0.322361	-5.95236	2.64303e-09	2.89966e-07
LINC02615	36.8889	-1.9162	0.652936	-2.93475	0.00333817	0.034638
ADAMTS12	3968.15	-1.91589	0.318744	-6.01075	1.84666e-09	2.06419e-07
LINC01515	152.222	-1.9122	0.396818	-4.81883	1.44405e-06	7.35388e-05
LINC02575	405.251	-1.91193	0.357392	-5.34965	8.81223e-08	6.83929e-06
GAD1	57.0884	-1.90399	0.573266	-3.32131	0.000895956	0.0131385
RARB	434.893	-1.90352	0.332443	-5.72585	1.02917e-08	9.78154e-07
GUCY1B1	66.8762	-1.90178	0.566168	-3.35905	0.000782118	0.0118707
GATA5	52.9256	-1.89332	0.636856	-2.97291	0.00294987	0.0317232
PTPRT	149.564	-1.89195	0.439253	-4.30719	1.6534e-05	0.000593537
EFR3B	476.496	-1.88028	0.337116	-5.57754	2.43949e-08	2.02995e-06
KIF12	152.009	-1.87158	0.385076	-4.86028	1.17218e-06	6.20268e-05
ENPEP	201.82	-1.86507	0.383742	-4.86021	1.17262e-06	6.20268e-05
ENSG00000229491	67.5344	-1.86217	0.542192	-3.43453	0.000593593	0.00967884
MTSS1	439.588	-1.86001	0.305238	-6.09365	1.10363e-09	1.27369e-07
ITPR1	74.4057	-1.84854	0.494268	-3.73996	0.000184047	0.00402841
ENSG00000287312	58.7033	-1.84648	0.555821	-3.32207	0.000893518	0.0131135
RGS8	1220.07	-1.84398	0.325436	-5.66619	1.46004e-08	1.31057e-06
HSPA4L	99.7528	-1.84107	0.461486	-3.98943	6.62334e-05	0.00177551
FOXA1	372.435	-1.83833	0.354015	-5.19279	2.07167e-07	1.43827e-05
RPSAP54	73.1637	-1.83797	0.491164	-3.74207	0.00018251	0.00400958
DDX58	41.9414	-1.83126	0.616037	-2.97264	0.00295248	0.0317258
SLC44A5	278.528	-1.8285	0.346134	-5.28262	1.27348e-07	9.31423e-06
LRRC7	88.304	-1.81874	0.47067	-3.86415	0.000111476	0.00271778
ZNF713	199.392	-1.80498	0.3524	-5.12196	3.02371e-07	1.99038e-05
ENSG00000233967	107.436	-1.80463	0.441506	-4.08744	4.36153e-05	0.00127706
STC1	8630.86	-1.80347	0.303644	-5.93945	2.85987e-09	3.11831e-07
GBP4	84.4195	-1.80014	0.489629	-3.67655	0.00023641	0.00487439
SLC7A7	231.619	-1.79783	0.385767	-4.66041	3.15583e-06	0.000146445
ARHGAP24	576.48	-1.79435	0.31993	-5.60859	2.03982e-08	1.75139e-06
ENSG00000282381	50.5943	-1.78997	0.59484	-3.00916	0.00261969	0.0291363
RBM46	44.7607	-1.78387	0.592761	-3.00942	0.00261746	0.0291297
SPAG6	42.7471	-1.78324	0.600015	-2.97199	0.00295877	0.031762
CDKN2B	150.439	-1.78086	0.40538	-4.39305	1.1177e-05	0.000429113
FZD4	3278.79	-1.77697	0.290096	-6.12543	9.04374e-10	1.09343e-07
HAS2	13213.2	-1.77483	0.261838	-6.77835	1.21552e-11	2.22717e-09
ITGA2	139.817	-1.77312	0.410217	-4.32238	1.54355e-05	0.000559867
WHAMMP1	63.5025	-1.76308	0.550419	-3.20317	0.00135926	0.0178817
SGK2	58.1625	-1.75541	0.56591	-3.10192	0.00192268	0.0229959
ATP11C	2892.95	-1.7551	0.258538	-6.78857	1.13253e-11	2.09671e-09
KCNJ3	253.844	-1.7533	0.343833	-5.09928	3.40953e-07	2.21847e-05
ZKSCAN8P1	52.3573	-1.75253	0.571224	-3.06802	0.00215481	0.0250474
IHH	196.103	-1.75223	0.379543	-4.61669	3.89913e-06	0.000177236
EGFLAM	166.473	-1.74629	0.405474	-4.30679	1.65641e-05	0.000593537
CLDN1	914.354	-1.73331	0.328574	-5.27524	1.32584e-07	9.57891e-06
MIR17HG	118.143	-1.72907	0.430054	-4.02058	5.80553e-05	0.00160621
GSTA2	40.4446	-1.72685	0.613695	-2.81385	0.0048952	0.0460817
DISP3	191.162	-1.72448	0.409029	-4.21604	2.48627e-05	0.000822877
TOGARAM2	145.885	-1.72282	0.445594	-3.86635	0.000110475	0.00269708
LGR5	2369.69	-1.71861	0.327364	-5.24984	1.52235e-07	1.091e-05
PLD1	198.887	-1.71448	0.403364	-4.25044	2.13352e-05	0.000729211
PGF	102.876	-1.70743	0.467787	-3.65001	0.000262229	0.00528412
LINC02754	83.498	-1.70093	0.497803	-3.41688	0.000633443	0.0101635
UQCRHL	139.239	-1.69456	0.429918	-3.94158	8.09451e-05	0.00207895
ENSG00000230699	154.485	-1.68862	0.419122	-4.02895	5.60272e-05	0.00156077
ENSG00000235609	48.4227	-1.68787	0.595528	-2.83424	0.00459353	0.0437987
PROS1	1238.39	-1.68369	0.292024	-5.76557	8.1384e-09	7.91421e-07
CELF4	173.761	-1.68025	0.411234	-4.08586	4.39139e-05	0.00128369
PLCXD3	4684.21	-1.68024	0.272346	-6.16952	6.84983e-10	8.39601e-08
NRG1	1291.74	-1.67154	0.308879	-5.41162	6.2456e-08	4.93347e-06
NEK2	1186.72	-1.67009	0.300367	-5.56018	2.69504e-08	2.22786e-06
EPHA6	76.3782	-1.66791	0.478409	-3.48637	0.000489626	0.0083783
ESYT3	167.247	-1.66697	0.412447	-4.04167	5.3073e-05	0.00149015
CNTNAP1	427.505	-1.6613	0.341031	-4.87139	1.10818e-06	5.98653e-05
GRPR	2060.09	-1.66099	0.260837	-6.36792	1.91608e-10	2.70274e-08
ADD3	5168.81	-1.66049	0.247274	-6.71517	1.87841e-11	3.27304e-09
LAMB1	5389.77	-1.65931	0.268141	-6.1882	6.08538e-10	7.51079e-08
KIAA1549L	134.564	-1.65806	0.458468	-3.61652	0.00029859	0.00580363
DPY19L2P1	49.3933	-1.65506	0.587088	-2.81911	0.00481573	0.0454782
LAMA1	6926.65	-1.64783	0.334804	-4.92179	8.57566e-07	4.8851e-05
LINGO2	143.159	-1.64368	0.474689	-3.46264	0.0005349	0.00894334
ENSG00000289443	66.9676	-1.63844	0.519986	-3.15094	0.00162745	0.0202696
LINC02805	60.9252	-1.6381	0.517537	-3.16518	0.00154987	0.0196756
RADX	66.4255	-1.63691	0.520598	-3.14428	0.00166494	0.0206547
ENSG00000265194	54.1178	-1.63579	0.542772	-3.01378	0.00258017	0.0288212
LGR4	3938.59	-1.63435	0.248071	-6.58823	4.45094e-11	7.06309e-09
PRKAB2	3786.34	-1.63352	0.283886	-5.75416	8.70759e-09	8.36184e-07
NPL	200.948	-1.62663	0.387779	-4.19473	2.73202e-05	0.000885405
SERPINI1	294.781	-1.62654	0.364578	-4.46144	8.141e-06	0.000331858
CAPS2	55.0353	-1.60969	0.543679	-2.96074	0.00306896	0.0325445
DGKK	83.509	-1.6088	0.509607	-3.15693	0.00159437	0.0199614
ZNF285	68.2813	-1.60141	0.507031	-3.15841	0.00158631	0.0199089
LINC02718	190.462	-1.59974	0.403391	-3.96572	7.3174e-05	0.00192956
FAM111A	370.117	-1.59526	0.327074	-4.87735	1.07521e-06	5.8457e-05
RNF152	3134.06	-1.59431	0.274186	-5.8147	6.0743e-09	6.134e-07
GALNT16	155.411	-1.58969	0.377236	-4.21404	2.50841e-05	0.000828661
FBLN2	2869.42	-1.58798	0.385327	-4.12111	3.77045e-05	0.0011358
SLC2A14	420.055	-1.57549	0.298506	-5.27791	1.30667e-07	9.51779e-06
GRB14	188.823	-1.57516	0.355815	-4.42689	9.55993e-06	0.000380109
TLCD4	554.27	-1.57082	0.295326	-5.31893	1.04377e-07	7.92773e-06
ZFHX3-AS1	153.847	-1.56775	0.376576	-4.16318	3.13851e-05	0.000982165
COL4A3	100.968	-1.55675	0.44318	-3.51267	0.000443628	0.00778342
S100A10	3070.41	-1.55494	0.382181	-4.0686	4.72963e-05	0.0013624
ASIC1	157.47	-1.55045	0.396633	-3.90902	9.26706e-05	0.00232304
SEMA6A-AS1	94.1648	-1.54366	0.464433	-3.32375	0.000888168	0.0130674
DNAJC22	97.4896	-1.54163	0.456429	-3.37759	0.000731227	0.0112716
ALPK2	84.9733	-1.53996	0.500325	-3.07792	0.00208448	0.0244862
WDR72	519.651	-1.5391	0.290049	-5.30636	1.11839e-07	8.38696e-06
SLX4IP	247.51	-1.53839	0.366769	-4.19445	2.73535e-05	0.000885405
MCOLN3	168.283	-1.53541	0.408681	-3.75698	0.000171978	0.00385444
DYNLT3	160.421	-1.5328	0.408787	-3.74962	0.000177103	0.00391498
CHST9	1458.83	-1.52863	0.279406	-5.47099	4.4754e-08	3.58294e-06
SLC16A7	202.098	-1.52474	0.379065	-4.02238	5.7614e-05	0.00159746
VIL1	1272.91	-1.52338	0.331393	-4.5969	4.28821e-06	0.000192948
EFCAB13	85.3252	-1.5205	0.493304	-3.08228	0.00205418	0.0242102
SLCO5A1	68.7882	-1.51762	0.498934	-3.04172	0.00235228	0.0268409
PLEKHH2	236.396	-1.5158	0.365593	-4.14613	3.38135e-05	0.00104002
RASSF6	126.035	-1.51502	0.437197	-3.46531	0.000529628	0.00888027
ELK4	1196.2	-1.5147	0.297314	-5.09461	3.4946e-07	2.25853e-05
PAQR5	1486.83	-1.51424	0.296271	-5.11099	3.20475e-07	2.10177e-05
DGKH	392.399	-1.51112	0.305801	-4.94152	7.75157e-07	4.45853e-05
FADS6	91.3524	-1.50561	0.502586	-2.99572	0.00273794	0.0299639
WDR17	100.268	-1.50418	0.432818	-3.47531	0.000510256	0.00865341
UNC5C	132.189	-1.50262	0.413614	-3.6329	0.000280251	0.00552207
ARHGAP8	104.529	-1.50221	0.471649	-3.18501	0.00144747	0.0188192
RASEF	66.5332	-1.49816	0.506717	-2.9566	0.00311052	0.032848
MTMR11	97.0078	-1.49499	0.436077	-3.42828	0.000607419	0.00985006
PLEKHA6	519.101	-1.49086	0.426229	-3.4978	0.000469121	0.0081027
ZDHHC14	64.2838	-1.48677	0.517858	-2.871	0.0040917	0.0401422
SEC61G	645.154	-1.48635	0.438081	-3.39286	0.000691662	0.0108022
DLK1	1594.77	-1.4797	0.290709	-5.08998	3.58108e-07	2.29395e-05
PCDHB16	78.087	-1.47833	0.476877	-3.10002	0.00193508	0.0230975
AHNAK	6487.08	-1.47818	0.327936	-4.50753	6.5587e-06	0.000275574
ID4	434.868	-1.47801	0.408465	-3.61844	0.000296386	0.00576962
MAF	82.6445	-1.47798	0.460177	-3.21176	0.00131923	0.0175105
ENSG00000289353	80.5656	-1.4777	0.487206	-3.033	0.00242136	0.0274282
ITGB8	399.945	-1.47608	0.30163	-4.89367	9.89738e-07	5.46292e-05
CYP27C1	171.13	-1.47554	0.377564	-3.90805	9.30437e-05	0.00232911
MT-TG	121.671	-1.47417	0.439401	-3.35495	0.000793781	0.0120067
ZNF841	401.802	-1.46493	0.300357	-4.87729	1.07553e-06	5.8457e-05
ADAMTS3	278.193	-1.46268	0.345126	-4.23809	2.25429e-05	0.000760256
YPEL2	1106.54	-1.46186	0.29433	-4.96674	6.8088e-07	3.99382e-05
E2F2	200.393	-1.4611	0.402726	-3.62803	0.00028559	0.00559624
PIGF	236.952	-1.45996	0.34131	-4.27751	1.88998e-05	0.000659934
ENSG00000277639	118.99	-1.45883	0.410257	-3.55589	0.000376709	0.00683886
SNTB1	545.896	-1.4587	0.303808	-4.8014	1.57563e-06	7.90786e-05
ERBB4	20368.3	-1.45415	0.310477	-4.68362	2.81851e-06	0.000132317
SEMA3E	11261.6	-1.45328	0.292034	-4.9764	6.47773e-07	3.84214e-05
ZNF695	98.2955	-1.44923	0.470462	-3.08044	0.00206695	0.0243285
ZBTB37	1012.36	-1.44911	0.270946	-5.34835	8.87587e-08	6.85873e-06
POLQ	521.027	-1.44909	0.320298	-4.52419	6.06283e-06	0.00025965
VCAM1	223.746	-1.44	0.47075	-3.05895	0.00222111	0.0256503
KNL1	1054.74	-1.43972	0.2744	-5.2468	1.54766e-07	1.10468e-05
NXF2	96.8967	-1.43748	0.511614	-2.80969	0.00495891	0.0464582
PRDM16	86.5926	-1.43716	0.466332	-3.08183	0.0020573	0.0242309
CEP126	121.85	-1.43639	0.410648	-3.49788	0.00046898	0.0081027
TTN	4807.55	-1.43503	0.314867	-4.55758	5.17474e-06	0.000225972
SOAT1	1122.48	-1.43106	0.268663	-5.32658	1.00078e-07	7.66676e-06
NFIB	146.599	-1.42988	0.412285	-3.46819	0.000523969	0.00881031
ENSG00000269825	188.63	-1.42918	0.431375	-3.31309	0.000922717	0.0134312
FRAS1	4856.24	-1.42836	0.310885	-4.59449	4.33814e-06	0.000194701
PBK	118.134	-1.42823	0.439781	-3.24759	0.00116386	0.0159609
ENSG00000279039	202.877	-1.42797	0.376934	-3.78839	0.000151627	0.00349528
ID2-AS1	151.589	-1.42612	0.399469	-3.57003	0.000356944	0.00657406
FRRS1	437.325	-1.42422	0.342651	-4.15647	3.23206e-05	0.00100601
NHS	190.063	-1.42329	0.362453	-3.92682	8.60771e-05	0.00218154
ECHDC2	963.088	-1.42227	0.267147	-5.32393	1.01547e-07	7.74591e-06
DENND2C	1054.33	-1.41647	0.288857	-4.90371	9.40452e-07	5.24901e-05
TMEM144	304.515	-1.41507	0.336642	-4.20347	2.6285e-05	0.000861926
MYOF	1861.87	-1.41432	0.315208	-4.48694	7.22537e-06	0.000300235
CEP152	340.543	-1.41431	0.339443	-4.16656	3.09231e-05	0.000972735
COL11A1	472.844	-1.41215	0.306876	-4.60171	4.19032e-06	0.000189022
PRKAA2	694.916	-1.41108	0.277067	-5.09292	3.52588e-07	2.27049e-05
SGO2	831.236	-1.40975	0.276987	-5.0896	3.58813e-07	2.29395e-05
GPR151	224.703	-1.40973	0.367263	-3.83848	0.000123799	0.00294943
MPZL3	102.655	-1.4023	0.431843	-3.24726	0.00116523	0.0159674
KLHL8	235.045	-1.40044	0.339793	-4.12145	3.76497e-05	0.0011358
RASGEF1B	233.701	-1.39878	0.414654	-3.37336	0.000742571	0.0113773
FRA10AC1	607.386	-1.39813	0.328324	-4.25839	2.05901e-05	0.000707829
RIPOR2	97.6384	-1.39641	0.478272	-2.9197	0.00350366	0.0357876
RNASEL	78.5042	-1.39618	0.471967	-2.95821	0.00309431	0.0327425
CD47	222.775	-1.39501	0.378401	-3.68659	0.000227277	0.00475223
ZNF441	99.8938	-1.39447	0.500367	-2.78689	0.00532165	0.0486032
MT-ND3	6773.44	-1.39209	0.245188	-5.67766	1.36554e-08	1.23196e-06
LIMD1-AS1	103.797	-1.3904	0.493464	-2.81763	0.00483796	0.0456396
ZNF724	193.715	-1.3879	0.369821	-3.75289	0.000174804	0.00388836
ZNF582	103.627	-1.38633	0.424153	-3.26846	0.00108136	0.0151809
PVRIG	128.069	-1.38365	0.412709	-3.35261	0.000800533	0.0120883
DMXL2	949.865	-1.38336	0.270796	-5.1085	3.24726e-07	2.12182e-05
CFAP43	67.6444	-1.37982	0.494893	-2.78812	0.00530144	0.0485432
SAMD11	886.366	-1.37777	0.42281	-3.2586	0.00111964	0.0155163
ACP3	232.266	-1.37715	0.339285	-4.05896	4.92911e-05	0.00140618
GPRASP1	187.469	-1.37363	0.35732	-3.84426	0.000120917	0.0028963
ZNF829	89.5498	-1.3727	0.465197	-2.9508	0.00316952	0.0333324
FRRS1L	89.6604	-1.37106	0.47717	-2.87331	0.00406195	0.0399957
HSPH1	2135.53	-1.3696	0.274328	-4.99256	5.9585e-07	3.55371e-05
SORL1	1842.71	-1.36449	0.335832	-4.06302	4.84418e-05	0.00139088
ACTA1	130.294	-1.36436	0.40466	-3.37161	0.000747307	0.0114311
SPOCK2	150.399	-1.36289	0.379775	-3.58867	0.000332372	0.00625793
FRK	106.533	-1.3626	0.452424	-3.01177	0.00259727	0.0289413
ALG10	168.062	-1.36227	0.369698	-3.6848	0.000228879	0.0047689
PUS10	119.276	-1.36153	0.435914	-3.12339	0.00178781	0.0217845
CPVL	688.804	-1.35809	0.27927	-4.86299	1.15626e-06	6.17123e-05
LINC02211	108.721	-1.35543	0.423323	-3.20187	0.00136537	0.0179305
CROT	172.323	-1.35507	0.404652	-3.34874	0.000811795	0.0122168
ATP12A	298.517	-1.35431	0.329137	-4.11474	3.87623e-05	0.00116372
ZNF354C	214.32	-1.35052	0.350056	-3.85801	0.000114312	0.00276794
CCDC34	671.432	-1.3493	0.284063	-4.75002	2.03394e-06	9.98596e-05
SIPA1L2	1675.61	-1.34651	0.261809	-5.14309	2.70262e-07	1.81259e-05
ATP6AP1L	93.3209	-1.34617	0.441881	-3.04644	0.00231566	0.0265012
KIAA0895	404.774	-1.34364	0.304914	-4.40663	1.04989e-05	0.000410103
ZNF573	73.9014	-1.34172	0.476968	-2.81302	0.00490787	0.0461522
TTC6	74.6988	-1.34159	0.483121	-2.77693	0.00548754	0.0495077
DDIT4L	205.819	-1.34088	0.371382	-3.6105	0.000305605	0.00589741
ZFYVE16	1378.56	-1.33987	0.27489	-4.8742	1.09251e-06	5.91985e-05
CRISPLD2	143.741	-1.33833	0.398632	-3.35731	0.000787037	0.0119352
CASP7	262.138	-1.33823	0.417825	-3.20286	0.00136072	0.0178876
MAP6	117.668	-1.33801	0.416146	-3.21524	0.00130338	0.017378
TXNDC16	701.772	-1.33754	0.278539	-4.80199	1.57096e-06	7.90786e-05
ENSG00000268119	418.984	-1.33675	0.303255	-4.408	1.04328e-05	0.00040842
ZNF611	956.948	-1.33635	0.301689	-4.42957	9.44201e-06	0.000379585
HK2	1410.1	-1.33504	0.282633	-4.72356	2.31756e-06	0.000111626
GPCPD1	698.907	-1.33468	0.306135	-4.35976	1.30204e-05	0.000487182
CEP128	210.806	-1.33213	0.377713	-3.52682	0.000420581	0.00748152
PMP22	80.0033	-1.32967	0.478069	-2.78134	0.00541346	0.0491135
ZNF506	390.23	-1.3293	0.309314	-4.29757	1.72681e-05	0.000612588
FAM111B	320.838	-1.32871	0.34581	-3.84233	0.000121874	0.00291137
IQGAP3	959.789	-1.32045	0.319549	-4.13222	3.59269e-05	0.0010915
GOLIM4	750.348	-1.31679	0.320131	-4.11327	3.90094e-05	0.00116916
ENPP7P8	107.635	-1.31407	0.433693	-3.02996	0.00244585	0.0276061
ZNF846	171.195	-1.31276	0.363011	-3.61632	0.00029882	0.00580363
ATAD2	987.394	-1.31254	0.26655	-4.92418	8.47161e-07	4.84135e-05
TFCP2L1	150.225	-1.31227	0.440982	-2.97578	0.00292242	0.0315144
REV3L	922.153	-1.31084	0.27366	-4.79004	1.66748e-06	8.30142e-05
PLPP3	544.657	-1.31052	0.379994	-3.4488	0.000563082	0.00930079
ADM	240.533	-1.30981	0.365438	-3.58421	0.000338094	0.00632521
ZNF385B	216.78	-1.30841	0.353724	-3.69896	0.000216484	0.00456414
CAPN13	316.549	-1.30629	0.31979	-4.08485	4.41053e-05	0.00128716
TNR	191.363	-1.30585	0.458428	-2.84853	0.00439212	0.0422638
LEPR	359.096	-1.30163	0.338701	-3.84302	0.000121531	0.00290711
SCD5	157.042	-1.30009	0.422618	-3.07628	0.00209601	0.0245805
PURPL	498.035	-1.29999	0.297302	-4.37264	1.22751e-05	0.000464183
DPY19L1	1935.81	-1.29724	0.255352	-5.08021	3.77008e-07	2.38454e-05
NRXN3	462.49	-1.29323	0.300337	-4.30595	1.66272e-05	0.000593986
HNRNPH3	2539.27	-1.29098	0.272632	-4.73523	2.18805e-06	0.000106252
ENPP4	250.275	-1.28995	0.3344	-3.8575	0.000114553	0.00277001
PROM1	667.403	-1.28843	0.376637	-3.42088	0.000624195	0.0100577
ZNF826P	2128.37	-1.2829	0.271214	-4.73023	2.24265e-06	0.000108606
CLIP4	415.315	-1.28234	0.40895	-3.13568	0.00171454	0.0210885
EGR1	664.379	-1.27484	0.278331	-4.5803	4.64303e-06	0.000206818
LINC00685	300.582	-1.27408	0.363243	-3.50753	0.000452293	0.00791202
MX2	178.284	-1.26755	0.391454	-3.23806	0.00120347	0.0163527
TMEM38B	743.099	-1.26371	0.295891	-4.27087	1.94712e-05	0.000671964
ARHGAP26	1227.42	-1.26169	0.266099	-4.74144	2.12205e-06	0.000103329
ANLN	2412.27	-1.26162	0.27321	-4.61775	3.87924e-06	0.000177236
ENSG00000267383	566.499	-1.26112	0.297087	-4.24494	2.18649e-05	0.000744455
KIF27	352.346	-1.26044	0.345904	-3.6439	0.000268534	0.00535651
REL	197.937	-1.25981	0.377603	-3.33635	0.000848873	0.012648
ZNF702P	465.208	-1.25683	0.328233	-3.82907	0.000128626	0.00303999
MEGF9	278.702	-1.25047	0.336503	-3.71608	0.000202334	0.00432222
RASA2	867.211	-1.24993	0.301474	-4.14607	3.38228e-05	0.00104002
ZNF528	153.513	-1.24983	0.377623	-3.30974	0.000933828	0.0135596
MGAT5	1472.87	-1.24613	0.352019	-3.53994	0.000400218	0.00719219
SERINC5	4011.56	-1.24509	0.264887	-4.70045	2.59594e-06	0.000123693
LPGAT1	1690.06	-1.24504	0.262067	-4.75084	2.02569e-06	9.973e-05
MXI1	839.41	-1.24311	0.273311	-4.54833	5.40726e-06	0.000235547
KLF12	590.585	-1.24213	0.302863	-4.10129	4.10862e-05	0.00122111
MT-TC	1136.19	-1.2405	0.314819	-3.94035	8.13618e-05	0.00208479
ZFP69B	120.221	-1.2403	0.43027	-2.88262	0.00394386	0.0390953
CGN	1476.49	-1.23631	0.319032	-3.87518	0.000106545	0.00262275
CEP162	762.976	-1.2362	0.289587	-4.26883	1.96501e-05	0.000676823
TMEM68	529.623	-1.23363	0.330549	-3.73205	0.000189929	0.00411659
STAT1	2782.59	-1.23317	0.253477	-4.86501	1.14453e-06	6.12702e-05
CEP290	1015.98	-1.23174	0.286758	-4.29542	1.74366e-05	0.000617331
SKA1	649.876	-1.23063	0.278578	-4.41756	9.98223e-06	0.000394254
WLS	1607.4	-1.23039	0.293923	-4.18611	2.83773e-05	0.000908739
ERV3-1	536.347	-1.23013	0.286598	-4.29217	1.76937e-05	0.000623948
SMC4	1953.23	-1.22429	0.265791	-4.6062	4.10096e-06	0.000185934
ZBBX	115.346	-1.22231	0.419165	-2.91607	0.00354468	0.0361029
PPM1H	1752.09	-1.22092	0.305798	-3.99258	6.5358e-05	0.00176268
KHDRBS2	305.186	-1.21699	0.317866	-3.82863	0.000128861	0.00304043
PAPLN	314.878	-1.21609	0.330731	-3.67699	0.000236002	0.00487161
TRANK1	507.926	-1.21563	0.32323	-3.76088	0.000169314	0.00380432
POLH	278.381	-1.21352	0.323196	-3.75474	0.000173523	0.00386953
ZNF701	265.364	-1.21349	0.337114	-3.59964	0.000318655	0.00607927
HHAT	234.215	-1.21253	0.358869	-3.37875	0.000728153	0.0112535
SYT10	186.77	-1.21221	0.417598	-2.90281	0.0036983	0.0372619
CENPE	1278.41	-1.21143	0.28459	-4.25677	2.07401e-05	0.000711611
ADAMTS19	797.125	-1.21075	0.277065	-4.36992	1.24291e-05	0.000466497
GLUD2	160.318	-1.20958	0.38801	-3.1174	0.00182454	0.0220988
F3	402.153	-1.20929	0.33891	-3.56818	0.000359465	0.00659998
GNG5	189.533	-1.20923	0.422707	-2.86069	0.00422724	0.041055
STON2	648.844	-1.20863	0.331236	-3.64886	0.000263409	0.0052959
RNF169	668.632	-1.20826	0.281389	-4.29392	1.75543e-05	0.000620265
AFF2	206.384	-1.20493	0.380798	-3.16422	0.00155499	0.0197265
ENSG00000279483	1670.07	-1.20448	0.260395	-4.62559	3.73528e-06	0.000171101
CNTN1	408.651	-1.20443	0.344678	-3.49437	0.000475189	0.00818365
CEP55	1187.96	-1.20249	0.273809	-4.39173	1.12454e-05	0.000430742
BTBD8	224.97	-1.20244	0.404904	-2.96971	0.00298086	0.0319342
WDR31	323.771	-1.20187	0.410064	-2.93093	0.00337945	0.0349813
SVIP	270.717	-1.20159	0.347544	-3.45738	0.000545458	0.0090433
NAALAD2	170.588	-1.19628	0.365519	-3.27282	0.00106482	0.0149961
TSPEAR-AS1	289.985	-1.19628	0.32529	-3.67756	0.000235474	0.00486636
MKLN1	1473.39	-1.19477	0.261676	-4.56583	4.97526e-06	0.000218754
KC6	276.302	-1.19263	0.403448	-2.95609	0.00311562	0.0328629
PDZK1	875.622	-1.19228	0.312449	-3.81591	0.000135684	0.00317521
KLHL3	312.558	-1.19136	0.329617	-3.61439	0.000301055	0.00582226
CRABP2	3342.75	-1.19006	0.332808	-3.57581	0.000349145	0.00647065
MKI67	4951.09	-1.18559	0.358768	-3.30461	0.000951075	0.0137487
CNOT6L	755.131	-1.18226	0.278631	-4.2431	2.20448e-05	0.000747715
GIPR	172.126	-1.18182	0.4064	-2.90801	0.00363731	0.0367934
NCEH1	191.609	-1.18175	0.388548	-3.04145	0.00235441	0.0268409
ZMAT1	353.69	-1.17988	0.316093	-3.7327	0.000189438	0.00411659
KPNA5	537.752	-1.1767	0.354729	-3.31719	0.000909289	0.0132792
NABP1	132.751	-1.17437	0.397765	-2.95242	0.0031529	0.0331773
FOXQ1	966.023	-1.17336	0.334847	-3.50417	0.000458032	0.00798098
RGPD2	1395.06	-1.17006	0.282479	-4.14211	3.44127e-05	0.00104908
NMNAT1	128.311	-1.16915	0.398385	-2.93472	0.00333849	0.034638
KLC1-AS1	153.69	-1.16851	0.385673	-3.0298	0.00244714	0.0276061
TSPEAR-AS2	243.03	-1.16806	0.332242	-3.5157	0.000438602	0.0077181
DNAJB4	409.217	-1.16736	0.374273	-3.119	0.00181466	0.0220451
CAB39L	195.515	-1.16724	0.357301	-3.26683	0.00108759	0.0152322
CRYBG3	344.098	-1.16683	0.309285	-3.77266	0.000161515	0.00367085
COL1A2	2937.03	-1.16637	0.280165	-4.16315	3.13886e-05	0.000982165
ZNF117	1605.46	-1.16548	0.349246	-3.33714	0.000846457	0.0126421
PCGF5	125.083	-1.16333	0.399931	-2.90884	0.00362777	0.0367178
CASD1	1345.97	-1.16065	0.28783	-4.03241	5.52076e-05	0.00154277
CDK6	934.354	-1.16036	0.267451	-4.33859	1.43402e-05	0.00052954
PAQR9	303.684	-1.15926	0.337457	-3.43529	0.000591917	0.00966373
ZNF121	3967.8	-1.15883	0.26086	-4.44234	8.89878e-06	0.000361091
SYNE1	415.476	-1.15772	0.313858	-3.68868	0.000225417	0.004722
TRIM6	311.027	-1.15741	0.3179	-3.64079	0.000271803	0.00539147
ZDHHC11	170.379	-1.15691	0.381701	-3.03094	0.00243796	0.0275635
TBCK	562.245	-1.15633	0.286861	-4.03098	5.55446e-05	0.00154975
ZMAT3	351.94	-1.15597	0.306134	-3.77601	0.000159361	0.00363584
ENSG00000261499	311.882	-1.15594	0.365795	-3.16006	0.00157734	0.0198656
CEP97	524.088	-1.1546	0.317559	-3.63587	0.000277042	0.00547705
ZSCAN30	730.971	-1.15399	0.27875	-4.13988	3.47494e-05	0.00105754
RTTN	631.797	-1.15392	0.288655	-3.99757	6.39958e-05	0.0017312
ZDBF2	608.837	-1.15355	0.283572	-4.06791	4.74366e-05	0.00136422
PEAK1	865.656	-1.15244	0.322124	-3.57764	0.000346706	0.00645237
DIAPH3	663.903	-1.1502	0.279772	-4.11119	3.93633e-05	0.00117778
JAZF1	357.098	-1.14977	0.350811	-3.27747	0.00104742	0.0148333
ZNF808	468.588	-1.14967	0.311669	-3.68876	0.000225346	0.004722
RGPD1	1279.89	-1.14749	0.282872	-4.05656	4.98011e-05	0.00141845
DSP	9885.61	-1.14323	0.306312	-3.73224	0.000189781	0.00411659
PPFIA4	209.037	-1.14231	0.365604	-3.12443	0.00178147	0.021731
BAHCC1	1498.84	-1.14088	0.380552	-2.99797	0.00271788	0.0298416
NIPAL2	136.277	-1.14057	0.399139	-2.85757	0.00426894	0.041347
ZNF718	276.741	-1.13708	0.326646	-3.48106	0.000499427	0.00851854
LINC02904	331.698	-1.13631	0.331444	-3.42837	0.000607211	0.00985006
SLC5A3	3544.33	-1.13586	0.259479	-4.37747	1.20067e-05	0.000455971
ANKRD26	656.176	-1.13503	0.283868	-3.99846	6.37553e-05	0.00172732
ERO1B	304.286	-1.13298	0.403883	-2.80522	0.00502817	0.0468619
KCNT2	312.689	-1.13287	0.340999	-3.3222	0.000893105	0.0131135
HERC4	980.066	-1.1302	0.315757	-3.57935	0.000344455	0.00643067
FANCI	2077.08	-1.12925	0.260836	-4.32933	1.49561e-05	0.000548073
GALC	1792.09	-1.12747	0.255494	-4.41289	1.02001e-05	0.000401076
CADPS	738.431	-1.12454	0.331337	-3.39395	0.000688926	0.0107879
ZNF180	178.284	-1.12322	0.35902	-3.12857	0.00175662	0.021472
SOX11	2217.93	-1.12272	0.275886	-4.06952	4.71106e-05	0.00135925
COL4A4	205.018	-1.122	0.35391	-3.1703	0.00152283	0.0195135
ZNF737	1427.43	-1.12181	0.281034	-3.99174	6.55897e-05	0.00176358
FAM227A	302.256	-1.12176	0.360704	-3.10992	0.0018714	0.0224837
RAB3IP	609.06	-1.11752	0.281956	-3.96345	7.38741e-05	0.00193366
AGL	5380.23	-1.11685	0.259197	-4.3089	1.64067e-05	0.000590277
TXLNGY	1776.93	-1.11561	0.286124	-3.89905	9.65708e-05	0.00240723
CEPT1	387.159	-1.1146	0.30781	-3.62108	0.000293375	0.00571728
PTPN5	643.735	-1.11358	0.31811	-3.5006	0.000464206	0.00804911
TAOK3	588.322	-1.10859	0.295193	-3.75548	0.000173008	0.00386552
SORBS1	480.789	-1.10741	0.314019	-3.52657	0.000420984	0.00748152
MTURN	360.676	-1.10674	0.317071	-3.49051	0.000482103	0.00828667
GEN1	466.696	-1.10654	0.304877	-3.62948	0.000283996	0.00557115
ZFHX2	305.492	-1.10367	0.377909	-2.92046	0.00349512	0.0357666
ERMP1	1252.08	-1.10103	0.277821	-3.9631	7.39826e-05	0.00193366
MAP9	936.299	-1.10068	0.275021	-4.00216	6.27677e-05	0.00170316
ZNF280B	424.778	-1.10032	0.379292	-2.901	0.00371977	0.0374357
FAM171B	339.605	-1.10017	0.363401	-3.02743	0.0024664	0.0277771
ENSG00000271533	173.91	-1.10005	0.377458	-2.91436	0.00356417	0.0362599
DNAJA1	2887.03	-1.09882	0.264528	-4.15388	3.26884e-05	0.00101568
ZNF518A	1636.72	-1.09774	0.266484	-4.11934	3.79958e-05	0.00114264
SEL1L3	526.504	-1.09592	0.339648	-3.22664	0.00125255	0.0168648
PPP3CA	1005.25	-1.09585	0.314332	-3.48628	0.000489791	0.0083783
ZBTB11	621.965	-1.09487	0.287462	-3.80876	0.000139666	0.0032576
DUSP6	485.075	-1.09463	0.330807	-3.30897	0.000936414	0.0135749
MAN1A1	1801.95	-1.09385	0.270179	-4.04863	5.15189e-05	0.0014534
BRWD3	1620.7	-1.09379	0.25855	-4.23048	2.33197e-05	0.000784965
HOOK3	2433.03	-1.09236	0.257597	-4.24058	2.22939e-05	0.000754721
ZNF818P	172.729	-1.09199	0.362638	-3.01125	0.00260171	0.0289726
ANKH	588.948	-1.09158	0.29297	-3.72591	0.000194611	0.00419252
DNMBP	2506.66	-1.09129	0.257013	-4.24604	2.17586e-05	0.000742255
GABPB2	141.678	-1.09031	0.388705	-2.80498	0.00503196	0.0468727
HACD3	6741.18	-1.08804	0.252059	-4.31661	1.58446e-05	0.00057237
RTL5	265.178	-1.08789	0.356966	-3.04761	0.00230671	0.0264299
EVC	454.758	-1.08784	0.362778	-2.99864	0.00271185	0.0298253
GRIK3	1127.1	-1.08775	0.353186	-3.07983	0.00207117	0.024362
LZIC	624.555	-1.08553	0.280255	-3.87336	0.000107347	0.00263884
ZNF585A	276.094	-1.08408	0.34931	-3.10348	0.00191258	0.0228905
SHISA2	7553.78	-1.08158	0.325367	-3.32418	0.000886778	0.0130674
ZNF844	181.844	-1.08157	0.361025	-2.99584	0.00273693	0.0299639
ENSG00000284720	252.019	-1.08114	0.38909	-2.77863	0.00545884	0.0493489
CIP2A	552.12	-1.08069	0.29811	-3.62514	0.0002888	0.00563879
INTU	1009.39	-1.0784	0.297096	-3.62978	0.000283659	0.00557115
FLRT3	1255.49	-1.07835	0.271979	-3.96482	7.34514e-05	0.00193153
ZNF92	602.787	-1.07783	0.312222	-3.45214	0.000556151	0.00919485
RRM2	1374.97	-1.07748	0.269033	-4.00503	6.20091e-05	0.00168515
TRIM25	511.42	-1.07631	0.309285	-3.47999	0.000501441	0.0085447
ZNF432	813.851	-1.07478	0.273661	-3.92741	8.58661e-05	0.00218014
ZNF732	299.404	-1.07428	0.326354	-3.29177	0.0009956	0.0142241
SLC22A5	173.654	-1.07422	0.375141	-2.8635	0.00418995	0.0408398
STK38	1130.26	-1.07356	0.280121	-3.83249	0.000126851	0.0030181
RFX3	551.751	-1.07299	0.306098	-3.50538	0.00045595	0.00795249
NCAPG	1013.86	-1.0713	0.295525	-3.62507	0.000288882	0.00563879
ZNF605	437.265	-1.06938	0.295854	-3.61454	0.000300879	0.00582226
ARHGAP32	1457.91	-1.06837	0.269465	-3.96477	7.3466e-05	0.00193153
SGO1-AS1	197.132	-1.0666	0.380833	-2.80071	0.00509897	0.0472739
BNIP3P17	161.849	-1.06572	0.380197	-2.80308	0.0050617	0.0470264
FGD6	4293.02	-1.06479	0.261478	-4.0722	4.65715e-05	0.00134807
SLC26A2	1221.86	-1.06244	0.286095	-3.71361	0.000204325	0.00435457
AKNA	352.767	-1.06235	0.346149	-3.06907	0.00214729	0.0249763
SPOCK1	4798.94	-1.06224	0.353859	-3.00187	0.00268328	0.029621
ZNF91	1207.12	-1.06168	0.319085	-3.32728	0.000876981	0.0129564
HNF4A	1788.79	-1.06082	0.337412	-3.144	0.00166653	0.0206547
TRIQK	649.177	-1.06075	0.291044	-3.64465	0.000267753	0.00534874
KLHL15	431.807	-1.06028	0.305148	-3.47464	0.000511543	0.00866696
HMBOX1	364.783	-1.05952	0.308179	-3.43802	0.000585993	0.00959894
CHORDC1	929.07	-1.05728	0.332692	-3.17795	0.00148321	0.0192145
ODR4	459.037	-1.05601	0.321285	-3.28682	0.00101325	0.0144415
BRCA1	680.212	-1.05493	0.326695	-3.22909	0.00124183	0.0167537
SEC61A2	611.573	-1.05484	0.309912	-3.40368	0.000664857	0.0104942
KIF21A	965.663	-1.05441	0.266984	-3.94936	7.83601e-05	0.00202721
ZFP62	634.586	-1.05408	0.288177	-3.65773	0.000254457	0.00516263
ALG10B	381.635	-1.05353	0.323185	-3.25984	0.00111474	0.0155026
PCDH7	2784.87	-1.05247	0.284158	-3.70382	0.000212374	0.00449349
PCDHA10	306.748	-1.05069	0.32273	-3.25563	0.00113143	0.0156383
RASA1	1842.19	-1.05061	0.264316	-3.97481	7.0434e-05	0.00186839
ECT2	2072.35	-1.04911	0.269843	-3.88784	0.000101142	0.00250371
TTC3	11097.1	-1.04851	0.266796	-3.93002	8.49375e-05	0.002163
ZNF805	341.096	-1.04554	0.31639	-3.30457	0.000951205	0.0137487
DENND4A	263.143	-1.0441	0.329026	-3.17331	0.00150711	0.019396
DPY19L4	940.581	-1.04334	0.270267	-3.8604	0.000113202	0.00274856
KTN1	5625.33	-1.04333	0.248788	-4.19366	2.74494e-05	0.000885405
MYLIP	448.582	-1.04185	0.303963	-3.42757	0.000609005	0.00986676
ZNF876P	199.038	-1.0415	0.357433	-2.91385	0.00357004	0.0362988
ZNF891	326.485	-1.04127	0.31103	-3.34782	0.000814492	0.012247
PURG	179.85	-1.0412	0.363617	-2.86344	0.0041907	0.0408398
OPHN1	164.758	-1.04104	0.371343	-2.80345	0.00505598	0.0469979
PM20D2	300.1	-1.0405	0.321462	-3.23676	0.00120896	0.0164146
SYNJ2	960.719	-1.0397	0.283574	-3.66642	0.000245971	0.00503645
MDM4	1179.63	-1.03362	0.263973	-3.91563	9.01669e-05	0.00226988
ZNF677	708.113	-1.03192	0.296311	-3.48257	0.000496617	0.0084869
NUCB2	864.396	-1.03165	0.310998	-3.31722	0.000909194	0.0132792
EPHX2	252.502	-1.03019	0.347731	-2.9626	0.00305051	0.0324069
COL4A1	16534.9	-1.02892	0.299522	-3.4352	0.000592123	0.00966373
ARHGAP28	3604.69	-1.02866	0.25599	-4.01834	5.86094e-05	0.00161498
SLC35F1	347.704	-1.02848	0.339782	-3.02688	0.00247092	0.0277771
MIS18BP1	1560.63	-1.02718	0.280663	-3.65984	0.000252374	0.00513209
CPNE8	299.793	-1.02676	0.332929	-3.08401	0.00204228	0.0240859
FRZB	2838.86	-1.02631	0.295891	-3.46856	0.000523265	0.00880681
KDM7A	1033.44	-1.02597	0.26613	-3.85515	0.000115658	0.00279292
IVNS1ABP	4086	-1.02396	0.249663	-4.10138	4.10696e-05	0.00122111
COL4A6	7018.89	-1.02367	0.298801	-3.42592	0.000612713	0.0099178
PHC3	522.179	-1.0198	0.297417	-3.42887	0.000606091	0.00985006
ZBTB25	428.173	-1.01794	0.310136	-3.28225	0.00102984	0.0146543
CEP135	750.74	-1.01752	0.27813	-3.65844	0.000253754	0.00515425
NALF2	2741.22	-1.01656	0.297714	-3.41456	0.000638853	0.0102107
HSP90AA1	24122.8	-1.01638	0.242304	-4.19463	2.73312e-05	0.000885405
P4HA1	1192.29	-1.01552	0.338575	-2.99938	0.00270529	0.0297716
LDAH	699.879	-1.01345	0.275539	-3.67807	0.000235009	0.00486241
TENT5A	211.059	-1.0122	0.362241	-2.79427	0.00520175	0.0479267
ADGRV1	1076.39	-1.00942	0.300143	-3.36311	0.000770685	0.0117272
MAL2	2484.87	-1.00918	0.252951	-3.98965	6.61721e-05	0.00177551
CAMK2D	3023.86	-1.00915	0.260149	-3.8791	0.000104842	0.002588
EZH1	361.496	-1.00815	0.321237	-3.13833	0.00169913	0.0209421
TRIM38	265.955	-1.00775	0.32565	-3.09458	0.00197092	0.0234393
MGAT4A	306.968	-1.0071	0.318387	-3.16313	0.00156084	0.0197866
PHLDB2	1633.84	-1.00421	0.268447	-3.74083	0.000183417	0.00401956
P4HA2	241.511	-1.00392	0.343603	-2.92176	0.0034806	0.0356958
TPX2	4049.74	-1.00255	0.291531	-3.43891	0.000584067	0.00958506
KIF20A	1289.88	-1.00171	0.28539	-3.50998	0.000448135	0.00785474
NKTR	3847.48	-1.00103	0.266959	-3.74974	0.000177018	0.00391498
N4BP2L2	1248.47	-1.00004	0.269847	-3.70596	0.000210591	0.00446107
SFI1	399.731	-0.999723	0.341305	-2.92912	0.00339925	0.0351249
EGF	941.65	-0.997456	0.350531	-2.84556	0.00443338	0.0425456
UBA6	1926.93	-0.996362	0.268301	-3.71359	0.000204339	0.00435457
CEP70	2444.26	-0.996131	0.302449	-3.29355	0.000989295	0.0141682
SORCS1	5276.28	-0.996045	0.273707	-3.63909	0.000273608	0.00541518
SPC25	272.09	-0.993937	0.321653	-3.09009	0.00200095	0.023677
SMCHD1	2374.67	-0.99175	0.25443	-3.89793	9.70172e-05	0.00241497
ARRDC3	1511.9	-0.990661	0.291977	-3.39294	0.000691462	0.0108022
ENSG00000264112	1023.81	-0.990525	0.268786	-3.68519	0.000228536	0.00476733
NSD3	2200.64	-0.990346	0.264288	-3.74722	0.000178803	0.00393789
ENSG00000111788	309.664	-0.990237	0.334391	-2.96131	0.0030633	0.0325233
GXYLT1	1611.25	-0.990114	0.260849	-3.79573	0.000147207	0.00340223
PLCH1	371.453	-0.989067	0.311867	-3.17144	0.00151685	0.0194791
APOOL	409.275	-0.988649	0.302704	-3.26606	0.00109054	0.0152398
GGCX	1034.28	-0.987452	0.278301	-3.54815	0.000387948	0.00701425
ALCAM	1322.01	-0.986243	0.262618	-3.75543	0.000173047	0.00386552
UBN2	1746.17	-0.985668	0.264156	-3.73138	0.000190431	0.00411743
RPL38	1350.66	-0.98175	0.264415	-3.71291	0.000204892	0.00436114
BRCA2	732.104	-0.980983	0.301704	-3.25148	0.00114806	0.0157929
TLN2	5816.69	-0.980735	0.304776	-3.21789	0.00129136	0.0172567
UHMK1	1408.09	-0.978826	0.265593	-3.68543	0.000228314	0.00476733
PDZK1P1	258.826	-0.977741	0.333651	-2.93044	0.00338488	0.0349967
SOCS4	1176.6	-0.977095	0.262163	-3.72706	0.000193729	0.00418365
DOCK8	1162.06	-0.976353	0.280459	-3.48127	0.000499051	0.00851854
HEG1	1017.56	-0.97575	0.308213	-3.16583	0.00154642	0.019674
ZNF93	590.691	-0.973959	0.286375	-3.40099	0.000671419	0.0105696
CBX7	307.657	-0.973902	0.329549	-2.95526	0.00312409	0.0329326
SLC2A3	29869.6	-0.973763	0.271055	-3.5925	0.000327524	0.00619264
TOP2A	5696.63	-0.972676	0.274221	-3.54705	0.000389576	0.00703651
CACNA2D1	428.686	-0.971711	0.29849	-3.25543	0.00113223	0.0156383
HMMR	1485.87	-0.971634	0.276258	-3.51712	0.000436256	0.00768441
KIF18A	333.758	-0.970888	0.326843	-2.9705	0.00297317	0.0318902
MPDZ	1192.99	-0.970614	0.26965	-3.59953	0.000318791	0.00607927
EPHA4	827.111	-0.969226	0.30912	-3.13544	0.00171599	0.0210915
GNG2	1510.97	-0.968703	0.29174	-3.32044	0.000898767	0.0131688
CCDC141	1387.34	-0.967713	0.321256	-3.01229	0.00259289	0.0289105
WDHD1	1772.07	-0.967028	0.265062	-3.64831	0.000263971	0.00530119
TSSC2	1099.23	-0.964327	0.313348	-3.0775	0.00208746	0.0245049
DZIP3	1243.89	-0.963418	0.270031	-3.5678	0.000359986	0.00660272
CERS6	1493.57	-0.962414	0.281352	-3.42067	0.000624666	0.0100577
SH3YL1	461.93	-0.961583	0.320771	-2.99772	0.00272004	0.0298416
GOLGA4	2175.28	-0.959527	0.25342	-3.78632	0.000152897	0.00351545
TRMT9B	659.689	-0.958424	0.312203	-3.06987	0.00214149	0.0249278
FANCB	205.865	-0.957629	0.343579	-2.78721	0.00531632	0.0486032
ZNF124	314.023	-0.957401	0.322573	-2.96801	0.00299731	0.0320139
PRIM1	306.765	-0.957366	0.335951	-2.84972	0.00437574	0.0421518
VEGFA	4172.04	-0.955554	0.313423	-3.04876	0.00229784	0.0263501
EPB41L2	4286.82	-0.953649	0.248308	-3.84059	0.00012274	0.00292812
STMN2	1591.48	-0.952744	0.271462	-3.50968	0.000448643	0.00785589
ZNF880	288.815	-0.952649	0.317534	-3.00015	0.00269851	0.0297465
EDEM3	644.807	-0.951424	0.287258	-3.31208	0.000926036	0.0134684
MYO1B	5980.74	-0.951057	0.274745	-3.4616	0.000536984	0.00896133
CPS1	811.437	-0.948507	0.295889	-3.20562	0.00134773	0.0177959
PABIR2	1154.83	-0.94722	0.299627	-3.16133	0.00157051	0.0198439
AMMECR1	830.125	-0.946814	0.270323	-3.50252	0.000460875	0.00800697
LPP	2603.3	-0.946202	0.259807	-3.64194	0.00027059	0.00537941
MTND2P28	7662.59	-0.944314	0.298259	-3.16609	0.00154505	0.0196707
RO60	927.155	-0.943085	0.314544	-2.99826	0.00271522	0.0298416
ENC1	2141.41	-0.940768	0.284276	-3.30935	0.000935136	0.0135675
ZNF397	1568.34	-0.94054	0.276189	-3.40542	0.000660624	0.010446
ZNF542P	1343.79	-0.940001	0.264	-3.56061	0.000369989	0.00675828
SMAGP	477.731	-0.939242	0.289619	-3.24303	0.00118266	0.0161209
FZD5	79978.6	-0.937916	0.279757	-3.35261	0.000800539	0.0120883
ZKSCAN1	2143.89	-0.937502	0.254528	-3.6833	0.000230234	0.00479152
UACA	1348.79	-0.937356	0.262504	-3.57083	0.000355857	0.00656719
TTC33	420.987	-0.936586	0.310856	-3.01292	0.00258745	0.028868
CNTRL	702.126	-0.936486	0.279448	-3.35121	0.000804607	0.0121189
GARS1-DT	391.707	-0.936365	0.320288	-2.92351	0.00346112	0.0355165
ZNF569	276.854	-0.936115	0.323457	-2.89409	0.00380255	0.0379679
ITPRID2	663.612	-0.935851	0.294835	-3.17415	0.00150276	0.019396
MT-ND6	25890.5	-0.934041	0.308088	-3.03173	0.00243154	0.0275085
NBPF15	1954.85	-0.93341	0.269696	-3.46096	0.000538244	0.00897393
SLC2A13	398.449	-0.931345	0.299489	-3.10978	0.00187227	0.0224837
ENSG00000230551	442.527	-0.930854	0.308051	-3.02175	0.00251318	0.028149
NCOA3	1207.64	-0.930183	0.261502	-3.55708	0.000374996	0.0068217
EEA1	935.176	-0.92968	0.298592	-3.11355	0.00184854	0.0223004
ANKRD50	1074.06	-0.92813	0.268645	-3.45486	0.000550582	0.00911125
KIF14	720.396	-0.928046	0.305113	-3.04164	0.00235291	0.0268409
TRIM59	611.5	-0.927386	0.316735	-2.92796	0.00341194	0.0351946
NBPF26	1846.1	-0.926247	0.270782	-3.42063	0.000624753	0.0100577
SLFN13	683.137	-0.924328	0.28359	-3.25938	0.00111657	0.015507
PXK	270.873	-0.922938	0.322711	-2.85996	0.004237	0.0410825
ZNF326	1153.7	-0.921797	0.297547	-3.09799	0.0019484	0.023223
ZNF143	456.724	-0.920624	0.328064	-2.80623	0.0050125	0.046765
SLCO2A1	2393.58	-0.91945	0.285669	-3.21858	0.00128825	0.0172281
DLGAP5	2009.39	-0.91897	0.281967	-3.25914	0.00111749	0.015507
FIGNL1	612.956	-0.918681	0.287721	-3.19296	0.00140823	0.0183897
TMEM260	770.166	-0.918184	0.314549	-2.91905	0.00351095	0.0358209
MLH3	437.055	-0.916457	0.296531	-3.0906	0.00199753	0.0236523
RPS6KA3	618.98	-0.916133	0.284064	-3.2251	0.0012593	0.01693
PRKDC	13864.3	-0.916124	0.326883	-2.8026	0.00506921	0.0470669
ENSG00000216775	336.262	-0.916099	0.309698	-2.95804	0.00309606	0.0327425
RSKR	303.19	-0.91456	0.323257	-2.8292	0.00466642	0.0443984
PCLAF	343.906	-0.914173	0.323781	-2.82343	0.00475124	0.0450607
MAGI3	989.601	-0.911593	0.278988	-3.2675	0.00108503	0.0152203
DDX12P	284.684	-0.910772	0.326389	-2.79045	0.00526347	0.048395
ZBTB10	1666.37	-0.910453	0.259628	-3.50676	0.000453606	0.00792718
MAP3K20	885.035	-0.909167	0.272766	-3.33314	0.000858712	0.0127608
ANP32E	2013.96	-0.909094	0.257362	-3.53235	0.000411884	0.0073646
ENSG00000264281	1452.32	-0.908911	0.268271	-3.38803	0.000703962	0.010975
NBPF10	964.626	-0.908779	0.27236	-3.33668	0.000847854	0.012648
STRBP	1383.02	-0.908327	0.269101	-3.37541	0.000737049	0.0113318
USF3	502.34	-0.907965	0.326281	-2.78277	0.00538965	0.0489722
PRDM10	327.865	-0.907788	0.31308	-2.89954	0.00373715	0.0375256
MPHOSPH9	866.624	-0.907736	0.269231	-3.37159	0.000747367	0.0114311
VWA5A	957.395	-0.907666	0.271931	-3.33785	0.000844288	0.0126203
ATG4C	488.722	-0.906904	0.315604	-2.87355	0.00405883	0.0399957
GDPD1	493.557	-0.905841	0.290823	-3.11475	0.001841	0.0222283
FRS2	1497.37	-0.905365	0.260383	-3.47705	0.000506963	0.00862758
MIPOL1	407.444	-0.904177	0.312453	-2.8938	0.00380611	0.037982
PREPL	1213.7	-0.903407	0.267977	-3.37121	0.000748387	0.0114369
C1orf112	269.969	-0.902921	0.324681	-2.78095	0.00541995	0.0491467
USP45	611.282	-0.902487	0.308304	-2.92726	0.00341961	0.0352534
TASOR	2337.08	-0.901247	0.252194	-3.57363	0.000352072	0.0065181
IGSF9	400.822	-0.901011	0.306918	-2.93567	0.00332828	0.0345725
KIAA0586	474.363	-0.900149	0.290962	-3.0937	0.00197679	0.0234693
SYNE2	2407.28	-0.899361	0.303431	-2.96398	0.00303693	0.0323399
DOCK3	777.028	-0.897142	0.282332	-3.17762	0.00148492	0.0192145
ZFR	2047.04	-0.896809	0.262875	-3.41154	0.000645978	0.0102968
LPIN2	902.494	-0.896463	0.313714	-2.85758	0.00426883	0.041347
ERGIC2	772.883	-0.89366	0.281848	-3.17072	0.00152063	0.0195079
MT-RNR2	146992	-0.893506	0.2682	-3.3315	0.000863808	0.0128151
FERMT2	7790.82	-0.891884	0.248659	-3.58678	0.000334785	0.0062765
VPS13C	1263.23	-0.890564	0.269818	-3.30061	0.000964752	0.0139094
ASPM	1538.29	-0.890541	0.285565	-3.11853	0.00181756	0.0220501
TOB1	652.723	-0.890241	0.298129	-2.9861	0.00282564	0.0307533
VPS13A	1783.64	-0.88925	0.256178	-3.47122	0.000518105	0.00873651
IFT74	533.961	-0.888755	0.287519	-3.09112	0.00199403	0.0236267
ZNF813	1117.23	-0.888172	0.298133	-2.97912	0.00289078	0.0312138
CCND2	2105	-0.888087	0.26423	-3.36103	0.000776517	0.0118058
MAPKBP1	399.559	-0.885569	0.310142	-2.85536	0.00429874	0.0415836
NBPF8	1640.82	-0.885434	0.276651	-3.20054	0.00137169	0.0179919
ZNF615	567.729	-0.885112	0.298009	-2.97009	0.00297714	0.0319136
KIF15	598.38	-0.884916	0.308015	-2.87296	0.00406641	0.0399957
RBM41	499.843	-0.884507	0.288018	-3.07102	0.00213331	0.0249115
UBR2	972.192	-0.882188	0.283484	-3.11195	0.00185859	0.0223815
DYNC2H1	1307.99	-0.881795	0.274989	-3.20666	0.00134286	0.0177844
ELAPOR2	1550.5	-0.881286	0.2675	-3.29453	0.000985878	0.014139
STK26	4128.65	-0.881234	0.291205	-3.02616	0.0024768	0.0278256
ZNF708	521.64	-0.880882	0.286473	-3.07492	0.00210559	0.0246631
DCAF17	799.973	-0.880756	0.281103	-3.13322	0.00172902	0.0212076
ALG6	351.701	-0.880531	0.306539	-2.87249	0.00407248	0.0400251
SMC1A	3518.13	-0.877962	0.296347	-2.96261	0.0030504	0.0324069
GNPNAT1	1489.08	-0.877518	0.292794	-2.99704	0.00272611	0.0298897
SREK1	1708.01	-0.874166	0.255983	-3.41493	0.000637977	0.0102059
TEP1	894.238	-0.873016	0.307731	-2.83695	0.00455472	0.0434987
BUB1	2186.34	-0.872218	0.267504	-3.26058	0.00111185	0.0154866
ZNF638	4275.62	-0.871066	0.271678	-3.20624	0.0013448	0.0177959
TPR	4937.56	-0.87057	0.261603	-3.32783	0.000875266	0.0129497
AKAP11	926.875	-0.869711	0.267638	-3.24958	0.00115577	0.0158744
TTC39B	1971.68	-0.868538	0.284267	-3.05536	0.00224793	0.025876
DENND11	1131.8	-0.866925	0.304084	-2.85094	0.00435899	0.0420442
NEMP1	1223.54	-0.863806	0.275364	-3.13696	0.00170711	0.021026
PHIP	3036.03	-0.863744	0.255989	-3.37415	0.000740432	0.0113737
RHBDD1	691.579	-0.863152	0.280877	-3.07306	0.00211874	0.0247781
NBPF12	3154.2	-0.8615	0.282822	-3.04608	0.00231843	0.0265157
ZNF652	1063.42	-0.859494	0.274427	-3.13196	0.00173646	0.0212549
MT-ND5	71166.1	-0.859408	0.307652	-2.79345	0.00521498	0.0480238
ZNF761	1465.23	-0.858997	0.265684	-3.23315	0.00122433	0.0165728
U2SURP	3491.99	-0.858534	0.255811	-3.35613	0.000790409	0.0119761
ZSCAN12	458.892	-0.857367	0.294399	-2.91226	0.0035882	0.036421
ZNF292	1415.6	-0.857133	0.267434	-3.20502	0.00135051	0.0178194
ZFY	640.807	-0.856372	0.285134	-3.0034	0.00266977	0.0294903
PDE5A	767.607	-0.854222	0.30468	-2.80367	0.00505247	0.0469899
GCNT1	3383.33	-0.853505	0.29302	-2.91279	0.00358215	0.0363803
CSRP2	523.066	-0.852372	0.296747	-2.87238	0.0040739	0.0400251
ZNF160	1478.97	-0.851955	0.273328	-3.11697	0.00182722	0.0220988
FZD3	1034.8	-0.849504	0.269043	-3.1575	0.00159129	0.019945
FMNL2	1798.25	-0.849129	0.261596	-3.24596	0.00117057	0.0160159
ZNF107	424.611	-0.845565	0.298938	-2.82856	0.00467574	0.0444633
TTC21B	791.831	-0.845384	0.276499	-3.05746	0.00223223	0.0257286
TOP1	2330.75	-0.844475	0.254511	-3.31803	0.000906541	0.0132609
CENPI	599.576	-0.842705	0.28988	-2.90708	0.0036482	0.0368825
LINC00261	4181.13	-0.8404	0.264827	-3.17339	0.00150668	0.019396
KIF5C	2102.51	-0.840272	0.265952	-3.15948	0.00158048	0.0198656
DYRK2	908.241	-0.839503	0.276738	-3.03356	0.00241684	0.0274119
UHRF2	1330.21	-0.838949	0.280402	-2.99196	0.00277197	0.0302432
SH3BGRL2	1417.27	-0.838437	0.259719	-3.22824	0.00124553	0.016783
NPEPPSP1	1374.78	-0.836246	0.28039	-2.98244	0.00285961	0.0309524
YEATS2	1990.85	-0.835349	0.269754	-3.09671	0.00195681	0.0232943
STAU2	1765.7	-0.834883	0.25889	-3.22486	0.00126036	0.0169315
MFGE8	4716.12	-0.831358	0.246448	-3.37336	0.000742565	0.0113773
PALS1	837.125	-0.830608	0.2743	-3.0281	0.002461	0.0277358
CKAP5	6474.29	-0.829575	0.278044	-2.98361	0.00284868	0.0308769
STX17	1159.41	-0.829296	0.266497	-3.11185	0.00185922	0.0223815
ATM	1301.23	-0.82815	0.262735	-3.15204	0.00162134	0.020236
RORA	1485.27	-0.824477	0.288806	-2.85478	0.00430671	0.0415996
CLDN12	1239.38	-0.824329	0.293082	-2.81262	0.00491394	0.0461604
SGTB	423.038	-0.821653	0.295572	-2.77988	0.00543796	0.0492353
NBPF14	1671.78	-0.820636	0.262884	-3.12166	0.00179834	0.0218768
ANKRD36	1240.61	-0.819733	0.28038	-2.92365	0.00345953	0.0355165
INTS8	1443.43	-0.819036	0.266525	-3.07301	0.0021191	0.0247781
NF1	2408.57	-0.81883	0.259021	-3.16125	0.00157094	0.0198439
HNRNPH1	8116.28	-0.818399	0.245912	-3.32802	0.000874656	0.0129497
SEC24D	917.357	-0.814673	0.276834	-2.94282	0.00325242	0.0339831
PHF14	1096.75	-0.814372	0.267712	-3.04197	0.00235037	0.0268409
OTUD3	668.699	-0.807858	0.290991	-2.77623	0.0054993	0.0495886
SLC30A5	935.275	-0.807584	0.282357	-2.86015	0.00423439	0.0410796
WDR48	957.818	-0.807206	0.269643	-2.99361	0.00275702	0.0301356
MIER1	1057.61	-0.806207	0.274193	-2.94029	0.00327904	0.034201
TMEM135	3763.06	-0.80464	0.271245	-2.96647	0.0030124	0.0321493
KIAA1109	2487.58	-0.803836	0.258826	-3.10569	0.00189833	0.0227505
DZIP1	1625.07	-0.799524	0.279124	-2.86441	0.00417793	0.0407767
G2E3	1361.32	-0.79932	0.288003	-2.77538	0.00551365	0.0496424
ZNF791	668.209	-0.798925	0.286955	-2.78414	0.00536694	0.0488411
KIAA1958	1208.64	-0.798908	0.262595	-3.04236	0.00234734	0.0268292
ZNF236	855.915	-0.79553	0.270889	-2.93674	0.00331683	0.0344984
RACGAP1	1182.79	-0.795232	0.269787	-2.94763	0.00320223	0.0335201
EFR3A	1157.11	-0.792529	0.271869	-2.91512	0.00355555	0.0361929
ZNF84	1004.69	-0.790483	0.277927	-2.84421	0.00445212	0.0427024
DHFR	1658.15	-0.790381	0.264912	-2.98356	0.00284916	0.0308769
CEP78	1536.09	-0.790338	0.25744	-3.06999	0.00214068	0.0249278
PBRM1	1875.89	-0.790082	0.271934	-2.90542	0.00366763	0.0369948
ZNF197	687.411	-0.788999	0.280521	-2.81262	0.00491394	0.0461604
NCBP1	1348.42	-0.788579	0.264274	-2.98394	0.0028456	0.030876
APPL1	2004.86	-0.787335	0.269858	-2.91759	0.00352743	0.0359685
CREB3L2	1631.84	-0.783603	0.267936	-2.92459	0.00344916	0.0354551
NUFIP2	4412.46	-0.781423	0.260171	-3.00349	0.002669	0.0294903
LIFR	2744.6	-0.778548	0.270802	-2.87497	0.00404067	0.0398971
DCAF7	2059.78	-0.778506	0.254419	-3.05994	0.0022138	0.0255991
NEDD1	882.336	-0.778161	0.279218	-2.78693	0.00532106	0.0486032
TBC1D5	2414.51	-0.775844	0.270493	-2.86826	0.0041274	0.0403953
NADK2	647.188	-0.775176	0.277877	-2.78964	0.0052767	0.0484165
STAG2	2798	-0.77443	0.254751	-3.03994	0.00236621	0.0269582
PAIP2B	1067.35	-0.772472	0.277199	-2.78671	0.00532466	0.0486056
ANO6	2113.13	-0.771676	0.278162	-2.7742	0.00553374	0.0497729
ZNF655	1314.71	-0.770496	0.276232	-2.78931	0.00528208	0.0484319
MAN2A1	1887.95	-0.76848	0.265469	-2.8948	0.00379397	0.0379034
MDM2	1304	-0.767717	0.274404	-2.79776	0.00514586	0.0476093
ZNF721	893.739	-0.767513	0.276089	-2.77995	0.00543681	0.0492353
ARL5B	3181.28	-0.766153	0.253094	-3.02715	0.0024687	0.0277771
STT3A	2654.44	-0.764292	0.274847	-2.78079	0.00542265	0.0491467
ZNF587	1346.53	-0.763484	0.260373	-2.93227	0.00336499	0.034852
SAMD8	1102.11	-0.76215	0.265827	-2.86709	0.00414263	0.0405212
CHD1	1817.85	-0.759025	0.255719	-2.9682	0.00299554	0.0320139
NHLRC2	1239.9	-0.75889	0.272358	-2.78636	0.00533028	0.048632
RDX	2664.26	-0.754081	0.251929	-2.99323	0.00276042	0.0301543
ZNF146	2737.28	-0.749907	0.251591	-2.98066	0.00287631	0.0311143
MT-ND4	132186	-0.746532	0.241677	-3.08897	0.00200852	0.0237192
LMAN1	4674.83	-0.74533	0.249649	-2.98552	0.002831	0.030768
PJA2	2791.17	-0.741924	0.259221	-2.86213	0.00420803	0.0409132
MYO6	4188.13	-0.740963	0.253035	-2.9283	0.00340825	0.035177
CCDC117	1375.94	-0.739543	0.26389	-2.80247	0.00507135	0.0470669
HDAC2	6437.19	-0.73439	0.24609	-2.98423	0.00284293	0.0308659
KNTC1	1747.4	-0.729902	0.262073	-2.78511	0.00535097	0.0487207
ZNF664	3877.95	-0.720779	0.252614	-2.85328	0.00432704	0.0417732
ATP13A3	3362.74	-0.716822	0.248753	-2.88167	0.00395578	0.0391895
SCARB2	2894.56	-0.716454	0.250926	-2.85524	0.00430038	0.0415836
MAPK8	1718.39	-0.715333	0.256802	-2.78554	0.00534381	0.0487054
PAPSS1	3417.03	-0.70345	0.250717	-2.80575	0.00501997	0.04681
RPL10A	8994.47	0.690671	0.247163	2.7944	0.00519965	0.0479267
OTUB1	1626.56	0.719046	0.257676	2.79051	0.00526255	0.048395
H1-0	3895.2	0.72549	0.252079	2.87803	0.00400169	0.0396002
UBA52	4982.08	0.73545	0.264984	2.77545	0.0055126	0.0496424
RPL13	17938.4	0.740732	0.253717	2.91952	0.00350567	0.0357877
YWHAH	3073.6	0.743574	0.252609	2.94357	0.00324446	0.0339199
EMC8	1015.71	0.746902	0.265862	2.80936	0.00496395	0.0464582
EMC10	1610.54	0.74919	0.261644	2.86339	0.00419129	0.0408398
EID1	3293.47	0.758133	0.270356	2.8042	0.00504416	0.0469371
NCK2	1434.4	0.765157	0.264266	2.8954	0.00378671	0.0378522
PSMB5	1934.73	0.766917	0.255277	3.00425	0.00266233	0.0294447
ARHGAP1	1448.82	0.767438	0.268801	2.85504	0.00430315	0.0415877
SNX17	1691.26	0.76837	0.257833	2.9801	0.00288151	0.0311515
PSMB4	3118.11	0.775141	0.265043	2.92459	0.0034491	0.0354551
RPS19	9076.59	0.779123	0.249533	3.12233	0.00179426	0.0218421
UCHL1	5133.44	0.787156	0.255704	3.07839	0.00208121	0.0244639
SAP30BP	1191.81	0.787726	0.264066	2.98307	0.00285374	0.0309077
PRMT6	671.636	0.792513	0.28236	2.80675	0.00500441	0.0467166
GLT1D1	1105.66	0.793026	0.26505	2.99199	0.0027717	0.0302432
PCBP1	952.901	0.79434	0.26663	2.97918	0.00289017	0.0312138
GNAL	1446.19	0.795068	0.265353	2.99626	0.00273312	0.029948
MFAP3L	581.443	0.797282	0.282435	2.82289	0.00475933	0.0450653
C1orf122	574.502	0.798428	0.283994	2.81143	0.0049322	0.046283
CDR2L	1001.91	0.800004	0.273938	2.92038	0.00349602	0.0357666
TGIF2	887.705	0.800113	0.276008	2.89887	0.00374506	0.0375626
SLC52A2	891.845	0.805894	0.286902	2.80895	0.00497027	0.0464929
MAGEB17	887.546	0.808263	0.29041	2.78318	0.00538292	0.0489364
TBC1D17	899.139	0.808327	0.286848	2.81796	0.00483291	0.0456162
MVB12A	729.858	0.80875	0.276434	2.92565	0.00343739	0.035416
GNA11	839.664	0.809021	0.288202	2.80713	0.0049985	0.0467078
ACTB	62862.5	0.809266	0.252758	3.20174	0.001366	0.0179305
VASP	2729.84	0.809683	0.279448	2.89744	0.00376224	0.0377136
PRPF31	729.366	0.809821	0.280564	2.8864	0.00389676	0.0386911
FIBP	954.881	0.811992	0.267278	3.03801	0.00238149	0.0271062
SHARPIN	956.877	0.812517	0.290442	2.79752	0.00514959	0.047619
SH3RF1	2807.03	0.813814	0.258456	3.14876	0.00163966	0.0204073
CCDC92	1141.02	0.81512	0.286205	2.84803	0.00439909	0.0423079
ABHD17A	1791.4	0.817178	0.287612	2.84125	0.00449372	0.0430549
UPP1	567.279	0.817376	0.284046	2.87761	0.00400695	0.0396302
LYPLA2	1737.15	0.818482	0.266481	3.07145	0.00213022	0.0248918
RPS12	8344.72	0.82316	0.289151	2.84682	0.00441586	0.0424142
TCEA2	880.176	0.824099	0.278604	2.95796	0.00309684	0.0327425
MTX1	740.03	0.824114	0.279528	2.94823	0.00319601	0.0334921
MRPL15	595.426	0.825798	0.284183	2.90586	0.00366242	0.0369632
NMRAL1	709.412	0.82785	0.29219	2.83325	0.00460769	0.0438866
RPS15	5628.74	0.830849	0.275111	3.02005	0.00252733	0.0282682
RAB11B	1996.25	0.830955	0.255545	3.2517	0.00114718	0.0157929
CHCHD2	992.394	0.831963	0.294846	2.82169	0.00477716	0.045186
GPX4	3359.6	0.833563	0.267435	3.11688	0.00182778	0.0220988
PYM1	931.571	0.836235	0.270654	3.08968	0.00200374	0.0236942
AIMP2	424.843	0.836255	0.299148	2.79546	0.00518262	0.0478497
WDR13	727.955	0.836666	0.285487	2.93067	0.00338236	0.0349911
APRT	1611.89	0.83847	0.259282	3.23382	0.00122147	0.0165519
PPP1R16B	1371.53	0.839322	0.271705	3.08909	0.00200771	0.0237192
RPS21	1574.56	0.841461	0.265842	3.16527	0.00154941	0.0196756
CAMKK2	5110.14	0.842834	0.28232	2.98539	0.00283219	0.030768
MFSD5	412.423	0.843324	0.301239	2.79952	0.0051179	0.0474041
SRM	1072.82	0.843702	0.269171	3.13445	0.00172178	0.0211334
FPGS	1459.13	0.843862	0.303174	2.78343	0.00537878	0.0489238
LPAR2	913.47	0.843886	0.271581	3.10731	0.00188797	0.0226569
EBNA1BP2	629.212	0.844061	0.294904	2.86215	0.00420775	0.0409132
AXIN1	1215.5	0.844354	0.299465	2.81954	0.00480926	0.0454412
SLC25A4	456.335	0.844962	0.304574	2.77424	0.00553306	0.0497729
WDR46	686.579	0.8477	0.283746	2.98753	0.00281237	0.0306464
ETV4	882.698	0.849606	0.286151	2.96908	0.00298691	0.0319724
CORO1B	2263.13	0.849664	0.278693	3.04874	0.00229802	0.0263501
PTMS	6044.28	0.850654	0.301691	2.81962	0.00480807	0.0454412
FBXW4	1349.31	0.850817	0.265253	3.20757	0.00133863	0.0177416
RPS11	8308	0.851268	0.293612	2.8993	0.00374002	0.0375333
ZCCHC3	1516.11	0.851977	0.25822	3.29943	0.000968821	0.0139311
TIMM17B	636.693	0.856339	0.282125	3.03531	0.00240286	0.0273056
ARHGDIA	1918.92	0.856696	0.275312	3.11172	0.00185998	0.0223815
CNPPD1	611.769	0.856722	0.289137	2.96303	0.00304628	0.0324006
SRD5A1	441.941	0.856913	0.304304	2.81598	0.00486287	0.045826
BRMS1	476.658	0.858446	0.293127	2.92858	0.00340516	0.0351656
FAM32A	1380.22	0.858466	0.265709	3.23085	0.00123421	0.0166723
PIP4P1	502.211	0.859138	0.295636	2.90607	0.00366004	0.0369601
PDLIM1	2021.84	0.860024	0.296882	2.89685	0.00376926	0.0377414
RTL8C	1335.25	0.86089	0.26359	3.26602	0.0010907	0.0152398
NDUFS8	1050.59	0.864469	0.268501	3.21961	0.00128364	0.017189
ATG4D	581.225	0.865871	0.302051	2.86664	0.00414854	0.0405567
SH2B3	463.53	0.865953	0.295197	2.93348	0.00335189	0.0347568
SLC20A2	931.791	0.866123	0.288192	3.00536	0.00265263	0.0293739
DDA1	633.947	0.867272	0.293081	2.95915	0.00308487	0.0326743
TLNRD1	1477.68	0.867402	0.2954	2.93636	0.00332085	0.0345155
SLC39A3	361.86	0.868344	0.304828	2.84863	0.00439073	0.0422638
GATA6	8220.36	0.869608	0.27245	3.19181	0.00141384	0.0184494
BCKDK	1285.6	0.869722	0.265022	3.2817	0.00103184	0.0146608
MCAM	775.19	0.870562	0.275425	3.16079	0.0015734	0.0198507
NAPA	546.059	0.871685	0.298031	2.92481	0.0034467	0.0354551
MXD4	2439.7	0.872763	0.299291	2.9161	0.00354441	0.0361029
EID2	438.989	0.873732	0.304356	2.87076	0.00409485	0.0401422
PI4K2A	565.607	0.875455	0.289467	3.02437	0.00249155	0.027956
NLGN4X	1270.05	0.875858	0.273221	3.20568	0.00134743	0.0177959
DRAP1	670.374	0.875961	0.278956	3.14014	0.00168868	0.0208568
RPS20	6778.27	0.876365	0.304665	2.87649	0.0040213	0.0397376
RBPMS2	1890.95	0.876768	0.257219	3.40864	0.000652874	0.0103861
ENDOV	538.236	0.88044	0.29713	2.96315	0.00304512	0.0324006
FKBP8	6239.04	0.880791	0.263161	3.34697	0.000817014	0.0122654
SLC9A3R1	2795.26	0.882577	0.289485	3.04878	0.00229774	0.0263501
SNN	1063.44	0.882843	0.299416	2.94855	0.00319265	0.0334767
MSRB1	340.886	0.883101	0.308242	2.86496	0.00417059	0.0407498
SUOX	606.005	0.883689	0.282659	3.12635	0.00176993	0.0216199
PGLS	1274.42	0.885066	0.268054	3.30182	0.000960598	0.013869
CDCA4	997.397	0.885755	0.281593	3.14551	0.00165798	0.0205921
NXN	6611.5	0.887427	0.260406	3.40786	0.000654745	0.01039
SPATS2L	1175.22	0.887433	0.274659	3.23103	0.00123344	0.0166723
CSK	1323.12	0.88767	0.271536	3.26906	0.00107904	0.0151603
RPS2	23145.6	0.887794	0.246046	3.60825	0.000308274	0.00593602
THAP11	553.768	0.888667	0.295508	3.00725	0.00263619	0.0292666
TUBB4B	8950.64	0.889083	0.258443	3.44015	0.000581384	0.00956754
PXN	1442.8	0.889192	0.274116	3.24386	0.00117922	0.0161209
RPL21P119	355.824	0.88984	0.30652	2.90304	0.00369555	0.0372552
MECR	477.944	0.890396	0.289998	3.07035	0.00213811	0.0249278
MYADM	3180.25	0.89064	0.280039	3.18042	0.00147063	0.0191064
EIF4EBP1	757.645	0.891178	0.306642	2.90625	0.00365795	0.03696
ANKS3	419.45	0.891719	0.300048	2.97192	0.00295942	0.031762
KCTD2	1121.51	0.892906	0.281349	3.17366	0.00150532	0.019396
TRIP6	1574.23	0.893138	0.265362	3.36573	0.000763416	0.0116266
CLPP	828.563	0.893155	0.277963	3.21322	0.00131257	0.0174482
CBARP	896.764	0.893441	0.291038	3.06984	0.00214172	0.0249278
CRLS1	293.963	0.893816	0.320846	2.78581	0.00533944	0.0486905
FOXH1	1518.26	0.895736	0.267876	3.34384	0.000826276	0.0123879
RPL18	8312.57	0.895914	0.245012	3.65662	0.000255565	0.00517242
XKR8	666.721	0.896578	0.289109	3.10118	0.00192751	0.0230226
NUBP2	1032.37	0.896848	0.302074	2.96897	0.00298802	0.0319724
TSEN34	424.771	0.897259	0.295697	3.03438	0.00241029	0.0273551
FASTK	976.74	0.89821	0.271284	3.31096	0.000929773	0.0135117
RRAGA	880.161	0.901864	0.270337	3.33608	0.000849698	0.012648
TIMM29	397.52	0.903776	0.303755	2.97534	0.00292663	0.0315243
PRKCH	289.544	0.904293	0.317583	2.84742	0.00440747	0.0423656
TTC9	581.459	0.90519	0.289615	3.12549	0.00177507	0.0216678
WARS1	4028.8	0.906957	0.273246	3.3192	0.000902759	0.0132164
PLAAT3	472.856	0.907997	0.313422	2.89705	0.00376695	0.0377396
PPIAP22	1123.53	0.908341	0.268594	3.38184	0.000720032	0.011157
TMEM177	381.955	0.90911	0.301669	3.01361	0.00258164	0.0288212
RPL28	7101.85	0.91371	0.291122	3.13858	0.00169767	0.0209387
EPHA2	2487.04	0.915489	0.290512	3.1513	0.00162546	0.020259
ODAD2	299.653	0.915966	0.325874	2.8108	0.00494182	0.0463488
FAM157A	2718.44	0.91648	0.254687	3.59846	0.000320111	0.0060979
HEXD	325.029	0.917023	0.315068	2.91056	0.00360787	0.0365579
LINC01108	568.477	0.917312	0.285413	3.21398	0.0013091	0.0174233
PRELID1	1041.6	0.91772	0.271797	3.37649	0.000734163	0.011307
DTWD2	936.123	0.918361	0.270457	3.39559	0.000684806	0.0107423
LSR	2507.28	0.919885	0.261248	3.52112	0.000429733	0.00759965
EPHA1	1666.26	0.920459	0.283277	3.24933	0.00115679	0.0158762
S1PR3	4942	0.921677	0.263751	3.4945	0.000474952	0.00818365
CCDC71	424.809	0.921807	0.330955	2.7853	0.00534788	0.0487176
SEMA3B	279.171	0.92223	0.321233	2.87091	0.00409294	0.0401422
TOLLIP	740.908	0.923044	0.290964	3.17237	0.00151203	0.0194414
CIAO2B	452.476	0.923051	0.305745	3.01902	0.00253592	0.0283464
RAB20	291.131	0.923893	0.32685	2.82666	0.0047036	0.0446805
HCFC1R1	404.714	0.925396	0.302351	3.06067	0.00220839	0.0255532
RND2	1410.67	0.925757	0.276921	3.34304	0.000828669	0.0124077
SF3B4	1387.11	0.926892	0.270236	3.42994	0.000603712	0.00982581
BASP1	2060.63	0.932328	0.2631	3.54362	0.000394672	0.0071141
CREB3L1	310.505	0.932463	0.327558	2.84671	0.0044173	0.0424142
TUBA1A	8158.69	0.932591	0.268322	3.47565	0.000509625	0.00865097
PPP1R13L	497.431	0.932995	0.315765	2.95472	0.00312958	0.0329541
ZNF580	510.911	0.934821	0.287162	3.25538	0.00113242	0.0156383
SYNGR3	322.884	0.935105	0.325451	2.87325	0.00406266	0.0399957
RPS16	5750.04	0.937458	0.250545	3.74168	0.000182794	0.00401087
TOMM40	1621.96	0.94227	0.295685	3.18673	0.0014389	0.0187215
TBL3	1258.78	0.942739	0.300716	3.13498	0.00171866	0.0211097
FBXL7	398.829	0.945295	0.323181	2.92497	0.00344491	0.0354551
MIF4GD	463.126	0.945835	0.291654	3.243	0.00118278	0.0161209
ZNF358	941.499	0.946628	0.336163	2.81598	0.00486285	0.045826
SLC1A1	984.836	0.946884	0.333623	2.83818	0.00453715	0.0433775
TMEM134	587.274	0.94899	0.309789	3.06334	0.00218881	0.0253595
PEMT	297.631	0.949416	0.331837	2.86109	0.00422181	0.0410247
ARF5	3090.57	0.949785	0.273266	3.47567	0.000509572	0.00865097
DOHH	339.172	0.95029	0.325432	2.92009	0.00349931	0.0357666
SHISAL2B	977.081	0.951772	0.294761	3.22896	0.00124241	0.0167537
MRPL58	262.212	0.951966	0.324632	2.93244	0.00336305	0.034852
NOA1	818.614	0.952423	0.293789	3.24187	0.0011875	0.0161728
PLEKHO1	721.777	0.953131	0.290669	3.2791	0.00104139	0.0147597
ENSG00000289205	2033.54	0.953214	0.265473	3.59063	0.000329882	0.00622399
UBXN11	285.561	0.953227	0.329911	2.88935	0.00386041	0.0383517
BLVRB	350.72	0.954252	0.311322	3.06516	0.00217556	0.025239
C4orf48	373.438	0.955139	0.302751	3.15486	0.00160573	0.0200835
NAGLU	576.827	0.956942	0.319036	2.99948	0.00270438	0.0297716
MIIP	914.674	0.957024	0.273962	3.49327	0.000477148	0.00820943
TRIM8	612.323	0.957629	0.285677	3.35214	0.000801898	0.0120986
ABHD8	382.179	0.957947	0.33737	2.83945	0.00451911	0.0432516
TMEM121B	668.286	0.95923	0.294128	3.26126	0.00110917	0.0154614
NR4A1	360.752	0.959687	0.308932	3.10647	0.00189337	0.0227064
MTX1P1	473.702	0.960008	0.29314	3.27492	0.00105694	0.0149087
TCF7L1	2284.59	0.961324	0.258042	3.72545	0.000194966	0.00419506
HK1	1818.64	0.96145	0.293194	3.27923	0.0010409	0.0147597
KCNK12	8581.87	0.962003	0.267664	3.59407	0.00032555	0.00617212
MRPL34	318.792	0.964454	0.3178	3.03478	0.00240711	0.0273364
COL5A2	15539	0.964629	0.276678	3.48647	0.000489445	0.0083783
TSC22D4	973.718	0.965087	0.280677	3.43842	0.000585117	0.00959344
NDN	941.719	0.965128	0.270416	3.56904	0.000358287	0.00659196
TESK1	461.896	0.966519	0.299872	3.2231	0.0012681	0.0170226
BOP1	666.222	0.968054	0.348386	2.77868	0.00545797	0.0493489
PLEKHJ1	2365.06	0.96871	0.260269	3.72196	0.000197681	0.00424835
NUDT16L1	496.779	0.969758	0.296333	3.27253	0.0010659	0.0149994
TMEM11	431.706	0.970195	0.299157	3.2431	0.00118238	0.0161209
RRP36	1098.21	0.973189	0.270971	3.59149	0.000328799	0.00621014
ROR2	8363.91	0.974966	0.28687	3.39864	0.000677227	0.0106516
QTRT1	351.279	0.976603	0.308019	3.17059	0.00152129	0.0195079
SNRPN	675.082	0.977545	0.293968	3.32535	0.000883084	0.0130249
NUDT22	297.832	0.978894	0.346547	2.8247	0.00473243	0.0449063
ENSG00000273270	220.245	0.978933	0.351188	2.78749	0.00531182	0.0485882
PMF1	501.291	0.980074	0.293564	3.33853	0.000842226	0.0126001
DAPK3	1484.44	0.980271	0.300836	3.25848	0.00112009	0.0155163
EPHX1	1116.75	0.982997	0.275305	3.57057	0.000356201	0.00656719
RPL35	4295.81	0.984701	0.247467	3.97912	6.91694e-05	0.0018431
RTL8A	605.713	0.984981	0.299187	3.2922	0.000994081	0.0142138
CNTNAP2	9582.39	0.987973	0.244242	4.04505	5.23115e-05	0.00147109
UQCRFS1	1568.95	0.988835	0.270947	3.64956	0.000262694	0.0052875
PRDX5	2215.45	0.989542	0.262235	3.77349	0.000160979	0.00366804
AHDC1	1258.45	0.989903	0.335677	2.94898	0.00318827	0.0334702
ABT1	662.328	0.990541	0.280866	3.52674	0.000420709	0.00748152
LANCL2	299.818	0.993073	0.335465	2.96028	0.00307357	0.032574
SCN4A	237.778	0.994625	0.350681	2.83627	0.00456445	0.0435682
SASH1	316.363	0.995009	0.335453	2.96616	0.00301541	0.0321493
BCAR1	1303.89	0.995483	0.354921	2.8048	0.00503473	0.0468739
CCS	530.641	0.995856	0.291128	3.42068	0.000624647	0.0100577
HSPB1	1562.35	0.996056	0.325765	3.05759	0.00223127	0.0257286
HDAC5	2219.52	0.998648	0.307572	3.24687	0.0011668	0.0159766
CHPF	2377.82	0.999374	0.286448	3.48886	0.000485093	0.00832197
RPL10	15017.5	1.00058	0.269	3.71962	0.000199523	0.0042776
F8A1	777.615	1.00088	0.275428	3.63389	0.000279175	0.00551309
SLC10A3	229.121	1.00132	0.343895	2.91171	0.00359458	0.0364441
CEP192	1514.05	1.00204	0.278158	3.60243	0.000315258	0.00602481
LDOC1	700.116	1.00457	0.275754	3.64298	0.000269496	0.00536447
LRRC47	1592.85	1.00641	0.279249	3.60399	0.000313364	0.00601449
LINC02700	1219.77	1.00666	0.298023	3.37779	0.000730721	0.0112716
ABCD1	812.463	1.0091	0.348892	2.8923	0.00382427	0.0381205
CACNA1B	256.636	1.01043	0.333507	3.0297	0.00244794	0.0276061
SH3BGRL3	1035.67	1.01091	0.280595	3.60275	0.000314873	0.00602481
FGF13	724.804	1.01157	0.294296	3.43725	0.000587648	0.00960834
ZNF414	344.504	1.01232	0.359791	2.81363	0.00489859	0.0460893
MRPL27	454.723	1.01255	0.299229	3.38388	0.0007147	0.0110938
SH3GL1	2089.33	1.01386	0.283295	3.57881	0.000345164	0.00643714
PSMG3	276.201	1.01389	0.335535	3.02171	0.0025135	0.028149
GFUS	966.622	1.01484	0.275678	3.68125	0.000232095	0.00482106
RBM42	1247.83	1.0149	0.270588	3.75074	0.000176316	0.00390732
GLI4	391.457	1.01648	0.306697	3.31426	0.000918849	0.0133968
COX6A1	542.487	1.01813	0.320402	3.17766	0.00148469	0.0192145
PRXL2B	754.401	1.01834	0.326528	3.11869	0.00181655	0.0220501
MPST	1511.66	1.01856	0.259813	3.92037	8.84122e-05	0.00223203
TIGD5	360.242	1.02214	0.365126	2.79942	0.00511946	0.0474041
ARL2	904.685	1.02269	0.272533	3.75255	0.000175043	0.0038888
ELOF1	562.707	1.02276	0.290114	3.52537	0.000422898	0.00749369
RPP25	310.985	1.0229	0.354854	2.8826	0.00394406	0.0390953
LRRC3	1830.5	1.02318	0.32383	3.15962	0.00157975	0.0198656
CALN1	170.947	1.02355	0.368309	2.77906	0.00545173	0.0493348
B9D1	424.508	1.02537	0.29645	3.45883	0.00054253	0.00901082
SAC3D1	183.823	1.02555	0.362001	2.83302	0.00461112	0.0438958
ENSG00000230202	381.381	1.02567	0.357002	2.873	0.004066	0.0399957
DCAF4	305.65	1.02979	0.317487	3.24356	0.00118046	0.0161209
RPS19BP1	613.841	1.03059	0.307504	3.35149	0.000803789	0.0121168
PRLR	196.233	1.03073	0.349447	2.9496	0.00318189	0.033423
GABRA5	162.597	1.03209	0.371556	2.77775	0.00547363	0.0494323
CLDN6	4657.98	1.03459	0.246619	4.19509	2.72758e-05	0.000885405
YDJC	279.952	1.03495	0.35098	2.94874	0.00319072	0.0334762
ANKRD9	939.802	1.03585	0.26902	3.85044	0.000117906	0.00283948
COX8A	611.191	1.03626	0.280757	3.69094	0.000223423	0.00470485
IFITM3	2081.93	1.03664	0.358641	2.89048	0.00384653	0.0382565
KCNC4	304.186	1.03939	0.351775	2.95469	0.00312983	0.0329541
PPP1R14B	1945.48	1.04041	0.256246	4.0602	4.90302e-05	0.00140099
UROD	1262.99	1.04131	0.268469	3.87871	0.000105014	0.00258864
RFXANK	683.668	1.04275	0.286111	3.64457	0.000267843	0.00534874
MRPL4	656.228	1.04326	0.279074	3.73829	0.000185274	0.00404034
LIMD2	1392.67	1.04446	0.270668	3.85881	0.00011394	0.0027627
MCAT	255.864	1.04682	0.360971	2.90002	0.00373135	0.0374886
DACT2	2449.26	1.049	0.285604	3.67294	0.00023978	0.00493241
MLYCD	786.583	1.04993	0.274171	3.82949	0.000128408	0.00303999
NR0B1	304.786	1.05093	0.369989	2.84043	0.00450524	0.0431421
IMP3	363.762	1.05136	0.31925	3.2932	0.000990532	0.0141745
SSNA1	522.24	1.05139	0.287521	3.65672	0.000255458	0.00517242
MFSD3	1031.75	1.05318	0.332001	3.17221	0.00151283	0.0194414
RASSF7	429.395	1.05328	0.303615	3.46914	0.000522133	0.00879609
NOC4L	378.345	1.05447	0.317055	3.32582	0.000881574	0.0130135
VRTN	3870.56	1.05518	0.361196	2.92134	0.00348526	0.0357229
DOLK	523.527	1.05557	0.299236	3.52754	0.000419444	0.00747721
NODAL	1400.61	1.05563	0.319453	3.30449	0.000951493	0.0137487
PUS1	474.94	1.05777	0.30551	3.46231	0.000535552	0.00894584
FAM174C	325.581	1.06024	0.325207	3.26021	0.00111331	0.0154949
SIVA1	746.761	1.06067	0.298165	3.55731	0.00037467	0.0068217
ENSG00000250575	1653.19	1.06106	0.295781	3.58731	0.000334107	0.0062765
MRPS34	809.506	1.06456	0.287251	3.70602	0.000210541	0.00446107
PMEPA1	1726.63	1.06467	0.265692	4.00714	6.14573e-05	0.00167785
ZNF513	575.049	1.06477	0.302466	3.52029	0.000431073	0.0076082
PHACTR1	193.218	1.066	0.358074	2.97703	0.00291052	0.0314078
NBL1	510.593	1.06621	0.312923	3.40725	0.000656209	0.0104039
P4HTM	345.546	1.06674	0.310141	3.43954	0.000582701	0.00957148
COL6A2	11367.5	1.06735	0.282539	3.77772	0.000158271	0.00361561
APCDD1	194.137	1.06763	0.373764	2.85644	0.00428426	0.0414729
HS6ST1	7620.62	1.06857	0.293325	3.64295	0.000269536	0.00536447
KIAA2013	1663.18	1.06874	0.284414	3.75769	0.000171489	0.00384833
RUNX1T1	219.938	1.07001	0.345782	3.09447	0.00197163	0.0234393
ENSG00000226084	371.741	1.07074	0.340728	3.1425	0.00167513	0.0207039
FBXO46	713.906	1.07121	0.282488	3.79205	0.000149407	0.00344858
UBALD1	640.093	1.07128	0.281874	3.80056	0.000144368	0.00334532
RPL18A	10296.9	1.07138	0.26161	4.09533	4.21569e-05	0.00124255
PLEKHG4	654.212	1.07226	0.32327	3.3169	0.000910206	0.0132817
ZNF579	706.457	1.0734	0.289838	3.70345	0.00021269	0.00449481
VASH2	558.415	1.07388	0.310047	3.46361	0.000532986	0.00892333
MAP1S	1637.87	1.07521	0.347584	3.0934	0.00197878	0.0234741
CNN1	256.108	1.07545	0.336526	3.19574	0.00139474	0.0182539
FAHD1	502.135	1.07606	0.310348	3.46726	0.000525801	0.00883277
CCDC124	1015.64	1.07723	0.278173	3.87252	0.000107714	0.00264003
PIM3	763.76	1.07988	0.288842	3.73867	0.000184999	0.00403929
ECH1	1198.94	1.08019	0.29941	3.60772	0.000308905	0.00594174
RRP9	800.763	1.08079	0.308957	3.49819	0.000468432	0.0081027
MZT2B	492.215	1.08265	0.30303	3.57275	0.000353252	0.00653314
IL17RA	872.341	1.08375	0.333088	3.25364	0.00113935	0.0157218
GPX1	1663.16	1.08398	0.264349	4.10056	4.12159e-05	0.00122292
FAM86B1	206.157	1.08692	0.375353	2.89573	0.00378276	0.0378339
LDLR	2674.45	1.08723	0.260902	4.16718	3.08385e-05	0.000971796
AACS	1901.4	1.09372	0.282396	3.87299	0.000107508	0.00263915
PPDPF	2265.82	1.09376	0.255866	4.27475	1.91355e-05	0.000664248
NME3	586.435	1.09455	0.286851	3.81574	0.000135777	0.00317521
SNTA1	224.131	1.0981	0.373921	2.93671	0.00331719	0.0344984
RHOG	506.779	1.1005	0.299786	3.67095	0.000241653	0.00496519
SDHAF2	193.787	1.10272	0.360795	3.05636	0.0022404	0.025806
FBXW9	380.178	1.10276	0.314793	3.50312	0.000459841	0.00799683
SLC35A4	2165.81	1.10383	0.292648	3.77187	0.000162031	0.00367787
FZD2	756.158	1.10673	0.297607	3.71878	0.000200191	0.00428674
WDR25	214.353	1.10797	0.345884	3.20329	0.00135866	0.0178817
BCAR3	1100.21	1.10884	0.272127	4.07471	4.6072e-05	0.00133797
GPR27	235.465	1.11026	0.364105	3.04929	0.00229382	0.0263501
MPV17L2	375.631	1.11136	0.303276	3.66452	0.0002478	0.00505644
GAL3ST3	260.812	1.11375	0.363164	3.06679	0.00216368	0.0251177
CCDC102A	311.642	1.11389	0.391729	2.84352	0.00446188	0.0427729
MRPS2	1094.55	1.11493	0.286502	3.89152	9.96188e-05	0.0024728
ENSG00000279392	181.86	1.11586	0.359498	3.10393	0.00190967	0.022871
ZSWIM5	720.358	1.11621	0.297725	3.74914	0.00017744	0.00391757
ENSG00000289894	319.007	1.11844	0.358348	3.1211	0.00180179	0.0219037
ZNF771	322.007	1.11889	0.312253	3.58329	0.000339296	0.00634102
RPP25L	197.495	1.11925	0.352333	3.17668	0.00148973	0.0192559
ALKBH2	195.353	1.12337	0.352166	3.18989	0.00142326	0.0185588
PINK1	434.906	1.12519	0.329134	3.41866	0.000629313	0.0101128
ITGB5	9339.93	1.12592	0.256248	4.39385	1.11361e-05	0.000429113
CLP1	304.995	1.12624	0.316555	3.55781	0.000373962	0.00681686
CACNB1	201.76	1.128	0.35037	3.21945	0.00128437	0.017189
LAMC3	1519.21	1.1306	0.296152	3.81762	0.000134743	0.00315934
GPR39	194.63	1.13061	0.370443	3.05206	0.0022728	0.0261453
PYCR3	394.734	1.13166	0.376443	3.0062	0.00264537	0.0293119
SH2B2	171.385	1.13258	0.398911	2.83919	0.00452278	0.0432634
UBL5	699.052	1.13352	0.370666	3.05806	0.00222778	0.0257106
A2ML1	257.69	1.1339	0.327746	3.45969	0.000540792	0.00899112
CYP2S1	400.549	1.13401	0.33674	3.36762	0.000758193	0.0115668
CAMK1D	575.664	1.13448	0.290348	3.9073	9.33321e-05	0.00233304
LINC00458	3113.25	1.13583	0.249928	4.54462	5.50356e-06	0.000238573
UQCRC1	3649.95	1.13667	0.306239	3.71171	0.000205863	0.00437656
ZNF837	128.646	1.1369	0.409375	2.77716	0.00548366	0.0494978
LINC01521	219.695	1.13769	0.356274	3.19329	0.00140661	0.0183821
FAM20A	2544.1	1.13995	0.31122	3.66286	0.000249417	0.00507777
EEFSEC	344.991	1.14104	0.362698	3.14598	0.00165533	0.0205735
LGALS1	213.083	1.1415	0.345852	3.30055	0.000964966	0.0139094
LRIG1	1016.65	1.14232	0.303623	3.76229	0.000168365	0.0037884
MAP2K3	1127.97	1.14315	0.270533	4.22554	2.38366e-05	0.000793347
KATNB1	660.515	1.14321	0.30326	3.76972	0.000163433	0.00370025
ABRACL	332.64	1.14326	0.361828	3.15969	0.00157937	0.0198656
GAL3ST1	516.732	1.14387	0.289367	3.95299	7.71791e-05	0.00200542
THAP7	336.529	1.14388	0.324097	3.52944	0.000416442	0.00743861
NDUFB7	736.822	1.14538	0.275309	4.16036	3.17744e-05	0.000992489
CEBPB	368.189	1.14615	0.318149	3.60256	0.000315104	0.00602481
AMH	308.899	1.14622	0.337599	3.39521	0.000685772	0.010748
EXOSC5	194.403	1.14625	0.370568	3.09324	0.00197984	0.0234741
MRPL43	728.993	1.14738	0.294829	3.89168	9.95538e-05	0.0024728
FGF8	524.497	1.14769	0.337453	3.40104	0.000671309	0.0105696
CCDC3	237.035	1.15109	0.338949	3.39604	0.000683682	0.0107342
UBL3	1255.02	1.15251	0.271104	4.25119	2.12641e-05	0.000728184
IER3	725.014	1.15296	0.329523	3.49888	0.00046722	0.00809347
SULF2	4166.12	1.158	0.295138	3.9236	8.7235e-05	0.00220544
HES6	351.834	1.15803	0.313942	3.68866	0.000225435	0.004722
PPIF	1514.95	1.15911	0.258262	4.4881	7.18619e-06	0.000299813
ACSM4	1391.24	1.15926	0.307273	3.77274	0.000161463	0.00367085
NMNAT2	197.598	1.15997	0.41417	2.80072	0.00509893	0.0472739
ADRM1	986.587	1.16304	0.268892	4.32531	1.5232e-05	0.000554543
LAMA2	389.266	1.16467	0.30473	3.82198	0.000132383	0.00311222
TMEM102	232.61	1.16511	0.362726	3.21209	0.00131771	0.0175035
MIRLET7IHG	475.055	1.1697	0.29201	4.0057	6.1834e-05	0.00168331
SCNN1A	905.358	1.16978	0.280217	4.17455	2.98573e-05	0.00094871
IFFO1	262.533	1.17171	0.338303	3.4635	0.0005332	0.00892333
LAMB2	1975.16	1.17206	0.340144	3.44576	0.000569456	0.00937993
SMARCD3	751.985	1.17207	0.297516	3.93951	8.1647e-05	0.00208793
NFE2L3	821.81	1.17264	0.326762	3.58866	0.000332385	0.00625793
AURKAIP1	1147.6	1.17288	0.271511	4.31983	1.5615e-05	0.000565226
DLL3	182.728	1.17368	0.366236	3.20471	0.00135198	0.0178255
DBNDD1	1012.68	1.1745	0.2919	4.02364	5.73062e-05	0.0015939
ATPAF2	902.951	1.17989	0.305551	3.8615	0.000112695	0.00273998
NYAP1	312.16	1.18196	0.32043	3.68867	0.000225426	0.004722
ECHDC3	361.246	1.18315	0.321551	3.67952	0.000233674	0.00484607
PUSL1	237.38	1.18318	0.3403	3.47688	0.000507277	0.00862758
RIOX1	444.412	1.18336	0.347559	3.40478	0.000662183	0.0104613
VWA1	339.706	1.18523	0.419386	2.8261	0.00471178	0.0447343
GSC	3007.32	1.18561	0.269864	4.39336	1.11615e-05	0.000429113
FGF2	308.253	1.18574	0.403752	2.9368	0.00331616	0.0344984
DTD1	273.213	1.18698	0.328553	3.61275	0.000302967	0.00585286
ENSG00000276791	124.504	1.18704	0.410656	2.8906	0.00384507	0.0382565
ZNF205	266.875	1.18785	0.363691	3.2661	0.00109039	0.0152398
TXNIP	1259.03	1.1891	0.316061	3.76225	0.000168392	0.0037884
STUB1	708.827	1.19083	0.333365	3.57215	0.000354068	0.00654142
FADD	460.532	1.19439	0.315757	3.78262	0.000155189	0.00355434
ENSG00000268903	1604.46	1.19493	0.32461	3.68114	0.000232197	0.00482106
SUNO1	271.686	1.19562	0.330647	3.61599	0.000299203	0.00580363
PYCARD	118.246	1.19971	0.429335	2.79434	0.00520054	0.0479267
KCNJ12	161.682	1.19993	0.414962	2.89168	0.00383193	0.038154
CFAP410	560.401	1.20045	0.293104	4.09563	4.21015e-05	0.00124255
ENSG00000243004	174.759	1.20138	0.417911	2.87474	0.00404366	0.0399045
LINC02021	220.671	1.20147	0.356757	3.36775	0.000757842	0.0115668
SPSB2	275.443	1.2027	0.331785	3.62494	0.00028903	0.00563879
GNAZ	925.048	1.20429	0.307894	3.91137	9.17753e-05	0.00230384
SDF2L1	487.191	1.20586	0.341986	3.52606	0.000421791	0.00748152
CDHR3	166.871	1.20716	0.367848	3.28167	0.00103194	0.0146608
PMAIP1	1630.71	1.20803	0.375839	3.21422	0.00130797	0.0174233
NDUFS7	314.467	1.2085	0.31712	3.81087	0.000138479	0.00323414
MAP1LC3A	183.316	1.20864	0.3779	3.19829	0.00138245	0.0181196
ZNF787	961.734	1.21038	0.349815	3.46005	0.000540083	0.00898773
ALKBH7	736.917	1.21112	0.323111	3.7483	0.000178037	0.00392587
RPL7AP6	178.861	1.2112	0.363979	3.32766	0.000875796	0.0129497
ACVR2B-AS1	110.505	1.21274	0.422817	2.86825	0.00412749	0.0403953
RFPL2	236.498	1.21404	0.370917	3.27308	0.00106382	0.0149939
RPL26	565.232	1.21591	0.29463	4.12689	3.67707e-05	0.00111333
UQCRFS1P1	153.416	1.21651	0.382851	3.17751	0.00148544	0.0192145
CLN8-AS1	386.071	1.21676	0.311002	3.9124	9.1385e-05	0.00229729
ZNRD2	305.236	1.21732	0.318567	3.82123	0.000132787	0.00311759
ALKBH3	142.837	1.21756	0.388704	3.13237	0.001734	0.0212482
RPL7P9	363.826	1.21933	0.308179	3.95656	7.60381e-05	0.00197866
DDX28	311.697	1.2226	0.327551	3.73255	0.000189554	0.00411659
SF3B5	1140.95	1.22289	0.270022	4.52885	5.93067e-06	0.000254604
PRSS35	148.084	1.22334	0.393351	3.11005	0.00187057	0.0224837
RPRM	1576.64	1.22368	0.32763	3.73494	0.00018776	0.00408952
ZYX	2680.24	1.22442	0.25504	4.8009	1.57953e-06	7.90786e-05
TMEM256	239.655	1.22798	0.370604	3.31347	0.000921471	0.013424
APLP1	104.971	1.22924	0.423778	2.90068	0.00372357	0.0374528
INPP5J	171.182	1.23112	0.366862	3.3558	0.000791349	0.0119801
MXRA8	1526.39	1.23302	0.282964	4.35751	1.31551e-05	0.000490817
WSCD1	213.818	1.23662	0.362042	3.41567	0.000636244	0.0101874
CISD3	130.063	1.2377	0.39708	3.11702	0.00182692	0.0220988
TENM2	191.287	1.23872	0.391647	3.16286	0.00156226	0.0197905
RHOB	838.672	1.24102	0.297047	4.17786	2.94262e-05	0.000940633
MRPL14	522.753	1.24255	0.29377	4.22967	2.34029e-05	0.000786276
FAM86HP	222.565	1.24386	0.418016	2.97562	0.00292394	0.0315144
RENBP	269.533	1.24408	0.330264	3.76693	0.000165265	0.00373222
ADAT3	150.93	1.24582	0.379855	3.27973	0.00103906	0.0147502
ADGRG2	918.501	1.24609	0.312513	3.98731	6.68269e-05	0.00178873
CYSRT1	104.918	1.24799	0.42299	2.9504	0.00317359	0.0333555
OGDHL	408.048	1.24908	0.332971	3.75132	0.000175903	0.00390303
PIANP	244.307	1.24981	0.337721	3.70072	0.000214985	0.00453791
TMEM160	419.106	1.25085	0.33062	3.78335	0.000154734	0.00355309
NCBP2AS2	376.801	1.25096	0.333228	3.75408	0.00017398	0.00387486
TSPEAR	283.216	1.2544	0.335463	3.7393	0.000184532	0.00403405
KREMEN2	127.761	1.25721	0.416041	3.02185	0.00251239	0.028149
ITPA	589.247	1.25803	0.312925	4.02023	5.81413e-05	0.00160621
MYT1	171.583	1.26197	0.382444	3.29976	0.000967671	0.0139293
ENSG00000272667	102.949	1.2624	0.425585	2.96627	0.00301438	0.0321493
UBE2L6	204.796	1.2628	0.382998	3.29715	0.00097671	0.0140332
TMEM223	318.479	1.26349	0.334314	3.77935	0.000157239	0.00359665
LRP8	1003.55	1.26478	0.275692	4.58765	4.48253e-06	0.000200675
IL17RC	155.84	1.26572	0.388773	3.25567	0.00113124	0.0156383
GADD45GIP1	907.088	1.26684	0.274392	4.6169	3.89524e-06	0.000177236
RNF25	415.795	1.26693	0.304282	4.16369	3.13152e-05	0.000982165
LHFPL4	218.368	1.26864	0.375835	3.37552	0.000736752	0.0113318
SERF2	1211.83	1.26876	0.365456	3.47171	0.000517163	0.00872891
YJU2	230.891	1.26905	0.346241	3.66523	0.000247117	0.00504912
MVK	428.559	1.27125	0.305767	4.15759	3.21618e-05	0.00100283
RAC3	527.887	1.27351	0.293516	4.3388	1.43262e-05	0.00052954
AVPI1	84.3165	1.27492	0.45736	2.78758	0.00531038	0.0485882
NTN1	4233.79	1.27886	0.283494	4.51107	6.45013e-06	0.000272948
CHCHD10	638.855	1.27895	0.288854	4.42768	9.52539e-06	0.000379585
BLOC1S4	386.36	1.27949	0.308379	4.14909	3.33796e-05	0.00102996
ALDH3A2	1361.77	1.27981	0.260849	4.90633	9.27962e-07	5.20273e-05
RARG	401.26	1.28248	0.352178	3.64155	0.000270998	0.00538151
IQGAP2	317.194	1.28341	0.370871	3.46052	0.000539131	0.0089803
SIAH2	519.992	1.2872	0.309926	4.15325	3.2779e-05	0.00101672
TRAPPC6A	577.516	1.29026	0.284294	4.53847	5.66641e-06	0.000243848
FNDC11	136.658	1.29273	0.408397	3.16538	0.00154878	0.0196756
FKBPL	116.164	1.29427	0.408633	3.16732	0.00153853	0.0196298
CHFR	1656.48	1.29462	0.257071	5.03605	4.75227e-07	2.93271e-05
ICOSLG	760.033	1.29498	0.360411	3.59305	0.000326825	0.00618601
FAM229A	94.3871	1.29542	0.439966	2.94438	0.00323607	0.033852
TIMM13	1007.38	1.29616	0.276339	4.69047	2.72585e-06	0.000128847
COMMD5	280.08	1.29719	0.368302	3.52209	0.000428163	0.00757943
HEBP2	1356.53	1.29928	0.267719	4.85316	1.21507e-06	6.33299e-05
LTBP4	2123.02	1.30274	0.264941	4.91708	8.7846e-07	4.95647e-05
PLXNA2	6811.97	1.30274	0.280708	4.64092	3.4686e-06	0.000159708
TBCC	325.79	1.30312	0.3121	4.17532	2.97565e-05	0.00094871
FHL3	505.953	1.30428	0.290692	4.4868	7.2301e-06	0.000300235
ENSG00000282024	3238.72	1.30678	0.259794	5.03008	4.90278e-07	3.00473e-05
SPRYD4	170.133	1.30735	0.374105	3.49461	0.000474749	0.00818365
SEC14L2	270.962	1.3095	0.344181	3.80469	0.000141985	0.00329868
RPS3AP26	271.749	1.31461	0.343386	3.82839	0.000128987	0.00304043
ZNHIT2	168.221	1.31643	0.385322	3.41644	0.000634459	0.0101679
EEF1A1P13	269.48	1.31668	0.324935	4.05213	5.07543e-05	0.00143869
C8orf82	526.191	1.32472	0.33005	4.0137	5.9774e-05	0.00164198
ARHGEF10L	262.47	1.32555	0.432154	3.06732	0.0021599	0.0250902
DNAJC30	138.37	1.32636	0.387838	3.41988	0.000626499	0.0100767
FBXL6	352.361	1.3264	0.310431	4.27278	1.93047e-05	0.000668817
KCNG1	3792.7	1.32668	0.26965	4.92001	8.65379e-07	4.91058e-05
SLC35F3	985.709	1.32679	0.302346	4.38833	1.14226e-05	0.000436587
ATP2A3	120.133	1.32998	0.473027	2.81164	0.004929	0.0462774
PLXNA4	2005.69	1.33235	0.32161	4.14275	3.43161e-05	0.00104908
AIRE	125.275	1.33236	0.459174	2.90165	0.00371201	0.0373788
DPEP3	124.03	1.33333	0.42407	3.14413	0.00166581	0.0206547
TP53I3	202.6	1.33466	0.350565	3.80716	0.000140572	0.00327441
SLC4A11	178.309	1.33845	0.372168	3.59637	0.000322694	0.00613394
TBC1D4	144.444	1.33987	0.472844	2.83363	0.00460223	0.0438581
TLCD1	147.192	1.34009	0.437486	3.06315	0.00219022	0.0253595
DYSF	78.0042	1.34071	0.479539	2.79584	0.00517647	0.0478427
ZNF775	300.435	1.34383	0.334075	4.02254	5.75745e-05	0.00159746
PLA2G3	283.727	1.34403	0.374876	3.58527	0.000336735	0.00630642
MUC3A	339.266	1.34482	0.379202	3.54646	0.000390448	0.00704511
ADRA2C	740.37	1.34505	0.314885	4.27155	1.94123e-05	0.000671235
B3GNT7	598.489	1.34892	0.399809	3.37392	0.000741056	0.0113737
TSR3	999.599	1.35004	0.333159	4.05223	5.07326e-05	0.00143869
ENSG00000277117	392.278	1.35115	0.457025	2.95641	0.00311245	0.0328489
ETFB	301.232	1.35476	0.326263	4.15234	3.29095e-05	0.00101899
UNC13D	104.417	1.35526	0.45396	2.98542	0.00283192	0.030768
DMTN	709.574	1.35531	0.290491	4.66557	3.07768e-06	0.000143193
RNF126	1184.46	1.36075	0.285442	4.76718	1.86825e-06	9.24913e-05
MEIS3	1778.87	1.36341	0.278313	4.89886	9.63966e-07	5.33725e-05
ASPHD2	168.237	1.36565	0.383286	3.56301	0.000366622	0.00670368
ENSG00000282416	1310.13	1.36575	0.32546	4.19637	2.71231e-05	0.000885405
ENSG00000251615	368.71	1.36928	0.325302	4.20925	2.56223e-05	0.000843307
MICAL1	314.192	1.36934	0.315474	4.34059	1.42098e-05	0.000527245
SREBF1	1781.74	1.36963	0.28177	4.8608	1.16914e-06	6.20268e-05
APLNR	87.3062	1.3719	0.481219	2.85088	0.00435985	0.0420442
MRPS12	422.193	1.37511	0.314649	4.37028	1.24085e-05	0.000466497
NDUFAF3	279.905	1.37761	0.348887	3.94858	7.86176e-05	0.00203092
MPG	487.077	1.37983	0.295012	4.6772	2.9082e-06	0.000136019
HIGD2A	565.235	1.37987	0.322679	4.27628	1.90042e-05	0.000662277
SBK2	154.286	1.37988	0.386948	3.56607	0.000362379	0.00663975
LZTS1	1106.41	1.38173	0.275209	5.02066	5.1493e-07	3.1235e-05
SUSD5	77.999	1.38294	0.480787	2.87641	0.00402228	0.0397376
POP7	409.382	1.38314	0.313051	4.41826	9.94984e-06	0.00039385
NFU1	491.189	1.38425	0.320062	4.32494	1.52575e-05	0.000554543
C11orf68	419.683	1.38838	0.303469	4.57503	4.76156e-06	0.000210516
PTRHD1	137.211	1.38899	0.410064	3.38726	0.000705952	0.0109964
COMTD1	96.7804	1.38973	0.440001	3.15847	0.00158598	0.0199089
FLVCR1-DT	109.89	1.3917	0.451139	3.08486	0.00203646	0.0240332
SLC34A2	477.6	1.39332	0.381368	3.65348	0.000258711	0.00522507
GPR3	105.381	1.39462	0.447942	3.1134	0.00184948	0.0223004
LEFTY2	91126.8	1.39731	0.383131	3.64709	0.000265231	0.0053145
ENSG00000233332	76.1581	1.3979	0.495262	2.82254	0.00476443	0.0450896
KCNF1	432.436	1.3988	0.381801	3.66368	0.000248619	0.00506732
GPR176	896.3	1.39987	0.350652	3.9922	6.5463e-05	0.00176284
GABRG2	112.741	1.40044	0.418829	3.34371	0.000826651	0.0123879
BIK	90.1079	1.40051	0.452088	3.09787	0.00194916	0.023223
CHCHD5	293.874	1.40142	0.342851	4.08756	4.35941e-05	0.00127706
PPM1N	73.3259	1.40447	0.484282	2.90011	0.00373037	0.0374886
TBC1D2	216.774	1.40469	0.346783	4.05062	5.10828e-05	0.00144339
RBPMS	1275.02	1.40663	0.28438	4.94632	7.56297e-07	4.37839e-05
ENSG00000275964	168.452	1.40803	0.370405	3.80133	0.000143923	0.00333936
RPS7P1	148.35	1.40911	0.380045	3.70776	0.000209104	0.00444016
ESPN	88.4936	1.41099	0.449977	3.13568	0.00171456	0.0210885
IQCN	75.4638	1.41138	0.502856	2.80673	0.00500469	0.0467166
SLC2A6	449.771	1.41176	0.31805	4.4388	9.04619e-06	0.000365405
B3GALT4	86.3435	1.4132	0.456724	3.0942	0.00197345	0.0234452
UQCR10	459.184	1.41389	0.330235	4.28146	1.85673e-05	0.000649599
NLGN1	164.623	1.41402	0.436346	3.24058	0.00119286	0.0162333
SLC8A2	238.621	1.41436	0.361091	3.9169	8.96936e-05	0.00226117
MRPL41	528.963	1.41618	0.291462	4.85887	1.18056e-06	6.20774e-05
RHOD	196.123	1.41645	0.356843	3.96939	7.20572e-05	0.0019086
RPL10P16	92.6345	1.41969	0.443084	3.2041	0.00135484	0.0178499
JMJD4	112.665	1.42179	0.41902	3.39313	0.000690991	0.0108022
SMPDL3B	178.357	1.42218	0.365834	3.8875	0.000101284	0.00250371
ATP5F1D	1157.16	1.42403	0.277028	5.14037	2.74197e-07	1.83207e-05
HAGHL	124.441	1.4249	0.427107	3.33615	0.000849463	0.012648
DUSP8	406.403	1.42728	0.312664	4.56491	4.99713e-06	0.000218754
EHD2	480.482	1.42914	0.310389	4.60433	4.13794e-06	0.000187134
LSM10	421.472	1.43044	0.30128	4.74789	2.05554e-06	0.000100642
MTND1P23	80.9788	1.43098	0.514305	2.78236	0.00539649	0.0489846
PDGFB	319.678	1.43417	0.346237	4.14216	3.44049e-05	0.00104908
PDXP	204.003	1.43641	0.413708	3.47203	0.000516548	0.00872681
H1-10	4131.88	1.43838	0.299133	4.80849	1.52071e-06	7.70017e-05
ASPHD1	90.9813	1.44038	0.462114	3.11695	0.00182736	0.0220988
CACHD1	1242.08	1.44121	0.278113	5.1821	2.19403e-07	1.51141e-05
EPIC1	213.278	1.44136	0.450966	3.19617	0.00139267	0.0182402
FHDC1	224.86	1.44212	0.342943	4.20515	2.60911e-05	0.000857147
CACNA1I	258.361	1.44514	0.35574	4.06236	4.85798e-05	0.0013926
TRNP1	539.222	1.446	0.292889	4.93701	7.9329e-07	4.54811e-05
RPUSD2	267.218	1.44949	0.347231	4.17443	2.9873e-05	0.00094871
STMN3	190.494	1.45221	0.423557	3.42861	0.00060669	0.00985006
MN1	335.561	1.45876	0.44113	3.30687	0.00094345	0.0136658
C1QTNF4	332.007	1.4598	0.326282	4.47405	7.67515e-06	0.00031578
ARMC7	750.957	1.46137	0.298882	4.88947	1.0111e-06	5.56357e-05
JUN	690.641	1.46157	0.33886	4.3132	1.60911e-05	0.000580096
SPATC1L	597.566	1.46176	0.330122	4.42795	9.51311e-06	0.000379585
GADD45B	192.05	1.462	0.44379	3.29436	0.000986463	0.014139
CYP26A1	16082.5	1.4642	0.283731	5.1605	2.46294e-07	1.6581e-05
F8A2	522.171	1.46755	0.347243	4.22629	2.37577e-05	0.000792205
ADD2	698.504	1.46847	0.337021	4.35721	1.31728e-05	0.000490817
NDUFA11	154.874	1.46985	0.410936	3.57683	0.000347792	0.00645904
F8A3	523.79	1.47015	0.346399	4.24408	2.19491e-05	0.00074589
TESC	835.717	1.47268	0.428417	3.43749	0.000587139	0.00960834
PIWIL2	76.5621	1.48315	0.489128	3.03223	0.00242756	0.0274809
EDIL3	326.817	1.48329	0.439089	3.3781	0.000729886	0.0112704
PRKG1	99.1636	1.48492	0.49497	3.00001	0.00269967	0.0297465
HS6ST1P1	479.207	1.48584	0.351454	4.2277	2.36091e-05	0.00078873
PRDM14	123.98	1.48753	0.421865	3.52608	0.000421767	0.00748152
TUBB2B	14930.5	1.49034	0.243818	6.11252	9.80685e-10	1.1392e-07
SSTR1	94.0494	1.49217	0.469575	3.1777	0.00148447	0.0192145
IFITM1	4102.68	1.49453	0.390505	3.82717	0.000129624	0.00305139
RAB37	324.23	1.49631	0.317092	4.71884	2.37191e-06	0.000113392
NUDT10	553.489	1.49695	0.289743	5.16649	2.38535e-07	1.61812e-05
PGP	1072.44	1.49888	0.268229	5.58808	2.29594e-08	1.94313e-06
NPAS1	150.116	1.50027	0.457786	3.27722	0.00104833	0.0148344
MXRA7P1	107.616	1.50155	0.515363	2.91359	0.00357301	0.0363083
SOX8	71.0914	1.5021	0.527025	2.85015	0.00436986	0.0421179
GLB1L3	68.8543	1.50402	0.539054	2.79011	0.00526904	0.0484165
PIP5KL1	96.0675	1.50592	0.45809	3.28739	0.00101119	0.0144237
LRFN4	589.952	1.50837	0.337659	4.46713	7.92749e-06	0.000324643
BORCS6	109.016	1.51018	0.426431	3.54143	0.000397958	0.00716606
MAN1C1	130.518	1.5139	0.432103	3.50357	0.000459074	0.0079913
VENTX	247.557	1.51857	0.334086	4.54545	5.48192e-06	0.000238216
JUND	3595.19	1.51862	0.271741	5.58848	2.29072e-08	1.94313e-06
ENSG00000235386	146.745	1.51936	0.403259	3.7677	0.000164762	0.00372559
TIMP3	1015.84	1.52184	0.303092	5.02106	5.13882e-07	3.1235e-05
OXCT2P1	88.0203	1.52207	0.480392	3.16839	0.00153284	0.0195853
TST	760.146	1.52216	0.324042	4.69741	2.63479e-06	0.000125209
FEZ1	274.868	1.52219	0.38001	4.00565	6.18465e-05	0.00168331
ENSG00000254277	215.098	1.52275	0.385366	3.95145	7.76799e-05	0.00201254
THY1	326.121	1.52429	0.361522	4.2163	2.48339e-05	0.000822877
OXLD1	382.569	1.52553	0.303692	5.02327	5.07986e-07	3.10256e-05
KCNH5	153.821	1.52754	0.439931	3.47222	0.000516182	0.00872681
CDH4	135.351	1.53045	0.506699	3.02043	0.00252419	0.0282509
GLI3	149.083	1.53293	0.449797	3.40805	0.000654296	0.01039
TMEM254-AS1	83.9931	1.53515	0.461149	3.32896	0.000871716	0.0129216
MIR22HG	116.314	1.53672	0.449754	3.4168	0.000633612	0.0101635
LINGO1	417.319	1.53683	0.43247	3.55362	0.000379971	0.00689104
ANTKMT	237.119	1.53793	0.442687	3.47409	0.000512592	0.00867647
COL13A1	444.007	1.54855	0.309167	5.00878	5.4775e-07	3.30006e-05
TMEM132B	955.482	1.55097	0.328465	4.72186	2.33699e-06	0.000112258
KIAA0825	122.368	1.55172	0.430704	3.60274	0.000314882	0.00602481
CITED4	135.28	1.55219	0.440986	3.51982	0.000431833	0.00761406
ENSG00000282051	112.96	1.55296	0.477403	3.25294	0.00114218	0.0157486
REX1BD	605.405	1.55511	0.282736	5.50022	3.79308e-08	3.07828e-06
RPUSD1	544.795	1.5559	0.351384	4.42792	9.51455e-06	0.000379585
MAPK7	874.164	1.55743	0.272184	5.72199	1.05283e-08	9.90053e-07
PRR13P5	138.921	1.56133	0.388919	4.01453	5.95647e-05	0.00163877
EPHA8	122.431	1.56349	0.406287	3.84825	0.000118964	0.00285396
EEF1A1P6	5483.08	1.56616	0.247033	6.33987	2.29962e-10	3.14394e-08
MMP25	160.326	1.56659	0.444985	3.52055	0.000430646	0.0076082
SAMD4A	116.197	1.56822	0.420262	3.73153	0.000190324	0.00411743
ENSG00000272871	85.8871	1.57438	0.488733	3.22136	0.00127586	0.0171009
MZT2A	754.569	1.57699	0.280125	5.6296	1.80625e-08	1.5814e-06
MTCL1	509.253	1.57785	0.363876	4.33623	1.4495e-05	0.000533376
PSENEN	143.712	1.5795	0.418898	3.7706	0.000162854	0.00369184
TNFRSF12A	327.084	1.58119	0.324688	4.86987	1.11674e-06	6.01448e-05
TAF10	326.019	1.58457	0.322673	4.91075	9.0729e-07	5.10293e-05
RPSAP12	112.962	1.58513	0.494457	3.2058	0.00134689	0.0177959
C12orf57	235.412	1.58564	0.395684	4.00735	6.14045e-05	0.00167785
CAPN12	110.483	1.58626	0.437038	3.62957	0.000283898	0.00557115
MARCHF3	184.813	1.58717	0.391789	4.05108	5.0982e-05	0.00144284
PCSK5	148.027	1.58851	0.485465	3.27214	0.00106737	0.0150082
UBE2SP1	90.4705	1.58941	0.494552	3.21384	0.00130971	0.0174233
NMRK2	329.193	1.58968	0.366431	4.33827	1.4361e-05	0.00052954
DUSP23	212.943	1.59024	0.37924	4.19324	2.75001e-05	0.000885433
EIF4E3	101.907	1.59726	0.460899	3.46553	0.000529191	0.00888027
FAM189A2	482.613	1.59773	0.29654	5.38789	7.12907e-08	5.60641e-06
PRRT3	506.311	1.59784	0.390394	4.09288	4.26041e-05	0.00125365
ERVW-1	94.813	1.60039	0.492042	3.25255	0.00114375	0.0157581
RTN4R	754.098	1.60137	0.338866	4.72568	2.29346e-06	0.000110765
PTPMT1	114.764	1.60445	0.42833	3.74584	0.000179793	0.00395477
EGFL7	549.028	1.60674	0.324255	4.95517	7.2266e-07	4.2111e-05
TMSB4XP8	254.794	1.60794	0.367705	4.37291	1.22602e-05	0.000464183
SELENOM	112.706	1.60876	0.475414	3.38392	0.000714596	0.0110938
LINC00467	411.508	1.60903	0.301458	5.33748	9.42483e-08	7.25141e-06
EPHA7	134.103	1.61272	0.393786	4.09542	4.21407e-05	0.00124255
RRAS	123.437	1.61299	0.416551	3.87224	0.000107841	0.00264003
THSD7A	185.107	1.61477	0.410882	3.92999	8.49478e-05	0.002163
BLOC1S1	98.3525	1.61547	0.456461	3.53911	0.000401479	0.00720756
PGBD5	72.0195	1.61974	0.563708	2.87337	0.00406118	0.0399957
MGAT5B	88.4822	1.6329	0.515742	3.16612	0.0015449	0.0196707
IL34	83.6659	1.63455	0.463288	3.52815	0.000418478	0.00746749
GOLPH3-DT	83.1283	1.63667	0.465694	3.51448	0.00044061	0.00774576
FAT4	81.342	1.64001	0.539848	3.03791	0.00238226	0.0271062
LINC01833	61.8292	1.65161	0.523184	3.15685	0.00159485	0.0199614
IGFBPL1	4820.43	1.652	0.260723	6.33622	2.35464e-10	3.19458e-08
CLEC11A	110.507	1.65392	0.462381	3.57697	0.000347596	0.00645904
VIM	1648.83	1.65635	0.289407	5.72323	1.04517e-08	9.88074e-07
B3GALT5-AS1	189.539	1.65827	0.363142	4.56646	4.96039e-06	0.000218754
RASGRF2	105.78	1.66084	0.473687	3.5062	0.000454546	0.00793581
COL6A1	13990.8	1.66296	0.271854	6.11712	9.52788e-10	1.12858e-07
RAB26	78.8766	1.66852	0.528961	3.15433	0.00160868	0.0201062
FGF14-AS2	87.5728	1.66921	0.462728	3.60733	0.000309369	0.00594423
TMEM238	51.8315	1.66967	0.579879	2.87934	0.00398506	0.0394576
MATK	155.7	1.67278	0.408825	4.09169	4.2824e-05	0.00125804
TXNDC5	65.2852	1.67755	0.601522	2.78885	0.00528963	0.0484601
CFAP95	59.2636	1.67899	0.560529	2.99537	0.00274108	0.0299798
EMP3	45.2048	1.68098	0.594512	2.8275	0.00469131	0.0445875
KLK1	73.7947	1.68371	0.506562	3.3238	0.000887998	0.0130674
KANK3	140.664	1.68646	0.388505	4.34089	1.41904e-05	0.000527245
SNHG4	495.853	1.69183	0.303183	5.58024	2.4019e-08	2.01363e-06
TUBB4A	376.774	1.69601	0.423119	4.00834	6.11462e-05	0.0016745
LINC01484	114.199	1.69629	0.455194	3.72653	0.000194136	0.00418736
SOX17	7890.21	1.70184	0.265121	6.41911	1.3707e-10	1.99684e-08
PDF	111.162	1.70543	0.481718	3.54031	0.000399653	0.0071893
SLC16A12	44.6814	1.71204	0.593522	2.88455	0.0039198	0.0388981
CHST4	60.9797	1.71608	0.538448	3.18708	0.00143715	0.0187124
LMX1B	720.845	1.72019	0.326553	5.26773	1.38124e-07	9.93877e-06
TUBB2A	13962.3	1.72411	0.243535	7.07952	1.44659e-12	2.9552e-10
FLVCR2	156.525	1.73037	0.387741	4.4627	8.09338e-06	0.000330675
FZD8	7869.66	1.73684	0.26117	6.65024	2.92621e-11	4.9531e-09
TUBB6	1009.1	1.73767	0.271361	6.40352	1.51836e-10	2.19396e-08
RYR2	270.22	1.73933	0.354722	4.90336	9.42122e-07	5.24901e-05
CCDC85B	587.75	1.74246	0.323594	5.38471	7.25619e-08	5.68125e-06
ENSG00000285205	255.362	1.74888	0.356881	4.90047	9.56068e-07	5.31006e-05
EMILIN1	147.153	1.75065	0.436449	4.01111	6.04332e-05	0.00165753
TUBB2BP1	570.727	1.75766	0.286276	6.13974	8.26569e-10	1.00621e-07
FNDC10	447.777	1.75855	0.400233	4.39382	1.11374e-05	0.000429113
HTR1D	133.778	1.76987	0.400162	4.4229	9.73858e-06	0.000386348
SLC16A5	1892.06	1.77198	0.278881	6.35389	2.09934e-10	2.91497e-08
ENSG00000262223	40.3144	1.77589	0.636537	2.78992	0.00527207	0.0484165
ZNF296	147.825	1.77904	0.394307	4.51181	6.42766e-06	0.000272646
JAG1	202.524	1.77957	0.404251	4.40214	1.0719e-05	0.000415958
ARHGAP40	378.311	1.78135	0.313118	5.68905	1.27746e-08	1.16433e-06
SLIT2	228.313	1.78225	0.422401	4.21933	2.45032e-05	0.000814011
BBC3	565.111	1.79404	0.308402	5.8172	5.98424e-09	6.0776e-07
SALL3	313.388	1.7981	0.385171	4.66833	3.03662e-06	0.000141653
ENSG00000250046	49.6654	1.80123	0.588803	3.05915	0.0022197	0.0256503
EXOSC4	220.328	1.8059	0.34661	5.2102	1.8864e-07	1.33044e-05
ENSG00000279692	512.029	1.80653	0.347965	5.1917	2.08381e-07	1.44107e-05
THAP7-AS1	61.7016	1.80755	0.531906	3.39826	0.000678165	0.010657
MMP24	106.54	1.80774	0.530759	3.40596	0.00065932	0.0104439
SERPINB9	17068.1	1.81186	0.245079	7.39296	1.43599e-13	3.59462e-11
CXADRP3	80.1707	1.81502	0.574277	3.16053	0.00157483	0.0198507
LTC4S	77.3767	1.8151	0.483343	3.75531	0.000173125	0.00386552
PDZD4	2032.91	1.82071	0.28648	6.35544	2.07832e-10	2.9085e-08
SLC25A12	73.9176	1.82102	0.564571	3.22549	0.00125756	0.0169195
ZSCAN1	89.4298	1.82901	0.499023	3.66519	0.000247158	0.00504912
OSGIN1	171.339	1.83349	0.376744	4.86667	1.13493e-06	6.09398e-05
MRPL12	238.743	1.83711	0.389323	4.71872	2.37336e-06	0.000113392
L1CAM	608.745	1.8446	0.314976	5.85634	4.73191e-09	4.97635e-07
SCAND1	1086.24	1.84539	0.268754	6.86645	6.58179e-12	1.26144e-09
ABCG4	96.9488	1.84763	0.447637	4.12751	3.66712e-05	0.00111221
MAP3K5	95.8597	1.85169	0.515228	3.59392	0.000325744	0.00617212
ACTN3	80.9266	1.86175	0.500485	3.71989	0.000199313	0.0042776
TSPO	201.722	1.86505	0.358883	5.19682	2.02723e-07	1.41294e-05
PDK1	2333.91	1.86955	0.268942	6.95151	3.61387e-12	7.05816e-10
PTAFR	49.5383	1.87255	0.574561	3.2591	0.00111768	0.015507
NAGS	42.9298	1.87412	0.619631	3.02457	0.0024899	0.0279552
CFAP77	59.0564	1.87967	0.547925	3.43053	0.000602404	0.0098135
ENSG00000231918	33.0831	1.88703	0.676548	2.7892	0.00528383	0.0484319
SOBP	87.3493	1.88772	0.475845	3.96709	7.27541e-05	0.00192419
LPAR4	42.9863	1.89583	0.618628	3.06457	0.00217981	0.0252719
DHRS2	45.2841	1.90179	0.600302	3.16806	0.00153462	0.019594
RELB	259.271	1.90353	0.368033	5.17217	2.31385e-07	1.57564e-05
TENT5B	259.63	1.90722	0.421736	4.52232	6.11659e-06	0.000260696
PIM2	1454.69	1.91403	0.287075	6.66734	2.60485e-11	4.49476e-09
NRTN	300.592	1.91748	0.360846	5.31384	1.07337e-07	8.1179e-06
PDZD7	38.4729	1.92601	0.642455	2.99789	0.00271852	0.0298416
ENSG00000233393	100.176	1.93678	0.479958	4.03531	5.45309e-05	0.00152626
TRABD-AS1	62.5719	1.93941	0.531254	3.65063	0.000261598	0.00527739
ENSG00000289074	200.23	1.94521	0.439035	4.43064	9.39518e-06	0.000378641
IQCA1	99.6869	1.94672	0.445503	4.36971	1.24413e-05	0.000466497
CDH15	36.8629	1.94742	0.657689	2.961	0.00306642	0.032537
FAM131B	109.231	1.94845	0.494677	3.93883	8.18791e-05	0.00209086
TCERG1L	39.661	1.94999	0.661551	2.94761	0.00320245	0.0335201
C4orf50	62.6584	1.95107	0.615763	3.16854	0.00153206	0.0195853
CHAC1	273	1.96256	0.443195	4.42821	9.50197e-06	0.000379585
NAP1L3	570.404	1.96651	0.302192	6.5075	7.64105e-11	1.16072e-08
PKD1L2	34.6647	1.96655	0.675993	2.90913	0.00362442	0.0367047
MCUB	42.8339	1.97153	0.694922	2.83705	0.0045533	0.0434987
ENSG00000287492	340.511	1.9739	0.37322	5.28884	1.23097e-07	9.11582e-06
ADAMTS8	393.47	1.97635	0.351224	5.62705	1.83317e-08	1.59711e-06
MID1IP1	4542.52	1.97733	0.254859	7.7585	8.59369e-15	2.67957e-12
F12	43.9923	1.99271	0.604685	3.29545	0.000982639	0.014107
ENDOG	227.409	1.99272	0.47515	4.19389	2.74215e-05	0.000885405
ENSG00000230882	48.4286	1.99739	0.583665	3.42216	0.000621268	0.010038
ENSG00000288749	63.4717	2.00113	0.559343	3.57765	0.000346701	0.00645237
MIXL1	2939.23	2.0031	0.280825	7.13291	9.82672e-13	2.03082e-10
OXCT2	115.252	2.0043	0.450156	4.45245	8.48957e-06	0.000345275
RPL10P9	79.3801	2.01096	0.48439	4.15152	3.30268e-05	0.00102084
C6orf226	55.8643	2.0148	0.569573	3.53739	0.000404103	0.00724004
GFOD1	42.2907	2.01674	0.62711	3.21592	0.00130025	0.0173493
HPDL	138.299	2.02086	0.449339	4.49741	6.87869e-06	0.000288337
CHKA-DT	43.0135	2.02319	0.624804	3.23812	0.0012032	0.0163527
ACRBP	53.4957	2.02648	0.573149	3.53569	0.000406705	0.00727932
FUT8-AS1	92.4408	2.0266	0.49362	4.10558	4.03307e-05	0.00120268
SPON1	32.7374	2.02842	0.726358	2.79259	0.00522879	0.048126
CCT6B	61.2315	2.03377	0.530733	3.83201	0.000127103	0.00302005
ENSG00000284620	44.6152	2.04032	0.625463	3.2621	0.00110589	0.0154399
WNT4	38.3195	2.05101	0.668058	3.0701	0.00213984	0.0249278
HTRA1	78.7291	2.05128	0.48975	4.18841	2.80912e-05	0.000901202
ACP5	71.8048	2.05195	0.517975	3.96148	7.44852e-05	0.00194394
CLEC14A	38.2765	2.05488	0.67744	3.03331	0.00241888	0.0274176
FGFBP3	184.436	2.06644	0.386195	5.35077	8.75815e-08	6.82713e-06
SNTG2-AS1	40.0287	2.07069	0.653944	3.16647	0.00154303	0.0196707
ORAI3	210.173	2.07702	0.355299	5.84583	5.04034e-09	5.20826e-07
ENSG00000279668	41.293	2.08023	0.676235	3.07619	0.00209666	0.0245805
SOCS1	116.158	2.08168	0.468816	4.44029	8.98361e-06	0.000363703
PPP1R35	399.865	2.09045	0.346461	6.03373	1.6022e-09	1.81375e-07
PRKCB	31.9092	2.0988	0.731062	2.87089	0.00409324	0.0401422
NPAP1	439.753	2.10649	0.360861	5.83741	5.3018e-09	5.44676e-07
MMP23B	190.513	2.11241	0.362254	5.83131	5.49927e-09	5.61716e-07
FLT1	291.538	2.11503	0.379228	5.5772	2.44421e-08	2.02995e-06
TUBA4A	210.273	2.12028	0.368532	5.75332	8.75093e-09	8.36184e-07
ABHD12B	32.4729	2.12306	0.717955	2.95709	0.00310558	0.0328154
EFNB2	79.9475	2.12628	0.491299	4.32787	1.50559e-05	0.000549464
BATF3	48.548	2.12766	0.591721	3.59572	0.000323502	0.00614273
MAP3K4-AS1	730.809	2.14431	0.283781	7.5562	4.1502e-14	1.15266e-11
PEX11G	49.3842	2.14607	0.6533	3.28497	0.00101993	0.014525
ADAMTS16	72.1997	2.16635	0.516516	4.19416	2.73884e-05	0.000885405
ETV2	27.3486	2.16919	0.749005	2.89609	0.00377839	0.0378115
PRND	111.561	2.17255	0.496979	4.37151	1.23389e-05	0.000465604
UNC80	65.9337	2.1802	0.606168	3.5967	0.000322285	0.00613272
MMP23A	145.835	2.186	0.402939	5.42515	5.7907e-08	4.59456e-06
MARCHF4	95.7801	2.19419	0.490426	4.47404	7.67551e-06	0.00031578
OLFML3	155.643	2.19648	0.511973	4.29022	1.78498e-05	0.000626965
ENSG00000290092	104.768	2.20928	0.509981	4.33208	1.47706e-05	0.000542393
ENSG00000259556	66.1059	2.21777	0.518768	4.27508	1.91071e-05	0.000664248
ENSG00000261819	40.3124	2.22977	0.646827	3.44725	0.000566328	0.00933706
ENSG00000289337	116.328	2.23354	0.489247	4.56526	4.98886e-06	0.000218754
CDH11	31.3936	2.23712	0.727568	3.07479	0.00210649	0.0246631
LAMA4	33.1565	2.24783	0.698768	3.21685	0.00129606	0.0173065
CALB1	435.924	2.25339	0.342255	6.58395	4.5812e-11	7.20546e-09
CD177	222.559	2.25479	0.361551	6.23643	4.47663e-10	5.64277e-08
INO80D-AS1	115.721	2.25556	0.453893	4.96937	6.7172e-07	3.95314e-05
ENSG00000237372	39.5636	2.26481	0.644532	3.51388	0.000441613	0.00775571
CEBPD	31.6624	2.26567	0.709433	3.19363	0.00140494	0.0183738
NOS1	40.4599	2.26834	0.707142	3.20776	0.00133772	0.0177416
BDKRB2	104.799	2.26872	0.451013	5.03027	4.89783e-07	3.00473e-05
ZSCAN10	1299	2.26983	0.324074	7.00403	2.48704e-12	5.02297e-10
RPS6KL1	135.552	2.28256	0.413021	5.5265	3.26677e-08	2.67559e-06
DCX	26.2348	2.28314	0.780815	2.92404	0.00345518	0.0354965
FGF17	23702	2.29277	0.312658	7.33313	2.24831e-13	5.2578e-11
SH2D3C	43.7288	2.31959	0.742671	3.12331	0.00178831	0.0217845
C1QL1	52.5024	2.32249	0.651326	3.56579	0.000362759	0.00663987
NTNG2	31.6229	2.32353	0.74248	3.12942	0.00175152	0.0214244
NSG1	72.6335	2.32857	0.549389	4.23848	2.25042e-05	0.000760256
NPR1	92.209	2.33056	0.496583	4.69318	2.68988e-06	0.000127486
H1-2	35.9416	2.33299	0.674548	3.4586	0.000542991	0.00901082
ENSG00000289195	70.2735	2.33483	0.530097	4.40455	1.06005e-05	0.000413165
ZNF439	28.2055	2.3373	0.750146	3.1158	0.00183449	0.0221648
GAP43	62.0653	2.34711	0.590145	3.97717	6.97404e-05	0.00185276
RYR1	73.5665	2.34717	0.555167	4.22787	2.3591e-05	0.00078873
ADAMTS15	40.2691	2.37811	0.63992	3.71626	0.000202191	0.00432222
COMT	29.6045	2.38199	0.757678	3.1438	0.00166767	0.0206547
PPP1R1B	27.7283	2.38689	0.75302	3.16976	0.00152565	0.0195356
MMP19	28.3204	2.38906	0.795953	3.00151	0.00268642	0.0296373
SLC52A3	288.296	2.38911	0.364853	6.54813	5.82606e-11	9.08304e-09
RNF112	27.4208	2.39233	0.763773	3.13225	0.00173472	0.0212482
RPL6P10	226.548	2.39744	0.376454	6.36847	1.90928e-10	2.70274e-08
VIPR2	104.324	2.39849	0.497241	4.8236	1.40988e-06	7.20054e-05
COL6A3	102.588	2.42926	0.497962	4.8784	1.06949e-06	5.8457e-05
PTH1R	34.6647	2.43393	0.82821	2.93878	0.00329508	0.034348
FOXCUT	22.3638	2.44413	0.880466	2.77596	0.00550394	0.0496052
PHOSPHO1	45.6094	2.45926	0.618136	3.97851	6.93485e-05	0.0018451
ENSG00000213058	37.7789	2.46002	0.677128	3.63302	0.000280122	0.00552207
SCUBE1	35.2483	2.46276	0.813619	3.02692	0.00247062	0.0277771
RPL7AP66	40.7723	2.46646	0.638621	3.86217	0.000112385	0.0027362
NATD1	3124.19	2.46804	0.266404	9.26429	1.96373e-20	1.39605e-17
CD48	142.712	2.47498	0.404903	6.11253	9.80661e-10	1.1392e-07
AKR7L	27.3204	2.47841	0.767124	3.23079	0.0012345	0.0166723
UBE2SP2	22.7604	2.49624	0.839419	2.97377	0.00294165	0.0316668
FOXI1	169.475	2.50132	0.403016	6.20652	5.41717e-10	6.73282e-08
NLRP12	29.6596	2.50177	0.739047	3.38514	0.000711427	0.0110623
ALDH1A1	112.435	2.50823	0.447191	5.60885	2.0368e-08	1.75139e-06
GSTT2	249.29	2.51397	0.433585	5.79811	6.70647e-09	6.65889e-07
LINC00698	51.1186	2.51655	0.63669	3.95255	7.73221e-05	0.0020062
GAL	2279.86	2.51729	0.308407	8.16224	3.2888e-16	1.27069e-13
CXCL12	72.7089	2.52061	0.613452	4.1089	3.97542e-05	0.00118748
TPGS1	216.613	2.52305	0.459075	5.49594	3.88635e-08	3.13964e-06
RPL18AP3	1444.66	2.53548	0.289945	8.7447	2.23613e-18	1.24196e-15
EXOC3L1	81.9164	2.55308	0.532977	4.79023	1.66591e-06	8.30142e-05
ATCAY	93.3007	2.55651	0.498676	5.12659	2.95034e-07	1.94931e-05
ST7-AS1	62.2495	2.56632	0.567362	4.52325	6.0897e-06	0.000260174
GDAP1L1	20.1677	2.57287	0.91139	2.82301	0.00475744	0.0450653
SOX3	30.7969	2.58341	0.812569	3.17931	0.00147624	0.0191653
CHST7	75.3877	2.58972	0.512449	5.0536	4.33549e-07	2.70851e-05
OR52A1	99.6598	2.59776	0.460282	5.64385	1.66293e-08	1.47041e-06
LCK	87.3923	2.61571	0.592376	4.41563	1.00715e-05	0.000396897
ENSG00000244716	571.238	2.6256	0.317887	8.25952	1.46263e-16	6.04544e-14
LINC02570	20.5518	2.62868	0.902795	2.91172	0.00359449	0.0364441
LENG9	42.9933	2.63584	0.777168	3.39159	0.000694875	0.0108428
MLPH	20.6526	2.63616	0.877229	3.0051	0.00265491	0.0293809
ENSG00000288856	26.7861	2.64283	0.792719	3.33389	0.000856416	0.0127373
TIE1	29.2909	2.64481	0.853765	3.09782	0.00194951	0.023223
LINC01896	70.888	2.65887	0.60275	4.41124	1.02781e-05	0.000403251
JPH4	47.6948	2.65903	0.606892	4.38138	1.17928e-05	0.000448809
SCGB3A2	48.3189	2.69837	0.654161	4.12492	3.70857e-05	0.00112096
ENSG00000223930	19.7074	2.71134	0.901221	3.00852	0.00262525	0.0291799
GSTT2B	206.637	2.71161	0.42015	6.4539	1.09007e-10	1.62805e-08
NPW	31.9699	2.72646	0.747759	3.64617	0.000266174	0.00532738
CAVIN3	865.141	2.72715	0.282113	9.66685	4.17027e-22	4.6708e-19
CBR1	557.078	2.73433	0.323911	8.44161	3.13005e-17	1.46102e-14
SYT6	82.0919	2.73917	0.550529	4.97553	6.50698e-07	3.84214e-05
PGAM4	21.8292	2.73952	0.864414	3.16922	0.00152849	0.0195578
HES1	202.742	2.76839	0.427981	6.46848	9.89916e-11	1.491e-08
ENSG00000251410	130.019	2.77385	0.425884	6.51317	7.35819e-11	1.12739e-08
IFIT1	22.1429	2.77587	0.894955	3.10168	0.00192425	0.0229991
MAOA	92.8221	2.77879	0.50353	5.51861	3.41698e-08	2.78578e-06
ZNF488	27.7646	2.78631	0.919549	3.03008	0.00244485	0.0276061
CD1D	50.672	2.78782	0.647782	4.30364	1.68018e-05	0.000597884
POU5F1B	24.9249	2.7883	0.823471	3.38604	0.000709099	0.0110357
RET	203.073	2.79375	0.467024	5.98203	2.2038e-09	2.43281e-07
EDIL3-DT	41.332	2.79728	0.738769	3.78641	0.000152841	0.00351545
ALG1L7P	27.4877	2.81288	0.7922	3.55072	0.000384184	0.00695326
POU5F1P3	31.2755	2.81692	0.741829	3.79726	0.000146304	0.00338577
OPCML	36.0207	2.82032	0.712742	3.957	7.5896e-05	0.00197786
ESRG	377.633	2.83557	0.353197	8.02828	9.88456e-16	3.51357e-13
ENSG00000258649	38.8142	2.84619	0.70463	4.03926	5.3619e-05	0.00150311
S1PR5	19.985	2.85953	0.988487	2.89283	0.00381783	0.0380776
ASB5	151.878	2.87143	0.446283	6.43411	1.24195e-10	1.82423e-08
IL33	17.034	2.88498	1.02495	2.81476	0.0048814	0.0459762
RPS28P7	215.945	2.89748	0.364661	7.94568	1.93134e-15	6.73052e-13
NANOGP1	90.4162	2.89935	0.589356	4.91952	8.67564e-07	4.91058e-05
ENSG00000273399	19.6417	2.89935	0.923471	3.13962	0.00169166	0.020879
SCN3A	18.008	2.9163	0.970037	3.00638	0.0026438	0.0293119
PRRX2	76.7378	2.94767	0.584547	5.04266	4.5911e-07	2.84312e-05
RPS14P8	16.4446	2.95808	1.05249	2.81055	0.00494561	0.0463599
SFRP2	328.329	2.96942	0.382722	7.75868	8.58154e-15	2.67957e-12
FAM43A	96.0955	2.97082	0.520189	5.71105	1.12284e-08	1.04039e-06
CACNG7	238.944	2.97261	0.36979	8.03862	9.08532e-16	3.29538e-13
HSPA12B	115.055	2.97674	0.516549	5.76274	8.27598e-09	7.99397e-07
ACHE	341.104	2.97901	0.353014	8.43881	3.20597e-17	1.46102e-14
ADGRA2	38.3249	2.98169	0.813057	3.66726	0.000245167	0.00502694
SLC6A1	51.0747	2.98512	0.618409	4.8271	1.38538e-06	7.11629e-05
TSGA10IP	37.4286	2.99306	0.695511	4.3034	1.682e-05	0.000597884
CSMD1	32.253	2.99444	0.774254	3.86752	0.00010995	0.00268795
DCLK1	486.84	3.0091	0.389788	7.71983	1.16483e-14	3.50889e-12
ENSG00000260834	234.924	3.04912	0.425836	7.1603	8.04986e-13	1.70322e-10
MYC	230.754	3.05135	0.395158	7.72184	1.14663e-14	3.50889e-12
VAV1	24.5983	3.05188	0.8747	3.48905	0.000484733	0.00832197
UTY	59.8612	3.05199	0.586913	5.20007	1.99217e-07	1.39397e-05
CRABP1	562.874	3.0581	0.301555	10.1411	3.62972e-24	5.37592e-21
ENSG00000288597	276.862	3.05835	0.372684	8.20627	2.2816e-16	9.21609e-14
SLC22A1	19.5486	3.07826	0.951924	3.23373	0.00122186	0.0165519
NCAN	74.2821	3.08459	0.52445	5.88158	4.06365e-09	4.37717e-07
CAMKV	56.8259	3.09499	0.780829	3.96372	7.37899e-05	0.00193366
ENSG00000289113	22.3295	3.09542	0.915148	3.38243	0.000718482	0.0111427
ENSG00000274248	40.3486	3.10017	0.687686	4.50812	6.54046e-06	0.000275574
CAMK2N2	20.402	3.10517	0.947709	3.2765	0.00105104	0.014849
ENSG00000286198	24.7537	3.10609	0.859037	3.61578	0.000299439	0.00580363
GLRA3	17.7082	3.14288	0.99514	3.15823	0.00158729	0.0199089
MGAT4C	55.8748	3.14315	0.649547	4.83898	1.30505e-06	6.76227e-05
NANOG	738.35	3.146	0.332276	9.46802	2.85187e-21	2.30393e-18
ENSG00000288895	54.3902	3.14896	0.648248	4.85764	1.18791e-06	6.22794e-05
GNA14	75.1744	3.15247	0.543195	5.80357	6.49172e-09	6.51849e-07
SLC25A48	148.06	3.15633	0.451578	6.98956	2.75755e-12	5.50673e-10
RNASE1	393.49	3.17514	0.339169	9.36154	7.85808e-21	6.07225e-18
APELA	269.464	3.17844	0.481868	6.59608	4.22165e-11	6.82103e-09
RASGRP2	15.4751	3.18828	1.10256	2.89169	0.00383172	0.038154
SLC7A14-AS1	16.2184	3.18995	1.06818	2.98635	0.00282328	0.0307464
CHRNB4	18.4503	3.19313	0.97033	3.29077	0.000999146	0.0142633
KDR	445.958	3.21277	0.337665	9.51468	1.8228e-21	1.70508e-18
F13A1	45.6411	3.21763	0.649568	4.95349	7.28932e-07	4.23376e-05
ENSG00000288681	16.2371	3.2633	1.06957	3.05105	0.00228045	0.0262163
LYPD2	198.03	3.26529	0.402472	8.11308	4.93528e-16	1.86627e-13
NANOGP8	165.895	3.29603	0.4449	7.40847	1.27764e-13	3.29094e-11
SYT4	93.5625	3.30368	0.569922	5.79672	6.76254e-09	6.67726e-07
SLC9A9	42.6505	3.31752	0.6892	4.81358	1.48254e-06	7.52833e-05
ENSG00000282048	86.7411	3.32119	0.526882	6.30348	2.91039e-10	3.8892e-08
EBF3	57.4829	3.33957	0.60215	5.54608	2.92149e-08	2.40387e-06
RAPSN	11.8604	3.37287	1.21408	2.77812	0.0054674	0.0494012
CALY	23.7029	3.38382	0.883596	3.82959	0.000128355	0.00303999
ABHD17AP3	15.3654	3.42046	1.08832	3.14289	0.00167289	0.0206906
ENSG00000236673	67.7191	3.42174	0.612578	5.5858	2.32626e-08	1.95946e-06
TNFRSF8	34.029	3.43585	0.80058	4.2917	1.77307e-05	0.000624017
CHRNA4	22.1719	3.45666	0.947599	3.64781	0.000264481	0.00530543
OSBPL5	54.1277	3.46327	0.65265	5.30647	1.11767e-07	8.38696e-06
MATN4	28.4221	3.4676	0.855325	4.05414	5.03194e-05	0.00143092
EBF2	21.436	3.48104	1.0708	3.25089	0.00115044	0.0158134
ENSG00000263823	47.2392	3.49191	0.674233	5.17909	2.22974e-07	1.53009e-05
CXCL5	73.1258	3.50074	0.607204	5.76535	8.14888e-09	7.91421e-07
GDF3	90.0564	3.50885	0.517962	6.77434	1.24975e-11	2.24363e-09
LNCPRESS2	16.5724	3.53952	1.06243	3.33152	0.000863732	0.0128151
POU5F1	3502.29	3.56465	0.31942	11.1597	6.41725e-29	1.42567e-25
ENSG00000286976	20.5477	3.5848	0.977531	3.6672	0.000245224	0.00502694
TRIM54	23.6874	3.5885	0.932488	3.84831	0.000118935	0.00285396
ENSG00000280511	30.8342	3.59484	0.803438	4.47432	7.66559e-06	0.00031578
PPP1R3B-DT	30.8468	3.59542	0.803874	4.47262	7.72674e-06	0.000317153
UNC93B3	16.9996	3.59736	1.05542	3.40845	0.000653332	0.0103861
FGF1	17.1149	3.60897	1.07829	3.34694	0.000817095	0.0122654
SUSD2	39.044	3.63371	0.7486	4.85401	1.20988e-06	6.32445e-05
ABI3	28.0824	3.63904	0.893299	4.07371	4.62706e-05	0.00134155
AIF1	17.3637	3.64936	1.07918	3.3816	0.000720654	0.011157
LINC00678	115.098	3.73084	0.550586	6.77613	1.23435e-11	2.23859e-09
ENSG00000289479	619.603	3.776	0.382758	9.86524	5.88943e-23	8.05175e-20
CNGA4	178.552	3.78099	0.438865	8.61537	6.97185e-18	3.44197e-15
NWD2	11.906	3.8146	1.29646	2.94231	0.00325772	0.0339986
ENSG00000254719	11.6289	3.83427	1.35813	2.82319	0.00475484	0.0450653
CYP4F29P	16.2235	3.84071	1.14077	3.36678	0.000760503	0.0115921
ENSG00000289527	36.8698	3.88365	0.837777	4.63566	3.55804e-06	0.000163403
ENSG00000272163	16.3933	3.89959	1.14227	3.41389	0.000640434	0.0102176
CXCL3	21.86	3.97057	1.00106	3.96639	7.29708e-05	0.00192706
TSPYL5	105.759	3.99296	0.509548	7.83627	4.64121e-15	1.52756e-12
ENSG00000279393	17.5499	4.00381	1.12575	3.55655	0.000375751	0.00682844
DELEC1	35.7569	4.01204	0.800042	5.01478	5.30946e-07	3.2097e-05
TMEM158	86.9125	4.02309	0.606316	6.6353	3.23836e-11	5.42975e-09
HLA-DPB2	19.967	4.14146	1.12748	3.67319	0.00023954	0.00493241
ENSG00000235979	35.0604	4.19116	0.823647	5.08854	3.60828e-07	2.29857e-05
ENSG00000289078	162.051	4.21694	0.457877	9.20977	3.26822e-20	2.23408e-17
SLC36A2	47.2335	4.24421	0.731602	5.80126	6.58191e-09	6.57193e-07
SOX2	497.39	4.25654	0.449392	9.47178	2.75124e-21	2.30393e-18
ENSG00000254339	53.4409	4.25866	0.752218	5.66147	1.50079e-08	1.34038e-06
ENSG00000232110	21.3419	4.28251	1.05862	4.04538	5.22379e-05	0.00147109
HPAT5	21.2737	4.29547	1.07775	3.98557	6.73178e-05	0.00179916
CKMT1A	90.5137	4.29951	1.53818	2.79519	0.00518685	0.0478639
FAM43B	11.2041	4.32179	1.50969	2.8627	0.00420051	0.0409072
HPGD	190.536	4.34873	1.17899	3.68852	0.000225565	0.004722
FOXD3-AS1	115.306	4.42418	0.611688	7.23273	4.73367e-13	1.05052e-10
ENSG00000289533	35.1836	4.42532	0.862734	5.12942	2.90641e-07	1.92745e-05
CKMT1B	88.2579	4.46613	1.49475	2.98788	0.00280924	0.030631
FGF4	68.8774	4.49893	0.682535	6.59149	4.35432e-11	6.97202e-09
C19orf85	19.6904	4.56319	1.1917	3.82915	0.000128587	0.00303999
POU3F1	13.7713	4.63716	1.43308	3.2358	0.00121304	0.0164575
ENSG00000227077	47.925	4.65351	0.768616	6.05439	1.40948e-09	1.61617e-07
MFAP4	1487.54	4.69355	0.283041	16.5826	9.31096e-62	1.65484e-57
CXCL6	16.0992	4.92722	1.37369	3.58685	0.000334695	0.0062765
CDA	204.017	4.94114	0.473221	10.4415	1.60269e-25	2.58951e-22
SAMSN1	26.5291	5.01154	1.16392	4.30573	1.66435e-05	0.000593986
TNMD	27.9922	5.12919	1.10211	4.65398	3.25588e-06	0.000150695
PPIAP46	420.99	5.14323	0.394533	13.0363	7.61069e-39	4.50883e-35
RN7SL5P	19.8839	5.19206	1.31514	3.94792	7.88317e-05	0.00203349
ZNF736	29.6749	5.22941	1.0824	4.83131	1.35636e-06	6.98744e-05
FOXD3	174.303	5.27046	0.550711	9.57029	1.06611e-21	1.05266e-18
CYP4F22	11.9382	5.49384	1.74556	3.14733	0.00164769	0.0204929
TPTEP1	12.0768	5.50957	1.74774	3.1524	0.00161932	0.020225
ENSG00000235152	12.5542	5.54853	1.76504	3.14357	0.00166903	0.0206571
TUSC1	68.7335	5.62703	1.65237	3.40543	0.000660593	0.010446
TSHR	33.5722	6.00097	1.20875	4.96459	6.88462e-07	4.02501e-05
LINC02247	22.9167	6.44562	1.61287	3.99636	6.43236e-05	0.00173742
ENSG00000258433	17.7668	7.53218	1.68006	4.48329	7.34994e-06	0.0003045

## Sheet: endoderm_DF2-KO_vs_H1_2FC_downD
	baseMean	log2FoldChange	lfcSE	stat	pvalue	padj
ATOH1	23.337	-6.61438	1.62839	-4.0619	4.86742e-05	0.00139305
CLCA1	11.6839	-5.6018	1.75644	-3.1893	0.00142619	0.0185834
PODN	92.0604	-5.59448	0.780562	-7.16725	7.65201e-13	1.63854e-10
GASK1B	124.448	-5.44356	0.648338	-8.39617	4.61282e-17	1.9996e-14
HABP2	16.969	-5.14308	1.41828	-3.62628	0.000287536	0.00562816
RFX6	25.0713	-5.10687	1.09755	-4.65299	3.27153e-06	0.000151026
TRPC5	136.272	-5.04696	0.558121	-9.04277	1.52755e-19	9.69609e-17
SYTL5	185.312	-4.88007	0.532857	-9.15831	5.2718e-20	3.47021e-17
TCIM	124.025	-4.82264	0.620771	-7.76879	7.92372e-15	2.56052e-12
GLYATL1P2	13.0347	-4.75169	1.45074	-3.27535	0.00105532	0.0148977
PAX6	398.607	-4.71448	0.385825	-12.2192	2.45459e-34	8.7251e-31
RPSAP47	55.0221	-4.64197	0.712365	-6.51628	7.20712e-11	1.11384e-08
ENSG00000286058	22.5412	-4.5397	1.08135	-4.19819	2.69055e-05	0.000880648
EPHA3	16.4108	-4.47925	1.27928	-3.50137	0.000462869	0.00803375
A1CF	26.958	-4.46352	0.982953	-4.54093	5.60069e-06	0.000241604
SLC28A2	174.42	-4.38072	0.581014	-7.53978	4.70756e-14	1.26769e-11
APOB	651.077	-4.34534	0.963922	-4.50798	6.54468e-06	0.000275574
ENSG00000288530	18.5916	-4.24531	1.24527	-3.40916	0.000651637	0.0103777
ANKS4B	31.7153	-4.19249	0.872028	-4.80775	1.5264e-06	7.70701e-05
LINC02301	47.7406	-4.12998	0.713983	-5.78442	7.27638e-09	7.14492e-07
PCAT14	2825.52	-4.12283	0.312427	-13.1961	9.23546e-40	8.20709e-36
CCDC80	493.483	-4.0725	0.421322	-9.666	4.20485e-22	4.6708e-19
HNF1A-AS1	47.0686	-3.99061	0.825856	-4.83209	1.35108e-06	6.98045e-05
ENSG00000286006	15.6675	-3.98454	1.2555	-3.17367	0.00150526	0.019396
ENSG00000277223	15.6927	-3.96539	1.25459	-3.16071	0.00157386	0.0198507
OTOGL	364.532	-3.95812	0.410403	-9.64446	5.1882e-22	5.42412e-19
RN7SL39P	34.8659	-3.9542	0.780904	-5.06362	4.11374e-07	2.58352e-05
KLHL14	73.3872	-3.94997	0.673215	-5.86732	4.42883e-09	4.74178e-07
PITX1	30.8602	-3.94907	1.0128	-3.89915	9.65313e-05	0.00240723
RASSF10-DT	19.1121	-3.92681	1.03185	-3.80562	0.000141451	0.00329059
ENSG00000237761	11.111	-3.9011	1.39541	-2.79566	0.00517943	0.0478452
SHOX2	11.0195	-3.86829	1.38661	-2.78975	0.00527486	0.0484165
FOLH1	42.1542	-3.80696	0.718724	-5.29683	1.17828e-07	8.76218e-06
ENSG00000278962	27.8623	-3.77592	0.880583	-4.28798	1.80309e-05	0.000632077
MT-TR	332.255	-3.7394	0.432288	-8.65025	5.13868e-18	2.76757e-15
FOXI2	23.0521	-3.69461	1.01506	-3.63978	0.000272866	0.00540653
LINC02432	55.0072	-3.68314	0.644229	-5.71714	1.08334e-08	1.01338e-06
SLC39A5	25.535	-3.66229	0.911019	-4.01999	5.82006e-05	0.00160621
ECM2	57.2889	-3.64427	0.617002	-5.90642	3.49633e-09	3.78904e-07
LRRK2	62.6531	-3.62428	0.582268	-6.22441	4.8336e-10	6.04983e-08
SLC1A7	30.9017	-3.62084	0.867415	-4.17428	2.98924e-05	0.00094871
ENSG00000228835	21.2881	-3.57757	1.00045	-3.57597	0.000348937	0.00647065
LINC02293	99.8784	-3.57379	0.485179	-7.36593	1.75913e-13	4.22499e-11
NCAPD2P1	45.6957	-3.57203	0.675926	-5.28465	1.25948e-07	9.24986e-06
NOVA1-DT	69.1571	-3.55985	0.568421	-6.2627	3.78374e-10	4.87308e-08
IGFBP3	617.814	-3.54092	0.304747	-11.6192	3.29056e-31	9.74718e-28
RPS26P6	135.084	-3.53346	0.522927	-6.75707	1.40805e-11	2.47776e-09
ONECUT2	580.274	-3.52431	0.325222	-10.8366	2.30814e-27	4.55807e-24
XRCC6P1	43.2316	-3.50774	0.738027	-4.75286	2.00563e-06	9.90167e-05
FGA	37.4764	-3.49021	0.73552	-4.74522	2.08276e-06	0.000101695
REEP1	58.9987	-3.46348	0.708955	-4.88534	1.03253e-06	5.66392e-05
YTHDF2	1348.45	-3.43574	0.276717	-12.4161	2.1376e-35	9.49787e-32
ISL1	52.0909	-3.4086	0.658403	-5.17708	2.25386e-07	1.54068e-05
PCDHB5	135.32	-3.38688	0.448226	-7.55618	4.15068e-14	1.15266e-11
IGFBP5	1077.38	-3.37498	0.408551	-8.26086	1.44627e-16	6.04544e-14
CXXC4	300.064	-3.37314	0.361637	-9.32743	1.08471e-20	8.03274e-18
KCNQ5	205.636	-3.37236	0.37847	-8.91051	5.07984e-19	3.00946e-16
KCNK10	23.9032	-3.37157	0.874694	-3.85457	0.000115935	0.00279581
SV2B	163.74	-3.35961	0.526659	-6.37909	1.78141e-10	2.55331e-08
GREB1L	36.0605	-3.31731	0.75694	-4.38252	1.17314e-05	0.00044743
STYXL2	36.205	-3.31522	0.812081	-4.08237	4.45779e-05	0.00129882
PRELP	112.642	-3.31009	0.45378	-7.29449	2.99797e-13	6.91985e-11
C7	25.2818	-3.28982	0.846257	-3.88749	0.000101286	0.00250371
COL8A1	198.032	-3.25106	0.376563	-8.63352	5.94918e-18	3.02612e-15
CD34	116.046	-3.24857	0.452161	-7.18455	6.74298e-13	1.4615e-10
SLC6A4	163.999	-3.24429	0.464876	-6.97884	2.97624e-12	5.87741e-10
RNF128	19.2733	-3.23914	1.06675	-3.03644	0.00239388	0.027221
MT-TN	1163.35	-3.23884	0.281877	-11.4903	1.47664e-30	3.74919e-27
RASSF10	374.309	-3.2337	0.991394	-3.26177	0.00110717	0.0154456
ZBTB16	112.682	-3.22879	0.533607	-6.05087	1.44064e-09	1.64131e-07
MUC6	55.8465	-3.22331	0.704295	-4.57665	4.7249e-06	0.000209416
ADGRG6	569.083	-3.21022	0.30033	-10.689	1.1463e-26	2.03733e-23
POSTN	28.285	-3.17232	0.807349	-3.92931	8.51905e-05	0.00216608
GREM1	16.2244	-3.16609	1.05282	-3.00724	0.00263635	0.0292666
DPYD	326.705	-3.14467	0.33082	-9.50568	1.98748e-21	1.76617e-18
FMOD	166.114	-3.11944	0.394023	-7.91692	2.43475e-15	8.32169e-13
ENSG00000289437	20.4156	-3.11895	0.945225	-3.29969	0.000967914	0.0139293
HCN1	140.312	-3.11635	0.494536	-6.30156	2.94665e-10	3.90827e-08
LYPD6B	156.599	-3.11247	0.411155	-7.57006	3.73058e-14	1.06941e-11
AMOT	1570.78	-3.09051	0.314138	-9.83805	7.71915e-23	9.79947e-20
SERPINE1	61.6662	-3.07956	0.610349	-5.04557	4.52173e-07	2.80996e-05
MEIS2	84.5353	-3.07038	0.52457	-5.85314	4.82375e-09	5.01359e-07
ANKRD20A1	41.7732	-3.06869	0.669343	-4.58464	4.54775e-06	0.000203083
NPNT	123.504	-3.06612	0.448738	-6.83276	8.32943e-12	1.57488e-09
KCTD16	39.4347	-3.04929	0.730811	-4.17247	3.0131e-05	0.000954578
GATA3	1650.61	-3.03595	0.340058	-8.92774	4.34815e-19	2.66482e-16
ANKRD20A4P	39.3672	-2.98255	0.719742	-4.14392	3.41426e-05	0.00104804
CCK	39.8386	-2.97767	0.676134	-4.40396	1.06293e-05	0.000413378
MT-TH	173.719	-2.96178	0.472268	-6.2714	3.57827e-10	4.64209e-08
EPAS1	63.9532	-2.95133	0.567356	-5.2019	1.97262e-07	1.38575e-05
GATA3-AS1	60.9788	-2.94657	0.589981	-4.99434	5.90382e-07	3.53295e-05
ENSG00000236494	42.804	-2.93341	0.653257	-4.49044	7.10751e-06	0.000297228
KYNU	52.5781	-2.92934	0.588694	-4.97599	6.49138e-07	3.84214e-05
NRCAM	302.908	-2.91384	0.370226	-7.87044	3.53409e-15	1.18512e-12
ENSG00000270157	25.7066	-2.89656	0.802754	-3.60827	0.000308243	0.00593602
MT-TS2	41.5554	-2.89	0.705245	-4.09787	4.16967e-05	0.00123513
CFTR	27.4759	-2.87116	0.804618	-3.56836	0.000359229	0.00659998
DMBX1	241.012	-2.86933	0.468746	-6.12129	9.28195e-10	1.11465e-07
NR2F2	26.7498	-2.82258	0.826771	-3.41398	0.000640211	0.0102176
PCDH17	136.215	-2.81736	0.426262	-6.60945	3.85752e-11	6.34811e-09
FBLN7	69.7099	-2.81292	0.578872	-4.85931	1.17794e-06	6.20774e-05
ENSG00000196656	478.386	-2.81073	0.421943	-6.66139	2.71256e-11	4.6356e-09
ENSG00000274979	70.3245	-2.73737	0.516291	-5.30199	1.14547e-07	8.55398e-06
SPTLC3	23.3459	-2.73054	0.866402	-3.15159	0.00162385	0.0202531
TBX3	1340.72	-2.7264	0.318738	-8.55371	1.19194e-17	5.72551e-15
PRSS23-AS1	151.698	-2.69794	0.398993	-6.76187	1.36223e-11	2.4211e-09
GDF15	43.5974	-2.68683	0.799692	-3.35983	0.000779893	0.011847
PLA1A	45.1964	-2.66753	0.633375	-4.21162	2.53549e-05	0.000836052
GIPC2	47.8197	-2.65322	0.612975	-4.32844	1.50168e-05	0.000549164
ENSG00000249631	18.6978	-2.6427	0.904689	-2.92112	0.00348781	0.0357284
FN1	89977.3	-2.64176	0.297818	-8.87039	7.28881e-19	4.17884e-16
EML5	91.547	-2.64005	0.50347	-5.2437	1.57384e-07	1.11887e-05
GCNT4	110.001	-2.63534	0.439989	-5.98955	2.10427e-09	2.33745e-07
ATP6V0D2	67.6774	-2.63093	0.525646	-5.00513	5.58233e-07	3.35185e-05
MIR205HG	350.942	-2.63003	0.397275	-6.62017	3.58795e-11	5.95968e-09
STAT4	330.161	-2.61133	0.354407	-7.36816	1.72996e-13	4.21186e-11
GPR141	29.8913	-2.608	0.737128	-3.53806	0.000403084	0.00722907
FMO5	669.322	-2.60538	0.360052	-7.23614	4.61645e-13	1.03858e-10
LONRF2	34.7907	-2.59148	0.688633	-3.76323	0.000167735	0.0037832
HAGLR	28.0299	-2.57388	0.787825	-3.26707	0.00108667	0.0152314
ZNF726	27.3199	-2.56429	0.811115	-3.16144	0.00156991	0.0198439
FSHR	40.7211	-2.55578	0.664149	-3.8482	0.000118988	0.00285396
LINC02981	46.6372	-2.55424	0.609775	-4.18882	2.8041e-05	0.000901202
SH3RF2	27.3071	-2.55166	0.791837	-3.22246	0.00127093	0.0170478
ADAM28	162.674	-2.5357	0.402474	-6.30028	2.97103e-10	3.91141e-08
TBXT	22.1231	-2.53321	0.901658	-2.8095	0.0049619	0.0464582
SPOCK3	607.57	-2.53025	0.342144	-7.39526	1.41131e-13	3.58331e-11
SLC16A14	249.572	-2.5152	0.403091	-6.23979	4.38159e-10	5.56243e-08
VCAN	10882.1	-2.50338	0.309457	-8.08959	5.98684e-16	2.21675e-13
ENSG00000278991	23.5368	-2.49711	0.81941	-3.04745	0.00230795	0.0264299
ANKRD20A3P	21.5593	-2.47066	0.855074	-2.88941	0.00385962	0.0383517
ENSG00000237653	21.3309	-2.45683	0.866526	-2.83526	0.00457885	0.0436822
DYNLT5	49.9458	-2.45036	0.587639	-4.16985	3.04805e-05	0.000963933
PDE4D	164.164	-2.44006	0.38427	-6.34984	2.15535e-10	2.96954e-08
CST1	333.07	-2.4271	0.432242	-5.61514	1.96399e-08	1.70273e-06
TAFA2	145.758	-2.42333	0.413489	-5.86069	4.60952e-09	4.87649e-07
PDE11A	23.8622	-2.42012	0.816243	-2.96495	0.00302732	0.0322569
ENSG00000285398	77.3471	-2.41958	0.535819	-4.51566	6.31184e-06	0.000268374
GPRC5D-AS1	26.9262	-2.41608	0.764279	-3.16126	0.00157089	0.0198439
ENSG00000260645	43.045	-2.40409	0.710996	-3.3813	0.000721443	0.0111594
MRPS30-DT	23.5297	-2.40022	0.81732	-2.9367	0.00331727	0.0344984
GRIA3	72.2998	-2.39796	0.511789	-4.68544	2.79353e-06	0.000131696
LRP2	51.4363	-2.39587	0.607336	-3.94489	7.98381e-05	0.00205349
LINC02413	270.517	-2.39236	0.470388	-5.08594	3.65812e-07	2.32199e-05
ANKRD1	395.023	-2.39031	0.471446	-5.07016	3.9749e-07	2.50517e-05
MIR29B2CHG	40.8693	-2.37202	0.648737	-3.65637	0.000255813	0.00517242
SLC4A4	35.9702	-2.36365	0.721392	-3.27652	0.00105095	0.014849
ADAMTS9	371.666	-2.35501	0.384947	-6.11775	9.4906e-10	1.12858e-07
MALAT1	120.539	-2.3421	0.449237	-5.21351	1.85298e-07	1.31207e-05
ENSG00000278254	66.167	-2.32365	0.614287	-3.78268	0.000155148	0.00355434
CFAP91	35.0665	-2.31911	0.674236	-3.43961	0.000582547	0.00957148
FYB2	168.056	-2.31489	0.438819	-5.27526	1.32565e-07	9.57891e-06
PROX1	94.0275	-2.30877	0.525555	-4.39302	1.11787e-05	0.000429113
EXPH5	72.1824	-2.30726	0.643094	-3.58775	0.000333546	0.00627313
FBN2	6348.91	-2.28812	0.390857	-5.8541	4.79598e-09	5.01359e-07
ENSG00000228999	78.2322	-2.28295	0.575941	-3.96386	7.37475e-05	0.00193366
ENSG00000269274	26.3933	-2.27927	0.796319	-2.86226	0.00420629	0.0409132
FRY	1031.29	-2.26518	0.305119	-7.42391	1.13711e-13	2.97204e-11
BMP5	26.0406	-2.25843	0.78843	-2.86447	0.00417706	0.0407767
LOX	587.87	-2.24357	0.304688	-7.36348	1.79177e-13	4.24601e-11
MT-ATP8	1277.29	-2.24216	0.273571	-8.19589	2.48736e-16	9.82395e-14
BNIP3P9	28.3055	-2.24024	0.754653	-2.96857	0.00299187	0.0319943
MYO3B	148.511	-2.23258	0.467347	-4.77714	1.77803e-06	8.82706e-05
PEG10	9502.56	-2.22675	0.299296	-7.43998	1.00704e-13	2.67137e-11
RGS7BP	51.3495	-2.22482	0.645353	-3.44744	0.000565922	0.00933706
TBX18	53.2044	-2.22448	0.64381	-3.45519	0.000549912	0.00910866
MITF	61.6986	-2.22376	0.558658	-3.98054	6.87575e-05	0.00183487
COL9A2	2761.15	-2.2228	0.306421	-7.25407	4.04438e-13	9.21549e-11
HLA-B	1308.21	-2.21183	0.262669	-8.42059	3.7458e-17	1.66435e-14
TFPI	248.191	-2.2075	0.376587	-5.86185	4.57748e-09	4.87159e-07
ENSG00000258525	48.4166	-2.20114	0.598302	-3.67897	0.000234175	0.00485081
OR7E12P	133.433	-2.19088	0.403767	-5.42611	5.75955e-08	4.59033e-06
DOK6	90.0355	-2.1809	0.465667	-4.6834	2.8216e-06	0.000132317
ENPP2	864.68	-2.15484	0.28558	-7.54548	4.50618e-14	1.23213e-11
ENSG00000280339	131.408	-2.15155	0.473634	-4.54265	5.55514e-06	0.000240223
MT-ND4L	16048.9	-2.1454	0.248502	-8.63333	5.95928e-18	3.02612e-15
LMNTD1	279.559	-2.13712	0.374977	-5.69932	1.20285e-08	1.10197e-06
CSMD3	152.338	-2.13369	0.389359	-5.48	4.25319e-08	3.42045e-06
ST3GAL1	916.775	-2.13327	0.339132	-6.29037	3.16706e-10	4.13884e-08
CCT8P1	120.695	-2.13289	0.44192	-4.82641	1.39016e-06	7.12027e-05
ASAP2	259.297	-2.13275	0.34871	-6.11612	9.58841e-10	1.12858e-07
ENSG00000286024	46.7284	-2.13147	0.58721	-3.62982	0.000283619	0.00557115
ENSG00000260072	61.8222	-2.13075	0.542649	-3.92657	8.61667e-05	0.00218154
C5	2602.51	-2.12455	0.27876	-7.62145	2.50834e-14	7.30831e-12
MT-TP	542.724	-2.12114	0.410868	-5.16257	2.43581e-07	1.64607e-05
RPS23	1830.57	-2.11468	0.275503	-7.67569	1.64531e-14	4.87368e-12
SMAD9	197.449	-2.10399	0.412654	-5.09869	3.42013e-07	2.21847e-05
FOXP2	391.29	-2.10089	0.305982	-6.86604	6.60068e-12	1.26144e-09
SLC7A2	1208.45	-2.10071	0.36961	-5.6836	1.31886e-08	1.19592e-06
CNKSR2	147.548	-2.09974	0.506853	-4.14269	3.43256e-05	0.00104908
C3orf70	183.422	-2.09221	0.366383	-5.71045	1.12677e-08	1.04039e-06
KIF25	44.2028	-2.08839	0.613879	-3.40195	0.000669065	0.0105513
APOA1	801.379	-2.07719	0.305128	-6.80759	9.92483e-12	1.85678e-09
ZBTB47-AS1	146.927	-2.07476	0.392574	-5.285	1.25703e-07	9.24986e-06
SLC27A2	73.0373	-2.06911	0.496313	-4.16896	3.05987e-05	0.000965953
CD163	118.536	-2.06777	0.426793	-4.8449	1.26676e-06	6.58309e-05
PTPN13	9004.29	-2.06371	0.320049	-6.4481	1.13258e-10	1.67745e-08
LIPI	27.8597	-2.06163	0.736476	-2.79932	0.00512102	0.0474041
TMEM100	57.6702	-2.05732	0.73935	-2.78261	0.00539237	0.0489722
LINC02593	282.303	-2.0572	0.36506	-5.63522	1.74834e-08	1.53828e-06
FREM2	2376.26	-2.05626	0.28436	-7.23119	4.78774e-13	1.05052e-10
DMRTA2	76.5429	-2.05614	0.486222	-4.2288	2.34937e-05	0.000787836
LRRTM1	210.947	-2.0499	0.36657	-5.59212	2.2431e-08	1.91667e-06
LINC01152	33.6689	-2.04659	0.713165	-2.86972	0.00410835	0.0402523
SERPINF2	37.5047	-2.04532	0.700435	-2.92006	0.00349959	0.0357666
ENSG00000282798	32.4094	-2.04048	0.693483	-2.94236	0.00325718	0.0339986
AQP4	184.932	-2.03917	0.412621	-4.942	7.73236e-07	4.45853e-05
LYPD6	196.413	-2.03205	0.395695	-5.13539	2.81555e-07	1.87419e-05
PRTG	2062.56	-2.01821	0.319809	-6.31065	2.77858e-10	3.74119e-08
TRPA1	3238.5	-2.01373	0.272867	-7.37988	1.58432e-13	3.91084e-11
TCP11X1	51.9137	-2.01286	0.605802	-3.32263	0.000891732	0.013109
OXTR	735.522	-2.01174	0.322059	-6.2465	4.1975e-10	5.36707e-08
LINC00624	71.8113	-2.00502	0.492543	-4.07075	4.68628e-05	0.0013543
SPATA18	59.164	-1.99995	0.561945	-3.55898	0.000372292	0.00679338
ENSG00000253854	60.6046	-1.9883	0.559578	-3.55321	0.000380566	0.00689481
RGS5	955.158	-1.98761	0.278342	-7.1409	9.27213e-13	1.93875e-10
NME8	71.3235	-1.98695	0.504274	-3.94022	8.1407e-05	0.00208479
LAMB3	79.7751	-1.98682	0.503601	-3.94522	7.97261e-05	0.00205349
ZFHX3	150.76	-1.97508	0.390852	-5.05326	4.34324e-07	2.70851e-05
BMPER	1208.99	-1.97463	0.328171	-6.01707	1.776e-09	1.99778e-07
GRIN2B	41.5627	-1.97073	0.620551	-3.17578	0.00149436	0.0193018
VTN	79.5301	-1.96542	0.482273	-4.07532	4.59508e-05	0.00133663
CNTN5	49.4105	-1.95928	0.572277	-3.42365	0.000617863	0.00999207
NEDD4	262.173	-1.95651	0.342646	-5.71	1.12978e-08	1.04039e-06
ENSG00000289419	45.3034	-1.94917	0.655655	-2.97285	0.00295045	0.0317232
ZNF681	276.17	-1.94804	0.344983	-5.64679	1.63472e-08	1.4527e-06
HNF4G	31.6559	-1.93457	0.688986	-2.80786	0.00498723	0.046627
COCH	500.076	-1.92999	0.292325	-6.6022	4.05108e-11	6.60549e-09
ENSG00000259668	34.7614	-1.92635	0.673459	-2.86038	0.00423136	0.0410726
UNC93A	41.8699	-1.92589	0.640555	-3.00659	0.00264197	0.0293107
HSPD1P11	197.381	-1.92209	0.419896	-4.57754	4.70465e-06	0.000209039
SEZ6L	473.293	-1.91881	0.322361	-5.95236	2.64303e-09	2.89966e-07
LINC02615	36.8889	-1.9162	0.652936	-2.93475	0.00333817	0.034638
ADAMTS12	3968.15	-1.91589	0.318744	-6.01075	1.84666e-09	2.06419e-07
LINC01515	152.222	-1.9122	0.396818	-4.81883	1.44405e-06	7.35388e-05
LINC02575	405.251	-1.91193	0.357392	-5.34965	8.81223e-08	6.83929e-06
GAD1	57.0884	-1.90399	0.573266	-3.32131	0.000895956	0.0131385
RARB	434.893	-1.90352	0.332443	-5.72585	1.02917e-08	9.78154e-07
GUCY1B1	66.8762	-1.90178	0.566168	-3.35905	0.000782118	0.0118707
GATA5	52.9256	-1.89332	0.636856	-2.97291	0.00294987	0.0317232
PTPRT	149.564	-1.89195	0.439253	-4.30719	1.6534e-05	0.000593537
EFR3B	476.496	-1.88028	0.337116	-5.57754	2.43949e-08	2.02995e-06
KIF12	152.009	-1.87158	0.385076	-4.86028	1.17218e-06	6.20268e-05
ENPEP	201.82	-1.86507	0.383742	-4.86021	1.17262e-06	6.20268e-05
ENSG00000229491	67.5344	-1.86217	0.542192	-3.43453	0.000593593	0.00967884
MTSS1	439.588	-1.86001	0.305238	-6.09365	1.10363e-09	1.27369e-07
ITPR1	74.4057	-1.84854	0.494268	-3.73996	0.000184047	0.00402841
ENSG00000287312	58.7033	-1.84648	0.555821	-3.32207	0.000893518	0.0131135
RGS8	1220.07	-1.84398	0.325436	-5.66619	1.46004e-08	1.31057e-06
HSPA4L	99.7528	-1.84107	0.461486	-3.98943	6.62334e-05	0.00177551
FOXA1	372.435	-1.83833	0.354015	-5.19279	2.07167e-07	1.43827e-05
RPSAP54	73.1637	-1.83797	0.491164	-3.74207	0.00018251	0.00400958
DDX58	41.9414	-1.83126	0.616037	-2.97264	0.00295248	0.0317258
SLC44A5	278.528	-1.8285	0.346134	-5.28262	1.27348e-07	9.31423e-06
LRRC7	88.304	-1.81874	0.47067	-3.86415	0.000111476	0.00271778
ZNF713	199.392	-1.80498	0.3524	-5.12196	3.02371e-07	1.99038e-05
ENSG00000233967	107.436	-1.80463	0.441506	-4.08744	4.36153e-05	0.00127706
STC1	8630.86	-1.80347	0.303644	-5.93945	2.85987e-09	3.11831e-07
GBP4	84.4195	-1.80014	0.489629	-3.67655	0.00023641	0.00487439
SLC7A7	231.619	-1.79783	0.385767	-4.66041	3.15583e-06	0.000146445
ARHGAP24	576.48	-1.79435	0.31993	-5.60859	2.03982e-08	1.75139e-06
ENSG00000282381	50.5943	-1.78997	0.59484	-3.00916	0.00261969	0.0291363
RBM46	44.7607	-1.78387	0.592761	-3.00942	0.00261746	0.0291297
SPAG6	42.7471	-1.78324	0.600015	-2.97199	0.00295877	0.031762
CDKN2B	150.439	-1.78086	0.40538	-4.39305	1.1177e-05	0.000429113
FZD4	3278.79	-1.77697	0.290096	-6.12543	9.04374e-10	1.09343e-07
HAS2	13213.2	-1.77483	0.261838	-6.77835	1.21552e-11	2.22717e-09
ITGA2	139.817	-1.77312	0.410217	-4.32238	1.54355e-05	0.000559867
WHAMMP1	63.5025	-1.76308	0.550419	-3.20317	0.00135926	0.0178817
SGK2	58.1625	-1.75541	0.56591	-3.10192	0.00192268	0.0229959
ATP11C	2892.95	-1.7551	0.258538	-6.78857	1.13253e-11	2.09671e-09
KCNJ3	253.844	-1.7533	0.343833	-5.09928	3.40953e-07	2.21847e-05
ZKSCAN8P1	52.3573	-1.75253	0.571224	-3.06802	0.00215481	0.0250474
IHH	196.103	-1.75223	0.379543	-4.61669	3.89913e-06	0.000177236
EGFLAM	166.473	-1.74629	0.405474	-4.30679	1.65641e-05	0.000593537
CLDN1	914.354	-1.73331	0.328574	-5.27524	1.32584e-07	9.57891e-06
MIR17HG	118.143	-1.72907	0.430054	-4.02058	5.80553e-05	0.00160621
GSTA2	40.4446	-1.72685	0.613695	-2.81385	0.0048952	0.0460817
DISP3	191.162	-1.72448	0.409029	-4.21604	2.48627e-05	0.000822877
TOGARAM2	145.885	-1.72282	0.445594	-3.86635	0.000110475	0.00269708
LGR5	2369.69	-1.71861	0.327364	-5.24984	1.52235e-07	1.091e-05
PLD1	198.887	-1.71448	0.403364	-4.25044	2.13352e-05	0.000729211
PGF	102.876	-1.70743	0.467787	-3.65001	0.000262229	0.00528412
LINC02754	83.498	-1.70093	0.497803	-3.41688	0.000633443	0.0101635
UQCRHL	139.239	-1.69456	0.429918	-3.94158	8.09451e-05	0.00207895
ENSG00000230699	154.485	-1.68862	0.419122	-4.02895	5.60272e-05	0.00156077
ENSG00000235609	48.4227	-1.68787	0.595528	-2.83424	0.00459353	0.0437987
PROS1	1238.39	-1.68369	0.292024	-5.76557	8.1384e-09	7.91421e-07
CELF4	173.761	-1.68025	0.411234	-4.08586	4.39139e-05	0.00128369
PLCXD3	4684.21	-1.68024	0.272346	-6.16952	6.84983e-10	8.39601e-08
NRG1	1291.74	-1.67154	0.308879	-5.41162	6.2456e-08	4.93347e-06
NEK2	1186.72	-1.67009	0.300367	-5.56018	2.69504e-08	2.22786e-06
EPHA6	76.3782	-1.66791	0.478409	-3.48637	0.000489626	0.0083783
ESYT3	167.247	-1.66697	0.412447	-4.04167	5.3073e-05	0.00149015
CNTNAP1	427.505	-1.6613	0.341031	-4.87139	1.10818e-06	5.98653e-05
GRPR	2060.09	-1.66099	0.260837	-6.36792	1.91608e-10	2.70274e-08
ADD3	5168.81	-1.66049	0.247274	-6.71517	1.87841e-11	3.27304e-09
LAMB1	5389.77	-1.65931	0.268141	-6.1882	6.08538e-10	7.51079e-08
KIAA1549L	134.564	-1.65806	0.458468	-3.61652	0.00029859	0.00580363
DPY19L2P1	49.3933	-1.65506	0.587088	-2.81911	0.00481573	0.0454782
LAMA1	6926.65	-1.64783	0.334804	-4.92179	8.57566e-07	4.8851e-05
LINGO2	143.159	-1.64368	0.474689	-3.46264	0.0005349	0.00894334
ENSG00000289443	66.9676	-1.63844	0.519986	-3.15094	0.00162745	0.0202696
LINC02805	60.9252	-1.6381	0.517537	-3.16518	0.00154987	0.0196756
RADX	66.4255	-1.63691	0.520598	-3.14428	0.00166494	0.0206547
ENSG00000265194	54.1178	-1.63579	0.542772	-3.01378	0.00258017	0.0288212
LGR4	3938.59	-1.63435	0.248071	-6.58823	4.45094e-11	7.06309e-09
PRKAB2	3786.34	-1.63352	0.283886	-5.75416	8.70759e-09	8.36184e-07
NPL	200.948	-1.62663	0.387779	-4.19473	2.73202e-05	0.000885405
SERPINI1	294.781	-1.62654	0.364578	-4.46144	8.141e-06	0.000331858
CAPS2	55.0353	-1.60969	0.543679	-2.96074	0.00306896	0.0325445
DGKK	83.509	-1.6088	0.509607	-3.15693	0.00159437	0.0199614
ZNF285	68.2813	-1.60141	0.507031	-3.15841	0.00158631	0.0199089
LINC02718	190.462	-1.59974	0.403391	-3.96572	7.3174e-05	0.00192956
FAM111A	370.117	-1.59526	0.327074	-4.87735	1.07521e-06	5.8457e-05
RNF152	3134.06	-1.59431	0.274186	-5.8147	6.0743e-09	6.134e-07
GALNT16	155.411	-1.58969	0.377236	-4.21404	2.50841e-05	0.000828661
FBLN2	2869.42	-1.58798	0.385327	-4.12111	3.77045e-05	0.0011358
SLC2A14	420.055	-1.57549	0.298506	-5.27791	1.30667e-07	9.51779e-06
GRB14	188.823	-1.57516	0.355815	-4.42689	9.55993e-06	0.000380109
TLCD4	554.27	-1.57082	0.295326	-5.31893	1.04377e-07	7.92773e-06
ZFHX3-AS1	153.847	-1.56775	0.376576	-4.16318	3.13851e-05	0.000982165
COL4A3	100.968	-1.55675	0.44318	-3.51267	0.000443628	0.00778342
S100A10	3070.41	-1.55494	0.382181	-4.0686	4.72963e-05	0.0013624
ASIC1	157.47	-1.55045	0.396633	-3.90902	9.26706e-05	0.00232304
SEMA6A-AS1	94.1648	-1.54366	0.464433	-3.32375	0.000888168	0.0130674
DNAJC22	97.4896	-1.54163	0.456429	-3.37759	0.000731227	0.0112716
ALPK2	84.9733	-1.53996	0.500325	-3.07792	0.00208448	0.0244862
WDR72	519.651	-1.5391	0.290049	-5.30636	1.11839e-07	8.38696e-06
SLX4IP	247.51	-1.53839	0.366769	-4.19445	2.73535e-05	0.000885405
MCOLN3	168.283	-1.53541	0.408681	-3.75698	0.000171978	0.00385444
DYNLT3	160.421	-1.5328	0.408787	-3.74962	0.000177103	0.00391498
CHST9	1458.83	-1.52863	0.279406	-5.47099	4.4754e-08	3.58294e-06
SLC16A7	202.098	-1.52474	0.379065	-4.02238	5.7614e-05	0.00159746
VIL1	1272.91	-1.52338	0.331393	-4.5969	4.28821e-06	0.000192948
EFCAB13	85.3252	-1.5205	0.493304	-3.08228	0.00205418	0.0242102
SLCO5A1	68.7882	-1.51762	0.498934	-3.04172	0.00235228	0.0268409
PLEKHH2	236.396	-1.5158	0.365593	-4.14613	3.38135e-05	0.00104002
RASSF6	126.035	-1.51502	0.437197	-3.46531	0.000529628	0.00888027
ELK4	1196.2	-1.5147	0.297314	-5.09461	3.4946e-07	2.25853e-05
PAQR5	1486.83	-1.51424	0.296271	-5.11099	3.20475e-07	2.10177e-05
DGKH	392.399	-1.51112	0.305801	-4.94152	7.75157e-07	4.45853e-05
FADS6	91.3524	-1.50561	0.502586	-2.99572	0.00273794	0.0299639
WDR17	100.268	-1.50418	0.432818	-3.47531	0.000510256	0.00865341
UNC5C	132.189	-1.50262	0.413614	-3.6329	0.000280251	0.00552207
ARHGAP8	104.529	-1.50221	0.471649	-3.18501	0.00144747	0.0188192
RASEF	66.5332	-1.49816	0.506717	-2.9566	0.00311052	0.032848
MTMR11	97.0078	-1.49499	0.436077	-3.42828	0.000607419	0.00985006
PLEKHA6	519.101	-1.49086	0.426229	-3.4978	0.000469121	0.0081027
ZDHHC14	64.2838	-1.48677	0.517858	-2.871	0.0040917	0.0401422
SEC61G	645.154	-1.48635	0.438081	-3.39286	0.000691662	0.0108022
DLK1	1594.77	-1.4797	0.290709	-5.08998	3.58108e-07	2.29395e-05
PCDHB16	78.087	-1.47833	0.476877	-3.10002	0.00193508	0.0230975
AHNAK	6487.08	-1.47818	0.327936	-4.50753	6.5587e-06	0.000275574
ID4	434.868	-1.47801	0.408465	-3.61844	0.000296386	0.00576962
MAF	82.6445	-1.47798	0.460177	-3.21176	0.00131923	0.0175105
ENSG00000289353	80.5656	-1.4777	0.487206	-3.033	0.00242136	0.0274282
ITGB8	399.945	-1.47608	0.30163	-4.89367	9.89738e-07	5.46292e-05
CYP27C1	171.13	-1.47554	0.377564	-3.90805	9.30437e-05	0.00232911
MT-TG	121.671	-1.47417	0.439401	-3.35495	0.000793781	0.0120067
ZNF841	401.802	-1.46493	0.300357	-4.87729	1.07553e-06	5.8457e-05
ADAMTS3	278.193	-1.46268	0.345126	-4.23809	2.25429e-05	0.000760256
YPEL2	1106.54	-1.46186	0.29433	-4.96674	6.8088e-07	3.99382e-05
E2F2	200.393	-1.4611	0.402726	-3.62803	0.00028559	0.00559624
PIGF	236.952	-1.45996	0.34131	-4.27751	1.88998e-05	0.000659934
ENSG00000277639	118.99	-1.45883	0.410257	-3.55589	0.000376709	0.00683886
SNTB1	545.896	-1.4587	0.303808	-4.8014	1.57563e-06	7.90786e-05
ERBB4	20368.3	-1.45415	0.310477	-4.68362	2.81851e-06	0.000132317
SEMA3E	11261.6	-1.45328	0.292034	-4.9764	6.47773e-07	3.84214e-05
ZNF695	98.2955	-1.44923	0.470462	-3.08044	0.00206695	0.0243285
ZBTB37	1012.36	-1.44911	0.270946	-5.34835	8.87587e-08	6.85873e-06
POLQ	521.027	-1.44909	0.320298	-4.52419	6.06283e-06	0.00025965
VCAM1	223.746	-1.44	0.47075	-3.05895	0.00222111	0.0256503
KNL1	1054.74	-1.43972	0.2744	-5.2468	1.54766e-07	1.10468e-05
NXF2	96.8967	-1.43748	0.511614	-2.80969	0.00495891	0.0464582
PRDM16	86.5926	-1.43716	0.466332	-3.08183	0.0020573	0.0242309
CEP126	121.85	-1.43639	0.410648	-3.49788	0.00046898	0.0081027
TTN	4807.55	-1.43503	0.314867	-4.55758	5.17474e-06	0.000225972
SOAT1	1122.48	-1.43106	0.268663	-5.32658	1.00078e-07	7.66676e-06
NFIB	146.599	-1.42988	0.412285	-3.46819	0.000523969	0.00881031
ENSG00000269825	188.63	-1.42918	0.431375	-3.31309	0.000922717	0.0134312
FRAS1	4856.24	-1.42836	0.310885	-4.59449	4.33814e-06	0.000194701
PBK	118.134	-1.42823	0.439781	-3.24759	0.00116386	0.0159609
ENSG00000279039	202.877	-1.42797	0.376934	-3.78839	0.000151627	0.00349528
ID2-AS1	151.589	-1.42612	0.399469	-3.57003	0.000356944	0.00657406
FRRS1	437.325	-1.42422	0.342651	-4.15647	3.23206e-05	0.00100601
NHS	190.063	-1.42329	0.362453	-3.92682	8.60771e-05	0.00218154
ECHDC2	963.088	-1.42227	0.267147	-5.32393	1.01547e-07	7.74591e-06
DENND2C	1054.33	-1.41647	0.288857	-4.90371	9.40452e-07	5.24901e-05
TMEM144	304.515	-1.41507	0.336642	-4.20347	2.6285e-05	0.000861926
MYOF	1861.87	-1.41432	0.315208	-4.48694	7.22537e-06	0.000300235
CEP152	340.543	-1.41431	0.339443	-4.16656	3.09231e-05	0.000972735
COL11A1	472.844	-1.41215	0.306876	-4.60171	4.19032e-06	0.000189022
PRKAA2	694.916	-1.41108	0.277067	-5.09292	3.52588e-07	2.27049e-05
SGO2	831.236	-1.40975	0.276987	-5.0896	3.58813e-07	2.29395e-05
GPR151	224.703	-1.40973	0.367263	-3.83848	0.000123799	0.00294943
MPZL3	102.655	-1.4023	0.431843	-3.24726	0.00116523	0.0159674
KLHL8	235.045	-1.40044	0.339793	-4.12145	3.76497e-05	0.0011358
RASGEF1B	233.701	-1.39878	0.414654	-3.37336	0.000742571	0.0113773
FRA10AC1	607.386	-1.39813	0.328324	-4.25839	2.05901e-05	0.000707829
RIPOR2	97.6384	-1.39641	0.478272	-2.9197	0.00350366	0.0357876
RNASEL	78.5042	-1.39618	0.471967	-2.95821	0.00309431	0.0327425
CD47	222.775	-1.39501	0.378401	-3.68659	0.000227277	0.00475223
ZNF441	99.8938	-1.39447	0.500367	-2.78689	0.00532165	0.0486032
MT-ND3	6773.44	-1.39209	0.245188	-5.67766	1.36554e-08	1.23196e-06
LIMD1-AS1	103.797	-1.3904	0.493464	-2.81763	0.00483796	0.0456396
ZNF724	193.715	-1.3879	0.369821	-3.75289	0.000174804	0.00388836
ZNF582	103.627	-1.38633	0.424153	-3.26846	0.00108136	0.0151809
PVRIG	128.069	-1.38365	0.412709	-3.35261	0.000800533	0.0120883
DMXL2	949.865	-1.38336	0.270796	-5.1085	3.24726e-07	2.12182e-05
CFAP43	67.6444	-1.37982	0.494893	-2.78812	0.00530144	0.0485432
SAMD11	886.366	-1.37777	0.42281	-3.2586	0.00111964	0.0155163
ACP3	232.266	-1.37715	0.339285	-4.05896	4.92911e-05	0.00140618
GPRASP1	187.469	-1.37363	0.35732	-3.84426	0.000120917	0.0028963
ZNF829	89.5498	-1.3727	0.465197	-2.9508	0.00316952	0.0333324
FRRS1L	89.6604	-1.37106	0.47717	-2.87331	0.00406195	0.0399957
HSPH1	2135.53	-1.3696	0.274328	-4.99256	5.9585e-07	3.55371e-05
SORL1	1842.71	-1.36449	0.335832	-4.06302	4.84418e-05	0.00139088
ACTA1	130.294	-1.36436	0.40466	-3.37161	0.000747307	0.0114311
SPOCK2	150.399	-1.36289	0.379775	-3.58867	0.000332372	0.00625793
FRK	106.533	-1.3626	0.452424	-3.01177	0.00259727	0.0289413
ALG10	168.062	-1.36227	0.369698	-3.6848	0.000228879	0.0047689
PUS10	119.276	-1.36153	0.435914	-3.12339	0.00178781	0.0217845
CPVL	688.804	-1.35809	0.27927	-4.86299	1.15626e-06	6.17123e-05
LINC02211	108.721	-1.35543	0.423323	-3.20187	0.00136537	0.0179305
CROT	172.323	-1.35507	0.404652	-3.34874	0.000811795	0.0122168
ATP12A	298.517	-1.35431	0.329137	-4.11474	3.87623e-05	0.00116372
ZNF354C	214.32	-1.35052	0.350056	-3.85801	0.000114312	0.00276794
CCDC34	671.432	-1.3493	0.284063	-4.75002	2.03394e-06	9.98596e-05
SIPA1L2	1675.61	-1.34651	0.261809	-5.14309	2.70262e-07	1.81259e-05
ATP6AP1L	93.3209	-1.34617	0.441881	-3.04644	0.00231566	0.0265012
KIAA0895	404.774	-1.34364	0.304914	-4.40663	1.04989e-05	0.000410103
ZNF573	73.9014	-1.34172	0.476968	-2.81302	0.00490787	0.0461522
TTC6	74.6988	-1.34159	0.483121	-2.77693	0.00548754	0.0495077
DDIT4L	205.819	-1.34088	0.371382	-3.6105	0.000305605	0.00589741
ZFYVE16	1378.56	-1.33987	0.27489	-4.8742	1.09251e-06	5.91985e-05
CRISPLD2	143.741	-1.33833	0.398632	-3.35731	0.000787037	0.0119352
CASP7	262.138	-1.33823	0.417825	-3.20286	0.00136072	0.0178876
MAP6	117.668	-1.33801	0.416146	-3.21524	0.00130338	0.017378
TXNDC16	701.772	-1.33754	0.278539	-4.80199	1.57096e-06	7.90786e-05
ENSG00000268119	418.984	-1.33675	0.303255	-4.408	1.04328e-05	0.00040842
ZNF611	956.948	-1.33635	0.301689	-4.42957	9.44201e-06	0.000379585
HK2	1410.1	-1.33504	0.282633	-4.72356	2.31756e-06	0.000111626
GPCPD1	698.907	-1.33468	0.306135	-4.35976	1.30204e-05	0.000487182
CEP128	210.806	-1.33213	0.377713	-3.52682	0.000420581	0.00748152
PMP22	80.0033	-1.32967	0.478069	-2.78134	0.00541346	0.0491135
ZNF506	390.23	-1.3293	0.309314	-4.29757	1.72681e-05	0.000612588
FAM111B	320.838	-1.32871	0.34581	-3.84233	0.000121874	0.00291137
IQGAP3	959.789	-1.32045	0.319549	-4.13222	3.59269e-05	0.0010915
GOLIM4	750.348	-1.31679	0.320131	-4.11327	3.90094e-05	0.00116916
ENPP7P8	107.635	-1.31407	0.433693	-3.02996	0.00244585	0.0276061
ZNF846	171.195	-1.31276	0.363011	-3.61632	0.00029882	0.00580363
ATAD2	987.394	-1.31254	0.26655	-4.92418	8.47161e-07	4.84135e-05
TFCP2L1	150.225	-1.31227	0.440982	-2.97578	0.00292242	0.0315144
REV3L	922.153	-1.31084	0.27366	-4.79004	1.66748e-06	8.30142e-05
PLPP3	544.657	-1.31052	0.379994	-3.4488	0.000563082	0.00930079
ADM	240.533	-1.30981	0.365438	-3.58421	0.000338094	0.00632521
ZNF385B	216.78	-1.30841	0.353724	-3.69896	0.000216484	0.00456414
CAPN13	316.549	-1.30629	0.31979	-4.08485	4.41053e-05	0.00128716
TNR	191.363	-1.30585	0.458428	-2.84853	0.00439212	0.0422638
LEPR	359.096	-1.30163	0.338701	-3.84302	0.000121531	0.00290711
SCD5	157.042	-1.30009	0.422618	-3.07628	0.00209601	0.0245805
PURPL	498.035	-1.29999	0.297302	-4.37264	1.22751e-05	0.000464183
DPY19L1	1935.81	-1.29724	0.255352	-5.08021	3.77008e-07	2.38454e-05
NRXN3	462.49	-1.29323	0.300337	-4.30595	1.66272e-05	0.000593986
HNRNPH3	2539.27	-1.29098	0.272632	-4.73523	2.18805e-06	0.000106252
ENPP4	250.275	-1.28995	0.3344	-3.8575	0.000114553	0.00277001
PROM1	667.403	-1.28843	0.376637	-3.42088	0.000624195	0.0100577
ZNF826P	2128.37	-1.2829	0.271214	-4.73023	2.24265e-06	0.000108606
CLIP4	415.315	-1.28234	0.40895	-3.13568	0.00171454	0.0210885
EGR1	664.379	-1.27484	0.278331	-4.5803	4.64303e-06	0.000206818
LINC00685	300.582	-1.27408	0.363243	-3.50753	0.000452293	0.00791202
MX2	178.284	-1.26755	0.391454	-3.23806	0.00120347	0.0163527
TMEM38B	743.099	-1.26371	0.295891	-4.27087	1.94712e-05	0.000671964
ARHGAP26	1227.42	-1.26169	0.266099	-4.74144	2.12205e-06	0.000103329
ANLN	2412.27	-1.26162	0.27321	-4.61775	3.87924e-06	0.000177236
ENSG00000267383	566.499	-1.26112	0.297087	-4.24494	2.18649e-05	0.000744455
KIF27	352.346	-1.26044	0.345904	-3.6439	0.000268534	0.00535651
REL	197.937	-1.25981	0.377603	-3.33635	0.000848873	0.012648
ZNF702P	465.208	-1.25683	0.328233	-3.82907	0.000128626	0.00303999
MEGF9	278.702	-1.25047	0.336503	-3.71608	0.000202334	0.00432222
RASA2	867.211	-1.24993	0.301474	-4.14607	3.38228e-05	0.00104002
ZNF528	153.513	-1.24983	0.377623	-3.30974	0.000933828	0.0135596
MGAT5	1472.87	-1.24613	0.352019	-3.53994	0.000400218	0.00719219
SERINC5	4011.56	-1.24509	0.264887	-4.70045	2.59594e-06	0.000123693
LPGAT1	1690.06	-1.24504	0.262067	-4.75084	2.02569e-06	9.973e-05
MXI1	839.41	-1.24311	0.273311	-4.54833	5.40726e-06	0.000235547
KLF12	590.585	-1.24213	0.302863	-4.10129	4.10862e-05	0.00122111
MT-TC	1136.19	-1.2405	0.314819	-3.94035	8.13618e-05	0.00208479
ZFP69B	120.221	-1.2403	0.43027	-2.88262	0.00394386	0.0390953
CGN	1476.49	-1.23631	0.319032	-3.87518	0.000106545	0.00262275
CEP162	762.976	-1.2362	0.289587	-4.26883	1.96501e-05	0.000676823
TMEM68	529.623	-1.23363	0.330549	-3.73205	0.000189929	0.00411659
STAT1	2782.59	-1.23317	0.253477	-4.86501	1.14453e-06	6.12702e-05
CEP290	1015.98	-1.23174	0.286758	-4.29542	1.74366e-05	0.000617331
SKA1	649.876	-1.23063	0.278578	-4.41756	9.98223e-06	0.000394254
WLS	1607.4	-1.23039	0.293923	-4.18611	2.83773e-05	0.000908739
ERV3-1	536.347	-1.23013	0.286598	-4.29217	1.76937e-05	0.000623948
SMC4	1953.23	-1.22429	0.265791	-4.6062	4.10096e-06	0.000185934
ZBBX	115.346	-1.22231	0.419165	-2.91607	0.00354468	0.0361029
PPM1H	1752.09	-1.22092	0.305798	-3.99258	6.5358e-05	0.00176268
KHDRBS2	305.186	-1.21699	0.317866	-3.82863	0.000128861	0.00304043
PAPLN	314.878	-1.21609	0.330731	-3.67699	0.000236002	0.00487161
TRANK1	507.926	-1.21563	0.32323	-3.76088	0.000169314	0.00380432
POLH	278.381	-1.21352	0.323196	-3.75474	0.000173523	0.00386953
ZNF701	265.364	-1.21349	0.337114	-3.59964	0.000318655	0.00607927
HHAT	234.215	-1.21253	0.358869	-3.37875	0.000728153	0.0112535
SYT10	186.77	-1.21221	0.417598	-2.90281	0.0036983	0.0372619
CENPE	1278.41	-1.21143	0.28459	-4.25677	2.07401e-05	0.000711611
ADAMTS19	797.125	-1.21075	0.277065	-4.36992	1.24291e-05	0.000466497
GLUD2	160.318	-1.20958	0.38801	-3.1174	0.00182454	0.0220988
F3	402.153	-1.20929	0.33891	-3.56818	0.000359465	0.00659998
GNG5	189.533	-1.20923	0.422707	-2.86069	0.00422724	0.041055
STON2	648.844	-1.20863	0.331236	-3.64886	0.000263409	0.0052959
RNF169	668.632	-1.20826	0.281389	-4.29392	1.75543e-05	0.000620265
AFF2	206.384	-1.20493	0.380798	-3.16422	0.00155499	0.0197265
ENSG00000279483	1670.07	-1.20448	0.260395	-4.62559	3.73528e-06	0.000171101
CNTN1	408.651	-1.20443	0.344678	-3.49437	0.000475189	0.00818365
CEP55	1187.96	-1.20249	0.273809	-4.39173	1.12454e-05	0.000430742
BTBD8	224.97	-1.20244	0.404904	-2.96971	0.00298086	0.0319342
WDR31	323.771	-1.20187	0.410064	-2.93093	0.00337945	0.0349813
SVIP	270.717	-1.20159	0.347544	-3.45738	0.000545458	0.0090433
NAALAD2	170.588	-1.19628	0.365519	-3.27282	0.00106482	0.0149961
TSPEAR-AS1	289.985	-1.19628	0.32529	-3.67756	0.000235474	0.00486636
MKLN1	1473.39	-1.19477	0.261676	-4.56583	4.97526e-06	0.000218754
KC6	276.302	-1.19263	0.403448	-2.95609	0.00311562	0.0328629
PDZK1	875.622	-1.19228	0.312449	-3.81591	0.000135684	0.00317521
KLHL3	312.558	-1.19136	0.329617	-3.61439	0.000301055	0.00582226
CRABP2	3342.75	-1.19006	0.332808	-3.57581	0.000349145	0.00647065
MKI67	4951.09	-1.18559	0.358768	-3.30461	0.000951075	0.0137487
CNOT6L	755.131	-1.18226	0.278631	-4.2431	2.20448e-05	0.000747715
GIPR	172.126	-1.18182	0.4064	-2.90801	0.00363731	0.0367934
NCEH1	191.609	-1.18175	0.388548	-3.04145	0.00235441	0.0268409
ZMAT1	353.69	-1.17988	0.316093	-3.7327	0.000189438	0.00411659
KPNA5	537.752	-1.1767	0.354729	-3.31719	0.000909289	0.0132792
NABP1	132.751	-1.17437	0.397765	-2.95242	0.0031529	0.0331773
FOXQ1	966.023	-1.17336	0.334847	-3.50417	0.000458032	0.00798098
RGPD2	1395.06	-1.17006	0.282479	-4.14211	3.44127e-05	0.00104908
NMNAT1	128.311	-1.16915	0.398385	-2.93472	0.00333849	0.034638
KLC1-AS1	153.69	-1.16851	0.385673	-3.0298	0.00244714	0.0276061
TSPEAR-AS2	243.03	-1.16806	0.332242	-3.5157	0.000438602	0.0077181
DNAJB4	409.217	-1.16736	0.374273	-3.119	0.00181466	0.0220451
CAB39L	195.515	-1.16724	0.357301	-3.26683	0.00108759	0.0152322
CRYBG3	344.098	-1.16683	0.309285	-3.77266	0.000161515	0.00367085
COL1A2	2937.03	-1.16637	0.280165	-4.16315	3.13886e-05	0.000982165
ZNF117	1605.46	-1.16548	0.349246	-3.33714	0.000846457	0.0126421
PCGF5	125.083	-1.16333	0.399931	-2.90884	0.00362777	0.0367178
CASD1	1345.97	-1.16065	0.28783	-4.03241	5.52076e-05	0.00154277
CDK6	934.354	-1.16036	0.267451	-4.33859	1.43402e-05	0.00052954
PAQR9	303.684	-1.15926	0.337457	-3.43529	0.000591917	0.00966373
ZNF121	3967.8	-1.15883	0.26086	-4.44234	8.89878e-06	0.000361091
SYNE1	415.476	-1.15772	0.313858	-3.68868	0.000225417	0.004722
TRIM6	311.027	-1.15741	0.3179	-3.64079	0.000271803	0.00539147
ZDHHC11	170.379	-1.15691	0.381701	-3.03094	0.00243796	0.0275635
TBCK	562.245	-1.15633	0.286861	-4.03098	5.55446e-05	0.00154975
ZMAT3	351.94	-1.15597	0.306134	-3.77601	0.000159361	0.00363584
ENSG00000261499	311.882	-1.15594	0.365795	-3.16006	0.00157734	0.0198656
CEP97	524.088	-1.1546	0.317559	-3.63587	0.000277042	0.00547705
ZSCAN30	730.971	-1.15399	0.27875	-4.13988	3.47494e-05	0.00105754
RTTN	631.797	-1.15392	0.288655	-3.99757	6.39958e-05	0.0017312
ZDBF2	608.837	-1.15355	0.283572	-4.06791	4.74366e-05	0.00136422
PEAK1	865.656	-1.15244	0.322124	-3.57764	0.000346706	0.00645237
DIAPH3	663.903	-1.1502	0.279772	-4.11119	3.93633e-05	0.00117778
JAZF1	357.098	-1.14977	0.350811	-3.27747	0.00104742	0.0148333
ZNF808	468.588	-1.14967	0.311669	-3.68876	0.000225346	0.004722
RGPD1	1279.89	-1.14749	0.282872	-4.05656	4.98011e-05	0.00141845
DSP	9885.61	-1.14323	0.306312	-3.73224	0.000189781	0.00411659
PPFIA4	209.037	-1.14231	0.365604	-3.12443	0.00178147	0.021731
BAHCC1	1498.84	-1.14088	0.380552	-2.99797	0.00271788	0.0298416
NIPAL2	136.277	-1.14057	0.399139	-2.85757	0.00426894	0.041347
ZNF718	276.741	-1.13708	0.326646	-3.48106	0.000499427	0.00851854
LINC02904	331.698	-1.13631	0.331444	-3.42837	0.000607211	0.00985006
SLC5A3	3544.33	-1.13586	0.259479	-4.37747	1.20067e-05	0.000455971
ANKRD26	656.176	-1.13503	0.283868	-3.99846	6.37553e-05	0.00172732
ERO1B	304.286	-1.13298	0.403883	-2.80522	0.00502817	0.0468619
KCNT2	312.689	-1.13287	0.340999	-3.3222	0.000893105	0.0131135
HERC4	980.066	-1.1302	0.315757	-3.57935	0.000344455	0.00643067
FANCI	2077.08	-1.12925	0.260836	-4.32933	1.49561e-05	0.000548073
GALC	1792.09	-1.12747	0.255494	-4.41289	1.02001e-05	0.000401076
CADPS	738.431	-1.12454	0.331337	-3.39395	0.000688926	0.0107879
ZNF180	178.284	-1.12322	0.35902	-3.12857	0.00175662	0.021472
SOX11	2217.93	-1.12272	0.275886	-4.06952	4.71106e-05	0.00135925
COL4A4	205.018	-1.122	0.35391	-3.1703	0.00152283	0.0195135
ZNF737	1427.43	-1.12181	0.281034	-3.99174	6.55897e-05	0.00176358
FAM227A	302.256	-1.12176	0.360704	-3.10992	0.0018714	0.0224837
RAB3IP	609.06	-1.11752	0.281956	-3.96345	7.38741e-05	0.00193366
AGL	5380.23	-1.11685	0.259197	-4.3089	1.64067e-05	0.000590277
TXLNGY	1776.93	-1.11561	0.286124	-3.89905	9.65708e-05	0.00240723
CEPT1	387.159	-1.1146	0.30781	-3.62108	0.000293375	0.00571728
PTPN5	643.735	-1.11358	0.31811	-3.5006	0.000464206	0.00804911
TAOK3	588.322	-1.10859	0.295193	-3.75548	0.000173008	0.00386552
SORBS1	480.789	-1.10741	0.314019	-3.52657	0.000420984	0.00748152
MTURN	360.676	-1.10674	0.317071	-3.49051	0.000482103	0.00828667
GEN1	466.696	-1.10654	0.304877	-3.62948	0.000283996	0.00557115
ZFHX2	305.492	-1.10367	0.377909	-2.92046	0.00349512	0.0357666
ERMP1	1252.08	-1.10103	0.277821	-3.9631	7.39826e-05	0.00193366
MAP9	936.299	-1.10068	0.275021	-4.00216	6.27677e-05	0.00170316
ZNF280B	424.778	-1.10032	0.379292	-2.901	0.00371977	0.0374357
FAM171B	339.605	-1.10017	0.363401	-3.02743	0.0024664	0.0277771
ENSG00000271533	173.91	-1.10005	0.377458	-2.91436	0.00356417	0.0362599
DNAJA1	2887.03	-1.09882	0.264528	-4.15388	3.26884e-05	0.00101568
ZNF518A	1636.72	-1.09774	0.266484	-4.11934	3.79958e-05	0.00114264
SEL1L3	526.504	-1.09592	0.339648	-3.22664	0.00125255	0.0168648
PPP3CA	1005.25	-1.09585	0.314332	-3.48628	0.000489791	0.0083783
ZBTB11	621.965	-1.09487	0.287462	-3.80876	0.000139666	0.0032576
DUSP6	485.075	-1.09463	0.330807	-3.30897	0.000936414	0.0135749
MAN1A1	1801.95	-1.09385	0.270179	-4.04863	5.15189e-05	0.0014534
BRWD3	1620.7	-1.09379	0.25855	-4.23048	2.33197e-05	0.000784965
HOOK3	2433.03	-1.09236	0.257597	-4.24058	2.22939e-05	0.000754721
ZNF818P	172.729	-1.09199	0.362638	-3.01125	0.00260171	0.0289726
ANKH	588.948	-1.09158	0.29297	-3.72591	0.000194611	0.00419252
DNMBP	2506.66	-1.09129	0.257013	-4.24604	2.17586e-05	0.000742255
GABPB2	141.678	-1.09031	0.388705	-2.80498	0.00503196	0.0468727
HACD3	6741.18	-1.08804	0.252059	-4.31661	1.58446e-05	0.00057237
RTL5	265.178	-1.08789	0.356966	-3.04761	0.00230671	0.0264299
EVC	454.758	-1.08784	0.362778	-2.99864	0.00271185	0.0298253
GRIK3	1127.1	-1.08775	0.353186	-3.07983	0.00207117	0.024362
LZIC	624.555	-1.08553	0.280255	-3.87336	0.000107347	0.00263884
ZNF585A	276.094	-1.08408	0.34931	-3.10348	0.00191258	0.0228905
SHISA2	7553.78	-1.08158	0.325367	-3.32418	0.000886778	0.0130674
ZNF844	181.844	-1.08157	0.361025	-2.99584	0.00273693	0.0299639
ENSG00000284720	252.019	-1.08114	0.38909	-2.77863	0.00545884	0.0493489
CIP2A	552.12	-1.08069	0.29811	-3.62514	0.0002888	0.00563879
INTU	1009.39	-1.0784	0.297096	-3.62978	0.000283659	0.00557115
FLRT3	1255.49	-1.07835	0.271979	-3.96482	7.34514e-05	0.00193153
ZNF92	602.787	-1.07783	0.312222	-3.45214	0.000556151	0.00919485
RRM2	1374.97	-1.07748	0.269033	-4.00503	6.20091e-05	0.00168515
TRIM25	511.42	-1.07631	0.309285	-3.47999	0.000501441	0.0085447
ZNF432	813.851	-1.07478	0.273661	-3.92741	8.58661e-05	0.00218014
ZNF732	299.404	-1.07428	0.326354	-3.29177	0.0009956	0.0142241
SLC22A5	173.654	-1.07422	0.375141	-2.8635	0.00418995	0.0408398
STK38	1130.26	-1.07356	0.280121	-3.83249	0.000126851	0.0030181
RFX3	551.751	-1.07299	0.306098	-3.50538	0.00045595	0.00795249
NCAPG	1013.86	-1.0713	0.295525	-3.62507	0.000288882	0.00563879
ZNF605	437.265	-1.06938	0.295854	-3.61454	0.000300879	0.00582226
ARHGAP32	1457.91	-1.06837	0.269465	-3.96477	7.3466e-05	0.00193153
SGO1-AS1	197.132	-1.0666	0.380833	-2.80071	0.00509897	0.0472739
BNIP3P17	161.849	-1.06572	0.380197	-2.80308	0.0050617	0.0470264
FGD6	4293.02	-1.06479	0.261478	-4.0722	4.65715e-05	0.00134807
SLC26A2	1221.86	-1.06244	0.286095	-3.71361	0.000204325	0.00435457
AKNA	352.767	-1.06235	0.346149	-3.06907	0.00214729	0.0249763
SPOCK1	4798.94	-1.06224	0.353859	-3.00187	0.00268328	0.029621
ZNF91	1207.12	-1.06168	0.319085	-3.32728	0.000876981	0.0129564
HNF4A	1788.79	-1.06082	0.337412	-3.144	0.00166653	0.0206547
TRIQK	649.177	-1.06075	0.291044	-3.64465	0.000267753	0.00534874
KLHL15	431.807	-1.06028	0.305148	-3.47464	0.000511543	0.00866696
HMBOX1	364.783	-1.05952	0.308179	-3.43802	0.000585993	0.00959894
CHORDC1	929.07	-1.05728	0.332692	-3.17795	0.00148321	0.0192145
ODR4	459.037	-1.05601	0.321285	-3.28682	0.00101325	0.0144415
BRCA1	680.212	-1.05493	0.326695	-3.22909	0.00124183	0.0167537
SEC61A2	611.573	-1.05484	0.309912	-3.40368	0.000664857	0.0104942
KIF21A	965.663	-1.05441	0.266984	-3.94936	7.83601e-05	0.00202721
ZFP62	634.586	-1.05408	0.288177	-3.65773	0.000254457	0.00516263
ALG10B	381.635	-1.05353	0.323185	-3.25984	0.00111474	0.0155026
PCDH7	2784.87	-1.05247	0.284158	-3.70382	0.000212374	0.00449349
PCDHA10	306.748	-1.05069	0.32273	-3.25563	0.00113143	0.0156383
RASA1	1842.19	-1.05061	0.264316	-3.97481	7.0434e-05	0.00186839
ECT2	2072.35	-1.04911	0.269843	-3.88784	0.000101142	0.00250371
TTC3	11097.1	-1.04851	0.266796	-3.93002	8.49375e-05	0.002163
ZNF805	341.096	-1.04554	0.31639	-3.30457	0.000951205	0.0137487
DENND4A	263.143	-1.0441	0.329026	-3.17331	0.00150711	0.019396
DPY19L4	940.581	-1.04334	0.270267	-3.8604	0.000113202	0.00274856
KTN1	5625.33	-1.04333	0.248788	-4.19366	2.74494e-05	0.000885405
MYLIP	448.582	-1.04185	0.303963	-3.42757	0.000609005	0.00986676
ZNF876P	199.038	-1.0415	0.357433	-2.91385	0.00357004	0.0362988
ZNF891	326.485	-1.04127	0.31103	-3.34782	0.000814492	0.012247
PURG	179.85	-1.0412	0.363617	-2.86344	0.0041907	0.0408398
OPHN1	164.758	-1.04104	0.371343	-2.80345	0.00505598	0.0469979
PM20D2	300.1	-1.0405	0.321462	-3.23676	0.00120896	0.0164146
SYNJ2	960.719	-1.0397	0.283574	-3.66642	0.000245971	0.00503645
MDM4	1179.63	-1.03362	0.263973	-3.91563	9.01669e-05	0.00226988
ZNF677	708.113	-1.03192	0.296311	-3.48257	0.000496617	0.0084869
NUCB2	864.396	-1.03165	0.310998	-3.31722	0.000909194	0.0132792
EPHX2	252.502	-1.03019	0.347731	-2.9626	0.00305051	0.0324069
COL4A1	16534.9	-1.02892	0.299522	-3.4352	0.000592123	0.00966373
ARHGAP28	3604.69	-1.02866	0.25599	-4.01834	5.86094e-05	0.00161498
SLC35F1	347.704	-1.02848	0.339782	-3.02688	0.00247092	0.0277771
MIS18BP1	1560.63	-1.02718	0.280663	-3.65984	0.000252374	0.00513209
CPNE8	299.793	-1.02676	0.332929	-3.08401	0.00204228	0.0240859
FRZB	2838.86	-1.02631	0.295891	-3.46856	0.000523265	0.00880681
KDM7A	1033.44	-1.02597	0.26613	-3.85515	0.000115658	0.00279292
IVNS1ABP	4086	-1.02396	0.249663	-4.10138	4.10696e-05	0.00122111
COL4A6	7018.89	-1.02367	0.298801	-3.42592	0.000612713	0.0099178
PHC3	522.179	-1.0198	0.297417	-3.42887	0.000606091	0.00985006
ZBTB25	428.173	-1.01794	0.310136	-3.28225	0.00102984	0.0146543
CEP135	750.74	-1.01752	0.27813	-3.65844	0.000253754	0.00515425
NALF2	2741.22	-1.01656	0.297714	-3.41456	0.000638853	0.0102107
HSP90AA1	24122.8	-1.01638	0.242304	-4.19463	2.73312e-05	0.000885405
P4HA1	1192.29	-1.01552	0.338575	-2.99938	0.00270529	0.0297716
LDAH	699.879	-1.01345	0.275539	-3.67807	0.000235009	0.00486241
TENT5A	211.059	-1.0122	0.362241	-2.79427	0.00520175	0.0479267
ADGRV1	1076.39	-1.00942	0.300143	-3.36311	0.000770685	0.0117272
MAL2	2484.87	-1.00918	0.252951	-3.98965	6.61721e-05	0.00177551
CAMK2D	3023.86	-1.00915	0.260149	-3.8791	0.000104842	0.002588
EZH1	361.496	-1.00815	0.321237	-3.13833	0.00169913	0.0209421
TRIM38	265.955	-1.00775	0.32565	-3.09458	0.00197092	0.0234393
MGAT4A	306.968	-1.0071	0.318387	-3.16313	0.00156084	0.0197866
PHLDB2	1633.84	-1.00421	0.268447	-3.74083	0.000183417	0.00401956
P4HA2	241.511	-1.00392	0.343603	-2.92176	0.0034806	0.0356958
TPX2	4049.74	-1.00255	0.291531	-3.43891	0.000584067	0.00958506
KIF20A	1289.88	-1.00171	0.28539	-3.50998	0.000448135	0.00785474
NKTR	3847.48	-1.00103	0.266959	-3.74974	0.000177018	0.00391498
N4BP2L2	1248.47	-1.00004	0.269847	-3.70596	0.000210591	0.00446107

## Sheet: endoderm_DF2-KO_vs_H1_2FC_upDEG
	baseMean	log2FoldChange	lfcSE	stat	pvalue	padj
RPL10	15017.5	1.00058	0.269	3.71962	0.000199523	0.0042776
F8A1	777.615	1.00088	0.275428	3.63389	0.000279175	0.00551309
SLC10A3	229.121	1.00132	0.343895	2.91171	0.00359458	0.0364441
CEP192	1514.05	1.00204	0.278158	3.60243	0.000315258	0.00602481
LDOC1	700.116	1.00457	0.275754	3.64298	0.000269496	0.00536447
LRRC47	1592.85	1.00641	0.279249	3.60399	0.000313364	0.00601449
LINC02700	1219.77	1.00666	0.298023	3.37779	0.000730721	0.0112716
ABCD1	812.463	1.0091	0.348892	2.8923	0.00382427	0.0381205
CACNA1B	256.636	1.01043	0.333507	3.0297	0.00244794	0.0276061
SH3BGRL3	1035.67	1.01091	0.280595	3.60275	0.000314873	0.00602481
FGF13	724.804	1.01157	0.294296	3.43725	0.000587648	0.00960834
ZNF414	344.504	1.01232	0.359791	2.81363	0.00489859	0.0460893
MRPL27	454.723	1.01255	0.299229	3.38388	0.0007147	0.0110938
SH3GL1	2089.33	1.01386	0.283295	3.57881	0.000345164	0.00643714
PSMG3	276.201	1.01389	0.335535	3.02171	0.0025135	0.028149
GFUS	966.622	1.01484	0.275678	3.68125	0.000232095	0.00482106
RBM42	1247.83	1.0149	0.270588	3.75074	0.000176316	0.00390732
GLI4	391.457	1.01648	0.306697	3.31426	0.000918849	0.0133968
COX6A1	542.487	1.01813	0.320402	3.17766	0.00148469	0.0192145
PRXL2B	754.401	1.01834	0.326528	3.11869	0.00181655	0.0220501
MPST	1511.66	1.01856	0.259813	3.92037	8.84122e-05	0.00223203
TIGD5	360.242	1.02214	0.365126	2.79942	0.00511946	0.0474041
ARL2	904.685	1.02269	0.272533	3.75255	0.000175043	0.0038888
ELOF1	562.707	1.02276	0.290114	3.52537	0.000422898	0.00749369
RPP25	310.985	1.0229	0.354854	2.8826	0.00394406	0.0390953
LRRC3	1830.5	1.02318	0.32383	3.15962	0.00157975	0.0198656
CALN1	170.947	1.02355	0.368309	2.77906	0.00545173	0.0493348
B9D1	424.508	1.02537	0.29645	3.45883	0.00054253	0.00901082
SAC3D1	183.823	1.02555	0.362001	2.83302	0.00461112	0.0438958
ENSG00000230202	381.381	1.02567	0.357002	2.873	0.004066	0.0399957
DCAF4	305.65	1.02979	0.317487	3.24356	0.00118046	0.0161209
RPS19BP1	613.841	1.03059	0.307504	3.35149	0.000803789	0.0121168
PRLR	196.233	1.03073	0.349447	2.9496	0.00318189	0.033423
GABRA5	162.597	1.03209	0.371556	2.77775	0.00547363	0.0494323
CLDN6	4657.98	1.03459	0.246619	4.19509	2.72758e-05	0.000885405
YDJC	279.952	1.03495	0.35098	2.94874	0.00319072	0.0334762
ANKRD9	939.802	1.03585	0.26902	3.85044	0.000117906	0.00283948
COX8A	611.191	1.03626	0.280757	3.69094	0.000223423	0.00470485
IFITM3	2081.93	1.03664	0.358641	2.89048	0.00384653	0.0382565
KCNC4	304.186	1.03939	0.351775	2.95469	0.00312983	0.0329541
PPP1R14B	1945.48	1.04041	0.256246	4.0602	4.90302e-05	0.00140099
UROD	1262.99	1.04131	0.268469	3.87871	0.000105014	0.00258864
RFXANK	683.668	1.04275	0.286111	3.64457	0.000267843	0.00534874
MRPL4	656.228	1.04326	0.279074	3.73829	0.000185274	0.00404034
LIMD2	1392.67	1.04446	0.270668	3.85881	0.00011394	0.0027627
MCAT	255.864	1.04682	0.360971	2.90002	0.00373135	0.0374886
DACT2	2449.26	1.049	0.285604	3.67294	0.00023978	0.00493241
MLYCD	786.583	1.04993	0.274171	3.82949	0.000128408	0.00303999
NR0B1	304.786	1.05093	0.369989	2.84043	0.00450524	0.0431421
IMP3	363.762	1.05136	0.31925	3.2932	0.000990532	0.0141745
SSNA1	522.24	1.05139	0.287521	3.65672	0.000255458	0.00517242
MFSD3	1031.75	1.05318	0.332001	3.17221	0.00151283	0.0194414
RASSF7	429.395	1.05328	0.303615	3.46914	0.000522133	0.00879609
NOC4L	378.345	1.05447	0.317055	3.32582	0.000881574	0.0130135
VRTN	3870.56	1.05518	0.361196	2.92134	0.00348526	0.0357229
DOLK	523.527	1.05557	0.299236	3.52754	0.000419444	0.00747721
NODAL	1400.61	1.05563	0.319453	3.30449	0.000951493	0.0137487
PUS1	474.94	1.05777	0.30551	3.46231	0.000535552	0.00894584
FAM174C	325.581	1.06024	0.325207	3.26021	0.00111331	0.0154949
SIVA1	746.761	1.06067	0.298165	3.55731	0.00037467	0.0068217
ENSG00000250575	1653.19	1.06106	0.295781	3.58731	0.000334107	0.0062765
MRPS34	809.506	1.06456	0.287251	3.70602	0.000210541	0.00446107
PMEPA1	1726.63	1.06467	0.265692	4.00714	6.14573e-05	0.00167785
ZNF513	575.049	1.06477	0.302466	3.52029	0.000431073	0.0076082
PHACTR1	193.218	1.066	0.358074	2.97703	0.00291052	0.0314078
NBL1	510.593	1.06621	0.312923	3.40725	0.000656209	0.0104039
P4HTM	345.546	1.06674	0.310141	3.43954	0.000582701	0.00957148
COL6A2	11367.5	1.06735	0.282539	3.77772	0.000158271	0.00361561
APCDD1	194.137	1.06763	0.373764	2.85644	0.00428426	0.0414729
HS6ST1	7620.62	1.06857	0.293325	3.64295	0.000269536	0.00536447
KIAA2013	1663.18	1.06874	0.284414	3.75769	0.000171489	0.00384833
RUNX1T1	219.938	1.07001	0.345782	3.09447	0.00197163	0.0234393
ENSG00000226084	371.741	1.07074	0.340728	3.1425	0.00167513	0.0207039
FBXO46	713.906	1.07121	0.282488	3.79205	0.000149407	0.00344858
UBALD1	640.093	1.07128	0.281874	3.80056	0.000144368	0.00334532
RPL18A	10296.9	1.07138	0.26161	4.09533	4.21569e-05	0.00124255
PLEKHG4	654.212	1.07226	0.32327	3.3169	0.000910206	0.0132817
ZNF579	706.457	1.0734	0.289838	3.70345	0.00021269	0.00449481
VASH2	558.415	1.07388	0.310047	3.46361	0.000532986	0.00892333
MAP1S	1637.87	1.07521	0.347584	3.0934	0.00197878	0.0234741
CNN1	256.108	1.07545	0.336526	3.19574	0.00139474	0.0182539
FAHD1	502.135	1.07606	0.310348	3.46726	0.000525801	0.00883277
CCDC124	1015.64	1.07723	0.278173	3.87252	0.000107714	0.00264003
PIM3	763.76	1.07988	0.288842	3.73867	0.000184999	0.00403929
ECH1	1198.94	1.08019	0.29941	3.60772	0.000308905	0.00594174
RRP9	800.763	1.08079	0.308957	3.49819	0.000468432	0.0081027
MZT2B	492.215	1.08265	0.30303	3.57275	0.000353252	0.00653314
IL17RA	872.341	1.08375	0.333088	3.25364	0.00113935	0.0157218
GPX1	1663.16	1.08398	0.264349	4.10056	4.12159e-05	0.00122292
FAM86B1	206.157	1.08692	0.375353	2.89573	0.00378276	0.0378339
LDLR	2674.45	1.08723	0.260902	4.16718	3.08385e-05	0.000971796
AACS	1901.4	1.09372	0.282396	3.87299	0.000107508	0.00263915
PPDPF	2265.82	1.09376	0.255866	4.27475	1.91355e-05	0.000664248
NME3	586.435	1.09455	0.286851	3.81574	0.000135777	0.00317521
SNTA1	224.131	1.0981	0.373921	2.93671	0.00331719	0.0344984
RHOG	506.779	1.1005	0.299786	3.67095	0.000241653	0.00496519
SDHAF2	193.787	1.10272	0.360795	3.05636	0.0022404	0.025806
FBXW9	380.178	1.10276	0.314793	3.50312	0.000459841	0.00799683
SLC35A4	2165.81	1.10383	0.292648	3.77187	0.000162031	0.00367787
FZD2	756.158	1.10673	0.297607	3.71878	0.000200191	0.00428674
WDR25	214.353	1.10797	0.345884	3.20329	0.00135866	0.0178817
BCAR3	1100.21	1.10884	0.272127	4.07471	4.6072e-05	0.00133797
GPR27	235.465	1.11026	0.364105	3.04929	0.00229382	0.0263501
MPV17L2	375.631	1.11136	0.303276	3.66452	0.0002478	0.00505644
GAL3ST3	260.812	1.11375	0.363164	3.06679	0.00216368	0.0251177
CCDC102A	311.642	1.11389	0.391729	2.84352	0.00446188	0.0427729
MRPS2	1094.55	1.11493	0.286502	3.89152	9.96188e-05	0.0024728
ENSG00000279392	181.86	1.11586	0.359498	3.10393	0.00190967	0.022871
ZSWIM5	720.358	1.11621	0.297725	3.74914	0.00017744	0.00391757
ENSG00000289894	319.007	1.11844	0.358348	3.1211	0.00180179	0.0219037
ZNF771	322.007	1.11889	0.312253	3.58329	0.000339296	0.00634102
RPP25L	197.495	1.11925	0.352333	3.17668	0.00148973	0.0192559
ALKBH2	195.353	1.12337	0.352166	3.18989	0.00142326	0.0185588
PINK1	434.906	1.12519	0.329134	3.41866	0.000629313	0.0101128
ITGB5	9339.93	1.12592	0.256248	4.39385	1.11361e-05	0.000429113
CLP1	304.995	1.12624	0.316555	3.55781	0.000373962	0.00681686
CACNB1	201.76	1.128	0.35037	3.21945	0.00128437	0.017189
LAMC3	1519.21	1.1306	0.296152	3.81762	0.000134743	0.00315934
GPR39	194.63	1.13061	0.370443	3.05206	0.0022728	0.0261453
PYCR3	394.734	1.13166	0.376443	3.0062	0.00264537	0.0293119
SH2B2	171.385	1.13258	0.398911	2.83919	0.00452278	0.0432634
UBL5	699.052	1.13352	0.370666	3.05806	0.00222778	0.0257106
A2ML1	257.69	1.1339	0.327746	3.45969	0.000540792	0.00899112
CYP2S1	400.549	1.13401	0.33674	3.36762	0.000758193	0.0115668
CAMK1D	575.664	1.13448	0.290348	3.9073	9.33321e-05	0.00233304
LINC00458	3113.25	1.13583	0.249928	4.54462	5.50356e-06	0.000238573
UQCRC1	3649.95	1.13667	0.306239	3.71171	0.000205863	0.00437656
ZNF837	128.646	1.1369	0.409375	2.77716	0.00548366	0.0494978
LINC01521	219.695	1.13769	0.356274	3.19329	0.00140661	0.0183821
FAM20A	2544.1	1.13995	0.31122	3.66286	0.000249417	0.00507777
EEFSEC	344.991	1.14104	0.362698	3.14598	0.00165533	0.0205735
LGALS1	213.083	1.1415	0.345852	3.30055	0.000964966	0.0139094
LRIG1	1016.65	1.14232	0.303623	3.76229	0.000168365	0.0037884
MAP2K3	1127.97	1.14315	0.270533	4.22554	2.38366e-05	0.000793347
KATNB1	660.515	1.14321	0.30326	3.76972	0.000163433	0.00370025
ABRACL	332.64	1.14326	0.361828	3.15969	0.00157937	0.0198656
GAL3ST1	516.732	1.14387	0.289367	3.95299	7.71791e-05	0.00200542
THAP7	336.529	1.14388	0.324097	3.52944	0.000416442	0.00743861
NDUFB7	736.822	1.14538	0.275309	4.16036	3.17744e-05	0.000992489
CEBPB	368.189	1.14615	0.318149	3.60256	0.000315104	0.00602481
AMH	308.899	1.14622	0.337599	3.39521	0.000685772	0.010748
EXOSC5	194.403	1.14625	0.370568	3.09324	0.00197984	0.0234741
MRPL43	728.993	1.14738	0.294829	3.89168	9.95538e-05	0.0024728
FGF8	524.497	1.14769	0.337453	3.40104	0.000671309	0.0105696
CCDC3	237.035	1.15109	0.338949	3.39604	0.000683682	0.0107342
UBL3	1255.02	1.15251	0.271104	4.25119	2.12641e-05	0.000728184
IER3	725.014	1.15296	0.329523	3.49888	0.00046722	0.00809347
SULF2	4166.12	1.158	0.295138	3.9236	8.7235e-05	0.00220544
HES6	351.834	1.15803	0.313942	3.68866	0.000225435	0.004722
PPIF	1514.95	1.15911	0.258262	4.4881	7.18619e-06	0.000299813
ACSM4	1391.24	1.15926	0.307273	3.77274	0.000161463	0.00367085
NMNAT2	197.598	1.15997	0.41417	2.80072	0.00509893	0.0472739
ADRM1	986.587	1.16304	0.268892	4.32531	1.5232e-05	0.000554543
LAMA2	389.266	1.16467	0.30473	3.82198	0.000132383	0.00311222
TMEM102	232.61	1.16511	0.362726	3.21209	0.00131771	0.0175035
MIRLET7IHG	475.055	1.1697	0.29201	4.0057	6.1834e-05	0.00168331
SCNN1A	905.358	1.16978	0.280217	4.17455	2.98573e-05	0.00094871
IFFO1	262.533	1.17171	0.338303	3.4635	0.0005332	0.00892333
LAMB2	1975.16	1.17206	0.340144	3.44576	0.000569456	0.00937993
SMARCD3	751.985	1.17207	0.297516	3.93951	8.1647e-05	0.00208793
NFE2L3	821.81	1.17264	0.326762	3.58866	0.000332385	0.00625793
AURKAIP1	1147.6	1.17288	0.271511	4.31983	1.5615e-05	0.000565226
DLL3	182.728	1.17368	0.366236	3.20471	0.00135198	0.0178255
DBNDD1	1012.68	1.1745	0.2919	4.02364	5.73062e-05	0.0015939
ATPAF2	902.951	1.17989	0.305551	3.8615	0.000112695	0.00273998
NYAP1	312.16	1.18196	0.32043	3.68867	0.000225426	0.004722
ECHDC3	361.246	1.18315	0.321551	3.67952	0.000233674	0.00484607
PUSL1	237.38	1.18318	0.3403	3.47688	0.000507277	0.00862758
RIOX1	444.412	1.18336	0.347559	3.40478	0.000662183	0.0104613
VWA1	339.706	1.18523	0.419386	2.8261	0.00471178	0.0447343
GSC	3007.32	1.18561	0.269864	4.39336	1.11615e-05	0.000429113
FGF2	308.253	1.18574	0.403752	2.9368	0.00331616	0.0344984
DTD1	273.213	1.18698	0.328553	3.61275	0.000302967	0.00585286
ENSG00000276791	124.504	1.18704	0.410656	2.8906	0.00384507	0.0382565
ZNF205	266.875	1.18785	0.363691	3.2661	0.00109039	0.0152398
TXNIP	1259.03	1.1891	0.316061	3.76225	0.000168392	0.0037884
STUB1	708.827	1.19083	0.333365	3.57215	0.000354068	0.00654142
FADD	460.532	1.19439	0.315757	3.78262	0.000155189	0.00355434
ENSG00000268903	1604.46	1.19493	0.32461	3.68114	0.000232197	0.00482106
SUNO1	271.686	1.19562	0.330647	3.61599	0.000299203	0.00580363
PYCARD	118.246	1.19971	0.429335	2.79434	0.00520054	0.0479267
KCNJ12	161.682	1.19993	0.414962	2.89168	0.00383193	0.038154
CFAP410	560.401	1.20045	0.293104	4.09563	4.21015e-05	0.00124255
ENSG00000243004	174.759	1.20138	0.417911	2.87474	0.00404366	0.0399045
LINC02021	220.671	1.20147	0.356757	3.36775	0.000757842	0.0115668
SPSB2	275.443	1.2027	0.331785	3.62494	0.00028903	0.00563879
GNAZ	925.048	1.20429	0.307894	3.91137	9.17753e-05	0.00230384
SDF2L1	487.191	1.20586	0.341986	3.52606	0.000421791	0.00748152
CDHR3	166.871	1.20716	0.367848	3.28167	0.00103194	0.0146608
PMAIP1	1630.71	1.20803	0.375839	3.21422	0.00130797	0.0174233
NDUFS7	314.467	1.2085	0.31712	3.81087	0.000138479	0.00323414
MAP1LC3A	183.316	1.20864	0.3779	3.19829	0.00138245	0.0181196
ZNF787	961.734	1.21038	0.349815	3.46005	0.000540083	0.00898773
ALKBH7	736.917	1.21112	0.323111	3.7483	0.000178037	0.00392587
RPL7AP6	178.861	1.2112	0.363979	3.32766	0.000875796	0.0129497
ACVR2B-AS1	110.505	1.21274	0.422817	2.86825	0.00412749	0.0403953
RFPL2	236.498	1.21404	0.370917	3.27308	0.00106382	0.0149939
RPL26	565.232	1.21591	0.29463	4.12689	3.67707e-05	0.00111333
UQCRFS1P1	153.416	1.21651	0.382851	3.17751	0.00148544	0.0192145
CLN8-AS1	386.071	1.21676	0.311002	3.9124	9.1385e-05	0.00229729
ZNRD2	305.236	1.21732	0.318567	3.82123	0.000132787	0.00311759
ALKBH3	142.837	1.21756	0.388704	3.13237	0.001734	0.0212482
RPL7P9	363.826	1.21933	0.308179	3.95656	7.60381e-05	0.00197866
DDX28	311.697	1.2226	0.327551	3.73255	0.000189554	0.00411659
SF3B5	1140.95	1.22289	0.270022	4.52885	5.93067e-06	0.000254604
PRSS35	148.084	1.22334	0.393351	3.11005	0.00187057	0.0224837
RPRM	1576.64	1.22368	0.32763	3.73494	0.00018776	0.00408952
ZYX	2680.24	1.22442	0.25504	4.8009	1.57953e-06	7.90786e-05
TMEM256	239.655	1.22798	0.370604	3.31347	0.000921471	0.013424
APLP1	104.971	1.22924	0.423778	2.90068	0.00372357	0.0374528
INPP5J	171.182	1.23112	0.366862	3.3558	0.000791349	0.0119801
MXRA8	1526.39	1.23302	0.282964	4.35751	1.31551e-05	0.000490817
WSCD1	213.818	1.23662	0.362042	3.41567	0.000636244	0.0101874
CISD3	130.063	1.2377	0.39708	3.11702	0.00182692	0.0220988
TENM2	191.287	1.23872	0.391647	3.16286	0.00156226	0.0197905
RHOB	838.672	1.24102	0.297047	4.17786	2.94262e-05	0.000940633
MRPL14	522.753	1.24255	0.29377	4.22967	2.34029e-05	0.000786276
FAM86HP	222.565	1.24386	0.418016	2.97562	0.00292394	0.0315144
RENBP	269.533	1.24408	0.330264	3.76693	0.000165265	0.00373222
ADAT3	150.93	1.24582	0.379855	3.27973	0.00103906	0.0147502
ADGRG2	918.501	1.24609	0.312513	3.98731	6.68269e-05	0.00178873
CYSRT1	104.918	1.24799	0.42299	2.9504	0.00317359	0.0333555
OGDHL	408.048	1.24908	0.332971	3.75132	0.000175903	0.00390303
PIANP	244.307	1.24981	0.337721	3.70072	0.000214985	0.00453791
TMEM160	419.106	1.25085	0.33062	3.78335	0.000154734	0.00355309
NCBP2AS2	376.801	1.25096	0.333228	3.75408	0.00017398	0.00387486
TSPEAR	283.216	1.2544	0.335463	3.7393	0.000184532	0.00403405
KREMEN2	127.761	1.25721	0.416041	3.02185	0.00251239	0.028149
ITPA	589.247	1.25803	0.312925	4.02023	5.81413e-05	0.00160621
MYT1	171.583	1.26197	0.382444	3.29976	0.000967671	0.0139293
ENSG00000272667	102.949	1.2624	0.425585	2.96627	0.00301438	0.0321493
UBE2L6	204.796	1.2628	0.382998	3.29715	0.00097671	0.0140332
TMEM223	318.479	1.26349	0.334314	3.77935	0.000157239	0.00359665
LRP8	1003.55	1.26478	0.275692	4.58765	4.48253e-06	0.000200675
IL17RC	155.84	1.26572	0.388773	3.25567	0.00113124	0.0156383
GADD45GIP1	907.088	1.26684	0.274392	4.6169	3.89524e-06	0.000177236
RNF25	415.795	1.26693	0.304282	4.16369	3.13152e-05	0.000982165
LHFPL4	218.368	1.26864	0.375835	3.37552	0.000736752	0.0113318
SERF2	1211.83	1.26876	0.365456	3.47171	0.000517163	0.00872891
YJU2	230.891	1.26905	0.346241	3.66523	0.000247117	0.00504912
MVK	428.559	1.27125	0.305767	4.15759	3.21618e-05	0.00100283
RAC3	527.887	1.27351	0.293516	4.3388	1.43262e-05	0.00052954
AVPI1	84.3165	1.27492	0.45736	2.78758	0.00531038	0.0485882
NTN1	4233.79	1.27886	0.283494	4.51107	6.45013e-06	0.000272948
CHCHD10	638.855	1.27895	0.288854	4.42768	9.52539e-06	0.000379585
BLOC1S4	386.36	1.27949	0.308379	4.14909	3.33796e-05	0.00102996
ALDH3A2	1361.77	1.27981	0.260849	4.90633	9.27962e-07	5.20273e-05
RARG	401.26	1.28248	0.352178	3.64155	0.000270998	0.00538151
IQGAP2	317.194	1.28341	0.370871	3.46052	0.000539131	0.0089803
SIAH2	519.992	1.2872	0.309926	4.15325	3.2779e-05	0.00101672
TRAPPC6A	577.516	1.29026	0.284294	4.53847	5.66641e-06	0.000243848
FNDC11	136.658	1.29273	0.408397	3.16538	0.00154878	0.0196756
FKBPL	116.164	1.29427	0.408633	3.16732	0.00153853	0.0196298
CHFR	1656.48	1.29462	0.257071	5.03605	4.75227e-07	2.93271e-05
ICOSLG	760.033	1.29498	0.360411	3.59305	0.000326825	0.00618601
FAM229A	94.3871	1.29542	0.439966	2.94438	0.00323607	0.033852
TIMM13	1007.38	1.29616	0.276339	4.69047	2.72585e-06	0.000128847
COMMD5	280.08	1.29719	0.368302	3.52209	0.000428163	0.00757943
HEBP2	1356.53	1.29928	0.267719	4.85316	1.21507e-06	6.33299e-05
LTBP4	2123.02	1.30274	0.264941	4.91708	8.7846e-07	4.95647e-05
PLXNA2	6811.97	1.30274	0.280708	4.64092	3.4686e-06	0.000159708
TBCC	325.79	1.30312	0.3121	4.17532	2.97565e-05	0.00094871
FHL3	505.953	1.30428	0.290692	4.4868	7.2301e-06	0.000300235
ENSG00000282024	3238.72	1.30678	0.259794	5.03008	4.90278e-07	3.00473e-05
SPRYD4	170.133	1.30735	0.374105	3.49461	0.000474749	0.00818365
SEC14L2	270.962	1.3095	0.344181	3.80469	0.000141985	0.00329868
RPS3AP26	271.749	1.31461	0.343386	3.82839	0.000128987	0.00304043
ZNHIT2	168.221	1.31643	0.385322	3.41644	0.000634459	0.0101679
EEF1A1P13	269.48	1.31668	0.324935	4.05213	5.07543e-05	0.00143869
C8orf82	526.191	1.32472	0.33005	4.0137	5.9774e-05	0.00164198
ARHGEF10L	262.47	1.32555	0.432154	3.06732	0.0021599	0.0250902
DNAJC30	138.37	1.32636	0.387838	3.41988	0.000626499	0.0100767
FBXL6	352.361	1.3264	0.310431	4.27278	1.93047e-05	0.000668817
KCNG1	3792.7	1.32668	0.26965	4.92001	8.65379e-07	4.91058e-05
SLC35F3	985.709	1.32679	0.302346	4.38833	1.14226e-05	0.000436587
ATP2A3	120.133	1.32998	0.473027	2.81164	0.004929	0.0462774
PLXNA4	2005.69	1.33235	0.32161	4.14275	3.43161e-05	0.00104908
AIRE	125.275	1.33236	0.459174	2.90165	0.00371201	0.0373788
DPEP3	124.03	1.33333	0.42407	3.14413	0.00166581	0.0206547
TP53I3	202.6	1.33466	0.350565	3.80716	0.000140572	0.00327441
SLC4A11	178.309	1.33845	0.372168	3.59637	0.000322694	0.00613394
TBC1D4	144.444	1.33987	0.472844	2.83363	0.00460223	0.0438581
TLCD1	147.192	1.34009	0.437486	3.06315	0.00219022	0.0253595
DYSF	78.0042	1.34071	0.479539	2.79584	0.00517647	0.0478427
ZNF775	300.435	1.34383	0.334075	4.02254	5.75745e-05	0.00159746
PLA2G3	283.727	1.34403	0.374876	3.58527	0.000336735	0.00630642
MUC3A	339.266	1.34482	0.379202	3.54646	0.000390448	0.00704511
ADRA2C	740.37	1.34505	0.314885	4.27155	1.94123e-05	0.000671235
B3GNT7	598.489	1.34892	0.399809	3.37392	0.000741056	0.0113737
TSR3	999.599	1.35004	0.333159	4.05223	5.07326e-05	0.00143869
ENSG00000277117	392.278	1.35115	0.457025	2.95641	0.00311245	0.0328489
ETFB	301.232	1.35476	0.326263	4.15234	3.29095e-05	0.00101899
UNC13D	104.417	1.35526	0.45396	2.98542	0.00283192	0.030768
DMTN	709.574	1.35531	0.290491	4.66557	3.07768e-06	0.000143193
RNF126	1184.46	1.36075	0.285442	4.76718	1.86825e-06	9.24913e-05
MEIS3	1778.87	1.36341	0.278313	4.89886	9.63966e-07	5.33725e-05
ASPHD2	168.237	1.36565	0.383286	3.56301	0.000366622	0.00670368
ENSG00000282416	1310.13	1.36575	0.32546	4.19637	2.71231e-05	0.000885405
ENSG00000251615	368.71	1.36928	0.325302	4.20925	2.56223e-05	0.000843307
MICAL1	314.192	1.36934	0.315474	4.34059	1.42098e-05	0.000527245
SREBF1	1781.74	1.36963	0.28177	4.8608	1.16914e-06	6.20268e-05
APLNR	87.3062	1.3719	0.481219	2.85088	0.00435985	0.0420442
MRPS12	422.193	1.37511	0.314649	4.37028	1.24085e-05	0.000466497
NDUFAF3	279.905	1.37761	0.348887	3.94858	7.86176e-05	0.00203092
MPG	487.077	1.37983	0.295012	4.6772	2.9082e-06	0.000136019
HIGD2A	565.235	1.37987	0.322679	4.27628	1.90042e-05	0.000662277
SBK2	154.286	1.37988	0.386948	3.56607	0.000362379	0.00663975
LZTS1	1106.41	1.38173	0.275209	5.02066	5.1493e-07	3.1235e-05
SUSD5	77.999	1.38294	0.480787	2.87641	0.00402228	0.0397376
POP7	409.382	1.38314	0.313051	4.41826	9.94984e-06	0.00039385
NFU1	491.189	1.38425	0.320062	4.32494	1.52575e-05	0.000554543
C11orf68	419.683	1.38838	0.303469	4.57503	4.76156e-06	0.000210516
PTRHD1	137.211	1.38899	0.410064	3.38726	0.000705952	0.0109964
COMTD1	96.7804	1.38973	0.440001	3.15847	0.00158598	0.0199089
FLVCR1-DT	109.89	1.3917	0.451139	3.08486	0.00203646	0.0240332
SLC34A2	477.6	1.39332	0.381368	3.65348	0.000258711	0.00522507
GPR3	105.381	1.39462	0.447942	3.1134	0.00184948	0.0223004
LEFTY2	91126.8	1.39731	0.383131	3.64709	0.000265231	0.0053145
ENSG00000233332	76.1581	1.3979	0.495262	2.82254	0.00476443	0.0450896
KCNF1	432.436	1.3988	0.381801	3.66368	0.000248619	0.00506732
GPR176	896.3	1.39987	0.350652	3.9922	6.5463e-05	0.00176284
GABRG2	112.741	1.40044	0.418829	3.34371	0.000826651	0.0123879
BIK	90.1079	1.40051	0.452088	3.09787	0.00194916	0.023223
CHCHD5	293.874	1.40142	0.342851	4.08756	4.35941e-05	0.00127706
PPM1N	73.3259	1.40447	0.484282	2.90011	0.00373037	0.0374886
TBC1D2	216.774	1.40469	0.346783	4.05062	5.10828e-05	0.00144339
RBPMS	1275.02	1.40663	0.28438	4.94632	7.56297e-07	4.37839e-05
ENSG00000275964	168.452	1.40803	0.370405	3.80133	0.000143923	0.00333936
RPS7P1	148.35	1.40911	0.380045	3.70776	0.000209104	0.00444016
ESPN	88.4936	1.41099	0.449977	3.13568	0.00171456	0.0210885
IQCN	75.4638	1.41138	0.502856	2.80673	0.00500469	0.0467166
SLC2A6	449.771	1.41176	0.31805	4.4388	9.04619e-06	0.000365405
B3GALT4	86.3435	1.4132	0.456724	3.0942	0.00197345	0.0234452
UQCR10	459.184	1.41389	0.330235	4.28146	1.85673e-05	0.000649599
NLGN1	164.623	1.41402	0.436346	3.24058	0.00119286	0.0162333
SLC8A2	238.621	1.41436	0.361091	3.9169	8.96936e-05	0.00226117
MRPL41	528.963	1.41618	0.291462	4.85887	1.18056e-06	6.20774e-05
RHOD	196.123	1.41645	0.356843	3.96939	7.20572e-05	0.0019086
RPL10P16	92.6345	1.41969	0.443084	3.2041	0.00135484	0.0178499
JMJD4	112.665	1.42179	0.41902	3.39313	0.000690991	0.0108022
SMPDL3B	178.357	1.42218	0.365834	3.8875	0.000101284	0.00250371
ATP5F1D	1157.16	1.42403	0.277028	5.14037	2.74197e-07	1.83207e-05
HAGHL	124.441	1.4249	0.427107	3.33615	0.000849463	0.012648
DUSP8	406.403	1.42728	0.312664	4.56491	4.99713e-06	0.000218754
EHD2	480.482	1.42914	0.310389	4.60433	4.13794e-06	0.000187134
LSM10	421.472	1.43044	0.30128	4.74789	2.05554e-06	0.000100642
MTND1P23	80.9788	1.43098	0.514305	2.78236	0.00539649	0.0489846
PDGFB	319.678	1.43417	0.346237	4.14216	3.44049e-05	0.00104908
PDXP	204.003	1.43641	0.413708	3.47203	0.000516548	0.00872681
H1-10	4131.88	1.43838	0.299133	4.80849	1.52071e-06	7.70017e-05
ASPHD1	90.9813	1.44038	0.462114	3.11695	0.00182736	0.0220988
CACHD1	1242.08	1.44121	0.278113	5.1821	2.19403e-07	1.51141e-05
EPIC1	213.278	1.44136	0.450966	3.19617	0.00139267	0.0182402
FHDC1	224.86	1.44212	0.342943	4.20515	2.60911e-05	0.000857147
CACNA1I	258.361	1.44514	0.35574	4.06236	4.85798e-05	0.0013926
TRNP1	539.222	1.446	0.292889	4.93701	7.9329e-07	4.54811e-05
RPUSD2	267.218	1.44949	0.347231	4.17443	2.9873e-05	0.00094871
STMN3	190.494	1.45221	0.423557	3.42861	0.00060669	0.00985006
MN1	335.561	1.45876	0.44113	3.30687	0.00094345	0.0136658
C1QTNF4	332.007	1.4598	0.326282	4.47405	7.67515e-06	0.00031578
ARMC7	750.957	1.46137	0.298882	4.88947	1.0111e-06	5.56357e-05
JUN	690.641	1.46157	0.33886	4.3132	1.60911e-05	0.000580096
SPATC1L	597.566	1.46176	0.330122	4.42795	9.51311e-06	0.000379585
GADD45B	192.05	1.462	0.44379	3.29436	0.000986463	0.014139
CYP26A1	16082.5	1.4642	0.283731	5.1605	2.46294e-07	1.6581e-05
F8A2	522.171	1.46755	0.347243	4.22629	2.37577e-05	0.000792205
ADD2	698.504	1.46847	0.337021	4.35721	1.31728e-05	0.000490817
NDUFA11	154.874	1.46985	0.410936	3.57683	0.000347792	0.00645904
F8A3	523.79	1.47015	0.346399	4.24408	2.19491e-05	0.00074589
TESC	835.717	1.47268	0.428417	3.43749	0.000587139	0.00960834
PIWIL2	76.5621	1.48315	0.489128	3.03223	0.00242756	0.0274809
EDIL3	326.817	1.48329	0.439089	3.3781	0.000729886	0.0112704
PRKG1	99.1636	1.48492	0.49497	3.00001	0.00269967	0.0297465
HS6ST1P1	479.207	1.48584	0.351454	4.2277	2.36091e-05	0.00078873
PRDM14	123.98	1.48753	0.421865	3.52608	0.000421767	0.00748152
TUBB2B	14930.5	1.49034	0.243818	6.11252	9.80685e-10	1.1392e-07
SSTR1	94.0494	1.49217	0.469575	3.1777	0.00148447	0.0192145
IFITM1	4102.68	1.49453	0.390505	3.82717	0.000129624	0.00305139
RAB37	324.23	1.49631	0.317092	4.71884	2.37191e-06	0.000113392
NUDT10	553.489	1.49695	0.289743	5.16649	2.38535e-07	1.61812e-05
PGP	1072.44	1.49888	0.268229	5.58808	2.29594e-08	1.94313e-06
NPAS1	150.116	1.50027	0.457786	3.27722	0.00104833	0.0148344
MXRA7P1	107.616	1.50155	0.515363	2.91359	0.00357301	0.0363083
SOX8	71.0914	1.5021	0.527025	2.85015	0.00436986	0.0421179
GLB1L3	68.8543	1.50402	0.539054	2.79011	0.00526904	0.0484165
PIP5KL1	96.0675	1.50592	0.45809	3.28739	0.00101119	0.0144237
LRFN4	589.952	1.50837	0.337659	4.46713	7.92749e-06	0.000324643
BORCS6	109.016	1.51018	0.426431	3.54143	0.000397958	0.00716606
MAN1C1	130.518	1.5139	0.432103	3.50357	0.000459074	0.0079913
VENTX	247.557	1.51857	0.334086	4.54545	5.48192e-06	0.000238216
JUND	3595.19	1.51862	0.271741	5.58848	2.29072e-08	1.94313e-06
ENSG00000235386	146.745	1.51936	0.403259	3.7677	0.000164762	0.00372559
TIMP3	1015.84	1.52184	0.303092	5.02106	5.13882e-07	3.1235e-05
OXCT2P1	88.0203	1.52207	0.480392	3.16839	0.00153284	0.0195853
TST	760.146	1.52216	0.324042	4.69741	2.63479e-06	0.000125209
FEZ1	274.868	1.52219	0.38001	4.00565	6.18465e-05	0.00168331
ENSG00000254277	215.098	1.52275	0.385366	3.95145	7.76799e-05	0.00201254
THY1	326.121	1.52429	0.361522	4.2163	2.48339e-05	0.000822877
OXLD1	382.569	1.52553	0.303692	5.02327	5.07986e-07	3.10256e-05
KCNH5	153.821	1.52754	0.439931	3.47222	0.000516182	0.00872681
CDH4	135.351	1.53045	0.506699	3.02043	0.00252419	0.0282509
GLI3	149.083	1.53293	0.449797	3.40805	0.000654296	0.01039
TMEM254-AS1	83.9931	1.53515	0.461149	3.32896	0.000871716	0.0129216
MIR22HG	116.314	1.53672	0.449754	3.4168	0.000633612	0.0101635
LINGO1	417.319	1.53683	0.43247	3.55362	0.000379971	0.00689104
ANTKMT	237.119	1.53793	0.442687	3.47409	0.000512592	0.00867647
COL13A1	444.007	1.54855	0.309167	5.00878	5.4775e-07	3.30006e-05
TMEM132B	955.482	1.55097	0.328465	4.72186	2.33699e-06	0.000112258
KIAA0825	122.368	1.55172	0.430704	3.60274	0.000314882	0.00602481
CITED4	135.28	1.55219	0.440986	3.51982	0.000431833	0.00761406
ENSG00000282051	112.96	1.55296	0.477403	3.25294	0.00114218	0.0157486
REX1BD	605.405	1.55511	0.282736	5.50022	3.79308e-08	3.07828e-06
RPUSD1	544.795	1.5559	0.351384	4.42792	9.51455e-06	0.000379585
MAPK7	874.164	1.55743	0.272184	5.72199	1.05283e-08	9.90053e-07
PRR13P5	138.921	1.56133	0.388919	4.01453	5.95647e-05	0.00163877
EPHA8	122.431	1.56349	0.406287	3.84825	0.000118964	0.00285396
EEF1A1P6	5483.08	1.56616	0.247033	6.33987	2.29962e-10	3.14394e-08
MMP25	160.326	1.56659	0.444985	3.52055	0.000430646	0.0076082
SAMD4A	116.197	1.56822	0.420262	3.73153	0.000190324	0.00411743
ENSG00000272871	85.8871	1.57438	0.488733	3.22136	0.00127586	0.0171009
MZT2A	754.569	1.57699	0.280125	5.6296	1.80625e-08	1.5814e-06
MTCL1	509.253	1.57785	0.363876	4.33623	1.4495e-05	0.000533376
PSENEN	143.712	1.5795	0.418898	3.7706	0.000162854	0.00369184
TNFRSF12A	327.084	1.58119	0.324688	4.86987	1.11674e-06	6.01448e-05
TAF10	326.019	1.58457	0.322673	4.91075	9.0729e-07	5.10293e-05
RPSAP12	112.962	1.58513	0.494457	3.2058	0.00134689	0.0177959
C12orf57	235.412	1.58564	0.395684	4.00735	6.14045e-05	0.00167785
CAPN12	110.483	1.58626	0.437038	3.62957	0.000283898	0.00557115
MARCHF3	184.813	1.58717	0.391789	4.05108	5.0982e-05	0.00144284
PCSK5	148.027	1.58851	0.485465	3.27214	0.00106737	0.0150082
UBE2SP1	90.4705	1.58941	0.494552	3.21384	0.00130971	0.0174233
NMRK2	329.193	1.58968	0.366431	4.33827	1.4361e-05	0.00052954
DUSP23	212.943	1.59024	0.37924	4.19324	2.75001e-05	0.000885433
EIF4E3	101.907	1.59726	0.460899	3.46553	0.000529191	0.00888027
FAM189A2	482.613	1.59773	0.29654	5.38789	7.12907e-08	5.60641e-06
PRRT3	506.311	1.59784	0.390394	4.09288	4.26041e-05	0.00125365
ERVW-1	94.813	1.60039	0.492042	3.25255	0.00114375	0.0157581
RTN4R	754.098	1.60137	0.338866	4.72568	2.29346e-06	0.000110765
PTPMT1	114.764	1.60445	0.42833	3.74584	0.000179793	0.00395477
EGFL7	549.028	1.60674	0.324255	4.95517	7.2266e-07	4.2111e-05
TMSB4XP8	254.794	1.60794	0.367705	4.37291	1.22602e-05	0.000464183
SELENOM	112.706	1.60876	0.475414	3.38392	0.000714596	0.0110938
LINC00467	411.508	1.60903	0.301458	5.33748	9.42483e-08	7.25141e-06
EPHA7	134.103	1.61272	0.393786	4.09542	4.21407e-05	0.00124255
RRAS	123.437	1.61299	0.416551	3.87224	0.000107841	0.00264003
THSD7A	185.107	1.61477	0.410882	3.92999	8.49478e-05	0.002163
BLOC1S1	98.3525	1.61547	0.456461	3.53911	0.000401479	0.00720756
PGBD5	72.0195	1.61974	0.563708	2.87337	0.00406118	0.0399957
MGAT5B	88.4822	1.6329	0.515742	3.16612	0.0015449	0.0196707
IL34	83.6659	1.63455	0.463288	3.52815	0.000418478	0.00746749
GOLPH3-DT	83.1283	1.63667	0.465694	3.51448	0.00044061	0.00774576
FAT4	81.342	1.64001	0.539848	3.03791	0.00238226	0.0271062
LINC01833	61.8292	1.65161	0.523184	3.15685	0.00159485	0.0199614
IGFBPL1	4820.43	1.652	0.260723	6.33622	2.35464e-10	3.19458e-08
CLEC11A	110.507	1.65392	0.462381	3.57697	0.000347596	0.00645904
VIM	1648.83	1.65635	0.289407	5.72323	1.04517e-08	9.88074e-07
B3GALT5-AS1	189.539	1.65827	0.363142	4.56646	4.96039e-06	0.000218754
RASGRF2	105.78	1.66084	0.473687	3.5062	0.000454546	0.00793581
COL6A1	13990.8	1.66296	0.271854	6.11712	9.52788e-10	1.12858e-07
RAB26	78.8766	1.66852	0.528961	3.15433	0.00160868	0.0201062
FGF14-AS2	87.5728	1.66921	0.462728	3.60733	0.000309369	0.00594423
TMEM238	51.8315	1.66967	0.579879	2.87934	0.00398506	0.0394576
MATK	155.7	1.67278	0.408825	4.09169	4.2824e-05	0.00125804
TXNDC5	65.2852	1.67755	0.601522	2.78885	0.00528963	0.0484601
CFAP95	59.2636	1.67899	0.560529	2.99537	0.00274108	0.0299798
EMP3	45.2048	1.68098	0.594512	2.8275	0.00469131	0.0445875
KLK1	73.7947	1.68371	0.506562	3.3238	0.000887998	0.0130674
KANK3	140.664	1.68646	0.388505	4.34089	1.41904e-05	0.000527245
SNHG4	495.853	1.69183	0.303183	5.58024	2.4019e-08	2.01363e-06
TUBB4A	376.774	1.69601	0.423119	4.00834	6.11462e-05	0.0016745
LINC01484	114.199	1.69629	0.455194	3.72653	0.000194136	0.00418736
SOX17	7890.21	1.70184	0.265121	6.41911	1.3707e-10	1.99684e-08
PDF	111.162	1.70543	0.481718	3.54031	0.000399653	0.0071893
SLC16A12	44.6814	1.71204	0.593522	2.88455	0.0039198	0.0388981
CHST4	60.9797	1.71608	0.538448	3.18708	0.00143715	0.0187124
LMX1B	720.845	1.72019	0.326553	5.26773	1.38124e-07	9.93877e-06
TUBB2A	13962.3	1.72411	0.243535	7.07952	1.44659e-12	2.9552e-10
FLVCR2	156.525	1.73037	0.387741	4.4627	8.09338e-06	0.000330675
FZD8	7869.66	1.73684	0.26117	6.65024	2.92621e-11	4.9531e-09
TUBB6	1009.1	1.73767	0.271361	6.40352	1.51836e-10	2.19396e-08
RYR2	270.22	1.73933	0.354722	4.90336	9.42122e-07	5.24901e-05
CCDC85B	587.75	1.74246	0.323594	5.38471	7.25619e-08	5.68125e-06
ENSG00000285205	255.362	1.74888	0.356881	4.90047	9.56068e-07	5.31006e-05
EMILIN1	147.153	1.75065	0.436449	4.01111	6.04332e-05	0.00165753
TUBB2BP1	570.727	1.75766	0.286276	6.13974	8.26569e-10	1.00621e-07
FNDC10	447.777	1.75855	0.400233	4.39382	1.11374e-05	0.000429113
HTR1D	133.778	1.76987	0.400162	4.4229	9.73858e-06	0.000386348
SLC16A5	1892.06	1.77198	0.278881	6.35389	2.09934e-10	2.91497e-08
ENSG00000262223	40.3144	1.77589	0.636537	2.78992	0.00527207	0.0484165
ZNF296	147.825	1.77904	0.394307	4.51181	6.42766e-06	0.000272646
JAG1	202.524	1.77957	0.404251	4.40214	1.0719e-05	0.000415958
ARHGAP40	378.311	1.78135	0.313118	5.68905	1.27746e-08	1.16433e-06
SLIT2	228.313	1.78225	0.422401	4.21933	2.45032e-05	0.000814011
BBC3	565.111	1.79404	0.308402	5.8172	5.98424e-09	6.0776e-07
SALL3	313.388	1.7981	0.385171	4.66833	3.03662e-06	0.000141653
ENSG00000250046	49.6654	1.80123	0.588803	3.05915	0.0022197	0.0256503
EXOSC4	220.328	1.8059	0.34661	5.2102	1.8864e-07	1.33044e-05
ENSG00000279692	512.029	1.80653	0.347965	5.1917	2.08381e-07	1.44107e-05
THAP7-AS1	61.7016	1.80755	0.531906	3.39826	0.000678165	0.010657
MMP24	106.54	1.80774	0.530759	3.40596	0.00065932	0.0104439
SERPINB9	17068.1	1.81186	0.245079	7.39296	1.43599e-13	3.59462e-11
CXADRP3	80.1707	1.81502	0.574277	3.16053	0.00157483	0.0198507
LTC4S	77.3767	1.8151	0.483343	3.75531	0.000173125	0.00386552
PDZD4	2032.91	1.82071	0.28648	6.35544	2.07832e-10	2.9085e-08
SLC25A12	73.9176	1.82102	0.564571	3.22549	0.00125756	0.0169195
ZSCAN1	89.4298	1.82901	0.499023	3.66519	0.000247158	0.00504912
OSGIN1	171.339	1.83349	0.376744	4.86667	1.13493e-06	6.09398e-05
MRPL12	238.743	1.83711	0.389323	4.71872	2.37336e-06	0.000113392
L1CAM	608.745	1.8446	0.314976	5.85634	4.73191e-09	4.97635e-07
SCAND1	1086.24	1.84539	0.268754	6.86645	6.58179e-12	1.26144e-09
ABCG4	96.9488	1.84763	0.447637	4.12751	3.66712e-05	0.00111221
MAP3K5	95.8597	1.85169	0.515228	3.59392	0.000325744	0.00617212
ACTN3	80.9266	1.86175	0.500485	3.71989	0.000199313	0.0042776
TSPO	201.722	1.86505	0.358883	5.19682	2.02723e-07	1.41294e-05
PDK1	2333.91	1.86955	0.268942	6.95151	3.61387e-12	7.05816e-10
PTAFR	49.5383	1.87255	0.574561	3.2591	0.00111768	0.015507
NAGS	42.9298	1.87412	0.619631	3.02457	0.0024899	0.0279552
CFAP77	59.0564	1.87967	0.547925	3.43053	0.000602404	0.0098135
ENSG00000231918	33.0831	1.88703	0.676548	2.7892	0.00528383	0.0484319
SOBP	87.3493	1.88772	0.475845	3.96709	7.27541e-05	0.00192419
LPAR4	42.9863	1.89583	0.618628	3.06457	0.00217981	0.0252719
DHRS2	45.2841	1.90179	0.600302	3.16806	0.00153462	0.019594
RELB	259.271	1.90353	0.368033	5.17217	2.31385e-07	1.57564e-05
TENT5B	259.63	1.90722	0.421736	4.52232	6.11659e-06	0.000260696
PIM2	1454.69	1.91403	0.287075	6.66734	2.60485e-11	4.49476e-09
NRTN	300.592	1.91748	0.360846	5.31384	1.07337e-07	8.1179e-06
PDZD7	38.4729	1.92601	0.642455	2.99789	0.00271852	0.0298416
ENSG00000233393	100.176	1.93678	0.479958	4.03531	5.45309e-05	0.00152626
TRABD-AS1	62.5719	1.93941	0.531254	3.65063	0.000261598	0.00527739
ENSG00000289074	200.23	1.94521	0.439035	4.43064	9.39518e-06	0.000378641
IQCA1	99.6869	1.94672	0.445503	4.36971	1.24413e-05	0.000466497
CDH15	36.8629	1.94742	0.657689	2.961	0.00306642	0.032537
FAM131B	109.231	1.94845	0.494677	3.93883	8.18791e-05	0.00209086
TCERG1L	39.661	1.94999	0.661551	2.94761	0.00320245	0.0335201
C4orf50	62.6584	1.95107	0.615763	3.16854	0.00153206	0.0195853
CHAC1	273	1.96256	0.443195	4.42821	9.50197e-06	0.000379585
NAP1L3	570.404	1.96651	0.302192	6.5075	7.64105e-11	1.16072e-08
PKD1L2	34.6647	1.96655	0.675993	2.90913	0.00362442	0.0367047
MCUB	42.8339	1.97153	0.694922	2.83705	0.0045533	0.0434987
ENSG00000287492	340.511	1.9739	0.37322	5.28884	1.23097e-07	9.11582e-06
ADAMTS8	393.47	1.97635	0.351224	5.62705	1.83317e-08	1.59711e-06
MID1IP1	4542.52	1.97733	0.254859	7.7585	8.59369e-15	2.67957e-12
F12	43.9923	1.99271	0.604685	3.29545	0.000982639	0.014107
ENDOG	227.409	1.99272	0.47515	4.19389	2.74215e-05	0.000885405
ENSG00000230882	48.4286	1.99739	0.583665	3.42216	0.000621268	0.010038
ENSG00000288749	63.4717	2.00113	0.559343	3.57765	0.000346701	0.00645237
MIXL1	2939.23	2.0031	0.280825	7.13291	9.82672e-13	2.03082e-10
OXCT2	115.252	2.0043	0.450156	4.45245	8.48957e-06	0.000345275
RPL10P9	79.3801	2.01096	0.48439	4.15152	3.30268e-05	0.00102084
C6orf226	55.8643	2.0148	0.569573	3.53739	0.000404103	0.00724004
GFOD1	42.2907	2.01674	0.62711	3.21592	0.00130025	0.0173493
HPDL	138.299	2.02086	0.449339	4.49741	6.87869e-06	0.000288337
CHKA-DT	43.0135	2.02319	0.624804	3.23812	0.0012032	0.0163527
ACRBP	53.4957	2.02648	0.573149	3.53569	0.000406705	0.00727932
FUT8-AS1	92.4408	2.0266	0.49362	4.10558	4.03307e-05	0.00120268
SPON1	32.7374	2.02842	0.726358	2.79259	0.00522879	0.048126
CCT6B	61.2315	2.03377	0.530733	3.83201	0.000127103	0.00302005
ENSG00000284620	44.6152	2.04032	0.625463	3.2621	0.00110589	0.0154399
WNT4	38.3195	2.05101	0.668058	3.0701	0.00213984	0.0249278
HTRA1	78.7291	2.05128	0.48975	4.18841	2.80912e-05	0.000901202
ACP5	71.8048	2.05195	0.517975	3.96148	7.44852e-05	0.00194394
CLEC14A	38.2765	2.05488	0.67744	3.03331	0.00241888	0.0274176
FGFBP3	184.436	2.06644	0.386195	5.35077	8.75815e-08	6.82713e-06
SNTG2-AS1	40.0287	2.07069	0.653944	3.16647	0.00154303	0.0196707
ORAI3	210.173	2.07702	0.355299	5.84583	5.04034e-09	5.20826e-07
ENSG00000279668	41.293	2.08023	0.676235	3.07619	0.00209666	0.0245805
SOCS1	116.158	2.08168	0.468816	4.44029	8.98361e-06	0.000363703
PPP1R35	399.865	2.09045	0.346461	6.03373	1.6022e-09	1.81375e-07
PRKCB	31.9092	2.0988	0.731062	2.87089	0.00409324	0.0401422
NPAP1	439.753	2.10649	0.360861	5.83741	5.3018e-09	5.44676e-07
MMP23B	190.513	2.11241	0.362254	5.83131	5.49927e-09	5.61716e-07
FLT1	291.538	2.11503	0.379228	5.5772	2.44421e-08	2.02995e-06
TUBA4A	210.273	2.12028	0.368532	5.75332	8.75093e-09	8.36184e-07
ABHD12B	32.4729	2.12306	0.717955	2.95709	0.00310558	0.0328154
EFNB2	79.9475	2.12628	0.491299	4.32787	1.50559e-05	0.000549464
BATF3	48.548	2.12766	0.591721	3.59572	0.000323502	0.00614273
MAP3K4-AS1	730.809	2.14431	0.283781	7.5562	4.1502e-14	1.15266e-11
PEX11G	49.3842	2.14607	0.6533	3.28497	0.00101993	0.014525
ADAMTS16	72.1997	2.16635	0.516516	4.19416	2.73884e-05	0.000885405
ETV2	27.3486	2.16919	0.749005	2.89609	0.00377839	0.0378115
PRND	111.561	2.17255	0.496979	4.37151	1.23389e-05	0.000465604
UNC80	65.9337	2.1802	0.606168	3.5967	0.000322285	0.00613272
MMP23A	145.835	2.186	0.402939	5.42515	5.7907e-08	4.59456e-06
MARCHF4	95.7801	2.19419	0.490426	4.47404	7.67551e-06	0.00031578
OLFML3	155.643	2.19648	0.511973	4.29022	1.78498e-05	0.000626965
ENSG00000290092	104.768	2.20928	0.509981	4.33208	1.47706e-05	0.000542393
ENSG00000259556	66.1059	2.21777	0.518768	4.27508	1.91071e-05	0.000664248
ENSG00000261819	40.3124	2.22977	0.646827	3.44725	0.000566328	0.00933706
ENSG00000289337	116.328	2.23354	0.489247	4.56526	4.98886e-06	0.000218754
CDH11	31.3936	2.23712	0.727568	3.07479	0.00210649	0.0246631
LAMA4	33.1565	2.24783	0.698768	3.21685	0.00129606	0.0173065
CALB1	435.924	2.25339	0.342255	6.58395	4.5812e-11	7.20546e-09
CD177	222.559	2.25479	0.361551	6.23643	4.47663e-10	5.64277e-08
INO80D-AS1	115.721	2.25556	0.453893	4.96937	6.7172e-07	3.95314e-05
ENSG00000237372	39.5636	2.26481	0.644532	3.51388	0.000441613	0.00775571
CEBPD	31.6624	2.26567	0.709433	3.19363	0.00140494	0.0183738
NOS1	40.4599	2.26834	0.707142	3.20776	0.00133772	0.0177416
BDKRB2	104.799	2.26872	0.451013	5.03027	4.89783e-07	3.00473e-05
ZSCAN10	1299	2.26983	0.324074	7.00403	2.48704e-12	5.02297e-10
RPS6KL1	135.552	2.28256	0.413021	5.5265	3.26677e-08	2.67559e-06
DCX	26.2348	2.28314	0.780815	2.92404	0.00345518	0.0354965
FGF17	23702	2.29277	0.312658	7.33313	2.24831e-13	5.2578e-11
SH2D3C	43.7288	2.31959	0.742671	3.12331	0.00178831	0.0217845
C1QL1	52.5024	2.32249	0.651326	3.56579	0.000362759	0.00663987
NTNG2	31.6229	2.32353	0.74248	3.12942	0.00175152	0.0214244
NSG1	72.6335	2.32857	0.549389	4.23848	2.25042e-05	0.000760256
NPR1	92.209	2.33056	0.496583	4.69318	2.68988e-06	0.000127486
H1-2	35.9416	2.33299	0.674548	3.4586	0.000542991	0.00901082
ENSG00000289195	70.2735	2.33483	0.530097	4.40455	1.06005e-05	0.000413165
ZNF439	28.2055	2.3373	0.750146	3.1158	0.00183449	0.0221648
GAP43	62.0653	2.34711	0.590145	3.97717	6.97404e-05	0.00185276
RYR1	73.5665	2.34717	0.555167	4.22787	2.3591e-05	0.00078873
ADAMTS15	40.2691	2.37811	0.63992	3.71626	0.000202191	0.00432222
COMT	29.6045	2.38199	0.757678	3.1438	0.00166767	0.0206547
PPP1R1B	27.7283	2.38689	0.75302	3.16976	0.00152565	0.0195356
MMP19	28.3204	2.38906	0.795953	3.00151	0.00268642	0.0296373
SLC52A3	288.296	2.38911	0.364853	6.54813	5.82606e-11	9.08304e-09
RNF112	27.4208	2.39233	0.763773	3.13225	0.00173472	0.0212482
RPL6P10	226.548	2.39744	0.376454	6.36847	1.90928e-10	2.70274e-08
VIPR2	104.324	2.39849	0.497241	4.8236	1.40988e-06	7.20054e-05
COL6A3	102.588	2.42926	0.497962	4.8784	1.06949e-06	5.8457e-05
PTH1R	34.6647	2.43393	0.82821	2.93878	0.00329508	0.034348
FOXCUT	22.3638	2.44413	0.880466	2.77596	0.00550394	0.0496052
PHOSPHO1	45.6094	2.45926	0.618136	3.97851	6.93485e-05	0.0018451
ENSG00000213058	37.7789	2.46002	0.677128	3.63302	0.000280122	0.00552207
SCUBE1	35.2483	2.46276	0.813619	3.02692	0.00247062	0.0277771
RPL7AP66	40.7723	2.46646	0.638621	3.86217	0.000112385	0.0027362
NATD1	3124.19	2.46804	0.266404	9.26429	1.96373e-20	1.39605e-17
CD48	142.712	2.47498	0.404903	6.11253	9.80661e-10	1.1392e-07
AKR7L	27.3204	2.47841	0.767124	3.23079	0.0012345	0.0166723
UBE2SP2	22.7604	2.49624	0.839419	2.97377	0.00294165	0.0316668
FOXI1	169.475	2.50132	0.403016	6.20652	5.41717e-10	6.73282e-08
NLRP12	29.6596	2.50177	0.739047	3.38514	0.000711427	0.0110623
ALDH1A1	112.435	2.50823	0.447191	5.60885	2.0368e-08	1.75139e-06
GSTT2	249.29	2.51397	0.433585	5.79811	6.70647e-09	6.65889e-07
LINC00698	51.1186	2.51655	0.63669	3.95255	7.73221e-05	0.0020062
GAL	2279.86	2.51729	0.308407	8.16224	3.2888e-16	1.27069e-13
CXCL12	72.7089	2.52061	0.613452	4.1089	3.97542e-05	0.00118748
TPGS1	216.613	2.52305	0.459075	5.49594	3.88635e-08	3.13964e-06
RPL18AP3	1444.66	2.53548	0.289945	8.7447	2.23613e-18	1.24196e-15
EXOC3L1	81.9164	2.55308	0.532977	4.79023	1.66591e-06	8.30142e-05
ATCAY	93.3007	2.55651	0.498676	5.12659	2.95034e-07	1.94931e-05
ST7-AS1	62.2495	2.56632	0.567362	4.52325	6.0897e-06	0.000260174
GDAP1L1	20.1677	2.57287	0.91139	2.82301	0.00475744	0.0450653
SOX3	30.7969	2.58341	0.812569	3.17931	0.00147624	0.0191653
CHST7	75.3877	2.58972	0.512449	5.0536	4.33549e-07	2.70851e-05
OR52A1	99.6598	2.59776	0.460282	5.64385	1.66293e-08	1.47041e-06
LCK	87.3923	2.61571	0.592376	4.41563	1.00715e-05	0.000396897
ENSG00000244716	571.238	2.6256	0.317887	8.25952	1.46263e-16	6.04544e-14
LINC02570	20.5518	2.62868	0.902795	2.91172	0.00359449	0.0364441
LENG9	42.9933	2.63584	0.777168	3.39159	0.000694875	0.0108428
MLPH	20.6526	2.63616	0.877229	3.0051	0.00265491	0.0293809
ENSG00000288856	26.7861	2.64283	0.792719	3.33389	0.000856416	0.0127373
TIE1	29.2909	2.64481	0.853765	3.09782	0.00194951	0.023223
LINC01896	70.888	2.65887	0.60275	4.41124	1.02781e-05	0.000403251
JPH4	47.6948	2.65903	0.606892	4.38138	1.17928e-05	0.000448809
SCGB3A2	48.3189	2.69837	0.654161	4.12492	3.70857e-05	0.00112096
ENSG00000223930	19.7074	2.71134	0.901221	3.00852	0.00262525	0.0291799
GSTT2B	206.637	2.71161	0.42015	6.4539	1.09007e-10	1.62805e-08
NPW	31.9699	2.72646	0.747759	3.64617	0.000266174	0.00532738
CAVIN3	865.141	2.72715	0.282113	9.66685	4.17027e-22	4.6708e-19
CBR1	557.078	2.73433	0.323911	8.44161	3.13005e-17	1.46102e-14
SYT6	82.0919	2.73917	0.550529	4.97553	6.50698e-07	3.84214e-05
PGAM4	21.8292	2.73952	0.864414	3.16922	0.00152849	0.0195578
HES1	202.742	2.76839	0.427981	6.46848	9.89916e-11	1.491e-08
ENSG00000251410	130.019	2.77385	0.425884	6.51317	7.35819e-11	1.12739e-08
IFIT1	22.1429	2.77587	0.894955	3.10168	0.00192425	0.0229991
MAOA	92.8221	2.77879	0.50353	5.51861	3.41698e-08	2.78578e-06
ZNF488	27.7646	2.78631	0.919549	3.03008	0.00244485	0.0276061
CD1D	50.672	2.78782	0.647782	4.30364	1.68018e-05	0.000597884
POU5F1B	24.9249	2.7883	0.823471	3.38604	0.000709099	0.0110357
RET	203.073	2.79375	0.467024	5.98203	2.2038e-09	2.43281e-07
EDIL3-DT	41.332	2.79728	0.738769	3.78641	0.000152841	0.00351545
ALG1L7P	27.4877	2.81288	0.7922	3.55072	0.000384184	0.00695326
POU5F1P3	31.2755	2.81692	0.741829	3.79726	0.000146304	0.00338577
OPCML	36.0207	2.82032	0.712742	3.957	7.5896e-05	0.00197786
ESRG	377.633	2.83557	0.353197	8.02828	9.88456e-16	3.51357e-13
ENSG00000258649	38.8142	2.84619	0.70463	4.03926	5.3619e-05	0.00150311
S1PR5	19.985	2.85953	0.988487	2.89283	0.00381783	0.0380776
ASB5	151.878	2.87143	0.446283	6.43411	1.24195e-10	1.82423e-08
IL33	17.034	2.88498	1.02495	2.81476	0.0048814	0.0459762
RPS28P7	215.945	2.89748	0.364661	7.94568	1.93134e-15	6.73052e-13
NANOGP1	90.4162	2.89935	0.589356	4.91952	8.67564e-07	4.91058e-05
ENSG00000273399	19.6417	2.89935	0.923471	3.13962	0.00169166	0.020879
SCN3A	18.008	2.9163	0.970037	3.00638	0.0026438	0.0293119
PRRX2	76.7378	2.94767	0.584547	5.04266	4.5911e-07	2.84312e-05
RPS14P8	16.4446	2.95808	1.05249	2.81055	0.00494561	0.0463599
SFRP2	328.329	2.96942	0.382722	7.75868	8.58154e-15	2.67957e-12
FAM43A	96.0955	2.97082	0.520189	5.71105	1.12284e-08	1.04039e-06
CACNG7	238.944	2.97261	0.36979	8.03862	9.08532e-16	3.29538e-13
HSPA12B	115.055	2.97674	0.516549	5.76274	8.27598e-09	7.99397e-07
ACHE	341.104	2.97901	0.353014	8.43881	3.20597e-17	1.46102e-14
ADGRA2	38.3249	2.98169	0.813057	3.66726	0.000245167	0.00502694
SLC6A1	51.0747	2.98512	0.618409	4.8271	1.38538e-06	7.11629e-05
TSGA10IP	37.4286	2.99306	0.695511	4.3034	1.682e-05	0.000597884
CSMD1	32.253	2.99444	0.774254	3.86752	0.00010995	0.00268795
DCLK1	486.84	3.0091	0.389788	7.71983	1.16483e-14	3.50889e-12
ENSG00000260834	234.924	3.04912	0.425836	7.1603	8.04986e-13	1.70322e-10
MYC	230.754	3.05135	0.395158	7.72184	1.14663e-14	3.50889e-12
VAV1	24.5983	3.05188	0.8747	3.48905	0.000484733	0.00832197
UTY	59.8612	3.05199	0.586913	5.20007	1.99217e-07	1.39397e-05
CRABP1	562.874	3.0581	0.301555	10.1411	3.62972e-24	5.37592e-21
ENSG00000288597	276.862	3.05835	0.372684	8.20627	2.2816e-16	9.21609e-14
SLC22A1	19.5486	3.07826	0.951924	3.23373	0.00122186	0.0165519
NCAN	74.2821	3.08459	0.52445	5.88158	4.06365e-09	4.37717e-07
CAMKV	56.8259	3.09499	0.780829	3.96372	7.37899e-05	0.00193366
ENSG00000289113	22.3295	3.09542	0.915148	3.38243	0.000718482	0.0111427
ENSG00000274248	40.3486	3.10017	0.687686	4.50812	6.54046e-06	0.000275574
CAMK2N2	20.402	3.10517	0.947709	3.2765	0.00105104	0.014849
ENSG00000286198	24.7537	3.10609	0.859037	3.61578	0.000299439	0.00580363
GLRA3	17.7082	3.14288	0.99514	3.15823	0.00158729	0.0199089
MGAT4C	55.8748	3.14315	0.649547	4.83898	1.30505e-06	6.76227e-05
NANOG	738.35	3.146	0.332276	9.46802	2.85187e-21	2.30393e-18
ENSG00000288895	54.3902	3.14896	0.648248	4.85764	1.18791e-06	6.22794e-05
GNA14	75.1744	3.15247	0.543195	5.80357	6.49172e-09	6.51849e-07
SLC25A48	148.06	3.15633	0.451578	6.98956	2.75755e-12	5.50673e-10
RNASE1	393.49	3.17514	0.339169	9.36154	7.85808e-21	6.07225e-18
APELA	269.464	3.17844	0.481868	6.59608	4.22165e-11	6.82103e-09
RASGRP2	15.4751	3.18828	1.10256	2.89169	0.00383172	0.038154
SLC7A14-AS1	16.2184	3.18995	1.06818	2.98635	0.00282328	0.0307464
CHRNB4	18.4503	3.19313	0.97033	3.29077	0.000999146	0.0142633
KDR	445.958	3.21277	0.337665	9.51468	1.8228e-21	1.70508e-18
F13A1	45.6411	3.21763	0.649568	4.95349	7.28932e-07	4.23376e-05
ENSG00000288681	16.2371	3.2633	1.06957	3.05105	0.00228045	0.0262163
LYPD2	198.03	3.26529	0.402472	8.11308	4.93528e-16	1.86627e-13
NANOGP8	165.895	3.29603	0.4449	7.40847	1.27764e-13	3.29094e-11
SYT4	93.5625	3.30368	0.569922	5.79672	6.76254e-09	6.67726e-07
SLC9A9	42.6505	3.31752	0.6892	4.81358	1.48254e-06	7.52833e-05
ENSG00000282048	86.7411	3.32119	0.526882	6.30348	2.91039e-10	3.8892e-08
EBF3	57.4829	3.33957	0.60215	5.54608	2.92149e-08	2.40387e-06
RAPSN	11.8604	3.37287	1.21408	2.77812	0.0054674	0.0494012
CALY	23.7029	3.38382	0.883596	3.82959	0.000128355	0.00303999
ABHD17AP3	15.3654	3.42046	1.08832	3.14289	0.00167289	0.0206906
ENSG00000236673	67.7191	3.42174	0.612578	5.5858	2.32626e-08	1.95946e-06
TNFRSF8	34.029	3.43585	0.80058	4.2917	1.77307e-05	0.000624017
CHRNA4	22.1719	3.45666	0.947599	3.64781	0.000264481	0.00530543
OSBPL5	54.1277	3.46327	0.65265	5.30647	1.11767e-07	8.38696e-06
MATN4	28.4221	3.4676	0.855325	4.05414	5.03194e-05	0.00143092
EBF2	21.436	3.48104	1.0708	3.25089	0.00115044	0.0158134
ENSG00000263823	47.2392	3.49191	0.674233	5.17909	2.22974e-07	1.53009e-05
CXCL5	73.1258	3.50074	0.607204	5.76535	8.14888e-09	7.91421e-07
GDF3	90.0564	3.50885	0.517962	6.77434	1.24975e-11	2.24363e-09
LNCPRESS2	16.5724	3.53952	1.06243	3.33152	0.000863732	0.0128151
POU5F1	3502.29	3.56465	0.31942	11.1597	6.41725e-29	1.42567e-25
ENSG00000286976	20.5477	3.5848	0.977531	3.6672	0.000245224	0.00502694
TRIM54	23.6874	3.5885	0.932488	3.84831	0.000118935	0.00285396
ENSG00000280511	30.8342	3.59484	0.803438	4.47432	7.66559e-06	0.00031578
PPP1R3B-DT	30.8468	3.59542	0.803874	4.47262	7.72674e-06	0.000317153
UNC93B3	16.9996	3.59736	1.05542	3.40845	0.000653332	0.0103861
FGF1	17.1149	3.60897	1.07829	3.34694	0.000817095	0.0122654
SUSD2	39.044	3.63371	0.7486	4.85401	1.20988e-06	6.32445e-05
ABI3	28.0824	3.63904	0.893299	4.07371	4.62706e-05	0.00134155
AIF1	17.3637	3.64936	1.07918	3.3816	0.000720654	0.011157
LINC00678	115.098	3.73084	0.550586	6.77613	1.23435e-11	2.23859e-09
ENSG00000289479	619.603	3.776	0.382758	9.86524	5.88943e-23	8.05175e-20
CNGA4	178.552	3.78099	0.438865	8.61537	6.97185e-18	3.44197e-15
NWD2	11.906	3.8146	1.29646	2.94231	0.00325772	0.0339986
ENSG00000254719	11.6289	3.83427	1.35813	2.82319	0.00475484	0.0450653
CYP4F29P	16.2235	3.84071	1.14077	3.36678	0.000760503	0.0115921
ENSG00000289527	36.8698	3.88365	0.837777	4.63566	3.55804e-06	0.000163403
ENSG00000272163	16.3933	3.89959	1.14227	3.41389	0.000640434	0.0102176
CXCL3	21.86	3.97057	1.00106	3.96639	7.29708e-05	0.00192706
TSPYL5	105.759	3.99296	0.509548	7.83627	4.64121e-15	1.52756e-12
ENSG00000279393	17.5499	4.00381	1.12575	3.55655	0.000375751	0.00682844
DELEC1	35.7569	4.01204	0.800042	5.01478	5.30946e-07	3.2097e-05
TMEM158	86.9125	4.02309	0.606316	6.6353	3.23836e-11	5.42975e-09
HLA-DPB2	19.967	4.14146	1.12748	3.67319	0.00023954	0.00493241
ENSG00000235979	35.0604	4.19116	0.823647	5.08854	3.60828e-07	2.29857e-05
ENSG00000289078	162.051	4.21694	0.457877	9.20977	3.26822e-20	2.23408e-17
SLC36A2	47.2335	4.24421	0.731602	5.80126	6.58191e-09	6.57193e-07
SOX2	497.39	4.25654	0.449392	9.47178	2.75124e-21	2.30393e-18
ENSG00000254339	53.4409	4.25866	0.752218	5.66147	1.50079e-08	1.34038e-06
ENSG00000232110	21.3419	4.28251	1.05862	4.04538	5.22379e-05	0.00147109
HPAT5	21.2737	4.29547	1.07775	3.98557	6.73178e-05	0.00179916
CKMT1A	90.5137	4.29951	1.53818	2.79519	0.00518685	0.0478639
FAM43B	11.2041	4.32179	1.50969	2.8627	0.00420051	0.0409072
HPGD	190.536	4.34873	1.17899	3.68852	0.000225565	0.004722
FOXD3-AS1	115.306	4.42418	0.611688	7.23273	4.73367e-13	1.05052e-10
ENSG00000289533	35.1836	4.42532	0.862734	5.12942	2.90641e-07	1.92745e-05
CKMT1B	88.2579	4.46613	1.49475	2.98788	0.00280924	0.030631
FGF4	68.8774	4.49893	0.682535	6.59149	4.35432e-11	6.97202e-09
C19orf85	19.6904	4.56319	1.1917	3.82915	0.000128587	0.00303999
POU3F1	13.7713	4.63716	1.43308	3.2358	0.00121304	0.0164575
ENSG00000227077	47.925	4.65351	0.768616	6.05439	1.40948e-09	1.61617e-07
MFAP4	1487.54	4.69355	0.283041	16.5826	9.31096e-62	1.65484e-57
CXCL6	16.0992	4.92722	1.37369	3.58685	0.000334695	0.0062765
CDA	204.017	4.94114	0.473221	10.4415	1.60269e-25	2.58951e-22
SAMSN1	26.5291	5.01154	1.16392	4.30573	1.66435e-05	0.000593986
TNMD	27.9922	5.12919	1.10211	4.65398	3.25588e-06	0.000150695
PPIAP46	420.99	5.14323	0.394533	13.0363	7.61069e-39	4.50883e-35
RN7SL5P	19.8839	5.19206	1.31514	3.94792	7.88317e-05	0.00203349
ZNF736	29.6749	5.22941	1.0824	4.83131	1.35636e-06	6.98744e-05
FOXD3	174.303	5.27046	0.550711	9.57029	1.06611e-21	1.05266e-18
CYP4F22	11.9382	5.49384	1.74556	3.14733	0.00164769	0.0204929
TPTEP1	12.0768	5.50957	1.74774	3.1524	0.00161932	0.020225
ENSG00000235152	12.5542	5.54853	1.76504	3.14357	0.00166903	0.0206571
TUSC1	68.7335	5.62703	1.65237	3.40543	0.000660593	0.010446
TSHR	33.5722	6.00097	1.20875	4.96459	6.88462e-07	4.02501e-05
LINC02247	22.9167	6.44562	1.61287	3.99636	6.43236e-05	0.00173742
ENSG00000258433	17.7668	7.53218	1.68006	4.48329	7.34994e-06	0.0003045

## Sheet: endoderm_DF2-KO_vs_H1_4FC_downD
	baseMean	log2FoldChange	lfcSE	stat	pvalue	padj
ATOH1	23.337	-6.61438	1.62839	-4.0619	4.86742e-05	0.00139305
CLCA1	11.6839	-5.6018	1.75644	-3.1893	0.00142619	0.0185834
PODN	92.0604	-5.59448	0.780562	-7.16725	7.65201e-13	1.63854e-10
GASK1B	124.448	-5.44356	0.648338	-8.39617	4.61282e-17	1.9996e-14
HABP2	16.969	-5.14308	1.41828	-3.62628	0.000287536	0.00562816
RFX6	25.0713	-5.10687	1.09755	-4.65299	3.27153e-06	0.000151026
TRPC5	136.272	-5.04696	0.558121	-9.04277	1.52755e-19	9.69609e-17
SYTL5	185.312	-4.88007	0.532857	-9.15831	5.2718e-20	3.47021e-17
TCIM	124.025	-4.82264	0.620771	-7.76879	7.92372e-15	2.56052e-12
GLYATL1P2	13.0347	-4.75169	1.45074	-3.27535	0.00105532	0.0148977
PAX6	398.607	-4.71448	0.385825	-12.2192	2.45459e-34	8.7251e-31
RPSAP47	55.0221	-4.64197	0.712365	-6.51628	7.20712e-11	1.11384e-08
ENSG00000286058	22.5412	-4.5397	1.08135	-4.19819	2.69055e-05	0.000880648
EPHA3	16.4108	-4.47925	1.27928	-3.50137	0.000462869	0.00803375
A1CF	26.958	-4.46352	0.982953	-4.54093	5.60069e-06	0.000241604
SLC28A2	174.42	-4.38072	0.581014	-7.53978	4.70756e-14	1.26769e-11
APOB	651.077	-4.34534	0.963922	-4.50798	6.54468e-06	0.000275574
ENSG00000288530	18.5916	-4.24531	1.24527	-3.40916	0.000651637	0.0103777
ANKS4B	31.7153	-4.19249	0.872028	-4.80775	1.5264e-06	7.70701e-05
LINC02301	47.7406	-4.12998	0.713983	-5.78442	7.27638e-09	7.14492e-07
PCAT14	2825.52	-4.12283	0.312427	-13.1961	9.23546e-40	8.20709e-36
CCDC80	493.483	-4.0725	0.421322	-9.666	4.20485e-22	4.6708e-19
HNF1A-AS1	47.0686	-3.99061	0.825856	-4.83209	1.35108e-06	6.98045e-05
ENSG00000286006	15.6675	-3.98454	1.2555	-3.17367	0.00150526	0.019396
ENSG00000277223	15.6927	-3.96539	1.25459	-3.16071	0.00157386	0.0198507
OTOGL	364.532	-3.95812	0.410403	-9.64446	5.1882e-22	5.42412e-19
RN7SL39P	34.8659	-3.9542	0.780904	-5.06362	4.11374e-07	2.58352e-05
KLHL14	73.3872	-3.94997	0.673215	-5.86732	4.42883e-09	4.74178e-07
PITX1	30.8602	-3.94907	1.0128	-3.89915	9.65313e-05	0.00240723
RASSF10-DT	19.1121	-3.92681	1.03185	-3.80562	0.000141451	0.00329059
ENSG00000237761	11.111	-3.9011	1.39541	-2.79566	0.00517943	0.0478452
SHOX2	11.0195	-3.86829	1.38661	-2.78975	0.00527486	0.0484165
FOLH1	42.1542	-3.80696	0.718724	-5.29683	1.17828e-07	8.76218e-06
ENSG00000278962	27.8623	-3.77592	0.880583	-4.28798	1.80309e-05	0.000632077
MT-TR	332.255	-3.7394	0.432288	-8.65025	5.13868e-18	2.76757e-15
FOXI2	23.0521	-3.69461	1.01506	-3.63978	0.000272866	0.00540653
LINC02432	55.0072	-3.68314	0.644229	-5.71714	1.08334e-08	1.01338e-06
SLC39A5	25.535	-3.66229	0.911019	-4.01999	5.82006e-05	0.00160621
ECM2	57.2889	-3.64427	0.617002	-5.90642	3.49633e-09	3.78904e-07
LRRK2	62.6531	-3.62428	0.582268	-6.22441	4.8336e-10	6.04983e-08
SLC1A7	30.9017	-3.62084	0.867415	-4.17428	2.98924e-05	0.00094871
ENSG00000228835	21.2881	-3.57757	1.00045	-3.57597	0.000348937	0.00647065
LINC02293	99.8784	-3.57379	0.485179	-7.36593	1.75913e-13	4.22499e-11
NCAPD2P1	45.6957	-3.57203	0.675926	-5.28465	1.25948e-07	9.24986e-06
NOVA1-DT	69.1571	-3.55985	0.568421	-6.2627	3.78374e-10	4.87308e-08
IGFBP3	617.814	-3.54092	0.304747	-11.6192	3.29056e-31	9.74718e-28
RPS26P6	135.084	-3.53346	0.522927	-6.75707	1.40805e-11	2.47776e-09
ONECUT2	580.274	-3.52431	0.325222	-10.8366	2.30814e-27	4.55807e-24
XRCC6P1	43.2316	-3.50774	0.738027	-4.75286	2.00563e-06	9.90167e-05
FGA	37.4764	-3.49021	0.73552	-4.74522	2.08276e-06	0.000101695
REEP1	58.9987	-3.46348	0.708955	-4.88534	1.03253e-06	5.66392e-05
YTHDF2	1348.45	-3.43574	0.276717	-12.4161	2.1376e-35	9.49787e-32
ISL1	52.0909	-3.4086	0.658403	-5.17708	2.25386e-07	1.54068e-05
PCDHB5	135.32	-3.38688	0.448226	-7.55618	4.15068e-14	1.15266e-11
IGFBP5	1077.38	-3.37498	0.408551	-8.26086	1.44627e-16	6.04544e-14
CXXC4	300.064	-3.37314	0.361637	-9.32743	1.08471e-20	8.03274e-18
KCNQ5	205.636	-3.37236	0.37847	-8.91051	5.07984e-19	3.00946e-16
KCNK10	23.9032	-3.37157	0.874694	-3.85457	0.000115935	0.00279581
SV2B	163.74	-3.35961	0.526659	-6.37909	1.78141e-10	2.55331e-08
GREB1L	36.0605	-3.31731	0.75694	-4.38252	1.17314e-05	0.00044743
STYXL2	36.205	-3.31522	0.812081	-4.08237	4.45779e-05	0.00129882
PRELP	112.642	-3.31009	0.45378	-7.29449	2.99797e-13	6.91985e-11
C7	25.2818	-3.28982	0.846257	-3.88749	0.000101286	0.00250371
COL8A1	198.032	-3.25106	0.376563	-8.63352	5.94918e-18	3.02612e-15
CD34	116.046	-3.24857	0.452161	-7.18455	6.74298e-13	1.4615e-10
SLC6A4	163.999	-3.24429	0.464876	-6.97884	2.97624e-12	5.87741e-10
RNF128	19.2733	-3.23914	1.06675	-3.03644	0.00239388	0.027221
MT-TN	1163.35	-3.23884	0.281877	-11.4903	1.47664e-30	3.74919e-27
RASSF10	374.309	-3.2337	0.991394	-3.26177	0.00110717	0.0154456
ZBTB16	112.682	-3.22879	0.533607	-6.05087	1.44064e-09	1.64131e-07
MUC6	55.8465	-3.22331	0.704295	-4.57665	4.7249e-06	0.000209416
ADGRG6	569.083	-3.21022	0.30033	-10.689	1.1463e-26	2.03733e-23
POSTN	28.285	-3.17232	0.807349	-3.92931	8.51905e-05	0.00216608
GREM1	16.2244	-3.16609	1.05282	-3.00724	0.00263635	0.0292666
DPYD	326.705	-3.14467	0.33082	-9.50568	1.98748e-21	1.76617e-18
FMOD	166.114	-3.11944	0.394023	-7.91692	2.43475e-15	8.32169e-13
ENSG00000289437	20.4156	-3.11895	0.945225	-3.29969	0.000967914	0.0139293
HCN1	140.312	-3.11635	0.494536	-6.30156	2.94665e-10	3.90827e-08
LYPD6B	156.599	-3.11247	0.411155	-7.57006	3.73058e-14	1.06941e-11
AMOT	1570.78	-3.09051	0.314138	-9.83805	7.71915e-23	9.79947e-20
SERPINE1	61.6662	-3.07956	0.610349	-5.04557	4.52173e-07	2.80996e-05
MEIS2	84.5353	-3.07038	0.52457	-5.85314	4.82375e-09	5.01359e-07
ANKRD20A1	41.7732	-3.06869	0.669343	-4.58464	4.54775e-06	0.000203083
NPNT	123.504	-3.06612	0.448738	-6.83276	8.32943e-12	1.57488e-09
KCTD16	39.4347	-3.04929	0.730811	-4.17247	3.0131e-05	0.000954578
GATA3	1650.61	-3.03595	0.340058	-8.92774	4.34815e-19	2.66482e-16
ANKRD20A4P	39.3672	-2.98255	0.719742	-4.14392	3.41426e-05	0.00104804
CCK	39.8386	-2.97767	0.676134	-4.40396	1.06293e-05	0.000413378
MT-TH	173.719	-2.96178	0.472268	-6.2714	3.57827e-10	4.64209e-08
EPAS1	63.9532	-2.95133	0.567356	-5.2019	1.97262e-07	1.38575e-05
GATA3-AS1	60.9788	-2.94657	0.589981	-4.99434	5.90382e-07	3.53295e-05
ENSG00000236494	42.804	-2.93341	0.653257	-4.49044	7.10751e-06	0.000297228
KYNU	52.5781	-2.92934	0.588694	-4.97599	6.49138e-07	3.84214e-05
NRCAM	302.908	-2.91384	0.370226	-7.87044	3.53409e-15	1.18512e-12
ENSG00000270157	25.7066	-2.89656	0.802754	-3.60827	0.000308243	0.00593602
MT-TS2	41.5554	-2.89	0.705245	-4.09787	4.16967e-05	0.00123513
CFTR	27.4759	-2.87116	0.804618	-3.56836	0.000359229	0.00659998
DMBX1	241.012	-2.86933	0.468746	-6.12129	9.28195e-10	1.11465e-07
NR2F2	26.7498	-2.82258	0.826771	-3.41398	0.000640211	0.0102176
PCDH17	136.215	-2.81736	0.426262	-6.60945	3.85752e-11	6.34811e-09
FBLN7	69.7099	-2.81292	0.578872	-4.85931	1.17794e-06	6.20774e-05
ENSG00000196656	478.386	-2.81073	0.421943	-6.66139	2.71256e-11	4.6356e-09
ENSG00000274979	70.3245	-2.73737	0.516291	-5.30199	1.14547e-07	8.55398e-06
SPTLC3	23.3459	-2.73054	0.866402	-3.15159	0.00162385	0.0202531
TBX3	1340.72	-2.7264	0.318738	-8.55371	1.19194e-17	5.72551e-15
PRSS23-AS1	151.698	-2.69794	0.398993	-6.76187	1.36223e-11	2.4211e-09
GDF15	43.5974	-2.68683	0.799692	-3.35983	0.000779893	0.011847
PLA1A	45.1964	-2.66753	0.633375	-4.21162	2.53549e-05	0.000836052
GIPC2	47.8197	-2.65322	0.612975	-4.32844	1.50168e-05	0.000549164
ENSG00000249631	18.6978	-2.6427	0.904689	-2.92112	0.00348781	0.0357284
FN1	89977.3	-2.64176	0.297818	-8.87039	7.28881e-19	4.17884e-16
EML5	91.547	-2.64005	0.50347	-5.2437	1.57384e-07	1.11887e-05
GCNT4	110.001	-2.63534	0.439989	-5.98955	2.10427e-09	2.33745e-07
ATP6V0D2	67.6774	-2.63093	0.525646	-5.00513	5.58233e-07	3.35185e-05
MIR205HG	350.942	-2.63003	0.397275	-6.62017	3.58795e-11	5.95968e-09
STAT4	330.161	-2.61133	0.354407	-7.36816	1.72996e-13	4.21186e-11
GPR141	29.8913	-2.608	0.737128	-3.53806	0.000403084	0.00722907
FMO5	669.322	-2.60538	0.360052	-7.23614	4.61645e-13	1.03858e-10
LONRF2	34.7907	-2.59148	0.688633	-3.76323	0.000167735	0.0037832
HAGLR	28.0299	-2.57388	0.787825	-3.26707	0.00108667	0.0152314
ZNF726	27.3199	-2.56429	0.811115	-3.16144	0.00156991	0.0198439
FSHR	40.7211	-2.55578	0.664149	-3.8482	0.000118988	0.00285396
LINC02981	46.6372	-2.55424	0.609775	-4.18882	2.8041e-05	0.000901202
SH3RF2	27.3071	-2.55166	0.791837	-3.22246	0.00127093	0.0170478
ADAM28	162.674	-2.5357	0.402474	-6.30028	2.97103e-10	3.91141e-08
TBXT	22.1231	-2.53321	0.901658	-2.8095	0.0049619	0.0464582
SPOCK3	607.57	-2.53025	0.342144	-7.39526	1.41131e-13	3.58331e-11
SLC16A14	249.572	-2.5152	0.403091	-6.23979	4.38159e-10	5.56243e-08
VCAN	10882.1	-2.50338	0.309457	-8.08959	5.98684e-16	2.21675e-13
ENSG00000278991	23.5368	-2.49711	0.81941	-3.04745	0.00230795	0.0264299
ANKRD20A3P	21.5593	-2.47066	0.855074	-2.88941	0.00385962	0.0383517
ENSG00000237653	21.3309	-2.45683	0.866526	-2.83526	0.00457885	0.0436822
DYNLT5	49.9458	-2.45036	0.587639	-4.16985	3.04805e-05	0.000963933
PDE4D	164.164	-2.44006	0.38427	-6.34984	2.15535e-10	2.96954e-08
CST1	333.07	-2.4271	0.432242	-5.61514	1.96399e-08	1.70273e-06
TAFA2	145.758	-2.42333	0.413489	-5.86069	4.60952e-09	4.87649e-07
PDE11A	23.8622	-2.42012	0.816243	-2.96495	0.00302732	0.0322569
ENSG00000285398	77.3471	-2.41958	0.535819	-4.51566	6.31184e-06	0.000268374
GPRC5D-AS1	26.9262	-2.41608	0.764279	-3.16126	0.00157089	0.0198439
ENSG00000260645	43.045	-2.40409	0.710996	-3.3813	0.000721443	0.0111594
MRPS30-DT	23.5297	-2.40022	0.81732	-2.9367	0.00331727	0.0344984
GRIA3	72.2998	-2.39796	0.511789	-4.68544	2.79353e-06	0.000131696
LRP2	51.4363	-2.39587	0.607336	-3.94489	7.98381e-05	0.00205349
LINC02413	270.517	-2.39236	0.470388	-5.08594	3.65812e-07	2.32199e-05
ANKRD1	395.023	-2.39031	0.471446	-5.07016	3.9749e-07	2.50517e-05
MIR29B2CHG	40.8693	-2.37202	0.648737	-3.65637	0.000255813	0.00517242
SLC4A4	35.9702	-2.36365	0.721392	-3.27652	0.00105095	0.014849
ADAMTS9	371.666	-2.35501	0.384947	-6.11775	9.4906e-10	1.12858e-07
MALAT1	120.539	-2.3421	0.449237	-5.21351	1.85298e-07	1.31207e-05
ENSG00000278254	66.167	-2.32365	0.614287	-3.78268	0.000155148	0.00355434
CFAP91	35.0665	-2.31911	0.674236	-3.43961	0.000582547	0.00957148
FYB2	168.056	-2.31489	0.438819	-5.27526	1.32565e-07	9.57891e-06
PROX1	94.0275	-2.30877	0.525555	-4.39302	1.11787e-05	0.000429113
EXPH5	72.1824	-2.30726	0.643094	-3.58775	0.000333546	0.00627313
FBN2	6348.91	-2.28812	0.390857	-5.8541	4.79598e-09	5.01359e-07
ENSG00000228999	78.2322	-2.28295	0.575941	-3.96386	7.37475e-05	0.00193366
ENSG00000269274	26.3933	-2.27927	0.796319	-2.86226	0.00420629	0.0409132
FRY	1031.29	-2.26518	0.305119	-7.42391	1.13711e-13	2.97204e-11
BMP5	26.0406	-2.25843	0.78843	-2.86447	0.00417706	0.0407767
LOX	587.87	-2.24357	0.304688	-7.36348	1.79177e-13	4.24601e-11
MT-ATP8	1277.29	-2.24216	0.273571	-8.19589	2.48736e-16	9.82395e-14
BNIP3P9	28.3055	-2.24024	0.754653	-2.96857	0.00299187	0.0319943
MYO3B	148.511	-2.23258	0.467347	-4.77714	1.77803e-06	8.82706e-05
PEG10	9502.56	-2.22675	0.299296	-7.43998	1.00704e-13	2.67137e-11
RGS7BP	51.3495	-2.22482	0.645353	-3.44744	0.000565922	0.00933706
TBX18	53.2044	-2.22448	0.64381	-3.45519	0.000549912	0.00910866
MITF	61.6986	-2.22376	0.558658	-3.98054	6.87575e-05	0.00183487
COL9A2	2761.15	-2.2228	0.306421	-7.25407	4.04438e-13	9.21549e-11
HLA-B	1308.21	-2.21183	0.262669	-8.42059	3.7458e-17	1.66435e-14
TFPI	248.191	-2.2075	0.376587	-5.86185	4.57748e-09	4.87159e-07
ENSG00000258525	48.4166	-2.20114	0.598302	-3.67897	0.000234175	0.00485081
OR7E12P	133.433	-2.19088	0.403767	-5.42611	5.75955e-08	4.59033e-06
DOK6	90.0355	-2.1809	0.465667	-4.6834	2.8216e-06	0.000132317
ENPP2	864.68	-2.15484	0.28558	-7.54548	4.50618e-14	1.23213e-11
ENSG00000280339	131.408	-2.15155	0.473634	-4.54265	5.55514e-06	0.000240223
MT-ND4L	16048.9	-2.1454	0.248502	-8.63333	5.95928e-18	3.02612e-15
LMNTD1	279.559	-2.13712	0.374977	-5.69932	1.20285e-08	1.10197e-06
CSMD3	152.338	-2.13369	0.389359	-5.48	4.25319e-08	3.42045e-06
ST3GAL1	916.775	-2.13327	0.339132	-6.29037	3.16706e-10	4.13884e-08
CCT8P1	120.695	-2.13289	0.44192	-4.82641	1.39016e-06	7.12027e-05
ASAP2	259.297	-2.13275	0.34871	-6.11612	9.58841e-10	1.12858e-07
ENSG00000286024	46.7284	-2.13147	0.58721	-3.62982	0.000283619	0.00557115
ENSG00000260072	61.8222	-2.13075	0.542649	-3.92657	8.61667e-05	0.00218154
C5	2602.51	-2.12455	0.27876	-7.62145	2.50834e-14	7.30831e-12
MT-TP	542.724	-2.12114	0.410868	-5.16257	2.43581e-07	1.64607e-05
RPS23	1830.57	-2.11468	0.275503	-7.67569	1.64531e-14	4.87368e-12
SMAD9	197.449	-2.10399	0.412654	-5.09869	3.42013e-07	2.21847e-05
FOXP2	391.29	-2.10089	0.305982	-6.86604	6.60068e-12	1.26144e-09
SLC7A2	1208.45	-2.10071	0.36961	-5.6836	1.31886e-08	1.19592e-06
CNKSR2	147.548	-2.09974	0.506853	-4.14269	3.43256e-05	0.00104908
C3orf70	183.422	-2.09221	0.366383	-5.71045	1.12677e-08	1.04039e-06
KIF25	44.2028	-2.08839	0.613879	-3.40195	0.000669065	0.0105513
APOA1	801.379	-2.07719	0.305128	-6.80759	9.92483e-12	1.85678e-09
ZBTB47-AS1	146.927	-2.07476	0.392574	-5.285	1.25703e-07	9.24986e-06
SLC27A2	73.0373	-2.06911	0.496313	-4.16896	3.05987e-05	0.000965953
CD163	118.536	-2.06777	0.426793	-4.8449	1.26676e-06	6.58309e-05
PTPN13	9004.29	-2.06371	0.320049	-6.4481	1.13258e-10	1.67745e-08
LIPI	27.8597	-2.06163	0.736476	-2.79932	0.00512102	0.0474041
TMEM100	57.6702	-2.05732	0.73935	-2.78261	0.00539237	0.0489722
LINC02593	282.303	-2.0572	0.36506	-5.63522	1.74834e-08	1.53828e-06
FREM2	2376.26	-2.05626	0.28436	-7.23119	4.78774e-13	1.05052e-10
DMRTA2	76.5429	-2.05614	0.486222	-4.2288	2.34937e-05	0.000787836
LRRTM1	210.947	-2.0499	0.36657	-5.59212	2.2431e-08	1.91667e-06
LINC01152	33.6689	-2.04659	0.713165	-2.86972	0.00410835	0.0402523
SERPINF2	37.5047	-2.04532	0.700435	-2.92006	0.00349959	0.0357666
ENSG00000282798	32.4094	-2.04048	0.693483	-2.94236	0.00325718	0.0339986
AQP4	184.932	-2.03917	0.412621	-4.942	7.73236e-07	4.45853e-05
LYPD6	196.413	-2.03205	0.395695	-5.13539	2.81555e-07	1.87419e-05
PRTG	2062.56	-2.01821	0.319809	-6.31065	2.77858e-10	3.74119e-08
TRPA1	3238.5	-2.01373	0.272867	-7.37988	1.58432e-13	3.91084e-11
TCP11X1	51.9137	-2.01286	0.605802	-3.32263	0.000891732	0.013109
OXTR	735.522	-2.01174	0.322059	-6.2465	4.1975e-10	5.36707e-08
LINC00624	71.8113	-2.00502	0.492543	-4.07075	4.68628e-05	0.0013543

## Sheet: endoderm_DF2-KO_vs_H1_4FC_upDEG
	baseMean	log2FoldChange	lfcSE	stat	pvalue	padj
ENSG00000288749	63.4717	2.00113	0.559343	3.57765	0.000346701	0.00645237
MIXL1	2939.23	2.0031	0.280825	7.13291	9.82672e-13	2.03082e-10
OXCT2	115.252	2.0043	0.450156	4.45245	8.48957e-06	0.000345275
RPL10P9	79.3801	2.01096	0.48439	4.15152	3.30268e-05	0.00102084
C6orf226	55.8643	2.0148	0.569573	3.53739	0.000404103	0.00724004
GFOD1	42.2907	2.01674	0.62711	3.21592	0.00130025	0.0173493
HPDL	138.299	2.02086	0.449339	4.49741	6.87869e-06	0.000288337
CHKA-DT	43.0135	2.02319	0.624804	3.23812	0.0012032	0.0163527
ACRBP	53.4957	2.02648	0.573149	3.53569	0.000406705	0.00727932
FUT8-AS1	92.4408	2.0266	0.49362	4.10558	4.03307e-05	0.00120268
SPON1	32.7374	2.02842	0.726358	2.79259	0.00522879	0.048126
CCT6B	61.2315	2.03377	0.530733	3.83201	0.000127103	0.00302005
ENSG00000284620	44.6152	2.04032	0.625463	3.2621	0.00110589	0.0154399
WNT4	38.3195	2.05101	0.668058	3.0701	0.00213984	0.0249278
HTRA1	78.7291	2.05128	0.48975	4.18841	2.80912e-05	0.000901202
ACP5	71.8048	2.05195	0.517975	3.96148	7.44852e-05	0.00194394
CLEC14A	38.2765	2.05488	0.67744	3.03331	0.00241888	0.0274176
FGFBP3	184.436	2.06644	0.386195	5.35077	8.75815e-08	6.82713e-06
SNTG2-AS1	40.0287	2.07069	0.653944	3.16647	0.00154303	0.0196707
ORAI3	210.173	2.07702	0.355299	5.84583	5.04034e-09	5.20826e-07
ENSG00000279668	41.293	2.08023	0.676235	3.07619	0.00209666	0.0245805
SOCS1	116.158	2.08168	0.468816	4.44029	8.98361e-06	0.000363703
PPP1R35	399.865	2.09045	0.346461	6.03373	1.6022e-09	1.81375e-07
PRKCB	31.9092	2.0988	0.731062	2.87089	0.00409324	0.0401422
NPAP1	439.753	2.10649	0.360861	5.83741	5.3018e-09	5.44676e-07
MMP23B	190.513	2.11241	0.362254	5.83131	5.49927e-09	5.61716e-07
FLT1	291.538	2.11503	0.379228	5.5772	2.44421e-08	2.02995e-06
TUBA4A	210.273	2.12028	0.368532	5.75332	8.75093e-09	8.36184e-07
ABHD12B	32.4729	2.12306	0.717955	2.95709	0.00310558	0.0328154
EFNB2	79.9475	2.12628	0.491299	4.32787	1.50559e-05	0.000549464
BATF3	48.548	2.12766	0.591721	3.59572	0.000323502	0.00614273
MAP3K4-AS1	730.809	2.14431	0.283781	7.5562	4.1502e-14	1.15266e-11
PEX11G	49.3842	2.14607	0.6533	3.28497	0.00101993	0.014525
ADAMTS16	72.1997	2.16635	0.516516	4.19416	2.73884e-05	0.000885405
ETV2	27.3486	2.16919	0.749005	2.89609	0.00377839	0.0378115
PRND	111.561	2.17255	0.496979	4.37151	1.23389e-05	0.000465604
UNC80	65.9337	2.1802	0.606168	3.5967	0.000322285	0.00613272
MMP23A	145.835	2.186	0.402939	5.42515	5.7907e-08	4.59456e-06
MARCHF4	95.7801	2.19419	0.490426	4.47404	7.67551e-06	0.00031578
OLFML3	155.643	2.19648	0.511973	4.29022	1.78498e-05	0.000626965
ENSG00000290092	104.768	2.20928	0.509981	4.33208	1.47706e-05	0.000542393
ENSG00000259556	66.1059	2.21777	0.518768	4.27508	1.91071e-05	0.000664248
ENSG00000261819	40.3124	2.22977	0.646827	3.44725	0.000566328	0.00933706
ENSG00000289337	116.328	2.23354	0.489247	4.56526	4.98886e-06	0.000218754
CDH11	31.3936	2.23712	0.727568	3.07479	0.00210649	0.0246631
LAMA4	33.1565	2.24783	0.698768	3.21685	0.00129606	0.0173065
CALB1	435.924	2.25339	0.342255	6.58395	4.5812e-11	7.20546e-09
CD177	222.559	2.25479	0.361551	6.23643	4.47663e-10	5.64277e-08
INO80D-AS1	115.721	2.25556	0.453893	4.96937	6.7172e-07	3.95314e-05
ENSG00000237372	39.5636	2.26481	0.644532	3.51388	0.000441613	0.00775571
CEBPD	31.6624	2.26567	0.709433	3.19363	0.00140494	0.0183738
NOS1	40.4599	2.26834	0.707142	3.20776	0.00133772	0.0177416
BDKRB2	104.799	2.26872	0.451013	5.03027	4.89783e-07	3.00473e-05
ZSCAN10	1299	2.26983	0.324074	7.00403	2.48704e-12	5.02297e-10
RPS6KL1	135.552	2.28256	0.413021	5.5265	3.26677e-08	2.67559e-06
DCX	26.2348	2.28314	0.780815	2.92404	0.00345518	0.0354965
FGF17	23702	2.29277	0.312658	7.33313	2.24831e-13	5.2578e-11
SH2D3C	43.7288	2.31959	0.742671	3.12331	0.00178831	0.0217845
C1QL1	52.5024	2.32249	0.651326	3.56579	0.000362759	0.00663987
NTNG2	31.6229	2.32353	0.74248	3.12942	0.00175152	0.0214244
NSG1	72.6335	2.32857	0.549389	4.23848	2.25042e-05	0.000760256
NPR1	92.209	2.33056	0.496583	4.69318	2.68988e-06	0.000127486
H1-2	35.9416	2.33299	0.674548	3.4586	0.000542991	0.00901082
ENSG00000289195	70.2735	2.33483	0.530097	4.40455	1.06005e-05	0.000413165
ZNF439	28.2055	2.3373	0.750146	3.1158	0.00183449	0.0221648
GAP43	62.0653	2.34711	0.590145	3.97717	6.97404e-05	0.00185276
RYR1	73.5665	2.34717	0.555167	4.22787	2.3591e-05	0.00078873
ADAMTS15	40.2691	2.37811	0.63992	3.71626	0.000202191	0.00432222
COMT	29.6045	2.38199	0.757678	3.1438	0.00166767	0.0206547
PPP1R1B	27.7283	2.38689	0.75302	3.16976	0.00152565	0.0195356
MMP19	28.3204	2.38906	0.795953	3.00151	0.00268642	0.0296373
SLC52A3	288.296	2.38911	0.364853	6.54813	5.82606e-11	9.08304e-09
RNF112	27.4208	2.39233	0.763773	3.13225	0.00173472	0.0212482
RPL6P10	226.548	2.39744	0.376454	6.36847	1.90928e-10	2.70274e-08
VIPR2	104.324	2.39849	0.497241	4.8236	1.40988e-06	7.20054e-05
COL6A3	102.588	2.42926	0.497962	4.8784	1.06949e-06	5.8457e-05
PTH1R	34.6647	2.43393	0.82821	2.93878	0.00329508	0.034348
FOXCUT	22.3638	2.44413	0.880466	2.77596	0.00550394	0.0496052
PHOSPHO1	45.6094	2.45926	0.618136	3.97851	6.93485e-05	0.0018451
ENSG00000213058	37.7789	2.46002	0.677128	3.63302	0.000280122	0.00552207
SCUBE1	35.2483	2.46276	0.813619	3.02692	0.00247062	0.0277771
RPL7AP66	40.7723	2.46646	0.638621	3.86217	0.000112385	0.0027362
NATD1	3124.19	2.46804	0.266404	9.26429	1.96373e-20	1.39605e-17
CD48	142.712	2.47498	0.404903	6.11253	9.80661e-10	1.1392e-07
AKR7L	27.3204	2.47841	0.767124	3.23079	0.0012345	0.0166723
UBE2SP2	22.7604	2.49624	0.839419	2.97377	0.00294165	0.0316668
FOXI1	169.475	2.50132	0.403016	6.20652	5.41717e-10	6.73282e-08
NLRP12	29.6596	2.50177	0.739047	3.38514	0.000711427	0.0110623
ALDH1A1	112.435	2.50823	0.447191	5.60885	2.0368e-08	1.75139e-06
GSTT2	249.29	2.51397	0.433585	5.79811	6.70647e-09	6.65889e-07
LINC00698	51.1186	2.51655	0.63669	3.95255	7.73221e-05	0.0020062
GAL	2279.86	2.51729	0.308407	8.16224	3.2888e-16	1.27069e-13
CXCL12	72.7089	2.52061	0.613452	4.1089	3.97542e-05	0.00118748
TPGS1	216.613	2.52305	0.459075	5.49594	3.88635e-08	3.13964e-06
RPL18AP3	1444.66	2.53548	0.289945	8.7447	2.23613e-18	1.24196e-15
EXOC3L1	81.9164	2.55308	0.532977	4.79023	1.66591e-06	8.30142e-05
ATCAY	93.3007	2.55651	0.498676	5.12659	2.95034e-07	1.94931e-05
ST7-AS1	62.2495	2.56632	0.567362	4.52325	6.0897e-06	0.000260174
GDAP1L1	20.1677	2.57287	0.91139	2.82301	0.00475744	0.0450653
SOX3	30.7969	2.58341	0.812569	3.17931	0.00147624	0.0191653
CHST7	75.3877	2.58972	0.512449	5.0536	4.33549e-07	2.70851e-05
OR52A1	99.6598	2.59776	0.460282	5.64385	1.66293e-08	1.47041e-06
LCK	87.3923	2.61571	0.592376	4.41563	1.00715e-05	0.000396897
ENSG00000244716	571.238	2.6256	0.317887	8.25952	1.46263e-16	6.04544e-14
LINC02570	20.5518	2.62868	0.902795	2.91172	0.00359449	0.0364441
LENG9	42.9933	2.63584	0.777168	3.39159	0.000694875	0.0108428
MLPH	20.6526	2.63616	0.877229	3.0051	0.00265491	0.0293809
ENSG00000288856	26.7861	2.64283	0.792719	3.33389	0.000856416	0.0127373
TIE1	29.2909	2.64481	0.853765	3.09782	0.00194951	0.023223
LINC01896	70.888	2.65887	0.60275	4.41124	1.02781e-05	0.000403251
JPH4	47.6948	2.65903	0.606892	4.38138	1.17928e-05	0.000448809
SCGB3A2	48.3189	2.69837	0.654161	4.12492	3.70857e-05	0.00112096
ENSG00000223930	19.7074	2.71134	0.901221	3.00852	0.00262525	0.0291799
GSTT2B	206.637	2.71161	0.42015	6.4539	1.09007e-10	1.62805e-08
NPW	31.9699	2.72646	0.747759	3.64617	0.000266174	0.00532738
CAVIN3	865.141	2.72715	0.282113	9.66685	4.17027e-22	4.6708e-19
CBR1	557.078	2.73433	0.323911	8.44161	3.13005e-17	1.46102e-14
SYT6	82.0919	2.73917	0.550529	4.97553	6.50698e-07	3.84214e-05
PGAM4	21.8292	2.73952	0.864414	3.16922	0.00152849	0.0195578
HES1	202.742	2.76839	0.427981	6.46848	9.89916e-11	1.491e-08
ENSG00000251410	130.019	2.77385	0.425884	6.51317	7.35819e-11	1.12739e-08
IFIT1	22.1429	2.77587	0.894955	3.10168	0.00192425	0.0229991
MAOA	92.8221	2.77879	0.50353	5.51861	3.41698e-08	2.78578e-06
ZNF488	27.7646	2.78631	0.919549	3.03008	0.00244485	0.0276061
CD1D	50.672	2.78782	0.647782	4.30364	1.68018e-05	0.000597884
POU5F1B	24.9249	2.7883	0.823471	3.38604	0.000709099	0.0110357
RET	203.073	2.79375	0.467024	5.98203	2.2038e-09	2.43281e-07
EDIL3-DT	41.332	2.79728	0.738769	3.78641	0.000152841	0.00351545
ALG1L7P	27.4877	2.81288	0.7922	3.55072	0.000384184	0.00695326
POU5F1P3	31.2755	2.81692	0.741829	3.79726	0.000146304	0.00338577
OPCML	36.0207	2.82032	0.712742	3.957	7.5896e-05	0.00197786
ESRG	377.633	2.83557	0.353197	8.02828	9.88456e-16	3.51357e-13
ENSG00000258649	38.8142	2.84619	0.70463	4.03926	5.3619e-05	0.00150311
S1PR5	19.985	2.85953	0.988487	2.89283	0.00381783	0.0380776
ASB5	151.878	2.87143	0.446283	6.43411	1.24195e-10	1.82423e-08
IL33	17.034	2.88498	1.02495	2.81476	0.0048814	0.0459762
RPS28P7	215.945	2.89748	0.364661	7.94568	1.93134e-15	6.73052e-13
NANOGP1	90.4162	2.89935	0.589356	4.91952	8.67564e-07	4.91058e-05
ENSG00000273399	19.6417	2.89935	0.923471	3.13962	0.00169166	0.020879
SCN3A	18.008	2.9163	0.970037	3.00638	0.0026438	0.0293119
PRRX2	76.7378	2.94767	0.584547	5.04266	4.5911e-07	2.84312e-05
RPS14P8	16.4446	2.95808	1.05249	2.81055	0.00494561	0.0463599
SFRP2	328.329	2.96942	0.382722	7.75868	8.58154e-15	2.67957e-12
FAM43A	96.0955	2.97082	0.520189	5.71105	1.12284e-08	1.04039e-06
CACNG7	238.944	2.97261	0.36979	8.03862	9.08532e-16	3.29538e-13
HSPA12B	115.055	2.97674	0.516549	5.76274	8.27598e-09	7.99397e-07
ACHE	341.104	2.97901	0.353014	8.43881	3.20597e-17	1.46102e-14
ADGRA2	38.3249	2.98169	0.813057	3.66726	0.000245167	0.00502694
SLC6A1	51.0747	2.98512	0.618409	4.8271	1.38538e-06	7.11629e-05
TSGA10IP	37.4286	2.99306	0.695511	4.3034	1.682e-05	0.000597884
CSMD1	32.253	2.99444	0.774254	3.86752	0.00010995	0.00268795
DCLK1	486.84	3.0091	0.389788	7.71983	1.16483e-14	3.50889e-12
ENSG00000260834	234.924	3.04912	0.425836	7.1603	8.04986e-13	1.70322e-10
MYC	230.754	3.05135	0.395158	7.72184	1.14663e-14	3.50889e-12
VAV1	24.5983	3.05188	0.8747	3.48905	0.000484733	0.00832197
UTY	59.8612	3.05199	0.586913	5.20007	1.99217e-07	1.39397e-05
CRABP1	562.874	3.0581	0.301555	10.1411	3.62972e-24	5.37592e-21
ENSG00000288597	276.862	3.05835	0.372684	8.20627	2.2816e-16	9.21609e-14
SLC22A1	19.5486	3.07826	0.951924	3.23373	0.00122186	0.0165519
NCAN	74.2821	3.08459	0.52445	5.88158	4.06365e-09	4.37717e-07
CAMKV	56.8259	3.09499	0.780829	3.96372	7.37899e-05	0.00193366
ENSG00000289113	22.3295	3.09542	0.915148	3.38243	0.000718482	0.0111427
ENSG00000274248	40.3486	3.10017	0.687686	4.50812	6.54046e-06	0.000275574
CAMK2N2	20.402	3.10517	0.947709	3.2765	0.00105104	0.014849
ENSG00000286198	24.7537	3.10609	0.859037	3.61578	0.000299439	0.00580363
GLRA3	17.7082	3.14288	0.99514	3.15823	0.00158729	0.0199089
MGAT4C	55.8748	3.14315	0.649547	4.83898	1.30505e-06	6.76227e-05
NANOG	738.35	3.146	0.332276	9.46802	2.85187e-21	2.30393e-18
ENSG00000288895	54.3902	3.14896	0.648248	4.85764	1.18791e-06	6.22794e-05
GNA14	75.1744	3.15247	0.543195	5.80357	6.49172e-09	6.51849e-07
SLC25A48	148.06	3.15633	0.451578	6.98956	2.75755e-12	5.50673e-10
RNASE1	393.49	3.17514	0.339169	9.36154	7.85808e-21	6.07225e-18
APELA	269.464	3.17844	0.481868	6.59608	4.22165e-11	6.82103e-09
RASGRP2	15.4751	3.18828	1.10256	2.89169	0.00383172	0.038154
SLC7A14-AS1	16.2184	3.18995	1.06818	2.98635	0.00282328	0.0307464
CHRNB4	18.4503	3.19313	0.97033	3.29077	0.000999146	0.0142633
KDR	445.958	3.21277	0.337665	9.51468	1.8228e-21	1.70508e-18
F13A1	45.6411	3.21763	0.649568	4.95349	7.28932e-07	4.23376e-05
ENSG00000288681	16.2371	3.2633	1.06957	3.05105	0.00228045	0.0262163
LYPD2	198.03	3.26529	0.402472	8.11308	4.93528e-16	1.86627e-13
NANOGP8	165.895	3.29603	0.4449	7.40847	1.27764e-13	3.29094e-11
SYT4	93.5625	3.30368	0.569922	5.79672	6.76254e-09	6.67726e-07
SLC9A9	42.6505	3.31752	0.6892	4.81358	1.48254e-06	7.52833e-05
ENSG00000282048	86.7411	3.32119	0.526882	6.30348	2.91039e-10	3.8892e-08
EBF3	57.4829	3.33957	0.60215	5.54608	2.92149e-08	2.40387e-06
RAPSN	11.8604	3.37287	1.21408	2.77812	0.0054674	0.0494012
CALY	23.7029	3.38382	0.883596	3.82959	0.000128355	0.00303999
ABHD17AP3	15.3654	3.42046	1.08832	3.14289	0.00167289	0.0206906
ENSG00000236673	67.7191	3.42174	0.612578	5.5858	2.32626e-08	1.95946e-06
TNFRSF8	34.029	3.43585	0.80058	4.2917	1.77307e-05	0.000624017
CHRNA4	22.1719	3.45666	0.947599	3.64781	0.000264481	0.00530543
OSBPL5	54.1277	3.46327	0.65265	5.30647	1.11767e-07	8.38696e-06
MATN4	28.4221	3.4676	0.855325	4.05414	5.03194e-05	0.00143092
EBF2	21.436	3.48104	1.0708	3.25089	0.00115044	0.0158134
ENSG00000263823	47.2392	3.49191	0.674233	5.17909	2.22974e-07	1.53009e-05
CXCL5	73.1258	3.50074	0.607204	5.76535	8.14888e-09	7.91421e-07
GDF3	90.0564	3.50885	0.517962	6.77434	1.24975e-11	2.24363e-09
LNCPRESS2	16.5724	3.53952	1.06243	3.33152	0.000863732	0.0128151
POU5F1	3502.29	3.56465	0.31942	11.1597	6.41725e-29	1.42567e-25
ENSG00000286976	20.5477	3.5848	0.977531	3.6672	0.000245224	0.00502694
TRIM54	23.6874	3.5885	0.932488	3.84831	0.000118935	0.00285396
ENSG00000280511	30.8342	3.59484	0.803438	4.47432	7.66559e-06	0.00031578
PPP1R3B-DT	30.8468	3.59542	0.803874	4.47262	7.72674e-06	0.000317153
UNC93B3	16.9996	3.59736	1.05542	3.40845	0.000653332	0.0103861
FGF1	17.1149	3.60897	1.07829	3.34694	0.000817095	0.0122654
SUSD2	39.044	3.63371	0.7486	4.85401	1.20988e-06	6.32445e-05
ABI3	28.0824	3.63904	0.893299	4.07371	4.62706e-05	0.00134155
AIF1	17.3637	3.64936	1.07918	3.3816	0.000720654	0.011157
LINC00678	115.098	3.73084	0.550586	6.77613	1.23435e-11	2.23859e-09
ENSG00000289479	619.603	3.776	0.382758	9.86524	5.88943e-23	8.05175e-20
CNGA4	178.552	3.78099	0.438865	8.61537	6.97185e-18	3.44197e-15
NWD2	11.906	3.8146	1.29646	2.94231	0.00325772	0.0339986
ENSG00000254719	11.6289	3.83427	1.35813	2.82319	0.00475484	0.0450653
CYP4F29P	16.2235	3.84071	1.14077	3.36678	0.000760503	0.0115921
ENSG00000289527	36.8698	3.88365	0.837777	4.63566	3.55804e-06	0.000163403
ENSG00000272163	16.3933	3.89959	1.14227	3.41389	0.000640434	0.0102176
CXCL3	21.86	3.97057	1.00106	3.96639	7.29708e-05	0.00192706
TSPYL5	105.759	3.99296	0.509548	7.83627	4.64121e-15	1.52756e-12
ENSG00000279393	17.5499	4.00381	1.12575	3.55655	0.000375751	0.00682844
DELEC1	35.7569	4.01204	0.800042	5.01478	5.30946e-07	3.2097e-05
TMEM158	86.9125	4.02309	0.606316	6.6353	3.23836e-11	5.42975e-09
HLA-DPB2	19.967	4.14146	1.12748	3.67319	0.00023954	0.00493241
ENSG00000235979	35.0604	4.19116	0.823647	5.08854	3.60828e-07	2.29857e-05
ENSG00000289078	162.051	4.21694	0.457877	9.20977	3.26822e-20	2.23408e-17
SLC36A2	47.2335	4.24421	0.731602	5.80126	6.58191e-09	6.57193e-07
SOX2	497.39	4.25654	0.449392	9.47178	2.75124e-21	2.30393e-18
ENSG00000254339	53.4409	4.25866	0.752218	5.66147	1.50079e-08	1.34038e-06
ENSG00000232110	21.3419	4.28251	1.05862	4.04538	5.22379e-05	0.00147109
HPAT5	21.2737	4.29547	1.07775	3.98557	6.73178e-05	0.00179916
CKMT1A	90.5137	4.29951	1.53818	2.79519	0.00518685	0.0478639
FAM43B	11.2041	4.32179	1.50969	2.8627	0.00420051	0.0409072
HPGD	190.536	4.34873	1.17899	3.68852	0.000225565	0.004722
FOXD3-AS1	115.306	4.42418	0.611688	7.23273	4.73367e-13	1.05052e-10
ENSG00000289533	35.1836	4.42532	0.862734	5.12942	2.90641e-07	1.92745e-05
CKMT1B	88.2579	4.46613	1.49475	2.98788	0.00280924	0.030631
FGF4	68.8774	4.49893	0.682535	6.59149	4.35432e-11	6.97202e-09
C19orf85	19.6904	4.56319	1.1917	3.82915	0.000128587	0.00303999
POU3F1	13.7713	4.63716	1.43308	3.2358	0.00121304	0.0164575
ENSG00000227077	47.925	4.65351	0.768616	6.05439	1.40948e-09	1.61617e-07
MFAP4	1487.54	4.69355	0.283041	16.5826	9.31096e-62	1.65484e-57
CXCL6	16.0992	4.92722	1.37369	3.58685	0.000334695	0.0062765
CDA	204.017	4.94114	0.473221	10.4415	1.60269e-25	2.58951e-22
SAMSN1	26.5291	5.01154	1.16392	4.30573	1.66435e-05	0.000593986
TNMD	27.9922	5.12919	1.10211	4.65398	3.25588e-06	0.000150695
PPIAP46	420.99	5.14323	0.394533	13.0363	7.61069e-39	4.50883e-35
RN7SL5P	19.8839	5.19206	1.31514	3.94792	7.88317e-05	0.00203349
ZNF736	29.6749	5.22941	1.0824	4.83131	1.35636e-06	6.98744e-05
FOXD3	174.303	5.27046	0.550711	9.57029	1.06611e-21	1.05266e-18
CYP4F22	11.9382	5.49384	1.74556	3.14733	0.00164769	0.0204929
TPTEP1	12.0768	5.50957	1.74774	3.1524	0.00161932	0.020225
ENSG00000235152	12.5542	5.54853	1.76504	3.14357	0.00166903	0.0206571
TUSC1	68.7335	5.62703	1.65237	3.40543	0.000660593	0.010446
TSHR	33.5722	6.00097	1.20875	4.96459	6.88462e-07	4.02501e-05
LINC02247	22.9167	6.44562	1.61287	3.99636	6.43236e-05	0.00173742
ENSG00000258433	17.7668	7.53218	1.68006	4.48329	7.34994e-06	0.0003045
