# Supplementary material for: Transcriptomic analysis of the m6A reader YTHDF2 in the maintenance and differentiation of human embryonic stem cells
Source: Stem Cells. 2025 May 26;43(7):sxaf032. doi: 10.1093/stmcls/sxaf032 (PMC12202760; doi:10.1093/stmcls/sxaf032)
Supplement: sxaf032_suppl_Supplementary_Tables_S1-S29 [file sxaf032_suppl_supplementary_tables_s1-s29.zip › Supplementary_tables_final2/Supplementary_Table8_KEGG_ID_for_DF2-KO_endoderm.xlsx]

## Sheet: endoderm_DF2-KO_2FC_down
ID Description GeneRatio BgRatio pvalue p.adjust qvalue geneID Count
hsa04512 ECM-receptor interaction 19/274 89/8586 3.07391274037435e-11 8.33030352641448e-09 8.12160102983117e-09 9899/255743/2335/1298/341640/3914/7448/3673/3912/284217/1285/3696/80144/961/7143/1278/1286/1282/1288 19
hsa05222 Small cell lung cancer 13/274 92/8586 6.26654263169515e-06 0.000849116526594692 0.000827843263450254 2335/3914/5915/1030/3673/3912/284217/1285/1870/1021/1286/1282/1288 13
hsa04933 AGE-RAGE signaling pathway in diabetic complications 11/274 100/8586 0.000325807515892474 0.0294312789356201 0.0286939250838635 5054/2335/1285/7412/1958/6772/2152/1278/1286/1282/1288 11

## Sheet: endoderm_DF2-KO_2FC_up
ID Description GeneRatio BgRatio pvalue p.adjust qvalue geneID Count
hsa04010 MAPK signaling pathway 28/287 301/8586 8.05041914961588e-07 0.000228631903849091 0.000200836772469365 774/782/5606/2253/2247/5881/1850/5155/8911/3725/4616/3727/5598/6237/5924/4217/5971/4902/5579/2321/8822/5979/59284/4609/10235/3791/2246/2249 28
hsa04020 Calcium signaling pathway 23/287 253/8586 1.18366953873986e-05 0.0016808107450106 0.00147647200358603 774/57118/2253/10105/2247/489/6543/5155/8911/6262/5724/93129/5579/2321/4842/624/8822/6261/5979/9630/3791/2246/2249 23
hsa05022 Pathways of neurodegeneration - multiple diseases 31/287 476/8586 0.000262127151175104 0.0248147036445765 0.0217979420450876 774/1337/1351/2876/2535/65018/7384/5606/4713/10105/11047/8772/374291/84557/9246/489/29796/513/126328/347733/10382/7280/8325/84617/6262/4217/54361/5579/7277/4842/6261 31
hsa05224 Breast cancer 14/287 147/8586 0.000388965574877213 0.0276165558162821 0.0242591687489209 2535/2253/10683/2247/3725/4616/8325/182/54361/8822/3280/4609/2246/2249 14

## Sheet: endoderm_DF2-KO_4FC_down
ID Description GeneRatio BgRatio pvalue p.adjust qvalue geneID Count
hsa04610 Complement and coagulation cascades 6/77 86/8586 0.00011369060654701 0.0159166849165815 0.0153183133031761 2243/730/5054/7035/727/5345 6

## Sheet: endoderm_DF2-KO_4FC_up
ID Description GeneRatio BgRatio pvalue p.adjust qvalue geneID Count
hsa04020 Calcium signaling pathway 12/87 253/8586 8.22174630235765e-06 0.0016690144993786 0.00146260539484047 93129/5579/2321/4842/624/8822/6261/5979/9630/3791/2246/2249 12
hsa05323 Rheumatoid arthritis 6/87 93/8586 0.000342580171340539 0.0347718873910647 0.0304716047139742 54/2321/6387/6374/2921/6372 6
hsa04550 Signaling pathways regulating pluripotency of stem cells 7/87 143/8586 0.000590371616726787 0.038491682929497 0.0337313684992741 54361/5462/4609/79923/388112/5460/6657 7
hsa04010 MAPK signaling pathway 10/87 301/8586 0.00088438716777168 0.038491682929497 0.0337313684992741 5579/2321/8822/5979/59284/4609/10235/3791/2246/2249 10
hsa04080 Neuroactive ligand-receptor interaction 11/87 367/8586 0.00113172981984946 0.038491682929497 0.0337313684992741 624/7434/5745/51083/283869/53637/8001/100506013/1143/1137/7253 11
hsa04015 Rap1 signaling pathway 8/87 210/8586 0.00124907880292974 0.038491682929497 0.0337313684992741 5579/2321/8822/7409/10235/3791/2246/2249 8
hsa05207 Chemical carcinogenesis - receptor activation 8/87 212/8586 0.00132729941136197 0.038491682929497 0.0337313684992741 5579/8822/2953/653689/4609/1143/1137/2249 8
hsa00330 Arginine and proline metabolism 4/87 50/8586 0.00158786954482298 0.040292189699883 0.0353092043519846 4842/4128/548596/1159 4
hsa04961 Endocrine and other factor-regulated calcium reabsorption 4/87 53/8586 0.00197299419641473 0.0445019802080211 0.0389983648180221 5579/793/624/5745 4
