# Supplementary material for: Transcriptomic analysis of the m6A reader YTHDF2 in the maintenance and differentiation of human embryonic stem cells
Source: Stem Cells. 2025 May 26;43(7):sxaf032. doi: 10.1093/stmcls/sxaf032 (PMC12202760; doi:10.1093/stmcls/sxaf032)
Supplement: sxaf032_suppl_Supplementary_Tables_S1-S29 [file sxaf032_suppl_supplementary_tables_s1-s29.zip › Supplementary_tables_final2/Supplementary_Table9_GO_terms_for_DF2-KO_endoderm.xlsx]

## Sheet: endoderm_DF2-KO_down_2FC
	ID	Description	GeneRatio	BgRatio	pvalue	p.adjust	qvalue	geneID	Count
GO:0005201	GO:0005201	extracellular matrix structural constituent	24/548	172/18368	3.30656868514361e-10	2.3807294533034e-07	2.27283089620924e-07	127435/2243/5549/1295/4588/10631/2331/255743/2335/1462/2201/1298/3914/7448/3912/284217/2199/1285/80144/1301/1278/1286/1282/1288	24
GO:0030020	GO:0030020	extracellular matrix structural constituent conferring tensile strength	8/548	41/18368	2.39076326896051e-05	0.00860675	0.00821668	1295/1298/1285/1301/1278/1286/1282/1288	8
GO:0001228	GO:0001228	DNA-binding transcription activator activity, RNA polymerase II-specific	29/548	450/18368	9.17300179937006e-05	0.0207793	0.0198376	474/222546/5080/5307/9480/3670/7704/4212/2625/2034/6926/4286/3174/3169/2005/4094/284371/1870/63976/4781/29842/1958/5966/388558/6664/199704/7644/3172/643836	29
GO:0001216	GO:0001216	DNA-binding transcription activator activity	29/548	456/18368	0.000115441	0.0207793	0.0198376	474/222546/5080/5307/9480/3670/7704/4212/2625/2034/6926/4286/3174/3169/2005/4094/284371/1870/63976/4781/29842/1958/5966/388558/6664/199704/7644/3172/643836	29
GO:0005539	GO:0005539	glycosaminoglycan binding	18/548	230/18368	0.000195939	0.0262573	0.0250673	3026/338/151887/1842/5549/10631/129804/2335/50859/1462/149998/7448/133584/5228/9508/1301/9806/83716	18
GO:0097493	GO:0097493	structural molecule activity conferring elasticity	4/548	11/18368	0.000218811	0.0262573	0.0250673	2201/2199/79026/7273	4
GO:0001227	GO:0001227	DNA-binding transcription repressor activity, RNA polymerase II-specific	21/548	310/18368	0.00043428	0.0443566	0.0423463	5080/7704/2625/127343/6926/5629/9096/4286/93986/463/84614/63976/147948/162993/4601/11278/65243/94234/7733/101060200/7597	21
GO:0001217	GO:0001217	DNA-binding transcription repressor activity	21/548	313/18368	0.000492851	0.0443566	0.0423463	5080/7704/2625/127343/6926/5629/9096/4286/93986/463/84614/63976/147948/162993/4601/11278/65243/94234/7733/101060200/7597	21
GO:0008191	GO:0008191	metalloendopeptidase inhibitor activity	4/548	16/18368	0.00107156	0.0857245	0.0818393	50859/1285/9806/6695	4
GO:0008017	GO:0008017	microtubule binding	18/548	271/18368	0.00135943	0.0937743	0.0895243	120892/65055/161436/3834/51314/113220/165186/4135/79745/4600/55582/220134/1062/79884/84376/55605/22974/10112	18
GO:0008201	GO:0008201	heparin binding	13/548	166/18368	0.00145369	0.0937743	0.0895243	338/151887/1842/5549/10631/129804/2335/149998/7448/5228/9508/1301/83716	13
GO:0005096	GO:0005096	GTPase activator activity	26/548	462/18368	0.0015629	0.0937743	0.0895243	120892/8853/8490/85397/83478/23779/163259/153020/57568/128239/23092/5922/729857/93627/400966/117177/23268/51495/9743/55785/5921/1894/10260/4983/4925/79822	26
GO:0005217	GO:0005217	intracellular ligand-gated ion channel activity	5/548	30/18368	0.00178295	0.098748	0.0942726	348980/1080/8989/3708/55283	5
GO:0004866	GO:0004866	endopeptidase inhibitor activity	13/548	180/18368	0.00297359	0.148167	0.141452	5054/50859/1469/7035/727/5345/5627/5274/1285/7429/9806/89932/6695	13
GO:0030695	GO:0030695	GTPase regulator activity	26/548	488/18368	0.00329261	0.148167	0.141452	120892/8853/8490/85397/83478/23779/163259/153020/57568/128239/23092/5922/729857/93627/400966/117177/23268/51495/9743/55785/5921/1894/10260/4983/4925/79822	26
GO:0060589	GO:0060589	nucleoside-triphosphatase regulator activity	26/548	488/18368	0.00329261	0.148167	0.141452	120892/8853/8490/85397/83478/23779/163259/153020/57568/128239/23092/5922/729857/93627/400966/117177/23268/51495/9743/55785/5921/1894/10260/4983/4925/79822	26
GO:0030021	GO:0030021	extracellular matrix structural constituent conferring compression resistance	4/548	22/18368	0.00373751	0.154065	0.147082	127435/5549/2331/1462	4
GO:0005178	GO:0005178	integrin binding	11/548	144/18368	0.00397184	0.154065	0.147082	1842/255743/2335/7448/3673/3084/3912/1285/3696/7412/8613	11
GO:0030414	GO:0030414	peptidase inhibitor activity	13/548	187/18368	0.00411853	0.154065	0.147082	5054/50859/1469/7035/727/5345/5627/5274/1285/7429/9806/89932/6695	13
GO:0005518	GO:0005518	collagen binding	7/548	69/18368	0.00442087	0.154065	0.147082	127435/1842/57211/2335/4015/1690/3673	7
GO:0015631	GO:0015631	tubulin binding	21/548	375/18368	0.00449356	0.154065	0.147082	120892/65055/161436/3834/51314/113220/165186/8633/10808/4135/79745/4600/55582/220134/1062/79884/84376/672/55605/22974/10112	21
GO:0061135	GO:0061135	endopeptidase regulator activity	13/548	194/18368	0.00559592	0.177866	0.169805	5054/50859/1469/7035/727/5345/5627/5274/1285/7429/9806/89932/6695	13
GO:0030247	GO:0030247	polysaccharide binding	4/548	25/18368	0.00602311	0.177866	0.169805	5168/7448/56261/178	4
GO:0031994	GO:0031994	insulin-like growth factor I binding	3/548	13/18368	0.00604121	0.177866	0.169805	3486/3488/4036	3
GO:1901681	GO:1901681	sulfur compound binding	16/548	265/18368	0.00617592	0.177866	0.169805	338/151887/1842/5549/947/10631/129804/2335/149998/7448/3673/5228/9508/6646/1301/83716	16
GO:0099094	GO:0099094	ligand-gated cation channel activity	9/548	113/18368	0.00673225	0.183103	0.174804	348980/2892/8989/2904/3708/3760/41/55283/2899	9
GO:0099604	GO:0099604	ligand-gated calcium channel activity	4/548	26/18368	0.00695315	0.183103	0.174804	8989/2904/3708/55283	4
GO:0042578	GO:0042578	phosphoric ester hydrolase activity	20/548	366/18368	0.00712066	0.183103	0.174804	120892/92235/5144/50940/5168/5783/11122/5337/345557/10903/118924/55/56261/8613/57460/84867/5530/1848/8871/2053	20
GO:0045499	GO:0045499	chemorepellent activity	4/548	27/18368	0.00797332	0.197958	0.188986	335/3084/9723/23767	4
GO:0016805	GO:0016805	dipeptidase activity	3/548	15/18368	0.0091946	0.218064	0.208181	2346/10003/135293	3
GO:0061134	GO:0061134	peptidase regulator activity	14/548	230/18368	0.00938886	0.218064	0.208181	5054/2335/50859/1469/7035/727/5345/5627/5274/1285/7429/9806/89932/6695	14
GO:0046873	GO:0046873	metal ion transmembrane transporter activity	22/548	430/18368	0.0102636	0.226891	0.216608	7224/9153/283375/6512/56479/54207/6532/348980/8671/8989/2904/3708/3760/41/55283/479/55151/79815/6526/343450/2899/27112	22
GO:0015276	GO:0015276	ligand-gated ion channel activity	10/548	143/18368	0.0107143	0.226891	0.216608	348980/1080/2892/8989/2904/3708/3760/41/55283/2899	10
GO:0022834	GO:0022834	ligand-gated channel activity	10/548	143/18368	0.0107143	0.226891	0.216608	348980/1080/2892/8989/2904/3708/3760/41/55283/2899	10
GO:0030165	GO:0030165	PDZ domain binding	7/548	84/18368	0.0126981	0.261219	0.24938	80319/1080/8322/6641/2787/5174/6584	7
GO:0015278	GO:0015278	calcium-release channel activity	3/548	17/18368	0.0131479	0.262957	0.25104	8989/3708/55283	3
GO:0008200	GO:0008200	ion channel inhibitor activity	4/548	33/18368	0.0161611	0.306607	0.292711	4734/3708/5921/817	4
GO:0042277	GO:0042277	peptide binding	17/548	321/18368	0.0165175	0.306607	0.292711	2346/2892/3106/335/5021/2904/2028/8322/3673/2925/6653/3953/2696/3841/5530/55176/4820	17
GO:0003777	GO:0003777	microtubule motor activity	6/548	69/18368	0.0168458	0.306607	0.292711	3834/113220/55582/1062/55605/10112	6
GO:0043178	GO:0043178	alcohol binding	7/548	89/18368	0.0170337	0.306607	0.292711	7224/335/3708/339761/6646/8842/1382	7
GO:0016248	GO:0016248	channel inhibitor activity	4/548	34/18368	0.017895	0.307355	0.293425	4734/3708/5921/817	4
GO:0004970	GO:0004970	ionotropic glutamate receptor activity	3/548	19/18368	0.0179291	0.307355	0.293425	2892/2904/2899	3
GO:0001972	GO:0001972	retinoic acid binding	3/548	20/18368	0.0206351	0.330161	0.315198	7026/339761/1382	3
GO:0016500	GO:0016500	protein-hormone receptor activity	3/548	20/18368	0.0206351	0.330161	0.315198	2492/8549/55366	3
GO:0016638	GO:0016638	oxidoreductase activity, acting on the CH-NH2 group of donors	3/548	20/18368	0.0206351	0.330161	0.315198	4015/7412/2747	3
GO:0008374	GO:0008374	O-acyltransferase activity	5/548	54/18368	0.0221041	0.345976	0.330296	6646/54677/9926/55733/64921	5
GO:0016409	GO:0016409	palmitoyltransferase activity	4/548	37/18368	0.0237716	0.364161	0.347657	55304/79683/55733/79844	4
GO:0050840	GO:0050840	extracellular matrix binding	5/548	56/18368	0.0254478	0.381717	0.364417	57211/3673/2199/1301/9806	5
GO:0015106	GO:0015106	bicarbonate transmembrane transporter activity	3/548	22/18368	0.0266811	0.392049	0.374281	1080/8671/1836	3
GO:0008237	GO:0008237	metallopeptidase activity	11/548	190/18368	0.0275892	0.397284	0.379278	1179/2346/10863/56999/81792/2028/9508/89932/171019/10003/79956	11
GO:0140103	GO:0140103	catalytic activity, acting on a glycoprotein	3/548	23/18368	0.0300204	0.423817	0.404609	51301/4249/11320	3
GO:0016595	GO:0016595	glutamate binding	2/548	10/18368	0.0341151	0.46345	0.442446	2904/2571	2
GO:0016717	GO:0016717	oxidoreductase activity, acting on paired donors, with oxidation of a pair of donors resulting in the reduction of molecular oxygen to two molecules of water	2/548	10/18368	0.0341151	0.46345	0.442446	283985/79966	2
GO:0016791	GO:0016791	phosphatase activity	14/548	275/18368	0.0370555	0.474811	0.453292	120892/92235/5783/11122/10903/118924/55/8613/57460/84867/5530/1848/8871/2053	14
GO:0003887	GO:0003887	DNA-directed DNA polymerase activity	3/548	25/18368	0.0373253	0.474811	0.453292	10721/5980/5429	3
GO:0035035	GO:0035035	histone acetyltransferase binding	3/548	25/18368	0.0373253	0.474811	0.453292	5080/1958/6772	3
GO:0140678	GO:0140678	molecular function inhibitor activity	8/548	128/18368	0.0380483	0.474811	0.453292	120892/10129/335/4734/3708/3400/5921/817	8
GO:0015081	GO:0015081	sodium ion transmembrane transporter activity	9/548	152/18368	0.0387529	0.474811	0.453292	9153/6512/6532/348980/8671/41/479/6526/2899	9
GO:0001540	GO:0001540	amyloid-beta binding	6/548	84/18368	0.0395303	0.474811	0.453292	2892/335/2904/8322/3673/6653	6
GO:0004143	GO:0004143	diacylglycerol kinase activity	2/548	11/18368	0.0408865	0.474811	0.453292	139189/160851	2
GO:0048407	GO:0048407	platelet-derived growth factor binding	2/548	11/18368	0.0408865	0.474811	0.453292	1278/1282	2
GO:0086080	GO:0086080	protein binding involved in heterotypic cell-cell adhesion	2/548	11/18368	0.0408865	0.474811	0.453292	961/1832	2
GO:0008066	GO:0008066	glutamate receptor activity	3/548	27/18368	0.0454511	0.519442	0.4959	2892/2904/2899	3
GO:0031543	GO:0031543	peptidyl-proline dioxygenase activity	2/548	12/18368	0.0481135	0.529774	0.505764	5033/8974	2
GO:0004222	GO:0004222	metalloendopeptidase activity	7/548	111/18368	0.048497	0.529774	0.505764	1179/10863/56999/81792/9508/89932/171019	7
GO:0001968	GO:0001968	fibronectin binding	3/548	28/18368	0.0498148	0.529774	0.505764	151887/3486/3488	3
GO:0070325	GO:0070325	lipoprotein particle receptor binding	3/548	28/18368	0.0498148	0.529774	0.505764	338/335/3301	3
GO:0008081	GO:0008081	phosphoric diester hydrolase activity	6/548	89/18368	0.0500342	0.529774	0.505764	5144/50940/5168/5337/345557/56261	6
GO:0005520	GO:0005520	insulin-like growth factor binding	3/548	29/18368	0.0543746	0.542559	0.517969	3486/3488/4036	3
GO:0003774	GO:0003774	cytoskeletal motor activity	7/548	114/18368	0.0545501	0.542559	0.517969	140469/3834/113220/55582/1062/55605/10112	7
GO:0033218	GO:0033218	amide binding	18/548	400/18368	0.0555932	0.542559	0.517969	2346/2892/3106/335/5021/2904/2028/8322/3673/2925/6646/6653/3953/2696/3841/5530/55176/4820	18
GO:0031432	GO:0031432	titin binding	2/548	13/18368	0.055763	0.542559	0.517969	27063/817	2
GO:0070679	GO:0070679	inositol 1,4,5 trisphosphate binding	2/548	13/18368	0.055763	0.542559	0.517969	7224/3708	2
GO:0070700	GO:0070700	BMP receptor binding	2/548	13/18368	0.055763	0.542559	0.517969	9518/653	2
GO:0017147	GO:0017147	Wnt-protein binding	3/548	30/18368	0.0591265	0.567614	0.541889	8322/79971/2487	3
GO:0005172	GO:0005172	vascular endothelial growth factor receptor binding	2/548	14/18368	0.0638035	0.589639	0.562916	26585/5228	2
GO:0071837	GO:0071837	HMG box domain binding	2/548	14/18368	0.0638035	0.589639	0.562916	5080/2625	2
GO:0140318	GO:0140318	protein transporter activity	3/548	31/18368	0.0640665	0.589639	0.562916	4036/23480/55176	3
GO:0015370	GO:0015370	solute:sodium symporter activity	5/548	73/18368	0.0668071	0.589639	0.562916	9153/6512/6532/8671/6526	5
GO:0015293	GO:0015293	symporter activity	8/548	144/18368	0.0669962	0.589639	0.562916	9153/6512/6532/151473/8671/9194/6526/6584	8
GO:0004879	GO:0004879	nuclear receptor activity	4/548	52/18368	0.0690749	0.589639	0.562916	7026/3174/5915/3172	4
GO:0098531	GO:0098531	ligand-activated transcription factor activity	4/548	52/18368	0.0690749	0.589639	0.562916	7026/3174/5915/3172	4
GO:0005267	GO:0005267	potassium channel activity	7/548	121/18368	0.0704364	0.589639	0.562916	56479/54207/348980/3760/55151/343450/2899	7
GO:0016758	GO:0016758	hexosyltransferase activity	10/548	197/18368	0.0716137	0.589639	0.562916	51301/3037/57452/84920/23333/4249/178/144245/286148/11320	10
GO:0004115	GO:0004115	3',5'-cyclic-AMP phosphodiesterase activity	2/548	15/18368	0.0722048	0.589639	0.562916	5144/50940	2
GO:0005041	GO:0005041	low-density lipoprotein particle receptor activity	2/548	15/18368	0.0722048	0.589639	0.562916	4036/6653	2
GO:0030548	GO:0030548	acetylcholine receptor regulator activity	2/548	15/18368	0.0722048	0.589639	0.562916	130576/130574	2
GO:0099602	GO:0099602	neurotransmitter receptor regulator activity	2/548	15/18368	0.0722048	0.589639	0.562916	130576/130574	2
GO:0004867	GO:0004867	serine-type endopeptidase inhibitor activity	6/548	98/18368	0.0728859	0.589639	0.562916	5054/7035/5345/5274/89932/6695	6
GO:0004721	GO:0004721	phosphoprotein phosphatase activity	9/548	174/18368	0.0772295	0.605588	0.578142	120892/92235/5783/11122/55/57460/84867/5530/1848	9
GO:0005261	GO:0005261	cation channel activity	15/548	335/18368	0.0781329	0.605588	0.578142	7224/56479/54207/348980/2892/8989/2904/3708/3760/41/55283/55151/343450/2899/27112	15
GO:0045505	GO:0045505	dynein intermediate chain binding	3/548	34/18368	0.0799705	0.605588	0.578142	200132/6990/84376	3
GO:0038024	GO:0038024	cargo receptor activity	5/548	77/18368	0.079989	0.605588	0.578142	4036/5168/9332/7448/6653	5
GO:0016641	GO:0016641	oxidoreductase activity, acting on the CH-NH2 group of donors, oxygen as acceptor	2/548	16/18368	0.0809385	0.605588	0.578142	4015/7412	2
GO:0019841	GO:0019841	retinol binding	2/548	16/18368	0.0809385	0.605588	0.578142	339761/1382	2
GO:0042577	GO:0042577	lipid phosphatase activity	2/548	16/18368	0.0809385	0.605588	0.578142	8613/2053	2
GO:0031406	GO:0031406	carboxylic acid binding	9/548	176/18368	0.0815862	0.605588	0.578142	7026/2904/2571/339761/2747/1382/3172/5033/8974	9
GO:0022836	GO:0022836	gated channel activity	15/548	340/18368	0.0859741	0.61031	0.582649	1179/56479/54207/348980/1080/2892/8989/2904/3708/3760/41/55283/343450/2899/27112	15
GO:0008238	GO:0008238	exopeptidase activity	6/548	103/18368	0.0877797	0.61031	0.582649	2346/2028/54504/10003/79956/135293	6
GO:0003951	GO:0003951	NAD+ kinase activity	2/548	17/18368	0.0899773	0.61031	0.582649	139189/160851	2
GO:0005005	GO:0005005	transmembrane-ephrin receptor activity	2/548	17/18368	0.0899773	0.61031	0.582649	2042/285220	2
GO:0015108	GO:0015108	chloride transmembrane transporter activity	2/548	17/18368	0.0899773	0.61031	0.582649	1080/1836	2
GO:0015174	GO:0015174	basic amino acid transmembrane transporter activity	2/548	17/18368	0.0899773	0.61031	0.582649	6542/9056	2
GO:0043395	GO:0043395	heparan sulfate proteoglycan binding	2/548	17/18368	0.0899773	0.61031	0.582649	129804/3673	2
GO:0034061	GO:0034061	DNA polymerase activity	3/548	36/18368	0.0914279	0.61031	0.582649	10721/5980/5429	3
GO:0042805	GO:0042805	actinin binding	3/548	36/18368	0.0914279	0.61031	0.582649	7224/7273/8842	3
GO:0043394	GO:0043394	proteoglycan binding	3/548	36/18368	0.0914279	0.61031	0.582649	129804/2335/3673	3
GO:0015079	GO:0015079	potassium ion transmembrane transporter activity	8/548	155/18368	0.0931179	0.61031	0.582649	56479/54207/348980/3760/479/55151/343450/2899	8
GO:0030551	GO:0030551	cyclic nucleotide binding	3/548	37/18368	0.0973975	0.61031	0.582649	348980/5144/50940	3
GO:0043531	GO:0043531	ADP binding	3/548	37/18368	0.0973975	0.61031	0.582649	58/2747/26973	3
GO:0004438	GO:0004438	phosphatidylinositol-3-phosphatase activity	2/548	18/18368	0.0992952	0.61031	0.582649	10903/8871	2
GO:0030228	GO:0030228	lipoprotein particle receptor activity	2/548	18/18368	0.0992952	0.61031	0.582649	4036/6653	2
GO:0033549	GO:0033549	MAP kinase phosphatase activity	2/548	18/18368	0.0992952	0.61031	0.582649	92235/1848	2
GO:0046527	GO:0046527	glucosyltransferase activity	2/548	18/18368	0.0992952	0.61031	0.582649	84920/144245	2
GO:0051087	GO:0051087	chaperone binding	6/548	107/18368	0.100803	0.61031	0.582649	1080/2335/4036/3106/11080/3301	6
GO:0008514	GO:0008514	organic anion transmembrane transporter activity	9/548	185/18368	0.10299	0.61031	0.582649	6512/1080/8671/6542/144195/9194/81796/256987/1836	9
GO:0005501	GO:0005501	retinoid binding	3/548	38/18368	0.103521	0.61031	0.582649	7026/339761/1382	3
GO:0019840	GO:0019840	isoprenoid binding	3/548	38/18368	0.103521	0.61031	0.582649	7026/339761/1382	3
GO:0015291	GO:0015291	secondary active transmembrane transporter activity	11/548	240/18368	0.105598	0.61031	0.582649	9153/6512/6532/151473/8671/9194/81796/6526/56172/6584/1836	11
GO:0015179	GO:0015179	L-amino acid transmembrane transporter activity	4/548	61/18368	0.108662	0.61031	0.582649	6512/6542/9056/256987	4
GO:0005003	GO:0005003	ephrin receptor activity	2/548	19/18368	0.108868	0.61031	0.582649	2042/285220	2
GO:0005326	GO:0005326	neurotransmitter transmembrane transporter activity	2/548	19/18368	0.108868	0.61031	0.582649	9153/6532	2
GO:0016918	GO:0016918	retinal binding	2/548	19/18368	0.108868	0.61031	0.582649	339761/1382	2
GO:0052744	GO:0052744	phosphatidylinositol monophosphate phosphatase activity	2/548	19/18368	0.108868	0.61031	0.582649	10903/8871	2
GO:0043177	GO:0043177	organic acid binding	7/548	135/18368	0.109629	0.61031	0.582649	7026/2904/2571/339761/1382/5033/8974	7
GO:0016757	GO:0016757	glycosyltransferase activity	12/548	270/18368	0.111051	0.61031	0.582649	51301/6482/3037/554236/57452/84920/23333/4249/178/144245/286148/11320	12
GO:0003779	GO:0003779	actin binding	18/548	441/18368	0.112321	0.61031	0.582649	7224/120892/6532/140469/9788/120/7429/130271/6641/7273/128239/54443/57530/26249/23345/81624/10580/4983	18
GO:0004713	GO:0004713	protein tyrosine kinase activity	7/548	136/18368	0.112799	0.61031	0.582649	2042/285220/2066/7273/55872/2444/79834	7
GO:0030246	GO:0030246	carbohydrate binding	12/548	271/18368	0.113251	0.61031	0.582649	947/1462/5168/7448/57452/3099/56261/1272/131544/178/5033/8974	12
GO:0046943	GO:0046943	carboxylic acid transmembrane transporter activity	8/548	163/18368	0.115308	0.61031	0.582649	6512/151473/6542/11001/9056/9194/256987/1836	8
GO:0015144	GO:0015144	carbohydrate transmembrane transporter activity	3/548	40/18368	0.116205	0.61031	0.582649	144195/55314/6526	3
GO:0017080	GO:0017080	sodium channel regulator activity	3/548	40/18368	0.116205	0.61031	0.582649	4734/10110/817	3
GO:0005342	GO:0005342	organic acid transmembrane transporter activity	8/548	164/18368	0.118266	0.61031	0.582649	6512/151473/6542/11001/9056/9194/256987/1836	8
GO:0000979	GO:0000979	RNA polymerase II core promoter sequence-specific DNA binding	2/548	20/18368	0.118671	0.61031	0.582649	5080/6772	2
GO:0004551	GO:0004551	nucleotide diphosphatase activity	2/548	20/18368	0.118671	0.61031	0.582649	5168/22875	2
GO:0016018	GO:0016018	cyclosporin A binding	2/548	20/18368	0.118671	0.61031	0.582649	5530/4820	2
GO:0016780	GO:0016780	phosphotransferase activity, for other substituted phosphate groups	2/548	20/18368	0.118671	0.61031	0.582649	5281/10390	2
GO:0030296	GO:0030296	protein tyrosine kinase activator activity	2/548	20/18368	0.118671	0.61031	0.582649	26585/3084	2
GO:0031418	GO:0031418	L-ascorbic acid binding	2/548	20/18368	0.118671	0.61031	0.582649	5033/8974	2
GO:0031690	GO:0031690	adrenergic receptor binding	2/548	20/18368	0.118671	0.61031	0.582649	5144/4734	2
GO:0099106	GO:0099106	ion channel regulator activity	7/548	139/18368	0.122595	0.626018	0.597645	1080/4734/3708/10110/6526/5921/817	7
GO:0004180	GO:0004180	carboxypeptidase activity	3/548	43/18368	0.136244	0.674439	0.643872	2346/54504/10003	3
GO:0005355	GO:0005355	glucose transmembrane transporter activity	2/548	22/18368	0.138884	0.674439	0.643872	144195/6526	2
GO:0008320	GO:0008320	protein transmembrane transporter activity	2/548	22/18368	0.138884	0.674439	0.643872	23480/55176	2
GO:0015149	GO:0015149	hexose transmembrane transporter activity	2/548	22/18368	0.138884	0.674439	0.643872	144195/6526	2
GO:0017075	GO:0017075	syntaxin-1 binding	2/548	22/18368	0.138884	0.674439	0.643872	120892/6532	2
GO:0070182	GO:0070182	DNA polymerase binding	2/548	22/18368	0.138884	0.674439	0.643872	55215/3320	2
GO:0120020	GO:0120020	cholesterol transfer activity	2/548	22/18368	0.138884	0.674439	0.643872	338/335	2
GO:0097110	GO:0097110	scaffold protein binding	4/548	67/18368	0.139571	0.674439	0.643872	5144/9332/1832/3320	4
GO:0008375	GO:0008375	acetylglucosaminyltransferase activity	3/548	44/18368	0.143171	0.675858	0.645227	51301/4249/11320	3
GO:0022839	GO:0022839	ion gated channel activity	3/548	44/18368	0.143171	0.675858	0.645227	1179/41/343450	3
GO:0016247	GO:0016247	channel regulator activity	7/548	145/18368	0.143435	0.675858	0.645227	1080/4734/3708/10110/6526/5921/817	7
GO:0005262	GO:0005262	calcium channel activity	6/548	119/18368	0.145466	0.675858	0.645227	7224/8989/2904/3708/55283/27112	6
GO:0005516	GO:0005516	calmodulin binding	9/548	201/18368	0.148119	0.675858	0.645227	56479/120/6641/7273/4135/128239/79598/5530/817	9
GO:0004114	GO:0004114	3',5'-cyclic-nucleotide phosphodiesterase activity	2/548	23/18368	0.149252	0.675858	0.645227	5144/50940	2
GO:0030552	GO:0030552	cAMP binding	2/548	23/18368	0.149252	0.675858	0.645227	348980/5144	2
GO:0050750	GO:0050750	low-density lipoprotein particle receptor binding	2/548	23/18368	0.149252	0.675858	0.645227	338/3301	2
GO:0070412	GO:0070412	R-SMAD binding	2/548	23/18368	0.149252	0.675858	0.645227	5080/27063	2
GO:0120015	GO:0120015	sterol transfer activity	2/548	23/18368	0.149252	0.675858	0.645227	338/335	2
GO:0005216	GO:0005216	ion channel activity	17/548	432/18368	0.150656	0.677953	0.647227	1179/7224/56479/54207/348980/1080/2892/8989/2904/3708/3760/41/55283/55151/343450/2899/27112	17
GO:0019842	GO:0019842	vitamin binding	7/548	148/18368	0.154453	0.688823	0.657604	8942/55304/2571/339761/1382/5033/8974	7
GO:0005272	GO:0005272	sodium channel activity	3/548	46/18368	0.157361	0.688823	0.657604	348980/41/2899	3
GO:0000030	GO:0000030	mannosyltransferase activity	2/548	24/18368	0.159769	0.688823	0.657604	23333/286148	2
GO:0001965	GO:0001965	G-protein alpha-subunit binding	2/548	24/18368	0.159769	0.688823	0.657604	4925/84059	2
GO:0015145	GO:0015145	monosaccharide transmembrane transporter activity	2/548	24/18368	0.159769	0.688823	0.657604	144195/6526	2
GO:0043495	GO:0043495	protein-membrane adaptor activity	2/548	24/18368	0.159769	0.688823	0.657604	5174/23345	2
GO:0070696	GO:0070696	transmembrane receptor protein serine/threonine kinase binding	2/548	24/18368	0.159769	0.688823	0.657604	9518/653	2
GO:0051020	GO:0051020	GTPase binding	12/548	291/18368	0.162396	0.695983	0.66444	94122/120892/23086/220441/23312/6653/128239/81624/55785/5921/1894/3320	12
GO:0005044	GO:0005044	scavenger receptor activity	3/548	47/18368	0.164613	0.701308	0.669524	5168/9332/7448	3
GO:0008235	GO:0008235	metalloexopeptidase activity	4/548	72/18368	0.167679	0.706016	0.674018	2346/2028/10003/79956	4
GO:0030276	GO:0030276	clathrin binding	4/548	72/18368	0.167679	0.706016	0.674018	7224/120892/341359/85439	4
GO:0004112	GO:0004112	cyclic-nucleotide phosphodiesterase activity	2/548	25/18368	0.170416	0.713369	0.681038	5144/50940	2
GO:0033293	GO:0033293	monocarboxylic acid binding	4/548	73/18368	0.173526	0.722191	0.68946	7026/339761/1382/3172	4
GO:0005496	GO:0005496	steroid binding	5/548	100/18368	0.178879	0.724707	0.691862	335/54852/6646/8842/344838	5
GO:0019905	GO:0019905	syntaxin binding	4/548	74/18368	0.179443	0.724707	0.691862	120892/6532/341359/246126	4
GO:0004806	GO:0004806	triglyceride lipase activity	2/548	26/18368	0.181177	0.724707	0.691862	51365/149998	2
GO:0019706	GO:0019706	protein-cysteine S-palmitoyltransferase activity	2/548	26/18368	0.181177	0.724707	0.691862	79683/79844	2
GO:0019707	GO:0019707	protein-cysteine S-acyltransferase activity	2/548	26/18368	0.181177	0.724707	0.691862	79683/79844	2
GO:0042923	GO:0042923	neuropeptide binding	2/548	26/18368	0.181177	0.724707	0.691862	2925/6653	2
GO:0043225	GO:0043225	ATPase-coupled inorganic anion transmembrane transporter activity	2/548	26/18368	0.181177	0.724707	0.691862	1080/1836	2
GO:0061629	GO:0061629	RNA polymerase II-specific DNA-binding transcription factor binding	12/548	299/18368	0.184663	0.730835	0.697712	5307/3670/6926/6862/27063/5629/93986/5915/11122/6772/3301/3172	12
GO:0015485	GO:0015485	cholesterol binding	3/548	50/18368	0.186927	0.730835	0.697712	335/6646/8842	3
GO:0016298	GO:0016298	lipase activity	6/548	129/18368	0.188411	0.730835	0.697712	51365/5168/149998/5337/57552/60526	6
GO:0004725	GO:0004725	protein tyrosine phosphatase activity	5/548	102/18368	0.18906	0.730835	0.697712	5783/11122/55/84867/1848	5
GO:0015267	GO:0015267	channel activity	18/548	480/18368	0.190559	0.730835	0.697712	1179/7224/56479/54207/348980/1080/2892/361/8989/2904/3708/3760/41/55283/55151/343450/2899/27112	18
GO:0016887	GO:0016887	ATP hydrolysis activity	11/548	272/18368	0.191282	0.730835	0.697712	1080/3834/113220/23586/286410/479/29028/55582/55605/3320/10112	11
GO:0001671	GO:0001671	ATPase activator activity	2/548	27/18368	0.192035	0.730835	0.697712	11080/3301	2
GO:0022884	GO:0022884	macromolecule transmembrane transporter activity	2/548	27/18368	0.192035	0.730835	0.697712	23480/55176	2
GO:0051119	GO:0051119	sugar transmembrane transporter activity	2/548	27/18368	0.192035	0.730835	0.697712	144195/6526	2
GO:0022803	GO:0022803	passive transmembrane transporter activity	18/548	481/18368	0.192859	0.730835	0.697712	1179/7224/56479/54207/348980/1080/2892/361/8989/2904/3708/3760/41/55283/55151/343450/2899/27112	18
GO:0015294	GO:0015294	solute:cation symporter activity	5/548	104/18368	0.199444	0.745134	0.711364	9153/6512/6532/8671/6526	5
GO:0017046	GO:0017046	peptide hormone binding	3/548	52/18368	0.202215	0.745134	0.711364	5021/3953/2696	3
GO:0015101	GO:0015101	organic cation transmembrane transporter activity	2/548	28/18368	0.202975	0.745134	0.711364	204962/6584	2
GO:0043236	GO:0043236	laminin binding	2/548	28/18368	0.202975	0.745134	0.711364	57211/3673	2
GO:1901618	GO:1901618	organic hydroxy compound transmembrane transporter activity	3/548	53/18368	0.209965	0.745134	0.711364	6532/9194/6526	3
GO:0046332	GO:0046332	SMAD binding	4/548	79/18368	0.209974	0.745134	0.711364	5080/27063/4093/1278	4
GO:0004181	GO:0004181	metallocarboxypeptidase activity	2/548	29/18368	0.213982	0.745134	0.711364	2346/10003	2
GO:0033612	GO:0033612	receptor serine/threonine kinase binding	2/548	29/18368	0.213982	0.745134	0.711364	9518/653	2
GO:0002020	GO:0002020	protease binding	6/548	135/18368	0.216272	0.745134	0.711364	5054/2335/5345/7273/2152/1278	6
GO:0015085	GO:0015085	calcium ion transmembrane transporter activity	6/548	135/18368	0.216272	0.745134	0.711364	7224/8989/2904/3708/55283/27112	6
GO:0005544	GO:0005544	calcium-dependent phospholipid binding	3/548	54/18368	0.21778	0.745134	0.711364	83850/341359/144402	3
GO:0015459	GO:0015459	potassium channel regulator activity	3/548	54/18368	0.21778	0.745134	0.711364	10110/6526/5921	3
GO:0016706	GO:0016706	2-oxoglutarate-dependent dioxygenase activity	3/548	54/18368	0.21778	0.745134	0.711364	80853/5033/8974	3
GO:0016417	GO:0016417	S-acyltransferase activity	2/548	30/18368	0.225043	0.745134	0.711364	79683/79844	2
GO:0070566	GO:0070566	adenylyltransferase activity	2/548	30/18368	0.225043	0.745134	0.711364	64802/55603	2
GO:0030170	GO:0030170	pyridoxal phosphate binding	3/548	55/18368	0.225654	0.745134	0.711364	8942/55304/2571	3
GO:0008509	GO:0008509	anion transmembrane transporter activity	12/548	314/18368	0.229967	0.745134	0.711364	1179/6512/6532/1080/8671/6542/144195/9194/81796/256987/56172/1836	12
GO:0005543	GO:0005543	phospholipid binding	17/548	466/18368	0.230635	0.745134	0.711364	94122/338/335/9788/3708/5337/83850/7429/26509/9765/23092/5922/341359/2152/9743/4983/144402	17
GO:0004869	GO:0004869	cysteine-type endopeptidase inhibitor activity	3/548	56/18368	0.233582	0.745134	0.711364	1469/7429/6695	3
GO:0045309	GO:0045309	protein phosphorylated amino acid binding	3/548	56/18368	0.233582	0.745134	0.711364	4734/84867/5921	3
GO:0070279	GO:0070279	vitamin B6 binding	3/548	56/18368	0.233582	0.745134	0.711364	8942/55304/2571	3
GO:0031210	GO:0031210	phosphatidylcholine binding	2/548	31/18368	0.236145	0.745134	0.711364	335/83850	2
GO:0071813	GO:0071813	lipoprotein particle binding	2/548	31/18368	0.236145	0.745134	0.711364	335/6653	2
GO:0071814	GO:0071814	protein-lipid complex binding	2/548	31/18368	0.236145	0.745134	0.711364	335/6653	2
GO:0015171	GO:0015171	amino acid transmembrane transporter activity	4/548	84/18368	0.241836	0.745134	0.711364	6512/6542/9056/256987	4
GO:0016705	GO:0016705	oxidoreductase activity, acting on paired donors, with incorporation or reduction of molecular oxygen	7/548	170/18368	0.245618	0.745134	0.711364	2330/283985/339761/79966/80853/5033/8974	7
GO:0031267	GO:0031267	small GTPase binding	10/548	259/18368	0.246705	0.745134	0.711364	94122/120892/23086/220441/23312/6653/128239/81624/55785/1894	10
GO:0001222	GO:0001222	transcription corepressor binding	2/548	32/18368	0.247275	0.745134	0.711364	7704/6772	2
GO:0030332	GO:0030332	cyclin binding	2/548	32/18368	0.247275	0.745134	0.711364	1382/1021	2
GO:0008028	GO:0008028	monocarboxylic acid transmembrane transporter activity	3/548	58/18368	0.24958	0.745134	0.711364	151473/11001/9194	3
GO:0042562	GO:0042562	hormone binding	4/548	86/18368	0.254878	0.745134	0.711364	4036/5021/3953/2696	4
GO:0098631	GO:0098631	cell adhesion mediator activity	3/548	59/18368	0.25764	0.745134	0.711364	3673/961/1832	3
GO:0004300	GO:0004300	enoyl-CoA hydratase activity	1/548	10/18368	0.261372	0.745134	0.711364	55268	1
GO:0004465	GO:0004465	lipoprotein lipase activity	1/548	10/18368	0.261372	0.745134	0.711364	149998	1
GO:0008239	GO:0008239	dipeptidyl-peptidase activity	1/548	10/18368	0.261372	0.745134	0.711364	10003	1
GO:0008330	GO:0008330	protein tyrosine/threonine phosphatase activity	1/548	10/18368	0.261372	0.745134	0.711364	1848	1
GO:0015279	GO:0015279	store-operated calcium channel activity	1/548	10/18368	0.261372	0.745134	0.711364	7224	1
GO:0015643	GO:0015643	toxic substance binding	1/548	10/18368	0.261372	0.745134	0.711364	2053	1
GO:0015924	GO:0015924	mannosyl-oligosaccharide mannosidase activity	1/548	10/18368	0.261372	0.745134	0.711364	4121	1
GO:0016803	GO:0016803	ether hydrolase activity	1/548	10/18368	0.261372	0.745134	0.711364	2053	1
GO:0019531	GO:0019531	oxalate transmembrane transporter activity	1/548	10/18368	0.261372	0.745134	0.711364	1836	1
GO:0019869	GO:0019869	chloride channel inhibitor activity	1/548	10/18368	0.261372	0.745134	0.711364	1080	1
GO:0030957	GO:0030957	Tat protein binding	1/548	10/18368	0.261372	0.745134	0.711364	3301	1
GO:0031957	GO:0031957	very long-chain fatty acid-CoA ligase activity	1/548	10/18368	0.261372	0.745134	0.711364	11001	1
GO:0034596	GO:0034596	phosphatidylinositol phosphate 4-phosphatase activity	1/548	10/18368	0.261372	0.745134	0.711364	8871	1
GO:0036312	GO:0036312	phosphatidylinositol 3-kinase regulatory subunit binding	1/548	10/18368	0.261372	0.745134	0.711364	5783	1
GO:0043208	GO:0043208	glycosphingolipid binding	1/548	10/18368	0.261372	0.745134	0.711364	284217	1
GO:0045294	GO:0045294	alpha-catenin binding	1/548	10/18368	0.261372	0.745134	0.711364	11122	1
GO:0045503	GO:0045503	dynein light chain binding	1/548	10/18368	0.261372	0.745134	0.711364	84376	1
GO:0046974	GO:0046974	histone methyltransferase activity (H3-K9 specific)	1/548	10/18368	0.261372	0.745134	0.711364	63976	1
GO:0048256	GO:0048256	flap endonuclease activity	1/548	10/18368	0.261372	0.745134	0.711364	348654	1
GO:0051864	GO:0051864	histone H3-methyl-lysine-36 demethylase activity	1/548	10/18368	0.261372	0.745134	0.711364	80853	1
GO:0070008	GO:0070008	serine-type exopeptidase activity	1/548	10/18368	0.261372	0.745134	0.711364	54504	1
GO:0022824	GO:0022824	transmitter-gated ion channel activity	3/548	60/18368	0.265735	0.745134	0.711364	2892/2904/2899	3
GO:0022835	GO:0022835	transmitter-gated channel activity	3/548	60/18368	0.265735	0.745134	0.711364	2892/2904/2899	3
GO:0032934	GO:0032934	sterol binding	3/548	60/18368	0.265735	0.745134	0.711364	335/6646/8842	3
GO:0052866	GO:0052866	phosphatidylinositol phosphate phosphatase activity	2/548	34/18368	0.269576	0.745134	0.711364	10903/8871	2
GO:0030674	GO:0030674	protein-macromolecule adaptor activity	11/548	296/18368	0.270941	0.745134	0.711364	120892/2888/1301/85439/5174/1278/23345/117854/79844/10580/23767	11
GO:0051117	GO:0051117	ATPase binding	4/548	89/18368	0.274697	0.745134	0.711364	7224/5144/258010/5530	4
GO:0008528	GO:0008528	G protein-coupled peptide receptor activity	6/548	147/18368	0.275638	0.745134	0.711364	2492/5021/8549/2925/55366/2696	6
GO:0022853	GO:0022853	active ion transmembrane transporter activity	10/548	267/18368	0.276205	0.745134	0.711364	9153/6512/6532/1080/8671/9194/81796/479/6526/1836	10
GO:0005249	GO:0005249	voltage-gated potassium channel activity	4/548	90/18368	0.281361	0.745134	0.711364	56479/348980/3760/343450	4
GO:1990841	GO:1990841	promoter-specific chromatin binding	3/548	62/18368	0.282009	0.745134	0.711364	3670/1958/6772	3
GO:0000774	GO:0000774	adenyl-nucleotide exchange factor activity	1/548	11/18368	0.283421	0.745134	0.711364	10808	1
GO:0004016	GO:0004016	adenylate cyclase activity	1/548	11/18368	0.283421	0.745134	0.711364	2983	1
GO:0005536	GO:0005536	glucose binding	1/548	11/18368	0.283421	0.745134	0.711364	3099	1
GO:0008199	GO:0008199	ferric iron binding	1/548	11/18368	0.283421	0.745134	0.711364	6241	1
GO:0015378	GO:0015378	sodium:chloride symporter activity	1/548	11/18368	0.283421	0.745134	0.711364	6532	1
GO:0016670	GO:0016670	oxidoreductase activity, acting on a sulfur group of donors, oxygen as acceptor	1/548	11/18368	0.283421	0.745134	0.711364	56605	1
GO:0016801	GO:0016801	hydrolase activity, acting on ether bonds	1/548	11/18368	0.283421	0.745134	0.711364	2053	1
GO:0019855	GO:0019855	calcium channel inhibitor activity	1/548	11/18368	0.283421	0.745134	0.711364	3708	1
GO:0022889	GO:0022889	serine transmembrane transporter activity	1/548	11/18368	0.283421	0.745134	0.711364	256987	1
GO:0047676	GO:0047676	arachidonate-CoA ligase activity	1/548	11/18368	0.283421	0.745134	0.711364	11001	1
GO:0052629	GO:0052629	phosphatidylinositol-3,5-bisphosphate 3-phosphatase activity	1/548	11/18368	0.283421	0.745134	0.711364	8871	1
GO:0052739	GO:0052739	phosphatidylserine 1-acylhydrolase activity	1/548	11/18368	0.283421	0.745134	0.711364	51365	1
GO:1901474	GO:1901474	azole transmembrane transporter activity	1/548	11/18368	0.283421	0.745134	0.711364	9153	1
GO:0045296	GO:0045296	cadherin binding	12/548	332/18368	0.289411	0.745134	0.711364	11122/79026/8842/54443/57530/6772/81624/57650/7706/11329/3895/90102	12
GO:0140297	GO:0140297	DNA-binding transcription factor binding	14/548	394/18368	0.289443	0.745134	0.711364	5307/3670/6926/6862/27063/5629/93986/5915/11122/63976/6772/117854/3301/3172	14
GO:0015248	GO:0015248	sterol transporter activity	2/548	36/18368	0.29186	0.745134	0.711364	338/335	2
GO:0097718	GO:0097718	disordered domain specific binding	2/548	36/18368	0.29186	0.745134	0.711364	2335/3320	2
GO:0005506	GO:0005506	iron ion binding	6/548	151/18368	0.296243	0.745134	0.711364	339761/79966/6241/80853/5033/8974	6
GO:0015103	GO:0015103	inorganic anion transmembrane transporter activity	6/548	152/18368	0.301443	0.745134	0.711364	1179/6532/1080/8671/56172/1836	6
GO:0004861	GO:0004861	cyclin-dependent protein serine/threonine kinase inhibitor activity	1/548	12/18368	0.304813	0.745134	0.711364	1030	1
GO:0005221	GO:0005221	intracellular cyclic nucleotide activated cation channel activity	1/548	12/18368	0.304813	0.745134	0.711364	348980	1
GO:0008353	GO:0008353	RNA polymerase II CTD heptapeptide repeat kinase activity	1/548	12/18368	0.304813	0.745134	0.711364	1021	1
GO:0008429	GO:0008429	phosphatidylethanolamine binding	1/548	12/18368	0.304813	0.745134	0.711364	83850	1
GO:0015166	GO:0015166	polyol transmembrane transporter activity	1/548	12/18368	0.304813	0.745134	0.711364	6526	1
GO:0015280	GO:0015280	ligand-gated sodium channel activity	1/548	12/18368	0.304813	0.745134	0.711364	41	1
GO:0015651	GO:0015651	quaternary ammonium group transmembrane transporter activity	1/548	12/18368	0.304813	0.745134	0.711364	6584	1
GO:0034452	GO:0034452	dynactin binding	1/548	12/18368	0.304813	0.745134	0.711364	84376	1
GO:0043176	GO:0043176	amine binding	1/548	12/18368	0.304813	0.745134	0.711364	6532	1
GO:0043855	GO:0043855	cyclic nucleotide-gated ion channel activity	1/548	12/18368	0.304813	0.745134	0.711364	348980	1
GO:0045295	GO:0045295	gamma-catenin binding	1/548	12/18368	0.304813	0.745134	0.711364	11122	1
GO:0051378	GO:0051378	serotonin binding	1/548	12/18368	0.304813	0.745134	0.711364	6532	1
GO:0070410	GO:0070410	co-SMAD binding	1/548	12/18368	0.304813	0.745134	0.711364	5080	1
GO:0097677	GO:0097677	STAT family protein binding	1/548	12/18368	0.304813	0.745134	0.711364	11122	1
GO:1900750	GO:1900750	oligopeptide binding	1/548	12/18368	0.304813	0.745134	0.711364	2346	1
GO:1902282	GO:1902282	voltage-gated potassium channel activity involved in ventricular cardiac muscle cell action potential repolarization	1/548	12/18368	0.304813	0.745134	0.711364	3760	1
GO:0001653	GO:0001653	peptide receptor activity	6/548	153/18368	0.306659	0.745134	0.711364	2492/5021/8549/2925/55366/2696	6
GO:0004553	GO:0004553	hydrolase activity, hydrolyzing O-glycosyl compounds	4/548	94/18368	0.308238	0.745134	0.711364	283310/2581/178/4121	4
GO:0004714	GO:0004714	transmembrane receptor protein tyrosine kinase activity	5/548	124/18368	0.311558	0.745134	0.711364	2042/285220/2066/55872/2444	5
GO:0002039	GO:0002039	p53 binding	3/548	66/18368	0.314775	0.745134	0.711364	27063/151126/4194	3
GO:0050997	GO:0050997	quaternary ammonium group binding	2/548	39/18368	0.325094	0.745134	0.711364	335/83850	2
GO:0004535	GO:0004535	poly(A)-specific ribonuclease activity	1/548	13/18368	0.325567	0.745134	0.711364	246175	1
GO:0004652	GO:0004652	polynucleotide adenylyltransferase activity	1/548	13/18368	0.325567	0.745134	0.711364	55603	1
GO:0008035	GO:0008035	high-density lipoprotein particle binding	1/548	13/18368	0.325567	0.745134	0.711364	335	1
GO:0008195	GO:0008195	phosphatidate phosphatase activity	1/548	13/18368	0.325567	0.745134	0.711364	8613	1
GO:0008253	GO:0008253	5'-nucleotidase activity	1/548	13/18368	0.325567	0.745134	0.711364	55	1
GO:0008271	GO:0008271	secondary active sulfate transmembrane transporter activity	1/548	13/18368	0.325567	0.745134	0.711364	1836	1
GO:0009982	GO:0009982	pseudouridine synthase activity	1/548	13/18368	0.325567	0.745134	0.711364	150962	1
GO:0015250	GO:0015250	water channel activity	1/548	13/18368	0.325567	0.745134	0.711364	361	1
GO:0015271	GO:0015271	outward rectifier potassium channel activity	1/548	13/18368	0.325567	0.745134	0.711364	343450	1
GO:0015355	GO:0015355	secondary active monocarboxylate transmembrane transporter activity	1/548	13/18368	0.325567	0.745134	0.711364	9194	1
GO:0016594	GO:0016594	glycine binding	1/548	13/18368	0.325567	0.745134	0.711364	2904	1
GO:0017017	GO:0017017	MAP kinase tyrosine/serine/threonine phosphatase activity	1/548	13/18368	0.325567	0.745134	0.711364	1848	1
GO:0032454	GO:0032454	histone H3-methyl-lysine-9 demethylase activity	1/548	13/18368	0.325567	0.745134	0.711364	80853	1
GO:0034595	GO:0034595	phosphatidylinositol phosphate 5-phosphatase activity	1/548	13/18368	0.325567	0.745134	0.711364	8871	1
GO:0039706	GO:0039706	co-receptor binding	1/548	13/18368	0.325567	0.745134	0.711364	120892	1
GO:0042301	GO:0042301	phosphate ion binding	1/548	13/18368	0.325567	0.745134	0.711364	57552	1
GO:0060590	GO:0060590	ATPase regulator activity	1/548	13/18368	0.325567	0.745134	0.711364	10808	1
GO:0072542	GO:0072542	protein phosphatase activator activity	1/548	13/18368	0.325567	0.745134	0.711364	3486	1
GO:0106019	GO:0106019	phosphatidylinositol-4,5-bisphosphate phosphatase activity	1/548	13/18368	0.325567	0.745134	0.711364	8871	1
GO:0140333	GO:0140333	glycerophospholipid flippase activity	1/548	13/18368	0.325567	0.745134	0.711364	286410	1
GO:0016746	GO:0016746	acyltransferase activity	9/548	250/18368	0.330669	0.745134	0.711364	55304/79683/6646/54677/9926/137695/55733/64921/79844	9
GO:0003684	GO:0003684	damaged DNA binding	3/548	68/18368	0.331201	0.745134	0.711364	10721/5429/672	3
GO:0004722	GO:0004722	protein serine/threonine phosphatase activity	4/548	98/18368	0.335354	0.745134	0.711364	120892/57460/5530/1848	4
GO:0016747	GO:0016747	acyltransferase activity, transferring groups other than amino-acyl groups	8/548	222/18368	0.344113	0.745134	0.711364	55304/79683/6646/54677/9926/55733/64921/79844	8
GO:0005313	GO:0005313	L-glutamate transmembrane transporter activity	1/548	14/18368	0.345702	0.745134	0.711364	6512	1
GO:0015373	GO:0015373	anion:sodium symporter activity	1/548	14/18368	0.345702	0.745134	0.711364	6532	1
GO:0015926	GO:0015926	glucosidase activity	1/548	14/18368	0.345702	0.745134	0.711364	178	1
GO:0044548	GO:0044548	S100 protein binding	1/548	14/18368	0.345702	0.745134	0.711364	79026	1
GO:0047555	GO:0047555	3',5'-cyclic-GMP phosphodiesterase activity	1/548	14/18368	0.345702	0.745134	0.711364	50940	1
GO:0070411	GO:0070411	I-SMAD binding	1/548	14/18368	0.345702	0.745134	0.711364	4093	1
GO:0106018	GO:0106018	phosphatidylinositol-3,5-bisphosphate phosphatase activity	1/548	14/18368	0.345702	0.745134	0.711364	8871	1
GO:0004857	GO:0004857	enzyme inhibitor activity	3/548	70/18368	0.347615	0.745134	0.711364	120892/10129/335	3
GO:0005085	GO:0005085	guanyl-nucleotide exchange factor activity	8/548	223/18368	0.348606	0.745134	0.711364	163259/153020/117177/23268/55785/1894/10260/4925	8
GO:0030295	GO:0030295	protein kinase activator activity	4/548	101/18368	0.355762	0.745134	0.711364	26585/3084/81617/22974	4
GO:0048029	GO:0048029	monosaccharide binding	3/548	71/18368	0.355808	0.745134	0.711364	3099/5033/8974	3
GO:0001046	GO:0001046	core promoter sequence-specific DNA binding	2/548	42/18368	0.357908	0.745134	0.711364	5080/6772	2
GO:0051539	GO:0051539	4 iron, 4 sulfur cluster binding	2/548	42/18368	0.357908	0.745134	0.711364	1806/5980	2
GO:0016779	GO:0016779	nucleotidyltransferase activity	5/548	132/18368	0.358816	0.745134	0.711364	10721/5980/5429/64802/55603	5
GO:0044325	GO:0044325	transmembrane transporter binding	5/548	133/18368	0.364753	0.745134	0.711364	120892/5144/6281/6526/817	5
GO:0004467	GO:0004467	long-chain fatty acid-CoA ligase activity	1/548	15/18368	0.365238	0.745134	0.711364	11001	1
GO:0004559	GO:0004559	alpha-mannosidase activity	1/548	15/18368	0.365238	0.745134	0.711364	4121	1
GO:0005452	GO:0005452	inorganic anion exchanger activity	1/548	15/18368	0.365238	0.745134	0.711364	8671	1
GO:0005545	GO:0005545	1-phosphatidylinositol binding	1/548	15/18368	0.365238	0.745134	0.711364	9765	1
GO:0008252	GO:0008252	nucleotidase activity	1/548	15/18368	0.365238	0.745134	0.711364	55	1
GO:0010851	GO:0010851	cyclase regulator activity	1/548	15/18368	0.365238	0.745134	0.711364	84059	1
GO:0030553	GO:0030553	cGMP binding	1/548	15/18368	0.365238	0.745134	0.711364	50940	1
GO:0042043	GO:0042043	neurexin family protein binding	1/548	15/18368	0.365238	0.745134	0.711364	94122	1
GO:0042813	GO:0042813	Wnt-activated receptor activity	1/548	15/18368	0.365238	0.745134	0.711364	8322	1
GO:0050664	GO:0050664	oxidoreductase activity, acting on NAD(P)H, oxygen as acceptor	1/548	15/18368	0.365238	0.745134	0.711364	2330	1
GO:0050998	GO:0050998	nitric-oxide synthase binding	1/548	15/18368	0.365238	0.745134	0.711364	6532	1
GO:0051371	GO:0051371	muscle alpha-actinin binding	1/548	15/18368	0.365238	0.745134	0.711364	7273	1
GO:0086008	GO:0086008	voltage-gated potassium channel activity involved in cardiac muscle cell action potential repolarization	1/548	15/18368	0.365238	0.745134	0.711364	3760	1
GO:0097153	GO:0097153	cysteine-type endopeptidase activity involved in apoptotic process	1/548	15/18368	0.365238	0.745134	0.711364	840	1
GO:0018024	GO:0018024	histone-lysine N-methyltransferase activity	2/548	43/18368	0.368721	0.745134	0.711364	63976/2145	2
GO:0005230	GO:0005230	extracellular ligand-gated ion channel activity	3/548	73/18368	0.37215	0.745134	0.711364	2892/2904/2899	3
GO:0106306	GO:0106306	protein serine phosphatase activity	3/548	73/18368	0.37215	0.745134	0.711364	57460/5530/1848	3
GO:0106307	GO:0106307	protein threonine phosphatase activity	3/548	73/18368	0.37215	0.745134	0.711364	57460/5530/1848	3
GO:0004620	GO:0004620	phospholipase activity	4/548	104/18368	0.376164	0.745134	0.711364	51365/5168/149998/5337	4
GO:0001784	GO:0001784	phosphotyrosine residue binding	2/548	44/18368	0.379461	0.745134	0.711364	84867/5921	2
GO:0004712	GO:0004712	protein serine/threonine/tyrosine kinase activity	2/548	44/18368	0.379461	0.745134	0.711364	55872/5563	2
GO:0051879	GO:0051879	Hsp90 protein binding	2/548	44/18368	0.379461	0.745134	0.711364	2983/26973	2
GO:1990782	GO:1990782	protein tyrosine kinase binding	4/548	105/18368	0.382955	0.745134	0.711364	3084/2888/117854/3320	4
GO:0000900	GO:0000900	translation repressor activity, mRNA regulatory element binding	1/548	16/18368	0.384191	0.745134	0.711364	56853	1
GO:0004198	GO:0004198	calcium-dependent cysteine-type endopeptidase activity	1/548	16/18368	0.384191	0.745134	0.711364	92291	1
GO:0005283	GO:0005283	amino acid:sodium symporter activity	1/548	16/18368	0.384191	0.745134	0.711364	6512	1
GO:0005372	GO:0005372	water transmembrane transporter activity	1/548	16/18368	0.384191	0.745134	0.711364	361	1
GO:0005402	GO:0005402	carbohydrate:cation symporter activity	1/548	16/18368	0.384191	0.745134	0.711364	6526	1
GO:0005521	GO:0005521	lamin binding	1/548	16/18368	0.384191	0.745134	0.711364	23345	1
GO:0008970	GO:0008970	phospholipase A1 activity	1/548	16/18368	0.384191	0.745134	0.711364	51365	1
GO:0015172	GO:0015172	acidic amino acid transmembrane transporter activity	1/548	16/18368	0.384191	0.745134	0.711364	6512	1
GO:0015347	GO:0015347	sodium-independent organic anion transmembrane transporter activity	1/548	16/18368	0.384191	0.745134	0.711364	81796	1
GO:0015923	GO:0015923	mannosidase activity	1/548	16/18368	0.384191	0.745134	0.711364	4121	1
GO:0016888	GO:0016888	endodeoxyribonuclease activity, producing 5'-phosphomonoesters	1/548	16/18368	0.384191	0.745134	0.711364	348654	1
GO:0016894	GO:0016894	endonuclease activity, active with either ribo- or deoxyribonucleic acids and producing 3'-phosphomonoesters	1/548	16/18368	0.384191	0.745134	0.711364	348654	1
GO:0022841	GO:0022841	potassium ion leak channel activity	1/548	16/18368	0.384191	0.745134	0.711364	54207	1
GO:0035173	GO:0035173	histone kinase activity	1/548	16/18368	0.384191	0.745134	0.711364	5563	1
GO:0036122	GO:0036122	BMP binding	1/548	16/18368	0.384191	0.745134	0.711364	26585	1
GO:0140327	GO:0140327	flippase activity	1/548	16/18368	0.384191	0.745134	0.711364	286410	1
GO:0106310	GO:0106310	protein serine kinase activity	12/548	360/18368	0.388945	0.745134	0.711364	120892/140469/10110/4751/115701/7273/55872/5563/1021/51347/11329/817	12
GO:0004715	GO:0004715	non-membrane spanning protein tyrosine kinase activity	2/548	45/18368	0.390124	0.745134	0.711364	2444/79834	2
GO:0019209	GO:0019209	kinase activator activity	4/548	107/18368	0.396508	0.745134	0.711364	26585/3084/81617/22974	4
GO:0004864	GO:0004864	protein phosphatase inhibitor activity	2/548	46/18368	0.400704	0.745134	0.711364	153769/4249	2
GO:0000400	GO:0000400	four-way junction DNA binding	1/548	17/18368	0.402579	0.745134	0.711364	348654	1
GO:0005001	GO:0005001	transmembrane receptor protein tyrosine phosphatase activity	1/548	17/18368	0.402579	0.745134	0.711364	11122	1
GO:0005324	GO:0005324	long-chain fatty acid transporter activity	1/548	17/18368	0.402579	0.745134	0.711364	11001	1
GO:0008381	GO:0008381	mechanosensitive ion channel activity	1/548	17/18368	0.402579	0.745134	0.711364	27112	1
GO:0008574	GO:0008574	plus-end-directed microtubule motor activity	1/548	17/18368	0.402579	0.745134	0.711364	1062	1
GO:0015095	GO:0015095	magnesium ion transmembrane transporter activity	1/548	17/18368	0.402579	0.745134	0.711364	79815	1
GO:0015116	GO:0015116	sulfate transmembrane transporter activity	1/548	17/18368	0.402579	0.745134	0.711364	1836	1
GO:0015377	GO:0015377	cation:chloride symporter activity	1/548	17/18368	0.402579	0.745134	0.711364	6532	1
GO:0016722	GO:0016722	oxidoreductase activity, acting on metal ions	1/548	17/18368	0.402579	0.745134	0.711364	391059	1
GO:0017081	GO:0017081	chloride channel regulator activity	1/548	17/18368	0.402579	0.745134	0.711364	1080	1
GO:0019198	GO:0019198	transmembrane receptor protein phosphatase activity	1/548	17/18368	0.402579	0.745134	0.711364	11122	1
GO:0030169	GO:0030169	low-density lipoprotein particle binding	1/548	17/18368	0.402579	0.745134	0.711364	6653	1
GO:0046965	GO:0046965	retinoid X receptor binding	1/548	17/18368	0.402579	0.745134	0.711364	5915	1
GO:0070064	GO:0070064	proline-rich region binding	1/548	17/18368	0.402579	0.745134	0.711364	4734	1
GO:0008138	GO:0008138	protein tyrosine/serine/threonine phosphatase activity	2/548	47/18368	0.411197	0.750077	0.716082	92235/1848	2
GO:0019838	GO:0019838	growth factor binding	5/548	141/18368	0.412201	0.750077	0.716082	3486/3488/4036/1278/1282	5
GO:0070851	GO:0070851	growth factor receptor binding	5/548	141/18368	0.412201	0.750077	0.716082	26585/2625/5228/2066/23767	5
GO:0001221	GO:0001221	transcription coregulator binding	3/548	78/18368	0.412602	0.750077	0.716082	7704/2034/6772	3
GO:0000149	GO:0000149	SNARE binding	4/548	110/18368	0.416742	0.750077	0.716082	120892/6532/341359/246126	4
GO:0004708	GO:0004708	MAP kinase kinase activity	1/548	18/18368	0.42042	0.750077	0.716082	55872	1
GO:0005229	GO:0005229	intracellular calcium activated chloride channel activity	1/548	18/18368	0.42042	0.750077	0.716082	1179	1
GO:0008569	GO:0008569	minus-end-directed microtubule motor activity	1/548	18/18368	0.42042	0.750077	0.716082	3834	1
GO:0031435	GO:0031435	mitogen-activated protein kinase kinase kinase binding	1/548	18/18368	0.42042	0.750077	0.716082	11329	1
GO:0055102	GO:0055102	lipase inhibitor activity	1/548	18/18368	0.42042	0.750077	0.716082	335	1
GO:0061778	GO:0061778	intracellular chloride channel activity	1/548	18/18368	0.42042	0.750077	0.716082	1179	1
GO:0099095	GO:0099095	ligand-gated anion channel activity	1/548	18/18368	0.42042	0.750077	0.716082	1080	1
GO:0016835	GO:0016835	carbon-oxygen lyase activity	3/548	79/18368	0.420601	0.750077	0.716082	10721/55268/51495	3
GO:0070888	GO:0070888	E-box binding	2/548	48/18368	0.421598	0.750077	0.716082	2625/4286	2
GO:0120013	GO:0120013	lipid transfer activity	2/548	48/18368	0.421598	0.750077	0.716082	338/335	2
GO:0008194	GO:0008194	UDP-glycosyltransferase activity	5/548	143/18368	0.424002	0.750077	0.716082	51301/3037/57452/4249/11320	5
GO:0019199	GO:0019199	transmembrane receptor protein kinase activity	5/548	143/18368	0.424002	0.750077	0.716082	2042/285220/2066/55872/2444	5
GO:0022843	GO:0022843	voltage-gated cation channel activity	5/548	143/18368	0.424002	0.750077	0.716082	56479/348980/2904/3760/343450	5
GO:0016922	GO:0016922	nuclear receptor binding	5/548	144/18368	0.429886	0.757606	0.72327	3670/5629/93986/5915/6772	5
GO:0019212	GO:0019212	phosphatase inhibitor activity	2/548	49/18368	0.431905	0.757606	0.72327	153769/4249	2
GO:0098632	GO:0098632	cell-cell adhesion mediator activity	2/548	49/18368	0.431905	0.757606	0.72327	961/1832	2
GO:0035591	GO:0035591	signaling adaptor activity	3/548	81/18368	0.436485	0.757606	0.72327	120892/79844/10580	3
GO:0022804	GO:0022804	active transmembrane transporter activity	13/548	406/18368	0.437226	0.757606	0.72327	9153/6512/6532/1080/151473/8671/9194/81796/479/6526/56172/6584/1836	13
GO:0004653	GO:0004653	polypeptide N-acetylgalactosaminyltransferase activity	1/548	19/18368	0.437728	0.757606	0.72327	57452	1
GO:0022840	GO:0022840	leak channel activity	1/548	19/18368	0.437728	0.757606	0.72327	54207	1
GO:0022842	GO:0022842	narrow pore channel activity	1/548	19/18368	0.437728	0.757606	0.72327	54207	1
GO:0035615	GO:0035615	clathrin adaptor activity	1/548	19/18368	0.437728	0.757606	0.72327	85439	1
GO:0005048	GO:0005048	signal sequence binding	2/548	50/18368	0.442112	0.761533	0.727019	3841/55176	2
GO:0030159	GO:0030159	signaling receptor complex adaptor activity	2/548	50/18368	0.442112	0.761533	0.727019	120892/10580	2
GO:0051018	GO:0051018	protein kinase A binding	2/548	51/18368	0.452217	0.764614	0.729961	120892/131544	2
GO:0003756	GO:0003756	protein disulfide isomerase activity	1/548	20/18368	0.454521	0.764614	0.729961	56605	1
GO:0009678	GO:0009678	pyrophosphate hydrolysis-driven proton transmembrane transporter activity	1/548	20/18368	0.454521	0.764614	0.729961	479	1
GO:0016408	GO:0016408	C-acyltransferase activity	1/548	20/18368	0.454521	0.764614	0.729961	55304	1
GO:0016864	GO:0016864	intramolecular oxidoreductase activity, transposing S-S bonds	1/548	20/18368	0.454521	0.764614	0.729961	56605	1
GO:0019211	GO:0019211	phosphatase activator activity	1/548	20/18368	0.454521	0.764614	0.729961	3486	1
GO:0030506	GO:0030506	ankyrin binding	1/548	20/18368	0.454521	0.764614	0.729961	4897	1
GO:0031681	GO:0031681	G-protein beta-subunit binding	1/548	20/18368	0.454521	0.764614	0.729961	2787	1
GO:0061608	GO:0061608	nuclear import signal receptor activity	1/548	20/18368	0.454521	0.764614	0.729961	3841	1
GO:0140312	GO:0140312	cargo adaptor activity	1/548	20/18368	0.454521	0.764614	0.729961	85439	1
GO:0016597	GO:0016597	amino acid binding	2/548	52/18368	0.462217	0.768673	0.733836	2904/2571	2
GO:0016830	GO:0016830	carbon-carbon lyase activity	2/548	52/18368	0.462217	0.768673	0.733836	2571/80896	2
GO:0031593	GO:0031593	polyubiquitin modification-dependent protein binding	2/548	52/18368	0.462217	0.768673	0.733836	254225/178	2
GO:0050660	GO:0050660	flavin adenine dinucleotide binding	3/548	85/18368	0.467738	0.768673	0.733836	1806/2330/56605	3
GO:0003841	GO:0003841	1-acylglycerol-3-phosphate O-acyltransferase activity	1/548	21/18368	0.470812	0.768673	0.733836	9926	1
GO:0005385	GO:0005385	zinc ion transmembrane transporter activity	1/548	21/18368	0.470812	0.768673	0.733836	283375	1
GO:0008373	GO:0008373	sialyltransferase activity	1/548	21/18368	0.470812	0.768673	0.733836	6482	1
GO:0015662	GO:0015662	P-type ion transporter activity	1/548	21/18368	0.470812	0.768673	0.733836	479	1
GO:0019200	GO:0019200	carbohydrate kinase activity	1/548	21/18368	0.470812	0.768673	0.733836	3099	1
GO:0051010	GO:0051010	microtubule plus-end binding	1/548	21/18368	0.470812	0.768673	0.733836	79745	1
GO:0051428	GO:0051428	peptide hormone receptor binding	1/548	21/18368	0.470812	0.768673	0.733836	885	1
GO:0140358	GO:0140358	P-type transmembrane transporter activity	1/548	21/18368	0.470812	0.768673	0.733836	479	1
GO:0140416	GO:0140416	transcription regulator inhibitor activity	1/548	21/18368	0.470812	0.768673	0.733836	3400	1
GO:0050661	GO:0050661	NADP binding	2/548	53/18368	0.47211	0.769047	0.734193	1806/2330	2
GO:0003727	GO:0003727	single-stranded RNA binding	3/548	87/18368	0.483074	0.774085	0.739002	29974/23586/202559	3
GO:0000062	GO:0000062	fatty-acyl-CoA binding	1/548	22/18368	0.486619	0.774085	0.739002	6646	1
GO:0005416	GO:0005416	amino acid:cation symporter activity	1/548	22/18368	0.486619	0.774085	0.739002	6512	1
GO:0005540	GO:0005540	hyaluronic acid binding	1/548	22/18368	0.486619	0.774085	0.739002	1462	1
GO:0009975	GO:0009975	cyclase activity	1/548	22/18368	0.486619	0.774085	0.739002	2983	1
GO:0015296	GO:0015296	anion:cation symporter activity	1/548	22/18368	0.486619	0.774085	0.739002	6532	1
GO:0015645	GO:0015645	fatty acid ligase activity	1/548	22/18368	0.486619	0.774085	0.739002	11001	1
GO:0043027	GO:0043027	cysteine-type endopeptidase inhibitor activity involved in apoptotic process	1/548	22/18368	0.486619	0.774085	0.739002	7429	1
GO:0072349	GO:0072349	modified amino acid transmembrane transporter activity	1/548	22/18368	0.486619	0.774085	0.739002	6584	1
GO:0051219	GO:0051219	phosphoprotein binding	3/548	88/18368	0.490663	0.774085	0.739002	4734/84867/5921	3
GO:0051082	GO:0051082	unfolded protein binding	4/548	122/18368	0.495694	0.774085	0.739002	11080/56605/3301/3320	4
GO:0019888	GO:0019888	protein phosphatase regulator activity	3/548	89/18368	0.498197	0.774085	0.739002	3486/153769/4249	3
GO:0042054	GO:0042054	histone methyltransferase activity	2/548	56/18368	0.501116	0.774085	0.739002	63976/2145	2
GO:0005158	GO:0005158	insulin receptor binding	1/548	23/18368	0.501953	0.774085	0.739002	10580	1
GO:0005212	GO:0005212	structural constituent of eye lens	1/548	23/18368	0.501953	0.774085	0.739002	131544	1
GO:0005248	GO:0005248	voltage-gated sodium channel activity	1/548	23/18368	0.501953	0.774085	0.739002	348980	1
GO:0008143	GO:0008143	poly(A) binding	1/548	23/18368	0.501953	0.774085	0.739002	202559	1
GO:0016849	GO:0016849	phosphorus-oxygen lyase activity	1/548	23/18368	0.501953	0.774085	0.739002	2983	1
GO:0017116	GO:0017116	single-stranded DNA helicase activity	1/548	23/18368	0.501953	0.774085	0.739002	10721	1
GO:0030215	GO:0030215	semaphorin receptor binding	1/548	23/18368	0.501953	0.774085	0.739002	9723	1
GO:0042171	GO:0042171	lysophosphatidic acid acyltransferase activity	1/548	23/18368	0.501953	0.774085	0.739002	9926	1
GO:0070530	GO:0070530	K63-linked polyubiquitin modification-dependent protein binding	1/548	23/18368	0.501953	0.774085	0.739002	254225	1
GO:0071617	GO:0071617	lysophospholipid acyltransferase activity	1/548	23/18368	0.501953	0.774085	0.739002	9926	1
GO:1901567	GO:1901567	fatty acid derivative binding	1/548	23/18368	0.501953	0.774085	0.739002	6646	1
GO:0003697	GO:0003697	single-stranded DNA binding	4/548	123/18368	0.50208	0.774085	0.739002	55086/63901/10051/64859	4
GO:0004622	GO:0004622	lysophospholipase activity	1/548	24/18368	0.516831	0.795125	0.759088	5168	1
GO:0051213	GO:0051213	dioxygenase activity	3/548	92/18368	0.520452	0.798988	0.762777	80853/5033/8974	3
GO:0016279	GO:0016279	protein-lysine N-methyltransferase activity	2/548	59/18368	0.529076	0.799951	0.763696	63976/2145	2
GO:0005104	GO:0005104	fibroblast growth factor receptor binding	1/548	25/18368	0.531265	0.799951	0.763696	23767	1
GO:0005112	GO:0005112	Notch binding	1/548	25/18368	0.531265	0.799951	0.763696	56892	1
GO:0005242	GO:0005242	inward rectifier potassium channel activity	1/548	25/18368	0.531265	0.799951	0.763696	3760	1
GO:0008266	GO:0008266	poly(U) RNA binding	1/548	25/18368	0.531265	0.799951	0.763696	202559	1
GO:0008327	GO:0008327	methyl-CpG binding	1/548	25/18368	0.531265	0.799951	0.763696	80319	1
GO:0120227	GO:0120227	acyl-CoA binding	1/548	25/18368	0.531265	0.799951	0.763696	6646	1
GO:0016829	GO:0016829	lyase activity	6/548	196/18368	0.532382	0.799951	0.763696	2571/2983/80896/10721/55268/51495	6
GO:0016278	GO:0016278	lysine N-methyltransferase activity	2/548	60/18368	0.538157	0.799951	0.763696	63976/2145	2
GO:0031072	GO:0031072	heat shock protein binding	4/548	129/18368	0.539615	0.799951	0.763696	335/2983/3301/26973	4
GO:0060090	GO:0060090	molecular adaptor activity	11/548	369/18368	0.544208	0.799951	0.763696	120892/2888/1301/85439/5174/1278/23345/117854/79844/10580/23767	11
GO:0004364	GO:0004364	glutathione transferase activity	1/548	26/18368	0.545269	0.799951	0.763696	2939	1
GO:0030371	GO:0030371	translation repressor activity	1/548	26/18368	0.545269	0.799951	0.763696	56853	1
GO:0042974	GO:0042974	retinoic acid receptor binding	1/548	26/18368	0.545269	0.799951	0.763696	5915	1
GO:0097602	GO:0097602	cullin family protein binding	1/548	26/18368	0.545269	0.799951	0.763696	26249	1
GO:0017124	GO:0017124	SH3 domain binding	4/548	130/18368	0.545731	0.799951	0.763696	4036/8506/202559/8871	4
GO:0043621	GO:0043621	protein self-association	2/548	61/18368	0.547116	0.799951	0.763696	7273/258010	2
GO:0004896	GO:0004896	cytokine receptor activity	3/548	97/18368	0.556314	0.799951	0.763696	8322/3953/2152	3
GO:0005244	GO:0005244	voltage-gated ion channel activity	6/548	201/18368	0.557094	0.799951	0.763696	56479/54207/348980/2904/3760/343450	6
GO:0022832	GO:0022832	voltage-gated channel activity	6/548	201/18368	0.557094	0.799951	0.763696	56479/54207/348980/2904/3760/343450	6
GO:0004190	GO:0004190	aspartic-type endopeptidase activity	1/548	27/18368	0.558854	0.799951	0.763696	840	1
GO:0004683	GO:0004683	calmodulin-dependent protein kinase activity	1/548	27/18368	0.558854	0.799951	0.763696	817	1
GO:0004709	GO:0004709	MAP kinase kinase kinase activity	1/548	27/18368	0.558854	0.799951	0.763696	120892	1
GO:0008139	GO:0008139	nuclear localization sequence binding	1/548	27/18368	0.558854	0.799951	0.763696	3841	1
GO:0016405	GO:0016405	CoA-ligase activity	1/548	27/18368	0.558854	0.799951	0.763696	11001	1
GO:0016866	GO:0016866	intramolecular transferase activity	1/548	27/18368	0.558854	0.799951	0.763696	150962	1
GO:0023026	GO:0023026	MHC class II protein complex binding	1/548	27/18368	0.558854	0.799951	0.763696	3320	1
GO:0034593	GO:0034593	phosphatidylinositol bisphosphate phosphatase activity	1/548	27/18368	0.558854	0.799951	0.763696	8871	1
GO:0035255	GO:0035255	ionotropic glutamate receptor binding	1/548	27/18368	0.558854	0.799951	0.763696	4983	1
GO:0043425	GO:0043425	bHLH transcription factor binding	1/548	27/18368	0.558854	0.799951	0.763696	3670	1
GO:0051393	GO:0051393	alpha-actinin binding	1/548	27/18368	0.558854	0.799951	0.763696	7273	1
GO:0051959	GO:0051959	dynein light intermediate chain binding	1/548	27/18368	0.558854	0.799951	0.763696	84376	1
GO:0070006	GO:0070006	metalloaminopeptidase activity	1/548	27/18368	0.558854	0.799951	0.763696	2028	1
GO:0140326	GO:0140326	ATPase-coupled intramembrane lipid transporter activity	1/548	27/18368	0.558854	0.799951	0.763696	286410	1
GO:0019887	GO:0019887	protein kinase regulator activity	6/548	204/18368	0.571627	0.810758	0.774014	26585/1030/3084/81617/51347/22974	6
GO:0008187	GO:0008187	poly-pyrimidine tract binding	1/548	28/18368	0.572035	0.810758	0.774014	202559	1
GO:0050681	GO:0050681	androgen receptor binding	1/548	28/18368	0.572035	0.810758	0.774014	93986	1
GO:0051861	GO:0051861	glycolipid binding	1/548	28/18368	0.572035	0.810758	0.774014	284217	1
GO:0070001	GO:0070001	aspartic-type peptidase activity	1/548	28/18368	0.572035	0.810758	0.774014	840	1
GO:0016836	GO:0016836	hydro-lyase activity	2/548	64/18368	0.573257	0.810894	0.774143	55268/51495	2
GO:0003785	GO:0003785	actin monomer binding	1/548	29/18368	0.584823	0.812881	0.77604	9788	1
GO:0004693	GO:0004693	cyclin-dependent protein serine/threonine kinase activity	1/548	29/18368	0.584823	0.812881	0.77604	1021	1
GO:0015301	GO:0015301	anion:anion antiporter activity	1/548	29/18368	0.584823	0.812881	0.77604	1836	1
GO:0016628	GO:0016628	oxidoreductase activity, acting on the CH-CH group of donors, NAD or NADP as acceptor	1/548	29/18368	0.584823	0.812881	0.77604	1806	1
GO:0032452	GO:0032452	histone demethylase activity	1/548	29/18368	0.584823	0.812881	0.77604	80853	1
GO:0046625	GO:0046625	sphingolipid binding	1/548	29/18368	0.584823	0.812881	0.77604	284217	1
GO:0070717	GO:0070717	poly-purine tract binding	1/548	29/18368	0.584823	0.812881	0.77604	202559	1
GO:0097472	GO:0097472	cyclin-dependent protein kinase activity	1/548	29/18368	0.584823	0.812881	0.77604	1021	1
GO:0140457	GO:0140457	protein demethylase activity	1/548	29/18368	0.584823	0.812881	0.77604	80853	1
GO:0005200	GO:0005200	structural constituent of cytoskeleton	3/548	103/18368	0.597159	0.823764	0.78643	120/58/1832	3
GO:0005184	GO:0005184	neuropeptide hormone activity	1/548	30/18368	0.597229	0.823764	0.78643	885	1
GO:0005310	GO:0005310	dicarboxylic acid transmembrane transporter activity	1/548	30/18368	0.597229	0.823764	0.78643	1836	1
GO:0005343	GO:0005343	organic acid:sodium symporter activity	1/548	30/18368	0.597229	0.823764	0.78643	6512	1
GO:0004674	GO:0004674	protein serine/threonine kinase activity	11/548	386/18368	0.604491	0.824569	0.787198	120892/10110/4751/5565/7273/55872/5563/1021/51347/11329/817	11
GO:0051536	GO:0051536	iron-sulfur cluster binding	2/548	68/18368	0.606376	0.824569	0.787198	1806/5980	2
GO:0051540	GO:0051540	metal cluster binding	2/548	68/18368	0.606376	0.824569	0.787198	1806/5980	2
GO:0005164	GO:0005164	tumor necrosis factor receptor binding	1/548	31/18368	0.609265	0.824569	0.787198	6772	1
GO:0008157	GO:0008157	protein phosphatase 1 binding	1/548	31/18368	0.609265	0.824569	0.787198	153769	1
GO:0016411	GO:0016411	acylglycerol O-acyltransferase activity	1/548	31/18368	0.609265	0.824569	0.787198	9926	1
GO:0016878	GO:0016878	acid-thiol ligase activity	1/548	31/18368	0.609265	0.824569	0.787198	11001	1
GO:0042910	GO:0042910	xenobiotic transmembrane transporter activity	1/548	31/18368	0.609265	0.824569	0.787198	6584	1
GO:0090482	GO:0090482	vitamin transmembrane transporter activity	1/548	31/18368	0.609265	0.824569	0.787198	144195	1
GO:0140142	GO:0140142	nucleocytoplasmic carrier activity	1/548	31/18368	0.609265	0.824569	0.787198	3841	1
GO:0001223	GO:0001223	transcription coactivator binding	1/548	32/18368	0.620942	0.835291	0.797434	2034	1
GO:0051721	GO:0051721	protein phosphatase 2A binding	1/548	32/18368	0.620942	0.835291	0.797434	6772	1
GO:0071889	GO:0071889	14-3-3 protein binding	1/548	32/18368	0.620942	0.835291	0.797434	9750	1
GO:0004860	GO:0004860	protein kinase inhibitor activity	2/548	70/18368	0.622191	0.835291	0.797434	1030/51347	2
GO:0019208	GO:0019208	phosphatase regulator activity	3/548	107/18368	0.622988	0.835291	0.797434	3486/153769/4249	3
GO:0016798	GO:0016798	hydrolase activity, acting on glycosyl bonds	4/548	144/18368	0.626604	0.836829	0.798903	283310/2581/178/4121	4
GO:0031491	GO:0031491	nucleosome binding	2/548	71/18368	0.629912	0.836829	0.798903	254225/2145	2
GO:0051015	GO:0051015	actin filament binding	6/548	217/18368	0.631724	0.836829	0.798903	6532/120/7429/7273/128239/23345	6
GO:0005154	GO:0005154	epidermal growth factor receptor binding	1/548	33/18368	0.632271	0.836829	0.798903	2066	1
GO:0005251	GO:0005251	delayed rectifier potassium channel activity	1/548	33/18368	0.632271	0.836829	0.798903	56479	1
GO:0051427	GO:0051427	hormone receptor binding	1/548	33/18368	0.632271	0.836829	0.798903	885	1
GO:0140323	GO:0140323	solute:anion antiporter activity	1/548	33/18368	0.632271	0.836829	0.798903	1836	1
GO:0004175	GO:0004175	endopeptidase activity	12/548	430/18368	0.634384	0.837983	0.800004	1179/3026/57211/10863/56999/81792/9508/840/92291/89932/171019/2152	12
GO:0042626	GO:0042626	ATPase-coupled transmembrane transporter activity	3/548	109/18368	0.63547	0.837983	0.800004	1080/479/1836	3
GO:0042379	GO:0042379	chemokine receptor binding	2/548	72/18368	0.63751	0.839037	0.80101	727/6772	2
GO:0052689	GO:0052689	carboxylic ester hydrolase activity	4/548	147/18368	0.642694	0.839037	0.80101	51365/5168/149998/57552	4
GO:0008376	GO:0008376	acetylgalactosaminyltransferase activity	1/548	34/18368	0.643262	0.839037	0.80101	57452	1
GO:0016831	GO:0016831	carboxy-lyase activity	1/548	34/18368	0.643262	0.839037	0.80101	2571	1
GO:0030291	GO:0030291	protein serine/threonine kinase inhibitor activity	1/548	34/18368	0.643262	0.839037	0.80101	1030	1
GO:0043548	GO:0043548	phosphatidylinositol 3-kinase binding	1/548	34/18368	0.643262	0.839037	0.80101	5783	1
GO:0070063	GO:0070063	RNA polymerase binding	2/548	73/18368	0.644985	0.839763	0.801704	4734/672	2
GO:0030594	GO:0030594	neurotransmitter receptor activity	3/548	111/18368	0.647663	0.841728	0.803579	2892/2904/2899	3
GO:0005254	GO:0005254	chloride channel activity	2/548	74/18368	0.652337	0.843237	0.80502	1179/1080	2
GO:0017022	GO:0017022	myosin binding	2/548	74/18368	0.652337	0.843237	0.80502	58/128239	2
GO:0019210	GO:0019210	kinase inhibitor activity	2/548	74/18368	0.652337	0.843237	0.80502	1030/51347	2
GO:0000175	GO:0000175	3'-5'-exoribonuclease activity	1/548	35/18368	0.653925	0.843774	0.805532	246175	1
GO:0001664	GO:0001664	G protein-coupled receptor binding	8/548	295/18368	0.657426	0.846415	0.808054	65055/5144/727/4734/133/6772/79971/3301	8
GO:0019903	GO:0019903	protein phosphatase binding	4/548	150/18368	0.658323	0.846415	0.808054	153769/11122/4751/6772	4
GO:0000217	GO:0000217	DNA secondary structure binding	1/548	36/18368	0.664269	0.848003	0.80957	348654	1
GO:0023023	GO:0023023	MHC protein complex binding	1/548	36/18368	0.664269	0.848003	0.80957	3320	1
GO:0042162	GO:0042162	telomeric DNA binding	1/548	36/18368	0.664269	0.848003	0.80957	79618	1
GO:0042605	GO:0042605	peptide antigen binding	1/548	36/18368	0.664269	0.848003	0.80957	3106	1
GO:0001618	GO:0001618	virus receptor activity	2/548	76/18368	0.666678	0.849572	0.811068	3673/9076	2
GO:0008022	GO:0008022	protein C-terminus binding	5/548	189/18368	0.66867	0.850262	0.811727	7704/2335/284217/4288/9662	5
GO:0140272	GO:0140272	exogenous protein binding	2/548	77/18368	0.673667	0.850262	0.811727	3673/9076	2
GO:0015035	GO:0015035	protein-disulfide reductase activity	1/548	37/18368	0.674305	0.850262	0.811727	56605	1
GO:0042056	GO:0042056	chemoattractant activity	1/548	37/18368	0.674305	0.850262	0.811727	5228	1
GO:0046915	GO:0046915	transition metal ion transmembrane transporter activity	1/548	37/18368	0.674305	0.850262	0.811727	283375	1
GO:0071949	GO:0071949	FAD binding	1/548	37/18368	0.674305	0.850262	0.811727	56605	1
GO:0005319	GO:0005319	lipid transporter activity	4/548	154/18368	0.678434	0.852094	0.813475	338/335/11001/286410	4
GO:0030971	GO:0030971	receptor tyrosine kinase binding	2/548	78/18368	0.680537	0.852094	0.813475	3084/2888	2
GO:0003755	GO:0003755	peptidyl-prolyl cis-trans isomerase activity	1/548	38/18368	0.684042	0.852094	0.813475	4820	1
GO:0004520	GO:0004520	endodeoxyribonuclease activity	1/548	38/18368	0.684042	0.852094	0.813475	348654	1
GO:0015175	GO:0015175	neutral amino acid transmembrane transporter activity	1/548	38/18368	0.684042	0.852094	0.813475	256987	1
GO:0016896	GO:0016896	exoribonuclease activity, producing 5'-phosphomonoesters	1/548	38/18368	0.684042	0.852094	0.813475	246175	1
GO:0140303	GO:0140303	intramembrane lipid transporter activity	1/548	38/18368	0.684042	0.852094	0.813475	286410	1
GO:0061630	GO:0061630	ubiquitin protein ligase activity	8/548	304/18368	0.689807	0.853136	0.81447	79589/153769/4734/220441/117854/7706/29116/10475	8
GO:0005504	GO:0005504	fatty acid binding	1/548	39/18368	0.693488	0.853136	0.81447	3172	1
GO:0005547	GO:0005547	phosphatidylinositol-3,4,5-trisphosphate binding	1/548	39/18368	0.693488	0.853136	0.81447	9765	1
GO:0032451	GO:0032451	demethylase activity	1/548	39/18368	0.693488	0.853136	0.81447	80853	1
GO:0004527	GO:0004527	exonuclease activity	2/548	80/18368	0.693923	0.853136	0.81447	5168/246175	2
GO:0017171	GO:0017171	serine hydrolase activity	5/548	195/18368	0.695086	0.853136	0.81447	3026/54504/2152/10003/57552	5
GO:0016853	GO:0016853	isomerase activity	4/548	158/18368	0.697707	0.853136	0.81447	1080/150962/56605/4820	4
GO:0048018	GO:0048018	receptor ligand activity	13/548	487/18368	0.698137	0.853136	0.81447	26585/885/9518/338811/653/727/335/6781/5228/3084/9723/133/23767	13
GO:0019207	GO:0019207	kinase regulator activity	6/548	233/18368	0.698483	0.853136	0.81447	26585/1030/3084/81617/51347/22974	6
GO:0019902	GO:0019902	phosphatase binding	5/548	196/18368	0.699345	0.853136	0.81447	153769/11122/4751/79037/6772	5
GO:0004177	GO:0004177	aminopeptidase activity	1/548	40/18368	0.702652	0.853136	0.81447	2028	1
GO:0004532	GO:0004532	exoribonuclease activity	1/548	40/18368	0.702652	0.853136	0.81447	246175	1
GO:0042169	GO:0042169	SH2 domain binding	1/548	40/18368	0.702652	0.853136	0.81447	202559	1
GO:0043014	GO:0043014	alpha-tubulin binding	1/548	40/18368	0.702652	0.853136	0.81447	10808	1
GO:0043028	GO:0043028	cysteine-type endopeptidase regulator activity involved in apoptotic process	1/548	40/18368	0.702652	0.853136	0.81447	7429	1
GO:0005179	GO:0005179	hormone activity	3/548	122/18368	0.709498	0.858142	0.819249	885/6781/133	3
GO:0016859	GO:0016859	cis-trans isomerase activity	1/548	41/18368	0.711542	0.858142	0.819249	4820	1
GO:0016877	GO:0016877	ligase activity, forming carbon-sulfur bonds	1/548	41/18368	0.711542	0.858142	0.819249	11001	1
GO:0030331	GO:0030331	estrogen receptor binding	1/548	41/18368	0.711542	0.858142	0.819249	3670	1
GO:0008083	GO:0008083	growth factor activity	4/548	162/18368	0.716139	0.86133	0.822293	9518/653/5228/3084	4
GO:0030546	GO:0030546	signaling receptor activator activity	13/548	495/18368	0.719647	0.86133	0.822293	26585/885/9518/338811/653/727/335/6781/5228/3084/9723/133/23767	13
GO:0008307	GO:0008307	structural constituent of muscle	1/548	42/18368	0.720168	0.86133	0.822293	7273	1
GO:0015036	GO:0015036	disulfide oxidoreductase activity	1/548	42/18368	0.720168	0.86133	0.822293	56605	1
GO:0019894	GO:0019894	kinesin binding	1/548	42/18368	0.720168	0.86133	0.822293	3895	1
GO:0008013	GO:0008013	beta-catenin binding	2/548	85/18368	0.725366	0.862739	0.823639	11122/84328	2
GO:0005246	GO:0005246	calcium channel regulator activity	1/548	43/18368	0.728536	0.862739	0.823639	3708	1
GO:0016504	GO:0016504	peptidase activator activity	1/548	43/18368	0.728536	0.862739	0.823639	2335	1
GO:0016709	GO:0016709	oxidoreductase activity, acting on paired donors, with incorporation or reduction of molecular oxygen, NAD(P)H as one donor, and incorporation of one atom of oxygen	1/548	43/18368	0.728536	0.862739	0.823639	2330	1
GO:0030544	GO:0030544	Hsp70 protein binding	1/548	43/18368	0.728536	0.862739	0.823639	3301	1
GO:0030547	GO:0030547	signaling receptor inhibitor activity	1/548	43/18368	0.728536	0.862739	0.823639	130574	1
GO:0061659	GO:0061659	ubiquitin-like protein ligase activity	8/548	316/18368	0.729876	0.862907	0.823799	79589/153769/4734/220441/117854/7706/29116/10475	8
GO:0016903	GO:0016903	oxidoreductase activity, acting on the aldehyde or oxo group of donors	1/548	44/18368	0.736654	0.867244	0.827939	2330	1
GO:1904315	GO:1904315	transmitter-gated ion channel activity involved in regulation of postsynaptic membrane potential	1/548	44/18368	0.736654	0.867244	0.827939	2899	1
GO:0005253	GO:0005253	anion channel activity	2/548	87/18368	0.737157	0.867244	0.827939	1179/1080	2
GO:0042393	GO:0042393	histone binding	6/548	244/18368	0.739407	0.868472	0.829111	148398/29028/6772/80853/80012/2145	6
GO:0008276	GO:0008276	protein methyltransferase activity	2/548	88/18368	0.74289	0.868818	0.829442	63976/2145	2
GO:0008188	GO:0008188	neuropeptide receptor activity	1/548	45/18368	0.744529	0.868818	0.829442	2925	1
GO:0016893	GO:0016893	endonuclease activity, active with either ribo- or deoxyribonucleic acids and producing 5'-phosphomonoesters	1/548	45/18368	0.744529	0.868818	0.829442	348654	1
GO:0048156	GO:0048156	tau protein binding	1/548	45/18368	0.744529	0.868818	0.829442	3320	1
GO:0004842	GO:0004842	ubiquitin-protein transferase activity	11/548	433/18368	0.74815	0.871631	0.832127	79589/153769/4734/220441/117854/26091/7706/672/7267/29116/10475	11
GO:0019829	GO:0019829	ATPase-coupled cation transmembrane transporter activity	1/548	47/18368	0.759582	0.880675	0.840761	479	1
GO:0035254	GO:0035254	glutamate receptor binding	1/548	47/18368	0.759582	0.880675	0.840761	4983	1
GO:0099529	GO:0099529	neurotransmitter receptor activity involved in regulation of postsynaptic membrane potential	1/548	47/18368	0.759582	0.880675	0.840761	2899	1
GO:0048020	GO:0048020	CCR chemokine receptor binding	1/548	48/18368	0.766773	0.887583	0.847357	6772	1
GO:0008009	GO:0008009	chemokine activity	1/548	49/18368	0.77375	0.89136	0.850962	727	1
GO:0032813	GO:0032813	tumor necrosis factor receptor superfamily binding	1/548	49/18368	0.77375	0.89136	0.850962	6772	1
GO:0043539	GO:0043539	protein serine/threonine kinase activator activity	1/548	49/18368	0.77375	0.89136	0.850962	81617	1
GO:0015932	GO:0015932	nucleobase-containing compound transmembrane transporter activity	1/548	50/18368	0.780518	0.894861	0.854305	9153	1
GO:0016538	GO:0016538	cyclin-dependent protein serine/threonine kinase regulator activity	1/548	50/18368	0.780518	0.894861	0.854305	1030	1
GO:0140359	GO:0140359	ABC-type transporter activity	1/548	50/18368	0.780518	0.894861	0.854305	1080	1
GO:0016860	GO:0016860	intramolecular oxidoreductase activity	1/548	51/18368	0.787084	0.899664	0.85889	56605	1
GO:0019955	GO:0019955	cytokine binding	3/548	139/18368	0.788159	0.899664	0.85889	26585/8322/3953	3
GO:0008170	GO:0008170	N-methyltransferase activity	2/548	97/18368	0.789811	0.899664	0.85889	63976/2145	2
GO:0003924	GO:0003924	GTPase activity	8/548	337/18368	0.79121	0.899664	0.85889	120892/8490/85397/115361/158158/4600/2787/5921	8
GO:0000287	GO:0000287	magnesium ion binding	5/548	221/18368	0.792494	0.899664	0.85889	120892/286410/348654/11329/2053	5
GO:0008146	GO:0008146	sulfotransferase activity	1/548	52/18368	0.793454	0.899664	0.85889	83539	1
GO:1901682	GO:1901682	sulfur compound transmembrane transporter activity	1/548	52/18368	0.793454	0.899664	0.85889	1836	1
GO:1901505	GO:1901505	carbohydrate derivative transmembrane transporter activity	1/548	53/18368	0.799634	0.905246	0.864218	9153	1
GO:0008408	GO:0008408	3'-5' exonuclease activity	1/548	54/18368	0.805629	0.910601	0.869331	246175	1
GO:0140375	GO:0140375	immune receptor activity	3/548	144/18368	0.807642	0.910827	0.869547	8322/3953/2152	3
GO:0019787	GO:0019787	ubiquitin-like protein transferase activity	11/548	458/18368	0.808359	0.910827	0.869547	79589/153769/4734/220441/117854/26091/7706/672/7267/29116/10475	11
GO:0005080	GO:0005080	protein kinase C binding	1/548	55/18368	0.811445	0.91153	0.870218	1832	1
GO:0004497	GO:0004497	monooxygenase activity	2/548	102/18368	0.812482	0.91153	0.870218	2330/339761	2
GO:0003714	GO:0003714	transcription corepressor activity	4/548	187/18368	0.812781	0.91153	0.870218	27063/221895/2145/10443	4
GO:0004536	GO:0004536	deoxyribonuclease activity	1/548	57/18368	0.822561	0.916815	0.875264	348654	1
GO:0005548	GO:0005548	phospholipid transporter activity	1/548	57/18368	0.822561	0.916815	0.875264	286410	1
GO:0016667	GO:0016667	oxidoreductase activity, acting on a sulfur group of donors	1/548	57/18368	0.822561	0.916815	0.875264	56605	1
GO:0035091	GO:0035091	phosphatidylinositol binding	6/548	271/18368	0.822587	0.916815	0.875264	3708/5337/83850/7429/9765/9743	6
GO:0008236	GO:0008236	serine-type peptidase activity	4/548	191/18368	0.825434	0.918567	0.876936	3026/54504/2152/10003	4
GO:0016765	GO:0016765	transferase activity, transferring alkyl or aryl (other than methyl) groups	1/548	58/18368	0.827871	0.9197	0.878018	2939	1
GO:0140677	GO:0140677	molecular function activator activity	3/548	150/18368	0.829008	0.9197	0.878018	335/11080/3301	3
GO:0016796	GO:0016796	exonuclease activity, active with either ribo- or deoxyribonucleic acids and producing 5'-phosphomonoesters	1/548	59/18368	0.833023	0.920854	0.879119	246175	1
GO:0036002	GO:0036002	pre-mRNA binding	1/548	59/18368	0.833023	0.920854	0.879119	56853	1
GO:0005125	GO:0005125	cytokine activity	5/548	235/18368	0.833884	0.920854	0.879119	26585/9518/653/727/3084	5
GO:0044389	GO:0044389	ubiquitin-like protein ligase binding	7/548	316/18368	0.835822	0.921183	0.879433	5080/23586/8322/6772/3301/672/3320	7
GO:0001786	GO:0001786	phosphatidylserine binding	1/548	60/18368	0.838021	0.921183	0.879433	341359	1
GO:0016627	GO:0016627	oxidoreductase activity, acting on the CH-CH group of donors	1/548	60/18368	0.838021	0.921183	0.879433	1806	1
GO:0005507	GO:0005507	copper ion binding	1/548	61/18368	0.842869	0.9251	0.883173	4015	1
GO:0098960	GO:0098960	postsynaptic neurotransmitter receptor activity	1/548	62/18368	0.847573	0.928847	0.88675	2899	1
GO:0140030	GO:0140030	modification-dependent protein binding	3/548	160/18368	0.860099	0.940541	0.897914	254225/178/80853	3
GO:0030145	GO:0030145	manganese ion binding	1/548	65/18368	0.860857	0.940541	0.897914	4249	1
GO:0004540	GO:0004540	ribonuclease activity	2/548	116/18368	0.864763	0.942233	0.89953	6041/246175	2
GO:0043022	GO:0043022	ribosome binding	1/548	66/18368	0.865023	0.942233	0.89953	55176	1
GO:0016782	GO:0016782	transferase activity, transferring sulphur-containing groups	1/548	68/18368	0.872985	0.947786	0.904831	83539	1
GO:0019843	GO:0019843	rRNA binding	1/548	68/18368	0.872985	0.947786	0.904831	6041	1
GO:0004197	GO:0004197	cysteine-type endopeptidase activity	2/548	119/18368	0.874069	0.947786	0.904831	840/92291	2
GO:0004518	GO:0004518	nuclease activity	4/548	210/18368	0.876209	0.947879	0.90492	5168/6041/246175/348654	4
GO:0004521	GO:0004521	endoribonuclease activity	1/548	69/18368	0.876788	0.947879	0.90492	6041	1
GO:0031625	GO:0031625	ubiquitin protein ligase binding	6/548	297/18368	0.881343	0.951374	0.908256	5080/23586/8322/3301/672/3320	6
GO:0003678	GO:0003678	DNA helicase activity	1/548	72/18368	0.88753	0.955717	0.912403	10721	1
GO:0035064	GO:0035064	methylated histone binding	1/548	73/18368	0.890899	0.955717	0.912403	80853	1
GO:0140034	GO:0140034	methylation-dependent protein binding	1/548	73/18368	0.890899	0.955717	0.912403	80853	1
GO:0140104	GO:0140104	molecular carrier activity	1/548	73/18368	0.890899	0.955717	0.912403	3841	1
GO:1901981	GO:1901981	phosphatidylinositol phosphate binding	3/548	173/18368	0.893043	0.955717	0.912403	7429/9765/9743	3
GO:0003725	GO:0003725	double-stranded RNA binding	1/548	74/18368	0.894167	0.955717	0.912403	23586	1
GO:0003713	GO:0003713	transcription coactivator activity	5/548	262/18368	0.894658	0.955717	0.912403	27063/63976/7706/672/10475	5
GO:0042826	GO:0042826	histone deacetylase binding	2/548	127/18368	0.896076	0.955744	0.912428	27063/3320	2
GO:0019003	GO:0019003	GDP binding	1/548	75/18368	0.897337	0.955744	0.912428	158158	1
GO:0004519	GO:0004519	endonuclease activity	2/548	129/18368	0.90099	0.957946	0.91453	6041/348654	2
GO:0015078	GO:0015078	proton transmembrane transporter activity	2/548	130/18368	0.903365	0.957946	0.91453	245972/479	2
GO:0003724	GO:0003724	RNA helicase activity	1/548	77/18368	0.903396	0.957946	0.91453	23586	1
GO:0008186	GO:0008186	ATP-dependent activity, acting on RNA	1/548	79/18368	0.909098	0.958546	0.915103	23586	1
GO:0015399	GO:0015399	primary active transmembrane transporter activity	3/548	181/18368	0.909685	0.958546	0.915103	1080/479/1836	3
GO:0005126	GO:0005126	cytokine receptor binding	5/548	271/18368	0.91013	0.958546	0.915103	26585/2625/727/5228/6772	5
GO:0019001	GO:0019001	guanyl nucleotide binding	8/548	398/18368	0.910619	0.958546	0.915103	120892/50940/2983/115361/158158/4600/55733/2747	8
GO:0032561	GO:0032561	guanyl ribonucleotide binding	8/548	398/18368	0.910619	0.958546	0.915103	120892/50940/2983/115361/158158/4600/55733/2747	8
GO:0140097	GO:0140097	catalytic activity, acting on DNA	4/548	229/18368	0.913691	0.960376	0.91685	10721/5980/5429/348654	4
GO:0005546	GO:0005546	phosphatidylinositol-4,5-bisphosphate binding	1/548	82/18368	0.917027	0.962477	0.918856	7429	1
GO:0003712	GO:0003712	transcription coregulator activity	10/548	489/18368	0.921674	0.965373	0.921621	27063/3084/63976/221895/7706/672/80853/2145/10475/10443	10
GO:0020037	GO:0020037	heme binding	2/548	139/18368	0.922468	0.965373	0.921621	2983/339761	2
GO:0016651	GO:0016651	oxidoreductase activity, acting on NAD(P)H	1/548	88/18368	0.930874	0.971347	0.927324	2330	1
GO:0048306	GO:0048306	calcium-dependent protein binding	1/548	88/18368	0.930874	0.971347	0.927324	6281	1
GO:0015297	GO:0015297	antiporter activity	1/548	89/18368	0.932946	0.971673	0.927635	1836	1
GO:0005525	GO:0005525	GTP binding	7/548	377/18368	0.935818	0.971673	0.927635	120892/2983/115361/158158/4600/55733/2747	7
GO:0016407	GO:0016407	acetyltransferase activity	1/548	91/18368	0.936907	0.971673	0.927635	64921	1
GO:0043130	GO:0043130	ubiquitin binding	1/548	92/18368	0.938798	0.971673	0.927635	4734	1
GO:0043021	GO:0043021	ribonucleoprotein complex binding	2/548	149/18368	0.939503	0.971673	0.927635	6041/55176	2
GO:0046906	GO:0046906	tetrapyrrole binding	2/548	149/18368	0.939503	0.971673	0.927635	2983/339761	2
GO:0072341	GO:0072341	modified amino acid binding	1/548	93/18368	0.940634	0.971673	0.927635	341359	1
GO:0004386	GO:0004386	helicase activity	2/548	156/18368	0.949245	0.977763	0.93345	23586/10721	2
GO:0008757	GO:0008757	S-adenosylmethionine-dependent methyltransferase activity	2/548	156/18368	0.949245	0.977763	0.93345	63976/2145	2
GO:0031490	GO:0031490	chromatin DNA binding	1/548	103/18368	0.956219	0.983446	0.938875	474	1
GO:0016874	GO:0016874	ligase activity	2/548	165/18368	0.959589	0.983446	0.938875	11001/7706	2
GO:1902936	GO:1902936	phosphatidylinositol bisphosphate binding	1/548	107/18368	0.961242	0.983446	0.938875	7429	1
GO:0090079	GO:0090079	translation regulator activity, nucleic acid binding	1/548	108/18368	0.962405	0.983446	0.938875	56853	1
GO:0008047	GO:0008047	enzyme activator activity	1/548	110/18368	0.964628	0.983446	0.938875	335	1
GO:0047485	GO:0047485	protein N-terminus binding	1/548	110/18368	0.964628	0.983446	0.938875	2571	1
GO:0008094	GO:0008094	ATP-dependent activity, acting on DNA	1/548	111/18368	0.965689	0.983446	0.938875	10721	1
GO:0032182	GO:0032182	ubiquitin-like protein binding	1/548	111/18368	0.965689	0.983446	0.938875	4734	1
GO:0004252	GO:0004252	serine-type endopeptidase activity	2/548	174/18368	0.967896	0.984301	0.939691	3026/2152	2
GO:0140101	GO:0140101	catalytic activity, acting on a tRNA	1/548	124/18368	0.976916	0.991169	0.946248	150962	1
GO:0009055	GO:0009055	electron transfer activity	1/548	126/18368	0.978282	0.991169	0.946248	8974	1
GO:0008234	GO:0008234	cysteine-type peptidase activity	2/548	190/18368	0.978779	0.991169	0.946248	840/92291	2
GO:0045182	GO:0045182	translation regulator activity	1/548	140/18368	0.985832	0.996909	0.951727	56853	1
GO:0008168	GO:0008168	methyltransferase activity	2/548	214/18368	0.988713	0.99842	0.95317	63976/2145	2
GO:0016741	GO:0016741	transferase activity, transferring one-carbon groups	2/548	225/18368	0.99158	0.999568	0.954266	63976/2145	2
GO:0003823	GO:0003823	antigen binding	1/548	171/18368	0.994505	0.999568	0.954266	3106	1
GO:0003735	GO:0003735	structural constituent of ribosome	1/548	182/18368	0.996075	0.999568	0.954266	6228	1
GO:0140098	GO:0140098	catalytic activity, acting on RNA	4/548	386/18368	0.997198	0.999568	0.954266	23586/6041/150962/246175	4
GO:0046982	GO:0046982	protein heterodimerization activity	2/548	328/18368	0.999501	0.999568	0.954266	2034/8322	2
GO:0150100	GO:0150100	RNA binding involved in posttranscriptional gene silencing	1/548	254/18368	0.999568	0.999568	0.954266	407975	1
GO:1903231	GO:1903231	mRNA binding involved in posttranscriptional gene silencing	1/548	254/18368	0.999568	0.999568	0.954266	407975	1

## Sheet: endoderm_DF2-KO_up_2FC
	ID	Description	GeneRatio	BgRatio	pvalue	p.adjust	qvalue	geneID	Count
GO:0008083	GO:0008083	growth factor activity	17/623	162/18368	3.73474112316742e-05	0.0286081	0.027126	2258/4838/268/2253/2247/7044/5155/146433/6320/182/29948/4902/8822/6387/9573/2246/2249	17
GO:0005178	GO:0005178	integrin binding	14/623	144/18368	0.000393658	0.106446	0.100932	3693/3913/2247/8425/10085/7070/11117/89/11095/57126/6387/6423/3791/2246	14
GO:0016782	GO:0016782	transferase activity, transferring sulphur-containing groups	9/623	68/18368	0.000463292	0.106446	0.100932	4357/9394/89792/9514/23302/7263/10164/64064/56548	9
GO:0016504	GO:0016504	peptidase activator activity	7/623	43/18368	0.000555856	0.106446	0.100932	65018/11047/29108/489/55851/91662/6423	7
GO:0009982	GO:0009982	pseudouridine synthase activity	4/623	13/18368	0.000733843	0.112425	0.1066	80324/126789/27079/113000	4
GO:0051213	GO:0051213	dioxygenase activity	10/623	92/18368	0.00110948	0.141644	0.134306	54681/121642/79697/84266/221120/57168/65094/253982/84842/7404	10
GO:0005104	GO:0005104	fibroblast growth factor receptor binding	5/623	25/18368	0.00133525	0.146114	0.138544	2253/2247/8822/2246/2249	5
GO:0016866	GO:0016866	intramolecular transferase activity	5/623	27/18368	0.00191855	0.183701	0.174184	80324/126789/27079/113000/441531	5
GO:0005201	GO:0005201	extracellular matrix structural constituent	14/623	172/18368	0.00222913	0.189723	0.179894	1292/3908/3913/64856/8425/4584/10085/1305/1291/11117/10418/3910/1293/4239	14
GO:0005261	GO:0005261	cation channel activity	22/623	335/18368	0.00251655	0.191097	0.181197	774/3749/782/6337/3768/3755/83959/3754/513/57685/8911/27133/6262/114780/93129/285175/6261/6328/59284/1143/1137/1262	22
GO:0045236	GO:0045236	CXCR chemokine receptor binding	4/623	18/18368	0.00274421	0.191097	0.181197	6387/6374/2921/6372	4
GO:0005245	GO:0005245	voltage-gated calcium channel activity	6/623	45/18368	0.0039283	0.250757	0.237766	774/782/57685/8911/6261/59284	6
GO:0048018	GO:0048018	receptor ligand activity	28/623	487/18368	0.00479146	0.277087	0.262732	2258/4838/4681/268/2253/2247/7044/5155/114900/2045/146433/6320/182/29948/4902/54361/8822/51083/6387/90865/6423/100506013/6374/9573/2246/2921/2249/6372	28
GO:0008503	GO:0008503	benzodiazepine receptor activity	3/623	11/18368	0.00522608	0.277087	0.262732	2558/2566/706	3
GO:0030546	GO:0030546	signaling receptor activator activity	28/623	495/18368	0.00595353	0.277087	0.262732	2258/4838/4681/268/2253/2247/7044/5155/114900/2045/146433/6320/182/29948/4902/54361/8822/51083/6387/90865/6423/100506013/6374/9573/2246/2921/2249/6372	28
GO:0002020	GO:0002020	protease binding	11/623	135/18368	0.00630041	0.277087	0.262732	3949/65018/144568/11047/8772/29108/374291/7078/5272/57126/624	11
GO:0015085	GO:0015085	calcium ion transmembrane transporter activity	11/623	135/18368	0.00630041	0.277087	0.262732	774/782/489/6543/57685/8911/6262/114780/93129/6261/59284	11
GO:0042166	GO:0042166	acetylcholine binding	3/623	12/18368	0.00679411	0.277087	0.262732	43/1143/1137	3
GO:0005216	GO:0005216	ion channel activity	25/623	432/18368	0.00687291	0.277087	0.262732	774/2558/3749/782/6337/3768/3755/83959/3754/2566/513/57685/8911/27133/6262/114780/93129/285175/6261/6328/59284/8001/1143/1137/1262	25
GO:0008146	GO:0008146	sulfotransferase activity	6/623	52/18368	0.00804759	0.308223	0.292254	9394/89792/9514/23302/10164/56548	6
GO:0061133	GO:0061133	endopeptidase activator activity	3/623	13/18368	0.00861219	0.31414	0.297865	11047/55851/6423	3
GO:0022843	GO:0022843	voltage-gated cation channel activity	11/623	143/18368	0.0095593	0.321292	0.304647	774/3749/782/3768/3755/3754/57685/8911/27133/6261/59284	11
GO:0016706	GO:0016706	2-oxoglutarate-dependent dioxygenase activity	6/623	54/18368	0.00964715	0.321292	0.304647	54681/121642/79697/221120/65094/7404	6
GO:0015453	GO:0015453	oxidoreduction-driven active transmembrane transporter activity	7/623	72/18368	0.0109484	0.347138	0.329154	1337/1351/7384/4713/374291/100128525/29796	7
GO:0046873	GO:0046873	metal ion transmembrane transporter activity	24/623	430/18368	0.0120925	0.347138	0.329154	8273/774/3749/782/6337/3768/3755/489/83959/10568/3754/6543/57685/8911/27133/6262/114780/93129/6261/6328/59284/6529/6580/285195	24
GO:0005539	GO:0005539	glycosaminoglycan binding	15/623	230/18368	0.0121104	0.347138	0.329154	55959/2247/333/8425/26032/1305/65078/9353/11095/143282/170689/1463/2246/2249/6372	15
GO:0022836	GO:0022836	gated channel activity	20/623	340/18368	0.0124194	0.347138	0.329154	774/2558/3749/782/6337/3768/3755/3754/2566/57685/8911/27133/6262/6261/6328/59284/8001/1143/1137/1262	20
GO:0005237	GO:0005237	inhibitory extracellular ligand-gated ion channel activity	3/623	15/18368	0.0130285	0.347138	0.329154	2558/2566/8001	3
GO:0015078	GO:0015078	proton transmembrane transporter activity	10/623	130/18368	0.0131423	0.347138	0.329154	1337/1351/113655/7384/100128525/83959/29796/513/285195/153201	10
GO:0044325	GO:0044325	transmembrane transporter binding	10/623	133/18368	0.0152278	0.388817	0.368674	2258/6455/6640/29108/489/27133/6262/89/706/4842	10
GO:0001784	GO:0001784	phosphotyrosine residue binding	5/623	44/18368	0.0161144	0.398181	0.377552	8412/10044/3932/7409/64092	5
GO:0017147	GO:0017147	Wnt-protein binding	4/623	30/18368	0.0178394	0.399173	0.378493	147495/2535/8325/6423	4
GO:0008656	GO:0008656	cysteine-type endopeptidase activator activity involved in apoptotic process	3/623	17/18368	0.0185186	0.399173	0.378493	29108/489/91662	3
GO:0042165	GO:0042165	neurotransmitter binding	3/623	17/18368	0.0185186	0.399173	0.378493	43/1143/1137	3
GO:0016853	GO:0016853	isomerase activity	11/623	158/18368	0.0189971	0.399173	0.378493	7264/80324/1891/29785/10105/126789/5973/27079/113000/81567/441531	11
GO:0005516	GO:0005516	calmodulin binding	13/623	201/18368	0.0198667	0.399173	0.378493	1264/6640/57118/10788/6543/119/27133/5924/6262/4842/2596/6261/79012	13
GO:0005262	GO:0005262	calcium channel activity	9/623	119/18368	0.0200195	0.399173	0.378493	774/782/57685/8911/6262/114780/93129/6261/59284	9
GO:0003735	GO:0003735	structural constituent of ribosome	12/623	182/18368	0.021579	0.399173	0.378493	6134/51264/51073/65993/6142/51116/84545/6154/64928/6183/64975/6182	12
GO:0099095	GO:0099095	ligand-gated anion channel activity	3/623	18/18368	0.0216735	0.399173	0.378493	2558/2566/8001	3
GO:0019838	GO:0019838	growth factor binding	10/623	141/18368	0.0219866	0.399173	0.378493	8425/5155/2046/2045/347252/1291/5654/143282/2321/3791	10
GO:0070851	GO:0070851	growth factor receptor binding	10/623	141/18368	0.0219866	0.399173	0.378493	2253/2247/29108/55658/5155/84894/4902/8822/2246/2249	10
GO:0015267	GO:0015267	channel activity	25/623	480/18368	0.0229161	0.399173	0.378493	774/2558/3749/782/6337/3768/3755/83959/3754/2566/513/57685/8911/27133/6262/114780/93129/285175/6261/6328/59284/8001/1143/1137/1262	25
GO:0022803	GO:0022803	passive transmembrane transporter activity	25/623	481/18368	0.0234302	0.399173	0.378493	774/2558/3749/782/6337/3768/3755/83959/3754/2566/513/57685/8911/27133/6262/114780/93129/285175/6261/6328/59284/8001/1143/1137/1262	25
GO:0015276	GO:0015276	ligand-gated ion channel activity	10/623	143/18368	0.0239712	0.399173	0.378493	2558/6337/3768/2566/6262/6261/8001/1143/1137/1262	10
GO:0019199	GO:0019199	transmembrane receptor protein kinase activity	10/623	143/18368	0.0239712	0.399173	0.378493	5606/8425/2046/2045/4145/2321/3932/7075/5979/3791	10
GO:0022834	GO:0022834	ligand-gated channel activity	10/623	143/18368	0.0239712	0.399173	0.378493	2558/6337/3768/2566/6262/6261/8001/1143/1137/1262	10
GO:0019212	GO:0019212	phosphatase inhibitor activity	5/623	49/18368	0.0246718	0.402098	0.381266	26472/221692/54997/221908/84152	5
GO:0004714	GO:0004714	transmembrane receptor protein tyrosine kinase activity	9/623	124/18368	0.0253683	0.404836	0.383863	5606/2046/2045/4145/2321/3932/7075/5979/3791	9
GO:0008201	GO:0008201	heparin binding	11/623	166/18368	0.0262291	0.41003	0.388788	2247/333/1305/65078/9353/11095/143282/170689/2246/2249/6372	11
GO:0009055	GO:0009055	electron transfer activity	9/623	126/18368	0.0277676	0.424336	0.402353	7264/1337/1351/7384/4713/374291/100128525/2109/29796	9
GO:0016505	GO:0016505	peptidase activator activity involved in apoptotic process	3/623	20/18368	0.0288061	0.424336	0.402353	29108/489/91662	3
GO:0031690	GO:0031690	adrenergic receptor binding	3/623	20/18368	0.0288061	0.424336	0.402353	6455/333/152	3
GO:0016705	GO:0016705	oxidoreductase activity, acting on paired donors, with incorporation or reduction of molecular oxygen	11/623	170/18368	0.0305108	0.43204	0.409657	54681/121642/29785/79697/221120/64780/65094/1592/4842/7404/126410	11
GO:0019001	GO:0019001	guanyl nucleotide binding	21/623	398/18368	0.0310212	0.43204	0.409657	402/391/60678/2781/388/5881/29984/30846/5592/347733/326624/6237/25837/10382/7280/84617/7277/4881/7732/9630/1262	21
GO:0032561	GO:0032561	guanyl ribonucleotide binding	21/623	398/18368	0.0310212	0.43204	0.409657	402/391/60678/2781/388/5881/29984/30846/5592/347733/326624/6237/25837/10382/7280/84617/7277/4881/7732/9630/1262	21
GO:0015081	GO:0015081	sodium ion transmembrane transporter activity	10/623	152/18368	0.0345161	0.465534	0.441416	8273/6337/83959/10568/6543/8911/6328/6529/6580/285195	10
GO:0022804	GO:0022804	active transmembrane transporter activity	21/623	406/18368	0.0372031	0.465534	0.441416	8273/215/1337/1351/113655/7384/4713/374291/100128525/489/83959/10568/29796/6543/387700/9121/64137/6529/6580/285195/153201	21
GO:1901681	GO:1901681	sulfur compound binding	15/623	265/18368	0.037213	0.465534	0.441416	89792/2247/333/55753/115939/1305/65078/6262/9353/11095/143282/170689/2246/2249/6372	15
GO:0022853	GO:0022853	active ion transmembrane transporter activity	15/623	267/18368	0.0393299	0.465534	0.441416	8273/1337/1351/113655/7384/100128525/489/83959/10568/29796/6543/6529/6580/285195/153201	15
GO:0003924	GO:0003924	GTPase activity	18/623	337/18368	0.0393675	0.465534	0.441416	402/391/60678/2781/388/5881/6903/29984/347733/326624/6237/25837/10382/7280/84617/7277/7732/9630	18
GO:0045309	GO:0045309	protein phosphorylated amino acid binding	5/623	56/18368	0.0408457	0.465534	0.441416	8412/10044/3932/7409/64092	5
GO:0050840	GO:0050840	extracellular matrix binding	5/623	56/18368	0.0408457	0.465534	0.441416	3956/9353/161198/170689/43	5
GO:0005244	GO:0005244	voltage-gated ion channel activity	12/623	201/18368	0.0417308	0.465534	0.441416	774/3749/782/3768/3755/3754/57685/8911/27133/6261/6328/59284	12
GO:0022832	GO:0022832	voltage-gated channel activity	12/623	201/18368	0.0417308	0.465534	0.441416	774/3749/782/3768/3755/3754/57685/8911/27133/6261/6328/59284	12
GO:0004713	GO:0004713	protein tyrosine kinase activity	9/623	136/18368	0.0421753	0.465534	0.441416	5606/2046/2045/4145/2321/3932/7075/5979/3791	9
GO:0032451	GO:0032451	demethylase activity	4/623	39/18368	0.0422469	0.465534	0.441416	121642/79697/221120/7404	4
GO:0008331	GO:0008331	high voltage-gated calcium channel activity	2/623	10/18368	0.0431501	0.465534	0.441416	774/782	2
GO:0008401	GO:0008401	retinoic acid 4-hydroxylase activity	2/623	10/18368	0.0431501	0.465534	0.441416	29785/1592	2
GO:0016783	GO:0016783	sulfurtransferase activity	2/623	10/18368	0.0431501	0.465534	0.441416	4357/7263	2
GO:0033204	GO:0033204	ribonuclease P RNA binding	2/623	10/18368	0.0431501	0.465534	0.441416	54913/10248	2
GO:0047760	GO:0047760	butyrate-CoA ligase activity	2/623	10/18368	0.0431501	0.465534	0.441416	65985/341392	2
GO:0001618	GO:0001618	virus receptor activity	6/623	76/18368	0.044067	0.468083	0.443833	9074/10572/3949/3693/222256/1948	6
GO:0001664	GO:0001664	G protein-coupled receptor binding	16/623	295/18368	0.0446084	0.468083	0.443833	6455/10273/2781/333/152/54361/624/84152/51083/6387/283869/9630/100506013/6374/2921/6372	16
GO:0043028	GO:0043028	cysteine-type endopeptidase regulator activity involved in apoptotic process	4/623	40/18368	0.0457298	0.473366	0.448842	29108/489/5272/91662	4
GO:0140272	GO:0140272	exogenous protein binding	6/623	77/18368	0.0464826	0.474742	0.450147	9074/10572/3949/3693/222256/1948	6
GO:0030020	GO:0030020	extracellular matrix structural constituent conferring tensile strength	4/623	41/18368	0.049368	0.483679	0.458621	1292/1305/1291/1293	4
GO:0005112	GO:0005112	Notch binding	3/623	25/18368	0.0513483	0.483679	0.458621	10683/182/79094	3
GO:0015378	GO:0015378	sodium:chloride symporter activity	2/623	11/18368	0.0515776	0.483679	0.458621	6529/6580	2
GO:0016857	GO:0016857	racemase and epimerase activity, acting on carbohydrates and derivatives	2/623	11/18368	0.0515776	0.483679	0.458621	7264/5973	2
GO:0048407	GO:0048407	platelet-derived growth factor binding	2/623	11/18368	0.0515776	0.483679	0.458621	5155/1291	2
GO:0140161	GO:0140161	monocarboxylate:sodium symporter activity	2/623	11/18368	0.0515776	0.483679	0.458621	8273/6529	2
GO:0022824	GO:0022824	transmitter-gated ion channel activity	5/623	60/18368	0.0524091	0.483679	0.458621	2558/2566/8001/1143/1137	5
GO:0022835	GO:0022835	transmitter-gated channel activity	5/623	60/18368	0.0524091	0.483679	0.458621	2558/2566/8001/1143/1137	5
GO:0005525	GO:0005525	GTP binding	19/623	377/18368	0.0565388	0.497095	0.471342	402/391/60678/2781/388/5881/29984/30846/347733/326624/6237/25837/10382/7280/84617/7277/4881/7732/9630	19
GO:0004364	GO:0004364	glutathione transferase activity	3/623	26/18368	0.0566343	0.497095	0.471342	4056/2953/653689	3
GO:0008198	GO:0008198	ferrous iron binding	3/623	26/18368	0.0566343	0.497095	0.471342	121642/221120/54	3
GO:0015293	GO:0015293	symporter activity	9/623	144/18368	0.0568088	0.497095	0.471342	8273/113655/83959/10568/387700/9121/6529/6580/153201	9
GO:0005246	GO:0005246	calcium channel regulator activity	4/623	43/18368	0.0571075	0.497095	0.471342	5592/55013/5579/59284	4
GO:0004526	GO:0004526	ribonuclease P activity	2/623	12/18368	0.0605343	0.49877	0.47293	54913/10248	2
GO:0005095	GO:0005095	GTPase inhibitor activity	2/623	12/18368	0.0605343	0.49877	0.47293	10788/9353	2
GO:0015651	GO:0015651	quaternary ammonium group transmembrane transporter activity	2/623	12/18368	0.0605343	0.49877	0.47293	6580/153328	2
GO:0017154	GO:0017154	semaphorin receptor activity	2/623	12/18368	0.0605343	0.49877	0.47293	5362/91584	2
GO:0005200	GO:0005200	structural constituent of cytoskeleton	7/623	103/18368	0.0609417	0.49877	0.47293	119/347733/7431/10382/7280/84617/7277	7
GO:1904315	GO:1904315	transmitter-gated ion channel activity involved in regulation of postsynaptic membrane potential	4/623	44/18368	0.0612068	0.49877	0.47293	2558/2566/1143/1137	4
GO:0043236	GO:0043236	laminin binding	3/623	28/18368	0.0679407	0.530699	0.503205	3956/9353/43	3
GO:0004864	GO:0004864	protein phosphatase inhibitor activity	4/623	46/18368	0.0698579	0.530699	0.503205	26472/221692/221908/84152	4
GO:0005272	GO:0005272	sodium channel activity	4/623	46/18368	0.0698579	0.530699	0.503205	6337/83959/8911/6328	4
GO:0015355	GO:0015355	secondary active monocarboxylate transmembrane transporter activity	2/623	13/18368	0.0699747	0.530699	0.503205	8273/6529	2
GO:0022851	GO:0022851	GABA-gated chloride ion channel activity	2/623	13/18368	0.0699747	0.530699	0.503205	2558/2566	2
GO:0034595	GO:0034595	phosphatidylinositol phosphate 5-phosphatase activity	2/623	13/18368	0.0699747	0.530699	0.503205	27124/114971	2
GO:0106019	GO:0106019	phosphatidylinositol-4,5-bisphosphate phosphatase activity	2/623	13/18368	0.0699747	0.530699	0.503205	27124/114971	2
GO:0042562	GO:0042562	hormone binding	6/623	86/18368	0.0718826	0.532665	0.505069	5618/706/4881/7434/5745/216	6
GO:0005506	GO:0005506	iron ion binding	9/623	151/18368	0.0720194	0.532665	0.505069	54681/121642/29785/79697/221120/27247/1592/54/126410	9
GO:0005231	GO:0005231	excitatory extracellular ligand-gated ion channel activity	3/623	29/18368	0.0739482	0.532665	0.505069	8001/1143/1137	3
GO:0033612	GO:0033612	receptor serine/threonine kinase binding	3/623	29/18368	0.0739482	0.532665	0.505069	4838/8772/29108	3
GO:0051787	GO:0051787	misfolded protein binding	3/623	29/18368	0.0739482	0.532665	0.505069	10273/23753/2161	3
GO:0099529	GO:0099529	neurotransmitter receptor activity involved in regulation of postsynaptic membrane potential	4/623	47/18368	0.0744062	0.532665	0.505069	2558/2566/1143/1137	4
GO:0008499	GO:0008499	UDP-galactose:beta-N-acetylglucosamine beta-1,3-galactosyltransferase activity	2/623	14/18368	0.0798558	0.558362	0.529435	93010/8705	2
GO:0015373	GO:0015373	anion:sodium symporter activity	2/623	14/18368	0.0798558	0.558362	0.529435	6529/6580	2
GO:0005217	GO:0005217	intracellular ligand-gated ion channel activity	3/623	30/18368	0.0801825	0.558362	0.529435	6262/6261/1262	3
GO:0004222	GO:0004222	metalloendopeptidase activity	7/623	111/18368	0.0834748	0.56134	0.532259	64386/10893/11095/8510/170690/170689/4327	7
GO:0030594	GO:0030594	neurotransmitter receptor activity	7/623	111/18368	0.0834748	0.56134	0.532259	2558/2566/3352/706/8001/1143/1137	7
GO:0008009	GO:0008009	chemokine activity	4/623	49/18368	0.0839387	0.56134	0.532259	6387/6374/2921/6372	4
GO:0004521	GO:0004521	endoribonuclease activity	5/623	69/18368	0.0846883	0.56134	0.532259	54913/10248/55124/2021/6035	5
GO:0043177	GO:0043177	organic acid binding	8/623	135/18368	0.0888587	0.56134	0.532259	54681/221120/1592/6262/162417/4842/1381/8001	8
GO:0015399	GO:0015399	primary active transmembrane transporter activity	10/623	181/18368	0.0891538	0.56134	0.532259	215/1337/1351/7384/4713/374291/100128525/489/29796/64137	10
GO:0099094	GO:0099094	ligand-gated cation channel activity	7/623	113/18368	0.0897646	0.56134	0.532259	6337/3768/6262/6261/1143/1137/1262	7
GO:0004029	GO:0004029	aldehyde dehydrogenase (NAD+) activity	2/623	15/18368	0.0901369	0.56134	0.532259	224/216	2
GO:0004549	GO:0004549	tRNA-specific ribonuclease activity	2/623	15/18368	0.0901369	0.56134	0.532259	54913/10248	2
GO:0005041	GO:0005041	low-density lipoprotein particle receptor activity	2/623	15/18368	0.0901369	0.56134	0.532259	3949/7804	2
GO:0030553	GO:0030553	cGMP binding	2/623	15/18368	0.0901369	0.56134	0.532259	5592/1262	2
GO:0042813	GO:0042813	Wnt-activated receptor activity	2/623	15/18368	0.0901369	0.56134	0.532259	2535/8325	2
GO:0045125	GO:0045125	bioactive lipid receptor activity	2/623	15/18368	0.0901369	0.56134	0.532259	2846/53637	2
GO:0061134	GO:0061134	peptidase regulator activity	12/623	230/18368	0.0930707	0.574937	0.545151	65018/144568/11047/29108/5973/489/7078/55851/5272/1293/91662/6423	12
GO:0030276	GO:0030276	clathrin binding	5/623	72/18368	0.0973283	0.590413	0.559825	3949/27065/148281/6860/50632	5
GO:0017046	GO:0017046	peptide hormone binding	4/623	52/18368	0.099291	0.590413	0.559825	5618/4881/7434/5745	4
GO:0004540	GO:0004540	ribonuclease activity	7/623	116/18368	0.0996854	0.590413	0.559825	54913/56915/10248/55124/54512/2021/6035	7
GO:0004030	GO:0004030	aldehyde dehydrogenase [NAD(P)+] activity	2/623	16/18368	0.10078	0.590413	0.559825	224/216	2
GO:0022848	GO:0022848	acetylcholine-gated cation-selective channel activity	2/623	16/18368	0.10078	0.590413	0.559825	1143/1137	2
GO:0005230	GO:0005230	extracellular ligand-gated ion channel activity	5/623	73/18368	0.101742	0.590413	0.559825	2558/2566/8001/1143/1137	5
GO:0106306	GO:0106306	protein serine phosphatase activity	5/623	73/18368	0.101742	0.590413	0.559825	147699/1850/57026/54935/114971	5
GO:0106307	GO:0106307	protein threonine phosphatase activity	5/623	73/18368	0.101742	0.590413	0.559825	147699/1850/57026/54935/114971	5
GO:0005125	GO:0005125	cytokine activity	12/623	235/18368	0.104682	0.602907	0.571672	4838/2247/7044/114900/146433/54361/6387/90865/6374/9573/2921/6372	12
GO:0016831	GO:0016831	carboxy-lyase activity	3/623	34/18368	0.107237	0.613011	0.581253	7389/23417/81889	3
GO:0005005	GO:0005005	transmembrane-ephrin receptor activity	2/623	17/18368	0.111748	0.615819	0.583915	2046/2045	2
GO:0015278	GO:0015278	calcium-release channel activity	2/623	17/18368	0.111748	0.615819	0.583915	6262/6261	2
GO:0015377	GO:0015377	cation:chloride symporter activity	2/623	17/18368	0.111748	0.615819	0.583915	6529/6580	2
GO:0016854	GO:0016854	racemase and epimerase activity	2/623	17/18368	0.111748	0.615819	0.583915	7264/5973	2
GO:0048531	GO:0048531	beta-1,3-galactosyltransferase activity	2/623	17/18368	0.111748	0.615819	0.583915	93010/8705	2
GO:0005080	GO:0005080	protein kinase C binding	4/623	55/18368	0.115842	0.629734	0.59711	168002/9638/5579/112464	4
GO:0004722	GO:0004722	protein serine/threonine phosphatase activity	6/623	98/18368	0.115917	0.629734	0.59711	147699/1850/57026/54935/114971/3932	6
GO:0015248	GO:0015248	sterol transporter activity	3/623	36/18368	0.121923	0.645366	0.611931	64137/706/114879	3
GO:0004708	GO:0004708	MAP kinase kinase activity	2/623	18/18368	0.123007	0.645366	0.611931	5606/646643	2
GO:0030228	GO:0030228	lipoprotein particle receptor activity	2/623	18/18368	0.123007	0.645366	0.611931	3949/7804	2
GO:0048038	GO:0048038	quinone binding	2/623	18/18368	0.123007	0.645366	0.611931	374291/9540	2
GO:0050811	GO:0050811	GABA receptor binding	2/623	18/18368	0.123007	0.645366	0.611931	2558/375323	2
GO:0008528	GO:0008528	G protein-coupled peptide receptor activity	8/623	147/18368	0.127418	0.659899	0.625711	187/6751/624/4881/7434/5745/51083/7253	8
GO:0016655	GO:0016655	oxidoreductase activity, acting on NAD(P)H, quinone or similar compound as acceptor	4/623	57/18368	0.1275	0.659899	0.625711	4713/374291/9540/873	4
GO:0042056	GO:0042056	chemoattractant activity	3/623	37/18368	0.129526	0.665888	0.63139	2253/2247/5155	3
GO:0042277	GO:0042277	peptide binding	15/623	321/18368	0.13215	0.669132	0.634466	774/5618/3949/10105/7804/22871/6751/5125/23742/4881/7434/5745/912/43/25907	15
GO:0008028	GO:0008028	monocarboxylic acid transmembrane transporter activity	4/623	58/18368	0.133507	0.669132	0.634466	8273/387700/9121/6529	4
GO:0004129	GO:0004129	cytochrome-c oxidase activity	2/623	19/18368	0.134525	0.669132	0.634466	1337/1351	2
GO:0004890	GO:0004890	GABA-A receptor activity	2/623	19/18368	0.134525	0.669132	0.634466	2558/2566	2
GO:0005003	GO:0005003	ephrin receptor activity	2/623	19/18368	0.134525	0.669132	0.634466	2046/2045	2
GO:0015294	GO:0015294	solute:cation symporter activity	6/623	104/18368	0.142031	0.695927	0.659873	8273/113655/10568/6529/6580/153201	6
GO:0001786	GO:0001786	phosphatidylserine binding	4/623	60/18368	0.145856	0.695927	0.659873	2596/148281/6860/114879	4
GO:0001972	GO:0001972	retinoic acid binding	2/623	20/18368	0.146272	0.695927	0.659873	1592/1381	2
GO:0004551	GO:0004551	nucleotide diphosphatase activity	2/623	20/18368	0.146272	0.695927	0.659873	3704/170685	2
GO:0016675	GO:0016675	oxidoreductase activity, acting on a heme group of donors	2/623	20/18368	0.146272	0.695927	0.659873	1337/1351	2
GO:0031418	GO:0031418	L-ascorbic acid binding	2/623	20/18368	0.146272	0.695927	0.659873	54681/221120	2
GO:0031683	GO:0031683	G-protein beta/gamma-subunit complex binding	2/623	20/18368	0.146272	0.695927	0.659873	2781/9630	2
GO:0001653	GO:0001653	peptide receptor activity	8/623	153/18368	0.14949	0.706849	0.670229	187/6751/624/4881/7434/5745/51083/7253	8
GO:0043621	GO:0043621	protein self-association	4/623	61/18368	0.152192	0.71521	0.678157	2039/7732/5745/43	4
GO:0017080	GO:0017080	sodium channel regulator activity	3/623	40/18368	0.153279	0.715927	0.678837	2258/6640/4842	3
GO:0001540	GO:0001540	amyloid-beta binding	5/623	84/18368	0.156418	0.726159	0.688539	774/3949/7804/22871/43	5
GO:0098960	GO:0098960	postsynaptic neurotransmitter receptor activity	4/623	62/18368	0.158631	0.731994	0.694072	2558/2566/1143/1137	4
GO:0004602	GO:0004602	glutathione peroxidase activity	2/623	22/18368	0.170337	0.758594	0.719294	2876/4056	2
GO:0005416	GO:0005416	amino acid:cation symporter activity	2/623	22/18368	0.170337	0.758594	0.719294	6529/153201	2
GO:0005540	GO:0005540	hyaluronic acid binding	2/623	22/18368	0.170337	0.758594	0.719294	26032/1463	2
GO:0015296	GO:0015296	anion:cation symporter activity	2/623	22/18368	0.170337	0.758594	0.719294	6529/6580	2
GO:0015464	GO:0015464	acetylcholine receptor activity	2/623	22/18368	0.170337	0.758594	0.719294	1143/1137	2
GO:0016917	GO:0016917	GABA receptor activity	2/623	22/18368	0.170337	0.758594	0.719294	2558/2566	2
GO:0016709	GO:0016709	oxidoreductase activity, acting on paired donors, with incorporation or reduction of molecular oxygen, NAD(P)H as one donor, and incorporation of one atom of oxygen	3/623	43/18368	0.178269	0.767613	0.727845	64780/1592/4842	3
GO:0016651	GO:0016651	oxidoreductase activity, acting on NAD(P)H	5/623	88/18368	0.178788	0.767613	0.727845	4713/374291/9540/64780/873	5
GO:0051219	GO:0051219	phosphoprotein binding	5/623	88/18368	0.178788	0.767613	0.727845	8412/10044/3932/7409/64092	5
GO:0016614	GO:0016614	oxidoreductase activity, acting on CH-OH group of donors	7/623	136/18368	0.179748	0.767613	0.727845	7264/127281/224/10202/246181/873/3248	7
GO:0005248	GO:0005248	voltage-gated sodium channel activity	2/623	23/18368	0.182604	0.767613	0.727845	8911/6328	2
GO:0070412	GO:0070412	R-SMAD binding	2/623	23/18368	0.182604	0.767613	0.727845	56937/3725	2
GO:0140103	GO:0140103	catalytic activity, acting on a glycoprotein	2/623	23/18368	0.182604	0.767613	0.727845	146664/25834	2
GO:0008375	GO:0008375	acetylglucosaminyltransferase activity	3/623	44/18368	0.186834	0.767613	0.727845	93010/146664/25834	3
GO:0016903	GO:0016903	oxidoreductase activity, acting on the aldehyde or oxo group of donors	3/623	44/18368	0.186834	0.767613	0.727845	55753/224/216	3
GO:0005249	GO:0005249	voltage-gated potassium channel activity	5/623	90/18368	0.190399	0.767613	0.727845	3749/3768/3755/3754/27133	5
GO:0099106	GO:0099106	ion channel regulator activity	7/623	139/18368	0.193622	0.767613	0.727845	2258/6640/5592/55013/5579/4842/59284	7
GO:0015291	GO:0015291	secondary active transmembrane transporter activity	11/623	240/18368	0.19366	0.767613	0.727845	8273/113655/83959/10568/6543/387700/9121/6529/6580/285195/153201	11
GO:0008171	GO:0008171	O-methyltransferase activity	2/623	24/18368	0.194993	0.767613	0.727845	118881/1312	2
GO:0010857	GO:0010857	calcium-dependent protein kinase activity	2/623	24/18368	0.194993	0.767613	0.727845	65018/5579	2
GO:0015252	GO:0015252	proton channel activity	2/623	24/18368	0.194993	0.767613	0.727845	83959/513	2
GO:0015295	GO:0015295	solute:proton symporter activity	2/623	24/18368	0.194993	0.767613	0.727845	113655/153201	2
GO:0051537	GO:0051537	2 iron, 2 sulfur cluster binding	2/623	24/18368	0.194993	0.767613	0.727845	100128525/284106	2
GO:0070696	GO:0070696	transmembrane receptor protein serine/threonine kinase binding	2/623	24/18368	0.194993	0.767613	0.727845	4838/29108	2
GO:0008237	GO:0008237	metallopeptidase activity	9/623	190/18368	0.1977	0.767613	0.727845	79805/64180/64386/10893/11095/8510/170690/170689/4327	9
GO:0051536	GO:0051536	iron-sulfur cluster binding	4/623	68/18368	0.199195	0.767613	0.727845	374291/100128525/284106/27247	4
GO:0051540	GO:0051540	metal cluster binding	4/623	68/18368	0.199195	0.767613	0.727845	374291/100128525/284106/27247	4
GO:0033218	GO:0033218	amide binding	17/623	400/18368	0.202203	0.767613	0.727845	774/5618/3949/10105/7804/22871/6751/5125/65078/6262/23742/4881/7434/5745/912/43/25907	17
GO:0061980	GO:0061980	regulatory RNA binding	3/623	46/18368	0.20427	0.767613	0.727845	55124/5460/6657	3
GO:0005518	GO:0005518	collagen binding	4/623	69/18368	0.206242	0.767613	0.727845	1292/5155/1291/43	4
GO:0005160	GO:0005160	transforming growth factor beta receptor binding	2/623	25/18368	0.207484	0.767613	0.727845	268/7044	2
GO:0034237	GO:0034237	protein kinase A regulatory subunit binding	2/623	25/18368	0.207484	0.767613	0.727845	84221/6262	2
GO:0035035	GO:0035035	histone acetyltransferase binding	2/623	25/18368	0.207484	0.767613	0.727845	1051/2737	2
GO:0051019	GO:0051019	mitogen-activated protein kinase binding	2/623	25/18368	0.207484	0.767613	0.727845	5598/5724	2
GO:0008138	GO:0008138	protein tyrosine/serine/threonine phosphatase activity	3/623	47/18368	0.213124	0.767613	0.727845	1850/54935/114971	3
GO:0004860	GO:0004860	protein kinase inhibitor activity	4/623	70/18368	0.21336	0.767613	0.727845	54997/8651/84152/94032	4
GO:0061629	GO:0061629	RNA polymerase II-specific DNA-binding transcription factor binding	13/623	299/18368	0.217345	0.767613	0.727845	190/1051/55502/6604/145258/64320/5916/3725/3727/6881/83881/5579/3280	13
GO:0016922	GO:0016922	nuclear receptor binding	7/623	144/18368	0.217644	0.767613	0.727845	190/1051/6604/5916/3727/6881/5579	7
GO:0099604	GO:0099604	ligand-gated calcium channel activity	2/623	26/18368	0.220055	0.767613	0.727845	6262/6261	2
GO:0016829	GO:0016829	lyase activity	9/623	196/18368	0.222467	0.767613	0.727845	7389/23417/81889/29785/79746/4056/79094/4881/6035	9
GO:0016247	GO:0016247	channel regulator activity	7/623	145/18368	0.222573	0.767613	0.727845	2258/6640/5592/55013/5579/4842/59284	7
GO:0042379	GO:0042379	chemokine receptor binding	4/623	72/18368	0.227793	0.767613	0.727845	6387/6374/2921/6372	4
GO:0004683	GO:0004683	calmodulin-dependent protein kinase activity	2/623	27/18368	0.232686	0.767613	0.727845	57118/79012	2
GO:0015491	GO:0015491	cation:cation antiporter activity	2/623	27/18368	0.232686	0.767613	0.727845	6543/285195	2
GO:0016405	GO:0016405	CoA-ligase activity	2/623	27/18368	0.232686	0.767613	0.727845	65985/341392	2
GO:0030507	GO:0030507	spectrin binding	2/623	27/18368	0.232686	0.767613	0.727845	2039/119	2
GO:0034593	GO:0034593	phosphatidylinositol bisphosphate phosphatase activity	2/623	27/18368	0.232686	0.767613	0.727845	27124/114971	2
GO:0015370	GO:0015370	solute:sodium symporter activity	4/623	73/18368	0.2351	0.767613	0.727845	8273/10568/6529/6580	4
GO:0015932	GO:0015932	nucleobase-containing compound transmembrane transporter activity	3/623	50/18368	0.24014	0.767613	0.727845	215/113829/6580	3
GO:0019210	GO:0019210	kinase inhibitor activity	4/623	74/18368	0.242462	0.767613	0.727845	54997/8651/84152/94032	4
GO:0016616	GO:0016616	oxidoreductase activity, acting on the CH-OH group of donors, NAD or NADP as acceptor	6/623	124/18368	0.245061	0.767613	0.727845	7264/127281/10202/246181/873/3248	6
GO:0140101	GO:0140101	catalytic activity, acting on a tRNA	6/623	124/18368	0.245061	0.767613	0.727845	57470/54913/80324/92675/10248/391356	6
GO:0015101	GO:0015101	organic cation transmembrane transporter activity	2/623	28/18368	0.245359	0.767613	0.727845	6580/153328	2
GO:0046875	GO:0046875	ephrin receptor binding	2/623	28/18368	0.245359	0.767613	0.727845	2045/1948	2
GO:0051861	GO:0051861	glycolipid binding	2/623	28/18368	0.245359	0.767613	0.727845	7070/65078	2
GO:1990756	GO:1990756	ubiquitin ligase-substrate adaptor activity	2/623	28/18368	0.245359	0.767613	0.727845	122416/84727	2
GO:0031406	GO:0031406	carboxylic acid binding	8/623	176/18368	0.248652	0.767613	0.727845	54681/221120/1592/65078/162417/4842/1381/8001	8
GO:0016860	GO:0016860	intramolecular oxidoreductase activity	3/623	51/18368	0.249272	0.767613	0.727845	1891/29785/81567	3
GO:0051018	GO:0051018	protein kinase A binding	3/623	51/18368	0.249272	0.767613	0.727845	168002/84221/6262	3
GO:0001227	GO:0001227	DNA-binding transcription repressor activity, RNA polymerase II-specific	13/623	310/18368	0.25549	0.767613	0.727845	1051/55502/9603/145258/7755/3725/55509/90594/3280/4609/79923/5460/27022	13
GO:0005520	GO:0005520	insulin-like growth factor binding	2/623	29/18368	0.258056	0.767613	0.727845	347252/5654	2
GO:0032452	GO:0032452	histone demethylase activity	2/623	29/18368	0.258056	0.767613	0.727845	79697/7404	2
GO:0035250	GO:0035250	UDP-galactosyltransferase activity	2/623	29/18368	0.258056	0.767613	0.727845	93010/8705	2
GO:0140457	GO:0140457	protein demethylase activity	2/623	29/18368	0.258056	0.767613	0.727845	79697/7404	2
GO:0015103	GO:0015103	inorganic anion transmembrane transporter activity	7/623	152/18368	0.258104	0.767613	0.727845	2558/83959/2566/11095/6529/6580/8001	7
GO:0016597	GO:0016597	amino acid binding	3/623	52/18368	0.258454	0.767613	0.727845	162417/4842/8001	3
GO:0016830	GO:0016830	carbon-carbon lyase activity	3/623	52/18368	0.258454	0.767613	0.727845	7389/23417/81889	3
GO:0004497	GO:0004497	monooxygenase activity	5/623	102/18368	0.264859	0.767613	0.727845	29785/64780/1592/4842/126410	5
GO:0001217	GO:0001217	DNA-binding transcription repressor activity	13/623	313/18368	0.266298	0.767613	0.727845	1051/55502/9603/145258/7755/3725/55509/90594/3280/4609/79923/5460/27022	13
GO:1901505	GO:1901505	carbohydrate derivative transmembrane transporter activity	3/623	53/18368	0.267681	0.767613	0.727845	215/113829/6580	3
GO:1901618	GO:1901618	organic hydroxy compound transmembrane transporter activity	3/623	53/18368	0.267681	0.767613	0.727845	8273/64137/6580	3
GO:0008509	GO:0008509	anion transmembrane transporter activity	13/623	314/18368	0.269935	0.767613	0.727845	2558/83959/2566/11182/387700/8604/11095/113278/6529/6580/8001/285195/153201	13
GO:0005343	GO:0005343	organic acid:sodium symporter activity	2/623	30/18368	0.270761	0.767613	0.727845	8273/6529	2
GO:0070566	GO:0070566	adenylyltransferase activity	2/623	30/18368	0.270761	0.767613	0.727845	23057/115572	2
GO:0004519	GO:0004519	endonuclease activity	6/623	129/18368	0.273699	0.767613	0.727845	54913/10248/55124/79605/2021/6035	6
GO:0017124	GO:0017124	SH3 domain binding	6/623	130/18368	0.279522	0.767613	0.727845	6455/2876/27124/64780/83715/51225	6
GO:0005164	GO:0005164	tumor necrosis factor receptor binding	2/623	31/18368	0.283459	0.767613	0.727845	10572/8772	2
GO:0016878	GO:0016878	acid-thiol ligase activity	2/623	31/18368	0.283459	0.767613	0.727845	65985/341392	2
GO:0071813	GO:0071813	lipoprotein particle binding	2/623	31/18368	0.283459	0.767613	0.727845	3949/7804	2
GO:0071814	GO:0071814	protein-lipid complex binding	2/623	31/18368	0.283459	0.767613	0.727845	3949/7804	2
GO:0090482	GO:0090482	vitamin transmembrane transporter activity	2/623	31/18368	0.283459	0.767613	0.727845	11182/113278	2
GO:0000014	GO:0000014	single-stranded DNA endodeoxyribonuclease activity	1/623	10/18368	0.291885	0.767613	0.727845	2021	1
GO:0004300	GO:0004300	enoyl-CoA hydratase activity	1/623	10/18368	0.291885	0.767613	0.727845	79746	1
GO:0004690	GO:0004690	cyclic nucleotide-dependent protein kinase activity	1/623	10/18368	0.291885	0.767613	0.727845	5592	1
GO:0004955	GO:0004955	prostaglandin receptor activity	1/623	10/18368	0.291885	0.767613	0.727845	3248	1
GO:0005432	GO:0005432	calcium:sodium antiporter activity	1/623	10/18368	0.291885	0.767613	0.727845	6543	1
GO:0008097	GO:0008097	5S rRNA binding	1/623	10/18368	0.291885	0.767613	0.727845	7263	1
GO:0008330	GO:0008330	protein tyrosine/threonine phosphatase activity	1/623	10/18368	0.291885	0.767613	0.727845	1850	1
GO:0015165	GO:0015165	pyrimidine nucleotide-sugar transmembrane transporter activity	1/623	10/18368	0.291885	0.767613	0.727845	113829	1
GO:0015232	GO:0015232	heme transmembrane transporter activity	1/623	10/18368	0.291885	0.767613	0.727845	55640	1
GO:0015279	GO:0015279	store-operated calcium channel activity	1/623	10/18368	0.291885	0.767613	0.727845	93129	1
GO:0015924	GO:0015924	mannosyl-oligosaccharide mannosidase activity	1/623	10/18368	0.291885	0.767613	0.727845	57134	1
GO:0016176	GO:0016176	superoxide-generating NADPH oxidase activator activity	1/623	10/18368	0.291885	0.767613	0.727845	5155	1
GO:0016868	GO:0016868	intramolecular transferase activity, phosphotransferases	1/623	10/18368	0.291885	0.767613	0.727845	441531	1
GO:0034511	GO:0034511	U3 snoRNA binding	1/623	10/18368	0.291885	0.767613	0.727845	9136	1
GO:0035374	GO:0035374	chondroitin sulfate binding	1/623	10/18368	0.291885	0.767613	0.727845	65078	1
GO:0043208	GO:0043208	glycosphingolipid binding	1/623	10/18368	0.291885	0.767613	0.727845	65078	1
GO:0046030	GO:0046030	inositol trisphosphate phosphatase activity	1/623	10/18368	0.291885	0.767613	0.727845	27124	1
GO:0047844	GO:0047844	deoxycytidine deaminase activity	1/623	10/18368	0.291885	0.767613	0.727845	978	1
GO:0051864	GO:0051864	histone H3-methyl-lysine-36 demethylase activity	1/623	10/18368	0.291885	0.767613	0.727845	79697	1
GO:0070739	GO:0070739	protein-glutamic acid ligase activity	1/623	10/18368	0.291885	0.767613	0.727845	91978	1
GO:0070740	GO:0070740	tubulin-glutamic acid ligase activity	1/623	10/18368	0.291885	0.767613	0.727845	91978	1
GO:0071723	GO:0071723	lipopeptide binding	1/623	10/18368	0.291885	0.767613	0.727845	912	1
GO:0008378	GO:0008378	galactosyltransferase activity	2/623	32/18368	0.296137	0.767613	0.727845	93010/8705	2
GO:0030515	GO:0030515	snoRNA binding	2/623	32/18368	0.296137	0.767613	0.727845	55272/9136	2
GO:0050699	GO:0050699	WW domain binding	2/623	32/18368	0.296137	0.767613	0.727845	56937/6337	2
GO:0019208	GO:0019208	phosphatase regulator activity	5/623	107/18368	0.297663	0.767613	0.727845	26472/221692/54997/221908/84152	5
GO:0005154	GO:0005154	epidermal growth factor receptor binding	2/623	33/18368	0.30878	0.767613	0.727845	55658/84894	2
GO:0005251	GO:0005251	delayed rectifier potassium channel activity	2/623	33/18368	0.30878	0.767613	0.727845	3749/3755	2
GO:0019239	GO:0019239	deaminase activity	2/623	33/18368	0.30878	0.767613	0.727845	113179/978	2
GO:0016765	GO:0016765	transferase activity, transferring alkyl or aryl (other than methyl) groups	3/623	58/18368	0.314242	0.767613	0.727845	4056/2953/653689	3
GO:0005126	GO:0005126	cytokine receptor binding	11/623	271/18368	0.314484	0.767613	0.727845	5618/10572/268/8772/29108/7044/146433/6387/6374/2921/6372	11
GO:0008017	GO:0008017	microtubule binding	11/623	271/18368	0.314484	0.767613	0.727845	2258/79805/55201/10300/84557/11178/85462/23255/1641/91978/57159	11
GO:0004954	GO:0004954	prostanoid receptor activity	1/623	11/18368	0.315915	0.767613	0.727845	3248	1
GO:0005436	GO:0005436	sodium:phosphate symporter activity	1/623	11/18368	0.315915	0.767613	0.727845	10568	1
GO:0008199	GO:0008199	ferric iron binding	1/623	11/18368	0.315915	0.767613	0.727845	54	1
GO:0008603	GO:0008603	cAMP-dependent protein kinase regulator activity	1/623	11/18368	0.315915	0.767613	0.727845	84152	1
GO:0015368	GO:0015368	calcium:cation antiporter activity	1/623	11/18368	0.315915	0.767613	0.727845	6543	1
GO:0015386	GO:0015386	potassium:proton antiporter activity	1/623	11/18368	0.315915	0.767613	0.727845	285195	1
GO:0019855	GO:0019855	calcium channel inhibitor activity	1/623	11/18368	0.315915	0.767613	0.727845	55013	1
GO:0042608	GO:0042608	T cell receptor binding	1/623	11/18368	0.315915	0.767613	0.727845	3932	1
GO:0047429	GO:0047429	nucleoside-triphosphate diphosphatase activity	1/623	11/18368	0.315915	0.767613	0.727845	3704	1
GO:0070697	GO:0070697	activin receptor binding	1/623	11/18368	0.315915	0.767613	0.727845	4838	1
GO:0097493	GO:0097493	structural molecule activity conferring elasticity	1/623	11/18368	0.315915	0.767613	0.727845	11117	1
GO:0051015	GO:0051015	actin filament binding	9/623	217/18368	0.316841	0.767613	0.727845	55201/10788/2039/64780/83715/119/89/51225/199	9
GO:0030165	GO:0030165	PDZ domain binding	4/623	84/18368	0.318295	0.767613	0.727845	6640/2535/22871/8325	4
GO:0016891	GO:0016891	endoribonuclease activity, producing 5'-phosphomonoesters	2/623	34/18368	0.321376	0.767613	0.727845	54913/10248	2
GO:0035198	GO:0035198	miRNA binding	2/623	34/18368	0.321376	0.767613	0.727845	5460/6657	2
GO:0052866	GO:0052866	phosphatidylinositol phosphate phosphatase activity	2/623	34/18368	0.321376	0.767613	0.727845	27124/114971	2
GO:0020037	GO:0020037	heme binding	6/623	139/18368	0.332995	0.767613	0.727845	29785/23593/1592/55640/4842/126410	6
GO:0000175	GO:0000175	3'-5'-exoribonuclease activity	2/623	35/18368	0.333914	0.767613	0.727845	56915/54512	2
GO:0015298	GO:0015298	solute:cation antiporter activity	2/623	35/18368	0.333914	0.767613	0.727845	6543/285195	2
GO:0000287	GO:0000287	magnesium ion binding	9/623	221/18368	0.335781	0.767613	0.727845	150223/65018/4598/147699/57026/54997/283871/4217/1312	9
GO:0061135	GO:0061135	endopeptidase regulator activity	8/623	194/18368	0.337527	0.767613	0.727845	144568/11047/5973/7078/55851/5272/1293/6423	8
GO:0000340	GO:0000340	RNA 7-methylguanosine cap binding	1/623	12/18368	0.339132	0.767613	0.727845	317649	1
GO:0004126	GO:0004126	cytidine deaminase activity	1/623	12/18368	0.339132	0.767613	0.727845	978	1
GO:0005024	GO:0005024	transforming growth factor beta-activated receptor activity	1/623	12/18368	0.339132	0.767613	0.727845	8425	1
GO:0005221	GO:0005221	intracellular cyclic nucleotide activated cation channel activity	1/623	12/18368	0.339132	0.767613	0.727845	1262	1
GO:0005338	GO:0005338	nucleotide-sugar transmembrane transporter activity	1/623	12/18368	0.339132	0.767613	0.727845	113829	1
GO:0008429	GO:0008429	phosphatidylethanolamine binding	1/623	12/18368	0.339132	0.767613	0.727845	84557	1
GO:0015280	GO:0015280	ligand-gated sodium channel activity	1/623	12/18368	0.339132	0.767613	0.727845	6337	1
GO:0022858	GO:0022858	alanine transmembrane transporter activity	1/623	12/18368	0.339132	0.767613	0.727845	153201	1
GO:0031543	GO:0031543	peptidyl-proline dioxygenase activity	1/623	12/18368	0.339132	0.767613	0.727845	54681	1
GO:0033130	GO:0033130	acetylcholine receptor binding	1/623	12/18368	0.339132	0.767613	0.727845	5913	1
GO:0043176	GO:0043176	amine binding	1/623	12/18368	0.339132	0.767613	0.727845	3352	1
GO:0043422	GO:0043422	protein kinase B binding	1/623	12/18368	0.339132	0.767613	0.727845	65018	1
GO:0043855	GO:0043855	cyclic nucleotide-gated ion channel activity	1/623	12/18368	0.339132	0.767613	0.727845	1262	1
GO:0051378	GO:0051378	serotonin binding	1/623	12/18368	0.339132	0.767613	0.727845	3352	1
GO:0089720	GO:0089720	caspase binding	1/623	12/18368	0.339132	0.767613	0.727845	8772	1
GO:0016814	GO:0016814	hydrolase activity, acting on carbon-nitrogen (but not peptide) bonds, in cyclic amidines	2/623	36/18368	0.346385	0.767613	0.727845	113179/978	2
GO:0048306	GO:0048306	calcium-dependent protein binding	4/623	88/18368	0.349244	0.767613	0.727845	7804/5881/57126/4842	4
GO:0019888	GO:0019888	protein phosphatase regulator activity	4/623	89/18368	0.356994	0.767613	0.727845	26472/221692/221908/84152	4
GO:0051117	GO:0051117	ATPase binding	4/623	89/18368	0.356994	0.767613	0.727845	6640/23753/27113/3932	4
GO:0016620	GO:0016620	oxidoreductase activity, acting on the aldehyde or oxo group of donors, NAD or NADP as acceptor	2/623	37/18368	0.358776	0.767613	0.727845	224/216	2
GO:0030551	GO:0030551	cyclic nucleotide binding	2/623	37/18368	0.358776	0.767613	0.727845	5592/1262	2
GO:0043531	GO:0043531	ADP binding	2/623	37/18368	0.358776	0.767613	0.727845	215/513	2
GO:0071855	GO:0071855	neuropeptide receptor binding	2/623	37/18368	0.358776	0.767613	0.727845	51083/100506013	2
GO:0140297	GO:0140297	DNA-binding transcription factor binding	15/623	394/18368	0.360493	0.767613	0.727845	190/862/1051/55502/6604/145258/64320/5916/3725/3727/6881/83881/5579/3280/4609	15
GO:0002161	GO:0002161	aminoacyl-tRNA editing activity	1/623	13/18368	0.361562	0.767613	0.727845	92675	1
GO:0004000	GO:0004000	adenosine deaminase activity	1/623	13/18368	0.361562	0.767613	0.727845	113179	1
GO:0004312	GO:0004312	fatty acid synthase activity	1/623	13/18368	0.361562	0.767613	0.727845	27349	1
GO:0004652	GO:0004652	polynucleotide adenylyltransferase activity	1/623	13/18368	0.361562	0.767613	0.727845	115572	1
GO:0004865	GO:0004865	protein serine/threonine phosphatase inhibitor activity	1/623	13/18368	0.361562	0.767613	0.727845	26472	1
GO:0008035	GO:0008035	high-density lipoprotein particle binding	1/623	13/18368	0.361562	0.767613	0.727845	7804	1
GO:0015385	GO:0015385	sodium:proton antiporter activity	1/623	13/18368	0.361562	0.767613	0.727845	285195	1
GO:0016594	GO:0016594	glycine binding	1/623	13/18368	0.361562	0.767613	0.727845	8001	1
GO:0016840	GO:0016840	carbon-nitrogen lyase activity	1/623	13/18368	0.361562	0.767613	0.727845	79094	1
GO:0017017	GO:0017017	MAP kinase tyrosine/serine/threonine phosphatase activity	1/623	13/18368	0.361562	0.767613	0.727845	1850	1
GO:0019104	GO:0019104	DNA N-glycosylase activity	1/623	13/18368	0.361562	0.767613	0.727845	4350	1
GO:0031386	GO:0031386	protein tag	1/623	13/18368	0.361562	0.767613	0.727845	59286	1
GO:0034236	GO:0034236	protein kinase A catalytic subunit binding	1/623	13/18368	0.361562	0.767613	0.727845	6262	1
GO:0034450	GO:0034450	ubiquitin-ubiquitin ligase activity	1/623	13/18368	0.361562	0.767613	0.727845	10273	1
GO:0042301	GO:0042301	phosphate ion binding	1/623	13/18368	0.361562	0.767613	0.727845	10568	1
GO:0060590	GO:0060590	ATPase regulator activity	1/623	13/18368	0.361562	0.767613	0.727845	10300	1
GO:0070700	GO:0070700	BMP receptor binding	1/623	13/18368	0.361562	0.767613	0.727845	29108	1
GO:1901338	GO:1901338	catecholamine binding	1/623	13/18368	0.361562	0.767613	0.727845	152	1
GO:0005501	GO:0005501	retinoid binding	2/623	38/18368	0.371081	0.767613	0.727845	1592/1381	2
GO:0016896	GO:0016896	exoribonuclease activity, producing 5'-phosphomonoesters	2/623	38/18368	0.371081	0.767613	0.727845	56915/54512	2
GO:0019840	GO:0019840	isoprenoid binding	2/623	38/18368	0.371081	0.767613	0.727845	1592/1381	2
GO:0004721	GO:0004721	phosphoprotein phosphatase activity	7/623	174/18368	0.377514	0.767613	0.727845	147699/1850/57026/283871/54935/114971/3932	7
GO:0004065	GO:0004065	arylsulfatase activity	1/623	14/18368	0.383231	0.767613	0.727845	55959	1
GO:0004707	GO:0004707	MAP kinase activity	1/623	14/18368	0.383231	0.767613	0.727845	5598	1
GO:0005068	GO:0005068	transmembrane receptor protein tyrosine kinase adaptor activity	1/623	14/18368	0.383231	0.767613	0.727845	10603	1
GO:0005313	GO:0005313	L-glutamate transmembrane transporter activity	1/623	14/18368	0.383231	0.767613	0.727845	8604	1
GO:0005451	GO:0005451	monovalent cation:proton antiporter activity	1/623	14/18368	0.383231	0.767613	0.727845	285195	1
GO:0008474	GO:0008474	palmitoyl-(protein) hydrolase activity	1/623	14/18368	0.383231	0.767613	0.727845	145447	1
GO:0016863	GO:0016863	intramolecular oxidoreductase activity, transposing C=C bonds	1/623	14/18368	0.383231	0.767613	0.727845	1891	1
GO:0019992	GO:0019992	diacylglycerol binding	1/623	14/18368	0.383231	0.767613	0.727845	10235	1
GO:0035259	GO:0035259	glucocorticoid receptor binding	1/623	14/18368	0.383231	0.767613	0.727845	1051	1
GO:0044548	GO:0044548	S100 protein binding	1/623	14/18368	0.383231	0.767613	0.727845	2246	1
GO:0045028	GO:0045028	G protein-coupled purinergic nucleotide receptor activity	1/623	14/18368	0.383231	0.767613	0.727845	5724	1
GO:0071837	GO:0071837	HMG box domain binding	1/623	14/18368	0.383231	0.767613	0.727845	3725	1
GO:0098599	GO:0098599	palmitoyl hydrolase activity	1/623	14/18368	0.383231	0.767613	0.727845	145447	1
GO:0019842	GO:0019842	vitamin binding	6/623	148/18368	0.387549	0.767613	0.727845	54681/221120/55753/23541/793/1381	6
GO:0072341	GO:0072341	modified amino acid binding	4/623	93/18368	0.387951	0.767613	0.727845	2596/148281/6860/114879	4
GO:0005267	GO:0005267	potassium channel activity	5/623	121/18368	0.39186	0.767613	0.727845	3749/3768/3755/3754/27133	5
GO:0046906	GO:0046906	tetrapyrrole binding	6/623	149/18368	0.393627	0.767613	0.727845	29785/23593/1592/55640/4842/126410	6
GO:0015631	GO:0015631	tubulin binding	14/623	375/18368	0.395194	0.767613	0.727845	2258/79805/55201/10300/84557/6903/11178/85462/50861/9638/23255/1641/91978/57159	14
GO:0004532	GO:0004532	exoribonuclease activity	2/623	40/18368	0.395396	0.767613	0.727845	56915/54512	2
GO:0031492	GO:0031492	nucleosomal DNA binding	2/623	40/18368	0.395396	0.767613	0.727845	8971/3006	2
GO:0042169	GO:0042169	SH2 domain binding	2/623	40/18368	0.395396	0.767613	0.727845	10603/3932	2
GO:0097110	GO:0097110	scaffold protein binding	3/623	67/18368	0.398008	0.767613	0.727845	22871/7431/4842	3
GO:0004559	GO:0004559	alpha-mannosidase activity	1/623	15/18368	0.404167	0.767613	0.727845	57134	1
GO:0004953	GO:0004953	icosanoid receptor activity	1/623	15/18368	0.404167	0.767613	0.727845	3248	1
GO:0005161	GO:0005161	platelet-derived growth factor receptor binding	1/623	15/18368	0.404167	0.767613	0.727845	5155	1
GO:0005452	GO:0005452	inorganic anion exchanger activity	1/623	15/18368	0.404167	0.767613	0.727845	83959	1
GO:0016805	GO:0016805	dipeptidase activity	1/623	15/18368	0.404167	0.767613	0.727845	64180	1
GO:0016846	GO:0016846	carbon-sulfur lyase activity	1/623	15/18368	0.404167	0.767613	0.727845	4056	1
GO:0019215	GO:0019215	intermediate filament binding	1/623	15/18368	0.404167	0.767613	0.727845	7431	1
GO:0034483	GO:0034483	heparan sulfate sulfotransferase activity	1/623	15/18368	0.404167	0.767613	0.727845	9394	1
GO:0042043	GO:0042043	neurexin family protein binding	1/623	15/18368	0.404167	0.767613	0.727845	22871	1
GO:0047372	GO:0047372	acylglycerol lipase activity	1/623	15/18368	0.404167	0.767613	0.727845	145447	1
GO:0050664	GO:0050664	oxidoreductase activity, acting on NAD(P)H, oxygen as acceptor	1/623	15/18368	0.404167	0.767613	0.727845	64780	1
GO:0050998	GO:0050998	nitric-oxide synthase binding	1/623	15/18368	0.404167	0.767613	0.727845	6640	1
GO:0051139	GO:0051139	metal ion:proton antiporter activity	1/623	15/18368	0.404167	0.767613	0.727845	285195	1
GO:0070742	GO:0070742	C2H2 zinc finger domain binding	1/623	15/18368	0.404167	0.767613	0.727845	80764	1
GO:0071933	GO:0071933	Arp2/3 complex binding	1/623	15/18368	0.404167	0.767613	0.727845	10788	1
GO:0097153	GO:0097153	cysteine-type endopeptidase activity involved in apoptotic process	1/623	15/18368	0.404167	0.767613	0.727845	29108	1
GO:0019843	GO:0019843	rRNA binding	3/623	68/18368	0.407184	0.767613	0.727845	55272/55794/7263	3
GO:0016877	GO:0016877	ligase activity, forming carbon-sulfur bonds	2/623	41/18368	0.407392	0.767613	0.727845	65985/341392	2
GO:0048487	GO:0048487	beta-tubulin binding	2/623	41/18368	0.407392	0.767613	0.727845	2258/55201	2
GO:0001046	GO:0001046	core promoter sequence-specific DNA binding	2/623	42/18368	0.41927	0.767613	0.727845	1051/4609	2
GO:0008137	GO:0008137	NADH dehydrogenase (ubiquinone) activity	2/623	42/18368	0.41927	0.767613	0.727845	4713/374291	2
GO:0019205	GO:0019205	nucleobase-containing compound kinase activity	2/623	42/18368	0.41927	0.767613	0.727845	4832/10978	2
GO:0019894	GO:0019894	kinesin binding	2/623	42/18368	0.41927	0.767613	0.727845	7804/85300	2
GO:0051539	GO:0051539	4 iron, 4 sulfur cluster binding	2/623	42/18368	0.41927	0.767613	0.727845	374291/27247	2
GO:0004518	GO:0004518	nuclease activity	8/623	210/18368	0.419944	0.767613	0.727845	54913/56915/10248/55124/79605/54512/2021/6035	8
GO:0004198	GO:0004198	calcium-dependent cysteine-type endopeptidase activity	1/623	16/18368	0.424392	0.767613	0.727845	147968	1
GO:0004698	GO:0004698	calcium-dependent protein kinase C activity	1/623	16/18368	0.424392	0.767613	0.727845	5579	1
GO:0005159	GO:0005159	insulin-like growth factor receptor binding	1/623	16/18368	0.424392	0.767613	0.727845	8651	1
GO:0005283	GO:0005283	amino acid:sodium symporter activity	1/623	16/18368	0.424392	0.767613	0.727845	6529	1
GO:0005372	GO:0005372	water transmembrane transporter activity	1/623	16/18368	0.424392	0.767613	0.727845	83959	1
GO:0005523	GO:0005523	tropomyosin binding	1/623	16/18368	0.424392	0.767613	0.727845	29108	1
GO:0008191	GO:0008191	metalloendopeptidase inhibitor activity	1/623	16/18368	0.424392	0.767613	0.727845	7078	1
GO:0010181	GO:0010181	FMN binding	1/623	16/18368	0.424392	0.767613	0.727845	4842	1
GO:0015172	GO:0015172	acidic amino acid transmembrane transporter activity	1/623	16/18368	0.424392	0.767613	0.727845	8604	1
GO:0015556	GO:0015556	C4-dicarboxylate transmembrane transporter activity	1/623	16/18368	0.424392	0.767613	0.727845	8604	1
GO:0015923	GO:0015923	mannosidase activity	1/623	16/18368	0.424392	0.767613	0.727845	57134	1
GO:0016004	GO:0016004	phospholipase activator activity	1/623	16/18368	0.424392	0.767613	0.727845	3932	1
GO:0016307	GO:0016307	phosphatidylinositol phosphate kinase activity	1/623	16/18368	0.424392	0.767613	0.727845	138429	1
GO:0016641	GO:0016641	oxidoreductase activity, acting on the CH-NH2 group of donors, oxygen as acceptor	1/623	16/18368	0.424392	0.767613	0.727845	4128	1
GO:0016894	GO:0016894	endonuclease activity, active with either ribo- or deoxyribonucleic acids and producing 3'-phosphomonoesters	1/623	16/18368	0.424392	0.767613	0.727845	6035	1
GO:0019841	GO:0019841	retinol binding	1/623	16/18368	0.424392	0.767613	0.727845	1381	1
GO:0022821	GO:0022821	potassium ion antiporter activity	1/623	16/18368	0.424392	0.767613	0.727845	285195	1
GO:0032183	GO:0032183	SUMO binding	1/623	16/18368	0.424392	0.767613	0.727845	55084	1
GO:0035173	GO:0035173	histone kinase activity	1/623	16/18368	0.424392	0.767613	0.727845	5579	1
GO:0035497	GO:0035497	cAMP response element binding	1/623	16/18368	0.424392	0.767613	0.727845	3725	1
GO:0036122	GO:0036122	BMP binding	1/623	16/18368	0.424392	0.767613	0.727845	4681	1
GO:0046935	GO:0046935	1-phosphatidylinositol-3-kinase regulator activity	1/623	16/18368	0.424392	0.767613	0.727845	8651	1
GO:0047498	GO:0047498	calcium-dependent phospholipase A2 activity	1/623	16/18368	0.424392	0.767613	0.727845	50487	1
GO:0070402	GO:0070402	NADPH binding	1/623	16/18368	0.424392	0.767613	0.727845	9540	1
GO:0070403	GO:0070403	NAD+ binding	1/623	16/18368	0.424392	0.767613	0.727845	3248	1
GO:0070492	GO:0070492	oligosaccharide binding	1/623	16/18368	0.424392	0.767613	0.727845	3956	1
GO:0003779	GO:0003779	actin binding	16/623	441/18368	0.42739	0.767613	0.727845	221692/79805/55201/1264/6640/10788/2275/2039/64780/83715/85462/119/89/79083/51225/199	16
GO:0015079	GO:0015079	potassium ion transmembrane transporter activity	6/623	155/18368	0.430011	0.767613	0.727845	3749/3768/3755/3754/27133/285195	6
GO:0016790	GO:0016790	thiolester hydrolase activity	2/623	43/18368	0.431027	0.767613	0.727845	215/145447	2
GO:0030544	GO:0030544	Hsp70 protein binding	2/623	43/18368	0.431027	0.767613	0.727845	10273/2246	2
GO:0050136	GO:0050136	NADH dehydrogenase (quinone) activity	2/623	43/18368	0.431027	0.767613	0.727845	4713/374291	2
GO:0042826	GO:0042826	histone deacetylase binding	5/623	127/18368	0.432222	0.767613	0.727845	8625/80764/1051/2737/3280	5
GO:0031491	GO:0031491	nucleosome binding	3/623	71/18368	0.434443	0.767613	0.727845	80764/8971/3006	3
GO:0046982	GO:0046982	protein heterodimerization activity	12/623	328/18368	0.435997	0.767613	0.727845	215/10300/1051/57451/152/5155/119/347733/4861/64137/624/6860	12
GO:0008514	GO:0008514	organic anion transmembrane transporter activity	7/623	185/18368	0.438687	0.767613	0.727845	83959/11182/387700/8604/113278/6529/153201	7
GO:0004712	GO:0004712	protein serine/threonine/tyrosine kinase activity	2/623	44/18368	0.442655	0.767613	0.727845	5606/646643	2
GO:0051879	GO:0051879	Hsp90 protein binding	2/623	44/18368	0.442655	0.767613	0.727845	10273/3791	2
GO:0000049	GO:0000049	tRNA binding	3/623	72/18368	0.443428	0.767613	0.727845	80324/60678/92675	3
GO:0004697	GO:0004697	protein kinase C activity	1/623	17/18368	0.443933	0.767613	0.727845	5579	1
GO:0005324	GO:0005324	long-chain fatty acid transporter activity	1/623	17/18368	0.443933	0.767613	0.727845	215	1
GO:0008392	GO:0008392	arachidonic acid epoxygenase activity	1/623	17/18368	0.443933	0.767613	0.727845	29785	1
GO:0008484	GO:0008484	sulfuric ester hydrolase activity	1/623	17/18368	0.443933	0.767613	0.727845	55959	1
GO:0030169	GO:0030169	low-density lipoprotein particle binding	1/623	17/18368	0.443933	0.767613	0.727845	3949	1
GO:0031420	GO:0031420	alkali metal ion binding	1/623	17/18368	0.443933	0.767613	0.727845	10568	1
GO:0034185	GO:0034185	apolipoprotein binding	1/623	17/18368	0.443933	0.767613	0.727845	7804	1
GO:0046933	GO:0046933	proton-transporting ATP synthase activity, rotational mechanism	1/623	17/18368	0.443933	0.767613	0.727845	513	1
GO:0046965	GO:0046965	retinoid X receptor binding	1/623	17/18368	0.443933	0.767613	0.727845	5916	1
GO:0050780	GO:0050780	dopamine receptor binding	1/623	17/18368	0.443933	0.767613	0.727845	84152	1
GO:0052745	GO:0052745	inositol phosphate phosphatase activity	1/623	17/18368	0.443933	0.767613	0.727845	27124	1
GO:0070628	GO:0070628	proteasome binding	1/623	17/18368	0.443933	0.767613	0.727845	11047	1
GO:0070063	GO:0070063	RNA polymerase binding	3/623	73/18368	0.452356	0.769009	0.729169	84337/6881/256536	3
GO:0003954	GO:0003954	NADH dehydrogenase activity	2/623	45/18368	0.45415	0.769009	0.729169	4713/374291	2
GO:0003955	GO:0003955	NAD(P)H dehydrogenase (quinone) activity	2/623	45/18368	0.45415	0.769009	0.729169	4713/374291	2
GO:0004715	GO:0004715	non-membrane spanning protein tyrosine kinase activity	2/623	45/18368	0.45415	0.769009	0.729169	4145/3932	2
GO:0008188	GO:0008188	neuropeptide receptor activity	2/623	45/18368	0.45415	0.769009	0.729169	6751/51083	2
GO:0016893	GO:0016893	endonuclease activity, active with either ribo- or deoxyribonucleic acids and producing 5'-phosphomonoesters	2/623	45/18368	0.45415	0.769009	0.729169	54913/10248	2
GO:0004725	GO:0004725	protein tyrosine phosphatase activity	4/623	102/18368	0.456603	0.769009	0.729169	1850/283871/54935/114971	4
GO:0016791	GO:0016791	phosphatase activity	10/623	275/18368	0.456667	0.769009	0.729169	27124/147699/1850/57026/283871/54935/114971/54/162466/3932	10
GO:0005254	GO:0005254	chloride channel activity	3/623	74/18368	0.461225	0.769009	0.729169	2558/2566/8001	3
GO:0000295	GO:0000295	adenine nucleotide transmembrane transporter activity	1/623	18/18368	0.462811	0.769009	0.729169	215	1
GO:0004550	GO:0004550	nucleoside diphosphate kinase activity	1/623	18/18368	0.462811	0.769009	0.729169	4832	1
GO:0005346	GO:0005346	purine ribonucleotide transmembrane transporter activity	1/623	18/18368	0.462811	0.769009	0.729169	215	1
GO:0008301	GO:0008301	DNA binding, bending	1/623	18/18368	0.462811	0.769009	0.729169	2299	1
GO:0016755	GO:0016755	aminoacyltransferase activity	1/623	18/18368	0.462811	0.769009	0.729169	2162	1
GO:0033549	GO:0033549	MAP kinase phosphatase activity	1/623	18/18368	0.462811	0.769009	0.729169	1850	1
GO:0047834	GO:0047834	D-threo-aldose 1-dehydrogenase activity	1/623	18/18368	0.462811	0.769009	0.729169	246181	1
GO:0060229	GO:0060229	lipase activator activity	1/623	18/18368	0.462811	0.769009	0.729169	3932	1
GO:1904047	GO:1904047	S-adenosyl-L-methionine binding	1/623	18/18368	0.462811	0.769009	0.729169	115939	1
GO:0031490	GO:0031490	chromatin DNA binding	4/623	103/18368	0.464088	0.769461	0.729598	8971/63978/3006/7404	4
GO:0019003	GO:0019003	GDP binding	3/623	75/18368	0.470031	0.777632	0.737345	402/388/6237	3
GO:0004620	GO:0004620	phospholipase activity	4/623	104/18368	0.471536	0.77844	0.738112	50487/27293/145447/624	4
GO:0046943	GO:0046943	carboxylic acid transmembrane transporter activity	6/623	163/18368	0.477913	0.782343	0.741812	8273/387700/9121/8604/6529/153201	6
GO:0000339	GO:0000339	RNA cap binding	1/623	19/18368	0.481049	0.782343	0.741812	317649	1
GO:0003746	GO:0003746	translation elongation factor activity	1/623	19/18368	0.481049	0.782343	0.741812	60678	1
GO:0004675	GO:0004675	transmembrane receptor protein serine/threonine kinase activity	1/623	19/18368	0.481049	0.782343	0.741812	8425	1
GO:0005326	GO:0005326	neurotransmitter transmembrane transporter activity	1/623	19/18368	0.481049	0.782343	0.741812	6580	1
GO:0016646	GO:0016646	oxidoreductase activity, acting on the CH-NH group of donors, NAD or NADP as acceptor	1/623	19/18368	0.481049	0.782343	0.741812	65263	1
GO:0016918	GO:0016918	retinal binding	1/623	19/18368	0.481049	0.782343	0.741812	1381	1
GO:0005342	GO:0005342	organic acid transmembrane transporter activity	6/623	164/18368	0.483825	0.78519	0.744512	8273/387700/9121/8604/6529/153201	6
GO:0005085	GO:0005085	guanyl-nucleotide exchange factor activity	8/623	223/18368	0.48656	0.786052	0.745329	25894/8412/55160/29984/5924/10044/7409/10235	8
GO:0070888	GO:0070888	E-box binding	2/623	48/18368	0.487798	0.786052	0.745329	3280/4609	2
GO:0120013	GO:0120013	lipid transfer activity	2/623	48/18368	0.487798	0.786052	0.745329	706/114879	2
GO:0051087	GO:0051087	chaperone binding	4/623	107/18368	0.49364	0.786052	0.745329	10273/23753/6903/3280	4
GO:0000979	GO:0000979	RNA polymerase II core promoter sequence-specific DNA binding	1/623	20/18368	0.498669	0.786052	0.745329	1051	1
GO:0003756	GO:0003756	protein disulfide isomerase activity	1/623	20/18368	0.498669	0.786052	0.745329	81567	1
GO:0016018	GO:0016018	cyclosporin A binding	1/623	20/18368	0.498669	0.786052	0.745329	10105	1
GO:0016408	GO:0016408	C-acyltransferase activity	1/623	20/18368	0.498669	0.786052	0.745329	341392	1
GO:0016500	GO:0016500	protein-hormone receptor activity	1/623	20/18368	0.498669	0.786052	0.745329	7253	1
GO:0016638	GO:0016638	oxidoreductase activity, acting on the CH-NH2 group of donors	1/623	20/18368	0.498669	0.786052	0.745329	4128	1
GO:0016864	GO:0016864	intramolecular oxidoreductase activity, transposing S-S bonds	1/623	20/18368	0.498669	0.786052	0.745329	81567	1
GO:0035014	GO:0035014	phosphatidylinositol 3-kinase regulator activity	1/623	20/18368	0.498669	0.786052	0.745329	8651	1
GO:0097001	GO:0097001	ceramide binding	1/623	20/18368	0.498669	0.786052	0.745329	65078	1
GO:0032813	GO:0032813	tumor necrosis factor receptor superfamily binding	2/623	49/18368	0.498723	0.786052	0.745329	10572/8772	2
GO:0046332	GO:0046332	SMAD binding	3/623	79/18368	0.504576	0.790039	0.749109	56937/10273/3725	3
GO:0015485	GO:0015485	cholesterol binding	2/623	50/18368	0.509497	0.790039	0.749109	706/114879	2
GO:0140359	GO:0140359	ABC-type transporter activity	2/623	50/18368	0.509497	0.790039	0.749109	215/64137	2
GO:0008047	GO:0008047	enzyme activator activity	4/623	110/18368	0.515347	0.790039	0.749109	5155/10893/4056/3932	4
GO:0001614	GO:0001614	purinergic nucleotide receptor activity	1/623	21/18368	0.515691	0.790039	0.749109	5724	1
GO:0005123	GO:0005123	death receptor binding	1/623	21/18368	0.515691	0.790039	0.749109	8772	1
GO:0008391	GO:0008391	arachidonic acid monooxygenase activity	1/623	21/18368	0.515691	0.790039	0.749109	29785	1
GO:0015125	GO:0015125	bile acid transmembrane transporter activity	1/623	21/18368	0.515691	0.790039	0.749109	8273	1
GO:0015216	GO:0015216	purine nucleotide transmembrane transporter activity	1/623	21/18368	0.515691	0.790039	0.749109	215	1
GO:0015662	GO:0015662	P-type ion transporter activity	1/623	21/18368	0.515691	0.790039	0.749109	489	1
GO:0016502	GO:0016502	nucleotide receptor activity	1/623	21/18368	0.515691	0.790039	0.749109	5724	1
GO:0070577	GO:0070577	lysine-acetylated histone binding	1/623	21/18368	0.515691	0.790039	0.749109	80764	1
GO:0140033	GO:0140033	acetylation-dependent protein binding	1/623	21/18368	0.515691	0.790039	0.749109	80764	1
GO:0140358	GO:0140358	P-type transmembrane transporter activity	1/623	21/18368	0.515691	0.790039	0.749109	489	1
GO:0045182	GO:0045182	translation regulator activity	5/623	140/18368	0.517206	0.790778	0.74981	6134/60678/326/23034/317649	5
GO:0004601	GO:0004601	peroxidase activity	2/623	51/18368	0.520118	0.791489	0.750484	2876/4056	2
GO:0008227	GO:0008227	G protein-coupled amine receptor activity	2/623	51/18368	0.520118	0.791489	0.750484	152/3352	2
GO:0004879	GO:0004879	nuclear receptor activity	2/623	52/18368	0.530585	0.791489	0.750484	5916/6720	2
GO:0098531	GO:0098531	ligand-activated transcription factor activity	2/623	52/18368	0.530585	0.791489	0.750484	5916/6720	2
GO:0005355	GO:0005355	glucose transmembrane transporter activity	1/623	22/18368	0.532137	0.791489	0.750484	11182	1
GO:0009975	GO:0009975	cyclase activity	1/623	22/18368	0.532137	0.791489	0.750484	4881	1
GO:0015106	GO:0015106	bicarbonate transmembrane transporter activity	1/623	22/18368	0.532137	0.791489	0.750484	83959	1
GO:0015149	GO:0015149	hexose transmembrane transporter activity	1/623	22/18368	0.532137	0.791489	0.750484	11182	1
GO:0015645	GO:0015645	fatty acid ligase activity	1/623	22/18368	0.532137	0.791489	0.750484	341392	1
GO:0016881	GO:0016881	acid-amino acid ligase activity	1/623	22/18368	0.532137	0.791489	0.750484	91978	1
GO:0017075	GO:0017075	syntaxin-1 binding	1/623	22/18368	0.532137	0.791489	0.750484	6860	1
GO:0043027	GO:0043027	cysteine-type endopeptidase inhibitor activity involved in apoptotic process	1/623	22/18368	0.532137	0.791489	0.750484	5272	1
GO:0072349	GO:0072349	modified amino acid transmembrane transporter activity	1/623	22/18368	0.532137	0.791489	0.750484	387700	1
GO:0120020	GO:0120020	cholesterol transfer activity	1/623	22/18368	0.532137	0.791489	0.750484	706	1
GO:0050661	GO:0050661	NADP binding	2/623	53/18368	0.540895	0.796207	0.754958	9540/4842	2
GO:0015171	GO:0015171	amino acid transmembrane transporter activity	3/623	84/18368	0.546057	0.796207	0.754958	8604/6529/153201	3
GO:0005212	GO:0005212	structural constituent of eye lens	1/623	23/18368	0.548025	0.796207	0.754958	7431	1
GO:0008143	GO:0008143	poly(A) binding	1/623	23/18368	0.548025	0.796207	0.754958	11030	1
GO:0009931	GO:0009931	calcium-dependent protein serine/threonine kinase activity	1/623	23/18368	0.548025	0.796207	0.754958	5579	1
GO:0015299	GO:0015299	solute:proton antiporter activity	1/623	23/18368	0.548025	0.796207	0.754958	285195	1
GO:0016702	GO:0016702	oxidoreductase activity, acting on single donors with incorporation of molecular oxygen, incorporation of two atoms of oxygen	1/623	23/18368	0.548025	0.796207	0.754958	84842	1
GO:0016849	GO:0016849	phosphorus-oxygen lyase activity	1/623	23/18368	0.548025	0.796207	0.754958	4881	1
GO:0017134	GO:0017134	fibroblast growth factor binding	1/623	23/18368	0.548025	0.796207	0.754958	143282	1
GO:0030552	GO:0030552	cAMP binding	1/623	23/18368	0.548025	0.796207	0.754958	1262	1
GO:0047617	GO:0047617	acyl-CoA hydrolase activity	1/623	23/18368	0.548025	0.796207	0.754958	215	1
GO:0120015	GO:0120015	sterol transfer activity	1/623	23/18368	0.548025	0.796207	0.754958	706	1
GO:0140098	GO:0140098	catalytic activity, acting on RNA	13/623	386/18368	0.55031	0.796207	0.754958	57470/54913/80324/56915/92675/221120/55794/10248/391356/55124/54512/2021/6035	13
GO:0005544	GO:0005544	calcium-dependent phospholipid binding	2/623	54/18368	0.551047	0.796207	0.754958	8291/6860	2
GO:0008408	GO:0008408	3'-5' exonuclease activity	2/623	54/18368	0.551047	0.796207	0.754958	56915/54512	2
GO:0008013	GO:0008013	beta-catenin binding	3/623	85/18368	0.554107	0.796207	0.754958	168002/2737/64321	3
GO:0050660	GO:0050660	flavin adenine dinucleotide binding	3/623	85/18368	0.554107	0.796207	0.754958	64780/4842/4128	3
GO:0052689	GO:0052689	carboxylic ester hydrolase activity	5/623	147/18368	0.560712	0.796207	0.754958	92675/50487/391356/145447/43	5
GO:0016684	GO:0016684	oxidoreductase activity, acting on peroxide as acceptor	2/623	55/18368	0.56104	0.796207	0.754958	2876/4056	2
GO:0016209	GO:0016209	antioxidant activity	3/623	86/18368	0.562071	0.796207	0.754958	127281/2876/4056	3
GO:0004622	GO:0004622	lysophospholipase activity	1/623	24/18368	0.563374	0.796207	0.754958	145447	1
GO:0015145	GO:0015145	monosaccharide transmembrane transporter activity	1/623	24/18368	0.563374	0.796207	0.754958	11182	1
GO:0016701	GO:0016701	oxidoreductase activity, acting on single donors with incorporation of molecular oxygen	1/623	24/18368	0.563374	0.796207	0.754958	84842	1
GO:0043274	GO:0043274	phospholipase binding	1/623	24/18368	0.563374	0.796207	0.754958	3932	1
GO:0043495	GO:0043495	protein-membrane adaptor activity	1/623	24/18368	0.563374	0.796207	0.754958	5913	1
GO:0050431	GO:0050431	transforming growth factor beta binding	1/623	24/18368	0.563374	0.796207	0.754958	8425	1
GO:0070840	GO:0070840	dynein complex binding	1/623	24/18368	0.563374	0.796207	0.754958	10300	1
GO:0001228	GO:0001228	DNA-binding transcription activator activity, RNA polymerase II-specific	15/623	450/18368	0.564786	0.796733	0.755457	8625/1051/56917/6720/3725/27287/3727/64321/83881/2116/1052/2299/4609/64641/6657	15
GO:0005253	GO:0005253	anion channel activity	3/623	87/18368	0.569949	0.800894	0.759402	2558/2566/8001	3
GO:0030374	GO:0030374	nuclear receptor coactivator activity	2/623	56/18368	0.570872	0.800894	0.759402	2247/5579	2
GO:0051287	GO:0051287	NAD binding	2/623	56/18368	0.570872	0.800894	0.759402	216/3248	2
GO:0005242	GO:0005242	inward rectifier potassium channel activity	1/623	25/18368	0.578202	0.806745	0.76495	3768	1
GO:0016289	GO:0016289	CoA hydrolase activity	1/623	25/18368	0.578202	0.806745	0.76495	215	1
GO:0035925	GO:0035925	mRNA 3'-UTR AU-rich region binding	1/623	25/18368	0.578202	0.806745	0.76495	54512	1
GO:0015297	GO:0015297	antiporter activity	3/623	89/18368	0.585439	0.810494	0.768505	83959/6543/285195	3
GO:0043178	GO:0043178	alcohol binding	3/623	89/18368	0.585439	0.810494	0.768505	706/1381/114879	3
GO:0001216	GO:0001216	DNA-binding transcription activator activity	15/623	456/18368	0.585606	0.810494	0.768505	8625/1051/56917/6720/3725/27287/3727/64321/83881/2116/1052/2299/4609/64641/6657	15
GO:0042578	GO:0042578	phosphoric ester hydrolase activity	12/623	366/18368	0.589071	0.810494	0.768505	27124/147699/27293/1850/57026/283871/54935/114971/54/624/162466/3932	12
GO:0030695	GO:0030695	GTPase regulator activity	16/623	488/18368	0.591451	0.810494	0.768505	25894/8412/10788/55160/9882/55357/29984/3725/7070/5924/343578/9353/10044/216/7409/10235	16
GO:0060589	GO:0060589	nucleoside-triphosphatase regulator activity	16/623	488/18368	0.591451	0.810494	0.768505	25894/8412/10788/55160/9882/55357/29984/3725/7070/5924/343578/9353/10044/216/7409/10235	16
GO:0004435	GO:0004435	phosphatidylinositol phospholipase C activity	1/623	26/18368	0.592528	0.810494	0.768505	624	1
GO:0030371	GO:0030371	translation repressor activity	1/623	26/18368	0.592528	0.810494	0.768505	23034	1
GO:0038187	GO:0038187	pattern recognition receptor activity	1/623	26/18368	0.592528	0.810494	0.768505	5724	1
GO:0042923	GO:0042923	neuropeptide binding	1/623	26/18368	0.592528	0.810494	0.768505	6751	1
GO:0042974	GO:0042974	retinoic acid receptor binding	1/623	26/18368	0.592528	0.810494	0.768505	5916	1
GO:0016796	GO:0016796	exonuclease activity, active with either ribo- or deoxyribonucleic acids and producing 5'-phosphomonoesters	2/623	59/18368	0.599404	0.814874	0.772658	56915/54512	2
GO:0005319	GO:0005319	lipid transporter activity	5/623	154/18368	0.602167	0.814874	0.772658	8273/215/64137/706/114879	5
GO:0005096	GO:0005096	GTPase activator activity	15/623	462/18368	0.606011	0.814874	0.772658	25894/8412/10788/55160/9882/55357/29984/3725/7070/5924/343578/10044/216/7409/10235	15
GO:0004709	GO:0004709	MAP kinase kinase kinase activity	1/623	27/18368	0.606368	0.814874	0.772658	4217	1
GO:0008139	GO:0008139	nuclear localization sequence binding	1/623	27/18368	0.606368	0.814874	0.772658	23742	1
GO:0015215	GO:0015215	nucleotide transmembrane transporter activity	1/623	27/18368	0.606368	0.814874	0.772658	215	1
GO:0035255	GO:0035255	ionotropic glutamate receptor binding	1/623	27/18368	0.606368	0.814874	0.772658	5913	1
GO:0045499	GO:0045499	chemorepellent activity	1/623	27/18368	0.606368	0.814874	0.772658	2045	1
GO:0048027	GO:0048027	mRNA 5'-UTR binding	1/623	27/18368	0.606368	0.814874	0.772658	6154	1
GO:0051119	GO:0051119	sugar transmembrane transporter activity	1/623	27/18368	0.606368	0.814874	0.772658	11182	1
GO:0032934	GO:0032934	sterol binding	2/623	60/18368	0.608592	0.81643	0.774133	706/114879	2
GO:0015179	GO:0015179	L-amino acid transmembrane transporter activity	2/623	61/18368	0.617619	0.824167	0.781469	8604/153201	2
GO:0001968	GO:0001968	fibronectin binding	1/623	28/18368	0.619739	0.824167	0.781469	6423	1
GO:0004629	GO:0004629	phospholipase C activity	1/623	28/18368	0.619739	0.824167	0.781469	624	1
GO:0017056	GO:0017056	structural constituent of nuclear pore	1/623	28/18368	0.619739	0.824167	0.781469	23742	1
GO:0050681	GO:0050681	androgen receptor binding	1/623	28/18368	0.619739	0.824167	0.781469	5579	1
GO:0004033	GO:0004033	aldo-keto reductase (NADP) activity	1/623	29/18368	0.632656	0.827693	0.784812	246181	1
GO:0004181	GO:0004181	metallocarboxypeptidase activity	1/623	29/18368	0.632656	0.827693	0.784812	79805	1
GO:0015301	GO:0015301	anion:anion antiporter activity	1/623	29/18368	0.632656	0.827693	0.784812	83959	1
GO:0016628	GO:0016628	oxidoreductase activity, acting on the CH-CH group of donors, NAD or NADP as acceptor	1/623	29/18368	0.632656	0.827693	0.784812	29785	1
GO:0016645	GO:0016645	oxidoreductase activity, acting on the CH-NH group of donors	1/623	29/18368	0.632656	0.827693	0.784812	65263	1
GO:0046625	GO:0046625	sphingolipid binding	1/623	29/18368	0.632656	0.827693	0.784812	65078	1
GO:0051059	GO:0051059	NF-kappaB binding	1/623	29/18368	0.632656	0.827693	0.784812	64320	1
GO:0070273	GO:0070273	phosphatidylinositol-4-phosphate binding	1/623	29/18368	0.632656	0.827693	0.784812	114879	1
GO:0070717	GO:0070717	poly-purine tract binding	1/623	29/18368	0.632656	0.827693	0.784812	11030	1
GO:0044389	GO:0044389	ubiquitin-like protein ligase binding	10/623	316/18368	0.633196	0.827693	0.784812	65018/7384/1051/10628/10273/84557/9246/3725/8325/5460	10
GO:0016298	GO:0016298	lipase activity	4/623	129/18368	0.641261	0.833345	0.790172	50487/27293/145447/624	4
GO:0031072	GO:0031072	heat shock protein binding	4/623	129/18368	0.641261	0.833345	0.790172	10273/57026/3791/2246	4
GO:0004896	GO:0004896	cytokine receptor activity	3/623	97/18368	0.643734	0.833345	0.790172	5618/23765/84818	3
GO:0016836	GO:0016836	hydro-lyase activity	2/623	64/18368	0.643737	0.833345	0.790172	29785/79746	2
GO:0005184	GO:0005184	neuropeptide hormone activity	1/623	30/18368	0.645136	0.833345	0.790172	51083	1
GO:0005310	GO:0005310	dicarboxylic acid transmembrane transporter activity	1/623	30/18368	0.645136	0.833345	0.790172	8604	1
GO:0016417	GO:0016417	S-acyltransferase activity	1/623	30/18368	0.645136	0.833345	0.790172	27349	1
GO:0004867	GO:0004867	serine-type endopeptidase inhibitor activity	3/623	98/18368	0.6506	0.838567	0.795123	144568/5272/1293	3
GO:0030145	GO:0030145	manganese ion binding	2/623	65/18368	0.652124	0.838567	0.795123	147699/146664	2
GO:0017171	GO:0017171	serine hydrolase activity	6/623	195/18368	0.652462	0.838567	0.795123	5125/3816/2161/5654/4327/43	6
GO:0008157	GO:0008157	protein phosphatase 1 binding	1/623	31/18368	0.657191	0.839169	0.795694	221692	1
GO:0042910	GO:0042910	xenobiotic transmembrane transporter activity	1/623	31/18368	0.657191	0.839169	0.795694	6580	1
GO:0043015	GO:0043015	gamma-tubulin binding	1/623	31/18368	0.657191	0.839169	0.795694	9638	1
GO:0019902	GO:0019902	phosphatase binding	6/623	196/18368	0.657312	0.839169	0.795694	55125/6455/221692/4217/221908/3932	6
GO:0016874	GO:0016874	ligase activity	5/623	165/18368	0.662575	0.84448	0.80073	57470/65985/341392/513/91978	5
GO:0005496	GO:0005496	steroid binding	3/623	100/18368	0.664045	0.844948	0.801174	706/793/114879	3
GO:0001222	GO:0001222	transcription corepressor binding	1/623	32/18368	0.668838	0.846827	0.802955	80764	1
GO:0015605	GO:0015605	organophosphate ester transmembrane transporter activity	1/623	32/18368	0.668838	0.846827	0.802955	215	1
GO:0031624	GO:0031624	ubiquitin conjugating enzyme binding	1/623	32/18368	0.668838	0.846827	0.802955	6478	1
GO:0008080	GO:0008080	N-acetyltransferase activity	2/623	68/18368	0.676341	0.851283	0.807181	6881/162417	2
GO:0001530	GO:0001530	lipopolysaccharide binding	1/623	33/18368	0.68009	0.851283	0.807181	5724	1
GO:0004623	GO:0004623	phospholipase A2 activity	1/623	33/18368	0.68009	0.851283	0.807181	50487	1
GO:0008200	GO:0008200	ion channel inhibitor activity	1/623	33/18368	0.68009	0.851283	0.807181	55013	1
GO:0019956	GO:0019956	chemokine binding	1/623	33/18368	0.68009	0.851283	0.807181	2247	1
GO:0140323	GO:0140323	solute:anion antiporter activity	1/623	33/18368	0.68009	0.851283	0.807181	83959	1
GO:0106310	GO:0106310	protein serine kinase activity	11/623	360/18368	0.680506	0.851283	0.807181	415116/65018/57118/5606/646643/5598/4217/11040/5579/83694/9201	11
GO:0031625	GO:0031625	ubiquitin protein ligase binding	9/623	297/18368	0.681249	0.851283	0.807181	65018/7384/10628/10273/84557/9246/3725/8325/5460	9
GO:0004993	GO:0004993	G protein-coupled serotonin receptor activity	1/623	34/18368	0.69096	0.856433	0.812064	3352	1
GO:0016248	GO:0016248	channel inhibitor activity	1/623	34/18368	0.69096	0.856433	0.812064	55013	1
GO:0030291	GO:0030291	protein serine/threonine kinase inhibitor activity	1/623	34/18368	0.69096	0.856433	0.812064	84152	1
GO:0043548	GO:0043548	phosphatidylinositol 3-kinase binding	1/623	34/18368	0.69096	0.856433	0.812064	3932	1
GO:0099589	GO:0099589	serotonin receptor activity	1/623	34/18368	0.69096	0.856433	0.812064	3352	1
GO:0019887	GO:0019887	protein kinase regulator activity	6/623	204/18368	0.694579	0.859527	0.814998	2258/54757/54997/8651/84152/94032	6
GO:0019955	GO:0019955	cytokine binding	4/623	139/18368	0.698245	0.862421	0.817742	5618/4681/2247/8425	4
GO:0048029	GO:0048029	monosaccharide binding	2/623	71/18368	0.699169	0.862421	0.817742	54681/221120	2
GO:0042887	GO:0042887	amide transmembrane transporter activity	1/623	35/18368	0.701462	0.863858	0.819104	215	1
GO:0004175	GO:0004175	endopeptidase activity	13/623	430/18368	0.703307	0.86437	0.819589	29108/64386/147968/5125/3816/10893/11095/2161/5654/8510/170690/170689/4327	13
GO:0030246	GO:0030246	carbohydrate binding	8/623	271/18368	0.704134	0.86437	0.819589	54681/89792/3956/221120/6320/114780/161198/1463	8
GO:0008235	GO:0008235	metalloexopeptidase activity	2/623	72/18368	0.706476	0.865541	0.8207	79805/64180	2
GO:0004252	GO:0004252	serine-type endopeptidase activity	5/623	174/18368	0.707348	0.865541	0.8207	5125/3816/2161/5654/4327	5
GO:0000217	GO:0000217	DNA secondary structure binding	1/623	36/18368	0.711607	0.865738	0.820887	190	1
GO:0043394	GO:0043394	proteoglycan binding	1/623	36/18368	0.711607	0.865738	0.820887	9353	1
GO:0061631	GO:0061631	ubiquitin conjugating enzyme activity	1/623	36/18368	0.711607	0.865738	0.820887	9246	1
GO:0033293	GO:0033293	monocarboxylic acid binding	2/623	73/18368	0.713634	0.865738	0.820887	1592/1381	2
GO:0008194	GO:0008194	UDP-glycosyltransferase activity	4/623	143/18368	0.719135	0.865738	0.820887	93010/8705/146664/25834	4
GO:0042626	GO:0042626	ATPase-coupled transmembrane transporter activity	3/623	109/18368	0.719867	0.865738	0.820887	215/489/64137	3
GO:0017022	GO:0017022	myosin binding	2/623	74/18368	0.720646	0.865738	0.820887	29108/79083	2
GO:0019905	GO:0019905	syntaxin binding	2/623	74/18368	0.720646	0.865738	0.820887	148281/6860	2
GO:0005109	GO:0005109	frizzled binding	1/623	37/18368	0.721408	0.865738	0.820887	54361	1
GO:0071949	GO:0071949	FAD binding	1/623	37/18368	0.721408	0.865738	0.820887	64780	1
GO:0016798	GO:0016798	hydrolase activity, acting on glycosyl bonds	4/623	144/18368	0.724187	0.865738	0.820887	4350/27293/112937/57134	4
GO:0000149	GO:0000149	SNARE binding	3/623	110/18368	0.725601	0.865738	0.820887	283849/148281/6860	3
GO:0047485	GO:0047485	protein N-terminus binding	3/623	110/18368	0.725601	0.865738	0.820887	80764/7804/9638	3
GO:0003755	GO:0003755	peptidyl-prolyl cis-trans isomerase activity	1/623	38/18368	0.730876	0.865738	0.820887	10105	1
GO:0004520	GO:0004520	endodeoxyribonuclease activity	1/623	38/18368	0.730876	0.865738	0.820887	2021	1
GO:0008395	GO:0008395	steroid hydroxylase activity	1/623	38/18368	0.730876	0.865738	0.820887	29785	1
GO:0015175	GO:0015175	neutral amino acid transmembrane transporter activity	1/623	38/18368	0.730876	0.865738	0.820887	153201	1
GO:0016251	GO:0016251	RNA polymerase II general transcription initiation factor activity	1/623	38/18368	0.730876	0.865738	0.820887	6881	1
GO:0019213	GO:0019213	deacetylase activity	1/623	38/18368	0.730876	0.865738	0.820887	150223	1
GO:0044390	GO:0044390	ubiquitin-like protein conjugating enzyme binding	1/623	38/18368	0.730876	0.865738	0.820887	6478	1
GO:0032182	GO:0032182	ubiquitin-like protein binding	3/623	111/18368	0.731244	0.865738	0.820887	11047/9246/55084	3
GO:0004866	GO:0004866	endopeptidase inhibitor activity	5/623	180/18368	0.734796	0.866358	0.821475	144568/5973/7078/5272/1293	5
GO:0004402	GO:0004402	histone acetyltransferase activity	1/623	39/18368	0.740023	0.866358	0.821475	6881	1
GO:0005547	GO:0005547	phosphatidylinositol-3,4,5-trisphosphate binding	1/623	39/18368	0.740023	0.866358	0.821475	10788	1
GO:0016776	GO:0016776	phosphotransferase activity, phosphate group as acceptor	1/623	39/18368	0.740023	0.866358	0.821475	4832	1
GO:0019825	GO:0019825	oxygen binding	1/623	39/18368	0.740023	0.866358	0.821475	1592	1
GO:0050997	GO:0050997	quaternary ammonium group binding	1/623	39/18368	0.740023	0.866358	0.821475	55753	1
GO:0061650	GO:0061650	ubiquitin-like protein conjugating enzyme activity	1/623	39/18368	0.740023	0.866358	0.821475	9246	1
GO:0038024	GO:0038024	cargo receptor activity	2/623	77/18368	0.740815	0.866358	0.821475	3949/7804	2
GO:0030971	GO:0030971	receptor tyrosine kinase binding	2/623	78/18368	0.747257	0.869131	0.824104	10603/4902	2
GO:0003925	GO:0003925	G protein activity	1/623	40/18368	0.748859	0.869131	0.824104	5881	1
GO:0015144	GO:0015144	carbohydrate transmembrane transporter activity	1/623	40/18368	0.748859	0.869131	0.824104	11182	1
GO:0016712	GO:0016712	oxidoreductase activity, acting on paired donors, with incorporation or reduction of molecular oxygen, reduced flavin or flavoprotein as one donor, and incorporation of one atom of oxygen	1/623	40/18368	0.748859	0.869131	0.824104	29785	1
GO:0044183	GO:0044183	protein folding chaperone	1/623	40/18368	0.748859	0.869131	0.824104	10693	1
GO:0140677	GO:0140677	molecular function activator activity	4/623	150/18368	0.753086	0.869813	0.824751	5155/10893/4056/3932	4
GO:0016835	GO:0016835	carbon-oxygen lyase activity	2/623	79/18368	0.75356	0.869813	0.824751	29785/79746	2
GO:0004812	GO:0004812	aminoacyl-tRNA ligase activity	1/623	41/18368	0.757396	0.869813	0.824751	57470	1
GO:0016859	GO:0016859	cis-trans isomerase activity	1/623	41/18368	0.757396	0.869813	0.824751	10105	1
GO:0016875	GO:0016875	ligase activity, forming carbon-oxygen bonds	1/623	41/18368	0.757396	0.869813	0.824751	57470	1
GO:0030331	GO:0030331	estrogen receptor binding	1/623	41/18368	0.757396	0.869813	0.824751	6881	1
GO:0061733	GO:0061733	peptide-lysine-N-acetyltransferase activity	1/623	41/18368	0.757396	0.869813	0.824751	6881	1
GO:0004527	GO:0004527	exonuclease activity	2/623	80/18368	0.759728	0.871185	0.826051	56915/54512	2
GO:0030414	GO:0030414	peptidase inhibitor activity	5/623	187/18368	0.764394	0.875225	0.829882	144568/5973/7078/5272/1293	5
GO:0008307	GO:0008307	structural constituent of muscle	1/623	42/18368	0.765643	0.875347	0.829998	89	1
GO:0004180	GO:0004180	carboxypeptidase activity	1/623	43/18368	0.77361	0.883138	0.837385	79805	1
GO:0008236	GO:0008236	serine-type peptidase activity	5/623	191/18368	0.78015	0.889278	0.843207	5125/3816/2161/5654/4327	5
GO:0008135	GO:0008135	translation factor activity, RNA binding	2/623	84/18368	0.783077	0.891288	0.845113	60678/317649	2
GO:0005179	GO:0005179	hormone activity	3/623	122/18368	0.787405	0.893752	0.84745	268/51083/100506013	3
GO:0048156	GO:0048156	tau protein binding	1/623	45/18368	0.788742	0.893752	0.84745	10273	1
GO:0140223	GO:0140223	general transcription initiation factor activity	1/623	45/18368	0.788742	0.893752	0.84745	6881	1
GO:0140296	GO:0140296	general transcription initiation factor binding	1/623	46/18368	0.795925	0.90043	0.853782	80764	1
GO:0045296	GO:0045296	cadherin binding	9/623	332/18368	0.797416	0.90043	0.853782	6455/222256/55357/8971/1002/10893/1013/1009/3791	9
GO:0003727	GO:0003727	single-stranded RNA binding	2/623	87/18368	0.799259	0.90043	0.853782	80324/11030	2
GO:0016810	GO:0016810	hydrolase activity, acting on carbon-nitrogen (but not peptide) bonds	3/623	125/18368	0.800923	0.90043	0.853782	113179/64146/978	3
GO:0004842	GO:0004842	ubiquitin-protein transferase activity	12/623	433/18368	0.801294	0.90043	0.853782	10273/10739/9246/64320/6478/55743/26233/55658/115123/57574/7732/57159	12
GO:0019829	GO:0019829	ATPase-coupled cation transmembrane transporter activity	1/623	47/18368	0.802864	0.90043	0.853782	489	1
GO:0035254	GO:0035254	glutamate receptor binding	1/623	47/18368	0.802864	0.90043	0.853782	5913	1
GO:0019207	GO:0019207	kinase regulator activity	6/623	233/18368	0.806187	0.902835	0.856062	2258/54757/54997/8651/84152/94032	6
GO:0008081	GO:0008081	phosphoric diester hydrolase activity	2/623	89/18368	0.809445	0.903978	0.857146	27293/624	2
GO:0016879	GO:0016879	ligase activity, forming carbon-nitrogen bonds	1/623	48/18368	0.809568	0.903978	0.857146	91978	1
GO:0034212	GO:0034212	peptide N-acetyltransferase activity	1/623	49/18368	0.816044	0.90856	0.86149	6881	1
GO:0043539	GO:0043539	protein serine/threonine kinase activator activity	1/623	49/18368	0.816044	0.90856	0.86149	54757	1
GO:0016407	GO:0016407	acetyltransferase activity	2/623	91/18368	0.819167	0.90892	0.861832	6881/162417	2
GO:0000993	GO:0000993	RNA polymerase II complex binding	1/623	50/18368	0.8223	0.90892	0.861832	84337	1
GO:0005048	GO:0005048	signal sequence binding	1/623	50/18368	0.8223	0.90892	0.861832	23742	1
GO:0016799	GO:0016799	hydrolase activity, hydrolyzing N-glycosyl compounds	1/623	50/18368	0.8223	0.90892	0.861832	4350	1
GO:0030159	GO:0030159	signaling receptor complex adaptor activity	1/623	50/18368	0.8223	0.90892	0.861832	10603	1
GO:0043130	GO:0043130	ubiquitin binding	2/623	92/18368	0.82386	0.909333	0.862223	11047/9246	2
GO:0003743	GO:0003743	translation initiation factor activity	1/623	51/18368	0.828343	0.912966	0.865668	317649	1
GO:0004553	GO:0004553	hydrolase activity, hydrolyzing O-glycosyl compounds	2/623	94/18368	0.832919	0.915374	0.867951	112937/57134	2
GO:0016410	GO:0016410	N-acyltransferase activity	2/623	94/18368	0.832919	0.915374	0.867951	6881/162417	2
GO:1901682	GO:1901682	sulfur compound transmembrane transporter activity	1/623	52/18368	0.834182	0.915449	0.868022	215	1
GO:0042393	GO:0042393	histone binding	6/623	244/18368	0.839169	0.919005	0.871394	80764/326/4675/5579/912/85453	6
GO:0017069	GO:0017069	snRNA binding	1/623	53/18368	0.839822	0.919005	0.871394	84967	1
GO:0004674	GO:0004674	protein serine/threonine kinase activity	10/623	386/18368	0.847466	0.926047	0.878071	415116/65018/57118/8425/5592/5598/4217/11040/5579/79012	10
GO:0008168	GO:0008168	methyltransferase activity	5/623	214/18368	0.855387	0.931236	0.882991	85002/118881/63978/65990/1312	5
GO:0004869	GO:0004869	cysteine-type endopeptidase inhibitor activity	1/623	56/18368	0.855619	0.931236	0.882991	5272	1
GO:0019787	GO:0019787	ubiquitin-like protein transferase activity	12/623	458/18368	0.855861	0.931236	0.882991	10273/10739/9246/64320/6478/55743/26233/55658/115123/57574/7732/57159	12
GO:0004536	GO:0004536	deoxyribonuclease activity	1/623	57/18368	0.860531	0.931968	0.883685	2021	1
GO:0005548	GO:0005548	phospholipid transporter activity	1/623	57/18368	0.860531	0.931968	0.883685	114879	1
GO:0043175	GO:0043175	RNA polymerase core enzyme binding	1/623	57/18368	0.860531	0.931968	0.883685	84337	1
GO:0030295	GO:0030295	protein kinase activator activity	2/623	101/18368	0.861401	0.931968	0.883685	2258/54757	2
GO:0008238	GO:0008238	exopeptidase activity	2/623	103/18368	0.868682	0.935427	0.886966	79805/64180	2
GO:0016279	GO:0016279	protein-lysine N-methyltransferase activity	1/623	59/18368	0.86986	0.935427	0.886966	65990	1
GO:0098631	GO:0098631	cell adhesion mediator activity	1/623	59/18368	0.86986	0.935427	0.886966	11117	1
GO:0005543	GO:0005543	phospholipid binding	12/623	466/18368	0.870617	0.935427	0.886966	84557/10788/23541/8291/7070/182/5724/2846/2596/148281/6860/114879	12
GO:0140375	GO:0140375	immune receptor activity	3/623	144/18368	0.870704	0.935427	0.886966	5618/23765/84818	3
GO:0016278	GO:0016278	lysine N-methyltransferase activity	1/623	60/18368	0.874288	0.93665	0.888125	65990	1
GO:0016627	GO:0016627	oxidoreductase activity, acting on the CH-CH group of donors	1/623	60/18368	0.874288	0.93665	0.888125	29785	1
GO:1990782	GO:1990782	protein tyrosine kinase binding	2/623	105/18368	0.875611	0.936757	0.888226	10603/4902	2
GO:0005507	GO:0005507	copper ion binding	1/623	61/18368	0.878566	0.938111	0.88951	23627	1
GO:0019209	GO:0019209	kinase activator activity	2/623	107/18368	0.882202	0.938111	0.88951	2258/54757	2
GO:0003714	GO:0003714	transcription corepressor activity	4/623	187/18368	0.882386	0.938111	0.88951	190/862/6478/54361	4
GO:1990841	GO:1990841	promoter-specific chromatin binding	1/623	62/18368	0.882699	0.938111	0.88951	6881	1
GO:0016741	GO:0016741	transferase activity, transferring one-carbon groups	5/623	225/18368	0.883	0.938111	0.88951	85002/118881/63978/65990/1312	5
GO:0090079	GO:0090079	translation regulator activity, nucleic acid binding	2/623	108/18368	0.885374	0.939244	0.890584	60678/317649	2
GO:0008022	GO:0008022	protein C-terminus binding	4/623	189/18368	0.887296	0.939244	0.890584	774/6455/58526/3932	4
GO:0019903	GO:0019903	protein phosphatase binding	3/623	150/18368	0.887745	0.939244	0.890584	221692/4217/3932	3
GO:0140097	GO:0140097	catalytic activity, acting on DNA	5/623	229/18368	0.891861	0.942297	0.89348	55237/121642/4350/79605/2021	5
GO:0061630	GO:0061630	ubiquitin protein ligase activity	7/623	304/18368	0.894331	0.943606	0.89472	10273/64320/6478/55743/55658/7732/57159	7
GO:0008757	GO:0008757	S-adenosylmethionine-dependent methyltransferase activity	3/623	156/18368	0.90275	0.95113	0.901855	118881/65990/1312	3
GO:0003684	GO:0003684	damaged DNA binding	1/623	68/18368	0.904706	0.95113	0.901855	4350	1
GO:0016758	GO:0016758	hexosyltransferase activity	4/623	197/18368	0.905188	0.95113	0.901855	93010/8705/146664/25834	4
GO:0001098	GO:0001098	basal transcription machinery binding	1/623	70/18368	0.911084	0.953402	0.904009	84337	1
GO:0001099	GO:0001099	basal RNA polymerase II transcription machinery binding	1/623	70/18368	0.911084	0.953402	0.904009	84337	1
GO:0004857	GO:0004857	enzyme inhibitor activity	1/623	70/18368	0.911084	0.953402	0.904009	10628	1
GO:0016811	GO:0016811	hydrolase activity, acting on carbon-nitrogen (but not peptide) bonds, in linear amides	1/623	71/18368	0.914111	0.954019	0.904594	64146	1
GO:0061659	GO:0061659	ubiquitin-like protein ligase activity	7/623	316/18368	0.914644	0.954019	0.904594	10273/64320/6478/55743/55658/7732/57159	7
GO:0004197	GO:0004197	cysteine-type endopeptidase activity	2/623	119/18368	0.915409	0.954019	0.904594	29108/147968	2
GO:0035064	GO:0035064	methylated histone binding	1/623	73/18368	0.919861	0.956056	0.906526	80764	1
GO:0140034	GO:0140034	methylation-dependent protein binding	1/623	73/18368	0.919861	0.956056	0.906526	80764	1
GO:0003725	GO:0003725	double-stranded RNA binding	1/623	74/18368	0.92259	0.957593	0.907983	7431	1
GO:0016746	GO:0016746	acyltransferase activity	5/623	250/18368	0.929465	0.962311	0.912456	27349/341392/6881/162417/2162	5
GO:0003724	GO:0003724	RNA helicase activity	1/623	77/18368	0.930233	0.962311	0.912456	55794	1
GO:0001221	GO:0001221	transcription coregulator binding	1/623	78/18368	0.932609	0.962311	0.912456	80764	1
GO:0003823	GO:0003823	antigen binding	3/623	171/18368	0.932653	0.962311	0.912456	962/912/4239	3
GO:0140678	GO:0140678	molecular function inhibitor activity	2/623	128/18368	0.934316	0.962311	0.912456	10628/55013	2
GO:0008186	GO:0008186	ATP-dependent activity, acting on RNA	1/623	79/18368	0.934904	0.962311	0.912456	55794	1
GO:1901981	GO:1901981	phosphatidylinositol phosphate binding	3/623	173/18368	0.935929	0.962311	0.912456	10788/2596/114879	3
GO:0030674	GO:0030674	protein-macromolecule adaptor activity	6/623	296/18368	0.939045	0.963154	0.913256	122416/10603/10273/84727/79083/5913	6
GO:0035591	GO:0035591	signaling adaptor activity	1/623	81/18368	0.939264	0.963154	0.913256	10603	1
GO:0016779	GO:0016779	nucleotidyltransferase activity	2/623	132/18368	0.941367	0.96402	0.914077	23057/115572	2
GO:0003713	GO:0003713	transcription coactivator activity	5/623	262/18368	0.945279	0.964846	0.91486	6604/2247/11030/163732/5579	5
GO:0003712	GO:0003712	transcription coregulator activity	11/623	489/18368	0.945863	0.964846	0.91486	190/862/6604/2247/6478/2275/11030/163732/256536/54361/5579	11
GO:0016747	GO:0016747	acyltransferase activity, transferring groups other than amino-acyl groups	4/623	222/18368	0.945952	0.964846	0.91486	27349/341392/6881/162417	4
GO:0008276	GO:0008276	protein methyltransferase activity	1/623	88/18368	0.952351	0.970081	0.919824	65990	1
GO:0043021	GO:0043021	ribonucleoprotein complex binding	2/623	149/18368	0.964064	0.980487	0.929691	60678/55124	2
GO:0008170	GO:0008170	N-methyltransferase activity	1/623	97/18368	0.965127	0.980487	0.929691	65990	1
GO:0060090	GO:0060090	molecular adaptor activity	7/623	369/18368	0.969122	0.983241	0.932302	84262/122416/10603/10273/84727/79083/5913	7
GO:0051020	GO:0051020	GTPase binding	5/623	291/18368	0.971124	0.98397	0.932993	6455/10788/201294/64780/79083	5
GO:0140030	GO:0140030	modification-dependent protein binding	2/623	160/18368	0.97396	0.985539	0.934481	80764/7409	2
GO:0031267	GO:0031267	small GTPase binding	4/623	259/18368	0.977656	0.987974	0.93679	10788/201294/64780/79083	4
GO:0016757	GO:0016757	glycosyltransferase activity	4/623	270/18368	0.982989	0.990283	0.938979	93010/8705/146664/25834	4
GO:0035091	GO:0035091	phosphatidylinositol binding	4/623	271/18368	0.983409	0.990283	0.938979	10788/7070/2596/114879	4
GO:0016887	GO:0016887	ATP hydrolysis activity	4/623	272/18368	0.983819	0.990283	0.938979	215/55794/489/64137	4
GO:0051082	GO:0051082	unfolded protein binding	1/623	122/18368	0.985359	0.990532	0.939215	10693	1
GO:0008234	GO:0008234	cysteine-type peptidase activity	2/623	190/18368	0.98937	0.99326	0.941802	29108/147968	2
GO:0004386	GO:0004386	helicase activity	1/623	156/18368	0.995511	0.998117	0.946408	55794	1
GO:0003730	GO:0003730	mRNA 3'-UTR binding	1/623	201/18368	0.999065	1	0.948193	54512	1
GO:0004984	GO:0004984	olfactory receptor activity	1/623	430/18368	1	1	0.948193	23538	1

## Sheet: endoderm_DF2-KO_down_4FC
	ID	Description	GeneRatio	BgRatio	pvalue	p.adjust	qvalue	geneID	Count
GO:0005201	GO:0005201	extracellular matrix structural constituent	12/139	172/18368	7.36E-09	2.76E-06	2.39E-06	127435/2243/5549/1295/4588/10631/2331/255743/2335/1462/2201/1298	12
GO:0005539	GO:0005539	glycosaminoglycan binding	11/139	230/18368	1.43E-06	0.000268431	0.000232075	3026/338/151887/1842/5549/10631/129804/2335/50859/1462/149998	11
GO:0030021	GO:0030021	extracellular matrix structural constituent conferring compression resistance	4/139	22/18368	2.07E-05	0.00258311	0.00223325	127435/5549/2331/1462	4
GO:0008201	GO:0008201	heparin binding	8/139	166/18368	3.88E-05	0.00363727	0.00314464	338/151887/1842/5549/10631/129804/2335/149998	8
GO:0031994	GO:0031994	insulin-like growth factor I binding	3/139	13/18368	0.00011474	0.00789581	0.00682641	3486/3488/4036	3
GO:0001228	GO:0001228	DNA-binding transcription activator activity, RNA polymerase II-specific	12/139	450/18368	0.000162331	0.00789581	0.00682641	474/222546/5080/5307/9480/3670/7704/4212/2625/2034/6926/4286	12
GO:0005518	GO:0005518	collagen binding	5/139	69/18368	0.000175914	0.00789581	0.00682641	127435/1842/57211/2335/4015	5
GO:0001216	GO:0001216	DNA-binding transcription activator activity	12/139	456/18368	0.000183471	0.00789581	0.00682641	474/222546/5080/5307/9480/3670/7704/4212/2625/2034/6926/4286	12
GO:1901681	GO:1901681	sulfur compound binding	9/139	265/18368	0.000189499	0.00789581	0.00682641	338/151887/1842/5549/947/10631/129804/2335/149998	9
GO:0001227	GO:0001227	DNA-binding transcription repressor activity, RNA polymerase II-specific	9/139	310/18368	0.000596191	0.0217722	0.0188234	5080/7704/2625/127343/6926/5629/9096/4286/93986	9
GO:0001217	GO:0001217	DNA-binding transcription repressor activity	9/139	313/18368	0.00063865	0.0217722	0.0188234	5080/7704/2625/127343/6926/5629/9096/4286/93986	9
GO:0001968	GO:0001968	fibronectin binding	3/139	28/18368	0.00120953	0.0377977	0.0326785	151887/3486/3488	3
GO:0005520	GO:0005520	insulin-like growth factor binding	3/139	29/18368	0.00134166	0.0387017	0.03346	3486/3488/4036	3
GO:0005217	GO:0005217	intracellular ligand-gated ion channel activity	3/139	30/18368	0.00148252	0.0397105	0.0343321	348980/1080/8989	3
GO:0046873	GO:0046873	metal ion transmembrane transporter activity	10/139	430/18368	0.00162198	0.0405495	0.0350576	7224/9153/283375/6512/56479/54207/6532/348980/8671/8989	10
GO:0061134	GO:0061134	peptidase regulator activity	7/139	230/18368	0.00185886	0.0435671	0.0376665	5054/2335/50859/1469/7035/727/5345	7
GO:0015370	GO:0015370	solute:sodium symporter activity	4/139	73/18368	0.00228222	0.050343	0.0435246	9153/6512/6532/8671	4
GO:0004866	GO:0004866	endopeptidase inhibitor activity	6/139	180/18368	0.00249751	0.0520315	0.0449844	5054/50859/1469/7035/727/5345	6
GO:0030551	GO:0030551	cyclic nucleotide binding	3/139	37/18368	0.00272983	0.0538783	0.0465811	348980/5144/50940	3
GO:0030414	GO:0030414	peptidase inhibitor activity	6/139	187/18368	0.00301791	0.0565858	0.0489219	5054/50859/1469/7035/727/5345	6
GO:0061135	GO:0061135	endopeptidase regulator activity	6/139	194/18368	0.00361548	0.0645622	0.055818	5054/50859/1469/7035/727/5345	6
GO:0070700	GO:0070700	BMP receptor binding	2/139	13/18368	0.00419896	0.0715732	0.0618795	9518/653	2
GO:0015293	GO:0015293	symporter activity	5/139	144/18368	0.00479649	0.0761654	0.0658497	9153/6512/6532/151473/8671	5
GO:0071837	GO:0071837	HMG box domain binding	2/139	14/18368	0.00487459	0.0761654	0.0658497	5080/2625	2
GO:0004115	GO:0004115	3',5'-cyclic-AMP phosphodiesterase activity	2/139	15/18368	0.00559675	0.0777326	0.0672046	5144/50940	2
GO:0030548	GO:0030548	acetylcholine receptor regulator activity	2/139	15/18368	0.00559675	0.0777326	0.0672046	130576/130574	2
GO:0099602	GO:0099602	neurotransmitter receptor regulator activity	2/139	15/18368	0.00559675	0.0777326	0.0672046	130576/130574	2
GO:0015081	GO:0015081	sodium ion transmembrane transporter activity	5/139	152/18368	0.00601454	0.0805519	0.0696421	9153/6512/6532/348980/8671	5
GO:0061629	GO:0061629	RNA polymerase II-specific DNA-binding transcription factor binding	7/139	299/18368	0.00777183	0.100498	0.0868866	5307/3670/6926/6862/27063/5629/93986	7
GO:0015294	GO:0015294	solute:cation symporter activity	4/139	104/18368	0.00805706	0.100713	0.0870728	9153/6512/6532/8671	4
GO:0051087	GO:0051087	chaperone binding	4/139	107/18368	0.00888757	0.104722	0.0905385	1080/2335/4036/3106	4
GO:0005326	GO:0005326	neurotransmitter transmembrane transporter activity	2/139	19/18368	0.00893627	0.104722	0.0905385	9153/6532	2
GO:0015267	GO:0015267	channel activity	9/139	480/18368	0.0108746	0.118567	0.102508	1179/7224/56479/54207/348980/1080/2892/361/8989	9
GO:0022803	GO:0022803	passive transmembrane transporter activity	9/139	481/18368	0.0110125	0.118567	0.102508	1179/7224/56479/54207/348980/1080/2892/361/8989	9
GO:0015106	GO:0015106	bicarbonate transmembrane transporter activity	2/139	22/18368	0.0118945	0.118567	0.102508	1080/8671	2
GO:0017075	GO:0017075	syntaxin-1 binding	2/139	22/18368	0.0118945	0.118567	0.102508	120892/6532	2
GO:0120020	GO:0120020	cholesterol transfer activity	2/139	22/18368	0.0118945	0.118567	0.102508	338/335	2
GO:0004114	GO:0004114	3',5'-cyclic-nucleotide phosphodiesterase activity	2/139	23/18368	0.0129633	0.118567	0.102508	5144/50940	2
GO:0030552	GO:0030552	cAMP binding	2/139	23/18368	0.0129633	0.118567	0.102508	348980/5144	2
GO:0070412	GO:0070412	R-SMAD binding	2/139	23/18368	0.0129633	0.118567	0.102508	5080/27063	2
GO:0120015	GO:0120015	sterol transfer activity	2/139	23/18368	0.0129633	0.118567	0.102508	338/335	2
GO:0070696	GO:0070696	transmembrane receptor protein serine/threonine kinase binding	2/139	24/18368	0.0140723	0.125646	0.108628	9518/653	2
GO:0022836	GO:0022836	gated channel activity	7/139	340/18368	0.0149693	0.129724	0.112154	1179/56479/54207/348980/1080/2892/8989	7
GO:0004112	GO:0004112	cyclic-nucleotide phosphodiesterase activity	2/139	25/18368	0.0152209	0.129724	0.112154	5144/50940	2
GO:0004857	GO:0004857	enzyme inhibitor activity	3/139	70/18368	0.0160535	0.133765	0.115648	120892/10129/335	3
GO:0004806	GO:0004806	triglyceride lipase activity	2/139	26/18368	0.0164084	0.133765	0.115648	51365/149998	2
GO:0005216	GO:0005216	ion channel activity	8/139	432/18368	0.0171099	0.136515	0.118025	1179/7224/56479/54207/348980/1080/2892/8989	8
GO:0070325	GO:0070325	lipoprotein particle receptor binding	2/139	28/18368	0.0188977	0.147638	0.127642	338/335	2
GO:0033612	GO:0033612	receptor serine/threonine kinase binding	2/139	29/18368	0.0201981	0.154578	0.133642	9518/653	2
GO:0038024	GO:0038024	cargo receptor activity	3/139	77/18368	0.020652	0.15489	0.133912	4036/5168/9332	3
GO:0046332	GO:0046332	SMAD binding	3/139	79/18368	0.022085	0.162389	0.140396	5080/27063/4093	3
GO:0015276	GO:0015276	ligand-gated ion channel activity	4/139	143/18368	0.0233948	0.165529	0.14311	348980/1080/2892/8989	4
GO:0022834	GO:0022834	ligand-gated channel activity	4/139	143/18368	0.0233948	0.165529	0.14311	348980/1080/2892/8989	4
GO:0015103	GO:0015103	inorganic anion transmembrane transporter activity	4/139	152/18368	0.0284411	0.196751	0.170103	1179/6532/1080/8671	4
GO:0008081	GO:0008081	phosphoric diester hydrolase activity	3/139	89/18368	0.030045	0.196751	0.170103	5144/50940/5168	3
GO:0015248	GO:0015248	sterol transporter activity	2/139	36/18368	0.0302859	0.196751	0.170103	338/335	2
GO:0043394	GO:0043394	proteoglycan binding	2/139	36/18368	0.0302859	0.196751	0.170103	129804/2335	2
GO:0140297	GO:0140297	DNA-binding transcription factor binding	7/139	394/18368	0.0304308	0.196751	0.170103	5307/3670/6926/6862/27063/5629/93986	7
GO:0008509	GO:0008509	anion transmembrane transporter activity	6/139	314/18368	0.0323656	0.205713	0.177852	1179/6512/6532/1080/8671/6542	6
GO:0046943	GO:0046943	carboxylic acid transmembrane transporter activity	4/139	163/18368	0.0354253	0.218379	0.188802	6512/151473/6542/11001	4
GO:0015291	GO:0015291	secondary active transmembrane transporter activity	5/139	240/18368	0.0359298	0.218379	0.188802	9153/6512/6532/151473/8671	5
GO:0005342	GO:0005342	organic acid transmembrane transporter activity	4/139	164/18368	0.0361053	0.218379	0.188802	6512/151473/6542/11001	4
GO:0004867	GO:0004867	serine-type endopeptidase inhibitor activity	3/139	98/18368	0.0383331	0.22541	0.194881	5054/7035/5345	3
GO:0030020	GO:0030020	extracellular matrix structural constituent conferring tensile strength	2/139	41/18368	0.03847	0.22541	0.194881	1295/1298	2
GO:0005261	GO:0005261	cation channel activity	6/139	335/18368	0.0422063	0.243498	0.210519	7224/56479/54207/348980/2892/8989	6
GO:0004620	GO:0004620	phospholipase activity	3/139	104/18368	0.0444392	0.252495	0.218298	51365/5168/149998	3
GO:0005044	GO:0005044	scavenger receptor activity	2/139	47/18368	0.0492568	0.273447	0.236412	5168/9332	2
GO:0070888	GO:0070888	E-box binding	2/139	48/18368	0.0511497	0.273447	0.236412	2625/4286	2
GO:0120013	GO:0120013	lipid transfer activity	2/139	48/18368	0.0511497	0.273447	0.236412	338/335	2
GO:0008514	GO:0008514	organic anion transmembrane transporter activity	4/139	185/18368	0.0521265	0.273447	0.236412	6512/1080/8671/6542	4
GO:0004222	GO:0004222	metalloendopeptidase activity	3/139	111/18368	0.0521358	0.273447	0.236412	1179/10863/56999	3
GO:0022853	GO:0022853	active ion transmembrane transporter activity	5/139	267/18368	0.0525019	0.273447	0.236412	9153/6512/6532/1080/8671	5
GO:0099094	GO:0099094	ligand-gated cation channel activity	3/139	113/18368	0.0544458	0.279687	0.241807	348980/2892/8989	3
GO:0008237	GO:0008237	metallopeptidase activity	4/139	190/18368	0.0564299	0.285962	0.247232	1179/2346/10863/56999	4
GO:0042578	GO:0042578	phosphoric ester hydrolase activity	6/139	366/18368	0.0598735	0.297084	0.256847	120892/92235/5144/50940/5168/5783	6
GO:0050661	GO:0050661	NADP binding	2/139	53/18368	0.0609917	0.297084	0.256847	1806/2330	2
GO:0005267	GO:0005267	potassium channel activity	3/139	121/18368	0.0641652	0.297084	0.256847	56479/54207/348980	3
GO:0030170	GO:0030170	pyridoxal phosphate binding	2/139	55/18368	0.0650957	0.297084	0.256847	8942/55304	2
GO:0070279	GO:0070279	vitamin B6 binding	2/139	56/18368	0.0671817	0.297084	0.256847	8942/55304	2
GO:0008028	GO:0008028	monocarboxylic acid transmembrane transporter activity	2/139	58/18368	0.0714193	0.297084	0.256847	151473/11001	2
GO:0004465	GO:0004465	lipoprotein lipase activity	1/139	10/18368	0.0731667	0.297084	0.256847	149998	1
GO:0015279	GO:0015279	store-operated calcium channel activity	1/139	10/18368	0.0731667	0.297084	0.256847	7224	1
GO:0019869	GO:0019869	chloride channel inhibitor activity	1/139	10/18368	0.0731667	0.297084	0.256847	1080	1
GO:0031957	GO:0031957	very long-chain fatty acid-CoA ligase activity	1/139	10/18368	0.0731667	0.297084	0.256847	11001	1
GO:0036312	GO:0036312	phosphatidylinositol 3-kinase regulatory subunit binding	1/139	10/18368	0.0731667	0.297084	0.256847	5783	1
GO:0140678	GO:0140678	molecular function inhibitor activity	3/139	128/18368	0.0732792	0.297084	0.256847	120892/10129/335	3
GO:0016298	GO:0016298	lipase activity	3/139	129/18368	0.0746262	0.297084	0.256847	51365/5168/149998	3
GO:0048018	GO:0048018	receptor ligand activity	7/139	487/18368	0.0770432	0.297084	0.256847	26585/885/9518/338811/653/727/335	7
GO:0015179	GO:0015179	L-amino acid transmembrane transporter activity	2/139	61/18368	0.0779333	0.297084	0.256847	6512/6542	2
GO:0015378	GO:0015378	sodium:chloride symporter activity	1/139	11/18368	0.0801843	0.297084	0.256847	6532	1
GO:0047676	GO:0047676	arachidonate-CoA ligase activity	1/139	11/18368	0.0801843	0.297084	0.256847	11001	1
GO:0052739	GO:0052739	phosphatidylserine 1-acylhydrolase activity	1/139	11/18368	0.0801843	0.297084	0.256847	51365	1
GO:0097493	GO:0097493	structural molecule activity conferring elasticity	1/139	11/18368	0.0801843	0.297084	0.256847	2201	1
GO:1901474	GO:1901474	azole transmembrane transporter activity	1/139	11/18368	0.0801843	0.297084	0.256847	9153	1
GO:0030546	GO:0030546	signaling receptor activator activity	7/139	495/18368	0.0823419	0.297084	0.256847	26585/885/9518/338811/653/727/335	7
GO:0002020	GO:0002020	protease binding	3/139	135/18368	0.0829363	0.297084	0.256847	5054/2335/5345	3
GO:0005221	GO:0005221	intracellular cyclic nucleotide activated cation channel activity	1/139	12/18368	0.0871492	0.297084	0.256847	348980	1
GO:0043176	GO:0043176	amine binding	1/139	12/18368	0.0871492	0.297084	0.256847	6532	1
GO:0043855	GO:0043855	cyclic nucleotide-gated ion channel activity	1/139	12/18368	0.0871492	0.297084	0.256847	348980	1
GO:0051378	GO:0051378	serotonin binding	1/139	12/18368	0.0871492	0.297084	0.256847	6532	1
GO:0070410	GO:0070410	co-SMAD binding	1/139	12/18368	0.0871492	0.297084	0.256847	5080	1
GO:1900750	GO:1900750	oligopeptide binding	1/139	12/18368	0.0871492	0.297084	0.256847	2346	1
GO:0022804	GO:0022804	active transmembrane transporter activity	6/139	406/18368	0.088335	0.297084	0.256847	9153/6512/6532/1080/151473/8671	6
GO:0097110	GO:0097110	scaffold protein binding	2/139	67/18368	0.091486	0.297084	0.256847	5144/9332	2
GO:0019838	GO:0019838	growth factor binding	3/139	141/18368	0.0916259	0.297084	0.256847	3486/3488/4036	3
GO:0008035	GO:0008035	high-density lipoprotein particle binding	1/139	13/18368	0.0940618	0.297084	0.256847	335	1
GO:0015250	GO:0015250	water channel activity	1/139	13/18368	0.0940618	0.297084	0.256847	361	1
GO:0031432	GO:0031432	titin binding	1/139	13/18368	0.0940618	0.297084	0.256847	27063	1
GO:0039706	GO:0039706	co-receptor binding	1/139	13/18368	0.0940618	0.297084	0.256847	120892	1
GO:0070679	GO:0070679	inositol 1,4,5 trisphosphate binding	1/139	13/18368	0.0940618	0.297084	0.256847	7224	1
GO:0072542	GO:0072542	protein phosphatase activator activity	1/139	13/18368	0.0940618	0.297084	0.256847	3486	1
GO:0005178	GO:0005178	integrin binding	3/139	144/18368	0.0961075	0.297084	0.256847	1842/255743/2335	3
GO:0016922	GO:0016922	nuclear receptor binding	3/139	144/18368	0.0961075	0.297084	0.256847	3670/5629/93986	3
GO:0042277	GO:0042277	peptide binding	5/139	321/18368	0.0970174	0.297084	0.256847	2346/2892/3106/335/5021	5
GO:0052689	GO:0052689	carboxylic ester hydrolase activity	3/139	147/18368	0.100677	0.297084	0.256847	51365/5168/149998	3
GO:0005172	GO:0005172	vascular endothelial growth factor receptor binding	1/139	14/18368	0.100922	0.297084	0.256847	26585	1
GO:0005313	GO:0005313	L-glutamate transmembrane transporter activity	1/139	14/18368	0.100922	0.297084	0.256847	6512	1
GO:0015373	GO:0015373	anion:sodium symporter activity	1/139	14/18368	0.100922	0.297084	0.256847	6532	1
GO:0047555	GO:0047555	3',5'-cyclic-GMP phosphodiesterase activity	1/139	14/18368	0.100922	0.297084	0.256847	50940	1
GO:0070411	GO:0070411	I-SMAD binding	1/139	14/18368	0.100922	0.297084	0.256847	4093	1
GO:0030276	GO:0030276	clathrin binding	2/139	72/18368	0.103263	0.297084	0.256847	7224/120892	2
GO:0005125	GO:0005125	cytokine activity	4/139	235/18368	0.103265	0.297084	0.256847	26585/9518/653/727	4
GO:0004467	GO:0004467	long-chain fatty acid-CoA ligase activity	1/139	15/18368	0.107731	0.297084	0.256847	11001	1
GO:0005041	GO:0005041	low-density lipoprotein particle receptor activity	1/139	15/18368	0.107731	0.297084	0.256847	4036	1
GO:0005452	GO:0005452	inorganic anion exchanger activity	1/139	15/18368	0.107731	0.297084	0.256847	8671	1
GO:0016805	GO:0016805	dipeptidase activity	1/139	15/18368	0.107731	0.297084	0.256847	2346	1
GO:0030553	GO:0030553	cGMP binding	1/139	15/18368	0.107731	0.297084	0.256847	50940	1
GO:0042043	GO:0042043	neurexin family protein binding	1/139	15/18368	0.107731	0.297084	0.256847	94122	1
GO:0050664	GO:0050664	oxidoreductase activity, acting on NAD(P)H, oxygen as acceptor	1/139	15/18368	0.107731	0.297084	0.256847	2330	1
GO:0050998	GO:0050998	nitric-oxide synthase binding	1/139	15/18368	0.107731	0.297084	0.256847	6532	1
GO:0005254	GO:0005254	chloride channel activity	2/139	74/18368	0.108084	0.297084	0.256847	1179/1080	2
GO:0019905	GO:0019905	syntaxin binding	2/139	74/18368	0.108084	0.297084	0.256847	120892/6532	2
GO:0005319	GO:0005319	lipid transporter activity	3/139	154/18368	0.11167	0.297084	0.256847	338/335/11001	3
GO:0015079	GO:0015079	potassium ion transmembrane transporter activity	3/139	155/18368	0.113277	0.297084	0.256847	56479/54207/348980	3
GO:0005283	GO:0005283	amino acid:sodium symporter activity	1/139	16/18368	0.114489	0.297084	0.256847	6512	1
GO:0005372	GO:0005372	water transmembrane transporter activity	1/139	16/18368	0.114489	0.297084	0.256847	361	1
GO:0008191	GO:0008191	metalloendopeptidase inhibitor activity	1/139	16/18368	0.114489	0.297084	0.256847	50859	1
GO:0008970	GO:0008970	phospholipase A1 activity	1/139	16/18368	0.114489	0.297084	0.256847	51365	1
GO:0015172	GO:0015172	acidic amino acid transmembrane transporter activity	1/139	16/18368	0.114489	0.297084	0.256847	6512	1
GO:0016641	GO:0016641	oxidoreductase activity, acting on the CH-NH2 group of donors, oxygen as acceptor	1/139	16/18368	0.114489	0.297084	0.256847	4015	1
GO:0022841	GO:0022841	potassium ion leak channel activity	1/139	16/18368	0.114489	0.297084	0.256847	54207	1
GO:0036122	GO:0036122	BMP binding	1/139	16/18368	0.114489	0.297084	0.256847	26585	1
GO:0001221	GO:0001221	transcription coregulator binding	2/139	78/18368	0.117902	0.297084	0.256847	7704/2034	2
GO:0005005	GO:0005005	transmembrane-ephrin receptor activity	1/139	17/18368	0.121196	0.297084	0.256847	2042	1
GO:0005324	GO:0005324	long-chain fatty acid transporter activity	1/139	17/18368	0.121196	0.297084	0.256847	11001	1
GO:0015108	GO:0015108	chloride transmembrane transporter activity	1/139	17/18368	0.121196	0.297084	0.256847	1080	1
GO:0015174	GO:0015174	basic amino acid transmembrane transporter activity	1/139	17/18368	0.121196	0.297084	0.256847	6542	1
GO:0015278	GO:0015278	calcium-release channel activity	1/139	17/18368	0.121196	0.297084	0.256847	8989	1
GO:0015377	GO:0015377	cation:chloride symporter activity	1/139	17/18368	0.121196	0.297084	0.256847	6532	1
GO:0017081	GO:0017081	chloride channel regulator activity	1/139	17/18368	0.121196	0.297084	0.256847	1080	1
GO:0043395	GO:0043395	heparan sulfate proteoglycan binding	1/139	17/18368	0.121196	0.297084	0.256847	129804	1
GO:0005229	GO:0005229	intracellular calcium activated chloride channel activity	1/139	18/18368	0.127853	0.297084	0.256847	1179	1
GO:0008569	GO:0008569	minus-end-directed microtubule motor activity	1/139	18/18368	0.127853	0.297084	0.256847	3834	1
GO:0030228	GO:0030228	lipoprotein particle receptor activity	1/139	18/18368	0.127853	0.297084	0.256847	4036	1
GO:0033549	GO:0033549	MAP kinase phosphatase activity	1/139	18/18368	0.127853	0.297084	0.256847	92235	1
GO:0055102	GO:0055102	lipase inhibitor activity	1/139	18/18368	0.127853	0.297084	0.256847	335	1
GO:0061778	GO:0061778	intracellular chloride channel activity	1/139	18/18368	0.127853	0.297084	0.256847	1179	1
GO:0099095	GO:0099095	ligand-gated anion channel activity	1/139	18/18368	0.127853	0.297084	0.256847	1080	1
GO:0001540	GO:0001540	amyloid-beta binding	2/139	84/18368	0.133024	0.297084	0.256847	2892/335	2
GO:0015171	GO:0015171	amino acid transmembrane transporter activity	2/139	84/18368	0.133024	0.297084	0.256847	6512/6542	2
GO:0030165	GO:0030165	PDZ domain binding	2/139	84/18368	0.133024	0.297084	0.256847	80319/1080	2
GO:0004970	GO:0004970	ionotropic glutamate receptor activity	1/139	19/18368	0.134459	0.297084	0.256847	2892	1
GO:0005003	GO:0005003	ephrin receptor activity	1/139	19/18368	0.134459	0.297084	0.256847	2042	1
GO:0022840	GO:0022840	leak channel activity	1/139	19/18368	0.134459	0.297084	0.256847	54207	1
GO:0022842	GO:0022842	narrow pore channel activity	1/139	19/18368	0.134459	0.297084	0.256847	54207	1
GO:0050660	GO:0050660	flavin adenine dinucleotide binding	2/139	85/18368	0.135586	0.297084	0.256847	1806/2330	2
GO:0042562	GO:0042562	hormone binding	2/139	86/18368	0.138159	0.297084	0.256847	4036/5021	2
GO:0005253	GO:0005253	anion channel activity	2/139	87/18368	0.140742	0.297084	0.256847	1179/1080	2
GO:0000979	GO:0000979	RNA polymerase II core promoter sequence-specific DNA binding	1/139	20/18368	0.141016	0.297084	0.256847	5080	1
GO:0001972	GO:0001972	retinoic acid binding	1/139	20/18368	0.141016	0.297084	0.256847	7026	1
GO:0004551	GO:0004551	nucleotide diphosphatase activity	1/139	20/18368	0.141016	0.297084	0.256847	5168	1
GO:0016408	GO:0016408	C-acyltransferase activity	1/139	20/18368	0.141016	0.297084	0.256847	55304	1
GO:0016500	GO:0016500	protein-hormone receptor activity	1/139	20/18368	0.141016	0.297084	0.256847	2492	1
GO:0016638	GO:0016638	oxidoreductase activity, acting on the CH-NH2 group of donors	1/139	20/18368	0.141016	0.297084	0.256847	4015	1
GO:0019211	GO:0019211	phosphatase activator activity	1/139	20/18368	0.141016	0.297084	0.256847	3486	1
GO:0030296	GO:0030296	protein tyrosine kinase activator activity	1/139	20/18368	0.141016	0.297084	0.256847	26585	1
GO:0030506	GO:0030506	ankyrin binding	1/139	20/18368	0.141016	0.297084	0.256847	4897	1
GO:0031690	GO:0031690	adrenergic receptor binding	1/139	20/18368	0.141016	0.297084	0.256847	5144	1
GO:0004721	GO:0004721	phosphoprotein phosphatase activity	3/139	174/18368	0.145387	0.299034	0.258533	120892/92235/5783	3
GO:0019888	GO:0019888	protein phosphatase regulator activity	2/139	89/18368	0.145941	0.299034	0.258533	3486/153769	2
GO:0043178	GO:0043178	alcohol binding	2/139	89/18368	0.145941	0.299034	0.258533	7224/335	2
GO:0051117	GO:0051117	ATPase binding	2/139	89/18368	0.145941	0.299034	0.258533	7224/5144	2
GO:0005385	GO:0005385	zinc ion transmembrane transporter activity	1/139	21/18368	0.147523	0.299034	0.258533	283375	1
GO:0008373	GO:0008373	sialyltransferase activity	1/139	21/18368	0.147523	0.299034	0.258533	6482	1
GO:0051428	GO:0051428	peptide hormone receptor binding	1/139	21/18368	0.147523	0.299034	0.258533	885	1
GO:0005249	GO:0005249	voltage-gated potassium channel activity	2/139	90/18368	0.148555	0.299507	0.258942	56479/348980	2
GO:0008017	GO:0008017	microtubule binding	4/139	271/18368	0.150164	0.301132	0.260347	120892/65055/161436/3834	4
GO:0005416	GO:0005416	amino acid:cation symporter activity	1/139	22/18368	0.153982	0.30232	0.261374	6512	1
GO:0005540	GO:0005540	hyaluronic acid binding	1/139	22/18368	0.153982	0.30232	0.261374	1462	1
GO:0015296	GO:0015296	anion:cation symporter activity	1/139	22/18368	0.153982	0.30232	0.261374	6532	1
GO:0015645	GO:0015645	fatty acid ligase activity	1/139	22/18368	0.153982	0.30232	0.261374	11001	1
GO:0005248	GO:0005248	voltage-gated sodium channel activity	1/139	23/18368	0.160392	0.310035	0.268045	348980	1
GO:0050750	GO:0050750	low-density lipoprotein particle receptor binding	1/139	23/18368	0.160392	0.310035	0.268045	338	1
GO:0140103	GO:0140103	catalytic activity, acting on a glycoprotein	1/139	23/18368	0.160392	0.310035	0.268045	51301	1
GO:0004622	GO:0004622	lysophospholipase activity	1/139	24/18368	0.166753	0.32068	0.277247	5168	1
GO:0005112	GO:0005112	Notch binding	1/139	25/18368	0.173067	0.326132	0.281961	56892	1
GO:0008327	GO:0008327	methyl-CpG binding	1/139	25/18368	0.173067	0.326132	0.281961	80319	1
GO:0030247	GO:0030247	polysaccharide binding	1/139	25/18368	0.173067	0.326132	0.281961	5168	1
GO:0035035	GO:0035035	histone acetyltransferase binding	1/139	25/18368	0.173067	0.326132	0.281961	5080	1
GO:0043225	GO:0043225	ATPase-coupled inorganic anion transmembrane transporter activity	1/139	26/18368	0.179334	0.334578	0.289263	1080	1
GO:0099604	GO:0099604	ligand-gated calcium channel activity	1/139	26/18368	0.179334	0.334578	0.289263	8989	1
GO:0004709	GO:0004709	MAP kinase kinase kinase activity	1/139	27/18368	0.185553	0.337778	0.29203	120892	1
GO:0008066	GO:0008066	glutamate receptor activity	1/139	27/18368	0.185553	0.337778	0.29203	2892	1
GO:0016405	GO:0016405	CoA-ligase activity	1/139	27/18368	0.185553	0.337778	0.29203	11001	1
GO:0043425	GO:0043425	bHLH transcription factor binding	1/139	27/18368	0.185553	0.337778	0.29203	3670	1
GO:0045499	GO:0045499	chemorepellent activity	1/139	27/18368	0.185553	0.337778	0.29203	335	1
GO:0033218	GO:0033218	amide binding	5/139	400/18368	0.186817	0.338436	0.292599	2346/2892/3106/335/5021	5
GO:0043236	GO:0043236	laminin binding	1/139	28/18368	0.191725	0.344004	0.297413	57211	1
GO:0050681	GO:0050681	androgen receptor binding	1/139	28/18368	0.191725	0.344004	0.297413	93986	1
GO:0019208	GO:0019208	phosphatase regulator activity	2/139	107/18368	0.194234	0.345487	0.298695	3486/153769	2
GO:0005244	GO:0005244	voltage-gated ion channel activity	3/139	201/18368	0.195315	0.345487	0.298695	56479/54207/348980	3
GO:0022832	GO:0022832	voltage-gated channel activity	3/139	201/18368	0.195315	0.345487	0.298695	56479/54207/348980	3
GO:0004181	GO:0004181	metallocarboxypeptidase activity	1/139	29/18368	0.197851	0.346702	0.299745	2346	1
GO:0016628	GO:0016628	oxidoreductase activity, acting on the CH-CH group of donors, NAD or NADP as acceptor	1/139	29/18368	0.197851	0.346702	0.299745	1806	1
GO:0000149	GO:0000149	SNARE binding	2/139	110/18368	0.202482	0.352415	0.304685	120892/6532	2
GO:0005184	GO:0005184	neuropeptide hormone activity	1/139	30/18368	0.203931	0.352415	0.304685	885	1
GO:0005343	GO:0005343	organic acid:sodium symporter activity	1/139	30/18368	0.203931	0.352415	0.304685	6512	1
GO:0008157	GO:0008157	protein phosphatase 1 binding	1/139	31/18368	0.209965	0.35308	0.30526	153769	1
GO:0016878	GO:0016878	acid-thiol ligase activity	1/139	31/18368	0.209965	0.35308	0.30526	11001	1
GO:0031210	GO:0031210	phosphatidylcholine binding	1/139	31/18368	0.209965	0.35308	0.30526	335	1
GO:0071813	GO:0071813	lipoprotein particle binding	1/139	31/18368	0.209965	0.35308	0.30526	335	1
GO:0071814	GO:0071814	protein-lipid complex binding	1/139	31/18368	0.209965	0.35308	0.30526	335	1
GO:0140318	GO:0140318	protein transporter activity	1/139	31/18368	0.209965	0.35308	0.30526	4036	1
GO:0003774	GO:0003774	cytoskeletal motor activity	2/139	114/18368	0.213541	0.357491	0.309073	140469/3834	2
GO:0001222	GO:0001222	transcription corepressor binding	1/139	32/18368	0.215954	0.35833	0.309799	7704	1
GO:0001223	GO:0001223	transcription coactivator binding	1/139	32/18368	0.215954	0.35833	0.309799	2034	1
GO:0005251	GO:0005251	delayed rectifier potassium channel activity	1/139	33/18368	0.221897	0.364963	0.315533	56479	1
GO:0051427	GO:0051427	hormone receptor binding	1/139	33/18368	0.221897	0.364963	0.315533	885	1
GO:0004175	GO:0004175	endopeptidase activity	5/139	430/18368	0.226927	0.368205	0.318336	1179/3026/57211/10863/56999	5
GO:0005262	GO:0005262	calcium channel activity	2/139	119/18368	0.227443	0.368205	0.318336	7224/8989	2
GO:0043548	GO:0043548	phosphatidylinositol 3-kinase binding	1/139	34/18368	0.227796	0.368205	0.318336	5783	1
GO:0045505	GO:0045505	dynein intermediate chain binding	1/139	34/18368	0.227796	0.368205	0.318336	200132	1
GO:0042605	GO:0042605	peptide antigen binding	1/139	36/18368	0.239461	0.382119	0.330365	3106	1
GO:0042805	GO:0042805	actinin binding	1/139	36/18368	0.239461	0.382119	0.330365	7224	1
GO:0097718	GO:0097718	disordered domain specific binding	1/139	36/18368	0.239461	0.382119	0.330365	2335	1
GO:0016409	GO:0016409	palmitoyltransferase activity	1/139	37/18368	0.245228	0.388019	0.335466	55304	1
GO:0046915	GO:0046915	transition metal ion transmembrane transporter activity	1/139	37/18368	0.245228	0.388019	0.335466	283375	1
GO:0005501	GO:0005501	retinoid binding	1/139	38/18368	0.250951	0.393752	0.340423	7026	1
GO:0019840	GO:0019840	isoprenoid binding	1/139	38/18368	0.250951	0.393752	0.340423	7026	1
GO:0050997	GO:0050997	quaternary ammonium group binding	1/139	39/18368	0.256631	0.400987	0.346678	335	1
GO:0044325	GO:0044325	transmembrane transporter binding	2/139	133/18368	0.266629	0.41337	0.357384	120892/5144	2
GO:0016877	GO:0016877	ligase activity, forming carbon-sulfur bonds	1/139	41/18368	0.267864	0.41337	0.357384	11001	1
GO:0030331	GO:0030331	estrogen receptor binding	1/139	41/18368	0.267864	0.41337	0.357384	3670	1
GO:0015085	GO:0015085	calcium ion transmembrane transporter activity	2/139	135/18368	0.272238	0.416794	0.360344	7224/8989	2
GO:0001046	GO:0001046	core promoter sequence-specific DNA binding	1/139	42/18368	0.273417	0.416794	0.360344	5080	1
GO:0051539	GO:0051539	4 iron, 4 sulfur cluster binding	1/139	42/18368	0.273417	0.416794	0.360344	1806	1
GO:0004180	GO:0004180	carboxypeptidase activity	1/139	43/18368	0.278928	0.418391	0.361725	2346	1
GO:0016504	GO:0016504	peptidase activator activity	1/139	43/18368	0.278928	0.418391	0.361725	2335	1
GO:0016709	GO:0016709	oxidoreductase activity, acting on paired donors, with incorporation or reduction of molecular oxygen, NAD(P)H as one donor, and incorporation of one atom of oxygen	1/139	43/18368	0.278928	0.418391	0.361725	2330	1
GO:0030547	GO:0030547	signaling receptor inhibitor activity	1/139	43/18368	0.278928	0.418391	0.361725	130574	1
GO:0008375	GO:0008375	acetylglucosaminyltransferase activity	1/139	44/18368	0.284397	0.421537	0.364445	51301	1
GO:0016903	GO:0016903	oxidoreductase activity, acting on the aldehyde or oxo group of donors	1/139	44/18368	0.284397	0.421537	0.364445	2330	1
GO:0022839	GO:0022839	ion gated channel activity	1/139	44/18368	0.284397	0.421537	0.364445	1179	1
GO:0070851	GO:0070851	growth factor receptor binding	2/139	141/18368	0.289053	0.426751	0.368953	26585/2625	2
GO:0022843	GO:0022843	voltage-gated cation channel activity	2/139	143/18368	0.29465	0.430758	0.372417	56479/348980	2
GO:0004864	GO:0004864	protein phosphatase inhibitor activity	1/139	46/18368	0.295213	0.430758	0.372417	153769	1
GO:0005272	GO:0005272	sodium channel activity	1/139	46/18368	0.295213	0.430758	0.372417	348980	1
GO:0008138	GO:0008138	protein tyrosine/serine/threonine phosphatase activity	1/139	47/18368	0.30056	0.43686	0.377692	92235	1
GO:0008528	GO:0008528	G protein-coupled peptide receptor activity	2/139	147/18368	0.305825	0.442668	0.382714	2492/5021	2
GO:0019842	GO:0019842	vitamin binding	2/139	148/18368	0.308614	0.442668	0.382714	8942/55304	2
GO:0008009	GO:0008009	chemokine activity	1/139	49/18368	0.311133	0.442668	0.382714	727	1
GO:0019212	GO:0019212	phosphatase inhibitor activity	1/139	49/18368	0.311133	0.442668	0.382714	153769	1
GO:0031267	GO:0031267	small GTPase binding	3/139	259/18368	0.312355	0.442668	0.382714	94122/120892/23086	3
GO:0015631	GO:0015631	tubulin binding	4/139	375/18368	0.315946	0.442668	0.382714	120892/65055/161436/3834	4
GO:0015485	GO:0015485	cholesterol binding	1/139	50/18368	0.31636	0.442668	0.382714	335	1
GO:0015932	GO:0015932	nucleobase-containing compound transmembrane transporter activity	1/139	50/18368	0.31636	0.442668	0.382714	9153	1
GO:0030159	GO:0030159	signaling receptor complex adaptor activity	1/139	50/18368	0.31636	0.442668	0.382714	120892	1
GO:0140359	GO:0140359	ABC-type transporter activity	1/139	50/18368	0.31636	0.442668	0.382714	1080	1
GO:0051018	GO:0051018	protein kinase A binding	1/139	51/18368	0.321548	0.447952	0.387282	120892	1
GO:0001653	GO:0001653	peptide receptor activity	2/139	153/18368	0.322525	0.447952	0.387282	2492/5021	2
GO:0004879	GO:0004879	nuclear receptor activity	1/139	52/18368	0.326696	0.448758	0.387979	7026	1
GO:0017046	GO:0017046	peptide hormone binding	1/139	52/18368	0.326696	0.448758	0.387979	5021	1
GO:0098531	GO:0098531	ligand-activated transcription factor activity	1/139	52/18368	0.326696	0.448758	0.387979	7026	1
GO:1901505	GO:1901505	carbohydrate derivative transmembrane transporter activity	1/139	53/18368	0.331806	0.452462	0.391182	9153	1
GO:1901618	GO:1901618	organic hydroxy compound transmembrane transporter activity	1/139	53/18368	0.331806	0.452462	0.391182	6532	1
GO:0005126	GO:0005126	cytokine receptor binding	3/139	271/18368	0.337203	0.456502	0.394674	26585/2625/727	3
GO:0030246	GO:0030246	carbohydrate binding	3/139	271/18368	0.337203	0.456502	0.394674	947/1462/5168	3
GO:0016791	GO:0016791	phosphatase activity	3/139	275/18368	0.345482	0.463588	0.400801	120892/92235/5783	3
GO:0004869	GO:0004869	cysteine-type endopeptidase inhibitor activity	1/139	56/18368	0.346905	0.463588	0.400801	1469	1
GO:0050840	GO:0050840	extracellular matrix binding	1/139	56/18368	0.346905	0.463588	0.400801	57211	1
GO:0008083	GO:0008083	growth factor activity	2/139	162/18368	0.347382	0.463588	0.400801	9518/653	2
GO:0016627	GO:0016627	oxidoreductase activity, acting on the CH-CH group of donors	1/139	60/18368	0.366512	0.482252	0.416937	1806	1
GO:0022824	GO:0022824	transmitter-gated ion channel activity	1/139	60/18368	0.366512	0.482252	0.416937	2892	1
GO:0022835	GO:0022835	transmitter-gated channel activity	1/139	60/18368	0.366512	0.482252	0.416937	2892	1
GO:0032934	GO:0032934	sterol binding	1/139	60/18368	0.366512	0.482252	0.416937	335	1
GO:0005507	GO:0005507	copper ion binding	1/139	61/18368	0.371321	0.486872	0.420931	4015	1
GO:1990841	GO:1990841	promoter-specific chromatin binding	1/139	62/18368	0.376095	0.491413	0.424857	3670	1
GO:0051020	GO:0051020	GTPase binding	3/139	291/18368	0.378481	0.492814	0.426068	94122/120892/23086	3
GO:0001664	GO:0001664	G protein-coupled receptor binding	3/139	295/18368	0.386685	0.501754	0.433797	65055/5144/727	3
GO:0002039	GO:0002039	p53 binding	1/139	66/18368	0.394831	0.510557	0.441408	27063	1
GO:0051536	GO:0051536	iron-sulfur cluster binding	1/139	68/18368	0.403989	0.518821	0.448553	1806	1
GO:0051540	GO:0051540	metal cluster binding	1/139	68/18368	0.403989	0.518821	0.448553	1806	1
GO:0003777	GO:0003777	microtubule motor activity	1/139	69/18368	0.408516	0.522844	0.452031	3834	1
GO:0008022	GO:0008022	protein C-terminus binding	2/139	189/18368	0.419878	0.534493	0.462102	7704/2335	2
GO:0008235	GO:0008235	metalloexopeptidase activity	1/139	72/18368	0.421893	0.534493	0.462102	2346	1
GO:0042379	GO:0042379	chemokine receptor binding	1/139	72/18368	0.421893	0.534493	0.462102	727	1
GO:0005230	GO:0005230	extracellular ligand-gated ion channel activity	1/139	73/18368	0.426285	0.536433	0.463779	2892	1
GO:0033293	GO:0033293	monocarboxylic acid binding	1/139	73/18368	0.426285	0.536433	0.463779	7026	1
GO:0003779	GO:0003779	actin binding	4/139	441/18368	0.429043	0.538098	0.465219	7224/120892/6532/140469	4
GO:0004527	GO:0004527	exonuclease activity	1/139	80/18368	0.456116	0.570145	0.492925	5168	1
GO:0035591	GO:0035591	signaling adaptor activity	1/139	81/18368	0.46025	0.573401	0.49574	120892	1
GO:0003727	GO:0003727	single-stranded RNA binding	1/139	87/18368	0.484406	0.601497	0.520031	29974	1
GO:0016651	GO:0016651	oxidoreductase activity, acting on NAD(P)H	1/139	88/18368	0.488326	0.604364	0.52251	2330	1
GO:0004553	GO:0004553	hydrolase activity, hydrolyzing O-glycosyl compounds	1/139	94/18368	0.511234	0.630634	0.545222	283310	1
GO:0004722	GO:0004722	protein serine/threonine phosphatase activity	1/139	98/18368	0.525938	0.646645	0.559064	120892	1
GO:0005496	GO:0005496	steroid binding	1/139	100/18368	0.533124	0.653338	0.564851	335	1
GO:0030295	GO:0030295	protein kinase activator activity	1/139	101/18368	0.536676	0.655549	0.566762	26585	1
GO:0004497	GO:0004497	monooxygenase activity	1/139	102/18368	0.540202	0.655585	0.566793	2330	1
GO:0004725	GO:0004725	protein tyrosine phosphatase activity	1/139	102/18368	0.540202	0.655585	0.566793	5783	1
GO:0008238	GO:0008238	exopeptidase activity	1/139	103/18368	0.543701	0.655588	0.566796	2346	1
GO:0031490	GO:0031490	chromatin DNA binding	1/139	103/18368	0.543701	0.655588	0.566796	474	1
GO:0019209	GO:0019209	kinase activator activity	1/139	107/18368	0.557434	0.669993	0.57925	26585	1
GO:0042626	GO:0042626	ATPase-coupled transmembrane transporter activity	1/139	109/18368	0.564146	0.675894	0.584352	1080	1
GO:0008047	GO:0008047	enzyme activator activity	1/139	110/18368	0.567464	0.677704	0.585917	335	1
GO:0030594	GO:0030594	neurotransmitter receptor activity	1/139	111/18368	0.570757	0.679473	0.587446	2892	1
GO:0005179	GO:0005179	hormone activity	1/139	122/18368	0.605377	0.718406	0.621106	885	1
GO:0016757	GO:0016757	glycosyltransferase activity	2/139	270/18368	0.608656	0.720018	0.6225	51301/6482	2
GO:0004714	GO:0004714	transmembrane receptor protein tyrosine kinase activity	1/139	124/18368	0.611367	0.72024	0.622692	2042	1
GO:0016887	GO:0016887	ATP hydrolysis activity	2/139	272/18368	0.612684	0.72024	0.622692	1080/3834	2
GO:0042826	GO:0042826	histone deacetylase binding	1/139	127/18368	0.620183	0.726777	0.628343	27063	1
GO:0031072	GO:0031072	heat shock protein binding	1/139	129/18368	0.62595	0.730031	0.631157	335	1
GO:0015078	GO:0015078	proton transmembrane transporter activity	1/139	130/18368	0.6288	0.730031	0.631157	245972	1
GO:0017124	GO:0017124	SH3 domain binding	1/139	130/18368	0.6288	0.730031	0.631157	4036	1
GO:0043177	GO:0043177	organic acid binding	1/139	135/18368	0.642733	0.743904	0.643151	7026	1
GO:0004713	GO:0004713	protein tyrosine kinase activity	1/139	136/18368	0.645457	0.744758	0.643889	2042	1
GO:0019955	GO:0019955	cytokine binding	1/139	139/18368	0.653505	0.749432	0.64793	26585	1
GO:0099106	GO:0099106	ion channel regulator activity	1/139	139/18368	0.653505	0.749432	0.64793	1080	1
GO:0008194	GO:0008194	UDP-glycosyltransferase activity	1/139	143/18368	0.663954	0.756786	0.654288	51301	1
GO:0019199	GO:0019199	transmembrane receptor protein kinase activity	1/139	143/18368	0.663954	0.756786	0.654288	2042	1
GO:0016798	GO:0016798	hydrolase activity, acting on glycosyl bonds	1/139	144/18368	0.666517	0.757405	0.654823	283310	1
GO:0016247	GO:0016247	channel regulator activity	1/139	145/18368	0.66906	0.757999	0.655336	1080	1
GO:0061630	GO:0061630	ubiquitin protein ligase activity	2/139	304/18368	0.672898	0.760051	0.65711	79589/153769	2
GO:0019903	GO:0019903	protein phosphatase binding	1/139	150/18368	0.681492	0.765148	0.661518	153769	1
GO:0140677	GO:0140677	molecular function activator activity	1/139	150/18368	0.681492	0.765148	0.661518	335	1
GO:0005543	GO:0005543	phospholipid binding	3/139	466/18368	0.688657	0.770885	0.666477	94122/338/335	3
GO:0061659	GO:0061659	ubiquitin-like protein ligase activity	2/139	316/18368	0.693456	0.773946	0.669124	79589/153769	2
GO:0016853	GO:0016853	isomerase activity	1/139	158/18368	0.700425	0.779405	0.673844	1080	1
GO:0016874	GO:0016874	ligase activity	1/139	165/18368	0.716073	0.79446	0.686859	11001	1
GO:0016705	GO:0016705	oxidoreductase activity, acting on paired donors, with incorporation or reduction of molecular oxygen	1/139	170/18368	0.72675	0.803865	0.694991	2330	1
GO:0003823	GO:0003823	antigen binding	1/139	171/18368	0.728837	0.803865	0.694991	3106	1
GO:0004252	GO:0004252	serine-type endopeptidase activity	1/139	174/18368	0.735004	0.808289	0.698816	3026	1
GO:0031406	GO:0031406	carboxylic acid binding	1/139	176/18368	0.739038	0.810349	0.700596	7026	1
GO:0015399	GO:0015399	primary active transmembrane transporter activity	1/139	181/18368	0.748858	0.818434	0.707587	1080	1
GO:0003735	GO:0003735	structural constituent of ribosome	1/139	182/18368	0.750777	0.818434	0.707587	6228	1
GO:0106310	GO:0106310	protein serine kinase activity	2/139	360/18368	0.759921	0.823871	0.712287	120892/140469	2
GO:0003714	GO:0003714	transcription corepressor activity	1/139	187/18368	0.760158	0.823871	0.712287	27063	1
GO:0008236	GO:0008236	serine-type peptidase activity	1/139	191/18368	0.76741	0.829333	0.717009	3026	1
GO:0017171	GO:0017171	serine hydrolase activity	1/139	195/18368	0.774443	0.833444	0.720563	3026	1
GO:0019902	GO:0019902	phosphatase binding	1/139	196/18368	0.776169	0.833444	0.720563	153769	1
GO:0016758	GO:0016758	hexosyltransferase activity	1/139	197/18368	0.777881	0.833444	0.720563	51301	1
GO:0005516	GO:0005516	calmodulin binding	1/139	201/18368	0.7846	0.838248	0.724717	56479	1
GO:0019887	GO:0019887	protein kinase regulator activity	1/139	204/18368	0.789507	0.841094	0.727177	26585	1
GO:0004518	GO:0004518	nuclease activity	1/139	210/18368	0.79899	0.848785	0.733827	5168	1
GO:0019001	GO:0019001	guanyl nucleotide binding	2/139	398/18368	0.806993	0.852458	0.737002	120892/50940	2
GO:0032561	GO:0032561	guanyl ribonucleotide binding	2/139	398/18368	0.806993	0.852458	0.737002	120892/50940	2
GO:0051015	GO:0051015	actin filament binding	1/139	217/18368	0.809519	0.852723	0.737232	6532	1
GO:0000287	GO:0000287	magnesium ion binding	1/139	221/18368	0.815287	0.855484	0.739618	120892	1
GO:0016747	GO:0016747	acyltransferase activity, transferring groups other than amino-acyl groups	1/139	222/18368	0.816702	0.855484	0.739618	55304	1
GO:0019207	GO:0019207	kinase regulator activity	1/139	233/18368	0.831573	0.868634	0.750988	26585	1
GO:0004842	GO:0004842	ubiquitin-protein transferase activity	2/139	433/18368	0.842946	0.878069	0.759145	79589/153769	2
GO:0016746	GO:0016746	acyltransferase activity	1/139	250/18368	0.852232	0.885283	0.765381	55304	1
GO:0019787	GO:0019787	ubiquitin-like protein transferase activity	2/139	458/18368	0.864815	0.893884	0.772818	79589/153769	2
GO:0003713	GO:0003713	transcription coactivator activity	1/139	262/18368	0.86528	0.893884	0.772818	27063	1
GO:0005096	GO:0005096	GTPase activator activity	2/139	462/18368	0.868046	0.894278	0.773158	120892/8853	2
GO:0030695	GO:0030695	GTPase regulator activity	2/139	488/18368	0.887383	0.909204	0.786063	120892/8853	2
GO:0060589	GO:0060589	nucleoside-triphosphatase regulator activity	2/139	488/18368	0.887383	0.909204	0.786063	120892/8853	2
GO:0030674	GO:0030674	protein-macromolecule adaptor activity	1/139	296/18368	0.896359	0.914222	0.790401	120892	1
GO:0031625	GO:0031625	ubiquitin protein ligase binding	1/139	297/18368	0.897156	0.914222	0.790401	5080	1
GO:0044389	GO:0044389	ubiquitin-like protein ligase binding	1/139	316/18368	0.911196	0.926013	0.800595	5080	1
GO:0046982	GO:0046982	protein heterodimerization activity	1/139	328/18368	0.919065	0.931485	0.805326	2034	1
GO:0003924	GO:0003924	GTPase activity	1/139	337/18368	0.924509	0.934477	0.807913	120892	1
GO:0060090	GO:0060090	molecular adaptor activity	1/139	369/18368	0.941082	0.948671	0.820184	120892	1
GO:0005525	GO:0005525	GTP binding	1/139	377/18368	0.944625	0.94969	0.821066	120892	1
GO:0004674	GO:0004674	protein serine/threonine kinase activity	1/139	386/18368	0.94836	0.950895	0.822108	120892	1
GO:0003712	GO:0003712	transcription coregulator activity	1/139	489/18368	0.976833	0.976833	0.844532	27063	1

## Sheet: endoderm_DF2-KO_up_4FC
	ID	Description	GeneRatio	BgRatio	pvalue	p.adjust	qvalue	geneID	Count
GO:0045236	GO:0045236	CXCR chemokine receptor binding	4/168	18/18368	1.87E-05	0.00727212	0.00645449	6387/6374/2921/6372	4
GO:0001664	GO:0001664	G protein-coupled receptor binding	11/168	295/18368	8.82E-05	0.0171605	0.015231	54361/624/84152/51083/6387/283869/9630/100506013/6374/2921/6372	11
GO:0042166	GO:0042166	acetylcholine binding	3/168	12/18368	0.000155617	0.0201784	0.0179097	43/1143/1137	3
GO:0042165	GO:0042165	neurotransmitter binding	3/168	17/18368	0.000465082	0.038299	0.0339929	43/1143/1137	3
GO:0048018	GO:0048018	receptor ligand activity	13/168	487/18368	0.000553754	0.038299	0.0339929	54361/8822/51083/6387/90865/6423/100506013/6374/9573/2246/2921/2249/6372	13
GO:0030546	GO:0030546	signaling receptor activator activity	13/168	495/18368	0.000644377	0.038299	0.0339929	54361/8822/51083/6387/90865/6423/100506013/6374/9573/2246/2921/2249/6372	13
GO:0001784	GO:0001784	phosphotyrosine residue binding	4/168	44/18368	0.000689184	0.038299	0.0339929	10044/3932/7409/64092	4
GO:0008009	GO:0008009	chemokine activity	4/168	49/18368	0.0010382	0.0504822	0.0448063	6387/6374/2921/6372	4
GO:0005104	GO:0005104	fibroblast growth factor receptor binding	3/168	25/18368	0.00149083	0.0644372	0.0571922	8822/2246/2249	3
GO:0045309	GO:0045309	protein phosphorylated amino acid binding	4/168	56/18368	0.00171273	0.0666253	0.0591343	10044/3932/7409/64092	4
GO:0001786	GO:0001786	phosphatidylserine binding	4/168	60/18368	0.00221054	0.0700715	0.0621931	2596/148281/6860/114879	4
GO:0005231	GO:0005231	excitatory extracellular ligand-gated ion channel activity	3/168	29/18368	0.0023059	0.0700715	0.0621931	8001/1143/1137	3
GO:0008528	GO:0008528	G protein-coupled peptide receptor activity	6/168	147/18368	0.00234172	0.0700715	0.0621931	624/4881/7434/5745/51083/7253	6
GO:0001653	GO:0001653	peptide receptor activity	6/168	153/18368	0.00285861	0.0794285	0.070498	624/4881/7434/5745/51083/7253	6
GO:0030276	GO:0030276	clathrin binding	4/168	72/18368	0.00428537	0.0991366	0.0879902	27065/148281/6860/50632	4
GO:0042379	GO:0042379	chemokine receptor binding	4/168	72/18368	0.00428537	0.0991366	0.0879902	6387/6374/2921/6372	4
GO:0015378	GO:0015378	sodium:chloride symporter activity	2/168	11/18368	0.00433245	0.0991366	0.0879902	6529/6580	2
GO:0015651	GO:0015651	quaternary ammonium group transmembrane transporter activity	2/168	12/18368	0.00516781	0.111682	0.0991253	6580/153328	2
GO:0004714	GO:0004714	transmembrane receptor protein tyrosine kinase activity	5/168	124/18368	0.00566585	0.115929	0.102894	2321/3932/7075/5979/3791	5
GO:0005125	GO:0005125	cytokine activity	7/168	235/18368	0.00596034	0.115929	0.102894	54361/6387/90865/6374/9573/2921/6372	7
GO:0015373	GO:0015373	anion:sodium symporter activity	2/168	14/18368	0.00704035	0.130414	0.115751	6529/6580	2
GO:0042562	GO:0042562	hormone binding	4/168	86/18368	0.00801725	0.131708	0.116899	4881/7434/5745/216	4
GO:0004713	GO:0004713	protein tyrosine kinase activity	5/168	136/18368	0.00830311	0.131708	0.116899	2321/3932/7075/5979/3791	5
GO:0051219	GO:0051219	phosphoprotein binding	4/168	88/18368	0.0086813	0.131708	0.116899	10044/3932/7409/64092	4
GO:0022848	GO:0022848	acetylcholine-gated cation-selective channel activity	2/168	16/18368	0.00917344	0.131708	0.116899	1143/1137	2
GO:0015276	GO:0015276	ligand-gated ion channel activity	5/168	143/18368	0.0101821	0.131708	0.116899	6261/8001/1143/1137/1262	5
GO:0019199	GO:0019199	transmembrane receptor protein kinase activity	5/168	143/18368	0.0101821	0.131708	0.116899	2321/3932/7075/5979/3791	5
GO:0022834	GO:0022834	ligand-gated channel activity	5/168	143/18368	0.0101821	0.131708	0.116899	6261/8001/1143/1137/1262	5
GO:0015377	GO:0015377	cation:chloride symporter activity	2/168	17/18368	0.0103346	0.131708	0.116899	6529/6580	2
GO:0005178	GO:0005178	integrin binding	5/168	144/18368	0.0104724	0.131708	0.116899	57126/6387/6423/3791/2246	5
GO:0072341	GO:0072341	modified amino acid binding	4/168	93/18368	0.010496	0.131708	0.116899	2596/148281/6860/114879	4
GO:0017046	GO:0017046	peptide hormone binding	3/168	52/18368	0.0119671	0.142713	0.126667	4881/7434/5745	3
GO:0005261	GO:0005261	cation channel activity	8/168	335/18368	0.0121068	0.142713	0.126667	93129/285175/6261/6328/59284/1143/1137/1262	8
GO:0050840	GO:0050840	extracellular matrix binding	3/168	56/18368	0.0146184	0.166139	0.14746	161198/170689/43	3
GO:0008083	GO:0008083	growth factor activity	5/168	162/18368	0.0167056	0.166139	0.14746	8822/6387/9573/2246/2249	5
GO:0005416	GO:0005416	amino acid:cation symporter activity	2/168	22/18368	0.0170374	0.166139	0.14746	6529/153201	2
GO:0015296	GO:0015296	anion:cation symporter activity	2/168	22/18368	0.0170374	0.166139	0.14746	6529/6580	2
GO:0015464	GO:0015464	acetylcholine receptor activity	2/168	22/18368	0.0170374	0.166139	0.14746	1143/1137	2
GO:0022824	GO:0022824	transmitter-gated ion channel activity	3/168	60/18368	0.0175759	0.166139	0.14746	8001/1143/1137	3
GO:0022835	GO:0022835	transmitter-gated channel activity	3/168	60/18368	0.0175759	0.166139	0.14746	8001/1143/1137	3
GO:0005216	GO:0005216	ion channel activity	9/168	432/18368	0.0181007	0.166139	0.14746	93129/285175/6261/6328/59284/8001/1143/1137/1262	9
GO:0043621	GO:0043621	protein self-association	3/168	61/18368	0.0183635	0.166139	0.14746	7732/5745/43	3
GO:0008201	GO:0008201	heparin binding	5/168	166/18368	0.018365	0.166139	0.14746	143282/170689/2246/2249/6372	5
GO:0004222	GO:0004222	metalloendopeptidase activity	4/168	111/18368	0.01899	0.166844	0.148085	8510/170690/170689/4327	4
GO:0005539	GO:0005539	glycosaminoglycan binding	6/168	230/18368	0.0193007	0.166844	0.148085	143282/170689/1463/2246/2249/6372	6
GO:0099094	GO:0099094	ligand-gated cation channel activity	4/168	113/18368	0.0201342	0.170265	0.151122	6261/1143/1137/1262	4
GO:0004364	GO:0004364	glutathione transferase activity	2/168	26/18368	0.0234067	0.193728	0.171946	2953/653689	2
GO:0001227	GO:0001227	DNA-binding transcription repressor activity, RNA polymerase II-specific	7/168	310/18368	0.0241496	0.195712	0.173708	55509/90594/3280/4609/79923/5460/27022	7
GO:0001217	GO:0001217	DNA-binding transcription repressor activity	7/168	313/18368	0.0252796	0.200689	0.178125	55509/90594/3280/4609/79923/5460/27022	7
GO:0004860	GO:0004860	protein kinase inhibitor activity	3/168	70/18368	0.0263246	0.204806	0.181778	8651/84152/94032	3
GO:0015101	GO:0015101	organic cation transmembrane transporter activity	2/168	28/18368	0.0269025	0.205198	0.182126	6580/153328	2
GO:0042277	GO:0042277	peptide binding	7/168	321/18368	0.0284694	0.212973	0.189028	23742/4881/7434/5745/912/43/25907	7
GO:0005230	GO:0005230	extracellular ligand-gated ion channel activity	3/168	73/18368	0.0293273	0.215251	0.19105	8001/1143/1137	3
GO:0019210	GO:0019210	kinase inhibitor activity	3/168	74/18368	0.0303668	0.216386	0.192057	8651/84152/94032	3
GO:0005217	GO:0005217	intracellular ligand-gated ion channel activity	2/168	30/18368	0.0305945	0.216386	0.192057	6261/1262	2
GO:0015267	GO:0015267	channel activity	9/168	480/18368	0.0326977	0.225683	0.200308	93129/285175/6261/6328/59284/8001/1143/1137/1262	9
GO:0022803	GO:0022803	passive transmembrane transporter activity	9/168	481/18368	0.0330692	0.225683	0.200308	93129/285175/6261/6328/59284/8001/1143/1137/1262	9
GO:0022836	GO:0022836	gated channel activity	7/168	340/18368	0.0371136	0.248917	0.22093	6261/6328/59284/8001/1143/1137/1262	7
GO:0035198	GO:0035198	miRNA binding	2/168	34/18368	0.038534	0.254063	0.225498	5460/6657	2
GO:0019838	GO:0019838	growth factor binding	4/168	141/18368	0.0406501	0.263548	0.233916	5654/143282/2321/3791	4
GO:0071855	GO:0071855	neuropeptide receptor binding	2/168	37/18368	0.0449441	0.286611	0.254386	51083/100506013	2
GO:0015081	GO:0015081	sodium ion transmembrane transporter activity	4/168	152/18368	0.051062	0.320373	0.284352	6328/6529/6580/285195	4
GO:0005246	GO:0005246	calcium channel regulator activity	2/168	43/18368	0.0588265	0.357555	0.317354	5579/59284	2
GO:0016504	GO:0016504	peptidase activator activity	2/168	43/18368	0.0588265	0.357555	0.317354	91662/6423	2
GO:1904315	GO:1904315	transmitter-gated ion channel activity involved in regulation of postsynaptic membrane potential	2/168	44/18368	0.0612677	0.366663	0.325438	1143/1137	2
GO:0005245	GO:0005245	voltage-gated calcium channel activity	2/168	45/18368	0.063743	0.374675	0.332549	6261/59284	2
GO:0004864	GO:0004864	protein phosphatase inhibitor activity	2/168	46/18368	0.0662516	0.374675	0.332549	221908/84152	2
GO:0061980	GO:0061980	regulatory RNA binding	2/168	46/18368	0.0662516	0.374675	0.332549	5460/6657	2
GO:0099529	GO:0099529	neurotransmitter receptor activity involved in regulation of postsynaptic membrane potential	2/168	47/18368	0.0687927	0.374675	0.332549	1143/1137	2
GO:0008509	GO:0008509	anion transmembrane transporter activity	6/168	314/18368	0.068973	0.374675	0.332549	113278/6529/6580/8001/285195/153201	6
GO:0015294	GO:0015294	solute:cation symporter activity	3/168	104/18368	0.0701832	0.374675	0.332549	6529/6580/153201	3
GO:0070888	GO:0070888	E-box binding	2/168	48/18368	0.0713655	0.374675	0.332549	3280/4609	2
GO:0005201	GO:0005201	extracellular matrix structural constituent	4/168	172/18368	0.0733696	0.374675	0.332549	10418/3910/1293/4239	4
GO:0019212	GO:0019212	phosphatase inhibitor activity	2/168	49/18368	0.0739693	0.374675	0.332549	221908/84152	2
GO:0033218	GO:0033218	amide binding	7/168	400/18368	0.0750689	0.374675	0.332549	23742/4881/7434/5745/912/43/25907	7
GO:0000149	GO:0000149	SNARE binding	3/168	110/18368	0.0800218	0.374675	0.332549	283849/148281/6860	3
GO:0030594	GO:0030594	neurotransmitter receptor activity	3/168	111/18368	0.0817172	0.374675	0.332549	8001/1143/1137	3
GO:0016597	GO:0016597	amino acid binding	2/168	52/18368	0.0819586	0.374675	0.332549	4842/8001	2
GO:0004955	GO:0004955	prostaglandin receptor activity	1/168	10/18368	0.0878099	0.374675	0.332549	3248	1
GO:0015279	GO:0015279	store-operated calcium channel activity	1/168	10/18368	0.0878099	0.374675	0.332549	93129	1
GO:0016868	GO:0016868	intramolecular transferase activity, phosphotransferases	1/168	10/18368	0.0878099	0.374675	0.332549	441531	1
GO:0047844	GO:0047844	deoxycytidine deaminase activity	1/168	10/18368	0.0878099	0.374675	0.332549	978	1
GO:0070739	GO:0070739	protein-glutamic acid ligase activity	1/168	10/18368	0.0878099	0.374675	0.332549	91978	1
GO:0070740	GO:0070740	tubulin-glutamic acid ligase activity	1/168	10/18368	0.0878099	0.374675	0.332549	91978	1
GO:0071723	GO:0071723	lipopeptide binding	1/168	10/18368	0.0878099	0.374675	0.332549	912	1
GO:0005080	GO:0005080	protein kinase C binding	2/168	55/18368	0.090199	0.374675	0.332549	5579/112464	2
GO:0051287	GO:0051287	NAD binding	2/168	56/18368	0.0929983	0.374675	0.332549	216/3248	2
GO:0005262	GO:0005262	calcium channel activity	3/168	119/18368	0.0958259	0.374675	0.332549	93129/6261/59284	3
GO:0004954	GO:0004954	prostanoid receptor activity	1/168	11/18368	0.0961577	0.374675	0.332549	3248	1
GO:0008199	GO:0008199	ferric iron binding	1/168	11/18368	0.0961577	0.374675	0.332549	54	1
GO:0008603	GO:0008603	cAMP-dependent protein kinase regulator activity	1/168	11/18368	0.0961577	0.374675	0.332549	84152	1
GO:0015386	GO:0015386	potassium:proton antiporter activity	1/168	11/18368	0.0961577	0.374675	0.332549	285195	1
GO:0042608	GO:0042608	T cell receptor binding	1/168	11/18368	0.0961577	0.374675	0.332549	3932	1
GO:0140161	GO:0140161	monocarboxylate:sodium symporter activity	1/168	11/18368	0.0961577	0.374675	0.332549	6529	1
GO:1901681	GO:1901681	sulfur compound binding	5/168	265/18368	0.0964828	0.374675	0.332549	143282/170689/2246/2249/6372	5
GO:0008237	GO:0008237	metallopeptidase activity	4/168	190/18368	0.0970139	0.374675	0.332549	8510/170690/170689/4327	4
GO:0016765	GO:0016765	transferase activity, transferring alkyl or aryl (other than methyl) groups	2/168	58/18368	0.0986714	0.374675	0.332549	2953/653689	2
GO:0046873	GO:0046873	metal ion transmembrane transporter activity	7/168	430/18368	0.100369	0.374675	0.332549	93129/6261/6328/59284/6529/6580/285195	7
GO:0004126	GO:0004126	cytidine deaminase activity	1/168	12/18368	0.104429	0.374675	0.332549	978	1
GO:0005221	GO:0005221	intracellular cyclic nucleotide activated cation channel activity	1/168	12/18368	0.104429	0.374675	0.332549	1262	1
GO:0022858	GO:0022858	alanine transmembrane transporter activity	1/168	12/18368	0.104429	0.374675	0.332549	153201	1
GO:0033130	GO:0033130	acetylcholine receptor binding	1/168	12/18368	0.104429	0.374675	0.332549	5913	1
GO:0043855	GO:0043855	cyclic nucleotide-gated ion channel activity	1/168	12/18368	0.104429	0.374675	0.332549	1262	1
GO:0016616	GO:0016616	oxidoreductase activity, acting on the CH-OH group of donors, NAD or NADP as acceptor	3/168	124/18368	0.105115	0.374675	0.332549	246181/873/3248	3
GO:0098960	GO:0098960	postsynaptic neurotransmitter receptor activity	2/168	62/18368	0.110297	0.374675	0.332549	1143/1137	2
GO:0015355	GO:0015355	secondary active monocarboxylate transmembrane transporter activity	1/168	13/18368	0.112626	0.374675	0.332549	6529	1
GO:0015385	GO:0015385	sodium:proton antiporter activity	1/168	13/18368	0.112626	0.374675	0.332549	285195	1
GO:0016594	GO:0016594	glycine binding	1/168	13/18368	0.112626	0.374675	0.332549	8001	1
GO:0061133	GO:0061133	endopeptidase activator activity	1/168	13/18368	0.112626	0.374675	0.332549	6423	1
GO:0005516	GO:0005516	calmodulin binding	4/168	201/18368	0.113014	0.374675	0.332549	4842/2596/6261/79012	4
GO:0001228	GO:0001228	DNA-binding transcription activator activity, RNA polymerase II-specific	7/168	450/18368	0.119542	0.374675	0.332549	83881/2116/1052/2299/4609/64641/6657	7
GO:0005451	GO:0005451	monovalent cation:proton antiporter activity	1/168	14/18368	0.120748	0.374675	0.332549	285195	1
GO:0008474	GO:0008474	palmitoyl-(protein) hydrolase activity	1/168	14/18368	0.120748	0.374675	0.332549	145447	1
GO:0019992	GO:0019992	diacylglycerol binding	1/168	14/18368	0.120748	0.374675	0.332549	10235	1
GO:0044548	GO:0044548	S100 protein binding	1/168	14/18368	0.120748	0.374675	0.332549	2246	1
GO:0098599	GO:0098599	palmitoyl hydrolase activity	1/168	14/18368	0.120748	0.374675	0.332549	145447	1
GO:0001216	GO:0001216	DNA-binding transcription activator activity	7/168	456/18368	0.125642	0.374675	0.332549	83881/2116/1052/2299/4609/64641/6657	7
GO:0015085	GO:0015085	calcium ion transmembrane transporter activity	3/168	135/18368	0.126717	0.374675	0.332549	93129/6261/59284	3
GO:0043177	GO:0043177	organic acid binding	3/168	135/18368	0.126717	0.374675	0.332549	4842/1381/8001	3
GO:0016782	GO:0016782	transferase activity, transferring sulphur-containing groups	2/168	68/18368	0.128355	0.374675	0.332549	64064/56548	2
GO:0016614	GO:0016614	oxidoreductase activity, acting on CH-OH group of donors	3/168	136/18368	0.128755	0.374675	0.332549	246181/873/3248	3
GO:0004029	GO:0004029	aldehyde dehydrogenase (NAD+) activity	1/168	15/18368	0.128796	0.374675	0.332549	216	1
GO:0004953	GO:0004953	icosanoid receptor activity	1/168	15/18368	0.128796	0.374675	0.332549	3248	1
GO:0005237	GO:0005237	inhibitory extracellular ligand-gated ion channel activity	1/168	15/18368	0.128796	0.374675	0.332549	8001	1
GO:0030553	GO:0030553	cGMP binding	1/168	15/18368	0.128796	0.374675	0.332549	1262	1
GO:0045125	GO:0045125	bioactive lipid receptor activity	1/168	15/18368	0.128796	0.374675	0.332549	53637	1
GO:0047372	GO:0047372	acylglycerol lipase activity	1/168	15/18368	0.128796	0.374675	0.332549	145447	1
GO:0051139	GO:0051139	metal ion:proton antiporter activity	1/168	15/18368	0.128796	0.374675	0.332549	285195	1
GO:0099106	GO:0099106	ion channel regulator activity	3/168	139/18368	0.134939	0.374675	0.332549	5579/4842/59284	3
GO:0004030	GO:0004030	aldehyde dehydrogenase [NAD(P)+] activity	1/168	16/18368	0.136771	0.374675	0.332549	216	1
GO:0004698	GO:0004698	calcium-dependent protein kinase C activity	1/168	16/18368	0.136771	0.374675	0.332549	5579	1
GO:0005159	GO:0005159	insulin-like growth factor receptor binding	1/168	16/18368	0.136771	0.374675	0.332549	8651	1
GO:0005283	GO:0005283	amino acid:sodium symporter activity	1/168	16/18368	0.136771	0.374675	0.332549	6529	1
GO:0010181	GO:0010181	FMN binding	1/168	16/18368	0.136771	0.374675	0.332549	4842	1
GO:0016004	GO:0016004	phospholipase activator activity	1/168	16/18368	0.136771	0.374675	0.332549	3932	1
GO:0016641	GO:0016641	oxidoreductase activity, acting on the CH-NH2 group of donors, oxygen as acceptor	1/168	16/18368	0.136771	0.374675	0.332549	4128	1
GO:0016894	GO:0016894	endonuclease activity, active with either ribo- or deoxyribonucleic acids and producing 3'-phosphomonoesters	1/168	16/18368	0.136771	0.374675	0.332549	6035	1
GO:0019841	GO:0019841	retinol binding	1/168	16/18368	0.136771	0.374675	0.332549	1381	1
GO:0022821	GO:0022821	potassium ion antiporter activity	1/168	16/18368	0.136771	0.374675	0.332549	285195	1
GO:0035173	GO:0035173	histone kinase activity	1/168	16/18368	0.136771	0.374675	0.332549	5579	1
GO:0046935	GO:0046935	1-phosphatidylinositol-3-kinase regulator activity	1/168	16/18368	0.136771	0.374675	0.332549	8651	1
GO:0070403	GO:0070403	NAD+ binding	1/168	16/18368	0.136771	0.374675	0.332549	3248	1
GO:0070851	GO:0070851	growth factor receptor binding	3/168	141/18368	0.139118	0.37844	0.335891	8822/2246/2249	3
GO:0015370	GO:0015370	solute:sodium symporter activity	2/168	73/18368	0.143891	0.379779	0.337079	6529/6580	2
GO:0004697	GO:0004697	protein kinase C activity	1/168	17/18368	0.144673	0.379779	0.337079	5579	1
GO:0008656	GO:0008656	cysteine-type endopeptidase activator activity involved in apoptotic process	1/168	17/18368	0.144673	0.379779	0.337079	91662	1
GO:0015278	GO:0015278	calcium-release channel activity	1/168	17/18368	0.144673	0.379779	0.337079	6261	1
GO:0050780	GO:0050780	dopamine receptor binding	1/168	17/18368	0.144673	0.379779	0.337079	84152	1
GO:0015293	GO:0015293	symporter activity	3/168	144/18368	0.145468	0.379779	0.337079	6529/6580/153201	3
GO:0019905	GO:0019905	syntaxin binding	2/168	74/18368	0.147044	0.380256	0.337503	148281/6860	2
GO:0016247	GO:0016247	channel regulator activity	3/168	145/18368	0.147606	0.380256	0.337503	5579/4842/59284	3
GO:0008301	GO:0008301	DNA binding, bending	1/168	18/18368	0.152504	0.380281	0.337525	2299	1
GO:0016755	GO:0016755	aminoacyltransferase activity	1/168	18/18368	0.152504	0.380281	0.337525	2162	1
GO:0047834	GO:0047834	D-threo-aldose 1-dehydrogenase activity	1/168	18/18368	0.152504	0.380281	0.337525	246181	1
GO:0060229	GO:0060229	lipase activator activity	1/168	18/18368	0.152504	0.380281	0.337525	3932	1
GO:0099095	GO:0099095	ligand-gated anion channel activity	1/168	18/18368	0.152504	0.380281	0.337525	8001	1
GO:0005326	GO:0005326	neurotransmitter transmembrane transporter activity	1/168	19/18368	0.160263	0.394571	0.350207	6580	1
GO:0016918	GO:0016918	retinal binding	1/168	19/18368	0.160263	0.394571	0.350207	1381	1
GO:0015103	GO:0015103	inorganic anion transmembrane transporter activity	3/168	152/18368	0.162849	0.395957	0.351438	6529/6580/8001	3
GO:0001972	GO:0001972	retinoic acid binding	1/168	20/18368	0.167951	0.395957	0.351438	1381	1
GO:0016500	GO:0016500	protein-hormone receptor activity	1/168	20/18368	0.167951	0.395957	0.351438	7253	1
GO:0016505	GO:0016505	peptidase activator activity involved in apoptotic process	1/168	20/18368	0.167951	0.395957	0.351438	91662	1
GO:0016638	GO:0016638	oxidoreductase activity, acting on the CH-NH2 group of donors	1/168	20/18368	0.167951	0.395957	0.351438	4128	1
GO:0031683	GO:0031683	G-protein beta/gamma-subunit complex binding	1/168	20/18368	0.167951	0.395957	0.351438	9630	1
GO:0035014	GO:0035014	phosphatidylinositol 3-kinase regulator activity	1/168	20/18368	0.167951	0.395957	0.351438	8651	1
GO:0015291	GO:0015291	secondary active transmembrane transporter activity	4/168	240/18368	0.177901	0.405403	0.359822	6529/6580/285195/153201	4
GO:0015171	GO:0015171	amino acid transmembrane transporter activity	2/168	84/18368	0.179277	0.405403	0.359822	6529/153201	2
GO:0050660	GO:0050660	flavin adenine dinucleotide binding	2/168	85/18368	0.182559	0.405403	0.359822	4842/4128	2
GO:0005540	GO:0005540	hyaluronic acid binding	1/168	22/18368	0.183119	0.405403	0.359822	1463	1
GO:0009975	GO:0009975	cyclase activity	1/168	22/18368	0.183119	0.405403	0.359822	4881	1
GO:0016881	GO:0016881	acid-amino acid ligase activity	1/168	22/18368	0.183119	0.405403	0.359822	91978	1
GO:0017075	GO:0017075	syntaxin-1 binding	1/168	22/18368	0.183119	0.405403	0.359822	6860	1
GO:0005248	GO:0005248	voltage-gated sodium channel activity	1/168	23/18368	0.190599	0.405403	0.359822	6328	1
GO:0009931	GO:0009931	calcium-dependent protein serine/threonine kinase activity	1/168	23/18368	0.190599	0.405403	0.359822	5579	1
GO:0015299	GO:0015299	solute:proton antiporter activity	1/168	23/18368	0.190599	0.405403	0.359822	285195	1
GO:0016702	GO:0016702	oxidoreductase activity, acting on single donors with incorporation of molecular oxygen, incorporation of two atoms of oxygen	1/168	23/18368	0.190599	0.405403	0.359822	84842	1
GO:0016849	GO:0016849	phosphorus-oxygen lyase activity	1/168	23/18368	0.190599	0.405403	0.359822	4881	1
GO:0017134	GO:0017134	fibroblast growth factor binding	1/168	23/18368	0.190599	0.405403	0.359822	143282	1
GO:0030552	GO:0030552	cAMP binding	1/168	23/18368	0.190599	0.405403	0.359822	1262	1
GO:0140103	GO:0140103	catalytic activity, acting on a glycoprotein	1/168	23/18368	0.190599	0.405403	0.359822	25834	1
GO:0048306	GO:0048306	calcium-dependent protein binding	2/168	88/18368	0.192458	0.405403	0.359822	57126/4842	2
GO:0019888	GO:0019888	protein phosphatase regulator activity	2/168	89/18368	0.195773	0.405403	0.359822	221908/84152	2
GO:0043178	GO:0043178	alcohol binding	2/168	89/18368	0.195773	0.405403	0.359822	1381/114879	2
GO:0004622	GO:0004622	lysophospholipase activity	1/168	24/18368	0.198012	0.405403	0.359822	145447	1
GO:0008171	GO:0008171	O-methyltransferase activity	1/168	24/18368	0.198012	0.405403	0.359822	1312	1
GO:0010857	GO:0010857	calcium-dependent protein kinase activity	1/168	24/18368	0.198012	0.405403	0.359822	5579	1
GO:0015295	GO:0015295	solute:proton symporter activity	1/168	24/18368	0.198012	0.405403	0.359822	153201	1
GO:0016701	GO:0016701	oxidoreductase activity, acting on single donors with incorporation of molecular oxygen	1/168	24/18368	0.198012	0.405403	0.359822	84842	1
GO:0043274	GO:0043274	phospholipase binding	1/168	24/18368	0.198012	0.405403	0.359822	3932	1
GO:0043495	GO:0043495	protein-membrane adaptor activity	1/168	24/18368	0.198012	0.405403	0.359822	5913	1
GO:0016705	GO:0016705	oxidoreductase activity, acting on paired donors, with incorporation or reduction of molecular oxygen	3/168	170/18368	0.20398	0.415435	0.368726	4842/7404/126410	3
GO:0051213	GO:0051213	dioxygenase activity	2/168	92/18368	0.205761	0.415875	0.369116	84842/7404	2
GO:0003823	GO:0003823	antigen binding	3/168	171/18368	0.206334	0.415875	0.369116	962/912/4239	3
GO:0004435	GO:0004435	phosphatidylinositol phospholipase C activity	1/168	26/18368	0.212634	0.422014	0.374565	624	1
GO:0008198	GO:0008198	ferrous iron binding	1/168	26/18368	0.212634	0.422014	0.374565	54	1
GO:0099604	GO:0099604	ligand-gated calcium channel activity	1/168	26/18368	0.212634	0.422014	0.374565	6261	1
GO:0031406	GO:0031406	carboxylic acid binding	3/168	176/18368	0.218195	0.423367	0.375766	4842/1381/8001	3
GO:0004683	GO:0004683	calmodulin-dependent protein kinase activity	1/168	27/18368	0.219846	0.423367	0.375766	79012	1
GO:0008139	GO:0008139	nuclear localization sequence binding	1/168	27/18368	0.219846	0.423367	0.375766	23742	1
GO:0015491	GO:0015491	cation:cation antiporter activity	1/168	27/18368	0.219846	0.423367	0.375766	285195	1
GO:0016866	GO:0016866	intramolecular transferase activity	1/168	27/18368	0.219846	0.423367	0.375766	441531	1
GO:0035255	GO:0035255	ionotropic glutamate receptor binding	1/168	27/18368	0.219846	0.423367	0.375766	5913	1
GO:0001968	GO:0001968	fibronectin binding	1/168	28/18368	0.226992	0.423509	0.375892	6423	1
GO:0004629	GO:0004629	phospholipase C activity	1/168	28/18368	0.226992	0.423509	0.375892	624	1
GO:0017056	GO:0017056	structural constituent of nuclear pore	1/168	28/18368	0.226992	0.423509	0.375892	23742	1
GO:0043236	GO:0043236	laminin binding	1/168	28/18368	0.226992	0.423509	0.375892	43	1
GO:0046875	GO:0046875	ephrin receptor binding	1/168	28/18368	0.226992	0.423509	0.375892	1948	1
GO:0050681	GO:0050681	androgen receptor binding	1/168	28/18368	0.226992	0.423509	0.375892	5579	1
GO:0022853	GO:0022853	active ion transmembrane transporter activity	4/168	267/18368	0.228685	0.423509	0.375892	6529/6580/285195/153201	4
GO:0005496	GO:0005496	steroid binding	2/168	100/18368	0.232634	0.423509	0.375892	793/114879	2
GO:0004033	GO:0004033	aldo-keto reductase (NADP) activity	1/168	29/18368	0.234073	0.423509	0.375892	246181	1
GO:0005520	GO:0005520	insulin-like growth factor binding	1/168	29/18368	0.234073	0.423509	0.375892	5654	1
GO:0032452	GO:0032452	histone demethylase activity	1/168	29/18368	0.234073	0.423509	0.375892	7404	1
GO:0070273	GO:0070273	phosphatidylinositol-4-phosphate binding	1/168	29/18368	0.234073	0.423509	0.375892	114879	1
GO:0140457	GO:0140457	protein demethylase activity	1/168	29/18368	0.234073	0.423509	0.375892	7404	1
GO:0005126	GO:0005126	cytokine receptor binding	4/168	271/18368	0.23651	0.424361	0.376649	6387/6374/2921/6372	4
GO:0004497	GO:0004497	monooxygenase activity	2/168	102/18368	0.23939	0.424361	0.376649	4842/126410	2
GO:0008514	GO:0008514	organic anion transmembrane transporter activity	3/168	185/18368	0.239882	0.424361	0.376649	113278/6529/153201	3
GO:0005184	GO:0005184	neuropeptide hormone activity	1/168	30/18368	0.24109	0.424361	0.376649	51083	1
GO:0005343	GO:0005343	organic acid:sodium symporter activity	1/168	30/18368	0.24109	0.424361	0.376649	6529	1
GO:0017147	GO:0017147	Wnt-protein binding	1/168	30/18368	0.24109	0.424361	0.376649	6423	1
GO:0031490	GO:0031490	chromatin DNA binding	2/168	103/18368	0.242772	0.425398	0.377568	3006/7404	2
GO:0004620	GO:0004620	phospholipase activity	2/168	104/18368	0.246156	0.428838	0.380622	145447/624	2
GO:0042910	GO:0042910	xenobiotic transmembrane transporter activity	1/168	31/18368	0.248042	0.428838	0.380622	6580	1
GO:0090482	GO:0090482	vitamin transmembrane transporter activity	1/168	31/18368	0.248042	0.428838	0.380622	113278	1
GO:0019208	GO:0019208	phosphatase regulator activity	2/168	107/18368	0.256318	0.441184	0.39158	221908/84152	2
GO:0019239	GO:0019239	deaminase activity	1/168	33/18368	0.261758	0.448563	0.39813	978	1
GO:0017171	GO:0017171	serine hydrolase activity	3/168	195/18368	0.264379	0.451068	0.400353	5654/4327/43	3
GO:0030291	GO:0030291	protein serine/threonine kinase inhibitor activity	1/168	34/18368	0.268522	0.454153	0.403091	84152	1
GO:0043548	GO:0043548	phosphatidylinositol 3-kinase binding	1/168	34/18368	0.268522	0.454153	0.403091	3932	1
GO:0015298	GO:0015298	solute:cation antiporter activity	1/168	35/18368	0.275225	0.463474	0.411364	285195	1
GO:0005244	GO:0005244	voltage-gated ion channel activity	3/168	201/18368	0.279227	0.466177	0.413763	6261/6328/59284	3
GO:0022832	GO:0022832	voltage-gated channel activity	3/168	201/18368	0.279227	0.466177	0.413763	6261/6328/59284	3
GO:0015248	GO:0015248	sterol transporter activity	1/168	36/18368	0.281867	0.46658	0.41412	114879	1
GO:0016814	GO:0016814	hydrolase activity, acting on carbon-nitrogen (but not peptide) bonds, in cyclic amidines	1/168	36/18368	0.281867	0.46658	0.41412	978	1
GO:0019887	GO:0019887	protein kinase regulator activity	3/168	204/18368	0.286682	0.469482	0.416697	8651/84152/94032	3
GO:0005109	GO:0005109	frizzled binding	1/168	37/18368	0.288448	0.469482	0.416697	54361	1
GO:0016620	GO:0016620	oxidoreductase activity, acting on the aldehyde or oxo group of donors, NAD or NADP as acceptor	1/168	37/18368	0.288448	0.469482	0.416697	216	1
GO:0030551	GO:0030551	cyclic nucleotide binding	1/168	37/18368	0.288448	0.469482	0.416697	1262	1
GO:0005501	GO:0005501	retinoid binding	1/168	38/18368	0.294969	0.474145	0.420835	1381	1
GO:0015175	GO:0015175	neutral amino acid transmembrane transporter activity	1/168	38/18368	0.294969	0.474145	0.420835	153201	1
GO:0019840	GO:0019840	isoprenoid binding	1/168	38/18368	0.294969	0.474145	0.420835	1381	1
GO:0019001	GO:0019001	guanyl nucleotide binding	5/168	398/18368	0.300162	0.477082	0.423441	7277/4881/7732/9630/1262	5
GO:0032561	GO:0032561	guanyl ribonucleotide binding	5/168	398/18368	0.300162	0.477082	0.423441	7277/4881/7732/9630/1262	5
GO:0032451	GO:0032451	demethylase activity	1/168	39/18368	0.301431	0.477082	0.423441	7404	1
GO:0005179	GO:0005179	hormone activity	2/168	122/18368	0.307094	0.477082	0.423441	51083/100506013	2
GO:0017080	GO:0017080	sodium channel regulator activity	1/168	40/18368	0.307834	0.477082	0.423441	4842	1
GO:0031492	GO:0031492	nucleosomal DNA binding	1/168	40/18368	0.307834	0.477082	0.423441	3006	1
GO:0042169	GO:0042169	SH2 domain binding	1/168	40/18368	0.307834	0.477082	0.423441	3932	1
GO:0043028	GO:0043028	cysteine-type endopeptidase regulator activity involved in apoptotic process	1/168	40/18368	0.307834	0.477082	0.423441	91662	1
GO:0044183	GO:0044183	protein folding chaperone	1/168	40/18368	0.307834	0.477082	0.423441	10693	1
GO:0030020	GO:0030020	extracellular matrix structural constituent conferring tensile strength	1/168	41/18368	0.314179	0.484982	0.430454	1293	1
GO:0001046	GO:0001046	core promoter sequence-specific DNA binding	1/168	42/18368	0.320465	0.490792	0.43561	4609	1
GO:0019894	GO:0019894	kinesin binding	1/168	42/18368	0.320465	0.490792	0.43561	85300	1
GO:0016709	GO:0016709	oxidoreductase activity, acting on paired donors, with incorporation or reduction of molecular oxygen, NAD(P)H as one donor, and incorporation of one atom of oxygen	1/168	43/18368	0.326695	0.492358	0.437	4842	1
GO:0016790	GO:0016790	thiolester hydrolase activity	1/168	43/18368	0.326695	0.492358	0.437	145447	1
GO:0030544	GO:0030544	Hsp70 protein binding	1/168	43/18368	0.326695	0.492358	0.437	2246	1
GO:0016298	GO:0016298	lipase activity	2/168	129/18368	0.330605	0.492358	0.437	145447/624	2
GO:0031072	GO:0031072	heat shock protein binding	2/168	129/18368	0.330605	0.492358	0.437	3791/2246	2
GO:0008375	GO:0008375	acetylglucosaminyltransferase activity	1/168	44/18368	0.332868	0.492358	0.437	25834	1
GO:0016903	GO:0016903	oxidoreductase activity, acting on the aldehyde or oxo group of donors	1/168	44/18368	0.332868	0.492358	0.437	216	1
GO:0051879	GO:0051879	Hsp90 protein binding	1/168	44/18368	0.332868	0.492358	0.437	3791	1
GO:0015078	GO:0015078	proton transmembrane transporter activity	2/168	130/18368	0.333947	0.492358	0.437	285195/153201	2
GO:0005085	GO:0005085	guanyl-nucleotide exchange factor activity	3/168	223/18368	0.334145	0.492358	0.437	10044/7409/10235	3
GO:0004715	GO:0004715	non-membrane spanning protein tyrosine kinase activity	1/168	45/18368	0.338984	0.495733	0.439995	3932	1
GO:0008188	GO:0008188	neuropeptide receptor activity	1/168	45/18368	0.338984	0.495733	0.439995	51083	1
GO:0005272	GO:0005272	sodium channel activity	1/168	46/18368	0.345045	0.502706	0.446185	6328	1
GO:0002020	GO:0002020	protease binding	2/168	135/18368	0.350583	0.506625	0.449663	57126/624	2
GO:0035254	GO:0035254	glutamate receptor binding	1/168	47/18368	0.35105	0.506625	0.449663	5913	1
GO:0061134	GO:0061134	peptidase regulator activity	3/168	230/18368	0.351642	0.506625	0.449663	1293/91662/6423	3
GO:0016879	GO:0016879	ligase activity, forming carbon-nitrogen bonds	1/168	48/18368	0.357001	0.50985	0.452526	91978	1
GO:0120013	GO:0120013	lipid transfer activity	1/168	48/18368	0.357001	0.50985	0.452526	114879	1
GO:0004175	GO:0004175	endopeptidase activity	5/168	430/18368	0.357813	0.50985	0.452526	5654/8510/170690/170689/4327	5
GO:0019207	GO:0019207	kinase regulator activity	3/168	233/18368	0.359128	0.509857	0.452531	8651/84152/94032	3
GO:0020037	GO:0020037	heme binding	2/168	139/18368	0.36379	0.514598	0.456739	4842/126410	2
GO:0005048	GO:0005048	signal sequence binding	1/168	50/18368	0.36874	0.515971	0.457958	23742	1
GO:0015485	GO:0015485	cholesterol binding	1/168	50/18368	0.36874	0.515971	0.457958	114879	1
GO:0015932	GO:0015932	nucleobase-containing compound transmembrane transporter activity	1/168	50/18368	0.36874	0.515971	0.457958	6580	1
GO:0022843	GO:0022843	voltage-gated cation channel activity	2/168	143/18368	0.376897	0.525494	0.46641	6261/59284	2
GO:0008146	GO:0008146	sulfotransferase activity	1/168	52/18368	0.380267	0.528299	0.4689	56548	1
GO:0050661	GO:0050661	NADP binding	1/168	53/18368	0.385951	0.529337	0.469821	4842	1
GO:1901505	GO:1901505	carbohydrate derivative transmembrane transporter activity	1/168	53/18368	0.385951	0.529337	0.469821	6580	1
GO:1901618	GO:1901618	organic hydroxy compound transmembrane transporter activity	1/168	53/18368	0.385951	0.529337	0.469821	6580	1
GO:0042393	GO:0042393	histone binding	3/168	244/18368	0.386457	0.529337	0.469821	5579/912/85453	3
GO:0052689	GO:0052689	carboxylic ester hydrolase activity	2/168	147/18368	0.389892	0.530753	0.471078	145447/43	2
GO:0005544	GO:0005544	calcium-dependent phospholipid binding	1/168	54/18368	0.391583	0.530753	0.471078	6860	1
GO:0016706	GO:0016706	2-oxoglutarate-dependent dioxygenase activity	1/168	54/18368	0.391583	0.530753	0.471078	7404	1
GO:0019842	GO:0019842	vitamin binding	2/168	148/18368	0.393122	0.530987	0.471286	793/1381	2
GO:0046906	GO:0046906	tetrapyrrole binding	2/168	149/18368	0.396344	0.533488	0.473506	4842/126410	2
GO:0030374	GO:0030374	nuclear receptor coactivator activity	1/168	56/18368	0.402695	0.538406	0.477871	5579	1
GO:0005506	GO:0005506	iron ion binding	2/168	151/18368	0.402766	0.538406	0.477871	54/126410	2
GO:0005548	GO:0005548	phospholipid transporter activity	1/168	57/18368	0.408175	0.541911	0.480982	114879	1
GO:0016655	GO:0016655	oxidoreductase activity, acting on NAD(P)H, quinone or similar compound as acceptor	1/168	57/18368	0.408175	0.541911	0.480982	873	1
GO:0008028	GO:0008028	monocarboxylic acid transmembrane transporter activity	1/168	58/18368	0.413605	0.547252	0.485723	6529	1
GO:0032934	GO:0032934	sterol binding	1/168	60/18368	0.424316	0.559522	0.496613	114879	1
GO:0005507	GO:0005507	copper ion binding	1/168	61/18368	0.429599	0.562673	0.49941	23627	1
GO:0015179	GO:0015179	L-amino acid transmembrane transporter activity	1/168	61/18368	0.429599	0.562673	0.49941	153201	1
GO:0042578	GO:0042578	phosphoric ester hydrolase activity	4/168	366/18368	0.431245	0.562934	0.499641	54/624/162466/3932	4
GO:0046943	GO:0046943	carboxylic acid transmembrane transporter activity	2/168	163/18368	0.44059	0.573209	0.508761	6529/153201	2
GO:0005342	GO:0005342	organic acid transmembrane transporter activity	2/168	164/18368	0.443684	0.57531	0.510625	6529/153201	2
GO:0008017	GO:0008017	microtubule binding	3/168	271/18368	0.452169	0.58425	0.51856	1641/91978/57159	3
GO:0005525	GO:0005525	GTP binding	4/168	377/18368	0.453582	0.58425	0.51856	7277/4881/7732/9630	4
GO:0097110	GO:0097110	scaffold protein binding	1/168	67/18368	0.460298	0.590764	0.524342	4842	1
GO:0016791	GO:0016791	phosphatase activity	3/168	275/18368	0.461677	0.590764	0.524342	54/162466/3932	3
GO:0004521	GO:0004521	endoribonuclease activity	1/168	69/18368	0.470162	0.596924	0.529809	6035	1
GO:0005518	GO:0005518	collagen binding	1/168	69/18368	0.470162	0.596924	0.529809	43	1
GO:1901981	GO:1901981	phosphatidylinositol phosphate binding	2/168	173/18368	0.471094	0.596924	0.529809	2596/114879	2
GO:0004252	GO:0004252	serine-type endopeptidase activity	2/168	174/18368	0.47409	0.59877	0.531448	5654/4327	2
GO:0031491	GO:0031491	nucleosome binding	1/168	71/18368	0.479846	0.604078	0.536159	3006	1
GO:0140297	GO:0140297	DNA-binding transcription factor binding	4/168	394/18368	0.487525	0.611765	0.542982	83881/5579/3280/4609	4
GO:0033293	GO:0033293	monocarboxylic acid binding	1/168	73/18368	0.489354	0.612086	0.543267	1381	1
GO:0005254	GO:0005254	chloride channel activity	1/168	74/18368	0.494043	0.614003	0.544968	8001	1
GO:0017022	GO:0017022	myosin binding	1/168	74/18368	0.494043	0.614003	0.544968	79083	1
GO:0001618	GO:0001618	virus receptor activity	1/168	76/18368	0.503294	0.623507	0.553404	1948	1
GO:0140272	GO:0140272	exogenous protein binding	1/168	77/18368	0.507856	0.627162	0.556647	1948	1
GO:0022804	GO:0022804	active transmembrane transporter activity	4/168	406/18368	0.510973	0.629014	0.558291	6529/6580/285195/153201	4
GO:0061629	GO:0061629	RNA polymerase II-specific DNA-binding transcription factor binding	3/168	299/18368	0.517123	0.634577	0.563229	83881/5579/3280	3
GO:0008236	GO:0008236	serine-type peptidase activity	2/168	191/18368	0.523419	0.640283	0.568294	5654/4327	2
GO:0061135	GO:0061135	endopeptidase regulator activity	2/168	194/18368	0.531799	0.648495	0.575582	1293/6423	2
GO:0016829	GO:0016829	lyase activity	2/168	196/18368	0.537331	0.650722	0.577559	4881/6035	2
GO:0019902	GO:0019902	phosphatase binding	2/168	196/18368	0.537331	0.650722	0.577559	221908/3932	2
GO:0001540	GO:0001540	amyloid-beta binding	1/168	84/18368	0.538644	0.650722	0.577559	43	1
GO:0005253	GO:0005253	anion channel activity	1/168	87/18368	0.551245	0.663884	0.589241	8001	1
GO:0016651	GO:0016651	oxidoreductase activity, acting on NAD(P)H	1/168	88/18368	0.555369	0.66553	0.590702	873	1
GO:0008081	GO:0008081	phosphoric diester hydrolase activity	1/168	89/18368	0.559456	0.66553	0.590702	624	1
GO:0015297	GO:0015297	antiporter activity	1/168	89/18368	0.559456	0.66553	0.590702	285195	1
GO:0051117	GO:0051117	ATPase binding	1/168	89/18368	0.559456	0.66553	0.590702	3932	1
GO:0051015	GO:0051015	actin filament binding	2/168	217/18368	0.592675	0.700899	0.622094	51225/199	2
GO:0004722	GO:0004722	protein serine/threonine phosphatase activity	1/168	98/18368	0.594593	0.700899	0.622094	3932	1
GO:0004867	GO:0004867	serine-type endopeptidase inhibitor activity	1/168	98/18368	0.594593	0.700899	0.622094	1293	1
GO:0003924	GO:0003924	GTPase activity	3/168	337/18368	0.598256	0.703086	0.624035	7277/7732/9630	3
GO:0005200	GO:0005200	structural constituent of cytoskeleton	1/168	103/18368	0.612894	0.716344	0.635802	7277	1
GO:0005096	GO:0005096	GTPase activator activity	4/168	462/18368	0.61322	0.716344	0.635802	10044/216/7409/10235	4
GO:0005543	GO:0005543	phospholipid binding	4/168	466/18368	0.620008	0.722105	0.640916	2596/148281/6860/114879	4
GO:0051087	GO:0051087	chaperone binding	1/168	107/18368	0.626942	0.728002	0.64615	3280	1
GO:0008047	GO:0008047	enzyme activator activity	1/168	110/18368	0.637145	0.737647	0.65471	3932	1
GO:0106310	GO:0106310	protein serine kinase activity	3/168	360/18368	0.642868	0.742064	0.658631	5579/83694/9201	3
GO:0030695	GO:0030695	GTPase regulator activity	4/168	488/18368	0.656001	0.751371	0.666891	10044/216/7409/10235	4
GO:0060589	GO:0060589	nucleoside-triphosphatase regulator activity	4/168	488/18368	0.656001	0.751371	0.666891	10044/216/7409/10235	4
GO:0004540	GO:0004540	ribonuclease activity	1/168	116/18368	0.656725	0.751371	0.666891	6035	1
GO:0015631	GO:0015631	tubulin binding	3/168	375/18368	0.670042	0.764359	0.678419	1641/91978/57159	3
GO:0051082	GO:0051082	unfolded protein binding	1/168	122/18368	0.675255	0.768053	0.681697	10693	1
GO:0016810	GO:0016810	hydrolase activity, acting on carbon-nitrogen (but not peptide) bonds	1/168	125/18368	0.684143	0.775894	0.688657	978	1
GO:0042826	GO:0042826	histone deacetylase binding	1/168	127/18368	0.689934	0.780187	0.692467	3280	1
GO:0004519	GO:0004519	endonuclease activity	1/168	129/18368	0.695619	0.784336	0.69615	6035	1
GO:0017124	GO:0017124	SH3 domain binding	1/168	130/18368	0.698423	0.785221	0.696935	51225	1
GO:0044325	GO:0044325	transmembrane transporter binding	1/168	133/18368	0.706681	0.792216	0.703144	4842	1
GO:0030246	GO:0030246	carbohydrate binding	2/168	271/18368	0.711981	0.793584	0.704358	161198/1463	2
GO:0035091	GO:0035091	phosphatidylinositol binding	2/168	271/18368	0.711981	0.793584	0.704358	2596/114879	2
GO:0008194	GO:0008194	UDP-glycosyltransferase activity	1/168	143/18368	0.732617	0.814252	0.722702	25834	1
GO:0016922	GO:0016922	nuclear receptor binding	1/168	144/18368	0.735082	0.814663	0.723068	5579	1
GO:0019903	GO:0019903	protein phosphatase binding	1/168	150/18368	0.749403	0.82583	0.732978	3932	1
GO:0140677	GO:0140677	molecular function activator activity	1/168	150/18368	0.749403	0.82583	0.732978	3932	1
GO:0030674	GO:0030674	protein-macromolecule adaptor activity	2/168	296/18368	0.756573	0.829021	0.735811	79083/5913	2
GO:0005319	GO:0005319	lipid transporter activity	1/168	154/18368	0.758521	0.829021	0.735811	114879	1
GO:0015079	GO:0015079	potassium ion transmembrane transporter activity	1/168	155/18368	0.760748	0.829021	0.735811	285195	1
GO:0004842	GO:0004842	ubiquitin-protein transferase activity	3/168	433/18368	0.760857	0.829021	0.735811	57574/7732/57159	3
GO:0008757	GO:0008757	S-adenosylmethionine-dependent methyltransferase activity	1/168	156/18368	0.762955	0.829021	0.735811	1312	1
GO:0016853	GO:0016853	isomerase activity	1/168	158/18368	0.767308	0.829213	0.735981	441531	1
GO:0061630	GO:0061630	ubiquitin protein ligase activity	2/168	304/18368	0.769536	0.829213	0.735981	7732/57159	2
GO:0140030	GO:0140030	modification-dependent protein binding	1/168	160/18368	0.771582	0.829213	0.735981	7409	1
GO:0003779	GO:0003779	actin binding	3/168	441/18368	0.771659	0.829213	0.735981	79083/51225/199	3
GO:0016874	GO:0016874	ligase activity	1/168	165/18368	0.781928	0.837934	0.743722	91978	1
GO:0061659	GO:0061659	ubiquitin-like protein ligase activity	2/168	316/18368	0.78786	0.841971	0.747305	7732/57159	2
GO:0019787	GO:0019787	ubiquitin-like protein transferase activity	3/168	458/18368	0.793299	0.845461	0.750403	57574/7732/57159	3
GO:0004721	GO:0004721	phosphoprotein phosphatase activity	1/168	174/18368	0.799391	0.849626	0.754099	3932	1
GO:0046982	GO:0046982	protein heterodimerization activity	2/168	328/18368	0.804897	0.853147	0.757224	624/6860	2
GO:0004866	GO:0004866	endopeptidase inhibitor activity	1/168	180/18368	0.810253	0.85422	0.758177	1293	1
GO:0045296	GO:0045296	cadherin binding	2/168	332/18368	0.810302	0.85422	0.758177	1009/3791	2
GO:0003714	GO:0003714	transcription corepressor activity	1/168	187/18368	0.822189	0.86208	0.765153	54361	1
GO:0030414	GO:0030414	peptidase inhibitor activity	1/168	187/18368	0.822189	0.86208	0.765153	1293	1
GO:0008022	GO:0008022	protein C-terminus binding	1/168	189/18368	0.82546	0.863183	0.766132	3932	1
GO:0016758	GO:0016758	hexosyltransferase activity	1/168	197/18368	0.837957	0.873901	0.775645	25834	1
GO:0060090	GO:0060090	molecular adaptor activity	2/168	369/18368	0.854312	0.888366	0.788484	79083/5913	2
GO:0004518	GO:0004518	nuclease activity	1/168	210/18368	0.856394	0.888366	0.788484	6035	1
GO:0008168	GO:0008168	methyltransferase activity	1/168	214/18368	0.861636	0.891427	0.7912	1312	1
GO:0000287	GO:0000287	magnesium ion binding	1/168	221/18368	0.870355	0.896603	0.795794	1312	1
GO:0004674	GO:0004674	protein serine/threonine kinase activity	2/168	386/18368	0.871249	0.896603	0.795794	5579/79012	2
GO:0016741	GO:0016741	transferase activity, transferring one-carbon groups	1/168	225/18368	0.87509	0.89818	0.797194	1312	1
GO:0016746	GO:0016746	acyltransferase activity	1/168	250/18368	0.901025	0.922365	0.81866	2162	1
GO:0031267	GO:0031267	small GTPase binding	1/168	259/18368	0.908987	0.928073	0.823726	79083	1
GO:0003713	GO:0003713	transcription coactivator activity	1/168	262/18368	0.911497	0.9282	0.823838	5579	1
GO:0016757	GO:0016757	glycosyltransferase activity	1/168	270/18368	0.917858	0.932237	0.827422	25834	1
GO:0051020	GO:0051020	GTPase binding	1/168	291/18368	0.932475	0.944617	0.83841	79083	1
GO:0031625	GO:0031625	ubiquitin protein ligase binding	1/168	297/18368	0.936155	0.945881	0.839532	5460	1
GO:0003712	GO:0003712	transcription coregulator activity	2/168	489/18368	0.940669	0.94798	0.841395	54361/5579	2
GO:0044389	GO:0044389	ubiquitin-like protein ligase binding	1/168	316/18368	0.946541	0.951433	0.84446	5460	1
GO:0140098	GO:0140098	catalytic activity, acting on RNA	1/168	386/18368	0.972252	0.974758	0.865162	6035	1
GO:0004984	GO:0004984	olfactory receptor activity	1/168	430/18368	0.98165	0.98165	0.871279	23538	1
